# Supplementary material for: The risk of pathogenicity and antibiotic resistance in deep-sea cold seep microorganisms
Source: mSystems. 2025 May 21;10(6):e01571-24. doi: 10.1128/msystems.01571-24 (PMC12172429; doi:10.1128/msystems.01571-24)
Supplement: Table S1 — Information for used samples and MAGs. [file msystems.01571-24-s0002.xlsx]

## Sheet: Information
Supplementary Table 1. Information of used samples and MAGs.
Table S1A	Supplementary Table 1A. Information of used samples including their accession number.
Table S1B	Supplementary Table 1B. Genome information of recovered archaeal and bacterial genomes.

## Sheet: Table S1A
Supplementary Table 1A. Information of used samples including their accession number.
Cold seep site	Abbreviation	BioProject	Accession (metagenome)	Accession (metranscriptome)
Pacific Ocean: Eastern North Pacific, ODP site 1244	ENP	PRJNA390944	SRR5716301	NA
			SRR5716302	NA
			SRR5716303	NA
			SRR5716304	NA
			SRR5716305	NA
			SRR5716306	NA
			SRR5716307	NA
			SRR5716308	NA
			SRR5716309	NA
			SRR5716310	NA
			SRR5716311	NA
			SRR5716312	NA
			SRR5716313	NA
			SRR5716314	NA
Pacific Ocean: Santa Monica Mounds	SMM	PRJNA431796	SRR6660646	NA
Western Gulf of Mexico	WGM	PRJEB32776	ERR3365594	NA
			ERR3365595	NA
			ERR3341267	NA
			ERR3341266	NA
			ERR3341265	NA
			ERR3341264	NA
			ERR3341263	NA
Northwestern Gulf of Mexico	NGM	PRJNA553005	SRR9649755	NA
			SRR9649756	NA
			SRR9649758	NA
			SRR9649759	NA
			SRR9649760	NA
Eastern Gulf of Mexico	EGM	PRJNA485648	SRR7716469	NA
			SRR7716470	NA
			SRR7716471	NA
Scotian Basin	SB	PRJNA598277	SRR12623516	NA
			SRR12623517	NA
			SRR12623518	NA
			SRR12623519	NA
			SRR12623520	NA
			SRR12623521	NA
			SRR12623522	NA
Mediterranean Sea, Amon mud volcano	MS	PRJNA431796	SRR6660645	NA
Haakon Mosby mud volcano	HM	PRJNA248084	SRR1971625	NA
			SRR1971624	NA
			SRR1971622	NA
			SRR1971621	NA
			SRR1971620	NA
			SRR1971619	NA
South China sea: Haima seep	HM1	PRJNA831433	SRR18920794	NA
			SRR18920793	NA
			SRR18920792	NA
			SRR18920791	NA
			SRR18920790	NA
	HM3		SRR18936880	NA
			SRR18936879	NA
			SRR18936878	NA
			SRR18936877	NA
			SRR18936876	NA
	HM5		SRR18936875	NA
			SRR18936874	NA
			SRR18936873	SRR
			SRR18936872	SRR
			SRR18936871	SRR19238832
	HM_SQ	PRJNA612576	SRR11306553	NA
			SRR11306552	NA
			SRR11306551	NA
			SRR11306550	NA
			SRR11306549	NA
			SRR11306548	NA
			SRR11306547	NA
			SRR11306544	NA
			SRR11306543	NA
			SRR11306542	NA
			SRR11306567	NA
			SRR11306566	NA
	S11	PRJNA738468	SRR14876852	SRR15719361
			SRR14876853	SRR15719360
			SRR14876854	SRR15719356
			SRR14876844	SRR15719355
			SRR14876845	SRR15719354
			SRR14876846	SRR15719353
			SRR14876847	SRR15719352
			SRR14876848	SRR15719351
			SRR14876849	SRR15719350
			SRR14876850	SRR15719349
			SRR14876851	SRR15719359
			SRR14876855	SRR15719358
			SRR14876856	SRR15719357
	SY5	PRJNA739036	SRR14923490	NA
			SRR14923477	NA
			SRR14923478	NA
			SRR14923479	NA
			SRR14923480	NA
	SY6		SRR14923481	NA
			SRR14923482	NA
			SRR14923483	NA
			SRR14923484	NA
			SRR14923491	NA
			SRR14923492	NA
South China Sea: Haiyang4 cold seep	HY4	PRJNA702903/PRJNA831433	SRR19020589	NA
			SRR19020588	NA
			SRR19020587	NA
			SRR19020586	NA
			SRR19020585	NA
			SRR19020584	NA
South China Sea: Site F cold seep	SF		SRR19020598	NA
			SRR19020597	NA
			SRR19020596	NA
			SRR19020595	NA
			SRR19020594	NA
			SRR19020593	NA
			SRR19020592	NA
	SF_SQ	PRJNA612576	SRR11306546	NA
			SRR11306545	NA
			SRR11306560	NA
	RS	PRJNA707313	SRR13892590	NA
			SRR13892589	NA
			SRR13892588	NA
			SRR13892587	NA
			SRR13892586	NA
			SRR13892585	NA
			SRR13892605	NA
			SRR13892604	NA
			SRR13892603	NA
			SRR13892602	NA
			SRR13892601	NA
			SRR13892600	NA
			SRR13892599	NA
			SRR13892598	NA
			SRR13892597	NA
			SRR13892596	NA
			SRR13892594	NA
			SRR13892593	NA
			SRR13892592	NA
	FR	PRJNA722826	SRR14270297	NA
			SRR14339846	NA
			SRR14339845	NA
			SRR14339844	NA
South China Sea: Jiaolong cold seep	JL	PRJCA000792/PRJNA831433	SRR19020600	SRR19238836
			SRR19020599	SRR19238835
			SRR19020591	SRR19238834
			SRR19020590	SRR19238833
South China Sea: Qiongdongnan Basin	QDN	PRJNA739005	SRR14872672	SRR16610255
			SRR14872671	SRR16960918
			SRR14872666	SRR16960923
			SRR14872667	SRR16610254
			SRR14872664	SRR16960925
			SRR14872662	SRR16960922
			SRR14872665	SRR16960919
			SRR14872663	SRR16610253
South China Sea: Shenhu area	SH		SRR14872668	SRR16960924
			SRR14872661	SRR16960921
			SRR14872660	SRR16960920
			SRR14872670	SRR16610252
			SRR14872669	SRR16960917
Xisha Trough	XST	PRJNA612576	SRR11306565	NA
			SRR11306564	NA
			SRR11306563	NA
			SRR11306562	NA
			SRR11306561	NA
			SRR11306559	NA
			SRR11306558	NA
			SRR11306557	NA
			SRR11306556	NA
			SRR11306555	NA
			SRR11306554	NA
Laptev Sea	LS	PRJNA679168	SRR22839553	NA
			SRR22839552	NA

## Sheet: Table S1B
Supplementary Table 1B. Genome information of recovered archaeal and bacterial genomes.
genome	Classification
EGM_E26_sbin_3	d__Archaea;p__Thermoproteota;c__Bathyarchaeia;o__TCS64;f__TCS64;g__GCA-2726865;s__
EGM_E29_sbin_18	d__Archaea;p__Thermoplasmatota;c__Thermoplasmata;o__RBG-16-68-12;f__SOIM01;g__SOIM01;s__SOIM01 sp004377185
EGM_E29_sbin_27	d__Archaea;p__Thermoproteota;c__Bathyarchaeia;o__Bathyarchaeales;f__UBA233;g__SOJA01;s__
EGM_E29_sbin_42	d__Archaea;p__Thermoproteota;c__Bathyarchaeia;o__Bathyarchaeales;f__UBA233;g__SOJA01;s__SOJA01 sp030589055
EGM_E29_sbin_52	d__Archaea;p__Asgardarchaeota;c__Lokiarchaeia;o__Sigynarchaeales;f__SOKP01;g__Loki-b32;s__Loki-b32 sp005223125
EGM_E29_sbin_56	d__Archaea;p__Nanoarchaeota;c__Nanoarchaeia;o__Pacearchaeales;f__GW2011-AR1;g__JAFCCB01;s__JAFCCB01 sp030588935
EGM_E44_sbin_21	d__Archaea;p__Asgardarchaeota;c__Thorarchaeia;o__Thorarchaeales;f__Thorarchaeaceae;g__SMTZ1-45;s__SMTZ1-45 sp004376265
EGM_E44_sbin_25	d__Archaea;p__Asgardarchaeota;c__Lokiarchaeia;o__Sigynarchaeales;f__SOKP01;g__SOKP01;s__SOKP01 sp004375715
EGM_E44_sbin_26	d__Archaea;p__Thermoplasmatota;c__Thermoplasmata;o__RBG-16-68-12;f__JAGMCJ01;g__JAGMCJ01;s__JAGMCJ01 sp022848865
EGM_E44_sbin_55	d__Archaea;p__Asgardarchaeota;c__Lokiarchaeia;o__Sigynarchaeales;f__SOKP01;g__SOKP01;s__
EGM_E44_sbin_7	d__Archaea;p__Nanoarchaeota;c__Nanoarchaeia;o__Pacearchaeales;f__GW2011-AR1;g__;s__
EGM_cobin_25	d__Archaea;p__Thermoproteota;c__Bathyarchaeia;o__Bathyarchaeales;f__Bathyarchaeaceae;g__SOJZ01;s__SOJZ01 sp004376295
EGM_cobin_55	d__Archaea;p__Asgardarchaeota;c__Heimdallarchaeia;o__Hodarchaeales;f__Hodarchaeaceae;g__Hodarchaeum;s__Hodarchaeum sp030589605
EGM_cobin_62	d__Archaea;p__Thermoplasmatota;c__Thermoplasmata;o__UBA10834;f__DTMW01;g__DSAX01;s__
EGM_cobin_63	d__Archaea;p__Nanoarchaeota;c__Nanoarchaeia;o__Pacearchaeales;f__GW2011-AR1;g__ASMP01;s__
ENP_cobin_1	d__Archaea;p__Asgardarchaeota;c__Heimdallarchaeia;o__Heimdallarchaeales;f__Heimdallarchaeaceae;g__18H4-34;s__18H4-34 sp023705985
FR_S1_sbin_63	d__Archaea;p__Halobacteriota;c__Syntropharchaeia;o__Alkanophagales;f__Methanospirareceae;g__QENH01;s__QENH01 sp013139985
FR_S4_sbin_5	d__Archaea;p__Halobacteriota;c__Methanosarcinia;o__Methanosarcinales;f__Methanogasteraceae;g__Methanogaster;s__Methanogaster sp030625165
FR_S4_sbin_8	d__Archaea;p__Halobacteriota;c__Syntropharchaeia;o__Alkanophagales;f__Methanospirareceae;g__QEXZ01;s__QEXZ01 sp003160755
HM1_GDNA17_sbin_31	d__Archaea;p__Thermoplasmatota;c__Thermoplasmata;o__GCA-020350865;f__JAUVCJ01;g__JAUVCJ01;s__JAUVCJ01 sp030595765
HM1_GDNA17_sbin_4	d__Archaea;p__Thermoplasmatota;c__EX4484-6;o__EX4484-6;f__EX4484-6;g__EX4484-6;s__EX4484-6 sp030595715
HM1_GDNA18_sbin_11	d__Archaea;p__Halobacteriota;c__Methanomicrobia;o__Methanomicrobiales;f__Methanomicrobiaceae;g__Methanogenium;s__Methanogenium sp030595665
HM1_GDNA18_sbin_13	d__Archaea;p__Asgardarchaeota;c__Thorarchaeia;o__Thorarchaeales;f__Thorarchaeaceae;g__MP8T-1;s__MP8T-1 sp018238825
HM1_GDNA18_sbin_14	d__Archaea;p__Thermoplasmatota;c__EX4484-6;o__EX4484-6;f__EX4484-6;g__JAGLEG01;s__JAGLEG01 sp030595585
HM1_GDNA18_sbin_21	d__Archaea;p__Thermoproteota;c__Bathyarchaeia;o__TCS64;f__TCS64;g__RBG-16-57-9;s__
HM1_GDNA18_sbin_23	d__Archaea;p__Thermoplasmatota;c__Thermoplasmata;o__GCA-020350865;f__JAUVCJ01;g__JAUVCJ01;s__JAUVCJ01 sp030595765
HM1_GDNA18_sbin_37	d__Archaea;p__Halobacteriota;c__Methanosarcinia;o__Methanosarcinales;f__Methanogasteraceae;g__Methanogaster;s__Methanogaster sp013572355
HM1_GDNA19_sbin_11	d__Archaea;p__Halobacteriota;c__Syntropharchaeia;o__Alkanophagales;f__Methanospirareceae;g__QENH01;s__QENH01 sp013139985
HM1_GDNA19_sbin_33	d__Archaea;p__EX4484-52;c__EX4484-52;o__EX4484-52;f__B79-G9;g__B79-G9;s__B79-G9 sp030594795
HM1_GDNA20_sbin_13	d__Archaea;p__Halobacteriota;c__Methanosarcinia;o__Methanosarcinales;f__Methanogasteraceae;g__Methanogaster;s__Methanogaster sp030594905
HM1_GDNA20_sbin_26	d__Archaea;p__EX4484-52;c__EX4484-52;o__EX4484-52;f__GLR71;g__GLR71;s__
HM1_GDNA20_sbin_5	d__Archaea;p__EX4484-52;c__EX4484-52;o__EX4484-52;f__B79-G9;g__B79-G9;s__B79-G9 sp030594795
HM1_GDNA20_sbin_7	d__Archaea;p__EX4484-52;c__EX4484-52;o__EX4484-52;f__B79-G9;g__JAFCBV01;s__
HM1_GDNA21_sbin_14	d__Archaea;p__Halobacteriota;c__Syntropharchaeia;o__Alkanophagales;f__Methanospirareceae;g__QENJ01;s__QENJ01 sp028572065
HM1_GDNA21_sbin_18	d__Archaea;p__Thermoplasmatota;c__DTKX01;o__DTKX01;f__GCA-020343715;g__GCA-020343715;s__GCA-020343715 sp030594725
HM1_GDNA21_sbin_25	d__Archaea;p__EX4484-52;c__EX4484-52;o__EX4484-52;f__GLR71;g__GLR71;s__GLR71 sp030594675
HM1_GDNA21_sbin_26	d__Archaea;p__Halobacteriota;c__Methanosarcinia;o__Methanosarcinales;f__Methanosarcinaceae;g__DQIP01;s__DQIP01 sp030594665
HM1_GDNA21_sbin_38	d__Archaea;p__EX4484-52;c__EX4484-52;o__EX4484-52;f__B79-G9;g__GLR112;s__GLR112 sp030594585
HM1_GDNA21_sbin_40	d__Archaea;p__Halobacteriota;c__Methanosarcinia;o__Methanosarcinales;f__Methanosarcinaceae;g__Methanococcoides;s__Methanococcoides seepicolus
HM1_cobin_101	d__Archaea;p__Asgardarchaeota;c__Lokiarchaeia;o__Sigynarchaeales;f__MK-D1;g__Prometheoarchaeum;s__
HM1_cobin_102	d__Archaea;p__Nanoarchaeota;c__Nanoarchaeia;o__Woesearchaeales;f__JAUUYB01;g__JAUUYB01;s__JAUUYB01 sp030590605
HM1_cobin_146	d__Archaea;p__SpSt-1190;c__SpSt-1190;o__SpSt-1190;f__SpSt-1190;g__JAUUZA01;s__JAUUZA01 sp030590165
HM1_cobin_148	d__Archaea;p__Asgardarchaeota;c__Heimdallarchaeia;o__Heimdallarchaeales;f__Heimdallarchaeaceae;g__UBA460;s__UBA460 sp018238545
HM1_cobin_30	d__Archaea;p__Thermoplasmatota;c__E2;o__DHVEG-1;f__DHVEG-1;g__JAUWYM01;s__
HM1_cobin_55	d__Archaea;p__Thermoplasmatota;c__EX4484-6;o__EX4484-6;f__EX4484-6;g__JAFGLL01;s__JAFGLL01 sp030591285
HM1_cobin_77	d__Archaea;p__Nanoarchaeota;c__Nanoarchaeia;o__Woesearchaeales;f__UBA11576;g__JABMQF01;s__JABMQF01 sp030591125
HM1_cobin_78	d__Archaea;p__Asgardarchaeota;c__Lokiarchaeia;o__Sigynarchaeales;f__MK-D1;g__;s__
HM1_cobin_81	d__Archaea;p__Thermoplasmatota;c__DTKX01;o__DTKX01;f__GCA-020343715;g__;s__
HM3_GDNA22_sbin_2	d__Archaea;p__Thermoplasmatota;c__Thermoplasmata;o__RBG-16-68-12;f__SOIM01;g__JAGLME01;s__JAGLME01 sp030593885
HM3_GDNA22_sbin_6	d__Archaea;p__Thermoplasmatota;c__DTKX01;o__DTKX01;f__GCA-020343715;g__GCA-020343715;s__
HM3_GDNA23_sbin_2	d__Archaea;p__Thermoplasmatota;c__DTKX01;o__DTKX01;f__GCA-020343715;g__GCA-020343715;s__GCA-020343715 sp030597775
HM3_GDNA23_sbin_8	d__Archaea;p__Thermoplasmatota;c__Thermoplasmata;o__RBG-16-68-12;f__JAGMCJ01;g__JAGMCJ01;s__
HM3_GDNA24_sbin_1	d__Archaea;p__Halobacteriota;c__Methanosarcinia;o__Methanosarcinales;f__Methanosarcinaceae;g__DQIP01;s__
HM3_GDNA24_sbin_5	d__Archaea;p__Thermoplasmatota;c__DTKX01;o__DTKX01;f__GCA-020343715;g__GCA-020343715;s__GCA-020343715 sp030594725
HM3_GDNA25_sbin_14	d__Archaea;p__Halobacteriota;c__Methanosarcinia;o__Methanosarcinales;f__Methanosarcinaceae;g__DQIP01;s__DQIP01 sp030609665
HM3_GDNA26_sbin_19	d__Archaea;p__Thermoplasmatota;c__Thermoplasmata;o__RBG-16-68-12;f__JAJISG01;g__JAJISK01;s__JAJISK01 sp030594205
HM3_GDNA26_sbin_24	d__Archaea;p__Thermoplasmatota;c__Thermoplasmata;o__RBG-16-68-12;f__SOIM01;g__JAGLME01;s__JAGLME01 sp030593295
HM3_GDNA26_sbin_28	d__Archaea;p__Nanoarchaeota;c__Nanoarchaeia;o__Pacearchaeales;f__GW2011-AR1;g__JAUVHP01;s__JAUVHP01 sp030593225
HM3_GDNA26_sbin_31	d__Archaea;p__Asgardarchaeota;c__Thorarchaeia;o__Thorarchaeales;f__Thorarchaeaceae;g__JAJRWI01;s__JAJRWI01 sp030593165
HM3_GDNA26_sbin_5	d__Archaea;p__Thermoproteota;c__Bathyarchaeia;o__TCS64;f__TCS64;g__GCA-2726865;s__GCA-2726865 sp030593155
HM3_cobin_105	d__Archaea;p__Thermoplasmatota;c__Thermoplasmata;o__RBG-16-68-12;f__JAGMCJ01;g__JAGMCJ01;s__
HM3_cobin_14	d__Archaea;p__Halobacteriota;c__Methanosarcinia;o__Methanosarcinales;f__Methanogasteraceae;g__Methanogaster;s__
HM3_cobin_27	d__Archaea;p__Thermoproteota;c__Bathyarchaeia;o__Bathyarchaeales;f__SOJC01;g__;s__
HM3_cobin_3	d__Archaea;p__Thermoplasmatota;c__Thermoplasmata;o__SG8-5;f__JAGLSY01;g__JAGLSY01;s__
HM3_cobin_4	d__Archaea;p__Thermoplasmatota;c__Thermoplasmata;o__RBG-16-68-12;f__JAJISG01;g__JAJISK01;s__JAJISK01 sp030594205
HM3_cobin_59	d__Archaea;p__Thermoplasmatota;c__JASLWR01;o__JASLWR01;f__;g__;s__
HM5_GDNA2_sbin_9	d__Archaea;p__Asgardarchaeota;c__Lokiarchaeia;o__Sigynarchaeales;f__SOKP01;g__SOKP01;s__SOKP01 sp018238625
HM5_GDNA3_sbin_1	d__Archaea;p__Halobacteriota;c__Methanosarcinia;o__Methanosarcinales;f__Methanosarcinaceae;g__DQIP01;s__
HM5_GDNA3_sbin_14	d__Archaea;p__Halobacteriota;c__Methanosarcinia;o__Methanosarcinales;f__Methanosarcinaceae;g__DQIP01;s__DQIP01 sp030609665
HM5_GDNA3_sbin_26	d__Archaea;p__Thermoplasmatota;c__EX4484-6;o__EX4484-6;f__EX4484-6;g__JAGLEG01;s__JAGLEG01 sp030600725
HM5_GDNA3_sbin_27	d__Archaea;p__Halobacteriota;c__Methanosarcinia;o__Methanosarcinales;f__Methanocomedenaceae;g__Methanocomedens;s__Methanocomedens sp030600695
HM5_GDNA3_sbin_32	d__Archaea;p__Asgardarchaeota;c__Lokiarchaeia;o__Sigynarchaeales;f__MK-D1;g__Prometheoarchaeum;s__
HM5_GDNA6_sbin_12	d__Archaea;p__Aenigmatarchaeota;c__Aenigmatarchaeia;o__QMZS01;f__QMZS01;g__QMZS01;s__QMZS01 sp030600555
HM5_GDNA6_sbin_6	d__Archaea;p__Thermoplasmatota;c__Thermoplasmata;o__SG8-5;f__SG8-5;g__JAGLQM01;s__
HM5_cobin_101	d__Archaea;p__Aenigmatarchaeota;c__Aenigmatarchaeia;o__Aenigmatarchaeales;f__Aenigmatarchaeaceae;g__JAAOXY01;s__
HM5_cobin_23	d__Archaea;p__Asgardarchaeota;c__Thorarchaeia;o__Thorarchaeales;f__Thorarchaeaceae;g__;s__
HM5_cobin_24	d__Archaea;p__B1Sed10-29;c__B1Sed10-29;o__B1Sed10-29;f__B47-G15;g__;s__
HM5_cobin_4	d__Archaea;p__Thermoplasmatota;c__EX4484-6;o__EX4484-6;f__EX4484-6;g__JAGLEG01;s__
HM5_cobin_43	d__Archaea;p__B1Sed10-29;c__B1Sed10-29;o__WALL01;f__WALL01;g__JAUVIW01;s__JAUVIW01 sp030592525
HM5_cobin_51	d__Archaea;p__Thermoplasmatota;c__EX4484-6;o__EX4484-6;f__EX4484-6;g__EX4484-6;s__EX4484-6 sp030595715
HM5_cobin_53	d__Archaea;p__Asgardarchaeota;c__Thorarchaeia;o__Thorarchaeales;f__Thorarchaeaceae;g__;s__
HM5_cobin_60	d__Archaea;p__Thermoplasmatota;c__JANQNL01;o__JANQNL01;f__;g__;s__
HM5_cobin_61	d__Archaea;p__Asgardarchaeota;c__Lokiarchaeia;o__Sigynarchaeales;f__MK-D1;g__Harpocratesius;s__Harpocratesius sp018238965
HM5_cobin_66	d__Archaea;p__Iainarchaeota;c__Iainarchaeia;o__JAGGVJ01;f__JAGGVJ01;g__JAGGVJ01;s__
HM5_cobin_68	d__Archaea;p__Halobacteriota;c__Methanosarcinia;o__Methanosarcinales;f__Methanogasteraceae;g__Methanogaster;s__
HM5_cobin_91	d__Archaea;p__Halobacteriota;c__Syntropharchaeia;o__Syntropharchaeales;f__Syntropharchaeaceae;g__Syntropharchaeum;s__
HM5_cobin_99	d__Archaea;p__Halobacteriota;c__Methanosarcinia;o__Methanosarcinales;f__Methanosarcinaceae;g__DQIP01;s__DQIP01 sp030596385
HM_2.8_sbin_4	d__Archaea;p__Halobacteriota;c__Methanomicrobia;o__Methanomicrobiales;f__Methanoculleaceae;g__UBA207;s__UBA207 sp002503135
HM_SQ58_0.10_sbin_3	d__Archaea;p__Halobacteriota;c__Methanosarcinia;o__Methanosarcinales;f__;g__;s__
HM_SQ79_0.06_sbin_15	d__Archaea;p__Asgardarchaeota;c__Lokiarchaeia;o__Sigynarchaeales;f__SOKP01;g__SOKP01;s__SOKP01 sp030599585
HM_SQ79_0.10_sbin_14	d__Archaea;p__Thermoplasmatota;c__Thermoplasmata;o__RBG-16-68-12;f__JAGMCJ01;g__JAGMCJ01;s__JAGMCJ01 sp022848825
HM_SQ81_0.10_sbin_11	d__Archaea;p__Asgardarchaeota;c__Thorarchaeia;o__Thorarchaeales;f__Thorarchaeaceae;g__WTCK01;s__
HM_SQ81_0.10_sbin_18	d__Archaea;p__Thermoplasmatota;c__Thermoplasmata;o__RBG-16-68-12;f__JAGMCJ01;g__JAGMCJ01;s__JAGMCJ01 sp022848825
HM_SQ81_0.10_sbin_20	d__Archaea;p__Halobacteriota;c__Methanosarcinia;o__Methanosarcinales;f__Methanocomedenaceae;g__Methanocomedens;s__Methanocomedens sp009649835
HM_SQ81_0.10_sbin_3	d__Archaea;p__Hydrothermarchaeota;c__Hydrothermarchaeia;o__Hydrothermarchaeales;f__Hydrothermarchaeaceae;g__JAHJSX01;s__
HM_SQ_cobin_75	d__Archaea;p__Thermoplasmatota;c__Thermoplasmata;o__RBG-16-68-12;f__SOIM01;g__JAGLME01;s__JAGLME01 sp030593295
HM_a_3.8_sbin_2	d__Archaea;p__Halobacteriota;c__Methanomicrobia;o__Methanomicrobiales;f__Methanoculleaceae;g__Methanoculleus;s__Methanoculleus sp002498065
HM_a_3.8_sbin_5	d__Archaea;p__Halobacteriota;c__Methanomicrobia;o__Methanomicrobiales;f__Methanoculleaceae;g__UBA206;s__UBA206 sp002503105
HM_b_0.1_sbin_2	d__Archaea;p__Halobacteriota;c__Methanosarcinia;o__Methanosarcinales;f__Methanosarcinaceae;g__DQIP01;s__DQIP01 sp020793555
HM_b_0.1_sbin_4	d__Archaea;p__Halobacteriota;c__Methanosarcinia;o__Methanosarcinales;f__Methanosarcinaceae;g__DQIP01;s__DQIP01 sp020793565
HM_b_3.8_sbin_13	d__Archaea;p__Halobacteriota;c__Methanosarcinia;o__Methanotrichales;f__Methanotrichaceae;g__Methanocrinis;s__Methanocrinis harundinacea_A
HM_b_3.8_sbin_5	d__Archaea;p__Halobacteriota;c__Methanosarcinia;o__Methanosarcinales;f__Methanocomedenaceae;g__Methanocomedens;s__Methanocomedens sp7939u
HM_c_0.1_sbin_5	d__Archaea;p__Thermoproteota;c__Bathyarchaeia;o__Bathyarchaeales;f__UBA233;g__DAOUSM01;s__DAOUSM01 sp030627225
HM_cobin_25	d__Archaea;p__Hadarchaeota;c__Hadarchaeia;o__Hadarchaeales;f__Hadarchaeaceae;g__DAOUSU01;s__DAOUSU01 sp030627035
HM_cobin_31	d__Archaea;p__Halobacteriota;c__Methanosarcinia;o__Methanosarcinales;f__Methanosarcinaceae;g__MTP4;s__MTP4 sp9310u
HM_cobin_40	d__Archaea;p__Halobacteriota;c__UBA148;o__UBA148;f__JAUWXC01;g__JAUWXC01;s__
HM_cobin_43	d__Archaea;p__Halobacteriota;c__Methanosarcinia;o__Methanosarcinales;f__Methanocomedenaceae;g__QBUR01;s__QBUR01 sp013374385
HM_cobin_5	d__Archaea;p__Thermoproteota;c__Bathyarchaeia;o__Bathyarchaeales;f__UBA233;g__DAOUTL01;s__DAOUTL01 sp030626685
HM_cobin_50	d__Archaea;p__Asgardarchaeota;c__Thorarchaeia;o__Thorarchaeales;f__Thorarchaeaceae;g__MP8T-1;s__
HM_cobin_7	d__Archaea;p__Halobacteriota;c__Methanosarcinia;o__Methanosarcinales;f__Methanogasteraceae;g__Methanogaster;s__Methanogaster sp013572355
HY4_GJ-DNA-10_sbin_17	d__Archaea;p__Thermoproteota;c__Bathyarchaeia;o__TCS64;f__TCS64;g__RBG-16-57-9;s__
HY4_GJ-DNA-12_sbin_2	d__Archaea;p__Thermoproteota;c__Bathyarchaeia;o__TCS64;f__TCS64;g__RBG-16-57-9;s__
HY4_cobin_14	d__Archaea;p__Thermoplasmatota;c__DTKX01;o__DTKX01;f__GCA-020343715;g__GCA-020343715;s__GCA-020343715 sp030597775
HY4_cobin_15	d__Archaea;p__Halobacteriota;c__Syntropharchaeia;o__Alkanophagales;f__Methanospirareceae;g__QENH01;s__QENH01 sp030612835
HY4_cobin_33	d__Archaea;p__Thermoproteota;c__Bathyarchaeia;o__Bathyarchaeales;f__Bathyarchaeaceae;g__Bathyarchaeum;s__Bathyarchaeum sp004376385
HY4_cobin_76	d__Archaea;p__Thermoproteota;c__Nitrososphaeria;o__Nitrososphaerales;f__Nitrosopumilaceae;g__Nitrosopumilus;s__
HY4_cobin_86	d__Archaea;p__Thermoproteota;c__Bathyarchaeia;o__TCS64;f__TCS64;g__BS750m-G28;s__
JL_cobin_1	d__Archaea;p__Thermoplasmatota;c__EX4484-6;o__EX4484-6;f__EX4484-6;g__;s__
JL_cobin_13	d__Archaea;p__Nanoarchaeota;c__Nanoarchaeia;o__Woesearchaeales;f__JACPIF01;g__;s__
JL_cobin_16	d__Archaea;p__Undinarchaeota;c__Undinarchaeia;o__;f__;g__;s__
LS6027_0.16_sbin_18	d__Archaea;p__Thermoproteota;c__Bathyarchaeia;o__TCS64;f__TCS64;g__RBG-16-57-9;s__
LS6045_0.21_sbin_16	d__Archaea;p__Thermoplasmatota;c__JASLWR01;o__JASLWR01;f__;g__;s__
LS6045_0.21_sbin_2	d__Archaea;p__Halobacteriota;c__Methanosarcinia;o__Methanosarcinales;f__Methanogasteraceae;g__Methanogaster;s__Methanogaster sp030604085
LS6045_0.21_sbin_24	d__Archaea;p__Asgardarchaeota;c__Heimdallarchaeia;o__Heimdallarchaeales;f__Kariarchaeaceae;g__JAJRQD01;s__JAJRQD01 sp030668165
LS6045_0.21_sbin_32	d__Archaea;p__Halobacteriota;c__Syntropharchaeia;o__Alkanophagales;f__Methanospirareceae;g__QENJ01;s__QENJ01 sp030668065
LS6045_0.21_sbin_34	d__Archaea;p__Asgardarchaeota;c__Lokiarchaeia;o__Sigynarchaeales;f__SOKP01;g__SOKP01;s__SOKP01 sp030668025
LS6045_0.21_sbin_6	d__Archaea;p__Asgardarchaeota;c__Lokiarchaeia;o__Sigynarchaeales;f__SOKP01;g__SOKP01;s__SOKP01 sp030667705
LS6045_0.21_sbin_7	d__Archaea;p__Halobacteriota;c__Methanosarcinia;o__Methanosarcinales;f__Methanocomedenaceae;g__Methanocomedens;s__
LS6045_0.21_sbin_8	d__Archaea;p__Halobacteriota;c__Methanosarcinia;o__Methanosarcinales;f__Methanocomedenaceae;g__Methanomarinus;s__Methanomarinus sp002926195
LS_cobin_15	d__Archaea;p__Halobacteriota;c__Syntropharchaeia;o__Alkanophagales;f__Methanospirareceae;g__QENH01;s__QENH01 sp030617585
LS_cobin_44	d__Archaea;p__Halobacteriota;c__Methanosarcinia;o__Methanosarcinales;f__Methanocomedenaceae;g__;s__
LS_cobin_59	d__Archaea;p__Thermoplasmatota;c__EX4484-6;o__EX4484-6;f__EX4484-6;g__JAGLEG01;s__
LS_cobin_74	d__Archaea;p__Asgardarchaeota;c__Heimdallarchaeia;o__JABLTI01;f__JABLTI01;g__JABLTI01;s__JABLTI01 sp030667035
MS_sbin_12	d__Archaea;p__Asgardarchaeota;c__Heimdallarchaeia;o__Heimdallarchaeales;f__;g__;s__
MS_sbin_16	d__Archaea;p__Halobacteriota;c__Methanosarcinia;o__Methanosarcinales;f__Methanocomedenaceae;g__Methanocomedens;s__Methanocomedens sp030666885
MS_sbin_21	d__Archaea;p__Asgardarchaeota;c__Thorarchaeia;o__Thorarchaeales;f__Thorarchaeaceae;g__MP8T-1;s__
MS_sbin_23	d__Archaea;p__Halobacteriota;c__Methanosarcinia;o__Methanosarcinales;f__Methanogasteraceae;g__Methanogaster;s__Methanogaster sp030666765
NGM_D24_sbin_12	d__Archaea;p__Thermoplasmatota;c__Thermoplasmata;o__RBG-16-68-12;f__JAGMCJ01;g__JAGMCJ01;s__JAGMCJ01 sp023136265
NGM_D27_sbin_12	d__Archaea;p__Halobacteriota;c__Methanosarcinia;o__Methanosarcinales;f__Methanogasteraceae;g__Methanogaster;s__
NGM_D27_sbin_3	d__Archaea;p__Thermoplasmatota;c__DTKX01;o__DTKX01;f__GCA-020343715;g__GCA-020343715;s__
NGM_D27_sbin_9	d__Archaea;p__Thermoplasmatota;c__Thermoplasmata;o__JAUWGG01;f__JAUWGG01;g__JAUWGG01;s__
NGM_D33_sbin_6	d__Archaea;p__Halobacteriota;c__Syntropharchaeia;o__Alkanophagales;f__Methanospirareceae;g__QEXZ01;s__
NGM_D72_sbin_4	d__Archaea;p__Halobacteriota;c__Syntropharchaeia;o__Alkanophagales;f__Methanospirareceae;g__QEXZ01;s__QEXZ01 sp030621535
NGM_D72_sbin_5	d__Archaea;p__Halobacteriota;c__Methanosarcinia;o__Methanosarcinales;f__Methanocomedenaceae;g__Methanocomedens;s__
NGM_D75_sbin_3	d__Archaea;p__Halobacteriota;c__Methanosarcinia;o__Methanosarcinales;f__Methanogasteraceae;g__Methanogaster;s__Methanogaster sp030640725
NGM_cobin_18	d__Archaea;p__Thermoproteota;c__Bathyarchaeia;o__TCS64;f__TCS64;g__RBG-16-57-9;s__RBG-16-57-9 sp030613835
NGM_cobin_19	d__Archaea;p__Halobacteriota;c__Methanosarcinia;o__Methanosarcinales;f__Methanosarcinaceae;g__DQIP01;s__DQIP01 sp030609665
OT_A10_sbin_14	d__Archaea;p__Thermoproteota;c__Bathyarchaeia;o__RBG-16-48-13;f__JAGMEO01;g__JAGMEO01;s__JAGMEO01 sp023128135
OT_A10_sbin_21	d__Archaea;p__Thermoproteota;c__Bathyarchaeia;o__TCS64;f__TCS64;g__BS750m-G28;s__
OT_A10_sbin_22	d__Archaea;p__Aenigmatarchaeota;c__Aenigmatarchaeia;o__QMZP01;f__QMZP01;g__GCA-020343575;s__GCA-020343575 sp030666115
OT_A10_sbin_34	d__Archaea;p__Micrarchaeota;c__Micrarchaeia;o__Anstonellales;f__Bilamarchaeaceae;g__CAIKOA01;s__CAIKOA01 sp030666035
OT_A10_sbin_35	d__Archaea;p__Methanobacteriota_B;c__Thermococci;o__Methanofastidiosales;f__B48-G16;g__B48-G16;s__B48-G16 sp023133315
OT_A10_sbin_52	d__Archaea;p__Halobacteriota;c__Syntropharchaeia;o__Alkanophagales;f__Methanospirareceae;g__JACGMN01;s__JACGMN01 sp030665925
OT_A10_sbin_64	d__Archaea;p__Thermoplasmatota;c__E2;o__;f__;g__;s__
OT_A10_sbin_65	d__Archaea;p__Halobacteriota;c__Methanosarcinia;o__Methanosarcinales;f__Methanogasteraceae;g__Methanogaster;s__
OT_A1_sbin_14	d__Archaea;p__Thermoplasmatota;c__Thermoplasmata;o__GCA-020350865;f__GCA-020350865;g__GCA-020350865;s__
OT_A1_sbin_35	d__Archaea;p__Thermoproteota;c__Bathyarchaeia;o__40CM-2-53-6;f__RBG-13-38-9;g__RBG-13-38-9;s__RBG-13-38-9 sp030671315
OT_A1_sbin_8	d__Archaea;p__Thermoproteota;c__Bathyarchaeia;o__RBG-16-48-13;f__GCA-020355125;g__JAUWWH01;s__JAUWWH01 sp030671165
OT_A2_sbin_36	d__Archaea;p__Asgardarchaeota;c__Hermodarchaeia;o__Hermodarchaeales;f__Hermodarchaeaceae;g__Hermodarchaeum;s__
OT_A2_sbin_49	d__Archaea;p__Thermoplasmatota;c__DTKX01;o__DTKX01;f__GCA-020343715;g__GCA-020343715;s__
OT_A2_sbin_52	d__Archaea;p__Thermoplasmatota;c__Thermoplasmata;o__RBG-16-68-12;f__SOIM01;g__JAGLME01;s__JAGLME01 sp030593295
OT_A2_sbin_55	d__Archaea;p__Halobacteriota;c__Methanosarcinia;o__Methanosarcinales;f__Methanogasteraceae;g__Methanogaster;s__Methanogaster sp030606635
OT_A2_sbin_57	d__Archaea;p__Thermoplasmatota;c__Thermoplasmata;o__SG8-5;f__SG8-5;g__SG8-5;s__SG8-5 sp030670795
OT_A2_sbin_73	d__Archaea;p__Thermoproteota;c__Bathyarchaeia;o__TCS64;f__TCS64;g__;s__
OT_A3_sbin_1	d__Archaea;p__Thermoproteota;c__Bathyarchaeia;o__RBG-16-48-13;f__GCA-020355125;g__DAOVBJ01;s__DAOVBJ01 sp030670615
OT_A3_sbin_19	d__Archaea;p__Thermoproteota;c__Bathyarchaeia;o__Bathyarchaeales;f__Bathyarchaeaceae;g__;s__
OT_A3_sbin_24	d__Archaea;p__Nanoarchaeota;c__Nanoarchaeia;o__Woesearchaeales;f__JAGLGH01;g__JAGLGH01;s__JAGLGH01 sp030670545
OT_A3_sbin_37	d__Archaea;p__Thermoproteota;c__Bathyarchaeia;o__TCS64;f__TCS64;g__DAOVCM01;s__
OT_A3_sbin_55	d__Archaea;p__Thermoproteota;c__Bathyarchaeia;o__Bathyarchaeales;f__SOJC01;g__JAGLZJ01;s__JAGLZJ01 sp023131555
OT_A3_sbin_73	d__Archaea;p__Thermoproteota;c__Bathyarchaeia;o__TCS64;f__TCS64;g__BS750m-G28;s__
OT_A3_sbin_77	d__Archaea;p__Thermoplasmatota;c__Thermoplasmata;o__JAUWGG01;f__JAUWGG01;g__JAUWGG01;s__
OT_A4_sbin_2	d__Archaea;p__Asgardarchaeota;c__Thorarchaeia;o__Thorarchaeales;f__Thorarchaeaceae;g__WTCK01;s__
OT_A4_sbin_27	d__Archaea;p__Aenigmatarchaeota;c__Aenigmatarchaeia;o__QMZP01;f__QMZP01;g__GCA-020343575;s__GCA-020343575 sp030670085
OT_A4_sbin_31	d__Archaea;p__Thermoproteota;c__Bathyarchaeia;o__TCS64;f__TCS64;g__DAOVCM01;s__DAOVCM01 sp030670015
OT_A4_sbin_40	d__Archaea;p__Thermoplasmatota;c__E2;o__;f__;g__;s__
OT_A4_sbin_57	d__Archaea;p__Thermoproteota;c__Bathyarchaeia;o__Bathyarchaeales;f__UBA233;g__SOJA01;s__
OT_A5_sbin_1	d__Archaea;p__Halobacteriota;c__Methanoliparia;o__Methanoliparales;f__Methanoliparaceae;g__Methanolliviera;s__
OT_A5_sbin_16	d__Archaea;p__Halobacteriota;c__Syntropharchaeia;o__Alkanophagales;f__Methanospirareceae;g__QENJ01;s__QENJ01 sp028572065
OT_A5_sbin_21	d__Archaea;p__Thermoproteota;c__Bathyarchaeia;o__Bathyarchaeales;f__Bathyarchaeaceae;g__SOJZ01;s__SOJZ01 sp030669695
OT_A5_sbin_34	d__Archaea;p__Asgardarchaeota;c__Thorarchaeia;o__Thorarchaeales;f__Thorarchaeaceae;g__WTCK01;s__WTCK01 sp030669595
OT_A5_sbin_72	d__Archaea;p__Thermoproteota;c__Bathyarchaeia;o__Hecatellales;f__Hecatellaceae;g__DAOVDL01;s__DAOVDL01 sp030669485
OT_A6_sbin_20	d__Archaea;p__Thermoproteota;c__Bathyarchaeia;o__Bathyarchaeales;f__UBA233;g__SOJA01;s__
OT_A6_sbin_8	d__Archaea;p__Nanoarchaeota;c__Nanoarchaeia;o__B33-G15;f__DAOVEB01;g__DAOVEB01;s__DAOVEB01 sp030669205
OT_A7_sbin_21	d__Archaea;p__Thermoplasmatota;c__EX4484-6;o__EX4484-6;f__;g__;s__
OT_A7_sbin_24	d__Archaea;p__Thermoproteota;c__Bathyarchaeia;o__TCS64;f__TCS64;g__RBG-16-57-9;s__RBG-16-57-9 sp030669135
OT_A7_sbin_55	d__Archaea;p__Halobacteriota;c__Methanosarcinia;o__Methanosarcinales;f__Methanocomedenaceae;g__Methanocomedens;s__Methanocomedens sp009649835
OT_A7_sbin_57	d__Archaea;p__Thermoplasmatota;c__Thermoplasmata;o__JAUWGG01;f__JAUWGG01;g__JAUWGG01;s__
OT_A7_sbin_59	d__Archaea;p__Halobacteriota;c__Syntropharchaeia;o__Alkanophagales;f__Methanospirareceae;g__QENH01;s__
OT_A7_sbin_9	d__Archaea;p__Methanobacteriota_B;c__Thermococci;o__Methanofastidiosales;f__B48-G16;g__B48-G16;s__B48-G16 sp030668905
OT_A8_sbin_10	d__Archaea;p__Asgardarchaeota;c__Heimdallarchaeia;o__Heimdallarchaeales;f__Heimdallarchaeaceae;g__UBA460;s__UBA460 sp030668875
OT_A8_sbin_18	d__Archaea;p__Asgardarchaeota;c__Heimdallarchaeia;o__Heimdallarchaeales;f__Heimdallarchaeaceae;g__UBA460;s__UBA460 sp023132955
OT_A8_sbin_60	d__Archaea;p__Thermoproteota;c__Bathyarchaeia;o__Bathyarchaeales;f__UBA233;g__DAOVFC01;s__DAOVFC01 sp030668645
OT_A8_sbin_9	d__Archaea;p__Micrarchaeota;c__Micrarchaeia;o__Anstonellales;f__Bilamarchaeaceae;g__JACCLJ01;s__JACCLJ01 sp030668565
OT_A9_sbin_29	d__Archaea;p__Thermoplasmatota;c__E2;o__UBA202;f__;g__;s__
OT_A9_sbin_30	d__Archaea;p__Thermoproteota;c__Bathyarchaeia;o__Bathyarchaeales;f__UBA233;g__SOJA01;s__SOJA01 sp030672945
OT_A9_sbin_31	d__Archaea;p__Thermoplasmatota;c__DTKX01;o__DTKX01;f__GCA-020343715;g__GCA-020343715;s__GCA-020343715 sp030594725
OT_A9_sbin_36	d__Archaea;p__Aenigmatarchaeota;c__Aenigmatarchaeia;o__QMZP01;f__QMZP01;g__DAOVFN01;s__DAOVFN01 sp030672885
OT_A9_sbin_49	d__Archaea;p__Halobacteriota;c__Syntropharchaeia;o__Alkanophagales;f__Methanospirareceae;g__QENJ01;s__
OT_A9_sbin_66	d__Archaea;p__Halobacteriota;c__Methanosarcinia;o__Methanosarcinales;f__Methanogasteraceae;g__Methanogaster;s__
OT_A9_sbin_77	d__Archaea;p__Thermoplasmatota;c__E2;o__DHVEG-1;f__DHVEG-1;g__JAJISJ01;s__JAJISJ01 sp022848765
OT_mbin_106	d__Archaea;p__Thermoproteota;c__Bathyarchaeia;o__Bathyarchaeales;f__SOJC01;g__SOJC01;s__SOJC01 sp004376645
OT_mbin_132	d__Archaea;p__Halobacteriota;c__Methanosarcinia;o__Methanosarcinales;f__Methanogasteraceae;g__Methanogaster;s__Methanogaster sp030672605
OT_mbin_149	d__Archaea;p__Thermoproteota;c__Bathyarchaeia;o__Bathyarchaeales;f__UBA233;g__SOJA01;s__
OT_mbin_199	d__Archaea;p__Thermoproteota;c__Bathyarchaeia;o__Bathyarchaeales;f__UBA233;g__SOJA01;s__SOJA01 sp030672475
OT_mbin_39	d__Archaea;p__Thermoproteota;c__Bathyarchaeia;o__Bathyarchaeales;f__Bathyarchaeaceae;g__B1-G15;s__B1-G15 sp030672415
OT_mbin_40	d__Archaea;p__Thermoplasmatota;c__Thermoplasmata;o__SG8-5;f__JAGLSY01;g__DAOVGM01;s__DAOVGM01 sp030672365
OT_mbin_44	d__Archaea;p__Halobacteriota;c__Methanosarcinia;o__Methanosarcinales;f__Methanogasteraceae;g__Methanogaster;s__Methanogaster sp030672345
OT_mbin_61	d__Archaea;p__Aenigmatarchaeota;c__Aenigmatarchaeia;o__CG10238-14;f__CG10238-14;g__DAOVGP01;s__DAOVGP01 sp030672375
OT_mbin_62	d__Archaea;p__Aenigmatarchaeota;c__Aenigmatarchaeia;o__QMZP01;f__QMZP01;g__DAOVFN01;s__DAOVFN01 sp030672315
OT_mbin_73	d__Archaea;p__Thermoplasmatota;c__E2;o__DHVEG-1;f__DHVEG-1;g__SG8-52-3;s__SG8-52-3 sp030672305
OT_mbin_76	d__Archaea;p__Hadarchaeota;c__Hadarchaeia;o__Hadarchaeales;f__Hadarchaeaceae;g__DG-33;s__DG-33 sp030672285
OT_mbin_78	d__Archaea;p__Asgardarchaeota;c__Heimdallarchaeia;o__Heimdallarchaeales;f__Heimdallarchaeaceae;g__UBA460;s__UBA460 sp001940755
QDN-W01B-1949_sbin_10	d__Archaea;p__Thermoproteota;c__Bathyarchaeia;o__RBG-16-48-13;f__GCA-020355125;g__DAOVBJ01;s__
QDN-W01B-1949_sbin_21	d__Archaea;p__Thermoproteota;c__Bathyarchaeia;o__Bathyarchaeales;f__Bathyarchaeaceae;g__Bathyarchaeum;s__Bathyarchaeum sp004376385
QDN-W01B-1949_sbin_23	d__Archaea;p__Asgardarchaeota;c__Heimdallarchaeia;o__Heimdallarchaeales;f__Heimdallarchaeaceae;g__18H4-34;s__18H4-34 sp030603505
QDN-W01B-1949_sbin_30	d__Archaea;p__Methanobacteriota_B;c__Thermococci;o__Methanofastidiosales;f__NM3;g__NM3;s__NM3 sp030603445
QDN-W01B-1949_sbin_31	d__Archaea;p__Asgardarchaeota;c__Heimdallarchaeia;o__Heimdallarchaeales;f__Heimdallarchaeaceae;g__UBA460;s__UBA460 sp030603365
QDN-W01B-1949_sbin_32	d__Archaea;p__Asgardarchaeota;c__Lokiarchaeia;o__Sigynarchaeales;f__SOKP01;g__Loki-b32;s__Loki-b32 sp030603385
QDN-W01B-1949_sbin_41	d__Archaea;p__Asgardarchaeota;c__Lokiarchaeia;o__Sigynarchaeales;f__SOKP01;g__SOKP01;s__
QDN-W01B-1949_sbin_53	d__Archaea;p__Asgardarchaeota;c__Heimdallarchaeia;o__JABLTI01;f__JABLTI01;g__JABLTI01;s__
QDN-W01B-1949_sbin_8	d__Archaea;p__Asgardarchaeota;c__Thorarchaeia;o__Thorarchaeales;f__Thorarchaeaceae;g__WTCK01;s__
QDN-W01B-4577_sbin_14	d__Archaea;p__Hadarchaeota;c__Hadarchaeia;o__Hadarchaeales;f__Hadarchaeaceae;g__DG-33;s__
QDN-W01B-4577_sbin_20	d__Archaea;p__Thermoproteota;c__Bathyarchaeia;o__RBG-16-48-13;f__JAGMEO01;g__JAGMEO01;s__JAGMEO01 sp030602965
QDN-W01B-4577_sbin_22	d__Archaea;p__Thermoproteota;c__Bathyarchaeia;o__TCS64;f__TCS64;g__RBG-16-57-9;s__
QDN-W01B-4577_sbin_23	d__Archaea;p__Thermoproteota;c__Bathyarchaeia;o__TCS64;f__TCS64;g__BS750m-G28;s__BS750m-G28 sp030602935
QDN-W03B-2880_sbin_11	d__Archaea;p__Hadarchaeota;c__Hadarchaeia;o__Hadarchaeales;f__Hadarchaeaceae;g__DG-33;s__DG-33 sp004375695
QDN-W03B-2880_sbin_21	d__Archaea;p__Asgardarchaeota;c__Heimdallarchaeia;o__JABLTI01;f__JABLTI01;g__JABLTI01;s__JABLTI01 sp030602675
QDN-W03B-2880_sbin_26	d__Archaea;p__Thermoproteota;c__Bathyarchaeia;o__Bathyarchaeales;f__Bathyarchaeaceae;g__Bathyarchaeum;s__Bathyarchaeum sp004376385
QDN-W03B-2880_sbin_27	d__Archaea;p__Halobacteriota;c__Syntropharchaeia;o__Alkanophagales;f__Methanospirareceae;g__JAFNKG01;s__JAFNKG01 sp030602585
QDN-W03B-480_sbin_19	d__Archaea;p__Hydrothermarchaeota;c__Hydrothermarchaeia;o__Hydrothermarchaeales;f__;g__;s__
QDN-W04B-4228_sbin_11	d__Archaea;p__Asgardarchaeota;c__Thorarchaeia;o__Thorarchaeales;f__Thorarchaeaceae;g__WTCK01;s__WTCK01 sp018238375
QDN-W04B-4228_sbin_2	d__Archaea;p__Asgardarchaeota;c__Lokiarchaeia;o__Sigynarchaeales;f__SOKP01;g__SOKP01;s__SOKP01 sp005222975
QDN-W04B-4228_sbin_41	d__Archaea;p__Asgardarchaeota;c__Lokiarchaeia;o__Sigynarchaeales;f__SOKP01;g__6H3-1;s__6H3-1 sp019058135
QDN-W04B-4228_sbin_42	d__Archaea;p__Thermoproteota;c__Bathyarchaeia;o__Bathyarchaeales;f__Bathyarchaeaceae;g__Bathyarchaeum;s__
QDN-W04B-480_sbin_33	d__Archaea;p__Thermoproteota;c__Bathyarchaeia;o__TCS64;f__TCS64;g__GCA-2726865;s__
QDN-W04B-4900_sbin_24	d__Archaea;p__Hadarchaeota;c__Hadarchaeia;o__Hadarchaeales;f__Hadarchaeaceae;g__DG-33;s__DG-33 sp030601675
QDN-W04B-4900_sbin_45	d__Archaea;p__Asgardarchaeota;c__Lokiarchaeia;o__Sigynarchaeales;f__SOKP01;g__SDNM01;s__SDNM01 sp030605085
QDN-W04B-580_sbin_11	d__Archaea;p__Thermoproteota;c__Nitrososphaeria;o__Geothermarchaeales;f__JAUWBL01;g__JAUWBL01;s__JAUWBL01 sp030601715
QDN-W04B-580_sbin_13	d__Archaea;p__Thermoplasmatota;c__E2;o__DHVEG-1;f__DHVEG-1;g__JAGLML01;s__JAGLML01 sp030601705
QDN-W04B-580_sbin_2	d__Archaea;p__Hadarchaeota;c__Hadarchaeia;o__Hadarchaeales;f__Hadarchaeaceae;g__DG-33;s__DG-33 sp030601665
QDN-W04B-580_sbin_20	d__Archaea;p__Hadarchaeota;c__Hadarchaeia;o__Hadarchaeales;f__Hadarchaeaceae;g__DG-33;s__DG-33 sp030601675
QDN-W04B-580_sbin_30	d__Archaea;p__Thermoproteota;c__Bathyarchaeia;o__TCS64;f__TCS64;g__GCA-2726865;s__GCA-2726865 sp030601645
QDN_cobin_100	d__Archaea;p__Thermoproteota;c__Bathyarchaeia;o__Bathyarchaeales;f__SOJC01;g__JAGLZW01;s__
QDN_cobin_170	d__Archaea;p__Thermoproteota;c__Bathyarchaeia;o__Bathyarchaeales;f__Bathyarchaeaceae;g__GCA-020344715;s__
QDN_cobin_23	d__Archaea;p__Thermoproteota;c__Bathyarchaeia;o__TCS64;f__TCS64;g__BS750m-G28;s__
QDN_cobin_37	d__Archaea;p__Asgardarchaeota;c__Heimdallarchaeia;o__;f__;g__;s__
QDN_cobin_62	d__Archaea;p__Thermoplasmatota;c__Thermoplasmata;o__Methanomassiliicoccales;f__JAUVWO01;g__JAUVWO01;s__JAUVWO01 sp030604065
QDN_cobin_63	d__Archaea;p__Halobacteriota;c__Methanosarcinia;o__Methanosarcinales;f__Methanogasteraceae;g__Methanogaster;s__Methanogaster sp030604085
QDN_cobin_79	d__Archaea;p__Iainarchaeota;c__Iainarchaeia;o__Iainarchaeales;f__GCA-2688035;g__JAFCCL01;s__
RS_10_sbin_122	d__Archaea;p__Asgardarchaeota;c__Heimdallarchaeia;o__Heimdallarchaeales;f__Heimdallarchaeaceae;g__UBA460;s__UBA460 sp023136245
RS_10_sbin_123	d__Archaea;p__Thermoplasmatota;c__JAEHCK01;o__JAEHCK01;f__;g__;s__
RS_10_sbin_124	d__Archaea;p__Thermoproteota;c__Bathyarchaeia;o__TCS64;f__TCS64;g__BS750m-G28;s__
RS_10_sbin_145	d__Archaea;p__Asgardarchaeota;c__Heimdallarchaeia;o__JABLTI01;f__JABLTI01;g__JABLTI01;s__JABLTI01 sp030671945
RS_10_sbin_35	d__Archaea;p__Halobacteriota;c__Methanosarcinia;o__Methanosarcinales;f__Methanogasteraceae;g__Methanogaster;s__Methanogaster sp030604085
RS_10_sbin_41	d__Archaea;p__EX4484-52;c__EX4484-52;o__EX4484-52;f__GLR71;g__GLR71;s__GLR71 sp030671745
RS_10_sbin_62	d__Archaea;p__Iainarchaeota;c__Iainarchaeia;o__Iainarchaeales;f__GCA-2688035;g__JAFCCL01;s__
RS_10_sbin_73	d__Archaea;p__Halobacteriota;c__Methanosarcinia;o__Methanosarcinales;f__;g__;s__
RS_10_sbin_74	d__Archaea;p__Nanoarchaeota;c__Nanoarchaeia;o__Pacearchaeales;f__GW2011-AR1;g__JAFCEV01;s__JAFCEV01 sp023144035
RS_10_sbin_77	d__Archaea;p__Thermoproteota;c__Bathyarchaeia;o__Bathyarchaeales;f__UBA233;g__DAOVIH01;s__DAOVIH01 sp030673805
RS_10_sbin_79	d__Archaea;p__Asgardarchaeota;c__Heimdallarchaeia;o__Heimdallarchaeales;f__Heimdallarchaeaceae;g__UBA460;s__UBA460 sp023270155
RS_10_sbin_80	d__Archaea;p__Aenigmatarchaeota;c__Aenigmatarchaeia;o__QMZP01;f__QMZP01;g__DAOVIL01;s__DAOVIL01 sp030673725
RS_10_sbin_82	d__Archaea;p__Thermoproteota;c__Bathyarchaeia;o__TCS64;f__TCS64;g__RBG-16-57-9;s__
RS_10_sbin_97	d__Archaea;p__Thermoproteota;c__Bathyarchaeia;o__RBG-16-48-13;f__GCA-020345945;g__GCA-020345945;s__
RS_10_sbin_99	d__Archaea;p__Nanoarchaeota;c__Nanoarchaeia;o__Woesearchaeales;f__JAGLGH01;g__JAGLGH01;s__JAGLGH01 sp023144115
RS_11_sbin_22	d__Archaea;p__Thermoplasmatota;c__DTKX01;o__DTKX01;f__GCA-020343715;g__GCA-020343715;s__
RS_11_sbin_30	d__Archaea;p__Thermoplasmatota;c__Thermoplasmata;o__JAGHBH01;f__JAGHBH01;g__DAOVJP01;s__DAOVJP01 sp030673205
RS_11_sbin_50	d__Archaea;p__Thermoproteota;c__Bathyarchaeia;o__TCS64;f__TCS64;g__BS750m-G28;s__
RS_11_sbin_57	d__Archaea;p__Asgardarchaeota;c__Heimdallarchaeia;o__Heimdallarchaeales;f__Heimdallarchaeaceae;g__UBA460;s__UBA460 sp023135215
RS_11_sbin_58	d__Archaea;p__EX4484-52;c__EX4484-52;o__EX4484-52;f__GLR71;g__GLR71;s__GLR71 sp023134675
RS_11_sbin_59	d__Archaea;p__Nanoarchaeota;c__Nanoarchaeia;o__Woesearchaeales;f__GW2011-AR4;g__JACPJP01;s__JACPJP01 sp030631975
RS_11_sbin_81	d__Archaea;p__Aenigmatarchaeota;c__Aenigmatarchaeia;o__QMZS01;f__QMZS01;g__QMZS01;s__QMZS01 sp023134135
RS_11_sbin_93	d__Archaea;p__EX4484-52;c__EX4484-52;o__EX4484-52;f__DAOVKX01;g__DAOVKX01;s__DAOVKX01 sp030631505
RS_12_sbin_21	d__Archaea;p__Aenigmatarchaeota;c__Aenigmatarchaeia;o__PWEA01;f__JAGHBM01;g__JAGLWW01;s__JAGLWW01 sp023133195
RS_12_sbin_22	d__Archaea;p__Nanoarchaeota;c__Nanoarchaeia;o__Woesearchaeales;f__ARS49;g__WJJT01;s__
RS_12_sbin_27	d__Archaea;p__Halobacteriota;c__Methanosarcinia;o__Methanosarcinales;f__Methanogasteraceae;g__Methanogaster;s__
RS_12_sbin_61	d__Archaea;p__Nanoarchaeota;c__Nanoarchaeia;o__Woesearchaeales;f__WJKV01;g__JAGLWF01;s__JAGLWF01 sp023133595
RS_12_sbin_78	d__Archaea;p__Nanoarchaeota;c__Nanoarchaeia;o__Pacearchaeales;f__GW2011-AR1;g__JAGVXH01;s__JAGVXH01 sp023133415
RS_12_sbin_84	d__Archaea;p__Thermoplasmatota;c__DAOVMN01;o__DAOVMN01;f__DAOVMN01;g__DAOVMN01;s__DAOVMN01 sp030630685
RS_12_sbin_90	d__Archaea;p__Nanoarchaeota;c__Nanoarchaeia;o__Woesearchaeales;f__ARS49;g__WJKI01;s__WJKI01 sp030630695
RS_13_sbin_103	d__Archaea;p__Altiarchaeota;c__Altiarchaeia;o__IMC4;f__QMZM01;g__;s__
RS_13_sbin_111	d__Archaea;p__Thermoproteota;c__Bathyarchaeia;o__Bathyarchaeales;f__UBA233;g__SOJA01;s__SOJA01 sp030630585
RS_13_sbin_26	d__Archaea;p__EX4484-52;c__EX4484-52;o__EX4484-52;f__B79-G9;g__GLR112;s__GLR112 sp030630425
RS_13_sbin_44	d__Archaea;p__Nanoarchaeota;c__Nanoarchaeia;o__Pacearchaeales;f__GW2011-AR1;g__JAGLYK01;s__JAGLYK01 sp023132255
RS_13_sbin_50	d__Archaea;p__Nanoarchaeota;c__Nanoarchaeia;o__Woesearchaeales;f__B3-WOES;g__JAGLZG01;s__JAGLZG01 sp023131705
RS_13_sbin_54	d__Archaea;p__Asgardarchaeota;c__Lokiarchaeia;o__Sigynarchaeales;f__MK-D1;g__Lokiarchaeum;s__
RS_13_sbin_56	d__Archaea;p__Asgardarchaeota;c__Thorarchaeia;o__Thorarchaeales;f__Thorarchaeaceae;g__MP8T-1;s__
RS_13_sbin_81	d__Archaea;p__Halobacteriota;c__Syntropharchaeia;o__Alkanophagales;f__Methanospirareceae;g__QENH01;s__
RS_13_sbin_98	d__Archaea;p__EX4484-52;c__EX4484-52;o__EX4484-52;f__GLR71;g__GLR71;s__
RS_14_sbin_16	d__Archaea;p__Thermoproteota;c__Bathyarchaeia;o__Bathyarchaeales;f__SOJC01;g__JAGLZW01;s__JAGLZW01 sp023131225
RS_14_sbin_27	d__Archaea;p__Thermoplasmatota;c__Thermoplasmata;o__RBG-16-68-12;f__JAGMCJ01;g__JAGMCJ01;s__JAGMCJ01 sp023130895
RS_14_sbin_31	d__Archaea;p__Asgardarchaeota;c__Lokiarchaeia;o__Sigynarchaeales;f__SOKP01;g__SOKP01;s__
RS_15_sbin_15	d__Archaea;p__Thermoplasmatota;c__E2;o__UBA202;f__;g__;s__
RS_16_sbin_19	d__Archaea;p__Thermoplasmatota;c__Thermoplasmata;o__SG8-5;f__SG8-5;g__;s__
RS_16_sbin_25	d__Archaea;p__Thermoplasmatota;c__E2;o__UBA202;f__;g__;s__
RS_16_sbin_50	d__Archaea;p__Aenigmatarchaeota;c__Aenigmatarchaeia;o__QMZP01;f__QMZT01;g__CS3-C152;s__CS3-C152 sp023128965
RS_16_sbin_64	d__Archaea;p__Asgardarchaeota;c__Heimdallarchaeia;o__JABLTI01;f__JABLTI01;g__JABLTI01;s__JABLTI01 sp023128635
RS_17_sbin_10	d__Archaea;p__Thermoplasmatota;c__JASEFT01;o__JASEFT01;f__JAUWIS01;g__JAUWIS01;s__
RS_17_sbin_2	d__Archaea;p__Thermoproteota;c__Bathyarchaeia;o__Bathyarchaeales;f__UBA233;g__SOJA01;s__SOJA01 sp004376975
RS_17_sbin_3	d__Archaea;p__Micrarchaeota;c__Micrarchaeia;o__Anstonellales;f__Bilamarchaeaceae;g__JAGMCT01;s__JAGMCT01 sp023129075
RS_17_sbin_53	d__Archaea;p__B1Sed10-29;c__B1Sed10-29;o__WALL01;f__WALL01;g__WALL01;s__WALL01 sp023129115
RS_17_sbin_64	d__Archaea;p__Halobacteriota;c__Methanosarcinia;o__Methanosarcinales;f__Methanosarcinaceae;g__DQIP01;s__DQIP01 sp030609665
RS_17_sbin_68	d__Archaea;p__Thermoplasmatota;c__E2;o__DHVEG-1;f__DHVEG-1;g__JAUWYM01;s__
RS_17_sbin_70	d__Archaea;p__Thermoproteota;c__Bathyarchaeia;o__Bathyarchaeales;f__Bathyarchaeaceae;g__SOJZ01;s__SOJZ01 sp030608565
RS_18_sbin_29	d__Archaea;p__Thermoplasmatota;c__JASEFT01;o__JASEFT01;f__JAUWIS01;g__JAUWIS01;s__
RS_18_sbin_30	d__Archaea;p__Halobacteriota;c__Methanomicrobia;o__Methanomicrobiales;f__Methanomicrobiaceae;g__DAOVRB01;s__DAOVRB01 sp030628325
RS_18_sbin_31	d__Archaea;p__Thermoplasmatota;c__E2;o__UBA202;f__;g__;s__
RS_18_sbin_37	d__Archaea;p__Asgardarchaeota;c__Heimdallarchaeia;o__Heimdallarchaeales;f__Heimdallarchaeaceae;g__UBA460;s__UBA460 sp030628305
RS_18_sbin_52	d__Archaea;p__Nanoarchaeota;c__Nanoarchaeia;o__Pacearchaeales;f__GW2011-AR1;g__JAGVXH01;s__
RS_18_sbin_58	d__Archaea;p__Thermoplasmatota;c__E2;o__DHVEG-1;f__DHVEG-1;g__;s__
RS_18_sbin_60	d__Archaea;p__Halobacteriota;c__Syntropharchaeia;o__Alkanophagales;f__Methanospirareceae;g__QENJ01;s__QENJ01 sp013374505
RS_18_sbin_62	d__Archaea;p__Thermoplasmatota;c__Thermoplasmata;o__SG8-5;f__SG8-5;g__;s__
RS_19_sbin_16	d__Archaea;p__Altiarchaeota;c__Altiarchaeia;o__IMC4;f__DAOVSA01;g__DAOVSA01;s__DAOVSA01 sp030633635
RS_19_sbin_22	d__Archaea;p__Altiarchaeota;c__Altiarchaeia;o__IMC4;f__QMZM01;g__QMZJ01;s__QMZJ01 sp030633595
RS_19_sbin_45	d__Archaea;p__Halobacteriota;c__Methanosarcinia;o__Methanosarcinales;f__Methanosarcinaceae;g__DQIP01;s__
RS_19_sbin_49	d__Archaea;p__Methanobacteriota_B;c__Thermococci;o__Methanofastidiosales;f__B48-G16;g__B48-G16;s__B48-G16 sp023133315
RS_1_sbin_65	d__Archaea;p__Thermoproteota;c__Bathyarchaeia;o__TCS64;f__TCS64;g__RBG-16-57-9;s__
RS_1_sbin_75	d__Archaea;p__Halobacteriota;c__Methanosarcinia;o__Methanosarcinales;f__Methanocomedenaceae;g__Methanocomedens;s__
RS_2_sbin_31	d__Archaea;p__Halobacteriota;c__Methanosarcinia;o__Methanosarcinales;f__Methanogasteraceae;g__Methanogaster;s__
RS_3_sbin_11	d__Archaea;p__EX4484-52;c__EX4484-52;o__EX4484-52;f__EX4484-52;g__EX4484-52;s__EX4484-52 sp030632385
RS_3_sbin_31	d__Archaea;p__Halobacteriota;c__Syntropharchaeia;o__Alkanophagales;f__Methanospirareceae;g__QENH01;s__QENH01 sp030617585
RS_3_sbin_43	d__Archaea;p__Asgardarchaeota;c__Heimdallarchaeia;o__Heimdallarchaeales;f__Kariarchaeaceae;g__JAJRQD01;s__
RS_3_sbin_51	d__Archaea;p__Thermoproteota;c__Bathyarchaeia;o__RBG-16-48-13;f__GCA-020355125;g__DAOVBJ01;s__
RS_3_sbin_6	d__Archaea;p__EX4484-52;c__EX4484-52;o__EX4484-52;f__GLR71;g__GLR71;s__
RS_3_sbin_7	d__Archaea;p__EX4484-52;c__EX4484-52;o__EX4484-52;f__GLR71;g__GLR71;s__GLR71 sp030636885
RS_4_sbin_10	d__Archaea;p__Thermoplasmatota;c__Thermoplasmata;o__SG8-5;f__SG8-5;g__JAGLQM01;s__
RS_4_sbin_39	d__Archaea;p__EX4484-52;c__EX4484-52;o__EX4484-52;f__GLR71;g__DAOVWP01;s__DAOVWP01 sp030636615
RS_4_sbin_6	d__Archaea;p__Thermoplasmatota;c__DTKX01;o__DTKX01;f__GCA-020343715;g__GCA-020343715;s__
RS_4_sbin_63	d__Archaea;p__Thermoproteota;c__Bathyarchaeia;o__TCS64;f__TCS64;g__RBG-16-57-9;s__
RS_4_sbin_70	d__Archaea;p__EX4484-52;c__EX4484-52;o__EX4484-52;f__GLR71;g__DAOVWP01;s__
RS_5_sbin_102	d__Archaea;p__Thermoplasmatota;c__Thermoplasmata;o__SG8-5;f__SG8-5;g__JAGLQM01;s__
RS_5_sbin_18	d__Archaea;p__Thermoplasmatota;c__Thermoplasmata;o__SG8-5;f__SG8-5;g__JAGLQM01;s__JAGLQM01 sp030636255
RS_5_sbin_51	d__Archaea;p__Nanoarchaeota;c__Nanoarchaeia;o__Woesearchaeales;f__WJIZ01;g__WJIZ01;s__WJIZ01 sp023140175
RS_5_sbin_65	d__Archaea;p__Nanoarchaeota;c__Nanoarchaeia;o__Pacearchaeales;f__GW2011-AR1;g__DAOVXQ01;s__DAOVXQ01 sp030636025
RS_5_sbin_7	d__Archaea;p__Thermoplasmatota;c__DTKX01;o__DTKX01;f__GCA-020343715;g__GCA-020343715;s__
RS_6_sbin_23	d__Archaea;p__EX4484-52;c__EX4484-52;o__EX4484-52;f__B79-G9;g__JAFCBV01;s__JAFCBV01 sp023139785
RS_6_sbin_59	d__Archaea;p__EX4484-52;c__EX4484-52;o__EX4484-52;f__B79-G9;g__B79-G9;s__B79-G9 sp030635525
RS_7_sbin_45	d__Archaea;p__EX4484-52;c__EX4484-52;o__EX4484-52;f__GLR71;g__GLR71;s__
RS_7_sbin_53	d__Archaea;p__Halobacteriota;c__Methanosarcinia;o__Methanosarcinales;f__Methanogasteraceae;g__Methanogaster;s__
RS_7_sbin_69	d__Archaea;p__Asgardarchaeota;c__Thorarchaeia;o__Thorarchaeales;f__Thorarchaeaceae;g__WTCK01;s__
RS_7_sbin_81	d__Archaea;p__Iainarchaeota;c__Iainarchaeia;o__Iainarchaeales;f__GCA-2688035;g__JAFCCL01;s__JAFCCL01 sp030634785
RS_7_sbin_88	d__Archaea;p__Thermoplasmatota;c__Thermoplasmata;o__RBG-16-68-12;f__JAGMCJ01;g__JAGMCJ01;s__JAGMCJ01 sp023136265
RS_8_sbin_10	d__Archaea;p__Thermoplasmatota;c__Thermoplasmata;o__SG8-5;f__JAGLSY01;g__JAGLSY01;s__JAGLSY01 sp023137005
RS_8_sbin_100	d__Archaea;p__Aenigmatarchaeota;c__Aenigmatarchaeia;o__QMZP01;f__QMZT01;g__CS3-C152;s__CS3-C152 sp030634615
RS_8_sbin_109	d__Archaea;p__EX4484-52;c__EX4484-52;o__EX4484-52;f__B79-G9;g__B79-G9;s__B79-G9 sp030634545
RS_8_sbin_28	d__Archaea;p__Iainarchaeota;c__Iainarchaeia;o__Iainarchaeales;f__GCA-2688035;g__JAFCCL01;s__JAFCCL01 sp030634785
RS_8_sbin_87	d__Archaea;p__Halobacteriota;c__Methanosarcinia;o__Methanosarcinales;f__Methanosarcinaceae;g__DQIP01;s__
RS_9_sbin_20	d__Archaea;p__EX4484-52;c__EX4484-52;o__EX4484-52;f__GLR71;g__GLR71;s__
RS_9_sbin_23	d__Archaea;p__Iainarchaeota;c__Iainarchaeia;o__JAGGVJ01;f__JAGGVJ01;g__JAGGVJ01;s__
RS_9_sbin_3	d__Archaea;p__Thermoplasmatota;c__Thermoplasmata;o__SG8-5;f__JAGLSY01;g__JAGLSY01;s__JAGLSY01 sp023135545
RS_9_sbin_70	d__Archaea;p__Thermoplasmatota;c__Thermoplasmata;o__GCA-020350865;f__GCA-020350865;g__GCA-020350865;s__
RS_9_sbin_79	d__Archaea;p__Nanoarchaeota;c__Nanoarchaeia;o__Pacearchaeales;f__GW2011-AR1;g__JAGVXH01;s__JAGVXH01 sp030639395
RS_9_sbin_91	d__Archaea;p__EX4484-52;c__EX4484-52;o__EX4484-52;f__B79-G9;g__JAFCBV01;s__
RS_mbin_104	d__Archaea;p__EX4484-52;c__EX4484-52;o__EX4484-52;f__EX4484-52;g__EX4484-52;s__EX4484-52 sp023137195
RS_mbin_119	d__Archaea;p__Nanoarchaeota;c__Nanoarchaeia;o__Pacearchaeales;f__GW2011-AR1;g__JAGVXH01;s__JAGVXH01 sp030639065
RS_mbin_162	d__Archaea;p__Thermoplasmatota;c__Thermoplasmata;o__RBG-16-68-12;f__SOIM01;g__JAGLME01;s__JAGLME01 sp023140195
RS_mbin_168	d__Archaea;p__Asgardarchaeota;c__Thorarchaeia;o__Thorarchaeales;f__Thorarchaeaceae;g__MP5-2226;s__MP5-2226 sp030638785
RS_mbin_175	d__Archaea;p__Nanoarchaeota;c__Nanoarchaeia;o__Pacearchaeales;f__GW2011-AR1;g__JAGVXH01;s__JAGVXH01 sp023142835
RS_mbin_177	d__Archaea;p__Asgardarchaeota;c__Heimdallarchaeia;o__Heimdallarchaeales;f__DAOWED01;g__DAOWED01;s__DAOWED01 sp030638685
RS_mbin_182	d__Archaea;p__Halobacteriota;c__Methanosarcinia;o__Methanosarcinales;f__Methanocomedenaceae;g__QBUR01;s__QBUR01 sp030638625
RS_mbin_187	d__Archaea;p__Asgardarchaeota;c__Heimdallarchaeia;o__Heimdallarchaeales;f__Heimdallarchaeaceae;g__UBA460;s__
RS_mbin_196	d__Archaea;p__Nanoarchaeota;c__Nanoarchaeia;o__Woesearchaeales;f__WJKR01;g__;s__
RS_mbin_201	d__Archaea;p__Asgardarchaeota;c__Heimdallarchaeia;o__Heimdallarchaeales;f__Heimdallarchaeaceae;g__UBA460;s__UBA460 sp023139025
RS_mbin_244	d__Archaea;p__EX4484-52;c__EX4484-52;o__EX4484-52;f__B79-G9;g__GLR112;s__GLR112 sp023142905
RS_mbin_284	d__Archaea;p__Nanoarchaeota;c__Nanoarchaeia;o__Woesearchaeales;f__BS150m-G63;g__JAGLOT01;s__JAGLOT01 sp023137655
RS_mbin_287	d__Archaea;p__Thermoplasmatota;c__E2;o__UBA202;f__;g__;s__
RS_mbin_291	d__Archaea;p__Thermoplasmatota;c__E2;o__DHVEG-1;f__DHVEG-1;g__JAGLML01;s__JAGLML01 sp023140035
RS_mbin_298	d__Archaea;p__Nanoarchaeota;c__Nanoarchaeia;o__Pacearchaeales;f__GW2011-AR1;g__DAOWFF01;s__DAOWFF01 sp030638105
RS_mbin_328	d__Archaea;p__Nanoarchaeota;c__Nanoarchaeia;o__Pacearchaeales;f__GW2011-AR1;g__JAGLQB01;s__JAGLQB01 sp023137045
RS_mbin_347	d__Archaea;p__Thermoplasmatota;c__E2;o__DHVEG-1;f__DHVEG-1;g__DAOWHD01;s__DAOWHD01 sp030637965
RS_mbin_354	d__Archaea;p__Nanoarchaeota;c__Nanoarchaeia;o__Woesearchaeales;f__SM23-78;g__SM23-78;s__SM23-78 sp030637925
RS_mbin_387	d__Archaea;p__Thermoproteota;c__Bathyarchaeia;o__Bathyarchaeales;f__Bathyarchaeaceae;g__JAGLRI01;s__JAGLRI01 sp023136395
RS_mbin_392	d__Archaea;p__Aenigmatarchaeota;c__Aenigmatarchaeia;o__QMZP01;f__QMZP01;g__DAOVFN01;s__
RS_mbin_393	d__Archaea;p__Nanoarchaeota;c__Nanoarchaeia;o__Pacearchaeales;f__GW2011-AR1;g__JAGLOA01;s__JAGLOA01 sp023139205
RS_mbin_418	d__Archaea;p__Thermoproteota;c__Nitrososphaeria;o__Nitrososphaerales;f__Nitrosopumilaceae;g__Nitrosopumilus;s__Nitrosopumilus sp030637455
RS_mbin_429	d__Archaea;p__Thermoproteota;c__Bathyarchaeia;o__40CM-2-53-6;f__RBG-13-38-9;g__RBG-13-38-9;s__RBG-13-38-9 sp023144075
RS_mbin_444	d__Archaea;p__Hadarchaeota;c__Hadarchaeia;o__Hadarchaeales;f__Hadarchaeaceae;g__DG-33;s__DG-33 sp023129675
RS_mbin_45	d__Archaea;p__Nanoarchaeota;c__Nanoarchaeia;o__Pacearchaeales;f__GW2011-AR1;g__JAGVXH01;s__JAGVXH01 sp023140635
RS_mbin_451	d__Archaea;p__Asgardarchaeota;c__Thorarchaeia;o__Thorarchaeales;f__Thorarchaeaceae;g__WTCK01;s__WTCK01 sp023134215
RS_mbin_466	d__Archaea;p__Nanoarchaeota;c__Nanoarchaeia;o__Pacearchaeales;f__GW2011-AR1;g__JAGVXH01;s__JAGVXH01 sp030641715
RS_mbin_496	d__Archaea;p__Halobacteriota;c__Methanosarcinia;o__Methanosarcinales;f__Methanocomedenaceae;g__QBUR01;s__QBUR01 sp023136155
RS_mbin_498	d__Archaea;p__Thermoplasmatota;c__E2;o__DHVEG-1;f__DHVEG-1;g__DAOWHD01;s__DAOWHD01 sp030641605
RS_mbin_509	d__Archaea;p__Thermoproteota;c__Bathyarchaeia;o__Bathyarchaeales;f__SOJC01;g__SOJC01;s__SOJC01 sp030641425
RS_mbin_514	d__Archaea;p__Nanoarchaeota;c__Nanoarchaeia;o__Pacearchaeales;f__GW2011-AR1;g__JAGVXH01;s__JAGVXH01 sp023136775
RS_mbin_543	d__Archaea;p__Halobacteriota;c__Syntropharchaeia;o__Alkanophagales;f__Methanospirareceae;g__QEXZ01;s__
RS_mbin_547	d__Archaea;p__Nanoarchaeota;c__Nanoarchaeia;o__Pacearchaeales;f__UBA284;g__DAOWHW01;s__DAOWHW01 sp030641225
RS_mbin_564	d__Archaea;p__Asgardarchaeota;c__Lokiarchaeia;o__Sigynarchaeales;f__SOKP01;g__Loki-b32;s__Loki-b32 sp019057865
RS_mbin_569	d__Archaea;p__Halobacteriota;c__Syntropharchaeia;o__Alkanophagales;f__Methanospirareceae;g__QENJ01;s__QENJ01 sp028572065
RS_mbin_602	d__Archaea;p__Halobacteriota;c__Syntropharchaeia;o__Alkanophagales;f__Methanospirareceae;g__JAGXOS01;s__JAGXOS01 sp023131215
RS_mbin_606	d__Archaea;p__Asgardarchaeota;c__Thorarchaeia;o__Thorarchaeales;f__Thorarchaeaceae;g__WTCK01;s__
RS_mbin_620	d__Archaea;p__Halobacteriota;c__Methanosarcinia;o__Methanosarcinales;f__Methanogasteraceae;g__Methanogaster;s__Methanogaster sp030640725
RS_mbin_645	d__Archaea;p__Thermoplasmatota;c__E2;o__DHVEG-1;f__DHVEG-1;g__DAOWIZ01;s__DAOWIZ01 sp030640585
RS_mbin_649	d__Archaea;p__Aenigmatarchaeota;c__Aenigmatarchaeia;o__QMZS01;f__QMZS01;g__QMZS01;s__
RS_mbin_669	d__Archaea;p__Nanoarchaeota;c__Nanoarchaeia;o__Pacearchaeales;f__GW2011-AR1;g__ASMP01;s__ASMP01 sp030640565
RS_mbin_684	d__Archaea;p__Thermoplasmatota;c__E2;o__DHVEG-1;f__DHVEG-1;g__JAGMDE01;s__JAGMDE01 sp023128855
RS_mbin_689	d__Archaea;p__Nanoarchaeota;c__Nanoarchaeia;o__Pacearchaeales;f__GW2011-AR1;g__JAGLYK01;s__JAGLYK01 sp030640395
RS_mbin_703	d__Archaea;p__Halobacteriota;c__Syntropharchaeia;o__Alkanophagales;f__Methanospirareceae;g__QEXZ01;s__
RS_mbin_714	d__Archaea;p__EX4484-52;c__EX4484-52;o__EX4484-52;f__B79-G9;g__B79-G9;s__
RS_mbin_75	d__Archaea;p__Thermoplasmatota;c__Thermoplasmata;o__SG8-5;f__SG8-5;g__JAGLQM01;s__JAGLQM01 sp023136815
RS_mbin_779	d__Archaea;p__Nanoarchaeota;c__Nanoarchaeia;o__Woesearchaeales;f__JAGLXL01;g__JAGLXL01;s__JAGLXL01 sp023132895
RS_mbin_800	d__Archaea;p__EX4484-52;c__EX4484-52;o__EX4484-52;f__B79-G9;g__B79-G9;s__
RS_mbin_834	d__Archaea;p__Asgardarchaeota;c__Heimdallarchaeia;o__Hodarchaeales;f__Hodarchaeaceae;g__Hodarchaeum;s__
RS_mbin_866	d__Archaea;p__Thermoplasmatota;c__Thermoplasmata;o__RBG-16-68-12;f__SOIM01;g__JAGLME01;s__
RS_mbin_89	d__Archaea;p__Asgardarchaeota;c__Lokiarchaeia;o__Sigynarchaeales;f__SOKP01;g__;s__
S11_10_sbin_10	d__Archaea;p__Halobacteriota;c__Methanosarcinia;o__Methanosarcinales;f__Methanogasteraceae;g__Methanogaster;s__
S11_10_sbin_2	d__Archaea;p__Halobacteriota;c__Methanosarcinia;o__Methanosarcinales;f__Methanosarcinaceae;g__DQIP01;s__DQIP01 sp030609665
S11_10_sbin_20	d__Archaea;p__Halobacteriota;c__Syntropharchaeia;o__Alkanophagales;f__Methanospirareceae;g__QENJ01;s__QENJ01 sp029241965
S11_12_sbin_13	d__Archaea;p__Asgardarchaeota;c__Lokiarchaeia;o__Sigynarchaeales;f__SOKP01;g__6H3-1;s__6H3-1 sp030606485
S11_12_sbin_9	d__Archaea;p__Thermoplasmatota;c__E2;o__DHVEG-1;f__DHVEG-1;g__JAUWYM01;s__JAUWYM01 sp030609445
S11_13_sbin_20	d__Archaea;p__Halobacteriota;c__Methanosarcinia;o__Methanosarcinales;f__Methanogasteraceae;g__Methanogaster;s__Methanogaster sp030609345
S11_1_sbin_45	d__Archaea;p__Thermoproteota;c__Bathyarchaeia;o__Bathyarchaeales;f__SOJC01;g__JAUWDF01;s__JAUWDF01 sp030608925
S11_1_sbin_7	d__Archaea;p__Thermoplasmatota;c__Thermoplasmata;o__RBG-16-68-12;f__JAGMCJ01;g__JAGMCJ01;s__JAGMCJ01 sp022848825
S11_2_sbin_11	d__Archaea;p__Asgardarchaeota;c__Lokiarchaeia;o__Sigynarchaeales;f__SOKP01;g__SOKP01;s__SOKP01 sp030608765
S11_2_sbin_14	d__Archaea;p__Thermoproteota;c__Bathyarchaeia;o__TCS64;f__TCS64;g__BS750m-G28;s__BS750m-G28 sp030608725
S11_2_sbin_5	d__Archaea;p__Thermoproteota;c__Bathyarchaeia;o__TCS64;f__TCS64;g__GCA-2726865;s__
S11_3_sbin_13	d__Archaea;p__Thermoproteota;c__Bathyarchaeia;o__TCS64;f__TCS64;g__RBG-16-57-9;s__RBG-16-57-9 sp030669135
S11_3_sbin_16	d__Archaea;p__Thermoproteota;c__Bathyarchaeia;o__Bathyarchaeales;f__Bathyarchaeaceae;g__Bathyarchaeum;s__
S11_3_sbin_20	d__Archaea;p__Thermoproteota;c__Bathyarchaeia;o__Bathyarchaeales;f__Bathyarchaeaceae;g__SOJZ01;s__SOJZ01 sp030608565
S11_3_sbin_32	d__Archaea;p__Thermoplasmatota;c__DTKX01;o__DTKX01;f__GCA-020343715;g__GCA-020343715;s__
S11_3_sbin_5	d__Archaea;p__Asgardarchaeota;c__Heimdallarchaeia;o__Heimdallarchaeales;f__Heimdallarchaeaceae;g__UBA460;s__UBA460 sp030608385
S11_4_sbin_28	d__Archaea;p__Methanobacteriota_B;c__;o__;f__;g__;s__
S11_5_sbin_20	d__Archaea;p__Nanoarchaeota;c__Nanoarchaeia;o__SCGC-AAA011-G17;f__JACPIM01;g__;s__
S11_6_sbin_14	d__Archaea;p__Thermoproteota;c__Bathyarchaeia;o__TCS64;f__TCS64;g__BS750m-G28;s__
S11_6_sbin_21	d__Archaea;p__Asgardarchaeota;c__Thorarchaeia;o__Thorarchaeales;f__Thorarchaeaceae;g__MP8T-1;s__MP8T-1 sp018238205
S11_6_sbin_27	d__Archaea;p__Halobacteriota;c__Methanosarcinia;o__Methanosarcinales;f__Methanogasteraceae;g__Methanogaster;s__Methanogaster sp030606635
S11_6_sbin_3	d__Archaea;p__Asgardarchaeota;c__Lokiarchaeia;o__Sigynarchaeales;f__SOKP01;g__6H3-1;s__6H3-1 sp030606485
S11_6_sbin_39	d__Archaea;p__Thermoplasmatota;c__Thermoplasmata;o__JAUWGG01;f__JAUWGG01;g__JAUWGG01;s__JAUWGG01 sp030606525
S11_7_sbin_11	d__Archaea;p__Thermoplasmatota;c__E2;o__DHVEG-1;f__DHVEG-1;g__JAUWGL01;s__JAUWGL01 sp030606465
S11_8_sbin_2	d__Archaea;p__Asgardarchaeota;c__Lokiarchaeia;o__Sigynarchaeales;f__SOKP01;g__SOKP01;s__SOKP01 sp030606095
S11_8_sbin_5	d__Archaea;p__Halobacteriota;c__Methanosarcinia;o__Methanosarcinales;f__Methanogasteraceae;g__Methanogaster;s__
S11_9_sbin_11	d__Archaea;p__Halobacteriota;c__Syntropharchaeia;o__Alkanophagales;f__Methanospirareceae;g__QEXZ01;s__
S11_9_sbin_14	d__Archaea;p__Halobacteriota;c__Syntropharchaeia;o__Alkanophagales;f__Methanospirareceae;g__QENH01;s__
S11_9_sbin_3	d__Archaea;p__Halobacteriota;c__Methanosarcinia;o__Methanosarcinales;f__Methanogasteraceae;g__Methanogaster;s__
S11_mbin_101	d__Archaea;p__Halobacteriota;c__Methanosarcinia;o__Methanosarcinales;f__Methanogasteraceae;g__Methanogaster;s__
S11_mbin_102	d__Archaea;p__Halobacteriota;c__Methanosarcinia;o__Methanosarcinales;f__Methanosarcinaceae;g__DQIP01;s__DQIP01 sp030594665
S11_mbin_107	d__Archaea;p__Asgardarchaeota;c__Lokiarchaeia;o__Sigynarchaeales;f__SOKP01;g__Loki-b32;s__Loki-b32 sp030605895
S11_mbin_135	d__Archaea;p__Halobacteriota;c__Methanosarcinia;o__Methanosarcinales;f__Methanogasteraceae;g__Methanogaster;s__Methanogaster sp030605805
S11_mbin_71	d__Archaea;p__Aenigmatarchaeota;c__Aenigmatarchaeia;o__QMZP01;f__QMZT01;g__CS3-C152;s__CS3-C152 sp023128965
S11_mbin_91	d__Archaea;p__Thermoplasmatota;c__E2;o__DHVEG-1;f__DHVEG-1;g__JAUWIE01;s__JAUWIE01 sp030605515
SB_S1_sbin_15	d__Archaea;p__Thermoproteota;c__Nitrososphaeria;o__Nitrososphaerales;f__Nitrosopumilaceae;g__Nitrosopumilus;s__
SB_S2_sbin_19	d__Archaea;p__Thermoproteota;c__Bathyarchaeia;o__TCS64;f__TCS64;g__RBG-16-57-9;s__RBG-16-57-9 sp030613835
SB_S2_sbin_51	d__Archaea;p__Micrarchaeota;c__Micrarchaeia;o__Anstonellales;f__Bilamarchaeaceae;g__CAIKOA01;s__CAIKOA01 sp030613375
SB_S2_sbin_64	d__Archaea;p__Asgardarchaeota;c__Lokiarchaeia;o__Sigynarchaeales;f__MK-D1;g__Prometheoarchaeum;s__Prometheoarchaeum sp030613185
SB_S3_sbin_22	d__Archaea;p__Asgardarchaeota;c__Lokiarchaeia;o__Sigynarchaeales;f__SOKP01;g__SOKP01;s__SOKP01 sp030612905
SB_S3_sbin_27	d__Archaea;p__Halobacteriota;c__Syntropharchaeia;o__Alkanophagales;f__Methanospirareceae;g__QENH01;s__QENH01 sp030612835
SB_S3_sbin_28	d__Archaea;p__Halobacteriota;c__Syntropharchaeia;o__Alkanophagales;f__Methanospirareceae;g__QEXZ01;s__
SB_S3_sbin_36	d__Archaea;p__Nanoarchaeota;c__Nanoarchaeia;o__Pacearchaeales;f__UBA284;g__JAUWNL01;s__JAUWNL01 sp030612665
SB_S3_sbin_37	d__Archaea;p__Halobacteriota;c__Syntropharchaeia;o__Alkanophagales;f__Methanospirareceae;g__QENJ01;s__QENJ01 sp029241965
SB_S4_sbin_11	d__Archaea;p__Thermoplasmatota;c__Thermoplasmata;o__SG8-5;f__SG8-5;g__JAGLQM01;s__JAGLQM01 sp030612505
SB_S4_sbin_20	d__Archaea;p__Thermoproteota;c__Nitrososphaeria;o__Nitrososphaerales;f__Nitrosopumilaceae;g__JACEMX01;s__
SB_S4_sbin_23	d__Archaea;p__Halobacteriota;c__Syntropharchaeia;o__Alkanophagales;f__Methanospirareceae;g__QEXZ01;s__QEXZ01 sp030612405
SB_S4_sbin_41	d__Archaea;p__Asgardarchaeota;c__Thorarchaeia;o__Thorarchaeales;f__Thorarchaeaceae;g__WTCK01;s__WTCK01 sp030612365
SB_S4_sbin_51	d__Archaea;p__Thermoproteota;c__Nitrososphaeria;o__Nitrososphaerales;f__Nitrosopumilaceae;g__JACEMX01;s__
SB_S5_sbin_12	d__Archaea;p__Asgardarchaeota;c__Lokiarchaeia;o__Sigynarchaeales;f__MK-D1;g__Prometheoarchaeum;s__Prometheoarchaeum sp030612265
SB_S5_sbin_24	d__Archaea;p__Thermoplasmatota;c__E2;o__DHVEG-1;f__DHVEG-1;g__JAUWWG01;s__JAUWWG01 sp030612095
SB_S5_sbin_42	d__Archaea;p__Asgardarchaeota;c__Thorarchaeia;o__Thorarchaeales;f__Thorarchaeaceae;g__MP8T-1;s__MP8T-1 sp030612005
SB_S6_sbin_14	d__Archaea;p__Nanoarchaeota;c__Nanoarchaeia;o__Pacearchaeales;f__GW2011-AR1;g__JAUWPB01;s__JAUWPB01 sp030611805
SB_S6_sbin_17	d__Archaea;p__Halobacteriota;c__Methanosarcinia;o__Methanosarcinales;f__EX4572-44;g__Ethanoperedens;s__Ethanoperedens thermophilum
SB_S6_sbin_25	d__Archaea;p__Asgardarchaeota;c__JAGGXT01;o__;f__;g__;s__
SB_S6_sbin_26	d__Archaea;p__Asgardarchaeota;c__Heimdallarchaeia;o__Heimdallarchaeales;f__Heimdallarchaeaceae;g__UBA460;s__UBA460 sp030611665
SB_S6_sbin_29	d__Archaea;p__Asgardarchaeota;c__Lokiarchaeia;o__Sigynarchaeales;f__MK-D1;g__Prometheoarchaeum;s__Prometheoarchaeum sp030611625
SB_S6_sbin_34	d__Archaea;p__Halobacteriota;c__Syntropharchaeia;o__Alkanophagales;f__Methanospirareceae;g__JACGMN01;s__JACGMN01 sp030611585
SB_S6_sbin_45	d__Archaea;p__Nanoarchaeota;c__Nanoarchaeia;o__Pacearchaeales;f__GW2011-AR1;g__JAFCDM01;s__
SB_S7_sbin_27	d__Archaea;p__Halobacteriota;c__Methanosarcinia;o__Methanosarcinales;f__Methanosarcinaceae;g__DQIP01;s__DQIP01 sp030611265
SB_S7_sbin_29	d__Archaea;p__Thermoproteota;c__Bathyarchaeia;o__Bathyarchaeales;f__Bathyarchaeaceae;g__Bathyarchaeum;s__Bathyarchaeum sp004376385
SB_S7_sbin_30	d__Archaea;p__Halobacteriota;c__Methanosarcinia;o__Methanotrichales;f__Methanotrichaceae;g__UBA204;s__UBA204 sp030611205
SB_S7_sbin_32	d__Archaea;p__Thermoproteota;c__Nitrososphaeria;o__Nitrososphaerales;f__Nitrosopumilaceae;g__JACEMX01;s__JACEMX01 sp030611185
SB_S7_sbin_34	d__Archaea;p__Halobacteriota;c__Methanosarcinia;o__Methanosarcinales;f__Methanocomedenaceae;g__Methanocomedens;s__Methanocomedens sp030610815
SB_S7_sbin_48	d__Archaea;p__Halobacteriota;c__Syntropharchaeia;o__Alkanophagales;f__Methanospirareceae;g__JACGMN01;s__JACGMN01 sp030611045
SB_S8_sbin_14	d__Archaea;p__Asgardarchaeota;c__Lokiarchaeia;o__Sigynarchaeales;f__SOKP01;g__SOKP01;s__
SB_S8_sbin_16	d__Archaea;p__Halobacteriota;c__UBA148;o__UBA148;f__JAUWXC01;g__JAUWXC01;s__JAUWXC01 sp030610945
SB_S8_sbin_20	d__Archaea;p__Thermoproteota;c__Bathyarchaeia;o__Bathyarchaeales;f__Bathyarchaeaceae;g__Bathyarchaeum;s__Bathyarchaeum sp004376385
SB_S8_sbin_27	d__Archaea;p__Halobacteriota;c__Methanosarcinia;o__Methanosarcinales;f__Methanocomedenaceae;g__Methanocomedens;s__Methanocomedens sp030610815
SB_S8_sbin_31	d__Archaea;p__Asgardarchaeota;c__Lokiarchaeia;o__Sigynarchaeales;f__SOKP01;g__JAUWRB01;s__JAUWRB01 sp030610785
SB_cobin_106	d__Archaea;p__Nanoarchaeota;c__Nanoarchaeia;o__Pacearchaeales;f__GW2011-AR1;g__JAGVXH01;s__JAGVXH01 sp030605415
SB_cobin_112	d__Archaea;p__Halobacteriota;c__Syntropharchaeia;o__JAUWIL01;f__JAUWIL01;g__JAUWIL01;s__JAUWIL01 sp030605385
SB_cobin_129	d__Archaea;p__Thermoplasmatota;c__JASEFT01;o__JASEFT01;f__JAUWIS01;g__JAUWIS01;s__JAUWIS01 sp030605245
SB_cobin_152	d__Archaea;p__Thermoplasmatota;c__DAOVMN01;o__;f__;g__;s__
SB_cobin_16	d__Archaea;p__Thermoproteota;c__Bathyarchaeia;o__RBG-16-48-13;f__GCA-020355125;g__JAUWWH01;s__JAUWWH01 sp030607815
SB_cobin_17	d__Archaea;p__Thermoproteota;c__Bathyarchaeia;o__Bathyarchaeales;f__UBA233;g__AD8-1;s__AD8-1 sp030607735
SB_cobin_182	d__Archaea;p__Asgardarchaeota;c__Lokiarchaeia;o__Sigynarchaeales;f__SOKP01;g__YT1-065;s__
SB_cobin_24	d__Archaea;p__Asgardarchaeota;c__Heimdallarchaeia;o__Heimdallarchaeales;f__Heimdallarchaeaceae;g__UBA460;s__UBA460 sp030607575
SB_cobin_27	d__Archaea;p__Thermoplasmatota;c__Thermoplasmata;o__SG8-5;f__SG8-5;g__JAGLQM01;s__
SB_cobin_30	d__Archaea;p__Iainarchaeota;c__Iainarchaeia;o__Iainarchaeales;f__GCA-2688035;g__JAFCCL01;s__
SB_cobin_57	d__Archaea;p__Halobacteriota;c__Methanomicrobia;o__Methanomicrobiales;f__Methanomicrobiaceae;g__DAOVRB01;s__DAOVRB01 sp030628325
SB_cobin_74	d__Archaea;p__Micrarchaeota;c__Micrarchaeia;o__Anstonellales;f__JAGGVH01;g__;s__
SB_cobin_9	d__Archaea;p__Asgardarchaeota;c__Heimdallarchaeia;o__JABLTI01;f__JABLTI01;g__JABLTI01;s__JABLTI01 sp030614005
SF_GA-1_sbin_11	d__Archaea;p__Halobacteriota;c__Methanosarcinia;o__Methanosarcinales;f__Methanocomedenaceae;g__QBUR01;s__QBUR01 sp030614485
SF_GA-1_sbin_8	d__Archaea;p__EX4484-52;c__EX4484-52;o__EX4484-52;f__B79-G9;g__B79-G9;s__
SF_GA-5_sbin_1	d__Archaea;p__Thermoplasmatota;c__E2;o__DHVEG-1;f__DHVEG-1;g__JAUWYM01;s__JAUWYM01 sp030609445
SF_HDNA4_sbin_14	d__Archaea;p__Halobacteriota;c__Methanosarcinia;o__Methanosarcinales;f__Methanogasteraceae;g__Methanogaster;s__
SF_HDNA4_sbin_17	d__Archaea;p__EX4484-52;c__EX4484-52;o__EX4484-52;f__GLR71;g__GLR71;s__
SF_HDNA4_sbin_23	d__Archaea;p__Halobacteriota;c__Syntropharchaeia;o__Alkanophagales;f__Methanospirareceae;g__QENH01;s__QENH01 sp030617585
SF_HDNA4_sbin_40	d__Archaea;p__Nanoarchaeota;c__Nanoarchaeia;o__Pacearchaeales;f__GW2011-AR1;g__JAGVXH01;s__
SF_SQ_cobin_3	d__Archaea;p__Thermoproteota;c__Nitrososphaeria;o__Nitrososphaerales;f__Nitrosopumilaceae;g__JACEMX01;s__
SF_cobin_11	d__Archaea;p__Thermoproteota;c__Bathyarchaeia;o__TCS64;f__TCS64;g__BS750m-G28;s__BS750m-G28 sp030608725
SF_cobin_119	d__Archaea;p__Thermoproteota;c__Bathyarchaeia;o__TCS64;f__TCS64;g__BS750m-G28;s__
SF_cobin_20	d__Archaea;p__Halobacteriota;c__Syntropharchaeia;o__Alkanophagales;f__Methanospirareceae;g__QEXZ01;s__
SF_cobin_65	d__Archaea;p__Altiarchaeota;c__Altiarchaeia;o__IMC4;f__QMZM01;g__JAUWTD01;s__JAUWTD01 sp030609775
SF_cobin_8	d__Archaea;p__Thermoplasmatota;c__DTKX01;o__DTKX01;f__GCA-020343715;g__GCA-020343715;s__
SF_cobin_80	d__Archaea;p__Aenigmatarchaeota;c__Aenigmatarchaeia;o__QMZS01;f__QMZS01;g__QMZS01;s__QMZS01 sp030614705
SF_cobin_82	d__Archaea;p__Thermoproteota;c__Bathyarchaeia;o__TCS64;f__TCS64;g__GCA-2726865;s__
SH-W20A-1310_sbin_23	d__Archaea;p__Nanoarchaeota;c__Nanoarchaeia;o__Pacearchaeales;f__JAHJTO01;g__;s__
SH-W20A-1310_sbin_36	d__Archaea;p__Asgardarchaeota;c__Sifarchaeia;o__Borrarchaeales;f__Borrarchaeaceae;g__Borrarchaeum;s__Borrarchaeum sp016840315
SH-W20A-1310_sbin_39	d__Archaea;p__Hadarchaeota;c__Hadarchaeia;o__Hadarchaeales;f__Hadarchaeaceae;g__JAUWXD01;s__JAUWXD01 sp030616305
SH-W20A-1310_sbin_44	d__Archaea;p__Aenigmatarchaeota;c__Aenigmatarchaeia;o__QMZP01;f__JAUXAV01;g__JAUXAV01;s__JAUXAV01 sp030619735
SH-W20A-1310_sbin_56	d__Archaea;p__Aenigmatarchaeota;c__Aenigmatarchaeia;o__CG10238-14;f__SCSR01;g__JAUWXZ01;s__JAUWXZ01 sp030616125
SH-W20A-1310_sbin_59	d__Archaea;p__Asgardarchaeota;c__Heimdallarchaeia;o__Hodarchaeales;f__Hodarchaeaceae;g__Hodarchaeum;s__
SH-W20A-2180_sbin_28	d__Archaea;p__Thermoplasmatota;c__E2;o__DHVEG-1;f__DHVEG-1;g__JAUWYM01;s__JAUWYM01 sp030615845
SH-W20A-2180_sbin_29	d__Archaea;p__Hadarchaeota;c__Hadarchaeia;o__Hadarchaeales;f__Hadarchaeaceae;g__DG-33;s__DG-33 sp030615805
SH-W20A-3080_sbin_1	d__Archaea;p__Thermoproteota;c__Bathyarchaeia;o__Bathyarchaeales;f__Bathyarchaeaceae;g__Bathyarchaeum;s__
SH-W20A-3080_sbin_36	d__Archaea;p__Thermoproteota;c__Bathyarchaeia;o__Bathyarchaeales;f__Bathyarchaeaceae;g__SOJZ01;s__SOJZ01 sp004376295
SH-W20A-3080_sbin_37	d__Archaea;p__Thermoplasmatota;c__Thermoplasmata;o__RBG-16-68-12;f__JAGMCJ01;g__JAGMCJ01;s__JAGMCJ01 sp023129265
SH-W20A-3080_sbin_4	d__Archaea;p__Asgardarchaeota;c__Lokiarchaeia;o__Sigynarchaeales;f__SOKP01;g__SOKP01;s__SOKP01 sp030615235
SH-W20A-3080_sbin_47	d__Archaea;p__Thermoproteota;c__Bathyarchaeia;o__Bathyarchaeales;f__Bathyarchaeaceae;g__GCA-020344715;s__GCA-020344715 sp030615265
SH-W20A-3080_sbin_48	d__Archaea;p__Asgardarchaeota;c__Lokiarchaeia;o__Sigynarchaeales;f__SOKP01;g__6H3-1;s__
SH-W20A-3080_sbin_50	d__Archaea;p__Aenigmatarchaeota;c__Aenigmatarchaeia;o__CG10238-14;f__SCSR01;g__JAUWZS01;s__JAUWZS01 sp030615205
SH-W20A-3080_sbin_52	d__Archaea;p__Asgardarchaeota;c__Lokiarchaeia;o__Sigynarchaeales;f__SOKP01;g__SOKP01;s__SOKP01 sp030615145
SH-W20A-3880_sbin_1	d__Archaea;p__Nanoarchaeota;c__Nanoarchaeia;o__Pacearchaeales;f__GW2011-AR1;g__JAUXAD01;s__JAUXAD01 sp030620045
SH-W20A-3880_sbin_11	d__Archaea;p__Aenigmatarchaeota;c__Aenigmatarchaeia;o__QMZP01;f__QMZP01;g__JAUWZW01;s__JAUWZW01 sp030615165
SH-W20A-3880_sbin_12	d__Archaea;p__Nanoarchaeota;c__Nanoarchaeia;o__WJKC01;f__WJKC01;g__JAFCFT01;s__JAFCFT01 sp030615175
SH-W20A-3880_sbin_27	d__Archaea;p__Asgardarchaeota;c__Lokiarchaeia;o__Sigynarchaeales;f__SOKP01;g__JAUXAJ01;s__JAUXAJ01 sp030620005
SH-W20A-3880_sbin_30	d__Archaea;p__Nanoarchaeota;c__Nanoarchaeia;o__Pacearchaeales;f__UBA284;g__JAUXAK01;s__JAUXAK01 sp030619955
SH-W20A-3880_sbin_41	d__Archaea;p__Asgardarchaeota;c__Lokiarchaeia;o__Sigynarchaeales;f__SOKP01;g__Loki-b32;s__
SH-W20A-3880_sbin_5	d__Archaea;p__Hadarchaeota;c__Hadarchaeia;o__Hadarchaeales;f__Hadarchaeaceae;g__DG-33;s__DG-33 sp030619825
SH-W20A-3880_sbin_7	d__Archaea;p__Thermoplasmatota;c__E2;o__DHVEG-1;f__DHVEG-1;g__JAGLML01;s__JAGLML01 sp030619765
SH-W20A-3880_sbin_9	d__Archaea;p__Aenigmatarchaeota;c__Aenigmatarchaeia;o__QMZP01;f__JAUXAV01;g__JAUXAV01;s__JAUXAV01 sp030619735
SH-W20A-766_sbin_3	d__Archaea;p__Asgardarchaeota;c__Thorarchaeia;o__Thorarchaeales;f__Thorarchaeaceae;g__WTCK01;s__
SH_cobin_24	d__Archaea;p__Thermoplasmatota;c__E2;o__DHVEG-1;f__DHVEG-1;g__JAUWWG01;s__JAUWWG01 sp030616985
SH_cobin_26	d__Archaea;p__Thermoproteota;c__Bathyarchaeia;o__RBG-16-48-13;f__GCA-020355125;g__JAUWWH01;s__JAUWWH01 sp030617005
SH_cobin_39	d__Archaea;p__Methanobacteriota_B;c__Thermococci;o__Methanofastidiosales;f__B48-G16;g__B48-G16;s__
SH_cobin_50	d__Archaea;p__Thermoproteota;c__Bathyarchaeia;o__TCS64;f__TCS64;g__GCA-2726865;s__
SH_cobin_6	d__Archaea;p__Iainarchaeota;c__Iainarchaeia;o__Iainarchaeales;f__GCA-2688035;g__JAFCCL01;s__JAFCCL01 sp030616665
SH_cobin_72	d__Archaea;p__Halobacteriota;c__Methanocellia;o__Methanocellales;f__;g__;s__
SH_cobin_81	d__Archaea;p__Halobacteriota;c__UBA148;o__UBA148;f__JAUWXC01;g__JAUWXC01;s__JAUWXC01 sp030616565
SH_cobin_94	d__Archaea;p__Hadarchaeota;c__Hadarchaeia;o__Hadarchaeales;f__Hadarchaeaceae;g__JAUWXD01;s__JAUWXD01 sp030616505
SMM_0.03_sbin_15	d__Archaea;p__Halobacteriota;c__Methanosarcinia;o__Methanosarcinales;f__Methanosarcinaceae;g__DQIP01;s__DQIP01 sp030609665
SMM_0.03_sbin_8	d__Archaea;p__Halobacteriota;c__Methanosarcinia;o__Methanosarcinales;f__Methanogasteraceae;g__Methanogaster;s__Methanogaster sp030604085
SY5_S19_sbin_15	d__Archaea;p__Thermoplasmatota;c__Thermoplasmata;o__SG8-5;f__SG8-5;g__JAGLQM01;s__
SY5_S21_sbin_13	d__Archaea;p__Halobacteriota;c__Methanosarcinia;o__Methanosarcinales;f__Methanocomedenaceae;g__Methanocomedens;s__
SY5_S21_sbin_4	d__Archaea;p__Aenigmatarchaeota;c__Aenigmatarchaeia;o__QMZS01;f__QMZS01;g__QMZS01;s__QMZS01 sp030620695
SY5_S22_sbin_10	d__Archaea;p__Halobacteriota;c__Methanosarcinia;o__Methanosarcinales;f__Methanogasteraceae;g__Methanogaster;s__
SY5_cobin_53	d__Archaea;p__Thermoplasmatota;c__JASLWR01;o__JASLWR01;f__;g__;s__
SY6_S25_sbin_26	d__Archaea;p__Halobacteriota;c__Syntropharchaeia;o__Alkanophagales;f__Methanospirareceae;g__QEXZ01;s__QEXZ01 sp030621535
SY6_S26_sbin_10	d__Archaea;p__Thermoplasmatota;c__EX4484-6;o__EX4484-6;f__EX4484-6;g__JAGLEG01;s__
SY6_S26_sbin_3	d__Archaea;p__Asgardarchaeota;c__Thorarchaeia;o__Thorarchaeales;f__Thorarchaeaceae;g__WTCK01;s__WTCK01 sp018238375
SY6_S27_sbin_3	d__Archaea;p__Halobacteriota;c__Methanosarcinia;o__Methanotrichales;f__Methanotrichaceae;g__UBA204;s__UBA204 sp030611205
SY6_S28_sbin_15	d__Archaea;p__EX4484-52;c__EX4484-52;o__EX4484-52;f__B79-G9;g__B79-G9;s__
SY6_S28_sbin_18	d__Archaea;p__Thermoplasmatota;c__EX4484-6;o__EX4484-6;f__EX4484-6;g__JAGLEG01;s__JAGLEG01 sp030600725
SY6_S28_sbin_21	d__Archaea;p__Halobacteriota;c__Syntropharchaeia;o__Alkanophagales;f__Methanospirareceae;g__QENJ01;s__
SY6_cobin_151	d__Archaea;p__Asgardarchaeota;c__Lokiarchaeia;o__Sigynarchaeales;f__MK-D1;g__Prometheoarchaeum;s__
SY6_cobin_3	d__Archaea;p__Asgardarchaeota;c__Lokiarchaeia;o__Sigynarchaeales;f__SOKP01;g__SOKP01;s__SOKP01 sp018238625
SY6_cobin_53	d__Archaea;p__SpSt-1190;c__SpSt-1190;o__DYHY01;f__JAUXGB01;g__JAUXGB01;s__JAUXGB01 sp030622515
SY6_cobin_95	d__Archaea;p__Halobacteriota;c__Syntropharchaeia;o__Alkanophagales;f__Methanospirareceae;g__JACGMN01;s__JACGMN01 sp030621945
WGM_cobin_26	d__Archaea;p__Halobacteriota;c__Syntropharchaeia;o__DAOWMC01;f__DAOWMC01;g__DAOWMC01;s__DAOWMC01 sp030643285
WGM_cobin_3	d__Archaea;p__Halobacteriota;c__Syntropharchaeia;o__Alkanophagales;f__Methanospirareceae;g__JACGMN01;s__
WGM_cobin_38	d__Archaea;p__Halobacteriota;c__Methanomicrobia;o__Methanomicrobiales;f__Methanomicrobiaceae;g__DAOVRB01;s__
WGM_cobin_42	d__Archaea;p__Thermoplasmatota;c__UBA186;o__UBA287;f__;g__;s__
WGM_cobin_51	d__Archaea;p__EX4484-52;c__EX4484-52;o__EX4484-52;f__B79-G9;g__B79-G9;s__
WGM_cobin_56	d__Archaea;p__Thermoplasmatota;c__EX4484-6;o__EX4484-6;f__EX4484-6;g__JAGLEG01;s__
WGM_cobin_59	d__Archaea;p__Halobacteriota;c__Syntropharchaeia;o__Alkanophagales;f__Methanospirareceae;g__QENJ01;s__QENJ01 sp030668065
WGM_cobin_65	d__Archaea;p__Halobacteriota;c__Methanosarcinia;o__Methanotrichales;f__Methanotrichaceae;g__UBA204;s__UBA204 sp030611205
WGoM_0.03_sbin_22	d__Archaea;p__Asgardarchaeota;c__Thorarchaeia;o__Thorarchaeales;f__Thorarchaeaceae;g__WTCK01;s__WTCK01 sp030642465
WGoM_0.03_sbin_23	d__Archaea;p__Halobacteriota;c__Syntropharchaeia;o__DAOWMC01;f__DAOWMC01;g__;s__
WGoM_0.03_sbin_37	d__Archaea;p__Halobacteriota;c__Methanosarcinia;o__Methanosarcinales;f__Methanogasteraceae;g__Methanogaster;s__
WGoM_0.03_sbin_51	d__Archaea;p__Halobacteriota;c__Methanosarcinia;o__Methanosarcinales;f__Methanogasteraceae;g__Methanogaster;s__
WGoM_0.03_sbin_58	d__Archaea;p__Aenigmatarchaeota;c__Aenigmatarchaeia;o__DAOWOJ01;f__DAOWOJ01;g__DAOWOJ01;s__DAOWOJ01 sp030642125
WGoM_0.15_sbin_2	d__Archaea;p__Halobacteriota;c__Syntropharchaeia;o__Alkanophagales;f__Methanospirareceae;g__QENH01;s__QENH01 sp009903405
XST_SQ82_0.06_sbin_4	d__Archaea;p__Thermoproteota;c__Nitrososphaeria;o__Nitrososphaerales;f__Nitrosopumilaceae;g__CSP1-1;s__CSP1-1 sp030624325
XST_SQ87_0.06_sbin_15	d__Archaea;p__Thermoproteota;c__Nitrososphaeria;o__Nitrososphaerales;f__Nitrosopumilaceae;g__CSP1-1;s__
XST_SQ87_0.06_sbin_6	d__Archaea;p__Thermoproteota;c__Nitrososphaeria;o__Nitrososphaerales;f__Nitrosopumilaceae;g__CSP1-1;s__CSP1-1 sp030624325
XST_cobin_33	d__Archaea;p__Thermoproteota;c__Nitrososphaeria;o__Nitrososphaerales;f__UBA57;g__B1T1B5;s__B1T1B5 sp027295865
XST_cobin_43	d__Archaea;p__Thermoproteota;c__Nitrososphaeria;o__Nitrososphaerales;f__JACPRH01;g__JASMAB01;s__JASMAB01 sp029460375
XST_cobin_6	d__Archaea;p__Aenigmatarchaeota;c__Aenigmatarchaeia;o__QMZP01;f__JAFGSV01;g__JAUXKD01;s__JAUXKD01 sp030624445
XST_cobin_67	d__Archaea;p__Thermoproteota;c__Bathyarchaeia;o__TCS64;f__TCS64;g__GCA-2726865;s__
EGM_E26_sbin_1	d__Bacteria;p__Chloroflexota;c__Anaerolineae;o__E26-bin7;f__E26-bin7;g__E26-bin7;s__E26-bin7 sp004377365
EGM_E26_sbin_11	d__Bacteria;p__Aerophobota;c__Aerophobia;o__Aerophobales;f__AE-B3A;g__SOJT01;s__SOJT01 sp030602105
EGM_E26_sbin_4	d__Bacteria;p__Aerophobota;c__Aerophobia;o__Aerophobales;f__AE-B3A;g__AE-B3A;s__AE-B3A sp005223095
EGM_E26_sbin_6	d__Bacteria;p__Chloroflexota;c__Dehalococcoidia;o__GIF9;f__AB-539-J10;g__E44-bin10;s__E44-bin10 sp004377135
EGM_E26_sbin_7	d__Bacteria;p__Pseudomonadota;c__Gammaproteobacteria;o__PS1;f__Thioglobaceae;g__Thioglobus_C;s__
EGM_E29_sbin_1	d__Bacteria;p__Chloroflexota;c__Dehalococcoidia;o__E44-bin15;f__E44-bin15;g__E29-bin15;s__E29-bin15 sp004377275
EGM_E29_sbin_12	d__Bacteria;p__RBG-13-66-14;c__B26-G2;o__WVWN01;f__WVWN01;g__WVWN01;s__WVWN01 sp030613505
EGM_E29_sbin_13	d__Bacteria;p__Chloroflexota;c__Dehalococcoidia;o__GIF9;f__AB-539-J10;g__JADFUX01;s__JADFUX01 sp015222255
EGM_E29_sbin_15	d__Bacteria;p__Patescibacteria;c__Paceibacteria;o__Paceibacterales;f__Paceibacteraceae;g__;s__
EGM_E29_sbin_21	d__Bacteria;p__Campylobacterota;c__Campylobacteria;o__Campylobacterales;f__Sulfurovaceae;g__Sulfurovum;s__Sulfurovum sp004377245
EGM_E29_sbin_23	d__Bacteria;p__Desulfobacterota;c__DSM-4660;o__Desulfatiglandales;f__B25-G16;g__B33-G16;s__B33-G16 sp030603345
EGM_E29_sbin_24	d__Bacteria;p__Desulfobacterota;c__DSM-4660;o__Desulfatiglandales;f__Desulfatiglandaceae;g__4484-190-2;s__4484-190-2 sp030589225
EGM_E29_sbin_25	d__Bacteria;p__Actinomycetota;c__Humimicrobiia;o__Humimicrobiales;f__Humimicrobiaceae;g__M55B120;s__
EGM_E29_sbin_30	d__Bacteria;p__Desulfobacterota;c__Desulfobacteria;o__Desulfobacterales;f__JAFDHS01;g__JAFDHS01;s__JAFDHS01 sp030589165
EGM_E29_sbin_36	d__Bacteria;p__Aerophobota;c__Aerophobia;o__Aerophobales;f__AE-B3A;g__SOJT01;s__SOJT01 sp004376485
EGM_E29_sbin_4	d__Bacteria;p__Desulfobacterota;c__BSN033;o__G020346125;f__G020346125;g__G020346125;s__G020346125 sp030608745
EGM_E29_sbin_40	d__Bacteria;p__Planctomycetota;c__Phycisphaerae;o__Sedimentisphaerales;f__SG8-4;g__JAUWAY01;s__
EGM_E29_sbin_41	d__Bacteria;p__Actinomycetota;c__Aquicultoria;o__SURF-47;f__JAUUWJ01;g__JAUUWJ01;s__JAUUWJ01 sp030589175
EGM_E29_sbin_45	d__Bacteria;p__Chloroflexota;c__Anaerolineae;o__UBA1429;f__;g__;s__
EGM_E29_sbin_46	d__Bacteria;p__Chloroflexota;c__Dehalococcoidia;o__SM23-28-2;f__RBG-16-64-32;g__;s__
EGM_E29_sbin_5	d__Bacteria;p__Chloroflexota;c__Dehalococcoidia;o__RBG-13-53-26;f__RBG-13-53-26;g__;s__
EGM_E29_sbin_51	d__Bacteria;p__Desulfobacterota;c__JADFVX01;o__JADFVX01;f__JADFVX01;g__;s__
EGM_E29_sbin_55	d__Bacteria;p__Chloroflexota;c__Anaerolineae;o__Anaerolineales;f__E44-bin32;g__DUEZ01;s__DUEZ01 sp030605795
EGM_E29_sbin_6	d__Bacteria;p__Chloroflexota;c__Anaerolineae;o__UBA3071;f__UBA3071;g__UBA3071;s__
EGM_E29_sbin_9	d__Bacteria;p__Chloroflexota;c__Dehalococcoidia;o__SZUA-161;f__SZUA-161;g__SOKG01;s__
EGM_E44_sbin_1	d__Bacteria;p__Patescibacteria;c__Paceibacteria;o__Paceibacterales;f__JANBVM01;g__JANBVL01;s__JANBVL01 sp030588745
EGM_E44_sbin_10	d__Bacteria;p__Desulfobacterota;c__DSM-4660;o__Desulfatiglandales;f__B25-G16;g__B33-G16;s__
EGM_E44_sbin_11	d__Bacteria;p__Chloroflexota;c__Anaerolineae;o__Anaerolineales;f__E44-bin32;g__E44-bin32;s__E44-bin32 sp004376465
EGM_E44_sbin_12	d__Bacteria;p__Planctomycetota;c__E44-bin39;o__E44-bin39;f__E44-bin39;g__E44-bin39;s__E44-bin39 sp004376375
EGM_E44_sbin_13	d__Bacteria;p__Chloroflexota;c__Dehalococcoidia;o__GIF9;f__AB-539-J10;g__JADFUX01;s__
EGM_E44_sbin_15	d__Bacteria;p__Chloroflexota;c__Dehalococcoidia;o__SZUA-161;f__SZUA-161;g__SOKG01;s__SOKG01 sp004376205
EGM_E44_sbin_17	d__Bacteria;p__Chloroflexota;c__Dehalococcoidia;o__E44-bin15;f__E44-bin15;g__E44-bin26;s__E44-bin26 sp004376075
EGM_E44_sbin_22	d__Bacteria;p__Dependentiae;c__Babeliae;o__Babeliales;f__Vermiphilaceae;g__JAUUXD01;s__JAUUXD01 sp030588705
EGM_E44_sbin_23	d__Bacteria;p__Chloroflexota;c__Dehalococcoidia;o__Dehalococcoidales;f__RBG-16-60-22;g__E44-bin89;s__E44-bin89 sp004375725
EGM_E44_sbin_27	d__Bacteria;p__Atribacterota;c__JS1;o__SB-45;f__34-128;g__34-128;s__
EGM_E44_sbin_29	d__Bacteria;p__Chloroflexota;c__Dehalococcoidia;o__Dehalococcoidales;f__SOJS01;g__SOJS01;s__SOJS01 sp004376435
EGM_E44_sbin_30	d__Bacteria;p__WOR-3;c__E44-bin80;o__E44-bin80;f__E44-bin80;g__E44-bin80;s__E44-bin80 sp004375785
EGM_E44_sbin_31	d__Bacteria;p__WOR-3;c__E44-bin80;o__E44-bin80;f__E44-bin80;g__SOKD01;s__SOKD01 sp004376305
EGM_E44_sbin_32	d__Bacteria;p__Chloroflexota;c__Dehalococcoidia;o__Dehalococcoidales;f__E44-bin46;g__E44-bin46;s__E44-bin46 sp004376105
EGM_E44_sbin_35	d__Bacteria;p__Aerophobota;c__Aerophobia;o__Aerophobales;f__AE-B3A;g__JAUWRC01;s__
EGM_E44_sbin_38	d__Bacteria;p__Chloroflexota;c__Anaerolineae;o__Anaerolineales;f__UBA4823;g__PFL25;s__
EGM_E44_sbin_39	d__Bacteria;p__Planctomycetota;c__Phycisphaerae;o__Sedimentisphaerales;f__SG8-4;g__;s__
EGM_E44_sbin_40	d__Bacteria;p__Patescibacteria;c__SOKK01;o__SOKK01;f__SOKK01;g__SOKK01;s__SOKK01 sp004374725
EGM_E44_sbin_43	d__Bacteria;p__WOR-3;c__WOR-3;o__B3-TA06;f__B3-TA06;g__B3-TA06;s__B3-TA06 sp004375895
EGM_E44_sbin_46	d__Bacteria;p__Planctomycetota;c__DG-23;o__DG-23;f__DG-23;g__DG-23;s__
EGM_E44_sbin_47	d__Bacteria;p__TA06;c__DG-26;o__E44-bin18;f__E44-bin18;g__E44-bin18;s__E44-bin18 sp004376575
EGM_E44_sbin_48	d__Bacteria;p__Desulfobacterota;c__G020345765;o__G020345765;f__G020345765;g__G020345765;s__
EGM_E44_sbin_6	d__Bacteria;p__Acidobacteriota;c__Aminicenantia;o__Aminicenantales;f__Aminicenantaceae;g__SOIV01;s__SOIV01 sp004377005
EGM_E44_sbin_8	d__Bacteria;p__Marinisomatota;c__Marinisomatia;o__SCGC-AAA003-L08;f__TS1B11;g__G020354025;s__
EGM_E44_sbin_9	d__Bacteria;p__Chloroflexota;c__Dehalococcoidia;o__Dehalococcoidales;f__BS750m-G39;g__E44-bin88;s__E44-bin88 sp004375675
EGM_cobin_17	d__Bacteria;p__Pseudomonadota;c__Alphaproteobacteria;o__UBA8366;f__JADFVY01;g__JADFVY01;s__JADFVY01 sp030671915
EGM_cobin_30	d__Bacteria;p__Chloroflexota;c__Anaerolineae;o__B4-G1;f__B4-G1;g__;s__
EGM_cobin_31	d__Bacteria;p__Aerophobota;c__Aerophobia;o__Aerophobales;f__AE-B3A;g__SOJT01;s__
EGM_cobin_34	d__Bacteria;p__Desulfobacterota;c__DSM-4660;o__Desulfatiglandales;f__Desulfatiglandaceae;g__JABMQV01;s__JABMQV01 sp030589715
EGM_cobin_35	d__Bacteria;p__Nitrospirota;c__Thermodesulfovibrionia;o__Thermodesulfovibrionales;f__JdFR-86;g__DAOUWH01;s__
EGM_cobin_45	d__Bacteria;p__Dependentiae;c__Babeliae;o__Babeliales;f__Vermiphilaceae;g__E44-bin52;s__E44-bin52 sp004375875
EGM_cobin_48	d__Bacteria;p__Planctomycetota;c__SZUA-567;o__;f__;g__;s__
EGM_cobin_5	d__Bacteria;p__Planctomycetota;c__Planctomycetia;o__Pirellulales;f__UBA1268;g__UBA1268;s__
EGM_cobin_51	d__Bacteria;p__Chloroflexota;c__Dehalococcoidia;o__GIF9;f__AB-539-J10;g__DAOVDO01;s__
EGM_cobin_61	d__Bacteria;p__Planctomycetota;c__Phycisphaerae;o__Sedimentisphaerales;f__SG8-4;g__;s__
EGM_cobin_7	d__Bacteria;p__RBG-13-66-14;c__B26-G2;o__WVWN01;f__WVWN01;g__WVWN01;s__WVWN01 sp030613505
EGM_cobin_9	d__Bacteria;p__Desulfobacterota;c__G020345765;o__G020345765;f__G020345765;g__G020345765;s__
ENP_2_sbin_1	d__Bacteria;p__Aerophobota;c__Aerophobia;o__Aerophobales;f__AE-B3A;g__AE-B3B;s__
ENP_cobin_14	d__Bacteria;p__Chloroflexota;c__Dehalococcoidia;o__Dehalococcoidales;f__RBG-16-60-22;g__DAOUZD01;s__
ENP_cobin_16	d__Bacteria;p__Chloroflexota;c__Dehalococcoidia;o__Dehalococcoidales;f__RBG-16-60-22;g__;s__
ENP_cobin_17	d__Bacteria;p__Chloroflexota;c__Dehalococcoidia;o__Dehalococcoidales;f__JAUVZE01;g__JAUVZE01;s__
ENP_cobin_18	d__Bacteria;p__Bacteroidota;c__Bacteroidia;o__Bacteroidales;f__UBA10428;g__UBA10428;s__UBA10428 sp030626465
ENP_cobin_5	d__Bacteria;p__Chloroflexota;c__Dehalococcoidia;o__E44-bin15;f__E44-bin15;g__JADFVG01;s__JADFVG01 sp030626475
ENP_cobin_6	d__Bacteria;p__Pseudomonadota;c__Alphaproteobacteria;o__Rhizobiales;f__Xanthobacteraceae;g__Bradyrhizobium;s__
ENP_cobin_7	d__Bacteria;p__Actinomycetota;c__Humimicrobiia;o__Humimicrobiales;f__Humimicrobiaceae;g__Hydromicrobium;s__
FR_S1_sbin_11	d__Bacteria;p__Pseudomonadota;c__Alphaproteobacteria;o__Rhizobiales;f__Aestuariivirgaceae;g__JALWJW01;s__JALWJW01 sp030626025
FR_S1_sbin_13	d__Bacteria;p__Bacteroidota;c__Bacteroidia;o__Flavobacteriales;f__Flavobacteriaceae;g__Lutimonas;s__Lutimonas sp030625995
FR_S1_sbin_14	d__Bacteria;p__Bacillota_B;c__TC1;o__TC1;f__UBA5767;g__UBA5767;s__UBA5767 sp030625965
FR_S1_sbin_16	d__Bacteria;p__Planctomycetota;c__Planctomycetia;o__Pirellulales;f__UBA1268;g__UBA1268;s__UBA1268 sp002694955
FR_S1_sbin_17	d__Bacteria;p__Pseudomonadota;c__Gammaproteobacteria;o__UBA9339;f__UBA9339;g__;s__
FR_S1_sbin_19	d__Bacteria;p__Fusobacteriota;c__Fusobacteriia;o__Fusobacteriales;f__Fusobacteriaceae;g__Psychrilyobacter;s__Psychrilyobacter sp030625925
FR_S1_sbin_2	d__Bacteria;p__Pseudomonadota;c__Gammaproteobacteria;o__Xanthomonadales;f__SZUA-36;g__SZUA-36;s__
FR_S1_sbin_21	d__Bacteria;p__DAOUPZ01;c__DAOUPZ01;o__DAOUPZ01;f__DAOUPZ01;g__DAOUPZ01;s__DAOUPZ01 sp030625885
FR_S1_sbin_22	d__Bacteria;p__Verrucomicrobiota;c__Kiritimatiellia;o__Kiritimatiellales;f__Pontiellaceae;g__Pontiella;s__Pontiella sp030625905
FR_S1_sbin_23	d__Bacteria;p__Bacillota_A;c__Clostridia;o__Lachnospirales;f__Anaerotignaceae;g__Anaerotignum;s__Anaerotignum sp030625865
FR_S1_sbin_24	d__Bacteria;p__Verrucomicrobiota;c__Verrucomicrobiae;o__Verrucomicrobiales;f__DEV007;g__JAADHD01;s__JAADHD01 sp030625775
FR_S1_sbin_26	d__Bacteria;p__Chloroflexota;c__Anaerolineae;o__Anaerolineales;f__UBA11858;g__B10-G9;s__
FR_S1_sbin_3	d__Bacteria;p__Bacillota_A;c__Clostridia;o__Oscillospirales;f__Oscillospiraceae;g__Evtepia;s__Evtepia sp030625685
FR_S1_sbin_31	d__Bacteria;p__Bacillota_A;c__Clostridia;o__Tissierellales;f__GPF-1;g__GPF-1;s__GPF-1 sp030625815
FR_S1_sbin_35	d__Bacteria;p__Bacillota_A;c__Clostridia;o__Tissierellales;f__VENL01;g__DAOUQG01;s__DAOUQG01 sp030625765
FR_S1_sbin_36	d__Bacteria;p__Bacteroidota;c__Bacteroidia;o__Flavobacteriales;f__Flavobacteriaceae;g__Lutimonas;s__Lutimonas sp030625645
FR_S1_sbin_37	d__Bacteria;p__Bacillota_A;c__Clostridia;o__Lachnospirales;f__Vallitaleaceae;g__Vallitalea;s__Vallitalea guaymasensis
FR_S1_sbin_4	d__Bacteria;p__Pseudomonadota;c__Gammaproteobacteria;o__DAOUQR01;f__DAOUQR01;g__DAOUQR01;s__DAOUQR01 sp030625525
FR_S1_sbin_41	d__Bacteria;p__Pseudomonadota;c__Alphaproteobacteria;o__Rhodobacterales;f__Rhodobacteraceae;g__NVQY01;s__NVQY01 sp030625695
FR_S1_sbin_43	d__Bacteria;p__Pseudomonadota;c__Gammaproteobacteria;o__Xanthomonadales;f__SZUA-36;g__JAJRRA01;s__
FR_S1_sbin_45	d__Bacteria;p__Actinomycetota;c__Acidimicrobiia;o__Acidimicrobiales;f__Ilumatobacteraceae;g__Sva-07;s__
FR_S1_sbin_46	d__Bacteria;p__Desulfobacterota;c__Desulfobulbia;o__Desulfobulbales;f__Desulfocapsaceae;g__Desulfomarina;s__Desulfomarina sp001750925
FR_S1_sbin_47	d__Bacteria;p__Pseudomonadota;c__Alphaproteobacteria;o__Rhodobacterales;f__Rhodobacteraceae;g__JAAEUB01;s__JAAEUB01 sp030625565
FR_S1_sbin_48	d__Bacteria;p__Bacillota_A;c__Clostridia;o__Peptostreptococcales;f__Acidaminobacteraceae;g__DAOURC01;s__DAOURC01 sp030625575
FR_S1_sbin_49	d__Bacteria;p__Chloroflexota;c__Dehalococcoidia;o__E44-bin15;f__E44-bin15;g__JAAXQM01;s__
FR_S1_sbin_50	d__Bacteria;p__Pseudomonadota;c__Alphaproteobacteria;o__Rhodobacterales;f__Rhodobacteraceae;g__Amylibacter;s__Amylibacter sp030625465
FR_S1_sbin_51	d__Bacteria;p__Bacillota_A;c__Clostridia;o__Christensenellales;f__UMGS416;g__;s__
FR_S1_sbin_55	d__Bacteria;p__Pseudomonadota;c__Gammaproteobacteria;o__Chromatiales;f__Sedimenticolaceae;g__Sva-25;s__Sva-25 sp030625445
FR_S1_sbin_57	d__Bacteria;p__Acidobacteriota;c__Thermoanaerobaculia;o__Multivoradales;f__UBA5704;g__;s__
FR_S1_sbin_58	d__Bacteria;p__Pseudomonadota;c__Gammaproteobacteria;o__Arenicellales;f__Poriferihabitantaceae;g__JAAELZ01;s__
FR_S1_sbin_62	d__Bacteria;p__Bacteroidota;c__Bacteroidia;o__Flavobacteriales;f__Flavobacteriaceae;g__Lutimonas;s__
FR_S1_sbin_64	d__Bacteria;p__Krumholzibacteriota;c__Krumholzibacteria;o__LZORAL124-64-63;f__LZORAL124-64-63;g__JAGLCY01;s__
FR_S1_sbin_66	d__Bacteria;p__Pseudomonadota;c__Alphaproteobacteria;o__Rhodobacterales;f__Rhodobacteraceae;g__NVTR01;s__NVTR01 sp030625325
FR_S1_sbin_68	d__Bacteria;p__Bacillota_A;c__Clostridia;o__Tissierellales;f__VENL01;g__JANQLB01;s__
FR_S1_sbin_75	d__Bacteria;p__Bacillota_A;c__Clostridia;o__Peptostreptococcales;f__Acidaminobacteraceae;g__DAOURC01;s__DAOURC01 sp030625285
FR_S2_sbin_3	d__Bacteria;p__Desulfobacterota;c__Desulfobacteria;o__C00003060;f__C00003060;g__JAFDKF01;s__JAFDKF01 sp019307135
FR_S2_sbin_4	d__Bacteria;p__Desulfobacterota;c__DSM-4660;o__Desulfatiglandales;f__B25-G16;g__B33-G16;s__B33-G16 sp030669265
FR_S2_sbin_6	d__Bacteria;p__Patescibacteria;c__ABY1;o__BM507;f__VMTK01;g__DAOWHZ01;s__
FR_S2_sbin_7	d__Bacteria;p__Desulfobacterota;c__Dissulfuribacteria;o__Dissulfuribacterales;f__UBA3076;g__UBA3076;s__
FR_S3_sbin_3	d__Bacteria;p__Desulfobacterota;c__Desulfobacteria;o__Desulfobacterales;f__ETH-SRB1;g__Desulfaltia;s__
FR_S4_sbin_1	d__Bacteria;p__Aerophobota;c__Aerophobia;o__Aerophobales;f__AE-B3A;g__AE-B3A;s__AE-B3A sp005223095
FR_S4_sbin_2	d__Bacteria;p__Chloroflexota;c__Dehalococcoidia;o__GIF9;f__AB-539-J10;g__JAUWYX01;s__
FR_S4_sbin_3	d__Bacteria;p__SZUA-182;c__SZUA-182;o__DTGQ01;f__DTGQ01;g__DAOURK01;s__DAOURK01 sp030625085
FR_S4_sbin_6	d__Bacteria;p__Aerophobota;c__Aerophobia;o__Aerophobales;f__AE-B3A;g__AE-B3B;s__
FR_cobin_1	d__Bacteria;p__Verrucomicrobiota;c__Verrucomicrobiae;o__Verrucomicrobiales;f__DEV007;g__Arctic95D-9;s__
FR_cobin_10	d__Bacteria;p__Pseudomonadota;c__Gammaproteobacteria;o__Pseudomonadales;f__Pseudomonadaceae;g__Stutzerimonas;s__Stutzerimonas frequens
FR_cobin_13	d__Bacteria;p__Planctomycetota;c__Planctomycetia;o__Planctomycetales;f__Planctomycetaceae;g__Thalassoglobus;s__Thalassoglobus sp030626405
FR_cobin_24	d__Bacteria;p__Pseudomonadota;c__Alphaproteobacteria;o__Rhodobacterales;f__Rhodobacteraceae;g__NVQY01;s__NVQY01 sp030626365
FR_cobin_27	d__Bacteria;p__Cyanobacteriota;c__Vampirovibrionia;o__Gastranaerophilales;f__UBA9971;g__;s__
FR_cobin_30	d__Bacteria;p__Bdellovibrionota;c__Bacteriovoracia;o__Bacteriovoracales;f__Bacteriovoracaceae;g__GCA-2706205;s__
FR_cobin_35	d__Bacteria;p__Campylobacterota;c__Campylobacteria;o__Campylobacterales;f__Sulfurovaceae;g__JAAXPZ01;s__JAAXPZ01 sp030626265
FR_cobin_39	d__Bacteria;p__Acidobacteriota;c__Thermoanaerobaculia;o__Thermoanaerobaculales;f__Sulfomarinibacteraceae;g__DAOWGJ01;s__
FR_cobin_43	d__Bacteria;p__Verrucomicrobiota;c__Verrucomicrobiae;o__Verrucomicrobiales;f__DEV007;g__;s__
FR_cobin_47	d__Bacteria;p__Desulfobacterota;c__DSM-4660;o__Desulfatiglandales;f__Desulfatiglandaceae;g__4484-190-2;s__
FR_cobin_50	d__Bacteria;p__Pseudomonadota;c__Gammaproteobacteria;o__Arenicellales;f__Poriferihabitantaceae;g__JAAELZ01;s__
FR_cobin_52	d__Bacteria;p__Pseudomonadota;c__Gammaproteobacteria;o__Xanthomonadales;f__SZUA-36;g__SZUA-51;s__SZUA-51 sp015222805
FR_cobin_53	d__Bacteria;p__Dependentiae;c__Babeliae;o__Babeliales;f__Vermiphilaceae;g__DAOUPL01;s__DAOUPL01 sp030626185
FR_cobin_55	d__Bacteria;p__Chloroflexota;c__Anaerolineae;o__UBA3071;f__UBA3071;g__UBA3071;s__
FR_cobin_58	d__Bacteria;p__Acidobacteriota;c__Aminicenantia;o__UBA2199;f__UBA2199;g__UBA647;s__
FR_cobin_60	d__Bacteria;p__Bipolaricaulota;c__Bipolaricaulia;o__UBA7950;f__UBA9294;g__UBA9294;s__UBA9294 sp030606565
FR_cobin_66	d__Bacteria;p__Chloroflexota;c__Anaerolineae;o__Anaerolineales;f__E44-bin32;g__;s__
FR_cobin_69	d__Bacteria;p__Bacteroidota;c__Bacteroidia;o__Flavobacteriales;f__Flavobacteriaceae;g__Lutimonas;s__Lutimonas sp030626085
FR_cobin_74	d__Bacteria;p__Bacillota_A;c__Clostridia;o__Clostridiales;f__Clostridiaceae;g__Clostridium_AF;s__Clostridium_AF sp030626065
FR_cobin_9	d__Bacteria;p__Patescibacteria;c__Paceibacteria;o__Moranbacterales;f__DUUL01;g__DAOUPS01;s__DAOUPS01 sp030626045
HM1_GDNA17_sbin_10	d__Bacteria;p__Myxococcota;c__Polyangia;o__HGW-17;f__JAJRWW01;g__JAJRWW01;s__
HM1_GDNA17_sbin_11	d__Bacteria;p__Myxococcota;c__Polyangia;o__Polyangiales;f__Polyangiaceae;g__JAPYTK01;s__JAPYTK01 sp030590865
HM1_GDNA17_sbin_15	d__Bacteria;p__Myxococcota;c__Myxococcia;o__SLRQ01;f__JARGFU01;g__JARGFU01;s__
HM1_GDNA17_sbin_17	d__Bacteria;p__Gemmatimonadota;c__Gemmatimonadetes;o__Longimicrobiales;f__UBA6960;g__;s__
HM1_GDNA17_sbin_19	d__Bacteria;p__Verrucomicrobiota;c__Kiritimatiellia;o__Kiritimatiellales;f__Pontiellaceae;g__Pontiella;s__Pontiella sp030595785
HM1_GDNA17_sbin_26	d__Bacteria;p__Pseudomonadota;c__Gammaproteobacteria;o__GCA-001735895;f__GCA-001735895;g__GCA-001735895;s__GCA-001735895 sp030595795
HM1_GDNA17_sbin_30	d__Bacteria;p__Planctomycetota;c__UBA1135;o__UBA1135;f__UBA1135;g__;s__
HM1_GDNA17_sbin_38	d__Bacteria;p__Krumholzibacteriota;c__Krumholzibacteria;o__LZORAL124-64-63;f__LZORAL124-64-63;g__LZORAL124-64-63;s__LZORAL124-64-63 sp030590265
HM1_GDNA17_sbin_39	d__Bacteria;p__Campylobacterota;c__Campylobacteria;o__Campylobacterales;f__Sulfurovaceae;g__Sulfurovum;s__Sulfurovum sp030595845
HM1_GDNA17_sbin_44	d__Bacteria;p__Pseudomonadota;c__Gammaproteobacteria;o__GRL18;f__GRL18;g__GRL18;s__GRL18 sp015222495
HM1_GDNA17_sbin_5	d__Bacteria;p__Desulfobacterota;c__Desulfuromonadia;o__Desulfuromonadales;f__Geopsychrobacteraceae;g__Desulfuromusa;s__Desulfuromusa sp030590745
HM1_GDNA17_sbin_51	d__Bacteria;p__Bacteroidota;c__Bacteroidia;o__Bacteroidales;f__GCA-2748055;g__GCA-2748055;s__
HM1_GDNA17_sbin_52	d__Bacteria;p__Bacteroidota;c__Bacteroidia;o__Flavobacteriales;f__Flavobacteriaceae;g__Lutimonas;s__Lutimonas sp030590765
HM1_GDNA17_sbin_56	d__Bacteria;p__Pseudomonadota;c__Gammaproteobacteria;o__Chromatiales;f__Sedimenticolaceae;g__;s__
HM1_GDNA17_sbin_57	d__Bacteria;p__Desulfobacterota;c__Desulfobacteria;o__Desulfobacterales;f__JAUWMJ01;g__JAUWMJ01;s__
HM1_GDNA17_sbin_60	d__Bacteria;p__Pseudomonadota;c__Gammaproteobacteria;o__Pseudomonadales;f__Halieaceae;g__Halioglobus;s__Halioglobus sp003646415
HM1_GDNA17_sbin_9	d__Bacteria;p__Verrucomicrobiota;c__Lentisphaeria;o__Victivallales;f__JAUVCU01;g__JAUVCU01;s__JAUVCU01 sp030590715
HM1_GDNA18_sbin_12	d__Bacteria;p__Desulfobacterota;c__Desulfobacteria;o__Desulfobacterales;f__ETH-SRB1;g__B13-G4;s__B13-G4 sp030627405
HM1_GDNA18_sbin_2	d__Bacteria;p__Verrucomicrobiota;c__Verrucomicrobiae;o__Opitutales;f__Oceanipulchritudinaceae;g__Oceanipulchritudo;s__Oceanipulchritudo sp030595525
HM1_GDNA18_sbin_25	d__Bacteria;p__Pseudomonadota;c__Gammaproteobacteria;o__SZUA-229;f__SZUA-229;g__GCA-2746365;s__
HM1_GDNA18_sbin_26	d__Bacteria;p__Verrucomicrobiota;c__Kiritimatiellia;o__Kiritimatiellales;f__Pontiellaceae;g__Pontiella;s__
HM1_GDNA18_sbin_31	d__Bacteria;p__Bacteroidota;c__Bacteroidia;o__Bacteroidales;f__Prolixibacteraceae;g__Draconibacterium;s__Draconibacterium sp030595485
HM1_GDNA18_sbin_33	d__Bacteria;p__Marinisomatota;c__UBA8477;o__UBA8477;f__JABMPR01;g__JABMPR01;s__JABMPR01 sp030595455
HM1_GDNA18_sbin_34	d__Bacteria;p__Pseudomonadota;c__Gammaproteobacteria;o__GCA-001735895;f__GCA-001735895;g__GCA-001735895;s__
HM1_GDNA18_sbin_36	d__Bacteria;p__Myxococcota;c__Polyangia;o__Haliangiales;f__Haliangiaceae;g__NORP324;s__
HM1_GDNA18_sbin_39	d__Bacteria;p__Pseudomonadota;c__Gammaproteobacteria;o__SZUA-229;f__SZUA-229;g__GCA-2746365;s__
HM1_GDNA18_sbin_4	d__Bacteria;p__Myxococcota;c__Myxococcia;o__SLRQ01;f__JARGFU01;g__JARGFU01;s__
HM1_GDNA18_sbin_44	d__Bacteria;p__Pseudomonadota;c__Gammaproteobacteria;o__Pseudomonadales;f__Porticoccaceae;g__HB2-32-21;s__
HM1_GDNA18_sbin_46	d__Bacteria;p__Pseudomonadota;c__Gammaproteobacteria;o__Pseudomonadales;f__Halieaceae;g__Halioglobus;s__
HM1_GDNA18_sbin_6	d__Bacteria;p__Pseudomonadota;c__Gammaproteobacteria;o__SZUA-229;f__SZUA-229;g__GCA-2746365;s__GCA-2746365 sp030595325
HM1_GDNA19_sbin_1	d__Bacteria;p__AUK180;c__AUK180;o__JAQVHJ01;f__JAQVHJ01;g__DAOVMD01;s__
HM1_GDNA19_sbin_12	d__Bacteria;p__Bacillota_I;c__Bacilli_A;o__Izemoplasmatales;f__Izemoplasmataceae;g__JAFGXW01;s__JAFGXW01 sp030595255
HM1_GDNA19_sbin_17	d__Bacteria;p__Bipolaricaulota;c__Bipolaricaulia;o__UBA7950;f__UBA9294;g__SPBW01;s__
HM1_GDNA19_sbin_18	d__Bacteria;p__Spirochaetota;c__Spirochaetia;o__DSM-27196;f__SLST01;g__JAHOYX01;s__
HM1_GDNA19_sbin_20	d__Bacteria;p__Pseudomonadota;c__Gammaproteobacteria;o__SZUA-229;f__SZUA-229;g__JAUVDT01;s__JAUVDT01 sp030595185
HM1_GDNA19_sbin_28	d__Bacteria;p__Desulfobacterota;c__Anaeroferrophillalia;o__Anaeroferrophillales;f__Tharpellaceae;g__Tharpella;s__Tharpella sp030595135
HM1_GDNA19_sbin_31	d__Bacteria;p__Myxococcota;c__Polyangia;o__JAAYKL01;f__JAAYKL01;g__JAUVAN01;s__JAUVAN01 sp030595125
HM1_GDNA19_sbin_32	d__Bacteria;p__Acidobacteriota;c__Thermoanaerobaculia;o__Thermoanaerobaculales;f__Sulfomarinibacteraceae;g__DAOWGJ01;s__
HM1_GDNA19_sbin_37	d__Bacteria;p__Krumholzibacteriota;c__Krumholzibacteria;o__Krumholzibacteriales;f__Krumholzibacteriaceae;g__JAUWCL01;s__
HM1_GDNA19_sbin_38	d__Bacteria;p__Patescibacteria;c__Gracilibacteria;o__UBA1369;f__PNNO01;g__JAUVDZ01;s__JAUVDZ01 sp030595015
HM1_GDNA19_sbin_39	d__Bacteria;p__Bacteroidota;c__Bacteroidia;o__Bacteroidales;f__UBA12077;g__UBA12077;s__
HM1_GDNA19_sbin_5	d__Bacteria;p__Desulfobacterota;c__Desulfuromonadia;o__Desulfuromonadales;f__Geopsychrobacteraceae;g__Malonomonas;s__Malonomonas sp030595055
HM1_GDNA19_sbin_6	d__Bacteria;p__Desulfobacterota;c__Dissulfuribacteria;o__Dissulfuribacterales;f__UBA3076;g__UBA3076;s__
HM1_GDNA19_sbin_8	d__Bacteria;p__Myxococcota;c__Polyangia;o__HGW-17;f__JAJRWW01;g__JAJRWW01;s__JAJRWW01 sp029938605
HM1_GDNA20_sbin_11	d__Bacteria;p__Patescibacteria;c__Paceibacteria;o__Paceibacterales;f__JAGLPU01;g__JAGLPU01;s__JAGLPU01 sp030594935
HM1_GDNA20_sbin_18	d__Bacteria;p__Pseudomonadota;c__Gammaproteobacteria;o__Chromatiales;f__Sedimenticolaceae;g__Sva-25;s__Sva-25 sp030594925
HM1_GDNA20_sbin_22	d__Bacteria;p__Desulfobacterota;c__Desulfobacteria;o__Desulfobacterales;f__Desulfobacteraceae;g__Desulfobacula;s__
HM1_GDNA20_sbin_3	d__Bacteria;p__Pseudomonadota;c__Gammaproteobacteria;o__Pseudomonadales;f__Porticoccaceae;g__50-400-T64;s__
HM1_GDNA20_sbin_6	d__Bacteria;p__Chloroflexota;c__Dehalococcoidia;o__GIF9;f__AB-539-J10;g__SKVJ01;s__
HM1_GDNA20_sbin_9	d__Bacteria;p__Pseudomonadota;c__Gammaproteobacteria;o__UBA6429;f__UBA6429;g__JAGLTQ01;s__JAGLTQ01 sp030594815
HM1_GDNA21_sbin_17	d__Bacteria;p__Pseudomonadota;c__Gammaproteobacteria;o__SZUA-229;f__SZUA-229;g__GCA-2746365;s__
HM1_GDNA21_sbin_21	d__Bacteria;p__Fermentibacterota;c__Fermentibacteria;o__Fermentibacterales;f__Fermentibacteraceae;g__Aegiribacteria;s__
HM1_GDNA21_sbin_30	d__Bacteria;p__Fermentibacterota;c__Fermentibacteria;o__Fermentibacterales;f__Fermentibacteraceae;g__Aegiribacteria;s__Aegiribacteria sp030594645
HM1_GDNA21_sbin_31	d__Bacteria;p__Acidobacteriota;c__Thermoanaerobaculia;o__Thermoanaerobaculales;f__Sulfomarinibacteraceae;g__DAOWGJ01;s__DAOWGJ01 sp030609785
HM1_GDNA21_sbin_32	d__Bacteria;p__Chloroflexota;c__Dehalococcoidia;o__GIF9;f__AB-539-J10;g__SKVJ01;s__
HM1_GDNA21_sbin_44	d__Bacteria;p__Desulfobacterota;c__Desulfobacteria;o__Desulfobacterales;f__UBA11574;g__S5133MH16;s__S5133MH16 sp001751005
HM1_GDNA21_sbin_5	d__Bacteria;p__VGIX01;c__VGIX01;o__VGIX01;f__VGIX01;g__JALGZG01;s__
HM1_cobin_1	d__Bacteria;p__Myxococcota;c__Polyangia;o__Polyangiales;f__B10-G4;g__B10-G4;s__B10-G4 sp003647065
HM1_cobin_10	d__Bacteria;p__Desulfobacterota;c__Desulfuromonadia;o__Desulfuromonadales;f__Desulfuromonadaceae;g__Desulfuromonas;s__Desulfuromonas sp001751155
HM1_cobin_100	d__Bacteria;p__Poribacteria;c__DTPJ01;o__DTPJ01;f__WJIO01;g__;s__
HM1_cobin_103	d__Bacteria;p__Bacteroidota;c__Bacteroidia;o__Chitinophagales;f__Saprospiraceae;g__B8-G4;s__
HM1_cobin_105	d__Bacteria;p__Spirochaetota;c__Spirochaetia;o__Spirochaetales_E;f__Spirochaetaceae_B;g__UBA2779;s__UBA2779 sp030590585
HM1_cobin_109	d__Bacteria;p__Krumholzibacteriota;c__Krumholzibacteria;o__WVZY01;f__WVZY01;g__;s__
HM1_cobin_11	d__Bacteria;p__Verrucomicrobiota;c__Kiritimatiellia;o__Kiritimatiellales;f__Pontiellaceae;g__Pontiella;s__Pontiella sp030588285
HM1_cobin_110	d__Bacteria;p__Patescibacteria;c__Paceibacteria;o__JAHIHE01;f__DAOWLE01;g__DAOWLE01;s__
HM1_cobin_116	d__Bacteria;p__Verrucomicrobiota;c__Lentisphaeria;o__Victivallales;f__JAADHT01;g__JAUUYH01;s__JAUUYH01 sp030590505
HM1_cobin_117	d__Bacteria;p__Pseudomonadota;c__Gammaproteobacteria;o__Chromatiales;f__Sedimenticolaceae;g__JAUXBK01;s__JAUXBK01 sp030590525
HM1_cobin_119	d__Bacteria;p__Zixibacteria;c__MSB-5A5;o__GN15;f__JAAZOE01;g__JAUUYJ01;s__JAUUYJ01 sp030588275
HM1_cobin_12	d__Bacteria;p__Bacteroidota;c__Kapaibacteriia;o__Kapaibacteriales;f__UBA2268;g__JAQIDA01;s__
HM1_cobin_121	d__Bacteria;p__Verrucomicrobiota;c__Kiritimatiellia;o__UBA8416;f__JAUUYL01;g__JAUUYL01;s__JAUUYL01 sp030590485
HM1_cobin_122	d__Bacteria;p__Acidobacteriota;c__Thermoanaerobaculia;o__Thermoanaerobaculales;f__Sulfomarinibacteraceae;g__DAOWGJ01;s__
HM1_cobin_126	d__Bacteria;p__ARS69;c__ARS69;o__ARS69;f__ARS69;g__JALGZR01;s__
HM1_cobin_129	d__Bacteria;p__Pseudomonadota;c__Gammaproteobacteria;o__Enterobacterales;f__Kangiellaceae;g__GCA-002733465;s__GCA-002733465 sp030590405
HM1_cobin_13	d__Bacteria;p__Krumholzibacteriota;c__Krumholzibacteria;o__LZORAL124-64-63;f__LZORAL124-64-63;g__LZORAL124-64-63;s__LZORAL124-64-63 sp030590265
HM1_cobin_132	d__Bacteria;p__Desulfobacterota;c__Syntrophia;o__Syntrophales;f__UBA2210;g__UBA2210;s__
HM1_cobin_133	d__Bacteria;p__Bacteroidota;c__Bacteroidia;o__Cytophagales;f__Cyclobacteriaceae;g__JAKISE01;s__
HM1_cobin_134	d__Bacteria;p__Verrucomicrobiota;c__Lentisphaeria;o__UBA2565;f__UBA2565;g__UBA2565;s__
HM1_cobin_135	d__Bacteria;p__Acidobacteriota;c__Polarisedimenticolia;o__SMYD01;f__SMYD01;g__SMYD01;s__
HM1_cobin_137	d__Bacteria;p__Planctomycetota;c__UBA1135;o__UBA1135;f__GCA-002686595;g__;s__
HM1_cobin_138	d__Bacteria;p__Pseudomonadota;c__Gammaproteobacteria;o__Pseudomonadales;f__Porticoccaceae;g__JAGPUQ01;s__JAGPUQ01 sp030590275
HM1_cobin_140	d__Bacteria;p__Zixibacteria;c__MSB-5A5;o__GN15;f__FEB-12;g__QQUK01;s__
HM1_cobin_141	d__Bacteria;p__Patescibacteria;c__Paceibacteria;o__Paceibacterales;f__JANBVM01;g__JAUVBU01;s__
HM1_cobin_145	d__Bacteria;p__Myxococcota;c__Polyangia;o__Haliangiales;f__Haliangiaceae;g__;s__
HM1_cobin_147	d__Bacteria;p__Myxococcota;c__XYA12-FULL-58-9;o__XYA12-FULL-58-9;f__JAUUZB01;g__JAUUZB01;s__JAUUZB01 sp030590185
HM1_cobin_149	d__Bacteria;p__Krumholzibacteriota;c__Krumholzibacteria;o__JAJRXK01;f__JAJRXK01;g__JAJRXK01;s__
HM1_cobin_15	d__Bacteria;p__Verrucomicrobiota;c__Verrucomicrobiae;o__Verrucomicrobiales;f__DEV007;g__Arctic95D-9;s__
HM1_cobin_150	d__Bacteria;p__Bacillota_A;c__Clostridia;o__DUPQ01;f__DUPQ01;g__JAFGUQ01;s__JAFGUQ01 sp030590175
HM1_cobin_152	d__Bacteria;p__Pseudomonadota;c__Gammaproteobacteria;o__SZUA-229;f__SZUA-229;g__LH-M37;s__
HM1_cobin_156	d__Bacteria;p__Patescibacteria;c__ABY1;o__BM507;f__BM507;g__;s__
HM1_cobin_157	d__Bacteria;p__Krumholzibacteriota;c__Krumholzibacteria;o__LZORAL124-64-63;f__LZORAL124-64-63;g__JAGRNP01;s__
HM1_cobin_16	d__Bacteria;p__Myxococcota;c__Polyangia;o__GCA-2747355;f__JAKLHH01;g__;s__
HM1_cobin_161	d__Bacteria;p__Planctomycetota;c__Phycisphaerae;o__Sedimentisphaerales;f__SG8-4;g__JAIPFM01;s__
HM1_cobin_162	d__Bacteria;p__Chloroflexota;c__Dehalococcoidia;o__GIF9;f__AB-539-J10;g__JAGMDB01;s__
HM1_cobin_164	d__Bacteria;p__Pseudomonadota;c__Gammaproteobacteria;o__DSM-19610;f__DSM-19610;g__Thiogranum;s__
HM1_cobin_165	d__Bacteria;p__Bacteroidota;c__Bacteroidia;o__Bacteroidales;f__SM23-62;g__SM23-62;s__SM23-62 sp030589965
HM1_cobin_166	d__Bacteria;p__Pseudomonadota;c__Gammaproteobacteria;o__Enterobacterales;f__GCA-2746155;g__GCA-2746155;s__GCA-2746155 sp030589945
HM1_cobin_167	d__Bacteria;p__Bacillota_A;c__Clostridia;o__DUPQ01;f__DUPQ01;g__JAFGQE01;s__
HM1_cobin_170	d__Bacteria;p__Bacteroidota;c__Bacteroidia;o__Bacteroidales;f__GCA-2748055;g__JAUUZQ01;s__JAUUZQ01 sp030589895
HM1_cobin_171	d__Bacteria;p__Bacteroidota;c__Bacteroidia;o__Flavobacteriales;f__Flavobacteriaceae;g__Lutibacter;s__
HM1_cobin_172	d__Bacteria;p__Bacteroidota;c__Bacteroidia;o__Cytophagales;f__Cyclobacteriaceae;g__JAAUQL01;s__JAAUQL01 sp030589835
HM1_cobin_177	d__Bacteria;p__Chloroflexota;c__Dehalococcoidia;o__GIF9;f__AB-539-J10;g__JAUUZT01;s__JAUUZT01 sp030589825
HM1_cobin_178	d__Bacteria;p__Krumholzibacteriota;c__Krumholzibacteria;o__LZORAL124-64-63;f__LZORAL124-64-63;g__JAGRNP01;s__
HM1_cobin_179	d__Bacteria;p__Bacillota_A;c__Clostridia;o__DUPQ01;f__DUPQ01;g__JAFGUQ01;s__JAFGUQ01 sp030592085
HM1_cobin_181	d__Bacteria;p__Nitrospirota;c__Thermodesulfovibrionia;o__Thermodesulfovibrionales;f__JdFR-86;g__DAOWET01;s__
HM1_cobin_183	d__Bacteria;p__Krumholzibacteriota;c__Krumholzibacteria;o__LZORAL124-64-63;f__LZORAL124-64-63;g__JAAEQC01;s__JAAEQC01 sp030592025
HM1_cobin_184	d__Bacteria;p__Patescibacteria;c__Gracilibacteria;o__UBA1369;f__LOWO2-01-FULL-3;g__JAUUZY01;s__JAUUZY01 sp030592015
HM1_cobin_185	d__Bacteria;p__Pseudomonadota;c__Alphaproteobacteria;o__Rhizobiales;f__Rhizobiaceae;g__SZUA-100;s__
HM1_cobin_186	d__Bacteria;p__Pseudomonadota;c__Gammaproteobacteria;o__Methylococcales;f__Methylomonadaceae;g__Methyloprofundus;s__Methyloprofundus sp030591965
HM1_cobin_187	d__Bacteria;p__Zixibacteria;c__MSB-5A5;o__GN15;f__;g__;s__
HM1_cobin_188	d__Bacteria;p__AUK180;c__AUK180;o__AUK180;f__AUK180;g__JAGLWT01;s__JAGLWT01 sp023133295
HM1_cobin_189	d__Bacteria;p__Chloroflexota;c__Anaerolineae;o__Anaerolineales;f__UBA11579;g__JABJGH01;s__
HM1_cobin_19	d__Bacteria;p__Myxococcota;c__Polyangia;o__Haliangiales;f__Haliangiaceae;g__;s__
HM1_cobin_192	d__Bacteria;p__Patescibacteria;c__ABY1;o__UBA1558;f__S5-K13;g__JAIOTH01;s__JAIOTH01 sp030591905
HM1_cobin_193	d__Bacteria;p__Patescibacteria;c__UBA1384;o__XYA2-FULL-43-10;f__XYA2-FULL-43-10;g__;s__
HM1_cobin_195	d__Bacteria;p__Bacillota_A;c__Clostridia;o__Tissierellales;f__Dethiosulfatibacteraceae;g__Dethiosulfatibacter;s__Dethiosulfatibacter sp030591825
HM1_cobin_2	d__Bacteria;p__Patescibacteria;c__Gracilibacteria;o__UM-FILTER-43-11;f__UM-FILTER-43-11;g__JAFGTE01;s__
HM1_cobin_21	d__Bacteria;p__Desulfobacterota;c__Desulfuromonadia;o__Desulfuromonadales;f__UBA2294;g__Kmv16;s__Kmv16 sp030591795
HM1_cobin_22	d__Bacteria;p__Acidobacteriota;c__UBA6911;o__RPQK01;f__RPQK01;g__;s__
HM1_cobin_23	d__Bacteria;p__Chloroflexota;c__Dehalococcoidia;o__Dehalococcoidales;f__SURF-40;g__;s__
HM1_cobin_24	d__Bacteria;p__Myxococcota;c__B64-G9;o__B64-G9;f__B64-G9;g__JAFCZJ01;s__JAFCZJ01 sp030591745
HM1_cobin_28	d__Bacteria;p__Myxococcota;c__Polyangia;o__JAAYKL01;f__JAAYKL01;g__JAUVAN01;s__JAUVAN01 sp030591725
HM1_cobin_31	d__Bacteria;p__Bacteroidota;c__Bacteroidia;o__Bacteroidales;f__Marinilabiliaceae;g__JAADEM01;s__
HM1_cobin_32	d__Bacteria;p__Zixibacteria;c__MSB-5A5;o__GN15;f__FEB-12;g__GCA-020344395;s__GCA-020344395 sp030591625
HM1_cobin_34	d__Bacteria;p__Bacteroidota;c__Bacteroidia;o__Flavobacteriales;f__Flavobacteriaceae;g__GCA-002733185;s__GCA-002733185 sp030591585
HM1_cobin_35	d__Bacteria;p__Planctomycetota;c__Phycisphaerae;o__UBA1845;f__Fen-1342;g__JALSRY01;s__
HM1_cobin_38	d__Bacteria;p__Desulfobacterota_C;c__Deferrisomatia;o__Deferrisomatales;f__BM512;g__JAUVAU01;s__JAUVAU01 sp030591565
HM1_cobin_4	d__Bacteria;p__Chloroflexota;c__Dehalococcoidia;o__GIF9;f__AB-539-J10;g__SKVJ01;s__
HM1_cobin_40	d__Bacteria;p__JAAXVQ01;c__JAAXVQ01;o__JAAXVQ01;f__JAAXVQ01;g__JAUVAV01;s__JAUVAV01 sp030591525
HM1_cobin_41	d__Bacteria;p__Myxococcota;c__XYA12-FULL-58-9;o__XYA12-FULL-58-9;f__JAUUZB01;g__;s__
HM1_cobin_42	d__Bacteria;p__Bdellovibrionota;c__Bdellovibrionia;o__Bdellovibrionales;f__UBA1609;g__JAUVAX01;s__JAUVAX01 sp030591685
HM1_cobin_43	d__Bacteria;p__Bacteroidota;c__Bacteroidia;o__Flavobacteriales;f__JAHECK01;g__JAHECK01;s__JAHECK01 sp030591505
HM1_cobin_44	d__Bacteria;p__RBG-13-61-14;c__RBG-13-61-14;o__;f__;g__;s__
HM1_cobin_45	d__Bacteria;p__Zixibacteria;c__MSB-5A5;o__CAIYYT01;f__CAIYYT01;g__;s__
HM1_cobin_46	d__Bacteria;p__Myxococcota;c__B64-G9;o__B64-G9;f__B64-G9;g__JAUVBB01;s__JAUVBB01 sp030591445
HM1_cobin_48	d__Bacteria;p__Zixibacteria;c__MSB-5A5;o__GN15;f__PGXB01;g__JAAERC01;s__JAAERC01 sp030591405
HM1_cobin_49	d__Bacteria;p__Nitrospirota;c__Thermodesulfovibrionia;o__UBA6902;f__UBA6902;g__;s__
HM1_cobin_50	d__Bacteria;p__Planctomycetota;c__Phycisphaerae;o__SM23-33;f__SM23-33;g__;s__
HM1_cobin_53	d__Bacteria;p__Planctomycetota;c__J058;o__J058;f__J058;g__J058;s__
HM1_cobin_56	d__Bacteria;p__Pseudomonadota;c__Gammaproteobacteria;o__Pseudomonadales;f__Halieaceae;g__Halioglobus;s__Halioglobus sp030591305
HM1_cobin_57	d__Bacteria;p__Omnitrophota;c__Koll11;o__Zapsychrales;f__Zapsychraceae;g__2-02-FULL-52-10;s__
HM1_cobin_58	d__Bacteria;p__Myxococcota;c__JAFGSX01;o__JAFGSX01;f__JAFGSX01;g__;s__
HM1_cobin_6	d__Bacteria;p__Pseudomonadota;c__Alphaproteobacteria;o__Sphingomonadales;f__Kordiimonadaceae;g__Kordiimonas;s__
HM1_cobin_62	d__Bacteria;p__Acidobacteriota;c__UBA4820;o__;f__;g__;s__
HM1_cobin_66	d__Bacteria;p__Desulfobacterota_C;c__Deferrisomatia;o__Deferrisomatales;f__BM512;g__;s__
HM1_cobin_74	d__Bacteria;p__Myxococcota;c__Polyangia;o__GCA-2747355;f__JACKDQ01;g__JAUVBO01;s__JAUVBO01 sp030591195
HM1_cobin_86	d__Bacteria;p__Krumholzibacteriota;c__Krumholzibacteria;o__LZORAL124-64-63;f__LZORAL124-64-63;g__JAUVBS01;s__JAUVBS01 sp030591105
HM1_cobin_87	d__Bacteria;p__Krumholzibacteriota;c__Krumholzibacteria;o__LZORAL124-64-63;f__LZORAL124-64-63;g__JAGLCY01;s__
HM1_cobin_88	d__Bacteria;p__Patescibacteria;c__Paceibacteria;o__Paceibacterales;f__JANBVM01;g__JAUVBU01;s__JAUVBU01 sp030591065
HM1_cobin_90	d__Bacteria;p__Armatimonadota;c__UBA5377;o__UBA5377;f__UBA5352;g__JALGSU01;s__
HM1_cobin_91	d__Bacteria;p__Spirochaetota;c__Spirochaetia;o__ARS1246;f__ARS1246;g__JAFGHN01;s__
HM1_cobin_92	d__Bacteria;p__Bacteroidota;c__Bacteroidia;o__Flavobacteriales;f__Flavobacteriaceae;g__GCA-2747695;s__GCA-2747695 sp030590985
HM1_cobin_95	d__Bacteria;p__Pseudomonadota;c__Gammaproteobacteria;o__Arenicellales;f__Poriferihabitantaceae;g__JAAELZ01;s__JAAELZ01 sp030590945
HM1_cobin_97	d__Bacteria;p__JAUXIB01;c__JAUXIB01;o__JAUXIB01;f__JAUXIB01;g__JAUXIB01;s__
HM1_cobin_98	d__Bacteria;p__Pseudomonadota;c__Gammaproteobacteria;o__Beggiatoales;f__Beggiatoaceae;g__QNES01;s__QNES01 sp029939505
HM1_cobin_99	d__Bacteria;p__Patescibacteria;c__Gracilibacteria;o__JAHISY01;f__JAHISY01;g__JAHISY01;s__
HM3_GDNA22_sbin_17	d__Bacteria;p__Acidobacteriota;c__Aminicenantia;o__Aminicenantales;f__Aminicenantaceae;g__SOIV01;s__SOIV01 sp011049545
HM3_GDNA22_sbin_21	d__Bacteria;p__Desulfobacterota;c__Desulfobacteria;o__Desulfobacterales;f__ETH-SRB1;g__Desulfaltia;s__
HM3_GDNA23_sbin_1	d__Bacteria;p__Pseudomonadota;c__Gammaproteobacteria;o__UBA6429;f__UBA6429;g__JAGLTQ01;s__JAGLTQ01 sp030593785
HM3_GDNA23_sbin_10	d__Bacteria;p__Pseudomonadota;c__Gammaproteobacteria;o__GCA-001735895;f__GCA-001735895;g__GCA-001735895;s__
HM3_GDNA23_sbin_11	d__Bacteria;p__Desulfobacterota;c__Syntrophobacteria;o__BM002;f__BM002;g__BM002;s__BM002 sp030613915
HM3_GDNA23_sbin_12	d__Bacteria;p__Desulfobacterota;c__Desulfobacteria;o__Desulfobacterales;f__UBA11574;g__JAUVVL01;s__
HM3_GDNA23_sbin_5	d__Bacteria;p__Desulfobacterota;c__Desulfobacteria;o__Desulfobacterales;f__ETH-SRB1;g__B13-G4;s__B13-G4 sp030262895
HM3_GDNA23_sbin_9	d__Bacteria;p__BMS3Abin14;c__BMS3Abin14;o__BMS3Abin14;f__BMS3Abin14;g__JARGFV01;s__
HM3_GDNA24_sbin_10	d__Bacteria;p__Patescibacteria;c__Paceibacteria;o__Portnoybacterales;f__UBA2143;g__;s__
HM3_GDNA24_sbin_11	d__Bacteria;p__Fibrobacterota;c__Chitinivibrionia;o__Chitinivibrionales;f__JANQEN01;g__JAUVGS01;s__JAUVGS01 sp030593665
HM3_GDNA24_sbin_12	d__Bacteria;p__Desulfobacterota;c__Desulfobacteria;o__Desulfobacterales;f__JAUVGT01;g__JAUVGT01;s__JAUVGT01 sp030593645
HM3_GDNA24_sbin_14	d__Bacteria;p__Desulfobacterota;c__Desulfobacteria;o__Desulfobacterales;f__ETH-SRB1;g__B13-G4;s__
HM3_GDNA24_sbin_15	d__Bacteria;p__Krumholzibacteriota;c__Krumholzibacteria;o__Krumholzibacteriales;f__Krumholzibacteriaceae;g__JAUWCL01;s__
HM3_GDNA24_sbin_16	d__Bacteria;p__Planctomycetota;c__Phycisphaerae;o__UBA1845;f__UTPLA1;g__JAFGQA01;s__JAFGQA01 sp030593565
HM3_GDNA24_sbin_17	d__Bacteria;p__Chloroflexota;c__Anaerolineae;o__Anaerolineales;f__E44-bin32;g__JADFRG01;s__
HM3_GDNA24_sbin_18	d__Bacteria;p__Bipolaricaulota;c__Bipolaricaulia;o__UBA7950;f__UBA9294;g__JAUWNS01;s__
HM3_GDNA24_sbin_22	d__Bacteria;p__Chloroflexota;c__Anaerolineae;o__B4-G1;f__SLSP01;g__JAUWHU01;s__
HM3_GDNA24_sbin_24	d__Bacteria;p__Pseudomonadota;c__Alphaproteobacteria;o__Rhizobiales;f__Hyphomicrobiaceae;g__Hyphomicrobium_A;s__Hyphomicrobium_A sp030609245
HM3_GDNA25_sbin_16	d__Bacteria;p__Actinomycetota;c__Humimicrobiia;o__Humimicrobiales;f__Humimicrobiaceae;g__M55B120;s__
HM3_GDNA25_sbin_19	d__Bacteria;p__Chloroflexota;c__Anaerolineae;o__UBA7937;f__UBA7937;g__UBA7937;s__UBA7937 sp030593425
HM3_GDNA25_sbin_2	d__Bacteria;p__Pseudomonadota;c__Alphaproteobacteria;o__Rhizobiales;f__Hyphomicrobiaceae;g__Hyphomicrobium_A;s__Hyphomicrobium_A sp030609245
HM3_GDNA25_sbin_22	d__Bacteria;p__Desulfobacterota;c__DSM-4660;o__Desulfatiglandales;f__B25-G16;g__B33-G16;s__B33-G16 sp028572035
HM3_GDNA25_sbin_27	d__Bacteria;p__Desulfobacterota;c__Desulfobacteria;o__Desulfobacterales;f__ETH-SRB1;g__B13-G4;s__
HM3_GDNA25_sbin_30	d__Bacteria;p__Chloroflexota;c__Anaerolineae;o__Anaerolineales;f__E44-bin32;g__DUEZ01;s__
HM3_GDNA25_sbin_31	d__Bacteria;p__Planctomycetota;c__Phycisphaerae;o__Sedimentisphaerales;f__SG8-4;g__JAUWIG01;s__
HM3_GDNA25_sbin_6	d__Bacteria;p__Chloroflexota;c__Dehalococcoidia;o__Dehalococcoidales;f__JAUXAE01;g__JAUXAE01;s__JAUXAE01 sp030620035
HM3_GDNA26_sbin_11	d__Bacteria;p__Desulfobacterota;c__Desulfobacteria;o__C00003060;f__C00003060;g__JAFDGP01;s__
HM3_GDNA26_sbin_30	d__Bacteria;p__Bacteroidota;c__Bacteroidia;o__Bacteroidales;f__VadinHA17;g__JADFUQ01;s__JADFUQ01 sp030593185
HM3_GDNA26_sbin_36	d__Bacteria;p__Chloroflexota;c__Dehalococcoidia;o__Dehalococcoidales;f__JAUWZL01;g__JAUWZL01;s__
HM3_GDNA26_sbin_6	d__Bacteria;p__Desulfobacterota;c__Desulfobacteria;o__Desulfobacterales;f__ETH-SRB1;g__ETH-SRB1;s__ETH-SRB1 sp030593145
HM3_GDNA26_sbin_7	d__Bacteria;p__Omnitrophota;c__Koll11;o__JABMRG01;f__JABMRG01;g__JAUVHV01;s__JAUVHV01 sp030593065
HM3_GDNA26_sbin_9	d__Bacteria;p__Chloroflexota;c__Anaerolineae;o__Promineifilales;f__UBA4811;g__JAUVHW01;s__JAUVHW01 sp030593075
HM3_cobin_10	d__Bacteria;p__Desulfobacterota;c__DSM-4660;o__Desulfatiglandales;f__HGW-15;g__JAFDIX01;s__JAFDIX01 sp019307805
HM3_cobin_100	d__Bacteria;p__Bacteroidota;c__Bacteroidia;o__Bacteroidales;f__JADFUO01;g__JADFUO01;s__JADFUO01 sp030610255
HM3_cobin_102	d__Bacteria;p__Desulfobacterota;c__Desulfobacteria;o__C00003060;f__C00003106;g__JAFDAE01;s__JAFDAE01 sp030594505
HM3_cobin_107	d__Bacteria;p__Desulfobacterota;c__DSM-4660;o__Desulfatiglandales;f__B25-G16;g__B33-G16;s__B33-G16 sp030603345
HM3_cobin_109	d__Bacteria;p__Gemmatimonadota;c__Gemmatimonadetes;o__Gemmatimonadales;f__GWC2-71-9;g__WVYX01;s__
HM3_cobin_111	d__Bacteria;p__Desulfobacterota;c__Desulfobulbia;o__Desulfobulbales;f__Desulfocapsaceae;g__Desulfocapsa;s__
HM3_cobin_13	d__Bacteria;p__Campylobacterota;c__Campylobacteria;o__Campylobacterales;f__Sulfurovaceae;g__Sulfurovum;s__
HM3_cobin_21	d__Bacteria;p__Omnitrophota;c__Koll11;o__Tantalellales;f__Tantalellaceae;g__BS750m-G21;s__
HM3_cobin_37	d__Bacteria;p__Desulfobacterota;c__Syntrophobacteria;o__BM002;f__BM002;g__BM002;s__BM002 sp030613915
HM3_cobin_40	d__Bacteria;p__Pseudomonadota;c__Gammaproteobacteria;o__Enterobacterales;f__Vibrionaceae;g__Vibrio;s__Vibrio diabolicus
HM3_cobin_43	d__Bacteria;p__Desulfobacterota;c__BSN033;o__G020346125;f__G020346125;g__G020346125;s__
HM3_cobin_47	d__Bacteria;p__Chloroflexota;c__Dehalococcoidia;o__UBA3495;f__;g__;s__
HM3_cobin_5	d__Bacteria;p__JAGLTZ01;c__JAGLTZ01;o__JAGLTZ01;f__JAGLTZ01;g__;s__
HM3_cobin_52	d__Bacteria;p__Chloroflexota;c__Dehalococcoidia;o__Dehalococcoidales;f__Fen-1064;g__DUES01;s__
HM3_cobin_65	d__Bacteria;p__Spirochaetota;c__Spirochaetia;o__ARS1246;f__ARS1246;g__JAFGHN01;s__
HM3_cobin_68	d__Bacteria;p__Desulfobacterota;c__Desulfobulbia;o__Desulfobulbales;f__BM004;g__;s__
HM3_cobin_7	d__Bacteria;p__Desulfobacterota;c__BSN033;o__WVXP01;f__WVXP01;g__JAFDHF01;s__
HM3_cobin_70	d__Bacteria;p__Bacteroidota;c__Bacteroidia;o__Bacteroidales;f__SM23-62;g__SM23-62;s__
HM3_cobin_77	d__Bacteria;p__Desulfobacterota;c__GWC2-55-46;o__GWC2-55-46;f__JAUVFY01;g__JAUVFY01;s__JAUVFY01 sp030594025
HM3_cobin_78	d__Bacteria;p__Desulfobacterota;c__DSM-4660;o__Desulfatiglandales;f__B25-G16;g__B33-G16;s__
HM3_cobin_84	d__Bacteria;p__Pseudomonadota;c__Gammaproteobacteria;o__GCA-001735895;f__GCA-001735895;g__GCA-001735895;s__
HM3_cobin_85	d__Bacteria;p__Gemmatimonadota;c__Gemmatimonadetes;o__Palauibacterales;f__KS3-K002;g__;s__
HM3_cobin_88	d__Bacteria;p__Bacteroidota;c__Bacteroidia;o__Bacteroidales;f__F082;g__UBA4459;s__
HM3_cobin_90	d__Bacteria;p__Gemmatimonadota;c__Gemmatimonadetes;o__Palauibacterales;f__KS3-K002;g__;s__
HM5_GDNA1_sbin_1	d__Bacteria;p__Bacteroidota;c__Bacteroidia;o__Bacteroidales;f__SM23-62;g__SM23-62;s__SM23-62 sp030592145
HM5_GDNA1_sbin_10	d__Bacteria;p__Bacteroidota;c__Bacteroidia;o__Bacteroidales;f__F082;g__JAADID01;s__JAADID01 sp030596395
HM5_GDNA1_sbin_16	d__Bacteria;p__UBA3054;c__UBA3054;o__UBA3054;f__B51-G9;g__B51-G9;s__B51-G9 sp030596365
HM5_GDNA1_sbin_18	d__Bacteria;p__Cloacimonadota;c__Cloacimonadia;o__Cloacimonadales;f__TCS61;g__Tenebribacter;s__
HM5_GDNA1_sbin_19	d__Bacteria;p__Patescibacteria;c__Microgenomatia;o__UBA1400;f__PJMF01;g__;s__
HM5_GDNA1_sbin_20	d__Bacteria;p__Campylobacterota;c__Campylobacteria;o__Campylobacterales;f__Sulfurimonadaceae;g__S145-25;s__S145-25 sp030596305
HM5_GDNA1_sbin_21	d__Bacteria;p__Desulfobacterota;c__Anaeroferrophillalia;o__Anaeroferrophillales;f__Tharpellaceae;g__Tharpella;s__Tharpella sp030595135
HM5_GDNA1_sbin_24	d__Bacteria;p__Cloacimonadota;c__Cloacimonadia;o__Cloacimonadales;f__TCS61;g__Tenebribacter;s__Tenebribacter sp030596265
HM5_GDNA1_sbin_28	d__Bacteria;p__Bacteroidota;c__Bacteroidia;o__Bacteroidales;f__GCA-2748055;g__GCA-2748055;s__GCA-2748055 sp030596245
HM5_GDNA1_sbin_32	d__Bacteria;p__Marinisomatota;c__UBA8477;o__UBA8477;f__JABMPR01;g__JABMPR01;s__JABMPR01 sp030596225
HM5_GDNA1_sbin_35	d__Bacteria;p__Marinisomatota;c__AB16;o__AB16;f__46-47;g__M50B103;s__M50B103 sp030596185
HM5_GDNA1_sbin_37	d__Bacteria;p__Bacteroidota;c__Bacteroidia;o__Bacteroidales;f__JAADGE01;g__JAADGE01;s__JAADGE01 sp030592825
HM5_GDNA1_sbin_4	d__Bacteria;p__Bacteroidota;c__Bacteroidia;o__Bacteroidales;f__VadinHA17;g__JAUVKT01;s__JAUVKT01 sp030596125
HM5_GDNA1_sbin_41	d__Bacteria;p__Desulfobacterota;c__DSM-4660;o__Desulfatiglandales;f__Desulfatiglandaceae;g__4484-190-2;s__
HM5_GDNA1_sbin_49	d__Bacteria;p__Desulfobacterota;c__Syntrophia;o__Syntrophales;f__JADFWA01;g__JADFWA01;s__JADFWA01 sp030596145
HM5_GDNA1_sbin_51	d__Bacteria;p__Patescibacteria;c__Paceibacteria;o__Paceibacterales;f__DAOVPY01;g__JAUVKU01;s__JAUVKU01 sp030596105
HM5_GDNA1_sbin_7	d__Bacteria;p__Chloroflexota;c__Dehalococcoidia;o__GIF9;f__AB-539-J10;g__SKVJ01;s__
HM5_GDNA1_sbin_8	d__Bacteria;p__Bacteroidota;c__Bacteroidia;o__Bacteroidales;f__VadinHA17;g__JANTGF01;s__JANTGF01 sp030596025
HM5_GDNA2_sbin_10	d__Bacteria;p__Bipolaricaulota;c__Bipolaricaulia;o__UBA7950;f__UBA9294;g__JAUWNS01;s__
HM5_GDNA2_sbin_11	d__Bacteria;p__VGIX01;c__VGIX01;o__VGIX01;f__VGIX01;g__JALGZG01;s__
HM5_GDNA2_sbin_12	d__Bacteria;p__Chloroflexota;c__Anaerolineae;o__B4-G1;f__SLSP01;g__JAUWHU01;s__
HM5_GDNA2_sbin_15	d__Bacteria;p__Bacteroidota;c__Bacteroidia;o__Bacteroidales;f__VadinHA17;g__JADFUQ01;s__JADFUQ01 sp030611395
HM5_GDNA2_sbin_3	d__Bacteria;p__Chloroflexota;c__Anaerolineae;o__B4-G1;f__B4-G1;g__BS750m-G37;s__
HM5_GDNA2_sbin_5	d__Bacteria;p__UBA6262;c__UBA6262;o__JAGLHV01;f__JAGLHV01;g__JAGLHV01;s__JAGLHV01 sp030595925
HM5_GDNA3_sbin_10	d__Bacteria;p__Cloacimonadota;c__Cloacimonadia;o__Cloacimonadales;f__TCS61;g__JACNIV01;s__JACNIV01 sp030595905
HM5_GDNA3_sbin_11	d__Bacteria;p__Bipolaricaulota;c__Bipolaricaulia;o__UBA7950;f__UBA9294;g__JAUWNS01;s__
HM5_GDNA3_sbin_12	d__Bacteria;p__VGIX01;c__VGIX01;o__VGIX01;f__VGIX01;g__JALGZG01;s__JALGZG01 sp030595835
HM5_GDNA3_sbin_15	d__Bacteria;p__Marinisomatota;c__AB16;o__AB16;f__46-47;g__TCS52;s__TCS52 sp030600775
HM5_GDNA3_sbin_17	d__Bacteria;p__Planctomycetota;c__Phycisphaerae;o__Sedimentisphaerales;f__SM23-30;g__DAOVXR01;s__
HM5_GDNA3_sbin_22	d__Bacteria;p__Spirochaetota;c__Spirochaetia;o__B11-G9;f__B11-G9;g__JAJRQE01;s__JAJRQE01 sp030600745
HM5_GDNA3_sbin_24	d__Bacteria;p__Patescibacteria;c__Paceibacteria;o__JAHIHE01;f__DAOVOJ01;g__DAOVOJ01;s__
HM5_GDNA3_sbin_3	d__Bacteria;p__Bacillota_I;c__Bacilli_A;o__Izemoplasmatales;f__Izemoplasmataceae;g__JAFGXW01;s__JAFGXW01 sp030600605
HM5_GDNA3_sbin_30	d__Bacteria;p__VGIX01;c__VGIX01;o__VGIX01;f__VGIX01;g__JALGZD01;s__JALGZD01 sp030600655
HM5_GDNA3_sbin_31	d__Bacteria;p__Desulfobacterota;c__Syntrophia;o__Syntrophales;f__UBA2210;g__UBA2210;s__
HM5_GDNA3_sbin_33	d__Bacteria;p__Bacteroidota;c__Bacteroidia;o__Bacteroidales;f__UBA12077;g__UBA12077;s__UBA12077 sp030600625
HM5_GDNA3_sbin_5	d__Bacteria;p__Cloacimonadota;c__Cloacimonadia;o__Cloacimonadales;f__TCS61;g__Tenebribacter;s__Tenebribacter sp030600585
HM5_GDNA3_sbin_8	d__Bacteria;p__Fermentibacterota;c__Fermentibacteria;o__Fermentibacterales;f__Fermentibacteraceae;g__Aegiribacteria;s__Aegiribacteria sp030600545
HM5_GDNA6_sbin_19	d__Bacteria;p__Desulfobacterota;c__Desulfobulbia;o__Desulfobulbales;f__Desulfobulbaceae;g__Desulfogranum;s__Desulfogranum sp030600525
HM5_GDNA6_sbin_21	d__Bacteria;p__Patescibacteria;c__ABY1;o__BM507;f__UBA12075;g__JAGLNE01;s__JAGLNE01 sp030600505
HM5_GDNA6_sbin_26	d__Bacteria;p__Pseudomonadota;c__Gammaproteobacteria;o__SZUA-229;f__SZUA-229;g__GCA-2746365;s__
HM5_GDNA6_sbin_31	d__Bacteria;p__Bacteroidota;c__Bacteroidia;o__Bacteroidales;f__UBA12077;g__UBA12077;s__
HM5_GDNA6_sbin_34	d__Bacteria;p__Dependentiae;c__Babeliae;o__Babeliales;f__UASB340;g__JAGLWI01;s__
HM5_cobin_1	d__Bacteria;p__Krumholzibacteriota;c__Krumholzibacteria;o__LZORAL124-64-63;f__LZORAL124-64-63;g__JAGLCY01;s__JAGLCY01 sp030592845
HM5_cobin_10	d__Bacteria;p__Calditrichota;c__Calditrichia;o__Calditrichales;f__Calditrichaceae;g__JAUVIB01;s__JAUVIB01 sp030592985
HM5_cobin_100	d__Bacteria;p__Planctomycetota;c__Phycisphaerae;o__Sedimentisphaerales;f__SG8-4;g__NIOZ-UU13;s__
HM5_cobin_105	d__Bacteria;p__Bacteroidota;c__SZUA-365;o__SZUA-365;f__SZUA-365;g__;s__
HM5_cobin_108	d__Bacteria;p__Chloroflexota;c__Dehalococcoidia;o__Dehalococcoidales;f__UBA5760;g__UBA5760;s__
HM5_cobin_11	d__Bacteria;p__Bacteroidota;c__Bacteroidia;o__Bacteroidales;f__JAADGE01;g__JAADGE01;s__JAADGE01 sp030592825
HM5_cobin_113	d__Bacteria;p__Desulfobacterota;c__Syntrophia;o__Syntrophales;f__UBA6807;g__;s__
HM5_cobin_114	d__Bacteria;p__Chloroflexota;c__Anaerolineae;o__Anaerolineales;f__UBA11858;g__;s__
HM5_cobin_116	d__Bacteria;p__Bacteroidota;c__Bacteroidia;o__Bacteroidales;f__JAGOPY01;g__DAOWEV01;s__
HM5_cobin_117	d__Bacteria;p__Krumholzibacteriota;c__Krumholzibacteria;o__Krumholzibacteriales;f__Krumholzibacteriaceae;g__JAUWCL01;s__
HM5_cobin_19	d__Bacteria;p__Krumholzibacteriota;c__Krumholzibacteria;o__Krumholzibacteriales;f__Krumholzibacteriaceae;g__JAUWCL01;s__
HM5_cobin_20	d__Bacteria;p__Cloacimonadota;c__Cloacimonadia;o__Cloacimonadales;f__TCS61;g__JAUVIJ01;s__JAUVIJ01 sp030592835
HM5_cobin_22	d__Bacteria;p__Desulfobacterota;c__WTBG01;o__WTBG01;f__WTBG01;g__WTBG01;s__
HM5_cobin_26	d__Bacteria;p__Desulfobacterota;c__Desulfobacteria;o__C00003060;f__C00003106;g__C00003106;s__C00003106 sp001751015
HM5_cobin_29	d__Bacteria;p__WOR-3;c__WOR-3;o__UBA2258;f__UBA2258;g__;s__
HM5_cobin_31	d__Bacteria;p__Planctomycetota;c__Phycisphaerae;o__Phycisphaerales;f__Zrk34;g__;s__
HM5_cobin_33	d__Bacteria;p__Planctomycetota;c__Phycisphaerae;o__SM23-33;f__SM23-33;g__JAUWNJ01;s__JAUWNJ01 sp030592655
HM5_cobin_34	d__Bacteria;p__Fermentibacterota;c__Fermentibacteria;o__Fermentibacterales;f__Fermentibacteraceae;g__Aegiribacteria;s__Aegiribacteria sp030592645
HM5_cobin_36	d__Bacteria;p__Fermentibacterota;c__Fermentibacteria;o__Fermentibacterales;f__Fermentibacteraceae;g__Sabulitectum;s__Sabulitectum sp030592635
HM5_cobin_37	d__Bacteria;p__Bacteroidota;c__Bacteroidia;o__Bacteroidales;f__GCA-2748055;g__GCA-2748055;s__GCA-2748055 sp030592605
HM5_cobin_41	d__Bacteria;p__Bacteroidota;c__Bacteroidia;o__Bacteroidales;f__Prolixibacteraceae;g__Draconibacterium;s__
HM5_cobin_42	d__Bacteria;p__WOR-3;c__UBA3073;o__JACQXS01;f__JACQXS01;g__JAGMCN01;s__JAGMCN01 sp030592575
HM5_cobin_44	d__Bacteria;p__Bacteroidota;c__Bacteroidia;o__Bacteroidales;f__JAADJA01;g__JAADJA01;s__JAADJA01 sp030592565
HM5_cobin_45	d__Bacteria;p__Spirochaetota;c__Spirochaetia;o__Spirochaetales_E;f__Spirochaetaceae_B;g__UBA2779;s__UBA2779 sp030592625
HM5_cobin_47	d__Bacteria;p__Patescibacteria;c__Paceibacteria;o__Paceibacterales;f__JAUWXI01;g__;s__
HM5_cobin_50	d__Bacteria;p__Bacteroidota;c__Bacteroidia;o__Bacteroidales;f__B39-G9;g__B39-G9;s__B39-G9 sp030592465
HM5_cobin_59	d__Bacteria;p__Bacillota_A;c__Clostridia;o__DUPQ01;f__DUPQ01;g__JAFGQE01;s__JAFGQE01 sp030592355
HM5_cobin_62	d__Bacteria;p__Pseudomonadota;c__Gammaproteobacteria;o__GRL18;f__GRL18;g__GRL18;s__
HM5_cobin_65	d__Bacteria;p__Bacteroidota;c__Bacteroidia;o__Bacteroidales;f__JAADJA01;g__JAADJA01;s__JAADJA01 sp030596605
HM5_cobin_67	d__Bacteria;p__Patescibacteria;c__Paceibacteria;o__Moranbacterales;f__GCA-2747515;g__JAUVJK01;s__JAUVJK01 sp030592425
HM5_cobin_69	d__Bacteria;p__NPL-UPA2;c__JAUVJM01;o__JAUVJM01;f__JAUVJM01;g__JAUVJM01;s__JAUVJM01 sp030596585
HM5_cobin_7	d__Bacteria;p__AUK180;c__AUK180;o__AUK180;f__AUK180;g__JAGLWT01;s__
HM5_cobin_71	d__Bacteria;p__Bacteroidota;c__Bacteroidia;o__Bacteroidales;f__B18-G4;g__B18-G4;s__B18-G4 sp003648575
HM5_cobin_73	d__Bacteria;p__Desulfobacterota;c__Desulfobacteria;o__C00003060;f__C00003060;g__JAUVJO01;s__JAUVJO01 sp030592345
HM5_cobin_75	d__Bacteria;p__Krumholzibacteriota;c__Krumholzibacteria;o__WVZY01;f__WVZY01;g__;s__
HM5_cobin_77	d__Bacteria;p__Planctomycetota;c__JAJSAM01;o__JAJSAM01;f__JAJSAM01;g__JAJSAM01;s__
HM5_cobin_79	d__Bacteria;p__Spirochaetota;c__Spirochaetia;o__SZUA-6;f__;g__;s__
HM5_cobin_8	d__Bacteria;p__Bacillota_I;c__Bacilli_A;o__Izemoplasmatales;f__Izemoplasmataceae;g__JAFGXW01;s__
HM5_cobin_81	d__Bacteria;p__WOR-3;c__WOR-3;o__B3-TA06;f__B3-TA06;g__B3-TA06;s__B3-TA06 sp030592225
HM5_cobin_82	d__Bacteria;p__WOR-3;c__32-111;o__32-111;f__JAUVJU01;g__JAUVJU01;s__JAUVJU01 sp030592285
HM5_cobin_87	d__Bacteria;p__JAGLYR01;c__JAGLYR01;o__JALGWA01;f__JALGWB01;g__JAUVJV01;s__JAUVJV01 sp030592245
HM5_cobin_89	d__Bacteria;p__Fermentibacterota;c__Fermentibacteria;o__Fermentibacterales;f__Fermentibacteraceae;g__Sabulitectum;s__Sabulitectum sp030596465
HM5_cobin_9	d__Bacteria;p__Desulfobacterota;c__Desulfobacteria;o__Desulfobacterales;f__BuS5;g__DAOWMW01;s__DAOWMW01 sp030592105
HM5_cobin_90	d__Bacteria;p__Bacteroidota;c__Bacteroidia;o__Bacteroidales;f__B18-G4;g__B18-G4;s__B18-G4 sp013202965
HM5_cobin_94	d__Bacteria;p__Bacteroidota;c__Bacteroidia;o__Bacteroidales;f__UBA12481;g__JAUVKA01;s__JAUVKA01 sp030592205
HM5_cobin_95	d__Bacteria;p__Desulfobacterota;c__Desulfobacteria;o__Desulfobacterales;f__JAUVKB01;g__JAUVKB01;s__JAUVKB01 sp030596405
HM5_cobin_98	d__Bacteria;p__Patescibacteria;c__ABY1;o__CAIXNZ01;f__CAIXNZ01;g__JAUVKC01;s__JAUVKC01 sp030592165
HM_SQ54_0.02_sbin_6	d__Bacteria;p__Nitrospinota;c__Nitrospinia;o__Nitrospinales;f__Nitrospinaceae;g__SZUA-226;s__SZUA-226 sp030600405
HM_SQ54_0.02_sbin_8	d__Bacteria;p__Planctomycetota;c__Brocadiia;o__Brocadiales;f__Scalinduaceae;g__Scalindua_A;s__
HM_SQ54_0.06_sbin_2	d__Bacteria;p__Pseudomonadota;c__Alphaproteobacteria;o__Rhizobiales;f__Methyloligellaceae;g__UBA2767;s__
HM_SQ54_0.06_sbin_4	d__Bacteria;p__Pseudomonadota;c__Alphaproteobacteria;o__Rhizobiales;f__Hyphomicrobiaceae;g__Hyphomicrobium_A;s__Hyphomicrobium_A sp030609245
HM_SQ54_0.06_sbin_7	d__Bacteria;p__Desulfobacterota;c__Desulfobacteria;o__Desulfobacterales;f__JAHEIW01;g__JAHEIW01;s__JAHEIW01 sp030601425
HM_SQ54_0.10_sbin_2	d__Bacteria;p__Pseudomonadota;c__Alphaproteobacteria;o__Rhizobiales;f__Hyphomicrobiaceae;g__Hyphomicrobium_A;s__
HM_SQ54_0.10_sbin_4	d__Bacteria;p__Chloroflexota;c__Dehalococcoidia;o__SM23-28-2;f__RBG-16-64-32;g__;s__
HM_SQ58_0.02_sbin_1	d__Bacteria;p__Pseudomonadota;c__Alphaproteobacteria;o__Rhizobiales;f__Hyphomicrobiaceae;g__Hyphomicrobium_A;s__Hyphomicrobium_A sp030609245
HM_SQ58_0.02_sbin_5	d__Bacteria;p__Acidobacteriota;c__UBA6911;o__RPQK01;f__RPQK01;g__JADFOI01;s__
HM_SQ58_0.02_sbin_6	d__Bacteria;p__Pseudomonadota;c__Gammaproteobacteria;o__UBA4486;f__UBA4486;g__SMWN01;s__
HM_SQ58_0.02_sbin_8	d__Bacteria;p__Actinomycetota;c__Acidimicrobiia;o__UBA5794;f__UBA5794;g__JACZST01;s__
HM_SQ58_0.02_sbin_9	d__Bacteria;p__Pseudomonadota;c__Gammaproteobacteria;o__GCA-001735895;f__GCA-001735895;g__GCA-001735895;s__
HM_SQ58_0.06_sbin_1	d__Bacteria;p__Pseudomonadota;c__Gammaproteobacteria;o__Pseudomonadales;f__Halomonadaceae;g__Vreelandella;s__Vreelandella piezotolerans
HM_SQ58_0.06_sbin_10	d__Bacteria;p__Pseudomonadota;c__Alphaproteobacteria;o__Rhodobacterales;f__Rhodobacteraceae;g__Paracoccus;s__Paracoccus marcusii
HM_SQ58_0.06_sbin_11	d__Bacteria;p__Planctomycetota;c__Brocadiia;o__Brocadiales;f__Scalinduaceae;g__Scalindua_A;s__
HM_SQ58_0.06_sbin_15	d__Bacteria;p__Pseudomonadota;c__Alphaproteobacteria;o__Rhodobacterales;f__Rhodobacteraceae;g__Paracoccus;s__Paracoccus sp001887735
HM_SQ58_0.06_sbin_16	d__Bacteria;p__Pseudomonadota;c__Alphaproteobacteria;o__Rhizobiales;f__JAUVMS01;g__JAUVMS01;s__JAUVMS01 sp030600135
HM_SQ58_0.06_sbin_19	d__Bacteria;p__Gemmatimonadota;c__Gemmatimonadetes;o__Palauibacterales;f__Palauibacteraceae;g__G020351855;s__G020351855 sp030600085
HM_SQ58_0.06_sbin_21	d__Bacteria;p__Actinomycetota;c__Humimicrobiia;o__Humimicrobiales;f__Humimicrobiaceae;g__M55B120;s__
HM_SQ58_0.06_sbin_22	d__Bacteria;p__Chloroflexota;c__Anaerolineae;o__Anaerolineales;f__UBA11858;g__B10-G9;s__
HM_SQ58_0.06_sbin_24	d__Bacteria;p__4484-113;c__4484-113;o__4484-113;f__JAFGCY01;g__;s__
HM_SQ58_0.06_sbin_25	d__Bacteria;p__Krumholzibacteriota;c__Krumholzibacteria;o__LZORAL124-64-63;f__LZORAL124-64-63;g__JAGLCY01;s__
HM_SQ58_0.06_sbin_27	d__Bacteria;p__Patescibacteria;c__Gracilibacteria;o__UBA1369;f__LOWO2-01-FULL-3;g__JAACEU01;s__
HM_SQ58_0.06_sbin_3	d__Bacteria;p__Planctomycetota;c__Phycisphaerae;o__Sedimentisphaerales;f__Anaerohalosphaeraceae;g__;s__
HM_SQ58_0.06_sbin_4	d__Bacteria;p__Actinomycetota;c__CAJVYJ01;o__CAJVYJ01;f__JAUVQD01;g__;s__
HM_SQ58_0.06_sbin_6	d__Bacteria;p__Pseudomonadota;c__Gammaproteobacteria;o__Enterobacterales;f__Vibrionaceae;g__Photobacterium;s__Photobacterium frigidiphilum
HM_SQ58_0.06_sbin_8	d__Bacteria;p__Pseudomonadota;c__Gammaproteobacteria;o__Pseudomonadales;f__Halomonadaceae;g__Vreelandella;s__Vreelandella sp002696125
HM_SQ58_0.06_sbin_9	d__Bacteria;p__Acidobacteriota;c__Vicinamibacteria;o__Marinacidobacterales;f__;g__;s__
HM_SQ58_0.10_sbin_1	d__Bacteria;p__Desulfobacterota;c__Syntrophobacteria;o__BM002;f__BM002;g__BM002;s__BM002 sp030613915
HM_SQ58_0.10_sbin_10	d__Bacteria;p__Marinisomatota;c__Marinisomatia;o__SCGC-AAA003-L08;f__;g__;s__
HM_SQ58_0.10_sbin_11	d__Bacteria;p__Patescibacteria;c__Paceibacteria;o__JAHIHE01;f__JAGLIN01;g__;s__
HM_SQ58_0.10_sbin_2	d__Bacteria;p__Chloroflexota;c__Anaerolineae;o__Anaerolineales;f__E44-bin32;g__JADFRG01;s__
HM_SQ58_0.10_sbin_4	d__Bacteria;p__Pseudomonadota;c__Gammaproteobacteria;o__;f__;g__;s__
HM_SQ58_0.10_sbin_7	d__Bacteria;p__Actinomycetota;c__Acidimicrobiia;o__UBA5794;f__ZC4RG35;g__SZUA-217;s__SZUA-217 sp030623125
HM_SQ79_0.02_sbin_1	d__Bacteria;p__Myxococcota_A;c__UBA9160;o__UBA9160;f__UBA4427;g__;s__
HM_SQ79_0.02_sbin_12	d__Bacteria;p__Pseudomonadota;c__Gammaproteobacteria;o__UBA9214;f__UBA9214;g__SZUA-186;s__SZUA-186 sp030599705
HM_SQ79_0.02_sbin_5	d__Bacteria;p__Pseudomonadota;c__Alphaproteobacteria;o__Rhizobiales;f__Hyphomicrobiaceae;g__Hyphomicrobium_A;s__Hyphomicrobium_A sp030609245
HM_SQ79_0.02_sbin_7	d__Bacteria;p__Pseudomonadota;c__Gammaproteobacteria;o__UBA9214;f__UBA9214;g__UBA9214;s__
HM_SQ79_0.02_sbin_9	d__Bacteria;p__Chloroflexota;c__Anaerolineae;o__Anaerolineales;f__E44-bin32;g__JADFRG01;s__
HM_SQ79_0.06_sbin_13	d__Bacteria;p__Desulfobacterota;c__GWC2-55-46;o__S146-70;f__JAUXIU01;g__;s__
HM_SQ79_0.06_sbin_2	d__Bacteria;p__Pseudomonadota;c__Gammaproteobacteria;o__UBA9214;f__UBA9214;g__UBA9214;s__
HM_SQ79_0.06_sbin_5	d__Bacteria;p__Pseudomonadota;c__Gammaproteobacteria;o__SZUA-229;f__SZUA-229;g__GCA-2746365;s__
HM_SQ79_0.06_sbin_9	d__Bacteria;p__Actinomycetota;c__Acidimicrobiia;o__UBA5794;f__UBA5794;g__JAHEEL01;s__JAHEEL01 sp030599515
HM_SQ79_0.10_sbin_11	d__Bacteria;p__Pseudomonadota;c__Gammaproteobacteria;o__Acidiferrobacterales;f__JAJDNE01;g__;s__
HM_SQ79_0.10_sbin_19	d__Bacteria;p__Pseudomonadota;c__Gammaproteobacteria;o__BMS3Bbin11;f__BMS3Bbin11;g__BMS3Bbin11;s__
HM_SQ79_0.10_sbin_2	d__Bacteria;p__Bacteroidota;c__Bacteroidia;o__Bacteroidales;f__SM23-62;g__SM23-62;s__
HM_SQ79_0.10_sbin_20	d__Bacteria;p__Pseudomonadota;c__Gammaproteobacteria;o__SZUA-152;f__SZUA-152;g__JAUVNZ01;s__JAUVNZ01 sp030599435
HM_SQ79_0.10_sbin_23	d__Bacteria;p__Atribacterota;c__JS1;o__SB-45;f__34-128;g__34-128;s__34-128 sp030599445
HM_SQ79_0.10_sbin_29	d__Bacteria;p__Chloroflexota;c__Anaerolineae;o__Promineifilales;f__Promineifilaceae;g__UBA11865;s__UBA11865 sp030599405
HM_SQ79_0.10_sbin_30	d__Bacteria;p__Gemmatimonadota;c__Gemmatimonadetes;o__Palauibacterales;f__Palauibacteraceae;g__Benthicola;s__
HM_SQ81_0.02_sbin_8	d__Bacteria;p__Pseudomonadota;c__Gammaproteobacteria;o__UBA9214;f__UBA9214;g__UBA9214;s__
HM_SQ81_0.06_sbin_10	d__Bacteria;p__Pseudomonadota;c__Gammaproteobacteria;o__UBA6429;f__UBA6429;g__JAGLTQ01;s__
HM_SQ81_0.06_sbin_11	d__Bacteria;p__Krumholzibacteriota;c__Krumholzibacteria;o__LZORAL124-64-63;f__LZORAL124-64-63;g__JAGLCY01;s__
HM_SQ81_0.06_sbin_12	d__Bacteria;p__Acidobacteriota;c__Aminicenantia;o__Aminicenantales;f__Aminicenantaceae;g__SOIV01;s__SOIV01 sp004377005
HM_SQ81_0.06_sbin_15	d__Bacteria;p__Pseudomonadota;c__Gammaproteobacteria;o__Enterobacterales;f__Vibrionaceae;g__Photobacterium;s__Photobacterium frigidiphilum
HM_SQ81_0.06_sbin_16	d__Bacteria;p__Chloroflexota;c__Anaerolineae;o__Anaerolineales;f__E44-bin32;g__;s__
HM_SQ81_0.06_sbin_18	d__Bacteria;p__Pseudomonadota;c__Alphaproteobacteria;o__Rhodobacterales;f__Rhodobacteraceae;g__Roseovarius;s__Roseovarius nubinhibens
HM_SQ81_0.06_sbin_2	d__Bacteria;p__Desulfobacterota;c__Desulfobulbia;o__Desulfobulbales;f__Desulfocapsaceae;g__Desulfomarina;s__Desulfomarina sp030599175
HM_SQ81_0.06_sbin_24	d__Bacteria;p__Verrucomicrobiota;c__Kiritimatiellia;o__Kiritimatiellales;f__Pontiellaceae;g__Pontiella;s__
HM_SQ81_0.06_sbin_28	d__Bacteria;p__Pseudomonadota;c__Alphaproteobacteria;o__Rhodobacterales;f__Rhodobacteraceae;g__Sulfitobacter;s__Sulfitobacter pontiacus
HM_SQ81_0.06_sbin_34	d__Bacteria;p__Desulfobacterota;c__Desulfobacteria;o__Desulfobacterales;f__ETH-SRB1;g__B13-G4;s__B13-G4 sp030262895
HM_SQ81_0.06_sbin_36	d__Bacteria;p__Bacteroidota;c__Bacteroidia;o__Flavobacteriales;f__Flavobacteriaceae;g__Lutimonas;s__
HM_SQ81_0.06_sbin_5	d__Bacteria;p__Pseudomonadota;c__Gammaproteobacteria;o__PS1;f__Thioglobaceae;g__Ruthia;s__Ruthia sp030599095
HM_SQ81_0.06_sbin_6	d__Bacteria;p__Pseudomonadota;c__Alphaproteobacteria;o__Rhodobacterales;f__Rhodobacteraceae;g__Sulfitobacter;s__Sulfitobacter faviae
HM_SQ81_0.06_sbin_7	d__Bacteria;p__Bacteroidota;c__Bacteroidia;o__Flavobacteriales;f__Flavobacteriaceae;g__GCA-2747695;s__GCA-2747695 sp030599055
HM_SQ81_0.06_sbin_9	d__Bacteria;p__Pseudomonadota;c__Alphaproteobacteria;o__Kiloniellales;f__J153;g__JACZVL01;s__
HM_SQ81_0.10_sbin_24	d__Bacteria;p__Spirochaetota;c__Spirochaetia;o__SZUA-6;f__DRHE01;g__JAFGQJ01;s__JAFGQJ01 sp023136785
HM_SQ81_0.10_sbin_7	d__Bacteria;p__Chloroflexota;c__Anaerolineae;o__Anaerolineales;f__E44-bin32;g__DUEZ01;s__DUEZ01 sp030598885
HM_SQ_cobin_102	d__Bacteria;p__Actinomycetota;c__Acidimicrobiia;o__UBA5794;f__UBA5794;g__JAUVPA01;s__JAUVPA01 sp030598905
HM_SQ_cobin_104	d__Bacteria;p__Actinomycetota;c__Thermoleophilia;o__Gaiellales;f__Gaiellaceae;g__JAUVPB01;s__JAUVPB01 sp030598925
HM_SQ_cobin_105	d__Bacteria;p__Fermentibacterota;c__Fermentibacteria;o__Fermentibacterales;f__Fermentibacteraceae;g__;s__
HM_SQ_cobin_106	d__Bacteria;p__Actinomycetota;c__Thermoleophilia;o__Solirubrobacterales;f__70-9;g__;s__
HM_SQ_cobin_107	d__Bacteria;p__Gemmatimonadota;c__Gemmatimonadetes;o__Palauibacterales;f__Palauibacteraceae;g__Carthagonibacter;s__
HM_SQ_cobin_108	d__Bacteria;p__Pseudomonadota;c__Alphaproteobacteria;o__Rhizobiales;f__JAUVMS01;g__JAUVMS01;s__
HM_SQ_cobin_109	d__Bacteria;p__Actinomycetota;c__Acidimicrobiia;o__Acidimicrobiales;f__UBA8592;g__JAUIIS01;s__
HM_SQ_cobin_11	d__Bacteria;p__Desulfobacterota;c__DSM-4660;o__Desulfatiglandales;f__B25-G16;g__B33-G16;s__
HM_SQ_cobin_110	d__Bacteria;p__Actinomycetota;c__Thermoleophilia;o__Solirubrobacterales;f__70-9;g__;s__
HM_SQ_cobin_113	d__Bacteria;p__Pseudomonadota;c__Gammaproteobacteria;o__SZUA-152;f__SZUA-152;g__;s__
HM_SQ_cobin_116	d__Bacteria;p__Acidobacteriota;c__UBA6911;o__RPQK01;f__RPQK01;g__G020350445;s__G020350445 sp030614585
HM_SQ_cobin_117	d__Bacteria;p__Desulfobacterota;c__Desulfobulbia;o__Desulfobulbales;f__BM004;g__;s__
HM_SQ_cobin_120	d__Bacteria;p__Pseudomonadota;c__Alphaproteobacteria;o__Rhizobiales;f__Hyphomicrobiaceae;g__JAGRKR01;s__
HM_SQ_cobin_121	d__Bacteria;p__Pseudomonadota;c__Alphaproteobacteria;o__Rhizobiales;f__Hyphomicrobiaceae;g__Hyphomicrobium_A;s__Hyphomicrobium_A sp030598645
HM_SQ_cobin_128	d__Bacteria;p__Nitrospirota;c__Thermodesulfovibrionia;o__UBA6902;f__UBA6902;g__JAUVPO01;s__JAUVPO01 sp030598625
HM_SQ_cobin_129	d__Bacteria;p__Pseudomonadota;c__Gammaproteobacteria;o__UBA9214;f__UBA9214;g__UBA9214;s__
HM_SQ_cobin_13	d__Bacteria;p__Pseudomonadota;c__Gammaproteobacteria;o__SZUA-229;f__SZUA-229;g__JABDQW01;s__
HM_SQ_cobin_130	d__Bacteria;p__Actinomycetota;c__Thermoleophilia;o__Solirubrobacterales;f__70-9;g__;s__
HM_SQ_cobin_131	d__Bacteria;p__Chloroflexota;c__Anaerolineae;o__JAFGEY01;f__JAFGEY01;g__BS750m-G44;s__
HM_SQ_cobin_135	d__Bacteria;p__Desulfobacterota;c__GWC2-55-46;o__GWC2-55-46;f__JAJCZF01;g__;s__
HM_SQ_cobin_137	d__Bacteria;p__Gemmatimonadota;c__Gemmatimonadetes;o__Palauibacterales;f__Palauibacteraceae;g__Benthicola;s__Benthicola sp030598525
HM_SQ_cobin_139	d__Bacteria;p__Nitrospirota;c__Thermodesulfovibrionia;o__UBA6902;f__UBA6902;g__;s__
HM_SQ_cobin_145	d__Bacteria;p__Acidobacteriota;c__Vicinamibacteria;o__Marinacidobacterales;f__SMYC01;g__;s__
HM_SQ_cobin_149	d__Bacteria;p__Myxococcota_A;c__UBA9160;o__UBA9160;f__UBA4427;g__;s__
HM_SQ_cobin_152	d__Bacteria;p__Chloroflexota;c__Anaerolineae;o__4572-78;f__NAK82;g__JAUVPY01;s__JAUVPY01 sp030598425
HM_SQ_cobin_17	d__Bacteria;p__Actinomycetota;c__Thermoleophilia;o__Miltoncostaeales;f__Miltoncostaeaceae;g__JAUVPZ01;s__JAUVPZ01 sp030598395
HM_SQ_cobin_20	d__Bacteria;p__Pseudomonadota;c__Gammaproteobacteria;o__BW-2;f__BW-2;g__JAOTST01;s__
HM_SQ_cobin_23	d__Bacteria;p__Pseudomonadota;c__Alphaproteobacteria;o__Kiloniellales;f__JAKSDN01;g__CALJXB01;s__CALJXB01 sp030598385
HM_SQ_cobin_28	d__Bacteria;p__Actinomycetota;c__Acidimicrobiia;o__UBA5794;f__UBA5794;g__B3-G11;s__B3-G11 sp030598305
HM_SQ_cobin_29	d__Bacteria;p__Actinomycetota;c__CAJVYJ01;o__CAJVYJ01;f__JAUVQD01;g__JAUVQD01;s__JAUVQD01 sp030598355
HM_SQ_cobin_30	d__Bacteria;p__Patescibacteria;c__Gracilibacteria;o__UBA1369;f__LOWO2-01-FULL-3;g__JAACEU01;s__JAACEU01 sp030598325
HM_SQ_cobin_33	d__Bacteria;p__Pseudomonadota;c__Alphaproteobacteria;o__Sphingomonadales;f__Sphingomonadaceae;g__Qipengyuania;s__Qipengyuania flava
HM_SQ_cobin_40	d__Bacteria;p__Planctomycetota;c__Phycisphaerae;o__Sedimentisphaerales;f__Anaerohalosphaeraceae;g__4572-13;s__
HM_SQ_cobin_41	d__Bacteria;p__Pseudomonadota;c__Gammaproteobacteria;o__Pseudomonadales;f__Halieaceae;g__Halioglobus;s__
HM_SQ_cobin_45	d__Bacteria;p__Krumholzibacteriota;c__Krumholzibacteria;o__WVZY01;f__WVZY01;g__JAOTUR01;s__
HM_SQ_cobin_46	d__Bacteria;p__Acidobacteriota;c__UBA6911;o__RPQK01;f__RPQK01;g__G020350445;s__
HM_SQ_cobin_48	d__Bacteria;p__Actinomycetota;c__Aquicultoria;o__Subteraquimicrobiales;f__;g__;s__
HM_SQ_cobin_52	d__Bacteria;p__Acidobacteriota;c__Vicinamibacteria;o__Marinacidobacterales;f__SMYC01;g__JAUVQL01;s__JAUVQL01 sp030598165
HM_SQ_cobin_54	d__Bacteria;p__Krumholzibacteriota;c__Krumholzibacteria;o__LZORAL124-64-63;f__LZORAL124-64-63;g__JAGLCY01;s__
HM_SQ_cobin_6	d__Bacteria;p__Bacillota;c__Bacilli;o__Exiguobacterales;f__Exiguobacteraceae;g__Exiguobacterium;s__Exiguobacterium chiriqhucha
HM_SQ_cobin_62	d__Bacteria;p__Actinomycetota;c__Coriobacteriia;o__Anaerosomatales;f__JAUVQN01;g__JAUVQN01;s__JAUVQN01 sp030598125
HM_SQ_cobin_64	d__Bacteria;p__Pseudomonadota;c__Gammaproteobacteria;o__Burkholderiales;f__Burkholderiaceae;g__Ralstonia;s__Ralstonia sp913056305
HM_SQ_cobin_69	d__Bacteria;p__Actinomycetota;c__Thermoleophilia;o__Miltoncostaeales;f__Miltoncostaeaceae;g__JARFPS01;s__JARFPS01 sp030598075
HM_SQ_cobin_73	d__Bacteria;p__Planctomycetota;c__Brocadiia;o__Brocadiales;f__Bathyanammoxibiaceae;g__Bathyanammoxibius;s__Bathyanammoxibius sp030598065
HM_SQ_cobin_74	d__Bacteria;p__Actinomycetota;c__Acidimicrobiia;o__UBA5794;f__JAHEDJ01;g__JAHEDJ01;s__JAHEDJ01 sp030598025
HM_SQ_cobin_76	d__Bacteria;p__Pseudomonadota;c__Gammaproteobacteria;o__Pseudomonadales;f__Cellvibrionaceae;g__JAUVQU01;s__JAUVQU01 sp030597965
HM_SQ_cobin_8	d__Bacteria;p__Desulfobacterota;c__Desulfobulbia;o__Desulfobulbales;f__Desulfurivibrionaceae;g__BM506;s__BM506 sp030597865
HM_SQ_cobin_80	d__Bacteria;p__JAUVQV01;c__JAUVQV01;o__JAUVQV01;f__JAUVQV01;g__JAUVQV01;s__JAUVQV01 sp030597995
HM_SQ_cobin_81	d__Bacteria;p__Actinomycetota;c__CAJVYJ01;o__CAJVYJ01;f__CAJVYJ01;g__JAUVQW01;s__JAUVQW01 sp030597945
HM_SQ_cobin_83	d__Bacteria;p__Pseudomonadota;c__Gammaproteobacteria;o__SZUA-229;f__SZUA-229;g__JAUVDT01;s__
HM_SQ_cobin_88	d__Bacteria;p__Myxococcota;c__Polyangia;o__Polyangiales;f__SG8-38;g__SG8-38;s__SG8-38 sp019313915
HM_SQ_cobin_9	d__Bacteria;p__Pseudomonadota;c__Gammaproteobacteria;o__Enterobacterales;f__Alteromonadaceae;g__Rheinheimera;s__Rheinheimera aquimaris
HM_SQ_cobin_99	d__Bacteria;p__Chloroflexota;c__Anaerolineae;o__;f__;g__;s__
HM_a_3.8_sbin_11	d__Bacteria;p__Desulfobacterota;c__Syntrophia;o__Syntrophales;f__UBA2210;g__UBA2210;s__
HM_a_3.8_sbin_13	d__Bacteria;p__Bacillota_B;c__Desulfotomaculia;o__Desulfotomaculales;f__Pelotomaculaceae;g__UBA3102;s__UBA3102 sp002365865
HM_a_3.8_sbin_17	d__Bacteria;p__Bacillota_B;c__Desulfotomaculia;o__Desulfotomaculales;f__Pelotomaculaceae;g__UBA3103;s__UBA3103 sp002365855
HM_a_3.8_sbin_21	d__Bacteria;p__Bacillota_B;c__Syntrophomonadia;o__Syntrophomonadales;f__Syntrophomonadaceae;g__JACIYB01;s__
HM_a_3.8_sbin_4	d__Bacteria;p__Bacillota_B;c__DSM-12270;o__Thermacetogeniales;f__Thermacetogeniaceae;g__Ch130;s__Ch130 sp030627585
HM_a_3.8_sbin_6	d__Bacteria;p__Chloroflexota;c__Anaerolineae;o__UBA7937;f__UBA7937;g__UBA7937;s__UBA7937 sp003453555
HM_b_0.1_sbin_5	d__Bacteria;p__Desulfobacterota;c__Desulfobacteria;o__Desulfobacterales;f__ETH-SRB1;g__B13-G4;s__B13-G4 sp030627475
HM_b_3.8_sbin_11	d__Bacteria;p__Desulfobacterota;c__DSM-4660;o__Desulfatiglandales;f__Desulfatiglandaceae;g__4484-190-2;s__4484-190-2 sp030612945
HM_b_3.8_sbin_12	d__Bacteria;p__Caldisericota;c__Caldisericia;o__Caldisericales;f__Caldisericaceae;g__UBA646;s__UBA646 sp002299965
HM_b_3.8_sbin_14	d__Bacteria;p__Desulfobacterota;c__Desulfobacteria;o__Desulfobacterales;f__ETH-SRB1;g__B13-G4;s__B13-G4 sp030627405
HM_b_3.8_sbin_20	d__Bacteria;p__Patescibacteria;c__ABY1;o__BM507;f__WJLG01;g__;s__
HM_b_3.8_sbin_8	d__Bacteria;p__Actinomycetota;c__Acidimicrobiia;o__UBA5794;f__UBA5794;g__JAHEEL01;s__
HM_b_3.8_sbin_9	d__Bacteria;p__Chloroflexota;c__Dehalococcoidia;o__Dehalococcoidales;f__W693;g__W693;s__W693 sp030627335
HM_c_0.1_sbin_11	d__Bacteria;p__Campylobacterota;c__Campylobacteria;o__Campylobacterales;f__Arcobacteraceae;g__JAIOSF01;s__
HM_c_0.1_sbin_2	d__Bacteria;p__Pseudomonadota;c__Gammaproteobacteria;o__Methylococcales;f__Methylomonadaceae;g__WTBX01;s__WTBX01 sp030627285
HM_c_0.1_sbin_3	d__Bacteria;p__Pseudomonadota;c__Gammaproteobacteria;o__Methylococcales;f__Methylomonadaceae;g__Methyloprofundus;s__Methyloprofundus sp030627265
HM_c_0.1_sbin_4	d__Bacteria;p__Pseudomonadota;c__Gammaproteobacteria;o__Beggiatoales;f__Beggiatoaceae;g__DRQV01;s__DRQV01 sp030627235
HM_cobin_1	d__Bacteria;p__WOR-3;c__UBA3073;o__UBA3073;f__UBA3073;g__UBA3073;s__UBA3073 sp030627085
HM_cobin_11	d__Bacteria;p__Pseudomonadota;c__Gammaproteobacteria;o__Methylococcales;f__Methylomonadaceae;g__WTBX01;s__WTBX01 sp030627205
HM_cobin_12	d__Bacteria;p__Atribacterota;c__JS1;o__SB-45;f__34-128;g__34-128;s__34-128 sp003527405
HM_cobin_13	d__Bacteria;p__Acidobacteriota;c__Aminicenantia;o__Aminicenantales;f__Aminicenantaceae;g__Kmv29;s__Kmv29 sp030627155
HM_cobin_17	d__Bacteria;p__Bacillota_B;c__Syntrophomonadia;o__Syntrophomonadales;f__Syntrophomonadaceae;g__DAOUSQ01;s__DAOUSQ01 sp030627145
HM_cobin_19	d__Bacteria;p__Pseudomonadota;c__Gammaproteobacteria;o__Beggiatoales;f__Beggiatoaceae;g__DRQV01;s__DRQV01 sp030627125
HM_cobin_21	d__Bacteria;p__Atribacterota;c__JS1;o__SB-45;f__34-128;g__34-128;s__
HM_cobin_27	d__Bacteria;p__Pseudomonadota;c__Gammaproteobacteria;o__Nitrosococcales;f__Methylophagaceae;g__GCA-002733105;s__GCA-002733105 sp030627065
HM_cobin_33	d__Bacteria;p__Chloroflexota;c__Dehalococcoidia;o__GIF9;f__AB-539-J10;g__CG2-30-46-19;s__CG2-30-46-19 sp030627025
HM_cobin_36	d__Bacteria;p__Pseudomonadota;c__Gammaproteobacteria;o__Methylococcales;f__Methylomonadaceae;g__WTBX01;s__
HM_cobin_4	d__Bacteria;p__Patescibacteria;c__Paceibacteria;o__UBA9973;f__UBA918;g__OLB19;s__
HM_cobin_44	d__Bacteria;p__Actinomycetota;c__Humimicrobiia;o__Humimicrobiales;f__Humimicrobiaceae;g__M55B120;s__
HM_cobin_46	d__Bacteria;p__Chloroflexota;c__Dehalococcoidia;o__GIF9;f__AB-539-J10;g__JAUWHW01;s__JAUWHW01 sp030626915
HM_cobin_47	d__Bacteria;p__Campylobacterota;c__Campylobacteria;o__Campylobacterales;f__Sulfurospirillaceae;g__Sulfurospirillum_A;s__
HM_cobin_52	d__Bacteria;p__Pseudomonadota;c__Gammaproteobacteria;o__Methylococcales;f__Methylomonadaceae;g__WTBX01;s__WTBX01 sp030626845
HM_cobin_53	d__Bacteria;p__Desulfobacterota;c__Desulfobulbia;o__Desulfobulbales;f__Desulfocapsaceae;g__Desulfomarina;s__
HM_cobin_55	d__Bacteria;p__Bacteroidota;c__Bacteroidia;o__Flavobacteriales;f__Flavobacteriaceae;g__Lutimonas;s__Lutimonas sp030626795
HM_cobin_57	d__Bacteria;p__Patescibacteria;c__Paceibacteria;o__UBA6257;f__UBA6257;g__DAOVIY01;s__
HM_cobin_59	d__Bacteria;p__Aerophobota;c__Aerophobia;o__Aerophobales;f__AE-B3A;g__AE-B3B;s__
HM_cobin_6	d__Bacteria;p__Acidobacteriota;c__Aminicenantia;o__UBA2199;f__UBA2199;g__UBA647;s__UBA647 sp002299555
HM_cobin_8	d__Bacteria;p__Marinisomatota;c__UBA2242;o__UBA2242;f__UBA2242;g__UBA9312;s__UBA9312 sp003527965
HY4_GA-6_sbin_3	d__Bacteria;p__Desulfobacterota;c__Desulfobacteria;o__Desulfobacterales;f__JAFDCJ01;g__JAFDCJ01;s__
HY4_GA-6_sbin_4	d__Bacteria;p__Desulfobacterota;c__Desulfobulbia;o__Desulfobulbales;f__BM004;g__BM004;s__BM004 sp030621655
HY4_GA-6_sbin_6	d__Bacteria;p__Acidobacteriota;c__Thermoanaerobaculia;o__Thermoanaerobaculales;f__Sulfomarinibacteraceae;g__Sulfomarinibacter;s__
HY4_GA-7_sbin_3	d__Bacteria;p__Desulfobacterota;c__DSM-4660;o__Desulfatiglandales;f__Desulfatiglandaceae;g__4484-190-2;s__
HY4_GJ-DNA-10_sbin_1	d__Bacteria;p__Acidobacteriota;c__Aminicenantia;o__Aminicenantales;f__Aminicenantaceae;g__JAUWSR01;s__JAUWSR01 sp030620655
HY4_GJ-DNA-10_sbin_14	d__Bacteria;p__Gemmatimonadota;c__Gemmatimonadetes;o__Palauibacterales;f__Palauibacteraceae;g__Benthicola;s__Benthicola sp030601615
HY4_GJ-DNA-10_sbin_16	d__Bacteria;p__Gemmatimonadota;c__Gemmatimonadetes;o__Gemmatimonadales;f__GWC2-71-9;g__WVYX01;s__WVYX01 sp030601605
HY4_GJ-DNA-10_sbin_18	d__Bacteria;p__Desulfobacterota;c__DSM-4660;o__Desulfatiglandales;f__Desulfatiglandaceae;g__Desulfacyla;s__
HY4_GJ-DNA-10_sbin_23	d__Bacteria;p__Desulfobacterota;c__Syntrophobacteria;o__BM002;f__BM002;g__BM002;s__BM002 sp030601545
HY4_GJ-DNA-10_sbin_24	d__Bacteria;p__Krumholzibacteriota;c__Krumholzibacteria;o__Krumholzibacteriales;f__Krumholzibacteriaceae;g__JAUWCL01;s__
HY4_GJ-DNA-10_sbin_25	d__Bacteria;p__Desulfobacterota;c__Desulfobacteria;o__Desulfobacterales;f__UBA11574;g__S5133MH16;s__S5133MH16 sp030601485
HY4_GJ-DNA-10_sbin_27	d__Bacteria;p__VGIX01;c__VGIX01;o__VGIX01;f__VGIX01;g__JALGZG01;s__JALGZG01 sp030639555
HY4_GJ-DNA-10_sbin_28	d__Bacteria;p__Pseudomonadota;c__Gammaproteobacteria;o__SZUA-229;f__SZUA-229;g__GCA-2746365;s__
HY4_GJ-DNA-10_sbin_3	d__Bacteria;p__Eisenbacteria;c__RBG-16-71-46;o__CAIMUX01;f__WJJG01;g__JAUVTV01;s__JAUVTV01 sp030601305
HY4_GJ-DNA-10_sbin_30	d__Bacteria;p__Desulfobacterota;c__Desulfobacteria;o__Desulfobacterales;f__JAHEIW01;g__JAHEIW01;s__JAHEIW01 sp030601425
HY4_GJ-DNA-10_sbin_32	d__Bacteria;p__Chloroflexota;c__Anaerolineae;o__Anaerolineales;f__E44-bin32;g__E44-bin32;s__
HY4_GJ-DNA-10_sbin_34	d__Bacteria;p__Pseudomonadota;c__Alphaproteobacteria;o__Rhodobacterales;f__Rhodobacteraceae;g__Thermohalobaculum;s__
HY4_GJ-DNA-10_sbin_37	d__Bacteria;p__Calditrichota;c__Calditrichia;o__JAJRVZ01;f__JAJRVZ01;g__JAGLYF01;s__JAGLYF01 sp023132435
HY4_GJ-DNA-10_sbin_8	d__Bacteria;p__Bacteroidota;c__Bacteroidia;o__Bacteroidales;f__SM23-62;g__SM23-62;s__
HY4_GJ-DNA-11_sbin_4	d__Bacteria;p__Bacteroidota;c__Bacteroidia;o__Bacteroidales;f__B18-G4;g__B18-G4;s__B18-G4 sp023145125
HY4_GJ-DNA-11_sbin_8	d__Bacteria;p__Bacteroidota;c__Bacteroidia;o__Bacteroidales;f__JAGOPY01;g__DAOWEV01;s__
HY4_GJ-DNA-12_sbin_1	d__Bacteria;p__Pseudomonadota;c__Gammaproteobacteria;o__Xanthomonadales;f__SZUA-36;g__JAJRRA01;s__
HY4_GJ-DNA-12_sbin_11	d__Bacteria;p__Pseudomonadota;c__Gammaproteobacteria;o__BMS3Bbin11;f__BMS3Bbin11;g__BMS3Bbin11;s__
HY4_GJ-DNA-12_sbin_15	d__Bacteria;p__Pseudomonadota;c__Gammaproteobacteria;o__UBA6429;f__UBA6429;g__JAGLTQ01;s__
HY4_GJ-DNA-12_sbin_8	d__Bacteria;p__Pseudomonadota;c__Gammaproteobacteria;o__Chromatiales;f__Sedimenticolaceae;g__Sva-25;s__
HY4_GJ-DNA-9_sbin_13	d__Bacteria;p__Pseudomonadota;c__Gammaproteobacteria;o__Pseudomonadales;f__Halomonadaceae;g__Oceanospirillum;s__
HY4_GJ-DNA-9_sbin_16	d__Bacteria;p__Pseudomonadota;c__Gammaproteobacteria;o__Enterobacterales;f__Alteromonadaceae;g__Pseudoalteromonas;s__Pseudoalteromonas lipolytica
HY4_GJ-DNA-9_sbin_20	d__Bacteria;p__Actinomycetota;c__Acidimicrobiia;o__UBA5794;f__UBA5794;g__JAHEEL01;s__JAHEEL01 sp023336855
HY4_GJ-DNA-9_sbin_21	d__Bacteria;p__Pseudomonadota;c__Gammaproteobacteria;o__UBA4486;f__UBA4486;g__SMWN01;s__
HY4_GJ-DNA-9_sbin_22	d__Bacteria;p__Pseudomonadota;c__Alphaproteobacteria;o__Sphingomonadales;f__Sphingomonadaceae;g__Qipengyuania;s__Qipengyuania citrea
HY4_GJ-DNA-9_sbin_5	d__Bacteria;p__Acidobacteriota;c__UBA890;o__UBA890;f__UBA890;g__;s__
HY4_cobin_1	d__Bacteria;p__Bacteroidota;c__Bacteroidia;o__Bacteroidales;f__B18-G4;g__;s__
HY4_cobin_11	d__Bacteria;p__Pseudomonadota;c__Alphaproteobacteria;o__Rhizobiales;f__JALURZ01;g__;s__
HY4_cobin_12	d__Bacteria;p__Myxococcota_A;c__UBA9160;o__UBA9160;f__SMWR01;g__JACZVU01;s__
HY4_cobin_13	d__Bacteria;p__Chloroflexota;c__Anaerolineae;o__;f__;g__;s__
HY4_cobin_16	d__Bacteria;p__Chloroflexota;c__Dehalococcoidia;o__Dehalococcoidales;f__Fen-1064;g__DUES01;s__
HY4_cobin_17	d__Bacteria;p__Pseudomonadota;c__Gammaproteobacteria;o__Pseudomonadales;f__Halomonadaceae;g__Vreelandella;s__Vreelandella aquamarina
HY4_cobin_2	d__Bacteria;p__Zixibacteria;c__MSB-5A5;o__JAUVRN01;f__JAUVRN01;g__JAUVRN01;s__JAUVRN01 sp030597645
HY4_cobin_24	d__Bacteria;p__Actinomycetota;c__Acidimicrobiia;o__UBA5794;f__UBA5794;g__JAHEEL01;s__
HY4_cobin_26	d__Bacteria;p__Desulfobacterota;c__DSM-4660;o__Desulfatiglandales;f__Desulfatiglandaceae;g__JAFDKD01;s__JAFDKD01 sp019307165
HY4_cobin_27	d__Bacteria;p__Pseudomonadota;c__Alphaproteobacteria;o__Rhizobiales;f__Methyloligellaceae;g__UBA2767;s__
HY4_cobin_31	d__Bacteria;p__Pseudomonadota;c__Alphaproteobacteria;o__Rhodobacterales;f__Rhodobacteraceae;g__Sulfitobacter;s__
HY4_cobin_34	d__Bacteria;p__Gemmatimonadota;c__Gemmatimonadetes;o__Longimicrobiales;f__UBA6960;g__JABDNZ01;s__
HY4_cobin_35	d__Bacteria;p__Chloroflexota;c__Anaerolineae;o__S140-20;f__S140-20;g__;s__
HY4_cobin_36	d__Bacteria;p__Desulfobacterota;c__DSM-4660;o__Desulfatiglandales;f__Desulfatiglandaceae;g__JABMQV01;s__JABMQV01 sp030597505
HY4_cobin_38	d__Bacteria;p__Chloroflexota;c__Anaerolineae;o__JAAYZQ01;f__JAAYZQ01;g__;s__
HY4_cobin_4	d__Bacteria;p__Armatimonadota;c__CAIYQO01;o__WVXJ01;f__DTIZ01;g__JAUVSA01;s__JAUVSA01 sp030597345
HY4_cobin_41	d__Bacteria;p__Chloroflexota;c__Anaerolineae;o__4572-78;f__NAK82;g__JAUVRU01;s__JAUVRU01 sp030597485
HY4_cobin_43	d__Bacteria;p__Gemmatimonadota;c__Gemmatimonadetes;o__Gemmatimonadales;f__GWC2-71-9;g__G020351775;s__G020351775 sp030597435
HY4_cobin_44	d__Bacteria;p__Planctomycetota;c__Brocadiia;o__SM23-32;f__SM23-32;g__;s__
HY4_cobin_45	d__Bacteria;p__Acidobacteriota;c__Thermoanaerobaculia;o__Multivoradales;f__UBA5704;g__JAUVRX01;s__JAUVRX01 sp030597375
HY4_cobin_46	d__Bacteria;p__Planctomycetota;c__B15-G4;o__B15-G4;f__;g__;s__
HY4_cobin_47	d__Bacteria;p__Campylobacterota;c__Campylobacteria;o__Campylobacterales;f__Sulfurimonadaceae;g__S145-25;s__
HY4_cobin_50	d__Bacteria;p__Pseudomonadota;c__Gammaproteobacteria;o__BMS3Bbin11;f__BMS3Bbin11;g__BMS3Bbin11;s__BMS3Bbin11 sp030597275
HY4_cobin_51	d__Bacteria;p__RBG-13-66-14;c__B26-G2;o__WVWN01;f__WVWN01;g__WVWN01;s__WVWN01 sp030613505
HY4_cobin_53	d__Bacteria;p__Acidobacteriota;c__Aminicenantia;o__UBA2199;f__UBA2199;g__;s__
HY4_cobin_55	d__Bacteria;p__Desulfobacterota;c__Desulfobacteria;o__Desulfobacterales;f__Desulfobacteraceae;g__Desulfobacula;s__
HY4_cobin_57	d__Bacteria;p__Acidobacteriota;c__UBA6911;o__RPQK01;f__RPQK01;g__G020350445;s__G020350445 sp030597245
HY4_cobin_59	d__Bacteria;p__Zixibacteria;c__MSB-5A5;o__JAABVY01;f__JAHJOQ01;g__DAOVLC01;s__
HY4_cobin_60	d__Bacteria;p__Chloroflexota;c__Dehalococcoidia;o__E44-bin15;f__E44-bin15;g__JAAXQM01;s__
HY4_cobin_62	d__Bacteria;p__Desulfobacterota_D;c__UBA1144;o__UBA2774;f__UBA2774;g__CR02bin9;s__CR02bin9 sp004525335
HY4_cobin_63	d__Bacteria;p__Desulfobacterota;c__DSWW01;o__DSWW01;f__DSWW01;g__S015-6;s__S015-6 sp030609865
HY4_cobin_65	d__Bacteria;p__Krumholzibacteriota;c__Krumholzibacteria;o__WVZY01;f__WVZY01;g__;s__
HY4_cobin_66	d__Bacteria;p__Acidobacteriota;c__Thermoanaerobaculia;o__Thermoanaerobaculales;f__Sulfomarinibacteraceae;g__DAOWGJ01;s__DAOWGJ01 sp030637505
HY4_cobin_67	d__Bacteria;p__Chloroflexota;c__Dehalococcoidia;o__Dehalococcoidales;f__JAUXAE01;g__JAUXAE01;s__
HY4_cobin_69	d__Bacteria;p__Pseudomonadota;c__Gammaproteobacteria;o__Pseudomonadales;f__Pseudomonadaceae;g__Stutzerimonas;s__Stutzerimonas stutzeri_AB
HY4_cobin_75	d__Bacteria;p__Cloacimonadota;c__Cloacimonadia;o__Cloacimonadales;f__TCS61;g__JACNIV01;s__
HY4_cobin_77	d__Bacteria;p__Planctomycetota;c__PUPC01;o__DSUN01;f__DSUN01;g__BS750m-G60;s__
HY4_cobin_8	d__Bacteria;p__Chloroflexota;c__Anaerolineae;o__B4-G1;f__B4-G1;g__JAUVSX01;s__JAUVSX01 sp030596915
HY4_cobin_80	d__Bacteria;p__Pseudomonadota;c__Gammaproteobacteria;o__Enterobacterales;f__Alteromonadaceae;g__Alteromonas;s__Alteromonas abrolhosensis
HY4_cobin_81	d__Bacteria;p__Desulfobacterota;c__Desulfobulbia;o__Desulfobulbales;f__BM004;g__BM004;s__
HY4_cobin_82	d__Bacteria;p__Pseudomonadota;c__Gammaproteobacteria;o__GCA-001735895;f__GCA-001735895;g__GCA-001735895;s__
HY4_cobin_84	d__Bacteria;p__Chloroflexota;c__Anaerolineae;o__Promineifilales;f__Promineifilaceae;g__UBA11865;s__
HY4_cobin_87	d__Bacteria;p__Actinomycetota;c__Acidimicrobiia;o__UBA5794;f__UBA5794;g__JAHEEL01;s__
HY4_cobin_94	d__Bacteria;p__Myxococcota_A;c__UBA9160;o__UBA9160;f__SMWR01;g__;s__
HY4_cobin_95	d__Bacteria;p__Chloroflexota;c__Anaerolineae;o__B4-G1;f__SLSP01;g__PWVB01;s__
HY4_cobin_97	d__Bacteria;p__Desulfobacterota;c__Desulfobacteria;o__Desulfobacterales;f__JAFDFH01;g__JAFDFH01;s__JAFDFH01 sp019309945
HY4_cobin_98	d__Bacteria;p__Desulfobacterota;c__DSM-4660;o__Desulfatiglandales;f__HGW-15;g__;s__
HY4_cobin_99	d__Bacteria;p__Myxococcota_A;c__UBA9160;o__UBA9160;f__UBA6930;g__;s__
JL_0.02_sbin_1	d__Bacteria;p__Pseudomonadota;c__Gammaproteobacteria;o__Enterobacterales;f__Alteromonadaceae;g__Pseudoalteromonas;s__Pseudoalteromonas shioyasakiensis
JL_0.1_sbin_1	d__Bacteria;p__Fermentibacterota;c__Fermentibacteria;o__Fermentibacterales;f__Fermentibacteraceae;g__Aegiribacteria;s__Aegiribacteria sp030600975
JL_cobin_11	d__Bacteria;p__CG03;c__SLGR01;o__SLGR01;f__JAFGSA01;g__;s__
JL_cobin_15	d__Bacteria;p__Omnitrophota;c__Koll11;o__Duberdicusellales;f__4484-171;g__JAGLSE01;s__JAGLSE01 sp030601015
JL_cobin_2	d__Bacteria;p__AUK180;c__AUK180;o__AUK180;f__AUK180;g__JAGLWT01;s__JAGLWT01 sp023133295
JL_cobin_3	d__Bacteria;p__Bacteroidota;c__Bacteroidia;o__Bacteroidales;f__UBA12077;g__UBA12077;s__UBA12077 sp030600865
JL_cobin_6	d__Bacteria;p__Zixibacteria;c__MSB-5A5;o__GN15;f__PGXB01;g__;s__
LS6027_0.16_sbin_10	d__Bacteria;p__Cloacimonadota;c__Cloacimonadia;o__Cloacimonadales;f__TCS61;g__Tenebribacter;s__Tenebribacter sp030626645
LS6027_0.16_sbin_11	d__Bacteria;p__Bacteroidota;c__Bacteroidia;o__Bacteroidales;f__UBA12077;g__UBA12077;s__UBA12077 sp030668615
LS6027_0.16_sbin_12	d__Bacteria;p__Fermentibacterota;c__Fermentibacteria;o__Fermentibacterales;f__Fermentibacteraceae;g__Aegiribacteria;s__Aegiribacteria sp030613065
LS6027_0.16_sbin_15	d__Bacteria;p__Chloroflexota;c__Dehalococcoidia;o__Dehalococcoidales;f__RBG-16-60-22;g__E44-bin89;s__E44-bin89 sp013202615
LS6027_0.16_sbin_17	d__Bacteria;p__Chloroflexota;c__Anaerolineae;o__Anaerolineales;f__E44-bin32;g__E44-bin32;s__E44-bin32 sp030668545
LS6027_0.16_sbin_2	d__Bacteria;p__Pseudomonadota;c__Alphaproteobacteria;o__Rhizobiales;f__Hyphomicrobiaceae;g__Hyphomicrobium_A;s__Hyphomicrobium_A sp024230315
LS6027_0.16_sbin_20	d__Bacteria;p__Desulfobacterota;c__Desulfobacteria;o__C00003060;f__C00003060;g__JAFDKF01;s__JAFDKF01 sp030668505
LS6027_0.16_sbin_22	d__Bacteria;p__Zixibacteria;c__MSB-5A5;o__GN15;f__JAAZOE01;g__DAOUTW01;s__DAOUTW01 sp030668485
LS6027_0.16_sbin_24	d__Bacteria;p__Atribacterota;c__JS1;o__SB-45;f__34-128;g__34-128;s__34-128 sp030668465
LS6027_0.16_sbin_25	d__Bacteria;p__Chloroflexota;c__Dehalococcoidia;o__SZUA-161;f__SZUA-161;g__DAOUTY01;s__DAOUTY01 sp030668425
LS6027_0.16_sbin_28	d__Bacteria;p__Patescibacteria;c__Paceibacteria;o__JAHIHE01;f__JAGLIN01;g__JAGLIN01;s__
LS6027_0.16_sbin_3	d__Bacteria;p__Desulfobacterota;c__Desulfobacteria;o__Desulfobacterales;f__JAUWMJ01;g__JAUWMJ01;s__
LS6027_0.16_sbin_4	d__Bacteria;p__VGIX01;c__VGIX01;o__VGIX01;f__VGIX01;g__JALGZG01;s__
LS6027_0.16_sbin_5	d__Bacteria;p__Cloacimonadota;c__Cloacimonadia;o__Cloacimonadales;f__TCS61;g__JACNIV01;s__JACNIV01 sp030668345
LS6027_0.16_sbin_6	d__Bacteria;p__Chloroflexota;c__Anaerolineae;o__Anaerolineales;f__UBA11858;g__B10-G9;s__
LS6027_0.16_sbin_8	d__Bacteria;p__Planctomycetota;c__Phycisphaerae;o__SM23-33;f__SM23-33;g__;s__
LS6045_0.21_sbin_10	d__Bacteria;p__QNDG01;c__QNDG01;o__QNDG01;f__DSAB01;g__;s__
LS6045_0.21_sbin_11	d__Bacteria;p__Chloroflexota;c__Anaerolineae;o__Anaerolineales;f__UBA11858;g__B10-G9;s__
LS6045_0.21_sbin_12	d__Bacteria;p__Desulfobacterota_E;c__Deferrimicrobia;o__Deferrimicrobiales;f__Deferrimicrobiaceae;g__CSP1-8;s__CSP1-8 sp030668225
LS6045_0.21_sbin_19	d__Bacteria;p__Pseudomonadota;c__Alphaproteobacteria;o__Rhizobiales;f__Methyloligellaceae;g__Methyloceanibacter;s__Methyloceanibacter sp018067145
LS6045_0.21_sbin_20	d__Bacteria;p__Acidobacteriota;c__Aminicenantia;o__Aminicenantales;f__Aminicenantaceae;g__SOIV01;s__SOIV01 sp004377005
LS6045_0.21_sbin_25	d__Bacteria;p__Chloroflexota;c__Dehalococcoidia;o__Dehalococcoidales;f__RBG-16-60-22;g__E44-bin89;s__E44-bin89 sp013202615
LS6045_0.21_sbin_28	d__Bacteria;p__Planctomycetota;c__Phycisphaerae;o__Sedimentisphaerales;f__SG8-4;g__;s__
LS6045_0.21_sbin_29	d__Bacteria;p__Pseudomonadota;c__Gammaproteobacteria;o__SZUA-229;f__SZUA-229;g__GCA-2746365;s__
LS6045_0.21_sbin_3	d__Bacteria;p__Krumholzibacteriota;c__Krumholzibacteria;o__Krumholzibacteriales;f__Krumholzibacteriaceae;g__Krumholzibacterium;s__
LS6045_0.21_sbin_31	d__Bacteria;p__Zixibacteria;c__MSB-5A5;o__GN15;f__FEB-12;g__DAOUUR01;s__DAOUUR01 sp030668045
LS6045_0.21_sbin_35	d__Bacteria;p__Krumholzibacteriota;c__Krumholzibacteria;o__Krumholzibacteriales;f__Krumholzibacteriaceae;g__DAOUUU01;s__DAOUUU01 sp030667985
LS6045_0.21_sbin_36	d__Bacteria;p__Planctomycetota;c__Phycisphaerae;o__Sedimentisphaerales;f__Anaerohalosphaeraceae;g__4572-13;s__
LS6045_0.21_sbin_37	d__Bacteria;p__Desulfobacterota;c__Desulfobulbia;o__Desulfobulbales;f__Desulfurivibrionaceae;g__JAHLLM01;s__JAHLLM01 sp030667965
LS6045_0.21_sbin_4	d__Bacteria;p__Chloroflexota;c__Dehalococcoidia;o__Dehalococcoidales;f__Fen-1064;g__DUES01;s__DUES01 sp030667735
LS6045_0.21_sbin_40	d__Bacteria;p__Chloroflexota;c__Anaerolineae;o__Anaerolineales;f__UBA11858;g__;s__
LS6045_0.21_sbin_41	d__Bacteria;p__Bacteroidota;c__Bacteroidia;o__Bacteroidales;f__SM23-62;g__SM23-62;s__
LS6045_0.21_sbin_42	d__Bacteria;p__Planctomycetota;c__Phycisphaerae;o__Sedimentisphaerales;f__SG8-4;g__NIOZ-UU13;s__NIOZ-UU13 sp030667885
LS6045_0.21_sbin_43	d__Bacteria;p__Desulfobacterota;c__Desulfobacteria;o__Desulfobacterales;f__UBA11574;g__S5133MH16;s__S5133MH16 sp019313505
LS6045_0.21_sbin_45	d__Bacteria;p__Acidobacteriota;c__Aminicenantia;o__Aminicenantales;f__Aminicenantaceae;g__JAUVXM01;s__
LS6045_0.21_sbin_46	d__Bacteria;p__Cloacimonadota;c__Cloacimonadia;o__Cloacimonadales;f__TCS61;g__JACNIV01;s__
LS6045_0.21_sbin_47	d__Bacteria;p__Patescibacteria;c__Microgenomatia;o__GWA2-44-7;f__UBA8517;g__;s__
LS6045_0.21_sbin_49	d__Bacteria;p__Bacteroidota;c__Bacteroidia;o__Bacteroidales;f__SM23-62;g__SM23-62;s__SM23-62 sp030667765
LS6045_0.21_sbin_5	d__Bacteria;p__Chloroflexota;c__Anaerolineae;o__4572-78;f__NAK82;g__JAUVRU01;s__
LS6045_0.21_sbin_50	d__Bacteria;p__Cloacimonadota;c__Cloacimonadia;o__Cloacimonadales;f__TCS61;g__Tenebribacter;s__Tenebribacter sp030667725
LS6045_0.21_sbin_9	d__Bacteria;p__Chloroflexota;c__Anaerolineae;o__Promineifilales;f__UBA4811;g__GLR113;s__GLR113 sp030667645
LS_cobin_11	d__Bacteria;p__Chloroflexota;c__Anaerolineae;o__Promineifilales;f__UBA4811;g__;s__
LS_cobin_13	d__Bacteria;p__Acidobacteriota;c__Aminicenantia;o__UBA2199;f__UBA2199;g__JAUWNT01;s__
LS_cobin_19	d__Bacteria;p__Actinomycetota;c__Thermoleophilia;o__Solirubrobacterales;f__70-9;g__;s__
LS_cobin_2	d__Bacteria;p__Planctomycetota;c__DG-23;o__SLPQ01;f__SLPQ01;g__JAGHCE01;s__
LS_cobin_20	d__Bacteria;p__Chloroflexota;c__Dehalococcoidia;o__E44-bin15;f__E44-bin15;g__DAOUVR01;s__DAOUVR01 sp030667555
LS_cobin_23	d__Bacteria;p__Zixibacteria;c__MSB-5A5;o__GN15;f__PGXB01;g__JAAERC01;s__JAAERC01 sp030667525
LS_cobin_24	d__Bacteria;p__Acidobacteriota;c__Aminicenantia;o__UBA2199;f__UBA2199;g__UBA647;s__
LS_cobin_32	d__Bacteria;p__Chloroflexota;c__Dehalococcoidia;o__GIF9;f__AB-539-J10;g__;s__
LS_cobin_35	d__Bacteria;p__Bacteroidota;c__Bacteroidia;o__Bacteroidales;f__GCA-2748055;g__GCA-2748055;s__
LS_cobin_38	d__Bacteria;p__Myxococcota;c__Polyangia;o__JAAYKL01;f__;g__;s__
LS_cobin_40	d__Bacteria;p__Planctomycetota;c__Phycisphaerae;o__SM23-33;f__SM23-33;g__JAUWNJ01;s__
LS_cobin_43	d__Bacteria;p__Spirochaetota;c__B62-G9;o__B62-G9;f__DRHN01;g__DRHN01;s__
LS_cobin_45	d__Bacteria;p__Desulfobacterota;c__Zymogenia;o__Zymogenales;f__Zymogenaceae;g__Zymogenus;s__
LS_cobin_47	d__Bacteria;p__Chloroflexota;c__Anaerolineae;o__B4-G1;f__SLSP01;g__JAUWHU01;s__
LS_cobin_48	d__Bacteria;p__Planctomycetota;c__Phycisphaerae;o__SM23-33;f__SM23-33;g__;s__
LS_cobin_49	d__Bacteria;p__Patescibacteria;c__Microgenomatia;o__UBA12405;f__JAUWLS01;g__JAUWLS01;s__JAUWLS01 sp030667285
LS_cobin_51	d__Bacteria;p__Chloroflexota;c__Dehalococcoidia;o__SM23-28-2;f__RBG-16-64-32;g__;s__
LS_cobin_52	d__Bacteria;p__Campylobacterota;c__Campylobacteria;o__Campylobacterales;f__Sulfurovaceae;g__Sulfurovum;s__
LS_cobin_53	d__Bacteria;p__Nitrospirota;c__Thermodesulfovibrionia;o__Thermodesulfovibrionales;f__JdFR-86;g__DAOUWH01;s__DAOUWH01 sp030667205
LS_cobin_54	d__Bacteria;p__Acidobacteriota;c__Aminicenantia;o__Aminicenantales;f__Aminicenantaceae;g__SOIV01;s__SOIV01 sp004377005
LS_cobin_57	d__Bacteria;p__Zixibacteria;c__MSB-5A5;o__JAABVY01;f__JAHJOQ01;g__DAOVLC01;s__
LS_cobin_61	d__Bacteria;p__Pseudomonadota;c__Gammaproteobacteria;o__Xanthomonadales;f__SZUA-36;g__JAJRRA01;s__
LS_cobin_63	d__Bacteria;p__Chloroflexota;c__Dehalococcoidia;o__GIF9;f__AB-539-J10;g__SKVJ01;s__
LS_cobin_7	d__Bacteria;p__Abyssobacteria;c__SURF-5;o__SURF-5;f__SURF-5;g__JACRIR01;s__
LS_cobin_70	d__Bacteria;p__Desulfobacterota;c__Desulfobacteria;o__C00003060;f__C00003060;g__JAFGFW01;s__JAFGFW01 sp030667105
LS_cobin_71	d__Bacteria;p__Desulfobacterota;c__WTBG01;o__WTBG01;f__WTBG01;g__WTBG01;s__
LS_cobin_72	d__Bacteria;p__Chloroflexota;c__Dehalococcoidia;o__GIF9;f__AB-539-J10;g__JAUUZT01;s__
LS_cobin_75	d__Bacteria;p__Chloroflexota;c__Dehalococcoidia;o__Dehalococcoidales;f__UBA5760;g__UBA5760;s__UBA5760 sp030639215
MS_sbin_11	d__Bacteria;p__Chloroflexota;c__Anaerolineae;o__Anaerolineales;f__UBA11858;g__B10-G9;s__B10-G9 sp030666985
MS_sbin_13	d__Bacteria;p__Bipolaricaulota;c__Bipolaricaulia;o__UBA7950;f__UBA9294;g__SPBW01;s__
MS_sbin_14	d__Bacteria;p__Chloroflexota;c__Anaerolineae;o__Anaerolineales;f__UBA11858;g__UBA11858;s__
MS_sbin_15	d__Bacteria;p__Atribacterota;c__JS1;o__SB-45;f__34-128;g__34-128;s__34-128 sp030666935
MS_sbin_17	d__Bacteria;p__Patescibacteria;c__ABY1;o__S139-126;f__S139-126;g__DAOUWZ01;s__DAOUWZ01 sp030666865
MS_sbin_18	d__Bacteria;p__WOR-3;c__WOR-3;o__B3-TA06;f__B3-TA06;g__B3-TA06;s__
MS_sbin_19	d__Bacteria;p__Bipolaricaulota;c__Bipolaricaulia;o__UBA7950;f__UBA9294;g__JAUWNS01;s__
MS_sbin_2	d__Bacteria;p__Desulfobacterota;c__Dissulfuribacteria;o__Dissulfuribacterales;f__UBA3076;g__UBA3076;s__
MS_sbin_20	d__Bacteria;p__Desulfobacterota;c__DSM-4660;o__Desulfatiglandales;f__Desulfatiglandaceae;g__JAIOSR01;s__JAIOSR01 sp030666795
MS_sbin_3	d__Bacteria;p__Fermentibacterota;c__Fermentibacteria;o__Fermentibacterales;f__Fermentibacteraceae;g__Aegiribacteria;s__
MS_sbin_4	d__Bacteria;p__Chloroflexota;c__Anaerolineae;o__Promineifilales;f__UBA4811;g__;s__
MS_sbin_7	d__Bacteria;p__Desulfobacterota;c__Desulfobacteria;o__Desulfobacterales;f__ETH-SRB1;g__B13-G4;s__
MS_sbin_8	d__Bacteria;p__Planctomycetota;c__Phycisphaerae;o__Phycisphaerales;f__Zrk34;g__;s__
MS_sbin_9	d__Bacteria;p__Chloroflexota;c__Anaerolineae;o__Anaerolineales;f__Anaerolineaceae;g__Pelolinea;s__
NGM_D24_sbin_3	d__Bacteria;p__Acidobacteriota;c__Thermoanaerobaculia;o__Thermoanaerobaculales;f__Sulfomarinibacteraceae;g__Sulfomarinibacter;s__
NGM_D24_sbin_5	d__Bacteria;p__Chloroflexota;c__Dehalococcoidia;o__GIF9;f__AB-539-J10;g__E29-bin54;s__E29-bin54 sp004376695
NGM_D24_sbin_7	d__Bacteria;p__RBG-13-66-14;c__B26-G2;o__WVWN01;f__WVWN01;g__WVWN01;s__WVWN01 sp030613505
NGM_D27_sbin_1	d__Bacteria;p__Chloroflexota;c__Anaerolineae;o__B4-G1;f__B4-G1;g__JAUWNP01;s__JAUWNP01 sp030612185
NGM_D27_sbin_7	d__Bacteria;p__Latescibacterota;c__4484-107;o__4484-107;f__4484-107;g__4484-107;s__
NGM_D27_sbin_8	d__Bacteria;p__Chloroflexota;c__Anaerolineae;o__B4-G1;f__DUEL01;g__;s__
NGM_D33_sbin_1	d__Bacteria;p__VGIX01;c__VGIX01;o__VGIX01;f__VGIX01;g__JALGZG01;s__
NGM_D75_sbin_7	d__Bacteria;p__Chloroflexota;c__Anaerolineae;o__B4-G1;f__B4-G1;g__;s__
NGM_cobin_11	d__Bacteria;p__VGIX01;c__VGIX01;o__VGIX01;f__VGIX01;g__JALGZG01;s__JALGZG01 sp030639555
NGM_cobin_13	d__Bacteria;p__Spirochaetota;c__Spirochaetia;o__SZUA-6;f__;g__;s__
NGM_cobin_5	d__Bacteria;p__Chloroflexota;c__Dehalococcoidia;o__GIF9;f__AB-539-J10;g__SKVJ01;s__
NGM_cobin_8	d__Bacteria;p__Planctomycetota;c__Phycisphaerae;o__SM23-33;f__SM23-33;g__;s__
OT_A10_sbin_11	d__Bacteria;p__Desulfobacterota;c__Desulfobacteria;o__Desulfobacterales;f__ETH-SRB1;g__Desulfaltia;s__
OT_A10_sbin_13	d__Bacteria;p__Desulfobacterota;c__B13-G15;o__B13-G15;f__RBG-16-54-18;g__DAOVGN01;s__DAOVGN01 sp030672385
OT_A10_sbin_18	d__Bacteria;p__Actinomycetota;c__Actinomycetes;o__Mycobacteriales;f__Mycobacteriaceae;g__Mycobacterium;s__Mycobacterium sp030666145
OT_A10_sbin_24	d__Bacteria;p__Actinomycetota;c__CAJVYJ01;o__CAJVYJ01;f__JAUVQD01;g__DAOUYN01;s__DAOUYN01 sp030666075
OT_A10_sbin_31	d__Bacteria;p__Armatimonadota;c__UBA5377;o__UBA5377;f__UBA5352;g__JALGVE01;s__
OT_A10_sbin_32	d__Bacteria;p__JABMQX01;c__JABMQX01;o__JABMQX01;f__JABMQX01;g__JABMQX01;s__
OT_A10_sbin_4	d__Bacteria;p__Bipolaricaulota;c__Bipolaricaulia;o__UBA7950;f__UBA9294;g__JAUWNS01;s__
OT_A10_sbin_41	d__Bacteria;p__Gemmatimonadota;c__Glassbacteria;o__GWA2-58-10;f__GWA2-58-10;g__JAUVUV01;s__
OT_A10_sbin_45	d__Bacteria;p__Patescibacteria;c__Paceibacteria;o__Paceibacterales;f__JANBVM01;g__DAOUYT01;s__DAOUYT01 sp030665965
OT_A10_sbin_49	d__Bacteria;p__Acidobacteriota;c__Aminicenantia;o__Aminicenantales;f__Aminicenantaceae;g__JAGLWV01;s__JAGLWV01 sp030673995
OT_A10_sbin_51	d__Bacteria;p__Planctomycetota;c__Phycisphaerae;o__FEN-1346;f__FEN-1346;g__JAUVZF01;s__
OT_A10_sbin_53	d__Bacteria;p__Marinisomatota;c__UBA2242;o__UBA2242;f__UBA2242;g__BS750m-G69;s__BS750m-G69 sp030665885
OT_A10_sbin_58	d__Bacteria;p__Chloroflexota;c__Anaerolineae;o__UBA1429;f__UBA1429;g__;s__
OT_A10_sbin_62	d__Bacteria;p__Chloroflexota;c__Dehalococcoidia;o__GIF9;f__AB-539-J10;g__CG2-30-46-19;s__CG2-30-46-19 sp030665785
OT_A10_sbin_66	d__Bacteria;p__Chloroflexota;c__Dehalococcoidia;o__Dehalococcoidales;f__RBG-16-60-22;g__DAOUZD01;s__DAOUZD01 sp030665795
OT_A10_sbin_7	d__Bacteria;p__Pseudomonadota;c__Alphaproteobacteria;o__Rhizobiales;f__Hyphomicrobiaceae;g__Filomicrobium;s__Filomicrobium sp030665765
OT_A10_sbin_9	d__Bacteria;p__Actinomycetota;c__Humimicrobiia;o__Humimicrobiales;f__Humimicrobiaceae;g__Hydromicrobium;s__Hydromicrobium sp004376325
OT_A1_sbin_10	d__Bacteria;p__Myxococcota_A;c__UBA9160;o__SZUA-336;f__SZUA-336;g__DAOUZG01;s__DAOUZG01 sp030665705
OT_A1_sbin_12	d__Bacteria;p__Desulfobacterota;c__DSM-4660;o__Desulfatiglandales;f__B25-G16;g__B33-G16;s__
OT_A1_sbin_16	d__Bacteria;p__Gemmatimonadota;c__Gemmatimonadetes;o__Longimicrobiales;f__UBA6960;g__;s__
OT_A1_sbin_17	d__Bacteria;p__Gemmatimonadota;c__Gemmatimonadetes;o__Gemmatimonadales;f__GWC2-71-9;g__G020351775;s__
OT_A1_sbin_18	d__Bacteria;p__Desulfobacterota;c__WTBG01;o__WTBG01;f__WTBG01;g__;s__
OT_A1_sbin_19	d__Bacteria;p__Desulfobacterota;c__WTBG01;o__JAPLJA01;f__;g__;s__
OT_A1_sbin_2	d__Bacteria;p__Chloroflexota;c__Dehalococcoidia;o__Dehalococcoidales;f__JAUXAE01;g__JAUXAE01;s__JAUXAE01 sp030665535
OT_A1_sbin_21	d__Bacteria;p__Desulfobacterota;c__Desulfobacteria;o__C00003060;f__C00003060;g__DAOUZN01;s__DAOUZN01 sp030665585
OT_A1_sbin_24	d__Bacteria;p__Actinomycetota;c__Humimicrobiia;o__Humimicrobiales;f__Humimicrobiaceae;g__M55B120;s__
OT_A1_sbin_25	d__Bacteria;p__Chloroflexota;c__Dehalococcoidia;o__Dehalococcoidales;f__Dehalococcoidaceae;g__;s__
OT_A1_sbin_26	d__Bacteria;p__Pseudomonadota;c__Gammaproteobacteria;o__BMS3Bbin11;f__BMS3Bbin11;g__BMS3Bbin11;s__
OT_A1_sbin_27	d__Bacteria;p__Bacteroidota;c__Bacteroidia;o__Bacteroidales;f__SM23-62;g__SM23-62;s__
OT_A1_sbin_28	d__Bacteria;p__Chloroflexota;c__Dehalococcoidia;o__Dehalococcoidales;f__Fen-1064;g__W589;s__
OT_A1_sbin_29	d__Bacteria;p__Desulfobacterota;c__DSM-4660;o__Desulfatiglandales;f__HGW-15;g__;s__
OT_A1_sbin_31	d__Bacteria;p__Chloroflexota;c__Dehalococcoidia;o__JABGRK01;f__JABGRK01;g__JABGRK01;s__JABGRK01 sp030665485
OT_A1_sbin_36	d__Bacteria;p__Chloroflexota;c__Dehalococcoidia;o__Dehalococcoidales;f__Fen-1064;g__DUES01;s__
OT_A1_sbin_38	d__Bacteria;p__Desulfobacterota;c__Desulfobacteria;o__Desulfobacterales;f__UBA11574;g__G020345745;s__
OT_A1_sbin_41	d__Bacteria;p__Desulfobacterota;c__DSM-4660;o__Desulfatiglandales;f__HGW-15;g__;s__
OT_A1_sbin_42	d__Bacteria;p__Pseudomonadota;c__Gammaproteobacteria;o__SZUA-229;f__SZUA-229;g__GCA-2746365;s__
OT_A1_sbin_43	d__Bacteria;p__Spirochaetota;c__B62-G9;o__B62-G9;f__DRHN01;g__JAGLSF01;s__
OT_A1_sbin_46	d__Bacteria;p__VGIX01;c__VGIX01;o__VGIX01;f__VGIX01;g__JALGZG01;s__JALGZG01 sp030639555
OT_A1_sbin_47	d__Bacteria;p__Desulfobacterota;c__DSM-4660;o__Desulfatiglandales;f__HGW-15;g__G020342025;s__
OT_A1_sbin_49	d__Bacteria;p__Desulfobacterota;c__Desulfobacteria;o__Desulfobacterales;f__UBA11574;g__DAOVAE01;s__DAOVAE01 sp030671225
OT_A1_sbin_5	d__Bacteria;p__Desulfobacterota;c__Desulfobacteria;o__Desulfobacterales;f__UBA11574;g__S5133MH16;s__
OT_A2_sbin_12	d__Bacteria;p__Spirochaetota;c__Spirochaetia;o__SZUA-6;f__DRHE01;g__JAFGQJ01;s__JAFGQJ01 sp023136785
OT_A2_sbin_18	d__Bacteria;p__Desulfobacterota;c__Desulfobulbia;o__Desulfobulbales;f__Desulfocapsaceae;g__Desulfocapsa;s__Desulfocapsa sp030671085
OT_A2_sbin_22	d__Bacteria;p__Desulfobacterota;c__DSM-4660;o__Desulfatiglandales;f__B25-G16;g__B33-G16;s__B33-G16 sp028572035
OT_A2_sbin_25	d__Bacteria;p__Desulfobacterota;c__DSM-4660;o__Desulfatiglandales;f__HGW-15;g__G020342025;s__G020342025 sp030671095
OT_A2_sbin_3	d__Bacteria;p__Pseudomonadota;c__Gammaproteobacteria;o__Chromatiales;f__Sedimenticolaceae;g__;s__
OT_A2_sbin_30	d__Bacteria;p__Campylobacterota;c__Campylobacteria;o__Campylobacterales;f__Sulfurimonadaceae;g__S145-25;s__S145-25 sp030613795
OT_A2_sbin_31	d__Bacteria;p__Acidobacteriota;c__Aminicenantia;o__Aminicenantales;f__Aminicenantaceae;g__SOIA01;s__SOIA01 sp030671065
OT_A2_sbin_34	d__Bacteria;p__WOR-3;c__WOR-3;o__SM23-42;f__SM23-42;g__SM23-42;s__SM23-42 sp030671005
OT_A2_sbin_35	d__Bacteria;p__TA06;c__DG-26;o__E44-bin18;f__E44-bin18;g__E44-bin18;s__E44-bin18 sp004376575
OT_A2_sbin_42	d__Bacteria;p__Bipolaricaulota;c__Bipolaricaulia;o__UBA7950;f__UBA9294;g__JAUVYF01;s__JAUVYF01 sp030670905
OT_A2_sbin_53	d__Bacteria;p__JAGLTZ01;c__JAGLTZ01;o__JAGLTZ01;f__JAGLTZ01;g__JAGLTZ01;s__
OT_A2_sbin_54	d__Bacteria;p__Desulfobacterota;c__DSM-4660;o__Desulfatiglandales;f__B25-G16;g__B33-G16;s__B33-G16 sp030603345
OT_A2_sbin_56	d__Bacteria;p__Chloroflexota;c__Dehalococcoidia;o__RBG-13-53-26;f__RBG-13-53-26;g__;s__
OT_A2_sbin_65	d__Bacteria;p__Desulfobacterota;c__WTBG01;o__WTBG01;f__WTBG01;g__WTBG01;s__
OT_A2_sbin_68	d__Bacteria;p__Chloroflexota;c__Dehalococcoidia;o__SZUA-161;f__SZUA-161;g__SZUA-161;s__
OT_A2_sbin_69	d__Bacteria;p__Desulfobacterota;c__Desulfobacteria;o__Desulfobacterales;f__ETH-SRB1;g__ETH-SRB1;s__
OT_A2_sbin_70	d__Bacteria;p__Desulfobacterota;c__Desulfobacteria;o__Desulfobacterales;f__SG8-13;g__DAOVBC01;s__DAOVBC01 sp030670715
OT_A2_sbin_72	d__Bacteria;p__Pseudomonadota;c__Gammaproteobacteria;o__SZUA-229;f__SZUA-229;g__GCA-2746365;s__
OT_A2_sbin_8	d__Bacteria;p__Myxococcota_A;c__UBA9160;o__SZUA-336;f__SZUA-336;g__SMWZ01;s__SMWZ01 sp030673955
OT_A2_sbin_9	d__Bacteria;p__WOR-3;c__UBA3072;o__UBA3072;f__UBA3072;g__E29-bin14;s__
OT_A3_sbin_13	d__Bacteria;p__Zixibacteria;c__MSB-5A5;o__UBA10806;f__UBA10806;g__;s__
OT_A3_sbin_2	d__Bacteria;p__VGIX01;c__VGIX01;o__VGIX01;f__VGIX01;g__JALGZG01;s__JALGZG01 sp030639555
OT_A3_sbin_20	d__Bacteria;p__WOR-3;c__WOR-3;o__SM23-42;f__SM23-42;g__DAOVBK01;s__DAOVBK01 sp030670605
OT_A3_sbin_22	d__Bacteria;p__TA06;c__DG-26;o__JAUXAN01;f__;g__;s__
OT_A3_sbin_27	d__Bacteria;p__Actinomycetota;c__Humimicrobiia;o__Humimicrobiales;f__Humimicrobiaceae;g__M55B120;s__
OT_A3_sbin_34	d__Bacteria;p__Krumholzibacteriota;c__Krumholzibacteria;o__Krumholzibacteriales;f__Krumholzibacteriaceae;g__JAUWCL01;s__
OT_A3_sbin_41	d__Bacteria;p__Desulfobacterota;c__DSM-4660;o__Desulfatiglandales;f__Desulfatiglandaceae;g__4484-190-2;s__
OT_A3_sbin_43	d__Bacteria;p__Chloroflexota;c__Dehalococcoidia;o__GIF9;f__AB-539-J10;g__JADFUZ01;s__JADFUZ01 sp030670425
OT_A3_sbin_47	d__Bacteria;p__Acidobacteriota;c__Aminicenantia;o__Aminicenantales;f__Aminicenantaceae;g__G020348385;s__G020348385 sp030670375
OT_A3_sbin_49	d__Bacteria;p__UBA3054;c__UBA3054;o__UBA3054;f__B51-G9;g__;s__
OT_A3_sbin_53	d__Bacteria;p__Spirochaetota;c__B62-G9;o__B62-G9;f__DRHN01;g__JAGLSF01;s__JAGLSF01 sp023136305
OT_A3_sbin_60	d__Bacteria;p__TA06_A;c__DAOVCL01;o__DAOVCL01;f__DAOVCL01;g__DAOVCL01;s__DAOVCL01 sp030670005
OT_A3_sbin_65	d__Bacteria;p__Bacteroidota;c__Bacteroidia;o__Bacteroidales;f__VadinHA17;g__JADFUQ01;s__JADFUQ01 sp015222065
OT_A3_sbin_66	d__Bacteria;p__TA06_A;c__DG-26_A;o__SM23-81;f__SM23-81;g__DAOVRJ01;s__DAOVRJ01 sp030628225
OT_A3_sbin_70	d__Bacteria;p__Desulfobacterota;c__DSM-4660;o__Desulfatiglandales;f__HGW-15;g__;s__
OT_A3_sbin_72	d__Bacteria;p__Chloroflexota;c__Dehalococcoidia;o__Dehalococcoidales;f__W498;g__W498;s__
OT_A3_sbin_74	d__Bacteria;p__Desulfobacterota;c__Desulfobacteria;o__C00003060;f__C00003060;g__JAFGFW01;s__
OT_A4_sbin_16	d__Bacteria;p__WOR-3;c__WOR-3;o__B3-TA06;f__B3-TA06;g__B3-TA06;s__B3-TA06 sp030670165
OT_A4_sbin_18	d__Bacteria;p__Sumerlaeota;c__Sumerlaeia;o__MWCT01;f__JAUWMI01;g__JAUWMI01;s__
OT_A4_sbin_23	d__Bacteria;p__Desulfobacterota;c__Dissulfuribacteria;o__Dissulfuribacterales;f__UBA3076;g__UBA3076;s__UBA3076 sp030262715
OT_A4_sbin_25	d__Bacteria;p__Acidobacteriota;c__Aminicenantia;o__Aminicenantales;f__Aminicenantaceae;g__SOIV01;s__SOIV01 sp004377005
OT_A4_sbin_30	d__Bacteria;p__TA06_A;c__DAOVCL01;o__DAOVCL01;f__DAOVCL01;g__DAOVCL01;s__DAOVCL01 sp030670005
OT_A4_sbin_38	d__Bacteria;p__Planctomycetota;c__SKW154;o__SKW154;f__DAOVDS01;g__DAOVDS01;s__DAOVDS01 sp030669415
OT_A4_sbin_39	d__Bacteria;p__JABMQX01;c__JABMQX01;o__JABMQX01;f__JAFGEW01;g__JAFGEW01;s__
OT_A4_sbin_4	d__Bacteria;p__Zixibacteria;c__MSB-5A5;o__DG-27;f__DG-27;g__DG-27;s__DG-27 sp030605835
OT_A4_sbin_44	d__Bacteria;p__Chloroflexota;c__Anaerolineae;o__;f__;g__;s__
OT_A4_sbin_45	d__Bacteria;p__TA06;c__DG-26;o__JAUXAN01;f__;g__;s__
OT_A4_sbin_46	d__Bacteria;p__Planctomycetota;c__Phycisphaerae;o__Sedimentisphaerales;f__SG8-4;g__CS2-K091;s__
OT_A4_sbin_49	d__Bacteria;p__Chloroflexota;c__Dehalococcoidia;o__GIF9;f__AB-539-J10;g__JADFUZ01;s__JADFUZ01 sp015222295
OT_A4_sbin_52	d__Bacteria;p__Desulfobacterota;c__Dissulfuribacteria;o__Dissulfuribacterales;f__UBA3076;g__UBA3076;s__
OT_A4_sbin_60	d__Bacteria;p__WOR-3;c__UBA3073;o__UBA3073;f__UBA3073;g__JAGMCL01;s__JAGMCL01 sp030606335
OT_A4_sbin_7	d__Bacteria;p__Chloroflexota;c__Anaerolineae;o__UBA1429;f__UBA1429;g__;s__
OT_A4_sbin_8	d__Bacteria;p__Chloroflexota;c__Anaerolineae;o__Anaerolineales;f__UBA4823;g__PFL25;s__PFL25 sp030669775
OT_A5_sbin_22	d__Bacteria;p__Patescibacteria;c__UBA1384;o__JAGGWG01;f__;g__;s__
OT_A5_sbin_28	d__Bacteria;p__Armatimonadota;c__UBA5377;o__UBA5377;f__UBA5352;g__JALGVE01;s__
OT_A5_sbin_32	d__Bacteria;p__Armatimonadota;c__UBA5377;o__UBA5377;f__UBA11051;g__UBA11051;s__
OT_A5_sbin_40	d__Bacteria;p__TA06_A;c__DAOVCL01;o__DAOVCL01;f__DAOVCL01;g__DAOVCL01;s__DAOVCL01 sp030670005
OT_A5_sbin_52	d__Bacteria;p__Acidobacteriota;c__Aminicenantia;o__Aminicenantales;f__Aminicenantaceae;g__DAOVDI01;s__DAOVDI01 sp030669585
OT_A5_sbin_6	d__Bacteria;p__Aerophobota;c__Aerophobia;o__Aerophobales;f__JAGGVN01;g__;s__
OT_A5_sbin_70	d__Bacteria;p__Bacteroidota;c__Bacteroidia;o__Bacteroidales;f__VadinHA17;g__G020353115;s__
OT_A5_sbin_79	d__Bacteria;p__Desulfobacterota;c__Desulfobacteria;o__Desulfobacterales;f__ETH-SRB1;g__Desulfaltia;s__
OT_A5_sbin_80	d__Bacteria;p__Desulfobacterota;c__Desulfobacteria;o__Desulfobacterales;f__ETH-SRB1;g__DAOVDN01;s__DAOVDN01 sp030669465
OT_A5_sbin_81	d__Bacteria;p__Chloroflexota;c__Dehalococcoidia;o__GIF9;f__AB-539-J10;g__DAOVDO01;s__DAOVDO01 sp030669525
OT_A5_sbin_9	d__Bacteria;p__Latescibacterota;c__MVCY01;o__MVCY01;f__MVCY01;g__MVCY01;s__MVCY01 sp030669445
OT_A6_sbin_10	d__Bacteria;p__Pseudomonadota;c__Alphaproteobacteria;o__Rhizobiales;f__Methyloligellaceae;g__Methyloceanibacter;s__
OT_A6_sbin_12	d__Bacteria;p__Desulfobacterota;c__Desulfobacteria;o__Desulfobacterales;f__ETH-SRB1;g__Desulfaltia;s__
OT_A6_sbin_15	d__Bacteria;p__Planctomycetota;c__SKW154;o__SKW154;f__DAOVDS01;g__DAOVDS01;s__DAOVDS01 sp030669415
OT_A6_sbin_17	d__Bacteria;p__Pseudomonadota;c__Gammaproteobacteria;o__Enterobacterales;f__Enterobacteriaceae;g__Salmonella;s__Salmonella enterica
OT_A6_sbin_18	d__Bacteria;p__Acidobacteriota;c__Aminicenantia;o__Aminicenantales;f__Aminicenantaceae;g__DAOVDU01;s__DAOVDU01 sp030669305
OT_A6_sbin_31	d__Bacteria;p__Pseudomonadota;c__Gammaproteobacteria;o__Enterobacterales;f__Enterobacteriaceae;g__Escherichia;s__Escherichia coli
OT_A6_sbin_33	d__Bacteria;p__Pseudomonadota;c__Alphaproteobacteria;o__Rhizobiales;f__Methyloligellaceae;g__Methyloceanibacter;s__Methyloceanibacter sp030669345
OT_A6_sbin_42	d__Bacteria;p__Desulfobacterota;c__DSM-4660;o__Desulfatiglandales;f__B25-G16;g__B33-G16;s__B33-G16 sp030669265
OT_A6_sbin_48	d__Bacteria;p__Desulfobacterota;c__DSM-4660;o__Desulfatiglandales;f__Desulfatiglandaceae;g__4484-190-2;s__
OT_A6_sbin_49	d__Bacteria;p__Desulfobacterota;c__DSM-4660;o__Desulfatiglandales;f__B25-G16;g__B33-G16;s__B33-G16 sp030603345
OT_A7_sbin_15	d__Bacteria;p__Cloacimonadota;c__Cloacimonadia;o__Cloacimonadales;f__TCS61;g__JACNIV01;s__
OT_A7_sbin_25	d__Bacteria;p__Desulfobacterota;c__DSM-4660;o__Desulfatiglandales;f__B25-G16;g__B33-G16;s__B33-G16 sp030603345
OT_A7_sbin_27	d__Bacteria;p__Desulfobacterota;c__Desulfobacteria;o__Desulfobacterales;f__ETH-SRB1;g__ETH-SRB1;s__
OT_A7_sbin_29	d__Bacteria;p__Planctomycetota;c__Phycisphaerae;o__FEN-1346;f__FEN-1346;g__JAUVZF01;s__
OT_A7_sbin_44	d__Bacteria;p__RBG-13-66-14;c__B26-G2;o__B26-G2;f__JAUVZD01;g__JAUVZD01;s__JAUVZD01 sp030602715
OT_A7_sbin_45	d__Bacteria;p__Patescibacteria;c__Paceibacteria;o__Paceibacterales;f__;g__;s__
OT_A7_sbin_46	d__Bacteria;p__JABMQX01;c__JABMQX01;o__JABMQX01;f__JABMQX01;g__JABMQX01;s__
OT_A7_sbin_47	d__Bacteria;p__Aerophobota;c__Aerophobia;o__Aerophobales;f__AE-B3A;g__AE-B3B;s__AE-B3B sp005223085
OT_A7_sbin_58	d__Bacteria;p__Aerophobota;c__Aerophobia;o__Aerophobales;f__AE-B3A;g__AE-B3A;s__
OT_A8_sbin_11	d__Bacteria;p__Aerophobota;c__Aerophobia;o__Aerophobales;f__JAGGVN01;g__;s__
OT_A8_sbin_2	d__Bacteria;p__Acidobacteriota;c__Aminicenantia;o__Aminicenantales;f__Aminicenantaceae;g__Aminicenans;s__Aminicenans sakinawicola
OT_A8_sbin_22	d__Bacteria;p__Desulfobacterota;c__Desulfobacteria;o__C00003060;f__C00003060;g__JAFDKF01;s__JAFDKF01 sp019307135
OT_A8_sbin_3	d__Bacteria;p__Chloroflexota;c__Dehalococcoidia;o__Dehalococcoidales;f__DAOWJH01;g__DAOWJH01;s__
OT_A8_sbin_34	d__Bacteria;p__Armatimonadota;c__CAIYQO01;o__WVXJ01;f__DTIZ01;g__DAOVEW01;s__DAOVEW01 sp030668755
OT_A8_sbin_41	d__Bacteria;p__Campylobacterota_A;c__Desulfurellia;o__Desulfurellales;f__JAGGSF01;g__JAGGSF01;s__JAGGSF01 sp023128455
OT_A8_sbin_52	d__Bacteria;p__WOR-3;c__UBA3073;o__UBA3073;f__UBA3073;g__UBA3073;s__UBA3073 sp002366725
OT_A8_sbin_55	d__Bacteria;p__Chloroflexota;c__Anaerolineae;o__B4-G1;f__B4-G1;g__JAUWNP01;s__JAUWNP01 sp030612585
OT_A8_sbin_56	d__Bacteria;p__WOR-3;c__UBA3072;o__UBA3072;f__UBA3072;g__DAOVFB01;s__DAOVFB01 sp030668705
OT_A9_sbin_1	d__Bacteria;p__Planctomycetota;c__B129-G9;o__B129-G9;f__B129-G9;g__B129-G9;s__B129-G9 sp030622295
OT_A9_sbin_13	d__Bacteria;p__Chloroflexota;c__Anaerolineae;o__Anaerolineales;f__E44-bin32;g__JAFGNH01;s__JAFGNH01 sp030673085
OT_A9_sbin_14	d__Bacteria;p__Acidobacteriota;c__Aminicenantia;o__Aminicenantales;f__Aminicenantaceae;g__SOIV01;s__SOIV01 sp004377005
OT_A9_sbin_19	d__Bacteria;p__Planctomycetota;c__Planctomycetia;o__Pirellulales;f__Thermoguttaceae;g__DAOWNK01;s__
OT_A9_sbin_22	d__Bacteria;p__Planctomycetota;c__Phycisphaerae;o__SM23-33;f__SM23-33;g__DAOVFI01;s__DAOVFI01 sp030673005
OT_A9_sbin_23	d__Bacteria;p__TA06_A;c__DAOVCL01;o__DAOVCL01;f__DAOVCL01;g__DAOVCL01;s__DAOVCL01 sp030670005
OT_A9_sbin_40	d__Bacteria;p__Zixibacteria;c__MSB-5A5;o__MSB-5A5;f__SM1-73;g__SM23-73-3;s__SM23-73-3 sp023127875
OT_A9_sbin_41	d__Bacteria;p__NPL-UPA2;c__JAUVJM01;o__;f__;g__;s__
OT_A9_sbin_43	d__Bacteria;p__Actinomycetota;c__Actinomycetes;o__Mycobacteriales;f__Mycobacteriaceae;g__Mycobacterium;s__
OT_A9_sbin_48	d__Bacteria;p__Krumholzibacteriota;c__Krumholzibacteria;o__Krumholzibacteriales;f__Krumholzibacteriaceae;g__DAOVFR01;s__DAOVFR01 sp030672805
OT_A9_sbin_55	d__Bacteria;p__Desulfobacterota;c__Desulfobacteria;o__Desulfobacterales;f__ETH-SRB1;g__Desulfaltia;s__
OT_A9_sbin_6	d__Bacteria;p__Planctomycetota;c__DG-23;o__;f__;g__;s__
OT_A9_sbin_60	d__Bacteria;p__Chloroflexota;c__Dehalococcoidia;o__GIF9;f__AB-539-J10;g__E44-bin10;s__
OT_A9_sbin_61	d__Bacteria;p__Armatimonadota;c__UBA5377;o__UBA5377;f__UBA5352;g__JALGVE01;s__
OT_A9_sbin_64	d__Bacteria;p__Electryoneota;c__AABM5-125-24;o__Hatepunaeales;f__Hatepunaeaceae;g__;s__
OT_A9_sbin_79	d__Bacteria;p__Cloacimonadota;c__Cloacimonadia;o__JGIOTU-2;f__JGIOTU-2;g__JAGMCF01;s__
OT_A9_sbin_82	d__Bacteria;p__WOR-3;c__WOR-3;o__SM23-42;f__SM23-42;g__SOIY01;s__
OT_mbin_107	d__Bacteria;p__Desulfobacterota;c__Desulfobacteria;o__C00003060;f__C00003106;g__JAFDAE01;s__JAFDAE01 sp030672555
OT_mbin_139	d__Bacteria;p__Aerophobota;c__Aerophobia;o__Aerophobales;f__Aerophobaceae;g__Aerophobus;s__Aerophobus sp030672545
OT_mbin_14	d__Bacteria;p__Desulfobacterota;c__DSM-4660;o__Desulfatiglandales;f__B25-G16;g__B33-G16;s__B33-G16 sp030672485
OT_mbin_25	d__Bacteria;p__Desulfobacterota;c__BSN033;o__G020346125;f__G020346125;g__G020346125;s__G020346125 sp030672465
OT_mbin_32	d__Bacteria;p__Aerophobota;c__Aerophobia;o__Aerophobales;f__AE-B3A;g__AE-B3B;s__AE-B3B sp030672445
OT_mbin_41	d__Bacteria;p__Desulfobacterota;c__B13-G15;o__B13-G15;f__RBG-16-54-18;g__DAOVGN01;s__DAOVGN01 sp030672385
OT_mbin_89	d__Bacteria;p__Ratteibacteria;c__UBA8468;o__UBA8468;f__UBA8468;g__DAOVGU01;s__DAOVGU01 sp030672255
OT_mbin_94	d__Bacteria;p__Planctomycetota;c__B129-G9;o__B129-G9;f__B129-G9;g__B129-G9;s__
OT_mbin_97	d__Bacteria;p__Chloroflexota;c__Dehalococcoidia;o__Dehalococcoidales;f__ARS1013;g__ARS1013;s__ARS1013 sp030672225
QDN-W01B-1949_sbin_1	d__Bacteria;p__Chloroflexota;c__Dehalococcoidia;o__Dehalococcoidales;f__RBG-16-60-22;g__JAUVXN01;s__JAUVXN01 sp030603605
QDN-W01B-1949_sbin_12	d__Bacteria;p__UBP18;c__UBA7526;o__UBA7526;f__UBA7526;g__;s__
QDN-W01B-1949_sbin_13	d__Bacteria;p__Chloroflexota;c__Anaerolineae;o__UBA7937;f__B3-Chlor;g__JAUVXJ01;s__JAUVXJ01 sp030603665
QDN-W01B-1949_sbin_15	d__Bacteria;p__Pseudomonadota;c__Gammaproteobacteria;o__Burkholderiales;f__Burkholderiaceae;g__Tepidicella;s__Tepidicella sp030603635
QDN-W01B-1949_sbin_16	d__Bacteria;p__Planctomycetota;c__Phycisphaerae;o__Sedimentisphaerales;f__SG8-4;g__JAFGCD01;s__JAFGCD01 sp030603595
QDN-W01B-1949_sbin_18	d__Bacteria;p__Acidobacteriota;c__Aminicenantia;o__Aminicenantales;f__Aminicenantaceae;g__JAUVXM01;s__JAUVXM01 sp030603565
QDN-W01B-1949_sbin_20	d__Bacteria;p__Aerophobota;c__Aerophobia;o__Aerophobales;f__AE-B3A;g__AE-B3A;s__
QDN-W01B-1949_sbin_24	d__Bacteria;p__Armatimonadota;c__UBA5377;o__UBA5377;f__JAAYIR01;g__JALGTD01;s__JALGTD01 sp030603495
QDN-W01B-1949_sbin_25	d__Bacteria;p__Chloroflexota;c__Dehalococcoidia;o__GIF9;f__AB-539-J10;g__JAUVXS01;s__JAUVXS01 sp030603485
QDN-W01B-1949_sbin_26	d__Bacteria;p__Desulfobacterota;c__Syntrophia;o__Syntrophales;f__UBA2210;g__JAFGPZ01;s__JAFGPZ01 sp030603465
QDN-W01B-1949_sbin_34	d__Bacteria;p__Patescibacteria;c__Paceibacteria;o__Paceibacterales;f__CG1-02-41-26;g__JAHCRD01;s__JAHCRD01 sp030603395
QDN-W01B-1949_sbin_36	d__Bacteria;p__Actinomycetota;c__Humimicrobiia;o__Humimicrobiales;f__Humimicrobiaceae;g__JAUVXY01;s__JAUVXY01 sp030603375
QDN-W01B-1949_sbin_39	d__Bacteria;p__Desulfobacterota;c__DSM-4660;o__Desulfatiglandales;f__B25-G16;g__B33-G16;s__B33-G16 sp030603345
QDN-W01B-1949_sbin_4	d__Bacteria;p__Bipolaricaulota;c__Bipolaricaulia;o__UBA7950;f__UBA9294;g__JAUVYF01;s__JAUVYF01 sp030603215
QDN-W01B-1949_sbin_42	d__Bacteria;p__Chloroflexota;c__Dehalococcoidia;o__Dehalococcoidales;f__BS750m-G39;g__JABMRW01;s__JABMRW01 sp030603275
QDN-W01B-1949_sbin_46	d__Bacteria;p__Spirochaetota;c__B62-G9;o__B62-G9;f__DRHN01;g__JAUVYC01;s__JAUVYC01 sp030603285
QDN-W01B-1949_sbin_48	d__Bacteria;p__Chloroflexota;c__Dehalococcoidia;o__GIF9;f__AB-539-J10;g__SKVJ01;s__SKVJ01 sp030603265
QDN-W01B-1949_sbin_49	d__Bacteria;p__Patescibacteria;c__Paceibacteria;o__Paceibacterales;f__DG-74-3;g__JAHJCL01;s__JAHJCL01 sp030603245
QDN-W01B-1949_sbin_50	d__Bacteria;p__Actinomycetota;c__JAUVYG01;o__JAUVYG01;f__JAUVYG01;g__JAUVYG01;s__JAUVYG01 sp030603185
QDN-W01B-1949_sbin_51	d__Bacteria;p__Marinisomatota;c__UBA2242;o__UBA2242;f__UBA2242;g__UBA9312;s__UBA9312 sp030603165
QDN-W01B-1949_sbin_54	d__Bacteria;p__Chloroflexota;c__Dehalococcoidia;o__Dehalococcoidales;f__JAUWPF01;g__JAUWPF01;s__
QDN-W01B-1949_sbin_6	d__Bacteria;p__Atribacterota;c__JS1;o__SB-45;f__34-128;g__34-128;s__
QDN-W01B-1949_sbin_7	d__Bacteria;p__Bacteroidota;c__Bacteroidia;o__Cytophagales;f__Cyclobacteriaceae;g__Cecembia;s__Cecembia rubra
QDN-W01B-4577_sbin_11	d__Bacteria;p__Pseudomonadota;c__Gammaproteobacteria;o__Pseudomonadales;f__Pseudomonadaceae;g__Halopseudomonas;s__Halopseudomonas sp030603065
QDN-W01B-4577_sbin_15	d__Bacteria;p__Pseudomonadota;c__Alphaproteobacteria;o__Parvibaculales;f__Parvibaculaceae;g__Parvibaculum;s__Parvibaculum sp019635965
QDN-W01B-4577_sbin_16	d__Bacteria;p__Planctomycetota;c__Phycisphaerae;o__Sedimentisphaerales;f__SG8-4;g__JAUVYQ01;s__JAUVYQ01 sp030603035
QDN-W01B-4577_sbin_18	d__Bacteria;p__Pseudomonadota;c__Gammaproteobacteria;o__Burkholderiales;f__Burkholderiaceae;g__UBA997;s__UBA997 sp030602985
QDN-W01B-4577_sbin_26	d__Bacteria;p__Planctomycetota;c__Phycisphaerae;o__Sedimentisphaerales;f__SG8-4;g__JAUVYV01;s__JAUVYV01 sp030602885
QDN-W01B-4577_sbin_29	d__Bacteria;p__Bacteroidota;c__Bacteroidia;o__JACCXN01;f__JACCXN01;g__CALKJP01;s__
QDN-W01B-4577_sbin_35	d__Bacteria;p__Chloroflexota;c__Dehalococcoidia;o__GIF9;f__AB-539-J10;g__JAUUZT01;s__JAUUZT01 sp030602865
QDN-W01B-4577_sbin_36	d__Bacteria;p__Aerophobota;c__Aerophobia;o__Aerophobales;f__AE-B3A;g__AE-B3A;s__
QDN-W01B-4577_sbin_38	d__Bacteria;p__Planctomycetota;c__Phycisphaerae;o__Sedimentisphaerales;f__SG8-4;g__JAUVYQ01;s__JAUVYQ01 sp030602845
QDN-W01B-4577_sbin_8	d__Bacteria;p__Chloroflexota;c__Dehalococcoidia;o__Dehalococcoidales;f__JAUVZA01;g__JAUVZA01;s__JAUVZA01 sp030602805
QDN-W01B-4577_sbin_9	d__Bacteria;p__Chloroflexota;c__Dehalococcoidia;o__GIF9;f__AB-539-J10;g__SKVJ01;s__SKVJ01 sp030602785
QDN-W03B-2880_sbin_12	d__Bacteria;p__RBG-13-66-14;c__B26-G2;o__B26-G2;f__JAUVZD01;g__JAUVZD01;s__JAUVZD01 sp030602715
QDN-W03B-2880_sbin_13	d__Bacteria;p__Chloroflexota;c__Dehalococcoidia;o__Dehalococcoidales;f__JAUVZE01;g__JAUVZE01;s__JAUVZE01 sp030602665
QDN-W03B-2880_sbin_17	d__Bacteria;p__Planctomycetota;c__Phycisphaerae;o__FEN-1346;f__FEN-1346;g__JAUVZF01;s__JAUVZF01 sp030602705
QDN-W03B-2880_sbin_20	d__Bacteria;p__UBA6262;c__UBA6262;o__WVXT01;f__WVXT01;g__WVXT01;s__
QDN-W03B-2880_sbin_3	d__Bacteria;p__Actinomycetota;c__Humimicrobiia;o__Humimicrobiales;f__Humimicrobiaceae;g__Hydromicrobium;s__Hydromicrobium sp004376325
QDN-W03B-2880_sbin_6	d__Bacteria;p__WOR-3;c__WOR-3;o__SM23-42;f__SM23-42;g__JAUVZL01;s__JAUVZL01 sp030602565
QDN-W03B-2880_sbin_8	d__Bacteria;p__Armatimonadota;c__UBA5377;o__UBA5377;f__JAAYIR01;g__JALGTD01;s__JALGTD01 sp030602615
QDN-W03B-2880_sbin_9	d__Bacteria;p__Aerophobota;c__Aerophobia;o__Aerophobales;f__AE-B3A;g__SOJT01;s__SOJT01 sp030602545
QDN-W03B-480_sbin_11	d__Bacteria;p__Omnitrophota;c__JAUWXU01;o__JAUWXU01;f__;g__;s__
QDN-W03B-480_sbin_16	d__Bacteria;p__Desulfobacterota;c__DSM-4660;o__Desulfatiglandales;f__B25-G16;g__B33-G16;s__
QDN-W03B-480_sbin_20	d__Bacteria;p__Planctomycetota;c__Phycisphaerae;o__SM23-33;f__SM23-33;g__;s__
QDN-W03B-480_sbin_29	d__Bacteria;p__Aerophobota;c__Aerophobia;o__Aerophobales;f__AE-B3A;g__JAUWRC01;s__JAUWRC01 sp030640665
QDN-W03B-480_sbin_3	d__Bacteria;p__Chloroflexota;c__Dehalococcoidia;o__Dehalococcoidales;f__JAUVZV01;g__JAUVZV01;s__JAUVZV01 sp030602375
QDN-W03B-480_sbin_30	d__Bacteria;p__Chloroflexota;c__Dehalococcoidia;o__GIF9;f__AB-539-J10;g__JAUWYE01;s__JAUWYE01 sp030615965
QDN-W03B-480_sbin_34	d__Bacteria;p__UBA6262;c__UBA6262;o__WVXT01;f__WVXT01;g__WVXT01;s__
QDN-W04B-4228_sbin_13	d__Bacteria;p__Bacillota_I;c__Bacilli_A;o__RF39;f__UBA660;g__JAUVZX01;s__JAUVZX01 sp030602345
QDN-W04B-4228_sbin_18	d__Bacteria;p__Pseudomonadota;c__Gammaproteobacteria;o__Pseudomonadales;f__Pseudomonadaceae;g__Azomonas;s__Azomonas sp030602315
QDN-W04B-4228_sbin_20	d__Bacteria;p__Pseudomonadota;c__Alphaproteobacteria;o__Rhodobacterales;f__Rhodobacteraceae;g__Tabrizicola;s__Tabrizicola sp029289325
QDN-W04B-4228_sbin_3	d__Bacteria;p__Pseudomonadota;c__Gammaproteobacteria;o__Burkholderiales;f__Burkholderiaceae;g__JAUWAE01;s__JAUWAE01 sp030602185
QDN-W04B-4228_sbin_32	d__Bacteria;p__Bacteroidota;c__Bacteroidia;o__Bacteroidales;f__Prolixibacteraceae;g__UBA1413;s__UBA1413 sp030602265
QDN-W04B-4228_sbin_35	d__Bacteria;p__Pseudomonadota;c__Gammaproteobacteria;o__Pseudomonadales;f__Nitrincolaceae;g__Marinobacterium_D;s__Marinobacterium_D sp030602245
QDN-W04B-4228_sbin_37	d__Bacteria;p__Bacillota_A;c__Clostridia;o__Tissierellales;f__Tissierellaceae;g__JAUWAD01;s__JAUWAD01 sp030602225
QDN-W04B-4228_sbin_5	d__Bacteria;p__Bacillota_I;c__Bacilli_A;o__Erysipelotrichales;f__Erysipelotrichaceae;g__UBA2227;s__UBA2227 sp002348095
QDN-W04B-4228_sbin_50	d__Bacteria;p__Desulfobacterota;c__Desulfobulbia;o__Desulfobulbales;f__Desulfobulbaceae;g__Desulfobulbus;s__Desulfobulbus sp030602145
QDN-W04B-480_sbin_10	d__Bacteria;p__Chloroflexota;c__Dehalococcoidia;o__Dehalococcoidales;f__BS750m-G39;g__JABMRW01;s__
QDN-W04B-480_sbin_16	d__Bacteria;p__Aerophobota;c__Aerophobia;o__Aerophobales;f__AE-B3A;g__SOJT01;s__SOJT01 sp030602105
QDN-W04B-480_sbin_18	d__Bacteria;p__Actinomycetota;c__Humimicrobiia;o__Humimicrobiales;f__Humimicrobiaceae;g__Hydromicrobium;s__Hydromicrobium sp004376325
QDN-W04B-480_sbin_26	d__Bacteria;p__Omnitrophota;c__JAUWXU01;o__JAUWXU01;f__;g__;s__
QDN-W04B-480_sbin_27	d__Bacteria;p__Patescibacteria;c__WWE3;o__JAUXAW01;f__JAUXAW01;g__JAUXAW01;s__
QDN-W04B-480_sbin_4	d__Bacteria;p__Planctomycetota;c__Phycisphaerae;o__Sedimentisphaerales;f__SG8-4;g__NIOZ-UU13;s__
QDN-W04B-480_sbin_8	d__Bacteria;p__Zixibacteria;c__MSB-5A5;o__DG-27;f__DG-27;g__DG-27;s__DG-27 sp030605835
QDN-W04B-4900_sbin_10	d__Bacteria;p__WOR-3;c__UBA3073;o__JACQXS01;f__JAUWAR01;g__JAUWAR01;s__JAUWAR01 sp030601965
QDN-W04B-4900_sbin_12	d__Bacteria;p__Patescibacteria;c__Paceibacteria;o__Paceibacterales;f__GWA2-38-27;g__JAHCRG01;s__
QDN-W04B-4900_sbin_13	d__Bacteria;p__Desulfobacterota;c__Desulfuromonadia;o__Desulfuromonadales;f__JACZKF01;g__;s__
QDN-W04B-4900_sbin_17	d__Bacteria;p__Armatimonadota;c__UBA5377;o__JAUWAU01;f__JAUWAU01;g__JAUWAU01;s__JAUWAU01 sp030601885
QDN-W04B-4900_sbin_20	d__Bacteria;p__Desulfobacterota;c__Desulfuromonadia;o__Desulfuromonadales;f__Geoalkalibacteraceae;g__Geoalkalibacter;s__Geoalkalibacter sp030605225
QDN-W04B-4900_sbin_21	d__Bacteria;p__Patescibacteria;c__Paceibacteria;o__Paceibacterales;f__JAUWAW01;g__JAUWAW01;s__JAUWAW01 sp030601865
QDN-W04B-4900_sbin_27	d__Bacteria;p__Planctomycetota;c__Phycisphaerae;o__Sedimentisphaerales;f__SG8-4;g__JAUWAY01;s__JAUWAY01 sp030601845
QDN-W04B-4900_sbin_29	d__Bacteria;p__Chloroflexota;c__Dehalococcoidia;o__GIF9;f__UBA5620;g__JACNFS01;s__JACNFS01 sp014384515
QDN-W04B-4900_sbin_3	d__Bacteria;p__Verrucomicrobiota;c__Verrucomicrobiae;o__Opitutales;f__Opitutaceae;g__JAUWBF01;s__JAUWBF01 sp030601755
QDN-W04B-4900_sbin_30	d__Bacteria;p__Omnitrophota;c__JAUWXU01;o__JAUWXU01;f__;g__;s__
QDN-W04B-4900_sbin_32	d__Bacteria;p__Bacteroidota;c__Bacteroidia;o__Bacteroidales;f__VadinHA17;g__G020353115;s__G020353115 sp030605195
QDN-W04B-4900_sbin_36	d__Bacteria;p__Chloroflexota;c__Dehalococcoidia;o__Dehalococcoidales;f__BS750m-G39;g__E44-bin88;s__E44-bin88 sp004375675
QDN-W04B-4900_sbin_37	d__Bacteria;p__Verrucomicrobiota;c__Verrucomicrobiae;o__Opitutales;f__Opitutaceae;g__IMCC26134_A;s__IMCC26134_A sp030605125
QDN-W04B-4900_sbin_38	d__Bacteria;p__Chloroflexota;c__Dehalococcoidia;o__GIF9;f__AB-539-J10;g__E29-bin54;s__E29-bin54 sp004376695
QDN-W04B-4900_sbin_4	d__Bacteria;p__Planctomycetota;c__Phycisphaerae;o__Sedimentisphaerales;f__SG8-4;g__JAUVYQ01;s__JAUVYQ01 sp030601745
QDN-W04B-4900_sbin_44	d__Bacteria;p__Chloroflexota;c__Dehalococcoidia;o__Dehalococcoidales;f__DAOWJC01;g__DAOWJC01;s__
QDN-W04B-4900_sbin_5	d__Bacteria;p__Omnitrophota;c__Koll11;o__JABMRN01;f__RBG-13-46-9;g__G020346285;s__G020346285 sp030605095
QDN-W04B-580_sbin_10	d__Bacteria;p__Chloroflexota;c__Dehalococcoidia;o__Dehalococcoidales;f__RBG-16-60-22;g__DAOUZD01;s__DAOUZD01 sp030605045
QDN-W04B-580_sbin_28	d__Bacteria;p__Atribacterota;c__JS1;o__SB-45;f__34-128;g__34-128;s__
QDN-W04B-580_sbin_3	d__Bacteria;p__Zixibacteria;c__MSB-5A5;o__MSB-5A5;f__SM23-73-2;g__SM23-73-2;s__SM23-73-2 sp030615745
QDN_cobin_101	d__Bacteria;p__Gemmatimonadota;c__Glassbacteria;o__GWA2-58-10;f__GWA2-58-10;g__JAUVUV01;s__JAUVUV01 sp030604975
QDN_cobin_102	d__Bacteria;p__Deferribacterota;c__Deferribacteres;o__Deferribacterales;f__Denitrovibrionaceae;g__Geovibrio;s__
QDN_cobin_104	d__Bacteria;p__Pseudomonadota;c__Alphaproteobacteria;o__Rhizobiales;f__Methyloligellaceae;g__Methyloceanibacter;s__Methyloceanibacter sp002390155
QDN_cobin_105	d__Bacteria;p__Planctomycetota;c__DG-23;o__DG-23;f__;g__;s__
QDN_cobin_108	d__Bacteria;p__Pseudomonadota;c__Alphaproteobacteria;o__Rhodospirillales;f__Rhodospirillaceae;g__Alpha-05;s__Alpha-05 sp030604885
QDN_cobin_109	d__Bacteria;p__Verrucomicrobiota;c__Verrucomicrobiae;o__Opitutales;f__Opitutaceae;g__IMCC26134_A;s__IMCC26134_A sp030604905
QDN_cobin_113	d__Bacteria;p__Chloroflexota;c__Dehalococcoidia;o__E44-bin15;f__E44-bin15;g__JAUVVB01;s__JAUVVB01 sp030604825
QDN_cobin_116	d__Bacteria;p__Bacillota_I;c__Bacilli_A;o__Erysipelotrichales;f__Erysipelotrichaceae;g__UBA2212;s__UBA2212 sp030604855
QDN_cobin_119	d__Bacteria;p__Patescibacteria;c__Microgenomatia;o__PFEM01;f__;g__;s__
QDN_cobin_121	d__Bacteria;p__Chloroflexota;c__Dehalococcoidia;o__GIF9;f__UBA5620;g__JACNFS01;s__JACNFS01 sp030604795
QDN_cobin_122	d__Bacteria;p__Pseudomonadota;c__Alphaproteobacteria;o__Rhodobacterales;f__Rhodobacteraceae;g__Paracoccus;s__Paracoccus sp030604785
QDN_cobin_123	d__Bacteria;p__Pseudomonadota;c__Gammaproteobacteria;o__Burkholderiales;f__Rhodocyclaceae;g__Azoarcus_F;s__Azoarcus_F sp030604735
QDN_cobin_125	d__Bacteria;p__Bacteroidota;c__Bacteroidia;o__Bacteroidales;f__Marinilabiliaceae;g__Alkaliflexus;s__
QDN_cobin_128	d__Bacteria;p__Desulfobacterota;c__Desulfuromonadia;o__Desulfuromonadales;f__JACZKF01;g__JARFUG01;s__JARFUG01 sp029289095
QDN_cobin_129	d__Bacteria;p__Bipolaricaulota;c__Bipolaricaulia;o__UBA7950;f__UBA9294;g__JANQEA01;s__
QDN_cobin_131	d__Bacteria;p__Pseudomonadota;c__Gammaproteobacteria;o__Burkholderiales;f__Rhodocyclaceae;g__Pseudothauera;s__Pseudothauera sedimentorum
QDN_cobin_136	d__Bacteria;p__Desulfobacterota;c__Desulfobacteria;o__Desulfobacterales;f__UBA11574;g__JAUVVL01;s__JAUVVL01 sp030604635
QDN_cobin_137	d__Bacteria;p__Desulfobacterota;c__DTXE01;o__DTXE01;f__DTXE01;g__DTXE01;s__
QDN_cobin_139	d__Bacteria;p__Aerophobota;c__Aerophobia;o__Aerophobales;f__B3-G15;g__JAGHCO01;s__JAGHCO01 sp030607765
QDN_cobin_142	d__Bacteria;p__NPL-UPA2;c__JAUVJM01;o__JAUVJM01;f__JAUVJM01;g__JAUWGW01;s__
QDN_cobin_144	d__Bacteria;p__Planctomycetota;c__Brocadiia;o__SM23-32;f__SM23-32;g__JAUVVP01;s__JAUVVP01 sp030604585
QDN_cobin_148	d__Bacteria;p__Planctomycetota;c__Phycisphaerae;o__Sedimentisphaerales;f__SG8-4;g__JAUVVQ01;s__JAUVVQ01 sp030604525
QDN_cobin_150	d__Bacteria;p__Planctomycetota;c__DG-23;o__DG-23;f__DG-23;g__DG-23;s__
QDN_cobin_151	d__Bacteria;p__Desulfobacterota;c__Desulfobacteria;o__Desulfobacterales;f__JAUVVS01;g__JAUVVS01;s__JAUVVS01 sp030604545
QDN_cobin_167	d__Bacteria;p__SM23-31;c__SM23-31;o__JAUVVT01;f__JAUVVT01;g__JAUVVT01;s__JAUVVT01 sp030604505
QDN_cobin_168	d__Bacteria;p__CAIJMQ01;c__CAIJMQ01;o__CAIJMQ01;f__CAIJMQ01;g__CAIJMQ01;s__
QDN_cobin_169	d__Bacteria;p__Planctomycetota;c__Phycisphaerae;o__SM23-33;f__SM23-33;g__;s__
QDN_cobin_171	d__Bacteria;p__Chloroflexota;c__Dehalococcoidia;o__RBG-13-53-26;f__RBG-13-53-26;g__JAUWXW01;s__
QDN_cobin_19	d__Bacteria;p__Armatimonadota;c__UBA5377;o__UBA5377;f__UBA11051;g__UBA11051;s__UBA11051 sp030604405
QDN_cobin_24	d__Bacteria;p__Chloroflexota;c__Anaerolineae;o__UBA7937;f__B3-Chlor;g__JAUWLF01;s__
QDN_cobin_3	d__Bacteria;p__Actinomycetota;c__Aquicultoria;o__SURF-47;f__JAUUWJ01;g__JAUUWJ01;s__
QDN_cobin_30	d__Bacteria;p__Desulfobacterota;c__Desulfobulbia;o__Desulfobulbales;f__Desulfocapsaceae;g__Desulfofustis;s__Desulfofustis sp030604345
QDN_cobin_31	d__Bacteria;p__JAGLTZ01;c__JAGLTZ01;o__JAGLTZ01;f__JAGLTZ01;g__JAGLTZ01;s__JAGLTZ01 sp030604325
QDN_cobin_36	d__Bacteria;p__Chloroflexota;c__Dehalococcoidia;o__GIF9;f__AB-539-J10;g__JADFUX01;s__JADFUX01 sp030604285
QDN_cobin_38	d__Bacteria;p__Pseudomonadota;c__Gammaproteobacteria;o__Burkholderiales;f__Rhodocyclaceae;g__JARFTX01;s__JARFTX01 sp029289265
QDN_cobin_4	d__Bacteria;p__Pseudomonadota;c__Alphaproteobacteria;o__UBA828;f__UBA828;g__JAUVWK01;s__JAUVWK01 sp030604165
QDN_cobin_43	d__Bacteria;p__Desulfobacterota;c__Desulfuromonadia;o__Desulfuromonadales;f__Geoalkalibacteraceae;g__Geoalkalibacter;s__Geoalkalibacter sp030604225
QDN_cobin_45	d__Bacteria;p__Spirochaetota;c__Spirochaetia;o__SZUA-6;f__DRHE01;g__DRHE01;s__DRHE01 sp030604195
QDN_cobin_48	d__Bacteria;p__Bacteroidota;c__Bacteroidia;o__Bacteroidales;f__SM23-62;g__SM23-62;s__
QDN_cobin_51	d__Bacteria;p__Pseudomonadota;c__Gammaproteobacteria;o__Burkholderiales;f__Burkholderiaceae;g__Hydrogenophaga;s__Hydrogenophaga sp030604135
QDN_cobin_52	d__Bacteria;p__Chloroflexota;c__Dehalococcoidia;o__JAUVWM01;f__JAUVWM01;g__JAUVWM01;s__JAUVWM01 sp030604105
QDN_cobin_54	d__Bacteria;p__Actinomycetota;c__Humimicrobiia;o__Humimicrobiales;f__Humimicrobiaceae;g__JAUVXY01;s__
QDN_cobin_6	d__Bacteria;p__Omnitrophota;c__JAUWXU01;o__JAUWXU01;f__;g__;s__
QDN_cobin_67	d__Bacteria;p__Desulfobacterota;c__Desulfovibrionia;o__Desulfovibrionales;f__Desulfovibrionaceae;g__Desulfohalovibrio;s__Desulfohalovibrio alkalitolerans
QDN_cobin_71	d__Bacteria;p__Pseudomonadota;c__Gammaproteobacteria;o__Enterobacterales;f__Alteromonadaceae;g__Alishewanella;s__Alishewanella jeotgali
QDN_cobin_73	d__Bacteria;p__Pseudomonadota;c__Gammaproteobacteria;o__Burkholderiales;f__Rhodocyclaceae;g__Azoarcus_F;s__Azoarcus_F taiwanensis
QDN_cobin_74	d__Bacteria;p__NPL-UPA2;c__JAUVJM01;o__;f__;g__;s__
QDN_cobin_75	d__Bacteria;p__Pseudomonadota;c__Gammaproteobacteria;o__Burkholderiales;f__Rhodocyclaceae;g__Pseudothauera;s__Pseudothauera sp030603925
QDN_cobin_77	d__Bacteria;p__Patescibacteria;c__JAUVWW01;o__JAUVWW01;f__JAUVWW01;g__JAUVWW01;s__JAUVWW01 sp030603885
QDN_cobin_78	d__Bacteria;p__Actinomycetota;c__Humimicrobiia;o__Humimicrobiales;f__Humimicrobiaceae;g__M55B120;s__
QDN_cobin_80	d__Bacteria;p__Bacillota_I;c__Bacilli_A;o__Erysipelotrichales;f__Erysipelotrichaceae;g__UBA6182;s__UBA6182 sp018333955
QDN_cobin_83	d__Bacteria;p__Pseudomonadota;c__Gammaproteobacteria;o__Burkholderiales;f__Rhodocyclaceae;g__Propionivibrio;s__Propionivibrio sp029289235
QDN_cobin_87	d__Bacteria;p__Pseudomonadota;c__Gammaproteobacteria;o__Burkholderiales;f__Rhodocyclaceae;g__Thauera;s__Thauera mechernichensis
QDN_cobin_90	d__Bacteria;p__Bipolaricaulota;c__Bipolaricaulia;o__UBA7950;f__UBA9294;g__JAUVYF01;s__JAUVYF01 sp030670905
QDN_cobin_94	d__Bacteria;p__Bacillota_I;c__Bacilli_A;o__Acholeplasmatales;f__Acholeplasmataceae;g__UBA2284;s__UBA2284 sp030603805
QDN_cobin_96	d__Bacteria;p__Actinomycetota;c__Coriobacteriia;o__Anaerosomatales;f__SLCP01;g__JAUVXE01;s__JAUVXE01 sp030603745
QDN_cobin_97	d__Bacteria;p__Pseudomonadota;c__Alphaproteobacteria;o__Rhodobacterales;f__Rhodobacteraceae;g__Roseinatronobacter;s__Roseinatronobacter sp030603695
QDN_cobin_99	d__Bacteria;p__Pseudomonadota;c__Alphaproteobacteria;o__Rhizobiales;f__Pleomorphomonadaceae;g__Pleomorphomonas;s__Pleomorphomonas sp030603685
RS_10_sbin_100	d__Bacteria;p__Desulfobacterota;c__DSM-4660;o__Desulfatiglandales;f__B25-G16;g__B33-G16;s__
RS_10_sbin_102	d__Bacteria;p__Bacteroidota;c__Bacteroidia;o__Bacteroidales;f__Prolixibacteraceae;g__Draconibacterium;s__
RS_10_sbin_11	d__Bacteria;p__Desulfobacterota;c__Desulfobacteria;o__Desulfobacterales;f__ETH-SRB1;g__B13-G4;s__B13-G4 sp030262895
RS_10_sbin_113	d__Bacteria;p__Dependentiae;c__Babeliae;o__Babeliales;f__Vermiphilaceae;g__DAOVGZ01;s__DAOVGZ01 sp030672115
RS_10_sbin_115	d__Bacteria;p__Omnitrophota;c__Koll11;o__Duberdicusellales;f__4484-171;g__JAGLSE01;s__JAGLSE01 sp023135905
RS_10_sbin_117	d__Bacteria;p__Gemmatimonadota;c__Gemmatimonadetes;o__Gemmatimonadales;f__GWC2-71-9;g__G020351775;s__
RS_10_sbin_131	d__Bacteria;p__Chloroflexota;c__Anaerolineae;o__Promineifilales;f__UBA4811;g__GLR113;s__GLR113 sp013139935
RS_10_sbin_138	d__Bacteria;p__Spirochaetota;c__Spirochaetia;o__SZUA-6;f__;g__;s__
RS_10_sbin_143	d__Bacteria;p__JAHJDO01;c__JAHJDO01;o__JAHJDO01;f__JAHJDO01;g__JAHJDO01;s__JAHJDO01 sp030671985
RS_10_sbin_15	d__Bacteria;p__UBA6262;c__UBA6262;o__WVXT01;f__WVXT01;g__WVXT01;s__WVXT01 sp030671905
RS_10_sbin_18	d__Bacteria;p__Actinomycetota;c__Humimicrobiia;o__Humimicrobiales;f__Humimicrobiaceae;g__M55B120;s__
RS_10_sbin_2	d__Bacteria;p__AUK180;c__AUK180;o__AUK180;f__AUK180;g__JAGLWT01;s__JAGLWT01 sp023144005
RS_10_sbin_23	d__Bacteria;p__Spirochaetota;c__B62-G9;o__B62-G9;f__DRHN01;g__DRHN01;s__DRHN01 sp030673105
RS_10_sbin_29	d__Bacteria;p__Pseudomonadota;c__Alphaproteobacteria;o__UBA8366;f__JADFVY01;g__JADFVY01;s__JADFVY01 sp030671915
RS_10_sbin_32	d__Bacteria;p__Acidobacteriota;c__Aminicenantia;o__UBA2199;f__UBA2199;g__UBA647;s__UBA647 sp023136725
RS_10_sbin_33	d__Bacteria;p__RBG-13-66-14;c__B26-G2;o__WVWN01;f__G020348885;g__G020348885;s__
RS_10_sbin_37	d__Bacteria;p__Chlamydiota;c__Chlamydiia;o__Chlamydiales;f__Rhabdochlamydiaceae;g__Sacchariniichlamydia;s__
RS_10_sbin_42	d__Bacteria;p__Spirochaetota;c__Spirochaetia;o__JABMQR01;f__JABMQR01;g__JABMQR01;s__JABMQR01 sp023139255
RS_10_sbin_44	d__Bacteria;p__Bipolaricaulota;c__Bipolaricaulia;o__UBA7950;f__UBA9294;g__SPBW01;s__SPBW01 sp030671645
RS_10_sbin_5	d__Bacteria;p__WOR-3;c__E44-bin80;o__E44-bin80;f__E44-bin80;g__;s__
RS_10_sbin_50	d__Bacteria;p__Patescibacteria;c__Paceibacteria;o__UBA9973;f__GCA-2747955;g__GCA-2747955;s__GCA-2747955 sp023143935
RS_10_sbin_51	d__Bacteria;p__Desulfobacterota;c__JADFVX01;o__JADFVX01;f__JADFVX01;g__;s__
RS_10_sbin_6	d__Bacteria;p__Chloroflexota;c__Anaerolineae;o__Anaerolineales;f__E44-bin32;g__JAGLGG01;s__JAGLGG01 sp023144145
RS_10_sbin_63	d__Bacteria;p__Planctomycetota;c__Phycisphaerae;o__Sedimentisphaerales;f__Anaerohalosphaeraceae;g__JAFGKL01;s__JAFGKL01 sp023143375
RS_10_sbin_67	d__Bacteria;p__Bacteroidota;c__UBA10030;o__UBA10030;f__UBA6906;g__;s__
RS_10_sbin_68	d__Bacteria;p__Planctomycetota;c__Phycisphaerae;o__Sedimentisphaerales;f__Anaerohalosphaeraceae;g__VRUF01;s__VRUF01 sp030671565
RS_10_sbin_7	d__Bacteria;p__Chloroflexota;c__Anaerolineae;o__Anaerolineales;f__E44-bin32;g__W1033;s__W1033 sp030673735
RS_10_sbin_76	d__Bacteria;p__Pseudomonadota;c__Alphaproteobacteria;o__Rhodospirillales_A;f__Magnetovibrionaceae;g__DAOVVL01;s__
RS_10_sbin_78	d__Bacteria;p__Hydrogenedentota;c__;o__;f__;g__;s__
RS_10_sbin_84	d__Bacteria;p__Patescibacteria;c__WWE3;o__9FT-COMBO-53-11;f__9FT-COMBO-53-11;g__JAUXIZ01;s__
RS_10_sbin_85	d__Bacteria;p__Bacteroidota;c__Bacteroidia;o__Bacteroidales;f__GCA-2748055;g__JAGLSB01;s__JAGLSB01 sp023135955
RS_10_sbin_86	d__Bacteria;p__Acidobacteriota;c__Aminicenantia;o__UBA2199;f__UBA2199;g__JAUWNT01;s__JAUWNT01 sp030671465
RS_10_sbin_87	d__Bacteria;p__Zixibacteria;c__MSB-5A5;o__MSB-5A5;f__SM1-73;g__SM23-73-3;s__
RS_10_sbin_88	d__Bacteria;p__Pseudomonadota;c__Gammaproteobacteria;o__SZUA-229;f__SZUA-229;g__LH-M37;s__
RS_10_sbin_9	d__Bacteria;p__Desulfobacterota;c__DSM-4660;o__Desulfatiglandales;f__B25-G16;g__B33-G16;s__B33-G16 sp028572035
RS_10_sbin_92	d__Bacteria;p__Pseudomonadota;c__Gammaproteobacteria;o__UBA6429;f__UBA6429;g__JAGLTQ01;s__
RS_10_sbin_93	d__Bacteria;p__Chloroflexota;c__Dehalococcoidia;o__Dehalococcoidales;f__UBA5760;g__UBA5760;s__
RS_10_sbin_96	d__Bacteria;p__Desulfobacterota;c__BSN033;o__G020346125;f__G020346125;g__G020346125;s__G020346125 sp030673585
RS_11_sbin_100	d__Bacteria;p__Patescibacteria;c__Paceibacteria;o__UBA6257;f__UBA6257;g__DAOVIY01;s__DAOVIY01 sp030673525
RS_11_sbin_101	d__Bacteria;p__Omnitrophota;c__Koll11;o__JAFGHF01;f__JAFGHF01;g__;s__
RS_11_sbin_102	d__Bacteria;p__Patescibacteria;c__Paceibacteria;o__JAHIHE01;f__JAGLIN01;g__;s__
RS_11_sbin_103	d__Bacteria;p__UBA6262;c__UBA6262;o__DAOVJB01;f__DAOVJB01;g__DAOVJB01;s__DAOVJB01 sp030673425
RS_11_sbin_104	d__Bacteria;p__Pseudomonadota;c__Gammaproteobacteria;o__AKS1;f__AKS1;g__Sulfuriflexus;s__
RS_11_sbin_106	d__Bacteria;p__Patescibacteria;c__Paceibacteria;o__JAHIHE01;f__JAGLIN01;g__JAGLIM01;s__
RS_11_sbin_12	d__Bacteria;p__Desulfobacterota;c__Desulfuromonadia;o__Desulfuromonadales;f__Geopsychrobacteraceae;g__Malonomonas;s__Malonomonas sp013138655
RS_11_sbin_14	d__Bacteria;p__JAJVIF01;c__JAJVIF01;o__JAPKYR01;f__JAPKYR01;g__JAPKYR01;s__JAPKYR01 sp030673355
RS_11_sbin_18	d__Bacteria;p__Planctomycetota;c__Phycisphaerae;o__UBA1845;f__UBA1845;g__;s__
RS_11_sbin_19	d__Bacteria;p__Pseudomonadota;c__Gammaproteobacteria;o__SZUA-229;f__SZUA-229;g__GCA-2746365;s__GCA-2746365 sp030673345
RS_11_sbin_2	d__Bacteria;p__Cloacimonadota;c__Cloacimonadia;o__Cloacimonadales;f__TCS61;g__DRTC01;s__
RS_11_sbin_21	d__Bacteria;p__JAFGBW01;c__JAFGBW01;o__JAFGJP01;f__JAFGJP01;g__;s__
RS_11_sbin_24	d__Bacteria;p__Desulfobacterota;c__Desulfobulbia;o__Desulfobulbales;f__Desulfurivibrionaceae;g__JAGXFP01;s__JAGXFP01 sp030673265
RS_11_sbin_26	d__Bacteria;p__Campylobacterota;c__Campylobacteria;o__Campylobacterales;f__Sulfurimonadaceae;g__Sulfurimonas;s__Sulfurimonas sp030673275
RS_11_sbin_27	d__Bacteria;p__Planctomycetota;c__Phycisphaerae;o__Sedimentisphaerales;f__SG8-4;g__SG8-4;s__
RS_11_sbin_29	d__Bacteria;p__Pseudomonadota;c__Gammaproteobacteria;o__AKS1;f__AKS1;g__Sulfuriflexus;s__Sulfuriflexus sp023134145
RS_11_sbin_31	d__Bacteria;p__Patescibacteria;c__Paceibacteria;o__Paceibacterales;f__JAGLUP01;g__JAGLUP01;s__JAGLUP01 sp023134715
RS_11_sbin_33	d__Bacteria;p__Desulfobacterota;c__GWC2-55-46;o__GWC2-55-46;f__DRQE01;g__JAGLUZ01;s__JAGLUZ01 sp023134165
RS_11_sbin_37	d__Bacteria;p__Spirochaetota;c__B62-G9;o__B62-G9;f__DRHN01;g__DRHN01;s__DRHN01 sp030673105
RS_11_sbin_39	d__Bacteria;p__Chloroflexota;c__Anaerolineae;o__Anaerolineales;f__E44-bin32;g__E44-bin32;s__
RS_11_sbin_41	d__Bacteria;p__Bacteroidota;c__Bacteroidia;o__Bacteroidales;f__B39-G9;g__JAADFW01;s__JAADFW01 sp030632095
RS_11_sbin_42	d__Bacteria;p__Chloroflexota;c__Dehalococcoidia;o__Dehalococcoidales;f__RBG-16-60-22;g__JAFGPF01;s__JAFGPF01 sp023135135
RS_11_sbin_46	d__Bacteria;p__Chloroflexota;c__Anaerolineae;o__Anaerolineales;f__E44-bin32;g__E44-bin32;s__E44-bin32 sp004376895
RS_11_sbin_53	d__Bacteria;p__Omnitrophota;c__Koll11;o__JAGLLT01;f__JAGLLT01;g__Kappaea;s__Kappaea sp030632085
RS_11_sbin_54	d__Bacteria;p__Pseudomonadota;c__Gammaproteobacteria;o__DAOVJZ01;f__DAOVJZ01;g__DAOVJZ01;s__DAOVJZ01 sp030632035
RS_11_sbin_55	d__Bacteria;p__Actinomycetota;c__Humimicrobiia;o__Humimicrobiales;f__Humimicrobiaceae;g__M55B120;s__
RS_11_sbin_6	d__Bacteria;p__Pseudomonadota;c__Alphaproteobacteria;o__Rhodobacterales;f__Rhodobacteraceae;g__UBA3077;s__UBA3077 sp023134935
RS_11_sbin_60	d__Bacteria;p__Planctomycetota;c__Phycisphaerae;o__Phycisphaerales;f__JAGLTS01;g__JAGLTS01;s__JAGLTS01 sp023135165
RS_11_sbin_61	d__Bacteria;p__Omnitrophota;c__Koll11;o__Tantalellales;f__Tantalellaceae;g__DAOVKF01;s__DAOVKF01 sp030631915
RS_11_sbin_65	d__Bacteria;p__Chloroflexota;c__Dehalococcoidia;o__Dehalococcoidales;f__SURF-40;g__;s__
RS_11_sbin_69	d__Bacteria;p__Desulfobacterota;c__GWC2-55-46;o__GWC2-55-46;f__DRQE01;g__DAOVKH01;s__DAOVKH01 sp030631875
RS_11_sbin_7	d__Bacteria;p__Omnitrophota;c__Koll11;o__Duberdicusellales;f__4484-171;g__4484-171;s__4484-171 sp030631705
RS_11_sbin_71	d__Bacteria;p__Bacteroidota;c__Bacteroidia;o__Bacteroidales;f__GCA-2748055;g__GCA-2748055;s__GCA-2748055 sp023135025
RS_11_sbin_72	d__Bacteria;p__Pseudomonadota;c__Gammaproteobacteria;o__SZUA-229;f__SZUA-229;g__LH-M37;s__
RS_11_sbin_75	d__Bacteria;p__Spirochaetota;c__Spirochaetia;o__SZUA-6;f__DRHE01;g__DRHE01;s__
RS_11_sbin_76	d__Bacteria;p__Marinisomatota;c__UBA2242;o__UBA2242;f__UBA2242;g__UBA9312;s__
RS_11_sbin_77	d__Bacteria;p__Pseudomonadota;c__Alphaproteobacteria;o__Rhodobacterales;f__Rhodobacteraceae;g__Profundibacter;s__
RS_11_sbin_78	d__Bacteria;p__Planctomycetota;c__Phycisphaerae;o__JAACET01;f__JAACET01;g__JAACET01;s__JAACET01 sp030631725
RS_11_sbin_79	d__Bacteria;p__Latescibacterota;c__4484-107;o__4484-107;f__4484-107;g__4484-107;s__
RS_11_sbin_82	d__Bacteria;p__Pseudomonadota;c__Alphaproteobacteria;o__UBA8366;f__JADFVY01;g__JADFVY01;s__JADFVY01 sp015222795
RS_11_sbin_83	d__Bacteria;p__JAGLTZ01;c__JAGLTZ01;o__JAGLTZ01;f__JAGLTZ01;g__JAGLTZ01;s__JAGLTZ01 sp023135015
RS_11_sbin_84	d__Bacteria;p__Omnitrophota;c__Koll11;o__DAOVKU01;f__DAOVKU01;g__DAOVKU01;s__DAOVKU01 sp030631665
RS_11_sbin_88	d__Bacteria;p__Zixibacteria;c__MSB-5A5;o__CAIYYT01;f__CAIYYT01;g__JAGLUH01;s__JAGLUH01 sp023134875
RS_11_sbin_90	d__Bacteria;p__Patescibacteria;c__ABY1;o__UBA2196;f__GWA2-42-15;g__;s__
RS_11_sbin_95	d__Bacteria;p__JAHJDO01;c__JAHJDO01;o__JAHJDO01;f__JAHJDO01;g__JAHJDO01;s__JAHJDO01 sp030631525
RS_11_sbin_99	d__Bacteria;p__Desulfobacterota;c__DSM-4660;o__Desulfatiglandales;f__Desulfatiglandaceae;g__JAFDHL01;s__JAFDHL01 sp019308785
RS_12_sbin_1	d__Bacteria;p__RBG-13-66-14;c__RBG-13-66-14;o__RBG-13-66-14;f__RBG-13-66-14;g__RBG-13-66-14;s__RBG-13-66-14 sp030631385
RS_12_sbin_10	d__Bacteria;p__Marinisomatota;c__UBA2242;o__UBA2242;f__UBA2242;g__UBA9312;s__UBA9312 sp023133185
RS_12_sbin_11	d__Bacteria;p__Chloroflexota;c__Anaerolineae;o__B4-G1;f__B4-G1;g__JAUWNP01;s__JAUWNP01 sp030612185
RS_12_sbin_12	d__Bacteria;p__Zixibacteria;c__MSB-5A5;o__JAABVY01;f__JAHJOQ01;g__DAOVLC01;s__DAOVLC01 sp030631455
RS_12_sbin_15	d__Bacteria;p__Bacteroidota;c__Bacteroidia;o__Bacteroidales;f__VadinHA17;g__JADFUQ01;s__JADFUQ01 sp030631445
RS_12_sbin_17	d__Bacteria;p__Planctomycetota;c__Phycisphaerae;o__UBA1845;f__UBA1845;g__JAAEQG01;s__JAAEQG01 sp023133475
RS_12_sbin_19	d__Bacteria;p__Acidobacteriota;c__Aminicenantia;o__Aminicenantales;f__Aminicenantaceae;g__SOIV01;s__SOIV01 sp004377005
RS_12_sbin_2	d__Bacteria;p__AUK180;c__AUK180;o__AUK180;f__AUK180;g__JAGLWT01;s__JAGLWT01 sp023133295
RS_12_sbin_20	d__Bacteria;p__WOR-3;c__UBA3073;o__UBA3073;f__UBA3073;g__JAGMCL01;s__JAGMCL01 sp030606335
RS_12_sbin_26	d__Bacteria;p__Patescibacteria;c__ABY1;o__BM507;f__UBA12075;g__JAGLYP01;s__JAGLYP01 sp023132155
RS_12_sbin_29	d__Bacteria;p__Omnitrophota;c__Koll11;o__JABMRN01;f__RBG-13-46-9;g__G020346285;s__
RS_12_sbin_3	d__Bacteria;p__Planctomycetota;c__Phycisphaerae;o__SM23-33;f__SM23-33;g__JAUWNJ01;s__JAUWNJ01 sp030631085
RS_12_sbin_30	d__Bacteria;p__Spirochaetota;c__Spirochaetia;o__DSM-27196;f__SLST01;g__JAHOYX01;s__
RS_12_sbin_32	d__Bacteria;p__Bacteroidota;c__Bacteroidia;o__Bacteroidales;f__B39-G9;g__JAGLWK01;s__JAGLWK01 sp023133485
RS_12_sbin_34	d__Bacteria;p__Dependentiae;c__Babeliae;o__Babeliales;f__UASB340;g__JAGLWI01;s__JAGLWI01 sp023133515
RS_12_sbin_35	d__Bacteria;p__Patescibacteria;c__Microgenomatia;o__GWA2-44-7;f__UBA8517;g__JAHJHG01;s__
RS_12_sbin_36	d__Bacteria;p__Planctomycetota;c__Phycisphaerae;o__SM23-33;f__SM23-33;g__JAUWNJ01;s__JAUWNJ01 sp030631125
RS_12_sbin_37	d__Bacteria;p__Pseudomonadota;c__Gammaproteobacteria;o__SZUA-229;f__SZUA-229;g__GCA-2746365;s__
RS_12_sbin_38	d__Bacteria;p__Desulfobacterota;c__Desulfuromonadia;o__Desulfuromonadales;f__Geopsychrobacteraceae;g__Malonomonas;s__Malonomonas sp015222355
RS_12_sbin_4	d__Bacteria;p__Planctomycetota;c__Phycisphaerae;o__Sedimentisphaerales;f__SG8-4;g__JAFGPJ01;s__JAFGPJ01 sp030630905
RS_12_sbin_40	d__Bacteria;p__Bacteroidota;c__Bacteroidia;o__Bacteroidales;f__JAGONC01;g__JAGLWB01;s__JAGLWB01 sp023133655
RS_12_sbin_41	d__Bacteria;p__Pseudomonadota;c__Gammaproteobacteria;o__UBA9339;f__UBA9339;g__JAGLXC01;s__JAGLXC01 sp023133095
RS_12_sbin_42	d__Bacteria;p__VGIX01;c__VGIX01;o__VGIX01;f__VGIX01;g__JALGZG01;s__JALGZG01 sp025782345
RS_12_sbin_44	d__Bacteria;p__Omnitrophota;c__Koll11;o__Duberdicusellales;f__4484-171;g__Susulua;s__
RS_12_sbin_46	d__Bacteria;p__Patescibacteria;c__Paceibacteria;o__Moranbacterales;f__GCA-2747515;g__JAGLWU01;s__JAGLWU01 sp023133275
RS_12_sbin_5	d__Bacteria;p__Pseudomonadota;c__Gammaproteobacteria;o__SZUA-152;f__SZUA-152;g__JAUVNZ01;s__
RS_12_sbin_51	d__Bacteria;p__Chloroflexota;c__Anaerolineae;o__Anaerolineales;f__UBA4823;g__PFL25;s__
RS_12_sbin_56	d__Bacteria;p__AUK180;c__AUK180;o__JAQVHJ01;f__JAQVHJ01;g__DAOVMD01;s__DAOVMD01 sp030630935
RS_12_sbin_6	d__Bacteria;p__Spirochaetota;c__Spirochaetia;o__SZUA-6;f__DRHE01;g__DRHE01;s__
RS_12_sbin_71	d__Bacteria;p__Patescibacteria;c__Paceibacteria;o__JAHIHE01;f__DAOVOJ01;g__DAOVOJ01;s__
RS_12_sbin_74	d__Bacteria;p__Zixibacteria;c__MSB-5A5;o__GN15;f__FEB-12;g__JAJRTA01;s__JAJRTA01 sp023132995
RS_12_sbin_76	d__Bacteria;p__JAJVIF01;c__JAJVIF01;o__JAGGVT01;f__JAGGVT01;g__JAGGVT01;s__
RS_12_sbin_81	d__Bacteria;p__Patescibacteria;c__Paceibacteria;o__JAHIHE01;f__JAGLIN01;g__JAGLOZ01;s__JAGLOZ01 sp023132875
RS_12_sbin_83	d__Bacteria;p__Bipolaricaulota;c__Bipolaricaulia;o__UBA7950;f__UBA9294;g__UBA9294;s__UBA9294 sp023132915
RS_12_sbin_85	d__Bacteria;p__Desulfobacterota;c__Desulfobacteria;o__Desulfobacterales;f__ETH-SRB1;g__B13-G4;s__B13-G4 sp030272815
RS_12_sbin_91	d__Bacteria;p__Dependentiae;c__Babeliae;o__Babeliales;f__UASB340;g__WJLJ01;s__
RS_12_sbin_95	d__Bacteria;p__Bacteroidota;c__Bacteroidia;o__Bacteroidales;f__JAIORY01;g__JAIORY01;s__
RS_13_sbin_107	d__Bacteria;p__Fermentibacterota;c__Fermentibacteria;o__Fermentibacterales;f__Fermentibacteraceae;g__Aegiribacteria;s__
RS_13_sbin_13	d__Bacteria;p__Spirochaetota;c__Spirochaetia;o__JAGLYY01;f__JAGLYY01;g__JAGLYY01;s__JAGLYY01 sp023131935
RS_13_sbin_19	d__Bacteria;p__Bipolaricaulota;c__Bipolaricaulia;o__UBA7950;f__UBA9294;g__SPBW01;s__SPBW01 sp023132545
RS_13_sbin_2	d__Bacteria;p__VGIX01;c__VGIX01;o__VGIX01;f__VGIX01;g__JALGZD01;s__JALGZD01 sp030630395
RS_13_sbin_20	d__Bacteria;p__Electryoneota;c__AABM5-125-24;o__Hatepunaeales;f__Hatepunaeaceae;g__JABMRV01;s__
RS_13_sbin_22	d__Bacteria;p__Patescibacteria;c__Paceibacteria;o__JAHIHE01;f__JAGLIN01;g__JAGLOZ01;s__
RS_13_sbin_23	d__Bacteria;p__Marinisomatota;c__AB16;o__AB16;f__46-47;g__M50B103;s__M50B103 sp023134755
RS_13_sbin_25	d__Bacteria;p__Zixibacteria;c__MSB-5A5;o__MSB-5A5;f__SM1-73;g__SM23-73-3;s__
RS_13_sbin_27	d__Bacteria;p__Verrucomicrobiota;c__Kiritimatiellia;o__Kiritimatiellales;f__Pontiellaceae;g__Pontiella;s__Pontiella sp030630445
RS_13_sbin_28	d__Bacteria;p__Pseudomonadota;c__Gammaproteobacteria;o__BW-2;f__BW-2;g__JAOTST01;s__
RS_13_sbin_3	d__Bacteria;p__Bacteroidota;c__Bacteroidia;o__Bacteroidales;f__B18-G4;g__B18-G4;s__B18-G4 sp023132505
RS_13_sbin_33	d__Bacteria;p__Bacteroidota;c__Bacteroidia;o__Flavobacteriales;f__Flavobacteriaceae;g__Lutimonas;s__
RS_13_sbin_34	d__Bacteria;p__UBA6262;c__UBA6262;o__JAGLHV01;f__JAGLHV01;g__JAGLHV01;s__JAGLHV01 sp023132075
RS_13_sbin_41	d__Bacteria;p__Planctomycetota;c__Phycisphaerae;o__Sedimentisphaerales;f__SG8-4;g__JAUVYQ01;s__JAUVYQ01 sp030630315
RS_13_sbin_43	d__Bacteria;p__Zixibacteria;c__MSB-5A5;o__GN15;f__FEB-12;g__QNAD01;s__
RS_13_sbin_45	d__Bacteria;p__Omnitrophota;c__Koll11;o__B26-G9;f__B26-G9;g__JAGLQQ01;s__JAGLQQ01 sp030630245
RS_13_sbin_5	d__Bacteria;p__Patescibacteria;c__Paceibacteria;o__Paceibacterales;f__JAGMDC01;g__JAGLYZ01;s__JAGLYZ01 sp023131895
RS_13_sbin_52	d__Bacteria;p__Krumholzibacteriota;c__Krumholzibacteria;o__Krumholzibacteriales;f__Krumholzibacteriaceae;g__JAUWCL01;s__JAUWCL01 sp030630165
RS_13_sbin_53	d__Bacteria;p__JAGLYR01;c__JAGLYR01;o__JAGLYR01;f__JAGLYR01;g__JAGLYR01;s__JAGLYR01 sp023132135
RS_13_sbin_57	d__Bacteria;p__Bacteroidota;c__Bacteroidia;o__Bacteroidales;f__Prolixibacteraceae;g__Draconibacterium;s__
RS_13_sbin_58	d__Bacteria;p__Dependentiae;c__Babeliae;o__Babeliales;f__UASB340;g__WJIY01;s__WJIY01 sp030630075
RS_13_sbin_68	d__Bacteria;p__Ratteibacteria;c__UBA8468;o__UBA8468;f__UBA8468;g__DAOVNU01;s__DAOVNU01 sp030630065
RS_13_sbin_69	d__Bacteria;p__Desulfobacterota;c__Desulfuromonadia;o__Desulfuromonadales;f__BM103;g__JAQYVZ01;s__JAQYVZ01 sp030630015
RS_13_sbin_7	d__Bacteria;p__Krumholzibacteriota;c__Krumholzibacteria;o__Krumholzibacteriales;f__Krumholzibacteriaceae;g__JAGLYV01;s__JAGLYV01 sp023131975
RS_13_sbin_71	d__Bacteria;p__Omnitrophota;c__Koll11;o__JAGLLT01;f__JAGLLT01;g__JAGLLT01;s__JAGLLT01 sp030630095
RS_13_sbin_72	d__Bacteria;p__Dependentiae;c__Babeliae;o__Babeliales;f__JAHIUU01;g__JAHIUU01;s__
RS_13_sbin_77	d__Bacteria;p__Bacteroidota;c__Bacteroidia;o__Bacteroidales;f__JAIORY01;g__JAIORY01;s__JAIORY01 sp030630005
RS_13_sbin_8	d__Bacteria;p__Dependentiae;c__Babeliae;o__Babeliales;f__GCA-2401785;g__DAOVOC01;s__DAOVOC01 sp030629865
RS_13_sbin_83	d__Bacteria;p__Marinisomatota;c__AB16;o__AB16;f__46-47;g__M50B103;s__M50B103 sp030629925
RS_13_sbin_94	d__Bacteria;p__Krumholzibacteriota;c__Krumholzibacteria;o__Krumholzibacteriales;f__WJIX01;g__JAGHBT01;s__JAGHBT01 sp030621255
RS_13_sbin_95	d__Bacteria;p__Patescibacteria;c__Paceibacteria;o__Paceibacterales;f__DAOVPY01;g__;s__
RS_13_sbin_96	d__Bacteria;p__Pseudomonadota;c__Gammaproteobacteria;o__Methylococcales;f__Methylomonadaceae;g__WTBX01;s__
RS_14_sbin_1	d__Bacteria;p__Chloroflexota;c__Anaerolineae;o__B4-G1;f__B4-G1;g__JAUWNP01;s__JAUWNP01 sp030612585
RS_14_sbin_2	d__Bacteria;p__Bacteroidota;c__Bacteroidia;o__Bacteroidales;f__VadinHA17;g__G020353115;s__
RS_14_sbin_21	d__Bacteria;p__Patescibacteria;c__Paceibacteria;o__JAHIHE01;f__DAOVOJ01;g__DAOVOJ01;s__DAOVOJ01 sp030629775
RS_14_sbin_22	d__Bacteria;p__TA06_A;c__DAOVCL01;o__DAOVCL01;f__DAOVCL01;g__DAOVCL01;s__DAOVCL01 sp030670005
RS_14_sbin_24	d__Bacteria;p__Patescibacteria;c__Paceibacteria;o__Paceibacterales;f__JAGMAB01;g__JAGMAB01;s__JAGMAB01 sp023131055
RS_14_sbin_29	d__Bacteria;p__Omnitrophota;c__Koll11;o__JABMRN01;f__JABMRN01;g__;s__
RS_14_sbin_38	d__Bacteria;p__Patescibacteria;c__Paceibacteria;o__Paceibacterales;f__JAGMDC01;g__JAGLYZ01;s__JAGLYZ01 sp023130975
RS_14_sbin_39	d__Bacteria;p__RBG-13-66-14;c__B26-G2;o__B26-G2;f__JAUVZD01;g__JAUVZD01;s__JAUVZD01 sp030602715
RS_14_sbin_6	d__Bacteria;p__Chloroflexota;c__Dehalococcoidia;o__GIF9;f__AB-539-J10;g__B68-G16;s__
RS_14_sbin_8	d__Bacteria;p__Krumholzibacteriota;c__Krumholzibacteria;o__Krumholzibacteriales;f__Krumholzibacteriaceae;g__;s__
RS_15_sbin_12	d__Bacteria;p__Desulfobacterota;c__Desulfobacteria;o__C00003060;f__C00003060;g__JAFDKF01;s__JAFDKF01 sp030629475
RS_15_sbin_20	d__Bacteria;p__Zixibacteria;c__MSB-5A5;o__GN15;f__FEB-12;g__JAJRTA01;s__JAJRTA01 sp030629485
RS_15_sbin_26	d__Bacteria;p__Omnitrophota;c__Koll11;o__;f__;g__;s__
RS_15_sbin_3	d__Bacteria;p__WOR-3;c__UBA3072;o__UBA3072;f__UBA3072;g__JAGLZA01;s__JAGLZA01 sp023131835
RS_15_sbin_38	d__Bacteria;p__NPL-UPA2;c__NPL-UPA2;o__NPL-UPA2;f__JAGMAN01;g__JAGMAN01;s__JAGMAN01 sp023130215
RS_15_sbin_50	d__Bacteria;p__Chloroflexota;c__Anaerolineae;o__B4-G1;f__B4-G1;g__JAUWNP01;s__JAUWNP01 sp030612585
RS_16_sbin_10	d__Bacteria;p__Chloroflexota;c__Dehalococcoidia;o__Dehalococcoidales;f__BS750m-G39;g__JAGMCH01;s__JAGMCH01 sp023129255
RS_16_sbin_17	d__Bacteria;p__Chloroflexota;c__Dehalococcoidia;o__SM23-28-2;f__SM23-28-2;g__SM23-28-2;s__
RS_16_sbin_18	d__Bacteria;p__JAHJDO01;c__JAHJDO01;o__JAHJDO01;f__JAHJDO01;g__JAHJDO01;s__JAHJDO01 sp023129655
RS_16_sbin_26	d__Bacteria;p__Planctomycetota;c__Brocadiia;o__SM23-32;f__SM23-32;g__JAUVVP01;s__JAUVVP01 sp030604585
RS_16_sbin_28	d__Bacteria;p__Latescibacterota;c__MVCY01;o__MVCY01;f__MVCY01;g__MVCY01;s__MVCY01 sp030629295
RS_16_sbin_3	d__Bacteria;p__Cloacimonadota;c__Cloacimonadia;o__JGIOTU-2;f__JGIOTU-2;g__JAGMCF01;s__JAGMCF01 sp023129415
RS_16_sbin_31	d__Bacteria;p__Zixibacteria;c__MSB-5A5;o__GN15;f__FEB-12;g__JAJRTA01;s__JAJRTA01 sp030619425
RS_16_sbin_34	d__Bacteria;p__Desulfobacterota;c__Anaeroferrophillalia;o__Anaeroferrophillales;f__Anaeroferrophillaceae;g__DQWO01;s__
RS_16_sbin_40	d__Bacteria;p__Planctomycetota;c__Phycisphaerae;o__Sedimentisphaerales;f__SG8-4;g__CAJVYK01;s__
RS_16_sbin_51	d__Bacteria;p__JABMQX01;c__JABMQX01;o__JABMQX01;f__;g__;s__
RS_16_sbin_52	d__Bacteria;p__Electryoneota;c__B3-LCP;o__B3-LCP;f__B3-LCP;g__;s__
RS_16_sbin_55	d__Bacteria;p__Chloroflexota;c__Dehalococcoidia;o__Dehalococcoidales;f__DAOWJC01;g__DAOWJC01;s__
RS_16_sbin_59	d__Bacteria;p__Chloroflexota;c__Dehalococcoidia;o__Dehalococcoidales;f__BS750m-G39;g__BS750m-G39;s__
RS_16_sbin_6	d__Bacteria;p__Eisenbacteria;c__RBG-16-71-46;o__CAIMUX01;f__WJJG01;g__JAGMBO01;s__JAGMBO01 sp023129715
RS_16_sbin_61	d__Bacteria;p__Aerophobota;c__Aerophobia;o__Aerophobales;f__AE-B3A;g__AE-B3B;s__AE-B3B sp005223085
RS_17_sbin_1	d__Bacteria;p__Planctomycetota;c__B129-G9;o__B129-G9;f__B129-G9;g__B129-G9;s__B129-G9 sp030622295
RS_17_sbin_16	d__Bacteria;p__Dependentiae;c__Babeliae;o__Babeliales;f__UASB340;g__UASB340;s__UASB340 sp030629005
RS_17_sbin_26	d__Bacteria;p__Aerophobota;c__;o__;f__;g__;s__
RS_17_sbin_27	d__Bacteria;p__Patescibacteria;c__Paceibacteria;o__Paceibacterales;f__DAOVPY01;g__DAOVPY01;s__DAOVPY01 sp030628945
RS_17_sbin_28	d__Bacteria;p__Cloacimonadota;c__Cloacimonadia;o__JGIOTU-2;f__JGIOTU-2;g__JAGMCF01;s__JAGMCF01 sp030628975
RS_17_sbin_35	d__Bacteria;p__Eisenbacteria;c__RBG-16-71-46;o__CAIMUX01;f__WJJG01;g__DAOVQB01;s__DAOVQB01 sp023128935
RS_17_sbin_37	d__Bacteria;p__WOR-3;c__UBA3073;o__UBA3073;f__UBA3073;g__JAGMCL01;s__JAGMCL01 sp023129165
RS_17_sbin_4	d__Bacteria;p__Acidobacteriota;c__Aminicenantia;o__Aminicenantales;f__Aminicenantaceae;g__DAOVDI01;s__
RS_17_sbin_40	d__Bacteria;p__Krumholzibacteriota;c__Krumholzibacteria;o__Krumholzibacteriales;f__Krumholzibacteriaceae;g__DAOUUU01;s__
RS_17_sbin_42	d__Bacteria;p__Patescibacteria;c__Paceibacteria;o__Paceibacterales;f__JAGMDC01;g__JAGMDC01;s__JAGMDC01 sp023128895
RS_17_sbin_43	d__Bacteria;p__Planctomycetota;c__Phycisphaerae;o__UBA1845;f__Fen-1342;g__JAGMDK01;s__JAGMDK01 sp023128695
RS_17_sbin_46	d__Bacteria;p__Cloacimonadota;c__Cloacimonadia;o__Cloacimonadales;f__TCS61;g__JACNIV01;s__JACNIV01 sp030628755
RS_17_sbin_48	d__Bacteria;p__Bacteroidota;c__Bacteroidia;o__Bacteroidales;f__VadinHA17;g__G020353115;s__G020353115 sp030628785
RS_17_sbin_50	d__Bacteria;p__NPL-UPA2;c__JAUVJM01;o__JAUVJM01;f__JAUVJM01;g__JAUVJM01;s__
RS_17_sbin_51	d__Bacteria;p__WOR-3;c__UBA3073;o__JACQXS01;f__JACQXS01;g__JAGMCN01;s__JAGMCN01 sp023129235
RS_17_sbin_61	d__Bacteria;p__Pseudomonadota;c__Gammaproteobacteria;o__UBA6429;f__UBA6429;g__JAGLTQ01;s__
RS_17_sbin_72	d__Bacteria;p__Patescibacteria;c__UBA1384;o__JAMDBS01;f__DAOVQR01;g__DAOVQR01;s__DAOVQR01 sp030628575
RS_17_sbin_77	d__Bacteria;p__Planctomycetota;c__Phycisphaerae;o__Sedimentisphaerales;f__SG8-4;g__CS2-K091;s__
RS_17_sbin_8	d__Bacteria;p__Omnitrophota;c__Koll11;o__;f__;g__;s__
RS_18_sbin_13	d__Bacteria;p__Zixibacteria;c__MSB-5A5;o__GN15;f__JAAZOE01;g__;s__
RS_18_sbin_14	d__Bacteria;p__Planctomycetota;c__Phycisphaerae;o__SM23-33;f__SM23-33;g__DAOVQV01;s__DAOVQV01 sp030628445
RS_18_sbin_16	d__Bacteria;p__TA06_A;c__DAOVCL01;o__DAOVCL01;f__DAOVCL01;g__DAOVCL01;s__DAOVCL01 sp030670005
RS_18_sbin_2	d__Bacteria;p__Planctomycetota;c__Phycisphaerae;o__SM23-33;f__SM23-33;g__HyVt-337;s__
RS_18_sbin_23	d__Bacteria;p__Planctomycetota;c__DG-23;o__;f__;g__;s__
RS_18_sbin_27	d__Bacteria;p__Chloroflexota;c__Dehalococcoidia;o__GIF9;f__AB-539-J10;g__JAGMDB01;s__JAGMDB01 sp023128875
RS_18_sbin_3	d__Bacteria;p__Bipolaricaulota;c__Bipolaricaulia;o__UBA7950;f__UBA9294;g__JAUWNS01;s__
RS_18_sbin_34	d__Bacteria;p__Planctomycetota;c__Brocadiia;o__SM23-32;f__SM23-32;g__DAOVRD01;s__DAOVRD01 sp030628375
RS_18_sbin_38	d__Bacteria;p__Zixibacteria;c__MSB-5A5;o__MSB-5A5;f__SM1-73;g__;s__
RS_18_sbin_39	d__Bacteria;p__NPL-UPA2;c__JAUVJM01;o__;f__;g__;s__
RS_18_sbin_41	d__Bacteria;p__Chloroflexota;c__Dehalococcoidia;o__Dehalococcoidales;f__RBG-16-60-22;g__JAFGPF01;s__JAFGPF01 sp030628245
RS_18_sbin_44	d__Bacteria;p__TA06_A;c__DG-26_A;o__SM23-81;f__SM23-81;g__DAOVRJ01;s__DAOVRJ01 sp030628225
RS_18_sbin_47	d__Bacteria;p__JAJVIF01;c__JAJVIF01;o__JAPKYR01;f__;g__;s__
RS_18_sbin_51	d__Bacteria;p__Planctomycetota;c__Phycisphaerae;o__Sedimentisphaerales;f__SG8-4;g__DAOVRL01;s__DAOVRL01 sp023128595
RS_18_sbin_54	d__Bacteria;p__Chloroflexota;c__Dehalococcoidia;o__SZUA-161;f__JAUWZY01;g__;s__
RS_18_sbin_55	d__Bacteria;p__Chloroflexota;c__Dehalococcoidia;o__GIF9;f__AB-539-J10;g__;s__
RS_18_sbin_57	d__Bacteria;p__Planctomycetota;c__B129-G9;o__B129-G9;f__B129-G9;g__B129-G9;s__B129-G9 sp030622295
RS_18_sbin_61	d__Bacteria;p__NPL-UPA2;c__JAUVJM01;o__JAUVJM01;f__JAUVJM01;g__;s__
RS_18_sbin_63	d__Bacteria;p__WOR-3;c__WOR-3;o__SM23-42;f__SM23-42;g__SOIY01;s__SOIY01 sp023128195
RS_18_sbin_64	d__Bacteria;p__Aerophobota;c__Aerophobia;o__Aerophobales;f__AE-B3A;g__JAUWRC01;s__JAUWRC01 sp030640665
RS_18_sbin_66	d__Bacteria;p__Planctomycetota;c__Phycisphaerae;o__Sedimentisphaerales;f__SG8-4;g__JAUWAY01;s__
RS_18_sbin_71	d__Bacteria;p__JAHJDO01;c__JAHJDO01;o__JAHJDO01;f__JAHJDO01;g__JAHJDO01;s__
RS_19_sbin_11	d__Bacteria;p__Desulfobacterota;c__DSM-4660;o__Desulfatiglandales;f__B25-G16;g__B33-G16;s__B33-G16 sp030633645
RS_19_sbin_13	d__Bacteria;p__Bacillota_F;c__Halanaerobiia;o__DY22613;f__DY22613;g__JAGMES01;s__JAGMES01 sp023128035
RS_19_sbin_17	d__Bacteria;p__Zixibacteria;c__MSB-5A5;o__MSB-5A5;f__SM1-73;g__SM23-73-3;s__SM23-73-3 sp023127875
RS_19_sbin_18	d__Bacteria;p__Planctomycetota;c__B129-G9;o__B129-G9;f__B129-G9;g__B129-G9;s__B129-G9 sp030622295
RS_19_sbin_2	d__Bacteria;p__UBA6262;c__UBA6262;o__JAGLHV01;f__JAGLHV01;g__JAGLHV01;s__
RS_19_sbin_20	d__Bacteria;p__Krumholzibacteriota;c__Krumholzibacteria;o__Krumholzibacteriales;f__Krumholzibacteriaceae;g__;s__
RS_19_sbin_30	d__Bacteria;p__WOR-3;c__UBA3073;o__JACQXS01;f__JACQXS01;g__JAGMCN01;s__JAGMCN01 sp030605695
RS_19_sbin_33	d__Bacteria;p__WOR-3;c__E44-bin80;o__E44-bin80;f__E44-bin80;g__JAGMEZ01;s__JAGMEZ01 sp023127905
RS_19_sbin_43	d__Bacteria;p__VGIX01;c__VGIX01;o__VGIX01;f__VGIX01;g__;s__
RS_19_sbin_48	d__Bacteria;p__WOR-3;c__E44-bin80;o__E44-bin80;f__E44-bin80;g__E44-bin80;s__
RS_19_sbin_51	d__Bacteria;p__Planctomycetota;c__Phycisphaerae;o__Sedimentisphaerales;f__SG8-4;g__NIOZ-UU13;s__
RS_19_sbin_65	d__Bacteria;p__NPL-UPA2;c__JAUVJM01;o__JAUVJM01;f__JAUVJM01;g__;s__
RS_19_sbin_7	d__Bacteria;p__Bipolaricaulota;c__Bipolaricaulia;o__UBA7950;f__UBA9294;g__JAUWNS01;s__
RS_1_sbin_10	d__Bacteria;p__Omnitrophota;c__Koll11;o__B26-G9;f__B26-G9;g__JAGLQQ01;s__JAGLQQ01 sp023136735
RS_1_sbin_17	d__Bacteria;p__Campylobacterota;c__Campylobacteria;o__Campylobacterales;f__Sulfurimonadaceae;g__Sulfurimonas;s__
RS_1_sbin_18	d__Bacteria;p__Pseudomonadota;c__Gammaproteobacteria;o__GRL18;f__GRL18;g__GRL18;s__GRL18 sp023144715
RS_1_sbin_23	d__Bacteria;p__Chloroflexota;c__Dehalococcoidia;o__Dehalococcoidales;f__SURF-40;g__;s__
RS_1_sbin_25	d__Bacteria;p__JAFGBW01;c__JAFGBW01;o__JAFGJP01;f__JAFGJP01;g__JAGLFH01;s__JAGLFH01 sp023144635
RS_1_sbin_26	d__Bacteria;p__Bacteroidota;c__Bacteroidia;o__Bacteroidales;f__JAOZMU01;g__;s__
RS_1_sbin_3	d__Bacteria;p__Pseudomonadota;c__Gammaproteobacteria;o__SZUA-229;f__SZUA-229;g__GCA-2746365;s__
RS_1_sbin_32	d__Bacteria;p__Desulfobacterota;c__Desulfobacteria;o__Desulfobacterales;f__Desulfobacteraceae;g__Desulfobacula;s__Desulfobacula sp023144585
RS_1_sbin_37	d__Bacteria;p__Bacteroidota;c__Bacteroidia;o__Bacteroidales;f__JAOZTL01;g__JAOZTL01;s__
RS_1_sbin_42	d__Bacteria;p__Spirochaetota;c__Spirochaetia;o__B11-G9;f__B11-G9;g__JAJRQE01;s__JAJRQE01 sp030633365
RS_1_sbin_46	d__Bacteria;p__Desulfobacterota;c__Desulfobulbia;o__Desulfobulbales;f__Desulfurivibrionaceae;g__DAOVSZ01;s__DAOVSZ01 sp030627725
RS_1_sbin_47	d__Bacteria;p__Pseudomonadota;c__Gammaproteobacteria;o__Beggiatoales;f__Beggiatoaceae;g__JAGLFE01;s__JAGLFE01 sp023144675
RS_1_sbin_50	d__Bacteria;p__DAOVTB01;c__DAOVTB01;o__DAOVTB01;f__DAOVTB01;g__DAOVTB01;s__DAOVTB01 sp030633305
RS_1_sbin_55	d__Bacteria;p__Bacteroidota;c__Bacteroidia;o__Flavobacteriales;f__Flavobacteriaceae;g__Lutimonas;s__Lutimonas sp030633285
RS_1_sbin_56	d__Bacteria;p__Desulfobacterota;c__Desulfobacteria;o__Desulfobacterales;f__JAUCGF01;g__JAUCGF01;s__
RS_1_sbin_58	d__Bacteria;p__Bacteroidota;c__Bacteroidia;o__Bacteroidales;f__JAFGXI01;g__DAOVTE01;s__DAOVTE01 sp030627705
RS_1_sbin_6	d__Bacteria;p__Latescibacterota;c__4484-107;o__4484-107;f__4484-107;g__4484-107;s__
RS_1_sbin_61	d__Bacteria;p__Bacteroidota;c__Bacteroidia;o__Flavobacteriales;f__Flavobacteriaceae;g__Lutimonas;s__Lutimonas sp030633225
RS_1_sbin_62	d__Bacteria;p__Desulfobacterota;c__Anaeroferrophillalia;o__Anaeroferrophillales;f__Tharpellaceae;g__Tharpella;s__Tharpella sp030633185
RS_1_sbin_63	d__Bacteria;p__Bacteroidota;c__Bacteroidia;o__Bacteroidales;f__JAADGE01;g__JAADGE01;s__
RS_1_sbin_66	d__Bacteria;p__Pseudomonadota;c__Gammaproteobacteria;o__Beggiatoales;f__Beggiatoaceae;g__DAOVZS01;s__DAOVZS01 sp030633165
RS_1_sbin_70	d__Bacteria;p__Bacteroidota;c__Bacteroidia;o__Flavobacteriales;f__Flavobacteriaceae;g__Lutibacter;s__
RS_1_sbin_71	d__Bacteria;p__Desulfobacterota;c__Desulfobulbia;o__Desulfobulbales;f__Desulfobulbaceae;g__DAOVTM01;s__DAOVTM01 sp030633145
RS_1_sbin_72	d__Bacteria;p__Pseudomonadota;c__Gammaproteobacteria;o__GCA-001735895;f__GCA-001735895;g__JACNJF01;s__
RS_1_sbin_73	d__Bacteria;p__Desulfobacterota;c__Desulfobulbia;o__Desulfobulbales;f__Desulfocapsaceae;g__Desulfocapsa;s__
RS_1_sbin_74	d__Bacteria;p__Omnitrophota;c__Koll11;o__Zapsychrales;f__Zapsychraceae;g__2-02-FULL-52-10;s__2-02-FULL-52-10 sp030634235
RS_1_sbin_80	d__Bacteria;p__Bdellovibrionota;c__Bacteriovoracia;o__Bacteriovoracales;f__Bacteriovoracaceae;g__DAOVTR01;s__DAOVTR01 sp030633015
RS_1_sbin_81	d__Bacteria;p__Pseudomonadota;c__Gammaproteobacteria;o__UBA6429;f__UBA6429;g__JAGLTQ01;s__
RS_1_sbin_83	d__Bacteria;p__Bacteroidota;c__Bacteroidia;o__Bacteroidales;f__UBA12481;g__JAUVKA01;s__
RS_1_sbin_9	d__Bacteria;p__Krumholzibacteriota;c__Krumholzibacteria;o__LZORAL124-64-63;f__LZORAL124-64-63;g__JAGRNP01;s__JAGRNP01 sp030632925
RS_2_sbin_11	d__Bacteria;p__Desulfobacterota;c__Anaeroferrophillalia;o__Anaeroferrophillales;f__Tharpellaceae;g__Tharpella;s__
RS_2_sbin_17	d__Bacteria;p__Desulfobacterota;c__Desulfobacteria;o__Desulfobacterales;f__Desulfobacteraceae;g__JAIOSM01;s__JAIOSM01 sp023143455
RS_2_sbin_19	d__Bacteria;p__Bacteroidota;c__Bacteroidia;o__Bacteroidales;f__JAADGE01;g__JAADGE01;s__
RS_2_sbin_22	d__Bacteria;p__Bacteroidota;c__Bacteroidia;o__Bacteroidales;f__Prolixibacteraceae;g__Draconibacterium;s__Draconibacterium sp030632865
RS_2_sbin_24	d__Bacteria;p__Pseudomonadota;c__Gammaproteobacteria;o__UBA4486;f__UBA4486;g__SMWN01;s__
RS_2_sbin_30	d__Bacteria;p__Pseudomonadota;c__Gammaproteobacteria;o__Pseudomonadales;f__Pseudomonadaceae;g__Halopseudomonas;s__Halopseudomonas aestusnigri
RS_2_sbin_33	d__Bacteria;p__Desulfobacterota_D;c__UBA1144;o__UBA2774;f__UBA2774;g__CR02bin9;s__CR02bin9 sp030632765
RS_2_sbin_34	d__Bacteria;p__JAAXHH01;c__;o__;f__;g__;s__
RS_2_sbin_36	d__Bacteria;p__Pseudomonadota;c__Gammaproteobacteria;o__GRL18;f__GRL18;g__GRL18;s__GRL18 sp030632745
RS_2_sbin_37	d__Bacteria;p__Pseudomonadota;c__Gammaproteobacteria;o__Beggiatoales;f__Beggiatoaceae;g__QNES01;s__QNES01 sp023143415
RS_2_sbin_38	d__Bacteria;p__Patescibacteria;c__Paceibacteria;o__JAHIHE01;f__JAGLIN01;g__JAGLIM01;s__JAGLIM01 sp023142995
RS_2_sbin_4	d__Bacteria;p__Planctomycetota;c__Brocadiia;o__SM23-32;f__SM23-32;g__;s__
RS_2_sbin_41	d__Bacteria;p__Gemmatimonadota;c__Gemmatimonadetes;o__Palauibacterales;f__Palauibacteraceae;g__Benthicola;s__
RS_2_sbin_43	d__Bacteria;p__Patescibacteria;c__ABY1;o__BM507;f__UBA12075;g__JAGLYP01;s__JAGLYP01 sp023142915
RS_2_sbin_45	d__Bacteria;p__Pseudomonadota;c__Gammaproteobacteria;o__SZUA-229;f__SZUA-229;g__GCA-2746365;s__
RS_2_sbin_48	d__Bacteria;p__Pseudomonadota;c__Gammaproteobacteria;o__GRL18;f__GRL18;g__GRL18;s__GRL18 sp030632625
RS_2_sbin_54	d__Bacteria;p__Desulfobacterota;c__Desulfobacteria;o__Desulfobacterales;f__Desulfobacteraceae;g__Desulfobacula;s__
RS_2_sbin_58	d__Bacteria;p__Pseudomonadota;c__Gammaproteobacteria;o__Xanthomonadales;f__SZUA-36;g__JAJRRA01;s__
RS_2_sbin_6	d__Bacteria;p__Verrucomicrobiota;c__Kiritimatiellia;o__UBA8416;f__CAMZLY01;g__CAMZLY01;s__CAMZLY01 sp030632465
RS_2_sbin_60	d__Bacteria;p__Bacteroidota;c__Bacteroidia;o__Bacteroidales;f__DYOH01;g__DYOH01;s__DYOH01 sp030632545
RS_2_sbin_68	d__Bacteria;p__Desulfobacterota;c__DSM-4660;o__Desulfatiglandales;f__Desulfatiglandaceae;g__Desulfacyla;s__Desulfacyla sp030632525
RS_2_sbin_69	d__Bacteria;p__BMS3Abin14;c__BMS3Abin14;o__BMS3Abin14;f__BMS3Abin14;g__JALHUC01;s__
RS_2_sbin_72	d__Bacteria;p__Marinisomatota;c__Marinisomatia;o__Marinisomatales;f__JAHJCW01;g__JAHJCW01;s__
RS_2_sbin_75	d__Bacteria;p__Desulfobacterota;c__Desulfuromonadia;o__Desulfuromonadales;f__BM103;g__M0040;s__
RS_2_sbin_77	d__Bacteria;p__Desulfobacterota;c__Desulfobulbia;o__Desulfobulbales;f__Desulfocapsaceae;g__Desulfomarina;s__Desulfomarina sp030632405
RS_2_sbin_9	d__Bacteria;p__Patescibacteria;c__Gracilibacteria;o__UBA4473;f__UBA4473;g__JAGLIF01;s__JAGLIF01 sp023143095
RS_3_sbin_1	d__Bacteria;p__JAGLTZ01;c__JAGLTZ01;o__JAGLTZ01;f__JAGLTZ01;g__JALGVQ01;s__JALGVQ01 sp025774615
RS_3_sbin_12	d__Bacteria;p__Pseudomonadota;c__Zetaproteobacteria;o__Mariprofundales;f__Mariprofundaceae;g__WSZY01;s__
RS_3_sbin_16	d__Bacteria;p__Pseudomonadota;c__Alphaproteobacteria;o__Rhodospirillales_A;f__Magnetovibrionaceae;g__DAOVVL01;s__
RS_3_sbin_19	d__Bacteria;p__Chloroflexota;c__Dehalococcoidia;o__Dehalococcoidales;f__DAOVUZ01;g__DAOVUZ01;s__DAOVUZ01 sp030632305
RS_3_sbin_2	d__Bacteria;p__Pseudomonadota;c__Gammaproteobacteria;o__UBA9214;f__UBA9214;g__UBA9214;s__UBA9214 sp030632175
RS_3_sbin_20	d__Bacteria;p__Krumholzibacteriota;c__Krumholzibacteria;o__LZORAL124-64-63;f__LZORAL124-64-63;g__;s__
RS_3_sbin_21	d__Bacteria;p__Patescibacteria;c__Paceibacteria;o__JAHIHE01;f__JAGLIN01;g__JAGLIN01;s__JAGLIN01 sp023142975
RS_3_sbin_25	d__Bacteria;p__Omnitrophota;c__Koll11;o__Tantalellales;f__Tantalellaceae;g__Aadella;s__Aadella sp023142805
RS_3_sbin_26	d__Bacteria;p__Spirochaetota;c__Spirochaetia;o__SZUA-6;f__DRHE01;g__JAFGQJ01;s__JAFGQJ01 sp023136785
RS_3_sbin_27	d__Bacteria;p__Patescibacteria;c__ABY1;o__UBA1558;f__GWA2-36-10;g__DAOVVF01;s__DAOVVF01 sp030632225
RS_3_sbin_3	d__Bacteria;p__Krumholzibacteriota;c__Krumholzibacteria;o__WVZY01;f__;g__;s__
RS_3_sbin_32	d__Bacteria;p__Bacteroidota;c__Bacteroidia;o__Cytophagales;f__Cyclobacteriaceae;g__JAAUQL01;s__JAAUQL01 sp030637245
RS_3_sbin_38	d__Bacteria;p__4572-55;c__;o__;f__;g__;s__
RS_3_sbin_40	d__Bacteria;p__Pseudomonadota;c__Alphaproteobacteria;o__Rhodospirillales_A;f__Magnetovibrionaceae;g__DAOVVL01;s__DAOVVL01 sp030637205
RS_3_sbin_45	d__Bacteria;p__Gemmatimonadota;c__Gemmatimonadetes;o__Longimicrobiales;f__UBA6960;g__;s__
RS_3_sbin_48	d__Bacteria;p__Nitrospirota;c__Thermodesulfovibrionia;o__UBA6902;f__BMS3Bbin08;g__DAOVVO01;s__DAOVVO01 sp030637135
RS_3_sbin_56	d__Bacteria;p__Planctomycetota;c__Phycisphaerae;o__Sedimentisphaerales;f__Anaerohalosphaeraceae;g__DAOVVQ01;s__DAOVVQ01 sp030637065
RS_3_sbin_64	d__Bacteria;p__Patescibacteria;c__Gracilibacteria;o__JAHISY01;f__JAHISY01;g__JAHISY01;s__JAHISY01 sp023142645
RS_3_sbin_65	d__Bacteria;p__Desulfobacterota;c__DSWW01;o__DSWW01;f__DSWW01;g__S015-6;s__
RS_3_sbin_71	d__Bacteria;p__Chloroflexota;c__Dehalococcoidia;o__Dehalococcoidales;f__JAUXAE01;g__JAUXAE01;s__
RS_3_sbin_72	d__Bacteria;p__UBA6262;c__UBA6262;o__JAGLHV01;f__JAGLHV01;g__JAGLHV01;s__JAGLHV01 sp023143305
RS_3_sbin_77	d__Bacteria;p__BMS3Abin14;c__BMS3Abin14;o__BMS3Abin14;f__BMS3Abin14;g__SZUA-178;s__SZUA-178 sp030636965
RS_3_sbin_78	d__Bacteria;p__Chloroflexota;c__Dehalococcoidia;o__Dehalococcoidales;f__UBA5760;g__UBA5760;s__UBA5760 sp030639215
RS_3_sbin_80	d__Bacteria;p__Pseudomonadota;c__Gammaproteobacteria;o__Methylococcales;f__Methylomonadaceae;g__QPIN01;s__QPIN01 sp013139755
RS_3_sbin_82	d__Bacteria;p__Calditrichota;c__Calditrichia;o__RBG-13-44-9;f__RBG-13-44-9;g__RQOF01;s__
RS_3_sbin_85	d__Bacteria;p__Nitrospirota;c__Thermodesulfovibrionia;o__UBA6902;f__BMS3Bbin08;g__DAOVVO01;s__
RS_3_sbin_86	d__Bacteria;p__Krumholzibacteriota;c__Krumholzibacteria;o__LZORAL124-64-63;f__LZORAL124-64-63;g__JAUVBS01;s__
RS_3_sbin_9	d__Bacteria;p__JAUVQV01;c__JAUVQV01;o__;f__;g__;s__
RS_3_sbin_93	d__Bacteria;p__Pseudomonadota;c__Gammaproteobacteria;o__GCA-2729495;f__GCA-2729495;g__;s__
RS_3_sbin_98	d__Bacteria;p__Desulfobacterota;c__Desulfobacteria;o__Desulfobacterales;f__UBA11574;g__CALANC01;s__
RS_4_sbin_14	d__Bacteria;p__Pseudomonadota;c__Alphaproteobacteria;o__Micavibrionales;f__Micavibrionaceae;g__UBA1672;s__UBA1672 sp023140905
RS_4_sbin_18	d__Bacteria;p__Gemmatimonadota;c__Gemmatimonadetes;o__Palauibacterales;f__Palauibacteraceae;g__G020351855;s__G020351855 sp030636765
RS_4_sbin_20	d__Bacteria;p__Bacteroidota;c__Bacteroidia;o__Flavobacteriales;f__Flavobacteriaceae;g__Maribacter_A;s__Maribacter_A sp023141835
RS_4_sbin_24	d__Bacteria;p__Pseudomonadota;c__Gammaproteobacteria;o__HK1;f__HK1;g__JAABYT01;s__
RS_4_sbin_29	d__Bacteria;p__Patescibacteria;c__Paceibacteria;o__JAHIHE01;f__JAGLIN01;g__JAGLIN01;s__
RS_4_sbin_31	d__Bacteria;p__Desulfobacterota;c__Anaeroferrophillalia;o__Anaeroferrophillales;f__Tharpellaceae;g__Tharpella;s__
RS_4_sbin_34	d__Bacteria;p__Desulfobacterota;c__DSWW01;o__DSWW01;f__DSWW01;g__S015-6;s__
RS_4_sbin_35	d__Bacteria;p__Patescibacteria;c__Gracilibacteria;o__JAHISY01;f__JAHISY01;g__JAHISY01;s__
RS_4_sbin_4	d__Bacteria;p__Patescibacteria;c__Paceibacteria;o__Paceibacterales;f__JAGLPU01;g__JAGLPU01;s__
RS_4_sbin_43	d__Bacteria;p__Desulfobacterota;c__WTBG01;o__WTBG01;f__WTBG01;g__WTBG01;s__WTBG01 sp013139225
RS_4_sbin_48	d__Bacteria;p__Bacillota_I;c__Bacilli_A;o__Izemoplasmatales;f__Izemoplasmataceae;g__JAFGXW01;s__JAFGXW01 sp030636545
RS_4_sbin_49	d__Bacteria;p__Pseudomonadota;c__Gammaproteobacteria;o__Methylococcales;f__Methylomonadaceae;g__QPIN01;s__
RS_4_sbin_54	d__Bacteria;p__Patescibacteria;c__Paceibacteria;o__JAHIHE01;f__JAGLIN01;g__JAGLLA01;s__JAGLLA01 sp023140775
RS_4_sbin_55	d__Bacteria;p__Pseudomonadota;c__Gammaproteobacteria;o__Methylococcales;f__Methylomonadaceae;g__Methyloprofundus;s__Methyloprofundus sp030636485
RS_4_sbin_61	d__Bacteria;p__Pseudomonadota;c__Gammaproteobacteria;o__BMS3Bbin11;f__BMS3Bbin11;g__BMS3Bbin11;s__BMS3Bbin11 sp030636465
RS_4_sbin_64	d__Bacteria;p__Gemmatimonadota;c__Gemmatimonadetes;o__Gemmatimonadales;f__GWC2-71-9;g__JABDII01;s__
RS_4_sbin_65	d__Bacteria;p__Pseudomonadota;c__Gammaproteobacteria;o__SZUA-152;f__SZUA-152;g__JAUVNZ01;s__
RS_4_sbin_71	d__Bacteria;p__Pseudomonadota;c__Gammaproteobacteria;o__Nitrosococcales;f__Methylophagaceae;g__GCA-002733105;s__
RS_5_sbin_11	d__Bacteria;p__SM23-31;c__SM23-31;o__JAUVVT01;f__JAUVVT01;g__;s__
RS_5_sbin_110	d__Bacteria;p__Patescibacteria;c__ABY1;o__BM507;f__UBA12075;g__JAGLNE01;s__JAGLNE01 sp030636285
RS_5_sbin_13	d__Bacteria;p__Pseudomonadota;c__Gammaproteobacteria;o__SZUA-229;f__SZUA-229;g__LH-M37;s__LH-M37 sp023136715
RS_5_sbin_23	d__Bacteria;p__Desulfobacterota;c__GWC2-55-46;o__GWC2-55-46;f__DRQE01;g__DAOVXI01;s__DAOVXI01 sp030636245
RS_5_sbin_24	d__Bacteria;p__Desulfobacterota;c__Syntrophobacteria;o__BM002;f__BM002;g__BM002;s__BM002 sp030613915
RS_5_sbin_25	d__Bacteria;p__Chloroflexota;c__Dehalococcoidia;o__Dehalococcoidales;f__JAUXAE01;g__JAUXAE01;s__JAUXAE01 sp030665535
[truncated: 1,166 more rows]
