# Supplementary material for: The risk of pathogenicity and antibiotic resistance in deep-sea cold seep microorganisms
Source: mSystems. 2025 May 21;10(6):e01571-24. doi: 10.1128/msystems.01571-24 (PMC12172429; doi:10.1128/msystems.01571-24)
Supplement: Table S2 — Relative abundances of VFs. [file msystems.01571-24-s0003.xlsx]

## Sheet: Table S2
Supplementary Table 2. Relative abundances of VFs identified in the non-redundant gene catalog at different sites, in the unit of Gene Per Million (GPM).
gene_id	Site	GPM	VF_name	VF_category_level1	taxonomy	Function	Mechanism	lgGPM
EGM_k127_3886901_length_1468_cov_9.0000_2	A10	0.029844	EF-Tu	Adherence	Mycoplasma mycoides subsp. mycoides SC str. PG1			-1.52514
EGM_k127_7904279_length_1126_cov_6.0000_2	A10	0.081567	FAS-II	Nutritional/Metabolic factor	Mycobacterium sp. JLS			-1.08849
EGM_k127_5992069_length_1113_cov_6.0000_1	A10	0.016001	Heme uptake	Nutritional/Metabolic factor	Mycobacterium smegmatis JS623			-1.79585
EGM_k127_6756802_length_1017_cov_5.0000_1	A10	0.003423	LAM	Immune modulation	Mycobacterium smegmatis JS623	Important immunomodulator: AraLAM is a potent inducer of chemoattractant cytokines. PILAM can also induce a potent proinflammatory response in macrophages and dendritic cells. ManLAM is involved in the inhibition of phagosome maturation, apoptosis and cytokine secretion, thus may contribute to circumvent the activation of a pulmonary granulocytic response, which may be important in the early immu…		-2.46559
EGM_k127_7386115_length_1010_cov_4.0000_2	A10	0.10853	PcaA	Others	Mycobacterium ulcerans Agy99	Cyclopropane synthase that incorporates a single proximal cycloproprane ring on the alpha-mycolic acids and the production of cord factor in the cell wall; required for virulence and persistence	Inhibition of cyclopropanation of cell wall mycolic acid can result in a change in lipid fluidity and cell wall permeability, and therefore a change in resistance to reactive oxygen intermediates (ROIs) and reactive nitrogen intermediates (RNIs)	-0.96445
EGM_k127_4095392_length_931_cov_6.0000_1	A10	0.002929	Glutamine synthesis	Nutritional/Metabolic factor	Mycobacterium tuberculosis str. Haarlem/NITR202			-2.53328
EGM_k127_7609_length_909_cov_4.0000_2	A10	0.033533	IdeR	Regulation	Mycobacterium gilvum PYR-GCK	Repressor of iron acquisition genes, activator of iron storage genes and a positive regulator of oxidative stress responses		-1.47453
EGM_k127_7725216_length_870_cov_6.0000_1	A10	0.013955	PanC/PanD	Nutritional/Metabolic factor	Mycobacterium smegmatis JS623	Lipid biosynthesis and metabolism play a pivotal role in the intracellular replication and persistence of M. tuberculosis. Pantothenic acid (vitamin B5) is an essential molecule required for the synthesis of coenzyme A and acyl carrier protein (ACP). PanC (pantothenate synthetase) and PanD (aspartate-1-decarboxylase) involved in pantothenate biosynthesis.		-1.85527
EGM_k127_6835559_length_862_cov_7.0000_1	A10	0.0149	Nitrate reductase	Nutritional/Metabolic factor	Mycobacterium sp. JLS	Nitrate respiration helps the bacteria to survive in O2-depleted areas of inflammatory or necrotic tissue		-1.82681
EGM_k127_1293427_length_855_cov_5.0000_1	A10	0.009046	GPL locus	Immune modulation	Mycobacterium smegmatis JS623			-2.04354
EGM_k127_5717199_length_853_cov_5.0000_1	A10	0.089446	Glutamine synthesis	Nutritional/Metabolic factor	Mycobacterium smegmatis str. MC2 155			-1.04844
EGM_k127_5087198_length_817_cov_3.0000_1	A10	0.025033	Proteasome-associated proteins	Stress survival	Mycobacterium tuberculosis RGTB327			-1.60149
EGM_k127_3615860_length_808_cov_4.0000_1	A10	0.023307	GPL locus	Immune modulation	Mycobacterium sp. KMS			-1.63251
EGM_k127_7162957_length_792_cov_4.0000_1	A10	0.015051	BvrR-BvrS	Regulation	Brucella melitensis bv. 1 str. 16M	Controls the expression of genes involved with the maintenance of cell envelope integrity. These genes encode multiple members of the Omp3 family of proteins (Omp25 (also named Omp3a), Omp22 or Omp3b) as well as gene products that modify the fatty acid composition of the lipid A moiety of the LPS; controls the expression of the T4SS VirB		-1.82243
EGM_k127_4612001_length_790_cov_8.0000_1	A10	0.049616	Antigen 85	Adherence	Mycobacterium smegmatis JS623	Mycolyltransferase activity that transfer long-chain mycolic acids to trehalose derivatives (i.e., cord factor, a toxic glycolipid consisting of two mycolic acid molecules linked to trehalose by the hydroxyl groups of carbons 6 and 6' --> trehalose 6,6'-dimycolate (TDM), is an important immunomodulatory component of the cell wall), pivotal for the biosynthesis of the mycobacterial cell wall and f…		-1.30438
EGM_k127_1610031_length_790_cov_4.0000_1	A10	0.044169	SodA	Stress survival	Mycobacterium sp. JDM601	Iron-dependent enzyme, important for survival of intracellular pathogens during infection		-1.35488
EGM_k127_4892027_length_787_cov_2.0000_1	A10	0.003638	Antigen 85	Adherence	Mycobacterium smegmatis str. MC2 155	Mycolyltransferase activity that transfer long-chain mycolic acids to trehalose derivatives (i.e., cord factor, a toxic glycolipid consisting of two mycolic acid molecules linked to trehalose by the hydroxyl groups of carbons 6 and 6' --> trehalose 6,6'-dimycolate (TDM), is an important immunomodulatory component of the cell wall), pivotal for the biosynthesis of the mycobacterial cell wall and f…		-2.43914
EGM_k127_746534_length_770_cov_13.0000_1	A10	0.025033	Proteasome-associated proteins	Stress survival	Mycobacterium tuberculosis RGTB327			-1.60149
EGM_k127_3604809_length_758_cov_7.0000_1	A10	0.014977	SigH	Regulation	Mycobacterium marinum M	Involved in response to heat shock and oxidative stress		-1.82458
EGM_k127_7854904_length_744_cov_3.0000_1	A10	0.008554	SigA	Regulation	Mycobacterium smegmatis str. MC2 155	Sigma A interacts with a transcriptional activator WhiB3 to allow the expression of genes necessary for virulence		-2.06783
EGM_k127_2481509_length_744_cov_3.0000_1	A10	0.013135	KatA	Stress survival	Neisseria meningitidis MC58	Detoxifies H2O2; Protects against ROS (Reactive oxygen species), a family of chemical that are oxidized version of molecular oxygen, including hydrogen peroxide, superoxide and hydroxyl radicals		-1.88157
EGM_k127_6978527_length_743_cov_6.0000_1	A10	0.007773	RelA	Regulation	Mycobacterium intracellulare str. MOTT36Y	Associated with stationary phase adaptation and long-term survival	Produce ppGpp (guanosine 5'-diphosphate 3'-diphosphate), an 'alarmone' that suppresses synthesis of stable RNA, induces degradative pathways and modulates expression of genes involved in DNA replication	-2.10941
EGM_k127_7596336_length_729_cov_4.0000_1	A10	0.015719	GPL locus	Immune modulation	Mycobacterium indicus pranii MTCC 9506			-1.80358
EGM_k127_7504327_length_722_cov_7.0000_1	A10	0.004105	Nitrate reductase	Nutritional/Metabolic factor	Mycobacterium sp. KMS	Nitrate respiration helps the bacteria to survive in O2-depleted areas of inflammatory or necrotic tissue		-2.38669
EGM_k127_5586607_length_718_cov_4.0000_1	A10	0.012516	MymA operon	Immune modulation	Mycobacterium canettii CIPT 140070010			-1.90253
EGM_k127_48162_length_706_cov_4.0000_1	A10	0.004277	GPL locus	Immune modulation	Mycobacterium avium 104			-2.36886
EGM_k127_487696_length_700_cov_3.0000_1	A10	0.00435	NuoG	Immune modulation	Mycobacterium smegmatis JS623			-2.36151
EGM_k127_2812476_length_698_cov_6.0000_1	A10	0.015719	LAM	Immune modulation	Mycobacterium smegmatis JS623	Important immunomodulator: AraLAM is a potent inducer of chemoattractant cytokines. PILAM can also induce a potent proinflammatory response in macrophages and dendritic cells. ManLAM is involved in the inhibition of phagosome maturation, apoptosis and cytokine secretion, thus may contribute to circumvent the activation of a pulmonary granulocytic response, which may be important in the early immu…		-1.80358
EGM_k127_1527584_length_696_cov_5.0000_1	A10	0.022124	Glutamine synthesis	Nutritional/Metabolic factor	Mycobacterium vanbaalenii PYR-1			-1.65514
EGM_k127_5373357_length_695_cov_5.0000_2	A10	0.045699	FadE29	Nutritional/Metabolic factor	Mycobacterium smegmatis JS623			-1.34009
EGM_k127_7237440_length_687_cov_6.0000_1	A10	0.010373	RelA	Regulation	Mycobacterium gilvum PYR-GCK	Associated with stationary phase adaptation and long-term survival	Produce ppGpp (guanosine 5'-diphosphate 3'-diphosphate), an 'alarmone' that suppresses synthesis of stable RNA, induces degradative pathways and modulates expression of genes involved in DNA replication	-1.9841
EGM_k127_6087859_length_683_cov_4.0000_1	A10	0.004583	Trehalose-recycling ABC transporter	Nutritional/Metabolic factor	Mycobacterium smegmatis JS623			-2.33885
EGM_k127_3424844_length_682_cov_5.0000_2	A10	0.006748	Mce2	Immune modulation	Mycobacterium sp. JLS			-2.17082
EGM_k127_5973502_length_680_cov_4.0000_2	A10	0.063712	ML1683	Adherence	Mycobacterium leprae TN			-1.19578
EGM_k127_2089800_length_678_cov_4.0000_1	A10	0.018667	Nitrate/nitrite transporter	Nutritional/Metabolic factor	Mycobacterium sp. JLS			-1.72893
EGM_k127_3671088_length_675_cov_4.0000_1	A10	0.015069	Cyp125	Nutritional/Metabolic factor	Mycobacterium smegmatis JS623			-1.82192
EGM_k127_1602421_length_675_cov_5.0000_1	A10	0.004667	Accessory secretion factor	Others	Mycobacterium avium subsp. paratuberculosis MAP4			-2.33096
EGM_k127_6559082_length_675_cov_4.0000_1	A10	0.004667	GPL locus	Immune modulation	Mycobacterium intracellulare str. MOTT36Y			-2.33096
EGM_k127_306213_length_668_cov_2.0000_1	A10	0.004798	FadE29	Nutritional/Metabolic factor	Mycobacterium vanbaalenii PYR-1			-2.31894
EGM_k127_7400708_length_667_cov_5.0000_1	A10	0.14717	Nitrate reductase	Nutritional/Metabolic factor	Mycobacterium smegmatis str. MC2 155	Nitrate respiration helps the bacteria to survive in O2-depleted areas of inflammatory or necrotic tissue		-0.832181
EGM_k127_3828204_length_663_cov_4.0000_1	A10	0.038418	Glutamine synthesis	Nutritional/Metabolic factor	Mycobacterium smegmatis JS623			-1.41547
EGM_k127_5538388_length_663_cov_3.0000_2	A10	0.006259	PhoP	Regulation	Mycobacterium gilvum PYR-GCK	Senses Mg2+ starvation, controls expression of genes involved in surface remodeling and adaptation to intracellular growth		-2.2035
EGM_k127_7396873_length_660_cov_5.0000_1	A10	0.04943	Heme uptake	Nutritional/Metabolic factor	Mycobacterium vanbaalenii PYR-1			-1.30601
EGM_k127_5924935_length_650_cov_6.0000_1	A10	0.010168	GPL locus	Immune modulation	Mycobacterium indicus pranii MTCC 9506			-1.99276
EGM_k127_897616_length_649_cov_3.4138_1	A10	0.005135	Cyp125	Nutritional/Metabolic factor	Mycobacterium smegmatis JS623			-2.28946
EGM_k127_4429336_length_647_cov_3.0000_1	A10	0.020538	Antigen 85	Adherence	Mycobacterium smegmatis JS623	Mycolyltransferase activity that transfer long-chain mycolic acids to trehalose derivatives (i.e., cord factor, a toxic glycolipid consisting of two mycolic acid molecules linked to trehalose by the hydroxyl groups of carbons 6 and 6' --> trehalose 6,6'-dimycolate (TDM), is an important immunomodulatory component of the cell wall), pivotal for the biosynthesis of the mycobacterial cell wall and f…		-1.68744
EGM_k127_1527063_length_646_cov_5.0000_1	A10	0.005135	Zn++ metalloprotease	Exoenzyme	Mycobacterium yongonense 05-1390			-2.28946
EGM_k127_3092768_length_646_cov_3.0000_1	A10	0.005135	Accessory secretion factor	Others	Mycobacterium vanbaalenii PYR-1			-2.28946
EGM_k127_6071215_length_642_cov_3.0000_1	A10	0.026198	GPL locus	Immune modulation	Mycobacterium intracellulare str. MOTT36Y			-1.58173
EGM_k127_3068511_length_641_cov_3.0000_2	A10	0.01341	PcaA	Others	Mycobacterium sp. KMS	Cyclopropane synthase that incorporates a single proximal cycloproprane ring on the alpha-mycolic acids and the production of cord factor in the cell wall; required for virulence and persistence	Inhibition of cyclopropanation of cell wall mycolic acid can result in a change in lipid fluidity and cell wall permeability, and therefore a change in resistance to reactive oxygen intermediates (ROIs) and reactive nitrogen intermediates (RNIs)	-1.87257
EGM_k127_4790865_length_636_cov_5.0000_1	A10	0.005294	Mycobactin	Nutritional/Metabolic factor	Mycobacterium tuberculosis str. Haarlem/NITR202	Cell-association mycobactin participates in iron internalization and/or to serve as a temporary iron-holding molecule to prevent sudden influx of excess iron if the metal suddenly becomes available after a period of iron limitation		-2.27622
EGM_k127_7363620_length_635_cov_4.0000_1	A10	0.010697	Rv1837c	Adherence	Mycobacterium tuberculosis H37Rv			-1.97074
EGM_k127_7762889_length_632_cov_3.0000_1	A10	0.018332	Protein kinase G	Immune modulation	Mycobacterium smegmatis JS623			-1.73679
EGM_k127_2747353_length_631_cov_3.0000_1	A10	0.020437	Mycobactin	Nutritional/Metabolic factor	Mycobacterium abscessus subsp. bolletii str. GO 06	Cell-association mycobactin participates in iron internalization and/or to serve as a temporary iron-holding molecule to prevent sudden influx of excess iron if the metal suddenly becomes available after a period of iron limitation		-1.68958
EGM_k127_7836882_length_629_cov_4.0000_1	A10	0.005462	Trehalose-recycling ABC transporter	Nutritional/Metabolic factor	Mycobacterium vanbaalenii PYR-1			-2.26265
EGM_k127_4698606_length_623_cov_8.0000_1	A10	0.011939	Antigen 85	Adherence	Mycobacterium sp. JLS	Mycolyltransferase activity that transfer long-chain mycolic acids to trehalose derivatives (i.e., cord factor, a toxic glycolipid consisting of two mycolic acid molecules linked to trehalose by the hydroxyl groups of carbons 6 and 6' --> trehalose 6,6'-dimycolate (TDM), is an important immunomodulatory component of the cell wall), pivotal for the biosynthesis of the mycobacterial cell wall and f…		-1.92303
EGM_k127_6748413_length_616_cov_9.0000_2	A10	0.04311	Nitrate reductase	Nutritional/Metabolic factor	Mycobacterium smegmatis str. MC2 155	Nitrate respiration helps the bacteria to survive in O2-depleted areas of inflammatory or necrotic tissue		-1.36542
EGM_k127_2756347_length_614_cov_4.0000_1	A10	0.011538	SigF	Regulation	Mycobacterium gilvum Spyr1	Controls the bacterial response to environmental stress, SigF-dependent genes includes numerous regulatory genes and those involved in cell envelop synthesis		-1.93787
EGM_k127_5942298_length_607_cov_6.0000_2	A10	0.066469	Trehalose-recycling ABC transporter	Nutritional/Metabolic factor	Mycobacterium smegmatis JS623			-1.17738
EGM_k127_1308621_length_605_cov_6.0000_1	A10	0.035817	Proteasome-associated proteins	Stress survival	Mycobacterium smegmatis JS623			-1.44591
EGM_k127_5649156_length_602_cov_3.0000_1	A10	0.006039	LAM	Immune modulation	Mycobacterium tuberculosis CAS/NITR204	Important immunomodulator: AraLAM is a potent inducer of chemoattractant cytokines. PILAM can also induce a potent proinflammatory response in macrophages and dendritic cells. ManLAM is involved in the inhibition of phagosome maturation, apoptosis and cytokine secretion, thus may contribute to circumvent the activation of a pulmonary granulocytic response, which may be important in the early immu…		-2.21903
EGM_k127_4864721_length_598_cov_7.0000_1	A10	0.036665	Heme uptake	Nutritional/Metabolic factor	Mycobacterium vanbaalenii PYR-1			-1.43575
EGM_k127_999319_length_598_cov_3.0000_1	A10	0.012222	PrrA/B	Regulation	Mycobacterium sp. JLS			-1.91286
EGM_k127_1011538_length_591_cov_6.0000_1	A10	0.010219	Nitrate reductase	Nutritional/Metabolic factor	Mycobacterium smegmatis str. MC2 155	Nitrate respiration helps the bacteria to survive in O2-depleted areas of inflammatory or necrotic tissue		-1.99059
EGM_k127_6538510_length_591_cov_6.0000_1	A10	0.016452	LPS	Immune modulation	Brucella melitensis bv. 1 str. 16M	Plays a role in entry and early survival inside macrophages; Resistance to innate-immunity anti-bacterial responses; a modulator of the immune response	The entry and early survival stages of smooth Brucella are lipid-raft-dependent. The entry-gateway seems to include Brucella surface-exposed HSP60-PrPc (cellular prion protein) interaction but also a SR-A (class A scavenger)-lipid-A interaction and is also dependent on the LPS O-chain. And the LPS O-chain ensures the Brucella containing vacuole (BCV) aviodance of fusion with lysosomes transiently…	-1.78378
EGM_k127_7168067_length_589_cov_4.0000_1	A10	0.006335	LAM	Immune modulation	Mycobacterium smegmatis JS623	Important immunomodulator: AraLAM is a potent inducer of chemoattractant cytokines. PILAM can also induce a potent proinflammatory response in macrophages and dendritic cells. ManLAM is involved in the inhibition of phagosome maturation, apoptosis and cytokine secretion, thus may contribute to circumvent the activation of a pulmonary granulocytic response, which may be important in the early immu…		-2.19825
EGM_k127_1850767_length_587_cov_4.0000_1	A10	0.007861	GPL locus	Immune modulation	Mycobacterium smegmatis JS623			-2.10452
EGM_k127_4218963_length_584_cov_2.0000_1	A10	0.057141	Purine synthesis	Nutritional/Metabolic factor	Mycobacterium sp. JDM601			-1.24305
EGM_k127_4294325_length_583_cov_37.0000_1	A10	0.006495	Heme uptake	Nutritional/Metabolic factor	Mycobacterium vanbaalenii PYR-1			-2.18742
EGM_k127_6264192_length_579_cov_2.0000_1	A10	0.019731	Mce2	Immune modulation	Mycobacterium avium 104			-1.70485
EGM_k127_918045_length_576_cov_2.0000_1	A10	0.033234	Trehalose-recycling ABC transporter	Nutritional/Metabolic factor	Mycobacterium smegmatis JS623			-1.47842
EGM_k127_1533104_length_574_cov_2.0000_1	A10	0.006748	RegX3	Regulation	Mycobacterium vanbaalenii PYR-1			-2.17082
EGM_k127_1261880_length_569_cov_5.0000_2	A10	0.023707	Cyp125	Nutritional/Metabolic factor	Mycobacterium smegmatis str. MC2 155			-1.62512
EGM_k127_5131603_length_568_cov_2.0000_2	A10	0.167665	Purine synthesis	Nutritional/Metabolic factor	Mycobacterium sp. JLS			-0.775558
EGM_k127_4490426_length_563_cov_4.0000_1	A10	0.014233	GPL locus	Immune modulation	Mycobacterium smegmatis JS623			-1.8467
EGM_k127_7176389_length_563_cov_3.0000_1	A10	0.007117	GPL locus	Immune modulation	Mycobacterium intracellulare str. MOTT36Y			-2.1477
EGM_k127_526837_length_560_cov_7.0000_1	A10	0.013692	DevRS	Regulation	Mycobacterium vanbaalenii PYR-1	Controls the global response to oxidative stress and low oxygen repsonse, key regulator in the oxygen starvation-induced mycobacterial dormancy response		-1.86353
EGM_k127_794101_length_557_cov_4.0000_1	A10	0.029179	Nucleoside diphosphate kinase	Immune modulation	Mycobacterium sp. JLS			-1.53493
EGM_k127_7514124_length_557_cov_7.0000_1	A10	0.007316	Trehalose-recycling ABC transporter	Nutritional/Metabolic factor	Mycobacterium sp. JLS			-2.13573
EGM_k127_1951050_length_555_cov_6.0000_1	A10	0.007979	PhoP	Regulation	Mycobacterium vanbaalenii PYR-1	Senses Mg2+ starvation, controls expression of genes involved in surface remodeling and adaptation to intracellular growth		-2.09805
EGM_k127_715762_length_553_cov_3.0000_1	A10	0.090304	Mycobactin	Nutritional/Metabolic factor	Mycobacterium tuberculosis str. Haarlem/NITR202	Cell-association mycobactin participates in iron internalization and/or to serve as a temporary iron-holding molecule to prevent sudden influx of excess iron if the metal suddenly becomes available after a period of iron limitation		-1.04429
EGM_k127_7431927_length_550_cov_4.0000_1	A10	0.024724	Cyp125	Nutritional/Metabolic factor	Mycobacterium gilvum Spyr1			-1.60688
EGM_k127_1671449_length_546_cov_5.0000_1	A10	0.055923	Heme uptake	Nutritional/Metabolic factor	Mycobacterium tuberculosis H37Rv			-1.25241
EGM_k127_1938927_length_539_cov_4.0000_1	A10	0.007979	GPL locus	Immune modulation	Mycobacterium sp. JDM601			-2.09805
EGM_k127_5023431_length_538_cov_4.0000_1	A10	0.019888	Glutamine synthesis	Nutritional/Metabolic factor	Mycobacterium gilvum PYR-GCK			-1.70141
EGM_k127_5448671_length_538_cov_6.0000_2	A10	0.034955	Trehalose-recycling ABC transporter	Nutritional/Metabolic factor	Mycobacterium sp. JLS			-1.45649
EGM_k127_2106870_length_538_cov_6.0000_1	A10	0.008101	SigA	Regulation	Mycobacterium gilvum PYR-GCK	Sigma A interacts with a transcriptional activator WhiB3 to allow the expression of genes necessary for virulence		-2.09146
EGM_k127_2515682_length_538_cov_6.0000_1	A10	0.015959	FAS-II	Nutritional/Metabolic factor	Mycobacterium tuberculosis RGTB327			-1.79699
EGM_k127_1343245_length_533_cov_17.0000_1	A10	0.024678	Rv1837c	Adherence	Mycobacterium tuberculosis H37Rv			-1.60769
EGM_k127_2579796_length_530_cov_8.0000_1	A10	0.063616	MprAB	Regulation	Mycobacterium avium subsp. paratuberculosis K-10	Required for establishment and maintenance of persistent infection		-1.19643
EGM_k127_6067216_length_529_cov_2.0000_1	A10	0.009204	Rv1837c	Adherence	Mycobacterium tuberculosis H37Rv			-2.03602
EGM_k127_3326869_length_524_cov_3.0000_1	A10	0.031128	Protein kinase G	Immune modulation	Mycobacterium sp. JLS			-1.50685
EGM_k127_5034455_length_521_cov_2.0000_1	A10	0.027611	Mycobactin	Nutritional/Metabolic factor	Mycobacterium tuberculosis str. Haarlem/NITR202	Cell-association mycobactin participates in iron internalization and/or to serve as a temporary iron-holding molecule to prevent sudden influx of excess iron if the metal suddenly becomes available after a period of iron limitation		-1.55892
EGM_k127_1674800_length_521_cov_3.0000_1	A10	0.008762	MmaA4	Others	Mycobacterium gilvum PYR-GCK	Methyltransferase forms methoxy and keto derivatives of the meromycolic acid chain		-2.0574
EGM_k127_3567565_length_520_cov_1.0000_1	A10	0.008762	LAM	Immune modulation	Mycobacterium smegmatis JS623	Important immunomodulator: AraLAM is a potent inducer of chemoattractant cytokines. PILAM can also induce a potent proinflammatory response in macrophages and dendritic cells. ManLAM is involved in the inhibition of phagosome maturation, apoptosis and cytokine secretion, thus may contribute to circumvent the activation of a pulmonary granulocytic response, which may be important in the early immu…		-2.0574
EGM_k127_7688529_length_520_cov_3.0000_1	A10	0.008762	ESX-1	Effector delivery system	Mycobacterium vanbaalenii PYR-1	ESX-1 is required for survival of mycobacteria in vivo; required for (initiation of) granuloma formation; essential for escape from phagosomes into cytosol; essential for cell lysis and cell-to-cell spreading; required for phagosome maturation; essential for induction of immunosuppressive type I interferons and represses conjugation in donor cells (M. smegmatis)		-2.0574
EGM_k127_6059989_length_519_cov_5.0000_1	A10	0.020312	DevRS	Regulation	Mycobacterium sp. JLS	Controls the global response to oxidative stress and low oxygen repsonse, key regulator in the oxygen starvation-induced mycobacterial dormancy response		-1.69225
EGM_k127_6357681_length_519_cov_3.0000_1	A10	0.008905	MymA operon	Immune modulation	Mycobacterium canettii CIPT 140010059			-2.05037
EGM_k127_5809205_length_515_cov_6.0000_1	A10	0.009052	Mce2	Immune modulation	Mycobacterium sp. JLS			-2.04326
EGM_k127_6017204_length_515_cov_5.0000_1	A10	0.018104	SigA	Regulation	Mycobacterium sp. JLS	Sigma A interacts with a transcriptional activator WhiB3 to allow the expression of genes necessary for virulence		-1.74223
EGM_k127_214914_length_511_cov_4.0000_1	A10	0.011882	Cyp125	Nutritional/Metabolic factor	Mycobacterium smegmatis JS623			-1.92511
EGM_k127_1527986_length_509_cov_3.0000_1	A10	0.037444	Mce3	Immune modulation	Mycobacterium vanbaalenii PYR-1			-1.42662
EGM_k127_2146459_length_507_cov_3.0000_1	A10	0.021706	HbhA	Adherence	Mycobacterium smegmatis JS623	A multifunctional protein involved in adherence of Mycobacterium tuberculosis to non-phagocytic cells and in the formation of intracytosolic lipid inclusions.		-1.66342
EGM_k127_3237500_length_506_cov_4.0000_1	A10	0.009523	NuoG	Immune modulation	Mycobacterium smegmatis JS623			-2.02123
EGM_k127_5983652_length_505_cov_3.0000_1	A10	0.009688	GPL locus	Immune modulation	Mycobacterium indicus pranii MTCC 9506			-2.01377
EGM_k127_5045265_length_504_cov_3.0000_1	A10	0.012118	Antigen 85	Adherence	Mycobacterium vanbaalenii PYR-1	Mycolyltransferase activity that transfer long-chain mycolic acids to trehalose derivatives (i.e., cord factor, a toxic glycolipid consisting of two mycolic acid molecules linked to trehalose by the hydroxyl groups of carbons 6 and 6' --> trehalose 6,6'-dimycolate (TDM), is an important immunomodulatory component of the cell wall), pivotal for the biosynthesis of the mycobacterial cell wall and f…		-1.91657
EGM_k127_4221763_length_504_cov_4.0000_1	A10	0.009688	Trehalose-recycling ABC transporter	Nutritional/Metabolic factor	Mycobacterium sp. JLS			-2.01377
EGM_k127_2888024_length_503_cov_2.0000_1	A10	0.029065	Heme uptake	Nutritional/Metabolic factor	Mycobacterium tuberculosis RGTB327			-1.53663
EGM_k127_4099879_length_501_cov_1.0000_1	A10	0.032905	PcaA	Others	Mycobacterium sp. JLS	Cyclopropane synthase that incorporates a single proximal cycloproprane ring on the alpha-mycolic acids and the production of cord factor in the cell wall; required for virulence and persistence	Inhibition of cyclopropanation of cell wall mycolic acid can result in a change in lipid fluidity and cell wall permeability, and therefore a change in resistance to reactive oxygen intermediates (ROIs) and reactive nitrogen intermediates (RNIs)	-1.48274
EGM_k127_696156_length_500_cov_4.0000_1	A10	0.01972	Zn++ metalloprotease	Exoenzyme	Mycobacterium indicus pranii MTCC 9506			-1.70509
ENP_k119_169098_length_2199_cov_8.0000_2	A10	0.10688	HSI-1	Effector delivery system	Pseudomonas mendocina ymp	Play role in chronic P. aeruginosa infections	Encoding a protein secretion apparatus for exporting Hcp1, a hexameric protein that forms rings with 40 angstrom internal diameter; a ClpB-like AAA+ family protein, ClpV1, forms a core component of this secretion apparatus and is likely to provide the energy for translocation of Hcp1	-0.971104
FR_k127_4216148_length_2793_cov_73.7802_1	A10	0.031311	Polysaccharide capsule	Immune modulation	Bacillus cereus ATCC 10987			-1.5043
FR_k127_5629393_length_1726_cov_40.0000_2	A10	0.003631	EF-Tu	Adherence	Francisella sp. TX077308	Surface-expressed elongation factor-Tu (EF-Tu) mediates attachment by interacting with host cell nucleolin		-2.43997
FR_k127_1374678_length_1048_cov_7.0000_1	A10	0.002847	EF-Tu	Adherence	Francisella noatunensis subsp. orientalis str. Toba 04	Surface-expressed elongation factor-Tu (EF-Tu) mediates attachment by interacting with host cell nucleolin		-2.54561
FR_k127_918741_length_1042_cov_11.0000_1	A10	0.031918	EF-Tu	Adherence	Francisella philomiragia subsp. philomiragia ATCC 25017	Surface-expressed elongation factor-Tu (EF-Tu) mediates attachment by interacting with host cell nucleolin		-1.49596
FR_k127_374999_length_814_cov_10.0000_1	A10	0.005294	BvrR-BvrS	Regulation	Brucella melitensis bv. 1 str. 16M	Controls the expression of genes involved with the maintenance of cell envelope integrity. These genes encode multiple members of the Omp3 family of proteins (Omp25 (also named Omp3a), Omp22 or Omp3b) as well as gene products that modify the fatty acid composition of the lipid A moiety of the LPS; controls the expression of the T4SS VirB		-2.27622
FR_k127_3315425_length_532_cov_15.0000_1	A10	0.049538	GroEL	Adherence	Mycobacterium tuberculosis H37Rv			-1.30506
FR_k127_567440_length_514_cov_8.0000_1	A10	0.009052	EF-Tu	Adherence	Francisella philomiragia subsp. philomiragia ATCC 25017	Surface-expressed elongation factor-Tu (EF-Tu) mediates attachment by interacting with host cell nucleolin		-2.04326
GOM_k127_2024746_length_1983_cov_30.0000_2	A10	0.016452	HSI-1	Effector delivery system	Pseudomonas mendocina ymp	Play role in chronic P. aeruginosa infections	Encoding a protein secretion apparatus for exporting Hcp1, a hexameric protein that forms rings with 40 angstrom internal diameter; a ClpB-like AAA+ family protein, ClpV1, forms a core component of this secretion apparatus and is likely to provide the energy for translocation of Hcp1	-1.78378
GOM_k127_2528296_length_1478_cov_14.0000_2	A10	0.001488	EF-Tu	Adherence	Francisella noatunensis subsp. orientalis str. Toba 04	Surface-expressed elongation factor-Tu (EF-Tu) mediates attachment by interacting with host cell nucleolin		-2.8274
GOM_k127_3900693_length_735_cov_5.0000_1	A10	0.078026	BvrR-BvrS	Regulation	Brucella melitensis bv. 1 str. 16M	Controls the expression of genes involved with the maintenance of cell envelope integrity. These genes encode multiple members of the Omp3 family of proteins (Omp25 (also named Omp3a), Omp22 or Omp3b) as well as gene products that modify the fatty acid composition of the lipid A moiety of the LPS; controls the expression of the T4SS VirB		-1.10776
GOM_k127_6128133_length_652_cov_17.0000_2	A10	0.01699	LPS	Immune modulation	Pseudomonas aeruginosa PA7	Mediates biological effects including resistance to serum killing and phagocytosis; the binding to normal CFTR (cystic fibrosis transmembrane conductance regulator) and invasion of host cells may make a contribution to virulence in the human eye; internalization by binding to normal CFTR protein expressed by airway epithelial cells followed by desquamation of bacteria-laden epithelial cells, cons…	Binding interaction occurs between the first extracellular loop of CFTR (predicted to be in amino acids 108-117 of the mature protein) and the complete outer portion of the core polysaccharide of the LPS	-1.76981
GOM_k127_5739690_length_621_cov_2.3158_1	A10	0.022683	EF-Tu	Adherence	Francisella novicida U112	Surface-expressed elongation factor-Tu (EF-Tu) mediates attachment by interacting with host cell nucleolin		-1.6443
HM1_k127_6183892_length_1659_cov_16.9347_2	A10	0.013199	Type IV pili	Adherence	Pseudomonas aeruginosa PAO1	Attaches to host cells, but not to mucin, causing a twitching motility that allows the bacteria to move along the cell surface; biofilm formation	The C-terminal receptor-binding domain of pilin binds to asialoGM1 gangliosides on host cells. Generally, GM1 gangliosides contain a sialic acid moiety. P.aeruginosa produces a neuraminidase which removes sialic acid residues from the GM1 to form the asialoGM1, which is a better receptor for the pili; The asialoGM1 is present in increased abundance on the surface of cystic fibrosis respiratory ep…	-1.87946
HM1_k127_14871713_length_617_cov_5.0000_1	A10	0.013135	EF-Tu	Adherence	Mycoplasma mycoides subsp. mycoides SC str. PG1			-1.88157
HM1_k127_11577809_length_567_cov_8.0000_1	A10	0.00388	LPS	Immune modulation	Pseudomonas aeruginosa PAO1	Mediates biological effects including resistance to serum killing and phagocytosis; the binding to normal CFTR (cystic fibrosis transmembrane conductance regulator) and invasion of host cells may make a contribution to virulence in the human eye; internalization by binding to normal CFTR protein expressed by airway epithelial cells followed by desquamation of bacteria-laden epithelial cells, cons…	Binding interaction occurs between the first extracellular loop of CFTR (predicted to be in amino acids 108-117 of the mature protein) and the complete outer portion of the core polysaccharide of the LPS	-2.41117
HM1_k127_13128536_length_529_cov_2.0000_1	A10	0.016709	Pyrimidine biosynthesis	Nutritional/Metabolic factor	Francisella noatunensis subsp. orientalis str. Toba 04	Mediating bacterial resistance to reactive oxygen species (ROS) that is important for phagosomal escape		-1.77705
HM3_k127_9961082_length_724_cov_4.0352_1	A10	0.012217	Hsp60	Adherence	Legionella longbeachae NSW150	Mediate a complement-independent attachment to mammalian and amoebal host cells	Specific receptors have not been identified	-1.91304
HM3_k127_4724578_length_710_cov_2.0000_1	A10	0.06365	Trehalose-recycling ABC transporter	Nutritional/Metabolic factor	Mycobacterium vanbaalenii PYR-1			-1.1962
HM3_k127_17908094_length_687_cov_2.0000_1	A10	0.013628	PDIM	Immune modulation	Mycobacterium gilvum PYR-GCK	Play a mainly structural role in providing a stable base for the insertion of other lipid and also play a role as a fluidity modifier, whose function could be to modulate cell wall viscosity; PDIM is crucial for infection by masking pathogen-associated molecular patterns (PAMP) of the cell wall from the innate immune system		-1.86557
HM3_k127_17654269_length_593_cov_2.0000_1	A10	0.012518	T6SS-II	Effector delivery system	Klebsiella pneumoniae subsp. pneumoniae HS11286			-1.90247
HM3_k127_10192632_length_574_cov_1.0000_1	A10	0.008762	EF-Tu	Adherence	Francisella noatunensis subsp. orientalis str. Toba 04	Surface-expressed elongation factor-Tu (EF-Tu) mediates attachment by interacting with host cell nucleolin		-2.0574
HM3_k127_18797889_length_535_cov_1.0000_1	A10	0.008226	EF-Tu	Adherence	Francisella novicida U112	Surface-expressed elongation factor-Tu (EF-Tu) mediates attachment by interacting with host cell nucleolin		-2.08481
HM3_k127_1147020_length_520_cov_2.0000_1	A10	0.04401	PrrA/B	Regulation	Mycobacterium vanbaalenii PYR-1			-1.35645
HM3_k127_10891525_length_520_cov_2.0000_1	A10	0.284252	LPS	Immune modulation	Pseudomonas aeruginosa PA7	Mediates biological effects including resistance to serum killing and phagocytosis; the binding to normal CFTR (cystic fibrosis transmembrane conductance regulator) and invasion of host cells may make a contribution to virulence in the human eye; internalization by binding to normal CFTR protein expressed by airway epithelial cells followed by desquamation of bacteria-laden epithelial cells, cons…	Binding interaction occurs between the first extracellular loop of CFTR (predicted to be in amino acids 108-117 of the mature protein) and the complete outer portion of the core polysaccharide of the LPS	-0.546296
HM5_k127_4742940_length_591_cov_29.0000_1	A10	0.010406	LPS	Immune modulation	Pseudomonas aeruginosa PA7	Mediates biological effects including resistance to serum killing and phagocytosis; the binding to normal CFTR (cystic fibrosis transmembrane conductance regulator) and invasion of host cells may make a contribution to virulence in the human eye; internalization by binding to normal CFTR protein expressed by airway epithelial cells followed by desquamation of bacteria-laden epithelial cells, cons…	Binding interaction occurs between the first extracellular loop of CFTR (predicted to be in amino acids 108-117 of the mature protein) and the complete outer portion of the core polysaccharide of the LPS	-1.98272
HM_SQ_k127_5072323_length_16095_cov_14.6966_16	A10	0.077108	SenX3	Regulation	Mycobacterium vanbaalenii PYR-1			-1.1129
HM_SQ_k127_5072323_length_16095_cov_14.6966_17	A10	0.220547	RegX3	Regulation	Mycobacterium gilvum PYR-GCK			-0.656499
HM_SQ_k127_26397845_length_15951_cov_11.5313_5	A10	0.055645	Mycobactin	Nutritional/Metabolic factor	Mycobacterium tuberculosis str. Haarlem/NITR202	Cell-association mycobactin participates in iron internalization and/or to serve as a temporary iron-holding molecule to prevent sudden influx of excess iron if the metal suddenly becomes available after a period of iron limitation		-1.25457
HM_SQ_k127_26397845_length_15951_cov_11.5313_8	A10	0.221238	MprAB	Regulation	Mycobacterium vanbaalenii PYR-1	Required for establishment and maintenance of persistent infection		-0.65514
HM_SQ_k127_24462247_length_13274_cov_78.9700_4	A10	0.07379	Accessory secretion factor	Others	Mycobacterium vanbaalenii PYR-1			-1.132
HM_SQ_k127_2467202_length_11817_cov_9.6683_2	A10	0.011825	FAS-II	Nutritional/Metabolic factor	Mycobacterium vanbaalenii PYR-1			-1.9272
HM_SQ_k127_2467202_length_11817_cov_9.6683_3	A10	0.022033	FAS-II	Nutritional/Metabolic factor	Mycobacterium tuberculosis RGTB327			-1.65693
HM_SQ_k127_25630747_length_11575_cov_137.0000_3	A10	0.062308	GPL locus	Immune modulation	Mycobacterium vanbaalenii PYR-1			-1.20546
HM_SQ_k127_16027932_length_10828_cov_12.0000_2	A10	0.041406	Antigen 85	Adherence	Mycobacterium vanbaalenii PYR-1	Mycolyltransferase activity that transfer long-chain mycolic acids to trehalose derivatives (i.e., cord factor, a toxic glycolipid consisting of two mycolic acid molecules linked to trehalose by the hydroxyl groups of carbons 6 and 6' --> trehalose 6,6'-dimycolate (TDM), is an important immunomodulatory component of the cell wall), pivotal for the biosynthesis of the mycobacterial cell wall and f…		-1.38294
HM_SQ_k127_9385875_length_10807_cov_28.0000_1	A10	0.013716	GPL locus	Immune modulation	Mycobacterium vanbaalenii PYR-1			-1.86277
HM_SQ_k127_9385875_length_10807_cov_28.0000_2	A10	0.029071	GPL locus	Immune modulation	Mycobacterium sp. JLS			-1.53654
HM_SQ_k127_1990005_length_7902_cov_123.0000_7	A10	0.020233	Proline synthesis	Nutritional/Metabolic factor	Mycobacterium vanbaalenii PYR-1			-1.69394
HM_SQ_k127_1771714_length_7891_cov_11.6752_5	A10	0.173412	Glutamine synthesis	Nutritional/Metabolic factor	Mycobacterium tuberculosis RGTB327			-0.760921
HM_SQ_k127_4722322_length_7772_cov_144.0000_4	A10	0.149943	Proteasome-associated proteins	Stress survival	Mycobacterium vanbaalenii PYR-1			-0.824074
HM_SQ_k127_10407869_length_6506_cov_11.1588_6	A10	0.203383	SigH	Regulation	Mycobacterium vanbaalenii PYR-1	Involved in response to heat shock and oxidative stress		-0.691685
HM_SQ_k127_19140491_length_6183_cov_30.0000_1	A10	0.016241	PDIM	Immune modulation	Mycobacterium gilvum Spyr1	Play a mainly structural role in providing a stable base for the insertion of other lipid and also play a role as a fluidity modifier, whose function could be to modulate cell wall viscosity; PDIM is crucial for infection by masking pathogen-associated molecular patterns (PAMP) of the cell wall from the innate immune system		-1.78939
HM_SQ_k127_2735135_length_6146_cov_11.0950_2	A10	0.134431	Trehalose-recycling ABC transporter	Nutritional/Metabolic factor	Mycobacterium gilvum Spyr1			-0.871501
HM_SQ_k127_28476069_length_5547_cov_52.3871_2	A10	0.029816	Type IV pili	Adherence	Pseudomonas aeruginosa PAO1	Attaches to host cells, but not to mucin, causing a twitching motility that allows the bacteria to move along the cell surface; biofilm formation	The C-terminal receptor-binding domain of pilin binds to asialoGM1 gangliosides on host cells. Generally, GM1 gangliosides contain a sialic acid moiety. P.aeruginosa produces a neuraminidase which removes sialic acid residues from the GM1 to form the asialoGM1, which is a better receptor for the pili; The asialoGM1 is present in increased abundance on the surface of cystic fibrosis respiratory ep…	-1.52555
HM_SQ_k127_15142273_length_4653_cov_9.0000_4	A10	0.067379	Lipoprotein	Immune modulation	Mycobacterium vanbaalenii PYR-1			-1.17148
HM_SQ_k127_10719833_length_4569_cov_10.0448_1	A10	0.107154	Glutamine synthesis	Nutritional/Metabolic factor	Mycobacterium gilvum PYR-GCK			-0.969992
HM_SQ_k127_6598244_length_3921_cov_6.0000_4	A10	0.013628	RegX3	Regulation	Mycobacterium avium subsp. paratuberculosis K-10			-1.86557
HM_SQ_k127_6598244_length_3921_cov_6.0000_5	A10	0.005642	SenX3	Regulation	Mycobacterium ulcerans Agy99			-2.24857
HM_SQ_k127_24225884_length_3802_cov_8.9807_3	A10	0.126921	MmaA4	Others	Mycobacterium gilvum Spyr1	Methyltransferase forms methoxy and keto derivatives of the meromycolic acid chain		-0.896467
HM_SQ_k127_30485178_length_3799_cov_21.0000_5	A10	0.004454	Type IV pili	Adherence	Pseudomonas stutzeri A1501	Attaches to host cells, but not to mucin, causing a twitching motility that allows the bacteria to move along the cell surface; biofilm formation	The C-terminal receptor-binding domain of pilin binds to asialoGM1 gangliosides on host cells. Generally, GM1 gangliosides contain a sialic acid moiety. P.aeruginosa produces a neuraminidase which removes sialic acid residues from the GM1 to form the asialoGM1, which is a better receptor for the pili; The asialoGM1 is present in increased abundance on the surface of cystic fibrosis respiratory ep…	-2.35125
HM_SQ_k127_24008372_length_3641_cov_8.0000_2	A10	0.014033	FadE28	Nutritional/Metabolic factor	Mycobacterium vanbaalenii PYR-1			-1.85285
HM_SQ_k127_24008372_length_3641_cov_8.0000_3	A10	0.028843	FadE29	Nutritional/Metabolic factor	Mycobacterium vanbaalenii PYR-1			-1.53996
HM_SQ_k127_2777907_length_3590_cov_11.0188_4	A10	0.162417	Mycobactin	Nutritional/Metabolic factor	Mycobacterium tuberculosis str. Haarlem/NITR202	Cell-association mycobactin participates in iron internalization and/or to serve as a temporary iron-holding molecule to prevent sudden influx of excess iron if the metal suddenly becomes available after a period of iron limitation		-0.789369
HM_SQ_k127_14952318_length_3528_cov_76.0573_3	A10	0.053887	IdeR	Regulation	Mycobacterium smegmatis JS623	Repressor of iron acquisition genes, activator of iron storage genes and a positive regulator of oxidative stress responses		-1.26852
HM_SQ_k127_27852162_length_3387_cov_22.0000_4	A10	0.254147	PanC/PanD	Nutritional/Metabolic factor	Mycobacterium smegmatis JS623	Lipid biosynthesis and metabolism play a pivotal role in the intracellular replication and persistence of M. tuberculosis. Pantothenic acid (vitamin B5) is an essential molecule required for the synthesis of coenzyme A and acyl carrier protein (ACP). PanC (pantothenate synthetase) and PanD (aspartate-1-decarboxylase) involved in pantothenate biosynthesis.		-0.594915
HM_SQ_k127_3388162_length_3037_cov_415.0000_3	A10	0.0029	KatAB	Stress survival	Legionella pneumophila subsp. pneumophila str. Philadelphia 1	A periplasmic catalase, expressed maximally during the post-exponential phase; important for intracellular survival and transmission		-2.5376
HM_SQ_k127_29770770_length_2951_cov_9.0000_2	A10	0.072592	Trehalose-recycling ABC transporter	Nutritional/Metabolic factor	Mycobacterium vanbaalenii PYR-1			-1.13911
HM_SQ_k127_29770770_length_2951_cov_9.0000_3	A10	0.104567	Trehalose-recycling ABC transporter	Nutritional/Metabolic factor	Mycobacterium gilvum PYR-GCK			-0.980605
HM_SQ_k127_7410286_length_2934_cov_12.5012_2	A10	0.090667	Trehalose-recycling ABC transporter	Nutritional/Metabolic factor	Mycobacterium gilvum PYR-GCK			-1.04255
HM_SQ_k127_3494317_length_2468_cov_6.0000_1	A10	0.000803	PDIM	Immune modulation	Mycobacterium canettii CIPT 140070017	Play a mainly structural role in providing a stable base for the insertion of other lipid and also play a role as a fluidity modifier, whose function could be to modulate cell wall viscosity; PDIM is crucial for infection by masking pathogen-associated molecular patterns (PAMP) of the cell wall from the innate immune system		-3.09528
HM_SQ_k127_20517705_length_2375_cov_4.0000_1	A10	0.006706	LAM	Immune modulation	Mycobacterium marinum M	Important immunomodulator: AraLAM is a potent inducer of chemoattractant cytokines. PILAM can also induce a potent proinflammatory response in macrophages and dendritic cells. ManLAM is involved in the inhibition of phagosome maturation, apoptosis and cytokine secretion, thus may contribute to circumvent the activation of a pulmonary granulocytic response, which may be important in the early immu…		-2.17354
HM_SQ_k127_8802008_length_2273_cov_5.0000_2	A10	0.064037	PDIM	Immune modulation	Mycobacterium vanbaalenii PYR-1	Play a mainly structural role in providing a stable base for the insertion of other lipid and also play a role as a fluidity modifier, whose function could be to modulate cell wall viscosity; PDIM is crucial for infection by masking pathogen-associated molecular patterns (PAMP) of the cell wall from the innate immune system		-1.19357
HM_SQ_k127_9364519_length_2197_cov_9.4179_1	A10	0.171301	Mce3	Immune modulation	Mycobacterium gilvum PYR-GCK			-0.76624
HM_SQ_k127_25987383_length_2125_cov_11.0105_1	A10	0.145905	Lysine synthesis	Nutritional/Metabolic factor	Mycobacterium vanbaalenii PYR-1			-0.83593
HM_SQ_k127_29461620_length_2122_cov_5.0000_2	A10	0.008413	Heme uptake	Nutritional/Metabolic factor	Mycobacterium tuberculosis H37Rv			-2.07505
HM_SQ_k127_15060583_length_2028_cov_3.0000_1	A10	0.011783	Carboxylesterase	Effector delivery system	Mycobacterium ulcerans Agy99			-1.92874
HM_SQ_k127_7892016_length_1891_cov_6.0000_1	A10	0.000993	LAM	Immune modulation	Mycobacterium tuberculosis str. Haarlem/NITR202	Important immunomodulator: AraLAM is a potent inducer of chemoattractant cytokines. PILAM can also induce a potent proinflammatory response in macrophages and dendritic cells. ManLAM is involved in the inhibition of phagosome maturation, apoptosis and cytokine secretion, thus may contribute to circumvent the activation of a pulmonary granulocytic response, which may be important in the early immu…		-3.00305
HM_SQ_k127_23024455_length_1845_cov_88.0000_2	A10	0.009397	LAM	Immune modulation	Mycobacterium vanbaalenii PYR-1	Important immunomodulator: AraLAM is a potent inducer of chemoattractant cytokines. PILAM can also induce a potent proinflammatory response in macrophages and dendritic cells. ManLAM is involved in the inhibition of phagosome maturation, apoptosis and cytokine secretion, thus may contribute to circumvent the activation of a pulmonary granulocytic response, which may be important in the early immu…		-2.02701
HM_SQ_k127_20180175_length_1770_cov_4.0000_1	A10	0.001635	ESX-5	Effector delivery system	Mycobacterium canettii CIPT 140070008	Essential for the secretion of the ESX-5-encoded ESAT-6-family member EsxN by M. marinum; necessary and sufficient to produce a functional secretion machinery for PPE41 in M. smegmatis.		-2.78648
HM_SQ_k127_5977193_length_1761_cov_5.0000_1	A10	0.003251	PDIM	Immune modulation	Mycobacterium tuberculosis H37Rv	Play a mainly structural role in providing a stable base for the insertion of other lipid and also play a role as a fluidity modifier, whose function could be to modulate cell wall viscosity; PDIM is crucial for infection by masking pathogen-associated molecular patterns (PAMP) of the cell wall from the innate immune system		-2.48798
HM_SQ_k127_1327626_length_1720_cov_327.0000_1	A10	0.02809	Type IV pili	Adherence	Pseudomonas aeruginosa PAO1	Attaches to host cells, but not to mucin, causing a twitching motility that allows the bacteria to move along the cell surface; biofilm formation	The C-terminal receptor-binding domain of pilin binds to asialoGM1 gangliosides on host cells. Generally, GM1 gangliosides contain a sialic acid moiety. P.aeruginosa produces a neuraminidase which removes sialic acid residues from the GM1 to form the asialoGM1, which is a better receptor for the pili; The asialoGM1 is present in increased abundance on the surface of cystic fibrosis respiratory ep…	-1.55145
HM_SQ_k127_19322175_length_1711_cov_6.0000_1	A10	0.00338	PDIM	Immune modulation	Mycobacterium liflandii 128FXT	Play a mainly structural role in providing a stable base for the insertion of other lipid and also play a role as a fluidity modifier, whose function could be to modulate cell wall viscosity; PDIM is crucial for infection by masking pathogen-associated molecular patterns (PAMP) of the cell wall from the innate immune system		-2.47108
HM_SQ_k127_30530678_length_1624_cov_5.0000_1	A10	0.002402	Heme uptake	Nutritional/Metabolic factor	Mycobacterium canettii CIPT 140070017			-2.61943
HM_SQ_k127_26418921_length_1621_cov_7.2510_3	A10	0.001815	EF-Tu	Adherence	Francisella noatunensis subsp. orientalis str. Toba 04	Surface-expressed elongation factor-Tu (EF-Tu) mediates attachment by interacting with host cell nucleolin		-2.74112
HM_SQ_k127_1823912_length_1569_cov_5.0000_1	A10	0.001528	Accessory secretion factor	Others	Mycobacterium indicus pranii MTCC 9506			-2.81588
HM_SQ_k127_23632609_length_1506_cov_20.8593_2	A10	0.073932	Leucine synthesis	Nutritional/Metabolic factor	Mycobacterium gilvum Spyr1			-1.13117
HM_SQ_k127_16187215_length_1503_cov_5.0000_1	A10	0.00217	Proteasome-associated proteins	Stress survival	Mycobacterium tuberculosis H37Rv			-2.66354
HM_SQ_k127_28247223_length_1482_cov_3.0000_1	A10	0.037515	Mce1	Nutritional/Metabolic factor	Mycobacterium intracellulare str. MOTT36Y			-1.4258
HM_SQ_k127_28247223_length_1482_cov_3.0000_2	A10	0.001828	Mce1	Nutritional/Metabolic factor	Mycobacterium avium subsp. paratuberculosis K-10			-2.73802
HM_SQ_k127_10835121_length_1422_cov_4.0000_2	A10	0.024678	HSI-1	Effector delivery system	Pseudomonas mendocina ymp	Play role in chronic P. aeruginosa infections	Encoding a protein secretion apparatus for exporting Hcp1, a hexameric protein that forms rings with 40 angstrom internal diameter; a ClpB-like AAA+ family protein, ClpV1, forms a core component of this secretion apparatus and is likely to provide the energy for translocation of Hcp1	-1.60769
HM_SQ_k127_1626470_length_1379_cov_2.0000_1	A10	0.004902	ESX-3	Effector delivery system	Mycobacterium canettii CIPT 140070010	Required for siderophore-mediated iron acquisition		-2.30963
HM_SQ_k127_28416208_length_1351_cov_5.0000_1	A10	0.005149	EF-Tu	Adherence	Francisella cf. tularensis subsp. novicida 3523	Surface-expressed elongation factor-Tu (EF-Tu) mediates attachment by interacting with host cell nucleolin		-2.28828
HM_SQ_k127_22625570_length_1335_cov_3.0000_1	A10	0.004594	HSI-1	Effector delivery system	Pseudomonas aeruginosa PAO1	Play role in chronic P. aeruginosa infections	Encoding a protein secretion apparatus for exporting Hcp1, a hexameric protein that forms rings with 40 angstrom internal diameter; a ClpB-like AAA+ family protein, ClpV1, forms a core component of this secretion apparatus and is likely to provide the energy for translocation of Hcp1	-2.33781
HM_SQ_k127_17589816_length_1329_cov_3.0000_2	A10	0.01417	Cyp125	Nutritional/Metabolic factor	Mycobacterium liflandii 128FXT			-1.84863
HM_SQ_k127_29478116_length_1291_cov_4.0000_1	A10	0.00978	HSI-1	Effector delivery system	Pseudomonas aeruginosa LESB58	Play role in chronic P. aeruginosa infections	Encoding a protein secretion apparatus for exporting Hcp1, a hexameric protein that forms rings with 40 angstrom internal diameter; a ClpB-like AAA+ family protein, ClpV1, forms a core component of this secretion apparatus and is likely to provide the energy for translocation of Hcp1	-2.00966
HM_SQ_k127_16316790_length_1271_cov_5.0000_1	A10	0.001662	RelA	Regulation	Mycobacterium canettii CIPT 140070010	Associated with stationary phase adaptation and long-term survival	Produce ppGpp (guanosine 5'-diphosphate 3'-diphosphate), an 'alarmone' that suppresses synthesis of stable RNA, induces degradative pathways and modulates expression of genes involved in DNA replication	-2.77937
HM_SQ_k127_515700_length_1239_cov_128.0000_2	A10	0.003489	EF-Tu	Adherence	Francisella noatunensis subsp. orientalis str. Toba 04	Surface-expressed elongation factor-Tu (EF-Tu) mediates attachment by interacting with host cell nucleolin		-2.4573
HM_SQ_k127_6469615_length_1229_cov_3.0000_1	A10	0.002394	Antigen 85	Adherence	Mycobacterium tuberculosis H37Rv	Mycolyltransferase activity that transfer long-chain mycolic acids to trehalose derivatives (i.e., cord factor, a toxic glycolipid consisting of two mycolic acid molecules linked to trehalose by the hydroxyl groups of carbons 6 and 6' --> trehalose 6,6'-dimycolate (TDM), is an important immunomodulatory component of the cell wall), pivotal for the biosynthesis of the mycobacterial cell wall and f…		-2.62088
HM_SQ_k127_11746217_length_1200_cov_3.0000_1	A10	0.010256	PhoP	Regulation	Mycobacterium indicus pranii MTCC 9506	Senses Mg2+ starvation, controls expression of genes involved in surface remodeling and adaptation to intracellular growth		-1.98902
HM_SQ_k127_20983946_length_1183_cov_2.0000_1	A10	0.024231	EF-Tu	Adherence	Francisella philomiragia subsp. philomiragia ATCC 25017	Surface-expressed elongation factor-Tu (EF-Tu) mediates attachment by interacting with host cell nucleolin		-1.61563
HM_SQ_k127_18156632_length_1163_cov_6.0000_2	A10	0.02935	Glutamine synthesis	Nutritional/Metabolic factor	Mycobacterium tuberculosis RGTB327			-1.53239
HM_SQ_k127_19186535_length_1160_cov_4.0000_1	A10	0.001889	PDIM	Immune modulation	Mycobacterium tuberculosis str. Erdman (ATCC 35801)	Play a mainly structural role in providing a stable base for the insertion of other lipid and also play a role as a fluidity modifier, whose function could be to modulate cell wall viscosity; PDIM is crucial for infection by masking pathogen-associated molecular patterns (PAMP) of the cell wall from the innate immune system		-2.72377
HM_SQ_k127_7548637_length_1148_cov_3.0000_1	A10	0.00531	PDIM	Immune modulation	Mycobacterium vanbaalenii PYR-1	Play a mainly structural role in providing a stable base for the insertion of other lipid and also play a role as a fluidity modifier, whose function could be to modulate cell wall viscosity; PDIM is crucial for infection by masking pathogen-associated molecular patterns (PAMP) of the cell wall from the innate immune system		-2.27491
HM_SQ_k127_21733452_length_1120_cov_5.0000_1	A10	0.180691	LPS	Immune modulation	Brucella melitensis bv. 1 str. 16M	Plays a role in entry and early survival inside macrophages; Resistance to innate-immunity anti-bacterial responses; a modulator of the immune response	The entry and early survival stages of smooth Brucella are lipid-raft-dependent. The entry-gateway seems to include Brucella surface-exposed HSP60-PrPc (cellular prion protein) interaction but also a SR-A (class A scavenger)-lipid-A interaction and is also dependent on the LPS O-chain. And the LPS O-chain ensures the Brucella containing vacuole (BCV) aviodance of fusion with lysosomes transiently…	-0.743063
HM_SQ_k127_28744307_length_1117_cov_10.0000_2	A10	0.002879	Type IV pili	Adherence	Pseudomonas aeruginosa PAO1	Attaches to host cells, but not to mucin, causing a twitching motility that allows the bacteria to move along the cell surface; biofilm formation	The C-terminal receptor-binding domain of pilin binds to asialoGM1 gangliosides on host cells. Generally, GM1 gangliosides contain a sialic acid moiety. P.aeruginosa produces a neuraminidase which removes sialic acid residues from the GM1 to form the asialoGM1, which is a better receptor for the pili; The asialoGM1 is present in increased abundance on the surface of cystic fibrosis respiratory ep…	-2.54076
HM_SQ_k127_25824132_length_1105_cov_6.0000_1	A10	0.019006	Apa	Adherence	Mycobacterium tuberculosis H37Rv			-1.72111
HM_SQ_k127_17611291_length_1102_cov_3.0000_1	A10	0.004064	LAM	Immune modulation	Mycobacterium tuberculosis str. Haarlem/NITR202	Important immunomodulator: AraLAM is a potent inducer of chemoattractant cytokines. PILAM can also induce a potent proinflammatory response in macrophages and dendritic cells. ManLAM is involved in the inhibition of phagosome maturation, apoptosis and cytokine secretion, thus may contribute to circumvent the activation of a pulmonary granulocytic response, which may be important in the early immu…		-2.39105
HM_SQ_k127_32255447_length_1101_cov_5.0000_2	A10	0.006414	Tryptophan synthesis	Nutritional/Metabolic factor	Mycobacterium tuberculosis str. Haarlem/NITR202			-2.19287
HM_SQ_k127_12529894_length_1094_cov_3.0000_1	A10	0.002755	ESX-5	Effector delivery system	Mycobacterium tuberculosis H37Rv	Essential for the secretion of the ESX-5-encoded ESAT-6-family member EsxN by M. marinum; necessary and sufficient to produce a functional secretion machinery for PPE41 in M. smegmatis.		-2.55988
HM_SQ_k127_27663514_length_1063_cov_31.0000_1	A10	0.016617	EF-Tu	Adherence	Mycoplasma mycoides subsp. mycoides SC str. PG1			-1.77945
HM_SQ_k127_5793425_length_1062_cov_3.0000_1	A10	0.002785	ABC transporter	Nutritional/Metabolic factor	Mycobacterium indicus pranii MTCC 9506			-2.55517
HM_SQ_k127_8546855_length_1054_cov_5.0000_1	A10	0.004359	Heme uptake	Nutritional/Metabolic factor	Mycobacterium leprae TN			-2.36061
HM_SQ_k127_17053961_length_1046_cov_8.0000_1	A10	0.004396	Rv1837c	Adherence	Mycobacterium tuberculosis H37Rv			-2.35694
HM_SQ_k127_11614241_length_1038_cov_3.0000_2	A10	0.008622	Mce4	Immune modulation	Mycobacterium indicus pranii MTCC 9506			-2.06439
HM_SQ_k127_5120076_length_1020_cov_7.0000_2	A10	0.019857	Flagella	Motility	Pseudomonas aeruginosa PAO1	Swimming motility; play a role in biofilm formation and other pathogenic adaptations		-1.70209
HM_SQ_k127_22790701_length_1020_cov_2.0000_1	A10	0.002287	PDIM	Immune modulation	Mycobacterium leprae TN	Play a mainly structural role in providing a stable base for the insertion of other lipid and also play a role as a fluidity modifier, whose function could be to modulate cell wall viscosity; PDIM is crucial for infection by masking pathogen-associated molecular patterns (PAMP) of the cell wall from the innate immune system		-2.64073
HM_SQ_k127_16709645_length_982_cov_4.0000_1	A10	0.004937	Proline synthesis	Nutritional/Metabolic factor	Mycobacterium tuberculosis CAS/NITR204			-2.30654
HM_SQ_k127_19094116_length_968_cov_5.0000_2	A10	0.010913	PDIM	Immune modulation	Mycobacterium tuberculosis RGTB327	Play a mainly structural role in providing a stable base for the insertion of other lipid and also play a role as a fluidity modifier, whose function could be to modulate cell wall viscosity; PDIM is crucial for infection by masking pathogen-associated molecular patterns (PAMP) of the cell wall from the innate immune system		-1.96206
HM_SQ_k127_30415366_length_968_cov_3.0000_1	A10	0.005926	Zn++ metalloprotease	Exoenzyme	Mycobacterium indicus pranii MTCC 9506			-2.22724
HM_SQ_k127_21861_length_955_cov_4.0000_1	A10	0.006103	Type IV pili	Adherence	Pseudomonas mendocina ymp	Attaches to host cells, but not to mucin, causing a twitching motility that allows the bacteria to move along the cell surface; biofilm formation	The C-terminal receptor-binding domain of pilin binds to asialoGM1 gangliosides on host cells. Generally, GM1 gangliosides contain a sialic acid moiety. P.aeruginosa produces a neuraminidase which removes sialic acid residues from the GM1 to form the asialoGM1, which is a better receptor for the pili; The asialoGM1 is present in increased abundance on the surface of cystic fibrosis respiratory ep…	-2.21446
HM_SQ_k127_30482756_length_941_cov_4.0000_1	A10	0.002683	Mce4	Immune modulation	Mycobacterium avium 104			-2.57138
HM_SQ_k127_24483773_length_937_cov_3.0000_1	A10	0.011753	PDIM	Immune modulation	Mycobacterium vanbaalenii PYR-1	Play a mainly structural role in providing a stable base for the insertion of other lipid and also play a role as a fluidity modifier, whose function could be to modulate cell wall viscosity; PDIM is crucial for infection by masking pathogen-associated molecular patterns (PAMP) of the cell wall from the innate immune system		-1.92985
HM_SQ_k127_28839674_length_924_cov_4.0000_1	A10	0.002669	P(1)-type Mn2+ transporting ATPase	Nutritional/Metabolic factor	Mycobacterium ulcerans Agy99			-2.57365
HM_SQ_k127_28921431_length_898_cov_3.0000_1	A10	0.002785	ESX-5	Effector delivery system	Mycobacterium tuberculosis H37Rv	Essential for the secretion of the ESX-5-encoded ESAT-6-family member EsxN by M. marinum; necessary and sufficient to produce a functional secretion machinery for PPE41 in M. smegmatis.		-2.55517
HM_SQ_k127_9463284_length_854_cov_5.0000_1	A10	0.003033	LAM	Immune modulation	Mycobacterium liflandii 128FXT	Important immunomodulator: AraLAM is a potent inducer of chemoattractant cytokines. PILAM can also induce a potent proinflammatory response in macrophages and dendritic cells. ManLAM is involved in the inhibition of phagosome maturation, apoptosis and cytokine secretion, thus may contribute to circumvent the activation of a pulmonary granulocytic response, which may be important in the early immu…		-2.51813
HM_SQ_k127_18133066_length_847_cov_3.0000_1	A10	0.006139	PDIM	Immune modulation	Mycobacterium tuberculosis CAS/NITR204	Play a mainly structural role in providing a stable base for the insertion of other lipid and also play a role as a fluidity modifier, whose function could be to modulate cell wall viscosity; PDIM is crucial for infection by masking pathogen-associated molecular patterns (PAMP) of the cell wall from the innate immune system		-2.2119
HM_SQ_k127_17371730_length_845_cov_5.0000_1	A10	0.003088	T6SS-II	Effector delivery system	Klebsiella oxytoca E718			-2.51032
HM_SQ_k127_15143233_length_837_cov_3.0000_1	A10	0.006252	ESX-5	Effector delivery system	Mycobacterium canettii CIPT 140070017	Essential for the secretion of the ESX-5-encoded ESAT-6-family member EsxN by M. marinum; necessary and sufficient to produce a functional secretion machinery for PPE41 in M. smegmatis.		-2.20398
HM_SQ_k127_23805482_length_812_cov_3.0000_1	A10	0.017809	MmaA4	Others	Mycobacterium canettii CIPT 140070017	Methyltransferase forms methoxy and keto derivatives of the meromycolic acid chain		-1.74936
HM_SQ_k127_27272630_length_809_cov_4.0000_1	A10	0.007123	ESX-5	Effector delivery system	Mycobacterium liflandii 128FXT	Essential for the secretion of the ESX-5-encoded ESAT-6-family member EsxN by M. marinum; necessary and sufficient to produce a functional secretion machinery for PPE41 in M. smegmatis.		-2.14734
HM_SQ_k127_416494_length_800_cov_6.0000_1	A10	0.003396	FAS-II	Nutritional/Metabolic factor	Mycobacterium tuberculosis RGTB327			-2.46903
HM_SQ_k127_14805553_length_793_cov_3.0000_1	A10	0.00471	Trehalose-recycling ABC transporter	Nutritional/Metabolic factor	Mycobacterium smegmatis JS623			-2.32698
HM_SQ_k127_13288316_length_780_cov_4.0000_1	A10	0.011485	Glutamine synthesis	Nutritional/Metabolic factor	Mycobacterium marinum M			-1.93987
HM_SQ_k127_26711466_length_775_cov_5.0000_1	A10	0.014669	Trehalose-recycling ABC transporter	Nutritional/Metabolic factor	Mycobacterium smegmatis JS623			-1.8336
HM_SQ_k127_3697335_length_728_cov_3.0000_1	A10	0.00597	FAS-II	Nutritional/Metabolic factor	Mycobacterium tuberculosis RGTB423			-2.22403
HM_SQ_k127_14971442_length_702_cov_3.0000_1	A10	0.008699	Trehalose-recycling ABC transporter	Nutritional/Metabolic factor	Mycobacterium sp. JDM601			-2.06053
HM_SQ_k127_14164267_length_682_cov_2.0000_2	A10	0.015564	EF-Tu	Adherence	Francisella novicida U112	Surface-expressed elongation factor-Tu (EF-Tu) mediates attachment by interacting with host cell nucleolin		-1.80788
HM_SQ_k127_14122537_length_670_cov_4.0000_1	A10	0.004798	Pyrimidine biosynthesis	Nutritional/Metabolic factor	Francisella novicida U112	Mediating bacterial resistance to reactive oxygen species (ROS) that is important for phagosomal escape		-2.31894
HM_SQ_k127_17468241_length_650_cov_2.0000_1	A10	0.005084	T6SS-II	Effector delivery system	Klebsiella oxytoca E718			-2.29379
HM_SQ_k127_15386748_length_642_cov_3.0000_1	A10	0.00524	T6SS-II	Effector delivery system	Klebsiella oxytoca E718			-2.28067
HM_SQ_k127_9540693_length_630_cov_4.0000_2	A10	0.013855	ESX-3	Effector delivery system	Mycobacterium tuberculosis CAS/NITR204	Required for siderophore-mediated iron acquisition		-1.85839
HM_SQ_k127_7230399_length_628_cov_4.0000_1	A10	0.005521	EF-Tu	Adherence	Francisella philomiragia subsp. philomiragia ATCC 25017	Surface-expressed elongation factor-Tu (EF-Tu) mediates attachment by interacting with host cell nucleolin		-2.25798
HM_SQ_k127_31463146_length_621_cov_4.0000_1	A10	0.011285	HSI-1	Effector delivery system	Pseudomonas fluorescens SBW25	Play role in chronic P. aeruginosa infections	Encoding a protein secretion apparatus for exporting Hcp1, a hexameric protein that forms rings with 40 angstrom internal diameter; a ClpB-like AAA+ family protein, ClpV1, forms a core component of this secretion apparatus and is likely to provide the energy for translocation of Hcp1	-1.9475
HM_SQ_k127_29921784_length_616_cov_12.0000_1	A10	0.011538	LAM	Immune modulation	Mycobacterium avium 104	Important immunomodulator: AraLAM is a potent inducer of chemoattractant cytokines. PILAM can also induce a potent proinflammatory response in macrophages and dendritic cells. ManLAM is involved in the inhibition of phagosome maturation, apoptosis and cytokine secretion, thus may contribute to circumvent the activation of a pulmonary granulocytic response, which may be important in the early immu…		-1.93787
HM_SQ_k127_14366195_length_595_cov_14.0000_1	A10	0.012368	HSI-1	Effector delivery system	Pseudomonas aeruginosa PAO1	Play role in chronic P. aeruginosa infections	Encoding a protein secretion apparatus for exporting Hcp1, a hexameric protein that forms rings with 40 angstrom internal diameter; a ClpB-like AAA+ family protein, ClpV1, forms a core component of this secretion apparatus and is likely to provide the energy for translocation of Hcp1	-1.9077
HM_SQ_k127_2381081_length_592_cov_5.0000_1	A10	0.012671	PDIM	Immune modulation	Mycobacterium tuberculosis RGTB423	Play a mainly structural role in providing a stable base for the insertion of other lipid and also play a role as a fluidity modifier, whose function could be to modulate cell wall viscosity; PDIM is crucial for infection by masking pathogen-associated molecular patterns (PAMP) of the cell wall from the innate immune system		-1.89719
HM_SQ_k127_26438738_length_571_cov_4.0000_2	A10	0.234636	PDIM	Immune modulation	Mycobacterium vanbaalenii PYR-1	Play a mainly structural role in providing a stable base for the insertion of other lipid and also play a role as a fluidity modifier, whose function could be to modulate cell wall viscosity; PDIM is crucial for infection by masking pathogen-associated molecular patterns (PAMP) of the cell wall from the innate immune system		-0.629605
HM_SQ_k127_24500560_length_560_cov_4.0000_1	A10	0.007215	EVP (E. tarda virulent protein)	Effector delivery system	Edwardsiella tarda EIB202			-2.14176
HM_SQ_k127_1430105_length_554_cov_5.0000_1	A10	0.046191	EF-Tu	Adherence	Francisella novicida U112	Surface-expressed elongation factor-Tu (EF-Tu) mediates attachment by interacting with host cell nucleolin		-1.33544
HM_SQ_k127_7560684_length_542_cov_56.0000_1	A10	0.036793	EF-Tu	Adherence	Francisella philomiragia subsp. philomiragia ATCC 25017	Surface-expressed elongation factor-Tu (EF-Tu) mediates attachment by interacting with host cell nucleolin		-1.43423
HM_SQ_k127_23877249_length_536_cov_5.0000_1	A10	0.010219	Isocitrate lyase	Others	Mycobacterium tuberculosis H37Rv	Required for persistent infection	Isocitrate lyase is the initial enzyme in the glyoxylate shunt, a secondary metabolic pathway that allows bacteria to utilize fatty acids as carbon and energy sources when the availability of primary carbon sources is limiting; Isocitrate lyase, in combination with malate synthase, catalyzes the conversion of isocitrate to malate, a reaction that allows maintenance of the TCA cycle and synthesize…	-1.99059
HM_SQ_k127_13091522_length_514_cov_3.0000_2	A10	0.020772	SigE	Regulation	Mycobacterium tuberculosis H37Rv	Controls the bacterial response to external stimuli such as high temperature and detergent stress		-1.68252
HM_SQ_k127_23541339_length_502_cov_5.0000_1	A10	0.00986	O-antigen	Immune modulation	Yersinia enterocolitica subsp. enterocolitica 8081	LPS O antigen mutants were severely impaired in their ability to colonize the Peyer's patches and did not colonize spleen and liver. The absence of O antigen in the outer membrane affects the expression of other Yersinia virulence factors.		-2.00612
HY4_k127_6799777_length_3085_cov_5.0000_2	A10	0.004163	Alginate	Biofilm	Pseudomonas stutzeri A1501	Allows the bacteria form biofilm; contributes to the persistence of the bacteria in the CF lung: act as an adhesin, preventing the bacteria from being expelled from the lung, and alginate slime layer makes it more difficult for phagocytes to ingest and kill the bacteria		-2.38059
HY4_k127_7220103_length_738_cov_2.0000_1	A10	0.09091	Mce3	Immune modulation	Mycobacterium canettii CIPT 140070010			-1.04139
HY4_k127_1399276_length_576_cov_2.0000_1	A10	0.006748	HSI-1	Effector delivery system	Pseudomonas mendocina ymp	Play role in chronic P. aeruginosa infections	Encoding a protein secretion apparatus for exporting Hcp1, a hexameric protein that forms rings with 40 angstrom internal diameter; a ClpB-like AAA+ family protein, ClpV1, forms a core component of this secretion apparatus and is likely to provide the energy for translocation of Hcp1	-2.17082
Jl_k127_804147_length_1953_cov_19.6391_2	A10	0.003631	EF-Tu	Adherence	Francisella philomiragia subsp. philomiragia ATCC 25017	Surface-expressed elongation factor-Tu (EF-Tu) mediates attachment by interacting with host cell nucleolin		-2.43997
Jl_k127_4914268_length_640_cov_3.0000_1	A10	0.010479	Polysaccharide capsule	Immune modulation	Bacillus cereus AH187			-1.97968
Jl_k127_3937850_length_578_cov_15.0000_1	A10	0.035518	HSI-1	Effector delivery system	Pseudomonas aeruginosa PA7	Play role in chronic P. aeruginosa infections	Encoding a protein secretion apparatus for exporting Hcp1, a hexameric protein that forms rings with 40 angstrom internal diameter; a ClpB-like AAA+ family protein, ClpV1, forms a core component of this secretion apparatus and is likely to provide the energy for translocation of Hcp1	-1.44955
Jl_k127_12882299_length_529_cov_18.0000_1	A10	0.009204	EF-Tu	Adherence	Francisella philomiragia subsp. philomiragia ATCC 25017	Surface-expressed elongation factor-Tu (EF-Tu) mediates attachment by interacting with host cell nucleolin		-2.03602
LS_k127_3133872_length_1483_cov_5.0000_2	A10	0.120461	LPS	Immune modulation	Brucella melitensis bv. 1 str. 16M	Plays a role in entry and early survival inside macrophages; Resistance to innate-immunity anti-bacterial responses; a modulator of the immune response	The entry and early survival stages of smooth Brucella are lipid-raft-dependent. The entry-gateway seems to include Brucella surface-exposed HSP60-PrPc (cellular prion protein) interaction but also a SR-A (class A scavenger)-lipid-A interaction and is also dependent on the LPS O-chain. And the LPS O-chain ensures the Brucella containing vacuole (BCV) aviodance of fusion with lysosomes transiently…	-0.919154
QDN_k127_2285743_length_13412_cov_40.4565_6	A10	0.030708	BvrR-BvrS	Regulation	Brucella melitensis bv. 1 str. 16M	Controls the expression of genes involved with the maintenance of cell envelope integrity. These genes encode multiple members of the Omp3 family of proteins (Omp25 (also named Omp3a), Omp22 or Omp3b) as well as gene products that modify the fatty acid composition of the lipid A moiety of the LPS; controls the expression of the T4SS VirB		-1.51275
QDN_k127_220222_length_9928_cov_216.8408_13	A10	0.349488	Proteasome-associated proteins	Stress survival	Mycobacterium sp. JLS			-0.456568
QDN_k127_3562618_length_5369_cov_166.1593_3	A10	0.101797	DevRS	Regulation	Mycobacterium vanbaalenii PYR-1	Controls the global response to oxidative stress and low oxygen repsonse, key regulator in the oxygen starvation-induced mycobacterial dormancy response		-0.992265
QDN_k127_6904497_length_5328_cov_90.0529_3	A10	0.019618	PDIM	Immune modulation	Mycobacterium vanbaalenii PYR-1	Play a mainly structural role in providing a stable base for the insertion of other lipid and also play a role as a fluidity modifier, whose function could be to modulate cell wall viscosity; PDIM is crucial for infection by masking pathogen-associated molecular patterns (PAMP) of the cell wall from the innate immune system		-1.70735
QDN_k127_4544638_length_5115_cov_195.8246_4	A10	0.140013	Heme uptake	Nutritional/Metabolic factor	Mycobacterium vanbaalenii PYR-1			-0.853832
QDN_k127_4198206_length_4885_cov_86.0532_1	A10	0.117973	PDIM	Immune modulation	Mycobacterium gilvum PYR-GCK	Play a mainly structural role in providing a stable base for the insertion of other lipid and also play a role as a fluidity modifier, whose function could be to modulate cell wall viscosity; PDIM is crucial for infection by masking pathogen-associated molecular patterns (PAMP) of the cell wall from the innate immune system		-0.928217
QDN_k127_811186_length_4830_cov_93.5169_2	A10	0.021732	PDIM	Immune modulation	Mycobacterium vanbaalenii PYR-1	Play a mainly structural role in providing a stable base for the insertion of other lipid and also play a role as a fluidity modifier, whose function could be to modulate cell wall viscosity; PDIM is crucial for infection by masking pathogen-associated molecular patterns (PAMP) of the cell wall from the innate immune system		-1.6629
QDN_k127_2400643_length_4787_cov_97.4433_2	A10	0.172302	FAS-II	Nutritional/Metabolic factor	Mycobacterium vanbaalenii PYR-1			-0.76371
QDN_k127_1733187_length_4579_cov_186.2662_5	A10	0.13915	LAM	Immune modulation	Mycobacterium vanbaalenii PYR-1	Important immunomodulator: AraLAM is a potent inducer of chemoattractant cytokines. PILAM can also induce a potent proinflammatory response in macrophages and dendritic cells. ManLAM is involved in the inhibition of phagosome maturation, apoptosis and cytokine secretion, thus may contribute to circumvent the activation of a pulmonary granulocytic response, which may be important in the early immu…		-0.856517
QDN_k127_3306539_length_4503_cov_13.0000_3	A10	0.008774	BvrR-BvrS	Regulation	Brucella melitensis bv. 1 str. 16M	Controls the expression of genes involved with the maintenance of cell envelope integrity. These genes encode multiple members of the Omp3 family of proteins (Omp25 (also named Omp3a), Omp22 or Omp3b) as well as gene products that modify the fatty acid composition of the lipid A moiety of the LPS; controls the expression of the T4SS VirB		-2.0568
QDN_k127_521336_length_3775_cov_18.0000_2	A10	0.009606	PDIM	Immune modulation	Mycobacterium vanbaalenii PYR-1	Play a mainly structural role in providing a stable base for the insertion of other lipid and also play a role as a fluidity modifier, whose function could be to modulate cell wall viscosity; PDIM is crucial for infection by masking pathogen-associated molecular patterns (PAMP) of the cell wall from the innate immune system		-2.01746
QDN_k127_521336_length_3775_cov_18.0000_4	A10	0.007482	PDIM	Immune modulation	Mycobacterium vanbaalenii PYR-1	Play a mainly structural role in providing a stable base for the insertion of other lipid and also play a role as a fluidity modifier, whose function could be to modulate cell wall viscosity; PDIM is crucial for infection by masking pathogen-associated molecular patterns (PAMP) of the cell wall from the innate immune system		-2.12598
QDN_k127_3494975_length_3244_cov_36.4244_1	A10	0.081083	IdeR	Regulation	Mycobacterium smegmatis JS623	Repressor of iron acquisition genes, activator of iron storage genes and a positive regulator of oxidative stress responses		-1.09107
QDN_k127_3886589_length_3060_cov_11.0000_3	A10	0.011382	Polysaccharide capsule	Immune modulation	Bacillus cereus AH187			-1.94378
QDN_k127_4479825_length_2807_cov_30.8716_2	A10	0.191103	Cyp125	Nutritional/Metabolic factor	Mycobacterium indicus pranii MTCC 9506			-0.718732
QDN_k127_1826859_length_2608_cov_169.0000_3	A10	0.178166	Mycobactin	Nutritional/Metabolic factor	Mycobacterium tuberculosis str. Haarlem/NITR202	Cell-association mycobactin participates in iron internalization and/or to serve as a temporary iron-holding molecule to prevent sudden influx of excess iron if the metal suddenly becomes available after a period of iron limitation		-0.749175
QDN_k127_3875188_length_2479_cov_30.9405_3	A10	0.21709	PrrA/B	Regulation	Mycobacterium vanbaalenii PYR-1			-0.66336
QDN_k127_5478816_length_2461_cov_312.3633_3	A10	0.128857	GPL locus	Immune modulation	Mycobacterium vanbaalenii PYR-1			-0.889892
QDN_k127_4463558_length_1969_cov_18.2150_1	A10	0.00544	PDIM	Immune modulation	Mycobacterium vanbaalenii PYR-1	Play a mainly structural role in providing a stable base for the insertion of other lipid and also play a role as a fluidity modifier, whose function could be to modulate cell wall viscosity; PDIM is crucial for infection by masking pathogen-associated molecular patterns (PAMP) of the cell wall from the innate immune system		-2.2644
QDN_k127_408652_length_1911_cov_7.0000_1	A10	0.029678	PDIM	Immune modulation	Mycobacterium gilvum Spyr1	Play a mainly structural role in providing a stable base for the insertion of other lipid and also play a role as a fluidity modifier, whose function could be to modulate cell wall viscosity; PDIM is crucial for infection by masking pathogen-associated molecular patterns (PAMP) of the cell wall from the innate immune system		-1.52757
QDN_k127_8608186_length_1659_cov_28.0000_2	A10	0.06211	ESX-1	Effector delivery system	Mycobacterium gilvum PYR-GCK	ESX-1 is required for survival of mycobacteria in vivo; required for (initiation of) granuloma formation; essential for escape from phagosomes into cytosol; essential for cell lysis and cell-to-cell spreading; required for phagosome maturation; essential for induction of immunosuppressive type I interferons and represses conjugation in donor cells (M. smegmatis)		-1.20684
QDN_k127_2206440_length_1400_cov_189.0000_1	A10	0.379592	19-kD protein	Immune modulation	Mycobacterium vanbaalenii PYR-1			-0.420683
QDN_k127_6871107_length_1274_cov_19.0000_2	A10	0.153808	Antigen 85	Adherence	Mycobacterium vanbaalenii PYR-1	Mycolyltransferase activity that transfer long-chain mycolic acids to trehalose derivatives (i.e., cord factor, a toxic glycolipid consisting of two mycolic acid molecules linked to trehalose by the hydroxyl groups of carbons 6 and 6' --> trehalose 6,6'-dimycolate (TDM), is an important immunomodulatory component of the cell wall), pivotal for the biosynthesis of the mycobacterial cell wall and f…		-0.813021
QDN_k127_1841449_length_1122_cov_12.4251_1	A10	0.232939	IdeR	Regulation	Mycobacterium smegmatis JS623	Repressor of iron acquisition genes, activator of iron storage genes and a positive regulator of oxidative stress responses		-0.632758
QDN_k127_3358703_length_1021_cov_6.0000_1	A10	0.004553	RelA	Regulation	Mycobacterium marinum M	Associated with stationary phase adaptation and long-term survival	Produce ppGpp (guanosine 5'-diphosphate 3'-diphosphate), an 'alarmone' that suppresses synthesis of stable RNA, induces degradative pathways and modulates expression of genes involved in DNA replication	-2.3417
QDN_k127_3957042_length_982_cov_6.0000_1	A10	0.007283	Glutamine synthesis	Nutritional/Metabolic factor	Mycobacterium tuberculosis RGTB327			-2.13769
QDN_k127_3340417_length_958_cov_12.0000_1	A10	0.008091	Glutamine synthesis	Nutritional/Metabolic factor	Mycobacterium indicus pranii MTCC 9506			-2.092
QDN_k127_5692173_length_936_cov_35.5093_1	A10	0.139764	Mce3	Immune modulation	Mycobacterium gilvum PYR-GCK			-0.854605
QDN_k127_4684457_length_892_cov_4.0000_2	A10	0.012079	SenX3	Regulation	Mycobacterium avium 104			-1.91797
QDN_k127_4899095_length_843_cov_249.0000_1	A10	0.003107	GPL locus	Immune modulation	Mycobacterium avium 104			-2.50766
QDN_k127_4429937_length_828_cov_8.0000_1	A10	0.025475	RelA	Regulation	Mycobacterium marinum M	Associated with stationary phase adaptation and long-term survival	Produce ppGpp (guanosine 5'-diphosphate 3'-diphosphate), an 'alarmone' that suppresses synthesis of stable RNA, induces degradative pathways and modulates expression of genes involved in DNA replication	-1.59389
QDN_k127_2859267_length_807_cov_14.0000_1	A10	0.015904	Trehalose-recycling ABC transporter	Nutritional/Metabolic factor	Mycobacterium tuberculosis H37Rv			-1.79849
QDN_k127_2859267_length_807_cov_14.0000_2	A10	0.023707	Trehalose-recycling ABC transporter	Nutritional/Metabolic factor	Mycobacterium vanbaalenii PYR-1			-1.62512
QDN_k127_3807408_length_792_cov_3.0000_1	A10	0.017325	Mycobactin	Nutritional/Metabolic factor	Mycobacterium tuberculosis H37Rv	Cell-association mycobactin participates in iron internalization and/or to serve as a temporary iron-holding molecule to prevent sudden influx of excess iron if the metal suddenly becomes available after a period of iron limitation		-1.76133
QDN_k127_7853045_length_783_cov_5.0000_1	A10	0.004543	IdeR	Regulation	Mycobacterium sp. JLS	Repressor of iron acquisition genes, activator of iron storage genes and a positive regulator of oxidative stress responses		-2.34266
QDN_k127_2765530_length_776_cov_2.0000_1	A10	0.007173	Isocitrate lyase	Others	Mycobacterium sp. JDM601	Required for persistent infection	Isocitrate lyase is the initial enzyme in the glyoxylate shunt, a secondary metabolic pathway that allows bacteria to utilize fatty acids as carbon and energy sources when the availability of primary carbon sources is limiting; Isocitrate lyase, in combination with malate synthase, catalyzes the conversion of isocitrate to malate, a reaction that allows maintenance of the TCA cycle and synthesize…	-2.1443
QDN_k127_1516404_length_774_cov_9.0000_1	A10	0.007224	FAS-II	Nutritional/Metabolic factor	Mycobacterium tuberculosis RGTB327			-2.14122
QDN_k127_943383_length_755_cov_4.0000_1	A10	0.011316	Proteasome-associated proteins	Stress survival	Mycobacterium avium 104			-1.94631
QDN_k127_8631633_length_725_cov_66.0000_1	A10	0.048869	Proteasome-associated proteins	Stress survival	Mycobacterium avium subsp. paratuberculosis K-10			-1.31097
QDN_k127_2964154_length_707_cov_18.0000_1	A10	0.01283	ESX-5	Effector delivery system	Mycobacterium marinum M	Essential for the secretion of the ESX-5-encoded ESAT-6-family member EsxN by M. marinum; necessary and sufficient to produce a functional secretion machinery for PPE41 in M. smegmatis.		-1.89177
QDN_k127_2843443_length_679_cov_9.0000_1	A10	0.004625	PhoP	Regulation	Mycobacterium avium subsp. paratuberculosis K-10	Senses Mg2+ starvation, controls expression of genes involved in surface remodeling and adaptation to intracellular growth		-2.33489
QDN_k127_6648046_length_679_cov_54.1033_1	A10	0.49439	SigH	Regulation	Mycobacterium smegmatis JS623	Involved in response to heat shock and oxidative stress		-0.30593
QDN_k127_3272123_length_677_cov_4.0000_1	A10	0.013154	LAM	Immune modulation	Mycobacterium africanum GM041182	Important immunomodulator: AraLAM is a potent inducer of chemoattractant cytokines. PILAM can also induce a potent proinflammatory response in macrophages and dendritic cells. ManLAM is involved in the inhibition of phagosome maturation, apoptosis and cytokine secretion, thus may contribute to circumvent the activation of a pulmonary granulocytic response, which may be important in the early immu…		-1.88094
QDN_k127_7332559_length_676_cov_18.0000_1	A10	0.020437	GroEL	Adherence	Mycobacterium tuberculosis H37Rv			-1.68958
QDN_k127_8171539_length_673_cov_6.0000_1	A10	0.005405	Cyp125	Nutritional/Metabolic factor	Mycobacterium liflandii 128FXT			-2.2672
QDN_k127_7369851_length_659_cov_4.0000_1	A10	0.004937	FAS-II	Nutritional/Metabolic factor	Mycobacterium tuberculosis RGTB327			-2.30654
QDN_k127_1693143_length_636_cov_5.0000_1	A10	0.026744	SigA	Regulation	Mycobacterium avium subsp. paratuberculosis K-10	Sigma A interacts with a transcriptional activator WhiB3 to allow the expression of genes necessary for virulence		-1.57277
QDN_k127_7566299_length_631_cov_9.0000_1	A10	0.016387	KatG	Stress survival	Mycobacterium smegmatis str. MC2 155	Catalase:peroxidase degrades H2O2 and organic peroxides, the major role is to catabolize the peroxides generated by phagocyte NADPH oxidase		-1.7855
QDN_k127_7281544_length_616_cov_3.0000_1	A10	0.062753	Proline synthesis	Nutritional/Metabolic factor	Mycobacterium smegmatis JS623			-1.20237
QDN_k127_1024535_length_605_cov_6.0000_1	A10	0.00597	ESX-3	Effector delivery system	Mycobacterium leprae TN	Required for siderophore-mediated iron acquisition		-2.22403
QDN_k127_1266200_length_605_cov_551.0000_1	A10	0.00597	GPL locus	Immune modulation	Mycobacterium smegmatis JS623			-2.22403
QDN_k127_3074282_length_601_cov_6.0000_2	A10	0.084403	ESX-5	Effector delivery system	Mycobacterium indicus pranii MTCC 9506	Essential for the secretion of the ESX-5-encoded ESAT-6-family member EsxN by M. marinum; necessary and sufficient to produce a functional secretion machinery for PPE41 in M. smegmatis.		-1.07364
QDN_k127_5550639_length_587_cov_17.0000_1	A10	0.006414	GPL locus	Immune modulation	Mycobacterium avium 104			-2.19287
QDN_k127_3269345_length_586_cov_4.0000_1	A10	0.006414	LAM	Immune modulation	Mycobacterium tuberculosis CAS/NITR204	Important immunomodulator: AraLAM is a potent inducer of chemoattractant cytokines. PILAM can also induce a potent proinflammatory response in macrophages and dendritic cells. ManLAM is involved in the inhibition of phagosome maturation, apoptosis and cytokine secretion, thus may contribute to circumvent the activation of a pulmonary granulocytic response, which may be important in the early immu…		-2.19287
QDN_k127_544778_length_582_cov_37.0000_1	A10	0.012989	Trehalose-recycling ABC transporter	Nutritional/Metabolic factor	Mycobacterium tuberculosis RGTB327			-1.88642
QDN_k127_8034202_length_578_cov_2.0000_1	A10	0.006661	KatG	Stress survival	Mycobacterium smegmatis JS623	Catalase:peroxidase degrades H2O2 and organic peroxides, the major role is to catabolize the peroxides generated by phagocyte NADPH oxidase		-2.17646
QDN_k127_4738160_length_566_cov_8.0000_1	A10	0.009688	Proteasome-associated proteins	Stress survival	Mycobacterium tuberculosis H37Rv			-2.01377
QDN_k127_3012751_length_566_cov_3.0000_1	A10	0.021598	Proteasome-associated proteins	Stress survival	Mycobacterium tuberculosis H37Rv			-1.66559
QDN_k127_5118651_length_548_cov_6.0000_1	A10	0.045366	PhoP	Regulation	Mycobacterium smegmatis JS623	Senses Mg2+ starvation, controls expression of genes involved in surface remodeling and adaptation to intracellular growth		-1.34327
QDN_k127_2337334_length_547_cov_4.0000_1	A10	0.007861	GPL locus	Immune modulation	Mycobacterium africanum GM041182			-2.10452
QDN_k127_9164907_length_547_cov_14.0000_1	A10	0.030985	Trehalose-recycling ABC transporter	Nutritional/Metabolic factor	Mycobacterium canettii CIPT 140070017			-1.50885
QDN_k127_484295_length_543_cov_3.0000_1	A10	0.047169	Glutamine synthesis	Nutritional/Metabolic factor	Mycobacterium tuberculosis RGTB327			-1.32634
QDN_k127_2911107_length_538_cov_47.6813_1	A10	0.074331	Proteasome-associated proteins	Stress survival	Mycobacterium sp. JLS			-1.12883
QDN_k127_7590334_length_532_cov_6.0000_1	A10	0.008226	KatG	Stress survival	Mycobacterium avium subsp. paratuberculosis K-10	Catalase:peroxidase degrades H2O2 and organic peroxides, the major role is to catabolize the peroxides generated by phagocyte NADPH oxidase		-2.08481
QDN_k127_5443831_length_530_cov_8.0000_2	A10	0.080877	GPL locus	Immune modulation	Mycobacterium avium subsp. paratuberculosis K-10			-1.09217
QDN_k127_2803140_length_516_cov_3.0000_1	A10	0.009052	Mce2	Immune modulation	Mycobacterium canettii CIPT 140010059			-2.04326
QDN_k127_46505_length_515_cov_8.0000_1	A10	0.045261	EF-Tu	Adherence	Mycoplasma penetrans HF-2			-1.34428
k127_283590_length_1282_cov_62.0000_1	A10	0.002208	EF-Tu	Adherence	Francisella noatunensis subsp. orientalis str. Toba 04	Surface-expressed elongation factor-Tu (EF-Tu) mediates attachment by interacting with host cell nucleolin		-2.656
k127_2726504_length_1204_cov_33.0000_3	A10	0.217436	EF-Tu	Adherence	Francisella novicida U112	Surface-expressed elongation factor-Tu (EF-Tu) mediates attachment by interacting with host cell nucleolin		-0.662669
k127_8398590_length_672_cov_7.0000_1	A10	0.063712	Isocitrate lyase	Others	Mycobacterium tuberculosis RGTB423	Required for persistent infection	Isocitrate lyase is the initial enzyme in the glyoxylate shunt, a secondary metabolic pathway that allows bacteria to utilize fatty acids as carbon and energy sources when the availability of primary carbon sources is limiting; Isocitrate lyase, in combination with malate synthase, catalyzes the conversion of isocitrate to malate, a reaction that allows maintenance of the TCA cycle and synthesize…	-1.19578
k127_7273612_length_629_cov_36.0000_1	A10	0.031808	SigE	Regulation	Mycobacterium sp. KMS	Controls the bacterial response to external stimuli such as high temperature and detergent stress		-1.49746
k127_2629002_length_600_cov_4.0000_1	A10	0.019819	ESX-2 (T7SS)	Effector delivery system	Mycobacterium tuberculosis RGTB327			-1.70292
k127_11071791_length_575_cov_19.0000_1	A10	0.035221	Trehalose-recycling ABC transporter	Nutritional/Metabolic factor	Mycobacterium sp. KMS			-1.4532
k127_4025740_length_559_cov_85.0000_1	A10	0.043289	Glutamine synthesis	Nutritional/Metabolic factor	Mycobacterium vanbaalenii PYR-1			-1.36362
k127_1808907_length_505_cov_7.0000_1	A10	0.031808	GPL locus	Immune modulation	Mycobacterium indicus pranii MTCC 9506			-1.49746
S11_k127_2335146_length_8732_cov_842.0087_1	A10	0.025743	GPL locus	Immune modulation	Mycobacterium vanbaalenii PYR-1			-1.58934
S11_k127_6110777_length_8490_cov_437.9425_7	A10	0.225228	Purine synthesis	Nutritional/Metabolic factor	Mycobacterium vanbaalenii PYR-1			-0.647378
S11_k127_3530249_length_7653_cov_1039.2259_2	A10	0.134155	GPL locus	Immune modulation	Mycobacterium smegmatis JS623			-0.872393
S11_k127_6462236_length_6408_cov_1520.9330_4	A10	0.175767	RelA	Regulation	Mycobacterium vanbaalenii PYR-1	Associated with stationary phase adaptation and long-term survival	Produce ppGpp (guanosine 5'-diphosphate 3'-diphosphate), an 'alarmone' that suppresses synthesis of stable RNA, induces degradative pathways and modulates expression of genes involved in DNA replication	-0.755063
S11_k127_7845557_length_6120_cov_821.6169_3	A10	0.032381	PDIM	Immune modulation	Mycobacterium vanbaalenii PYR-1	Play a mainly structural role in providing a stable base for the insertion of other lipid and also play a role as a fluidity modifier, whose function could be to modulate cell wall viscosity; PDIM is crucial for infection by masking pathogen-associated molecular patterns (PAMP) of the cell wall from the innate immune system		-1.48971
S11_k127_4463800_length_3301_cov_66.0000_2	A10	0.025475	PDIM	Immune modulation	Mycobacterium vanbaalenii PYR-1	Play a mainly structural role in providing a stable base for the insertion of other lipid and also play a role as a fluidity modifier, whose function could be to modulate cell wall viscosity; PDIM is crucial for infection by masking pathogen-associated molecular patterns (PAMP) of the cell wall from the innate immune system		-1.59389
S11_k127_4776773_length_2495_cov_1686.0000_1	A10	0.018319	Polysaccharide capsule	Immune modulation	Bacillus cereus AH187			-1.7371
S11_k127_5097159_length_2156_cov_27.0000_2	A10	0.009154	PDIM	Immune modulation	Mycobacterium gilvum Spyr1	Play a mainly structural role in providing a stable base for the insertion of other lipid and also play a role as a fluidity modifier, whose function could be to modulate cell wall viscosity; PDIM is crucial for infection by masking pathogen-associated molecular patterns (PAMP) of the cell wall from the innate immune system		-2.03839
S11_k127_13827647_length_1838_cov_826.0000_1	A10	0.009076	EF-Tu	Adherence	Francisella noatunensis subsp. orientalis str. Toba 04	Surface-expressed elongation factor-Tu (EF-Tu) mediates attachment by interacting with host cell nucleolin		-2.04211
S11_k127_15073250_length_1713_cov_243.0000_3	A10	0.034186	GroEL	Adherence	Clostridium thermocellum ATCC 27405	Heat shock protein involved in intestinal colonization		-1.46615
S11_k127_16246684_length_1712_cov_787.0000_1	A10	0.013742	PDIM	Immune modulation	Mycobacterium vanbaalenii PYR-1	Play a mainly structural role in providing a stable base for the insertion of other lipid and also play a role as a fluidity modifier, whose function could be to modulate cell wall viscosity; PDIM is crucial for infection by masking pathogen-associated molecular patterns (PAMP) of the cell wall from the innate immune system		-1.86195
S11_k127_13721018_length_1583_cov_429.0000_1	A10	0.023276	PDIM	Immune modulation	Mycobacterium gilvum Spyr1	Play a mainly structural role in providing a stable base for the insertion of other lipid and also play a role as a fluidity modifier, whose function could be to modulate cell wall viscosity; PDIM is crucial for infection by masking pathogen-associated molecular patterns (PAMP) of the cell wall from the innate immune system		-1.63309
S11_k127_6262683_length_1524_cov_407.0000_1	A10	0.016215	Iron/manganese transport	Nutritional/Metabolic factor	Escherichia coli O44:H18 042			-1.79008
S11_k127_2196934_length_1440_cov_694.0000_1	A10	0.002428	Polysaccharide capsule	Immune modulation	Bacillus cereus AH187			-2.61475
S11_k127_1314299_length_1435_cov_130.0000_1	A10	0.035229	Mycobactin	Nutritional/Metabolic factor	Mycobacterium abscessus subsp. bolletii str. GO 06	Cell-association mycobactin participates in iron internalization and/or to serve as a temporary iron-holding molecule to prevent sudden influx of excess iron if the metal suddenly becomes available after a period of iron limitation		-1.4531
S11_k127_4459194_length_1391_cov_12.0000_1	A10	0.019347	Tryptophan synthesis	Nutritional/Metabolic factor	Mycobacterium sp. JLS			-1.71339
S11_k127_6877479_length_1379_cov_1027.7540_1	A10	0.145754	Tyrosine phosphatase	Immune modulation	Mycobacterium vanbaalenii PYR-1			-0.83638
S11_k127_8412745_length_1344_cov_734.0000_1	A10	0.010777	Isocitrate lyase	Others	Mycobacterium vanbaalenii PYR-1	Required for persistent infection	Isocitrate lyase is the initial enzyme in the glyoxylate shunt, a secondary metabolic pathway that allows bacteria to utilize fatty acids as carbon and energy sources when the availability of primary carbon sources is limiting; Isocitrate lyase, in combination with malate synthase, catalyzes the conversion of isocitrate to malate, a reaction that allows maintenance of the TCA cycle and synthesize…	-1.9675
S11_k127_15897393_length_1242_cov_198.0000_1	A10	0.00997	Fused nitrate reductase	Nutritional/Metabolic factor	Mycobacterium tuberculosis H37Rv			-2.0013
S11_k127_6430160_length_1103_cov_956.0051_2	A10	0.205489	EF-Tu	Adherence	Francisella philomiragia subsp. philomiragia ATCC 25017	Surface-expressed elongation factor-Tu (EF-Tu) mediates attachment by interacting with host cell nucleolin		-0.687211
S11_k127_3976615_length_983_cov_179.0000_2	A10	0.006748	MprAB	Regulation	Mycobacterium avium 104	Required for establishment and maintenance of persistent infection		-2.17082
S11_k127_15424567_length_940_cov_2.0000_1	A10	0.007763	Accessory secretion factor	Others	Mycobacterium yongonense 05-1390			-2.10997
S11_k127_9846081_length_938_cov_335.0000_1	A10	0.012205	Trehalose-recycling ABC transporter	Nutritional/Metabolic factor	Mycobacterium smegmatis JS623			-1.91346
S11_k127_7413119_length_910_cov_114.0000_1	A10	0.021923	Proteasome-associated proteins	Stress survival	Mycobacterium abscessus ATCC 19977			-1.6591
S11_k127_6752646_length_868_cov_9.0000_1	A10	0.002946	Proteasome-associated proteins	Stress survival	Mycobacterium avium 104			-2.53077
S11_k127_1317509_length_856_cov_77.0000_1	A10	0.00603	Antigen 85	Adherence	Mycobacterium avium 104	Mycolyltransferase activity that transfer long-chain mycolic acids to trehalose derivatives (i.e., cord factor, a toxic glycolipid consisting of two mycolic acid molecules linked to trehalose by the hydroxyl groups of carbons 6 and 6' --> trehalose 6,6'-dimycolate (TDM), is an important immunomodulatory component of the cell wall), pivotal for the biosynthesis of the mycobacterial cell wall and f…		-2.21968
S11_k127_14100085_length_836_cov_519.0000_1	A10	0.012581	Proteasome-associated proteins	Stress survival	Mycobacterium ulcerans Agy99			-1.90028
S11_k127_152899_length_815_cov_813.0000_2	A10	0.042202	ESX-5	Effector delivery system	Mycobacterium avium 104	Essential for the secretion of the ESX-5-encoded ESAT-6-family member EsxN by M. marinum; necessary and sufficient to produce a functional secretion machinery for PPE41 in M. smegmatis.		-1.37467
S11_k127_6030380_length_806_cov_968.0000_1	A10	0.006703	Proteasome-associated proteins	Stress survival	Mycobacterium avium 104			-2.17373
S11_k127_200843_length_797_cov_105.0000_1	A10	0.003419	Heme uptake	Nutritional/Metabolic factor	Mycobacterium smegmatis JS623			-2.4661
S11_k127_9161131_length_786_cov_287.0000_1	A10	0.006977	RelA	Regulation	Mycobacterium vanbaalenii PYR-1	Associated with stationary phase adaptation and long-term survival	Produce ppGpp (guanosine 5'-diphosphate 3'-diphosphate), an 'alarmone' that suppresses synthesis of stable RNA, induces degradative pathways and modulates expression of genes involved in DNA replication	-2.15633
S11_k127_1012553_length_784_cov_53.0000_1	A10	0.00597	MprAB	Regulation	Mycobacterium leprae TN	Required for establishment and maintenance of persistent infection		-2.22403
S11_k127_2161141_length_778_cov_934.0000_1	A10	0.026514	Rv1837c	Adherence	Mycobacterium tuberculosis H37Rv			-1.57652
S11_k127_7892510_length_752_cov_35.0000_1	A10	0.007715	SigE	Regulation	Mycobacterium tuberculosis H37Rv	Controls the bacterial response to external stimuli such as high temperature and detergent stress		-2.11266
S11_k127_10370284_length_744_cov_6.0000_1	A10	0.009596	Glutamine synthesis	Nutritional/Metabolic factor	Mycobacterium smegmatis str. MC2 155			-2.01791
S11_k127_8852790_length_739_cov_432.0000_1	A10	0.00404	Cyp125	Nutritional/Metabolic factor	Mycobacterium smegmatis JS623			-2.39362
S11_k127_3202910_length_729_cov_582.0000_2	A10	0.044809	LPS	Immune modulation	Brucella melitensis bv. 1 str. 16M	Plays a role in entry and early survival inside macrophages; Resistance to innate-immunity anti-bacterial responses; a modulator of the immune response	The entry and early survival stages of smooth Brucella are lipid-raft-dependent. The entry-gateway seems to include Brucella surface-exposed HSP60-PrPc (cellular prion protein) interaction but also a SR-A (class A scavenger)-lipid-A interaction and is also dependent on the LPS O-chain. And the LPS O-chain ensures the Brucella containing vacuole (BCV) aviodance of fusion with lysosomes transiently…	-1.34863
S11_k127_12134555_length_723_cov_2.0000_1	A10	0.00471	Isocitrate lyase	Others	Mycobacterium tuberculosis RGTB423	Required for persistent infection	Isocitrate lyase is the initial enzyme in the glyoxylate shunt, a secondary metabolic pathway that allows bacteria to utilize fatty acids as carbon and energy sources when the availability of primary carbon sources is limiting; Isocitrate lyase, in combination with malate synthase, catalyzes the conversion of isocitrate to malate, a reaction that allows maintenance of the TCA cycle and synthesize…	-2.32698
S11_k127_6737007_length_719_cov_52.0000_1	A10	0.008277	GPL locus	Immune modulation	Mycobacterium sp. KMS			-2.08213
S11_k127_3010075_length_703_cov_10.0000_2	A10	0.01459	Tyrosine phosphatase	Immune modulation	Mycobacterium smegmatis JS623			-1.83594
S11_k127_13681045_length_692_cov_821.0000_1	A10	0.006111	Leucine synthesis	Nutritional/Metabolic factor	Mycobacterium indicus pranii MTCC 9506			-2.21389
S11_k127_15264523_length_690_cov_3.0000_1	A10	0.01339	ESX-5	Effector delivery system	Mycobacterium indicus pranii MTCC 9506	Essential for the secretion of the ESX-5-encoded ESAT-6-family member EsxN by M. marinum; necessary and sufficient to produce a functional secretion machinery for PPE41 in M. smegmatis.		-1.87322
S11_k127_8729349_length_688_cov_22.0000_1	A10	0.009085	Protein kinase G	Immune modulation	Mycobacterium indicus pranii MTCC 9506			-2.04168
S11_k127_4131140_length_686_cov_4.0000_1	A10	0.004543	Heme uptake	Nutritional/Metabolic factor	Mycobacterium smegmatis JS623			-2.34266
S11_k127_11467207_length_673_cov_362.0000_1	A10	0.004753	GPL locus	Immune modulation	Mycobacterium vanbaalenii PYR-1			-2.32303
S11_k127_5817439_length_670_cov_1245.0000_1	A10	0.047169	GroEL	Adherence	Mycobacterium tuberculosis H37Rv			-1.32634
S11_k127_14053741_length_654_cov_127.0000_1	A10	0.015102	Cyp125	Nutritional/Metabolic factor	Mycobacterium vanbaalenii PYR-1			-1.82097
S11_k127_9945294_length_648_cov_21.0000_1	A10	0.062317	Mce1	Nutritional/Metabolic factor	Mycobacterium avium subsp. paratuberculosis K-10			-1.20539
S11_k127_13949913_length_635_cov_3.0000_1	A10	0.010697	GPL locus	Immune modulation	Mycobacterium abscessus subsp. bolletii 50594			-1.97074
S11_k127_966026_length_633_cov_28.0000_1	A10	0.005349	PhoP	Regulation	Mycobacterium smegmatis JS623	Senses Mg2+ starvation, controls expression of genes involved in surface remodeling and adaptation to intracellular growth		-2.27173
S11_k127_6871484_length_632_cov_443.0000_1	A10	0.034478	Isocitrate lyase	Others	Mycobacterium gilvum PYR-GCK	Required for persistent infection	Isocitrate lyase is the initial enzyme in the glyoxylate shunt, a secondary metabolic pathway that allows bacteria to utilize fatty acids as carbon and energy sources when the availability of primary carbon sources is limiting; Isocitrate lyase, in combination with malate synthase, catalyzes the conversion of isocitrate to malate, a reaction that allows maintenance of the TCA cycle and synthesize…	-1.46246
S11_k127_1943923_length_632_cov_1652.0000_1	A10	0.01081	ESX-5	Effector delivery system	Mycobacterium indicus pranii MTCC 9506	Essential for the secretion of the ESX-5-encoded ESAT-6-family member EsxN by M. marinum; necessary and sufficient to produce a functional secretion machinery for PPE41 in M. smegmatis.		-1.96617
S11_k127_1133447_length_630_cov_13.0000_1	A10	0.005462	MprAB	Regulation	Mycobacterium sp. JDM601	Required for establishment and maintenance of persistent infection		-2.26265
S11_k127_15073270_length_615_cov_584.0000_1	A10	0.011538	Heme uptake	Nutritional/Metabolic factor	Mycobacterium avium subsp. paratuberculosis K-10			-1.93787
S11_k127_12504666_length_613_cov_13.0000_1	A10	0.010037	Trehalose-recycling ABC transporter	Nutritional/Metabolic factor	Mycobacterium sp. KMS			-1.9984
S11_k127_658279_length_611_cov_449.0000_1	A10	0.011669	SigA	Regulation	Mycobacterium tuberculosis RGTB423	Sigma A interacts with a transcriptional activator WhiB3 to allow the expression of genes necessary for virulence		-1.93297
S11_k127_4145268_length_611_cov_29.0000_1	A10	0.005834	Mce1	Nutritional/Metabolic factor	Mycobacterium yongonense 05-1390			-2.23403
S11_k127_4545219_length_602_cov_7.0000_1	A10	0.012079	Glutamine synthesis	Nutritional/Metabolic factor	Mycobacterium tuberculosis str. Haarlem/NITR202			-1.91797
S11_k127_11410880_length_601_cov_653.0000_1	A10	0.048315	Accessory secretion factor	Others	Mycobacterium canettii CIPT 140070017			-1.31592
S11_k127_13904511_length_599_cov_690.0000_1	A10	0.025342	Isocitrate lyase	Others	Mycobacterium vanbaalenii PYR-1	Required for persistent infection	Isocitrate lyase is the initial enzyme in the glyoxylate shunt, a secondary metabolic pathway that allows bacteria to utilize fatty acids as carbon and energy sources when the availability of primary carbon sources is limiting; Isocitrate lyase, in combination with malate synthase, catalyzes the conversion of isocitrate to malate, a reaction that allows maintenance of the TCA cycle and synthesize…	-1.59616
S11_k127_16008374_length_597_cov_206.3468_2	A10	0.038249	FAS-II	Nutritional/Metabolic factor	Mycobacterium tuberculosis RGTB327			-1.41738
S11_k127_11171850_length_596_cov_23.0000_1	A10	0.045366	MymA operon	Immune modulation	Mycobacterium avium subsp. paratuberculosis K-10			-1.34327
S11_k127_9744031_length_589_cov_366.0000_1	A10	0.012671	ESX-3	Effector delivery system	Mycobacterium tuberculosis CAS/NITR204	Required for siderophore-mediated iron acquisition		-1.89719
S11_k127_491731_length_586_cov_14.0000_1	A10	0.025224	Glutamine synthesis	Nutritional/Metabolic factor	Mycobacterium indicus pranii MTCC 9506			-1.59819
S11_k127_8511741_length_582_cov_12.0000_1	A10	0.006577	Glutamine synthesis	Nutritional/Metabolic factor	Mycobacterium tuberculosis str. Haarlem/NITR202			-2.18197
S11_k127_14696567_length_582_cov_496.0000_1	A10	0.011428	MymA operon	Immune modulation	Mycobacterium ulcerans Agy99			-1.94203
S11_k127_14748268_length_576_cov_3.0000_1	A10	0.006661	LAM	Immune modulation	Mycobacterium tuberculosis str. Haarlem/NITR202	Important immunomodulator: AraLAM is a potent inducer of chemoattractant cytokines. PILAM can also induce a potent proinflammatory response in macrophages and dendritic cells. ManLAM is involved in the inhibition of phagosome maturation, apoptosis and cytokine secretion, thus may contribute to circumvent the activation of a pulmonary granulocytic response, which may be important in the early immu…		-2.17646
S11_k127_12947210_length_572_cov_27.0000_1	A10	0.006837	GPL locus	Immune modulation	Mycobacterium indicus pranii MTCC 9506			-2.16513
S11_k127_14247716_length_570_cov_18.0000_2	A10	0.137096	SigH	Regulation	Mycobacterium gilvum PYR-GCK	Involved in response to heat shock and oxidative stress		-0.862975
S11_k127_6708678_length_570_cov_7.0000_1	A10	0.006837	ESX-3	Effector delivery system	Mycobacterium tuberculosis CAS/NITR204	Required for siderophore-mediated iron acquisition		-2.16513
S11_k127_4545113_length_570_cov_288.0000_1	A10	0.006928	FadE29	Nutritional/Metabolic factor	Mycobacterium sp. JLS			-2.15939
S11_k127_10789370_length_568_cov_48.0000_1	A10	0.006928	Antigen 85	Adherence	Mycobacterium vanbaalenii PYR-1	Mycolyltransferase activity that transfer long-chain mycolic acids to trehalose derivatives (i.e., cord factor, a toxic glycolipid consisting of two mycolic acid molecules linked to trehalose by the hydroxyl groups of carbons 6 and 6' --> trehalose 6,6'-dimycolate (TDM), is an important immunomodulatory component of the cell wall), pivotal for the biosynthesis of the mycobacterial cell wall and f…		-2.15939
S11_k127_10206237_length_546_cov_2.0000_1	A10	0.023239	KatG	Stress survival	Mycobacterium avium 104	Catalase:peroxidase degrades H2O2 and organic peroxides, the major role is to catabolize the peroxides generated by phagocyte NADPH oxidase		-1.63378
S11_k127_13574888_length_546_cov_12.0000_1	A10	0.007746	KatG	Stress survival	Mycobacterium avium 104	Catalase:peroxidase degrades H2O2 and organic peroxides, the major role is to catabolize the peroxides generated by phagocyte NADPH oxidase		-2.11092
S11_k127_9462643_length_545_cov_11.0000_1	A10	0.007746	Type IV pili	Adherence	Pseudomonas aeruginosa PAO1	Attaches to host cells, but not to mucin, causing a twitching motility that allows the bacteria to move along the cell surface; biofilm formation	The C-terminal receptor-binding domain of pilin binds to asialoGM1 gangliosides on host cells. Generally, GM1 gangliosides contain a sialic acid moiety. P.aeruginosa produces a neuraminidase which removes sialic acid residues from the GM1 to form the asialoGM1, which is a better receptor for the pili; The asialoGM1 is present in increased abundance on the surface of cystic fibrosis respiratory ep…	-2.11092
S11_k127_2696579_length_545_cov_640.0000_1	A10	0.015493	Mycobactin	Nutritional/Metabolic factor	Mycobacterium tuberculosis str. Haarlem/NITR202	Cell-association mycobactin participates in iron internalization and/or to serve as a temporary iron-holding molecule to prevent sudden influx of excess iron if the metal suddenly becomes available after a period of iron limitation		-1.80986
S11_k127_15809378_length_543_cov_112.0000_1	A10	0.023239	SigA	Regulation	Mycobacterium sp. JLS	Sigma A interacts with a transcriptional activator WhiB3 to allow the expression of genes necessary for virulence		-1.63378
S11_k127_10883629_length_540_cov_11.0000_2	A10	0.011652	Trehalose-recycling ABC transporter	Nutritional/Metabolic factor	Mycobacterium smegmatis JS623			-1.9336
S11_k127_2512719_length_538_cov_5.0000_1	A10	0.007979	FAS-II	Nutritional/Metabolic factor	Mycobacterium liflandii 128FXT			-2.09805
S11_k127_3629477_length_538_cov_2.0000_1	A10	0.008101	LAM	Immune modulation	Mycobacterium tuberculosis str. Haarlem/NITR202	Important immunomodulator: AraLAM is a potent inducer of chemoattractant cytokines. PILAM can also induce a potent proinflammatory response in macrophages and dendritic cells. ManLAM is involved in the inhibition of phagosome maturation, apoptosis and cytokine secretion, thus may contribute to circumvent the activation of a pulmonary granulocytic response, which may be important in the early immu…		-2.09146
S11_k127_8063998_length_537_cov_235.0000_1	A10	0.008101	Isocitrate lyase	Others	Mycobacterium tuberculosis H37Rv	Required for persistent infection	Isocitrate lyase is the initial enzyme in the glyoxylate shunt, a secondary metabolic pathway that allows bacteria to utilize fatty acids as carbon and energy sources when the availability of primary carbon sources is limiting; Isocitrate lyase, in combination with malate synthase, catalyzes the conversion of isocitrate to malate, a reaction that allows maintenance of the TCA cycle and synthesize…	-2.09146
S11_k127_4711255_length_536_cov_31.0000_1	A10	0.008101	SigE	Regulation	Mycobacterium smegmatis JS623	Controls the bacterial response to external stimuli such as high temperature and detergent stress		-2.09146
S11_k127_2882855_length_536_cov_661.0000_1	A10	0.016202	FadE29	Nutritional/Metabolic factor	Mycobacterium smegmatis JS623			-1.79043
S11_k127_11052254_length_529_cov_4.0000_1	A10	0.016973	LAM	Immune modulation	Mycobacterium smegmatis str. MC2 155	Important immunomodulator: AraLAM is a potent inducer of chemoattractant cytokines. PILAM can also induce a potent proinflammatory response in macrophages and dendritic cells. ManLAM is involved in the inhibition of phagosome maturation, apoptosis and cytokine secretion, thus may contribute to circumvent the activation of a pulmonary granulocytic response, which may be important in the early immu…		-1.77024
S11_k127_12193258_length_526_cov_6.0000_1	A10	0.016973	Mce1	Nutritional/Metabolic factor	Mycobacterium tuberculosis RGTB327			-1.77024
S11_k127_4182058_length_523_cov_194.0000_1	A10	0.034488	RelA	Regulation	Mycobacterium leprae TN	Associated with stationary phase adaptation and long-term survival	Produce ppGpp (guanosine 5'-diphosphate 3'-diphosphate), an 'alarmone' that suppresses synthesis of stable RNA, induces degradative pathways and modulates expression of genes involved in DNA replication	-1.46233
S11_k127_2736900_length_523_cov_5.0000_1	A10	0.008622	Heme uptake	Nutritional/Metabolic factor	Mycobacterium gilvum PYR-GCK			-2.06439
S11_k127_15902014_length_518_cov_24.0000_1	A10	0.011882	GroEL	Adherence	Mycobacterium tuberculosis H37Rv			-1.92511
S11_k127_1221360_length_518_cov_21.0000_1	A10	0.089046	Proteasome-associated proteins	Stress survival	Mycobacterium vanbaalenii PYR-1			-1.05039
S11_k127_14627356_length_516_cov_12.0000_1	A10	0.00986	Lipid phosphatase	Immune modulation	Mycobacterium indicus pranii MTCC 9506			-2.00612
S11_k127_12889279_length_514_cov_11.0000_1	A10	0.018104	Heme uptake	Nutritional/Metabolic factor	Mycobacterium intracellulare MOTT-64			-1.74223
S11_k127_7248911_length_513_cov_4.0000_1	A10	0.009052	T6SS-II	Effector delivery system	Klebsiella oxytoca E718			-2.04326
S11_k127_15749206_length_512_cov_35.0000_1	A10	0.009204	Antigen 85	Adherence	Mycobacterium tuberculosis H37Rv	Mycolyltransferase activity that transfer long-chain mycolic acids to trehalose derivatives (i.e., cord factor, a toxic glycolipid consisting of two mycolic acid molecules linked to trehalose by the hydroxyl groups of carbons 6 and 6' --> trehalose 6,6'-dimycolate (TDM), is an important immunomodulatory component of the cell wall), pivotal for the biosynthesis of the mycobacterial cell wall and f…		-2.03602
S11_k127_10737321_length_510_cov_4.0000_1	A10	0.018722	Cyp125	Nutritional/Metabolic factor	Mycobacterium ulcerans Agy99			-1.72765
S11_k127_6591770_length_502_cov_10.0000_1	A10	0.009688	GPL locus	Immune modulation	Mycobacterium avium subsp. paratuberculosis K-10			-2.01377
SB_k127_4519110_length_9665_cov_72.0770_7	A10	0.001962	Polysaccharide capsule	Immune modulation	Bacillus cereus AH187			-2.7073
SB_k127_5860539_length_7705_cov_26.3585_1	A10	0.012989	Polysaccharide capsule	Immune modulation	Bacillus cereus AH187			-1.88642
SB_k127_1329229_length_3697_cov_12.0280_5	A10	0.005023	Polysaccharide capsule	Immune modulation	Bacillus cereus AH187			-2.29904
SB_k127_4354964_length_1589_cov_26.0000_3	A10	0.127995	O-antigen	Immune modulation	Yersinia enterocolitica subsp. enterocolitica 8081	LPS O antigen mutants were severely impaired in their ability to colonize the Peyer's patches and did not colonize spleen and liver. The absence of O antigen in the outer membrane affects the expression of other Yersinia virulence factors.		-0.892807
SB_k127_6273690_length_1370_cov_10.0000_1	A10	0.021224	GPL locus	Immune modulation	Mycobacterium vanbaalenii PYR-1			-1.67317
SB_k127_8861798_length_1298_cov_4.0000_2	A10	0.008145	FadE29	Nutritional/Metabolic factor	Mycobacterium vanbaalenii PYR-1			-2.08911
SB_k127_10447273_length_1239_cov_6.0000_1	A10	0.005484	LAM	Immune modulation	Mycobacterium gilvum PYR-GCK	Important immunomodulator: AraLAM is a potent inducer of chemoattractant cytokines. PILAM can also induce a potent proinflammatory response in macrophages and dendritic cells. ManLAM is involved in the inhibition of phagosome maturation, apoptosis and cytokine secretion, thus may contribute to circumvent the activation of a pulmonary granulocytic response, which may be important in the early immu…		-2.2609
SB_k127_6415939_length_1123_cov_3.0000_2	A10	0.037666	LAM	Immune modulation	Mycobacterium gilvum PYR-GCK	Important immunomodulator: AraLAM is a potent inducer of chemoattractant cytokines. PILAM can also induce a potent proinflammatory response in macrophages and dendritic cells. ManLAM is involved in the inhibition of phagosome maturation, apoptosis and cytokine secretion, thus may contribute to circumvent the activation of a pulmonary granulocytic response, which may be important in the early immu…		-1.42405
SB_k127_1580405_length_1090_cov_8.0000_1	A10	0.087925	PrrA/B	Regulation	Mycobacterium vanbaalenii PYR-1			-1.05589
SB_k127_1273593_length_881_cov_3.0000_1	A10	0.12957	GPL locus	Immune modulation	Mycobacterium vanbaalenii PYR-1			-0.887496
SB_k127_2670945_length_845_cov_29.0000_1	A10	0.004387	EF-Tu	Adherence	Francisella philomiragia subsp. philomiragia ATCC 25017	Surface-expressed elongation factor-Tu (EF-Tu) mediates attachment by interacting with host cell nucleolin		-2.35783
SB_k127_8975354_length_791_cov_2.0000_1	A10	0.014825	Mce9	Others	Mycobacterium indicus pranii MTCC 9506			-1.82901
SB_k127_3913367_length_726_cov_8.0000_2	A10	0.115521	Lysine synthesis	Nutritional/Metabolic factor	Mycobacterium vanbaalenii PYR-1			-0.937339
SB_k127_1264883_length_708_cov_4.0000_2	A10	0.087765	Tyrosine phosphatase	Immune modulation	Mycobacterium vanbaalenii PYR-1			-1.05668
SB_k127_4892871_length_700_cov_13.0000_2	A10	0.139106	Antigen 85	Adherence	Mycobacterium vanbaalenii PYR-1	Mycolyltransferase activity that transfer long-chain mycolic acids to trehalose derivatives (i.e., cord factor, a toxic glycolipid consisting of two mycolic acid molecules linked to trehalose by the hydroxyl groups of carbons 6 and 6' --> trehalose 6,6'-dimycolate (TDM), is an important immunomodulatory component of the cell wall), pivotal for the biosynthesis of the mycobacterial cell wall and f…		-0.856654
SB_k127_3715687_length_682_cov_4.0000_1	A10	0.018333	PDIM	Immune modulation	Mycobacterium gilvum Spyr1	Play a mainly structural role in providing a stable base for the insertion of other lipid and also play a role as a fluidity modifier, whose function could be to modulate cell wall viscosity; PDIM is crucial for infection by masking pathogen-associated molecular patterns (PAMP) of the cell wall from the innate immune system		-1.73677
SB_k127_6618780_length_677_cov_12.0000_1	A10	0.166674	GPL locus	Immune modulation	Mycobacterium vanbaalenii PYR-1			-0.778132
SB_k127_978902_length_659_cov_8.0000_1	A10	0.030437	EF-Tu	Adherence	Francisella philomiragia subsp. philomiragia ATCC 25017	Surface-expressed elongation factor-Tu (EF-Tu) mediates attachment by interacting with host cell nucleolin		-1.5166
SB_k127_5057586_length_608_cov_8.0000_2	A10	0.17703	Glutamine synthesis	Nutritional/Metabolic factor	Mycobacterium vanbaalenii PYR-1			-0.751953
SB_k127_1614378_length_581_cov_2.0000_1	A10	0.033533	DevRS	Regulation	Mycobacterium sp. JLS	Controls the global response to oxidative stress and low oxygen repsonse, key regulator in the oxygen starvation-induced mycobacterial dormancy response		-1.47453
SB_k127_3535742_length_580_cov_4.0000_1	A10	0.02926	Mycobactin	Nutritional/Metabolic factor	Mycobacterium tuberculosis str. Haarlem/NITR202	Cell-association mycobactin participates in iron internalization and/or to serve as a temporary iron-holding molecule to prevent sudden influx of excess iron if the metal suddenly becomes available after a period of iron limitation		-1.53373
SB_k127_5636393_length_577_cov_2.8978_1	A10	0.046607	EF-Tu	Adherence	Francisella sp. TX077308	Surface-expressed elongation factor-Tu (EF-Tu) mediates attachment by interacting with host cell nucleolin		-1.33155
SB_k127_374076_length_550_cov_3.0000_1	A10	0.053085	SSU98_1513	Adherence	Streptococcus suis 98HAH33			-1.27503
SB_k127_4302683_length_532_cov_7.0000_1	A10	0.052963	Lipoprotein	Immune modulation	Mycobacterium vanbaalenii PYR-1			-1.27603
SF_k127_7604905_length_619_cov_4.0000_1	A10	0.007525	EF-Tu	Adherence	Francisella sp. TX077308	Surface-expressed elongation factor-Tu (EF-Tu) mediates attachment by interacting with host cell nucleolin		-2.12349
SF_k127_6717083_length_514_cov_1.0000_1	A10	0.009701	Zn++ metalloprotease	Exoenzyme	Mycobacterium smegmatis JS623			-2.01318
SF_SQ_k127_5479121_length_1142_cov_4.0000_2	A10	0.247287	LPS	Immune modulation	Brucella melitensis bv. 1 str. 16M	Plays a role in entry and early survival inside macrophages; Resistance to innate-immunity anti-bacterial responses; a modulator of the immune response	The entry and early survival stages of smooth Brucella are lipid-raft-dependent. The entry-gateway seems to include Brucella surface-exposed HSP60-PrPc (cellular prion protein) interaction but also a SR-A (class A scavenger)-lipid-A interaction and is also dependent on the LPS O-chain. And the LPS O-chain ensures the Brucella containing vacuole (BCV) aviodance of fusion with lysosomes transiently…	-0.606799
SF_SQ_k127_3738709_length_884_cov_6.0000_1	A10	0.004425	BvrR-BvrS	Regulation	Brucella melitensis bv. 1 str. 16M	Controls the expression of genes involved with the maintenance of cell envelope integrity. These genes encode multiple members of the Omp3 family of proteins (Omp25 (also named Omp3a), Omp22 or Omp3b) as well as gene products that modify the fatty acid composition of the lipid A moiety of the LPS; controls the expression of the T4SS VirB		-2.35409
SF_SQ_k127_4981725_length_852_cov_2.0000_1	A10	0.009099	T6SS-II	Effector delivery system	Klebsiella oxytoca E718			-2.04101
SF_SQ_k127_3639536_length_764_cov_6.0000_1	A10	0.486871	PanC/PanD	Nutritional/Metabolic factor	Mycobacterium tuberculosis CCDC5079	Lipid biosynthesis and metabolism play a pivotal role in the intracellular replication and persistence of M. tuberculosis. Pantothenic acid (vitamin B5) is an essential molecule required for the synthesis of coenzyme A and acyl carrier protein (ACP). PanC (pantothenate synthetase) and PanD (aspartate-1-decarboxylase) involved in pantothenate biosynthesis.		-0.312586
SF_SQ_k127_3424485_length_758_cov_2.0000_1	A10	0.015564	Gsp	Effector delivery system	Xylella fastidiosa M12			-1.80788
SF_SQ_k127_5217951_length_713_cov_11.0000_1	A10	0.00616	SenX3	Regulation	Mycobacterium vanbaalenii PYR-1			-2.21042
SF_SQ_k127_2039761_length_639_cov_5.0000_1	A10	0.010479	Type IV pili	Adherence	Pseudomonas mendocina ymp	Attaches to host cells, but not to mucin, causing a twitching motility that allows the bacteria to move along the cell surface; biofilm formation	The C-terminal receptor-binding domain of pilin binds to asialoGM1 gangliosides on host cells. Generally, GM1 gangliosides contain a sialic acid moiety. P.aeruginosa produces a neuraminidase which removes sialic acid residues from the GM1 to form the asialoGM1, which is a better receptor for the pili; The asialoGM1 is present in increased abundance on the surface of cystic fibrosis respiratory ep…	-1.97968
SF_SQ_k127_4400286_length_619_cov_3.0000_1	A10	0.005642	Type IV pili	Adherence	Pseudomonas stutzeri A1501	Attaches to host cells, but not to mucin, causing a twitching motility that allows the bacteria to move along the cell surface; biofilm formation	The C-terminal receptor-binding domain of pilin binds to asialoGM1 gangliosides on host cells. Generally, GM1 gangliosides contain a sialic acid moiety. P.aeruginosa produces a neuraminidase which removes sialic acid residues from the GM1 to form the asialoGM1, which is a better receptor for the pili; The asialoGM1 is present in increased abundance on the surface of cystic fibrosis respiratory ep…	-2.24857
SF_SQ_k127_5472394_length_602_cov_3.0000_1	A10	0.00769	Mce3	Immune modulation	Mycobacterium gilvum Spyr1			-2.11407
SF_SQ_k127_36398_length_584_cov_4.0000_1	A10	0.006495	EF-Tu	Adherence	Francisella philomiragia subsp. philomiragia ATCC 25017	Surface-expressed elongation factor-Tu (EF-Tu) mediates attachment by interacting with host cell nucleolin		-2.18742
SF_SQ_k127_3794693_length_551_cov_2.0000_1	A10	0.026959	EF-Tu	Adherence	Francisella philomiragia subsp. philomiragia ATCC 25017	Surface-expressed elongation factor-Tu (EF-Tu) mediates attachment by interacting with host cell nucleolin		-1.5693
SF_SQ_k127_5377847_length_518_cov_2.0000_1	A10	0.02015	Trehalose-recycling ABC transporter	Nutritional/Metabolic factor	Mycobacterium smegmatis str. MC2 155			-1.69572
SF_SQ_k127_4685612_length_506_cov_3.0000_2	A10	0.081083	LPS	Immune modulation	Brucella melitensis bv. 1 str. 16M	Plays a role in entry and early survival inside macrophages; Resistance to innate-immunity anti-bacterial responses; a modulator of the immune response	The entry and early survival stages of smooth Brucella are lipid-raft-dependent. The entry-gateway seems to include Brucella surface-exposed HSP60-PrPc (cellular prion protein) interaction but also a SR-A (class A scavenger)-lipid-A interaction and is also dependent on the LPS O-chain. And the LPS O-chain ensures the Brucella containing vacuole (BCV) aviodance of fusion with lysosomes transiently…	-1.09107
SH_k127_5478351_length_3514_cov_97.0000_1	A10	0.00564	PDIM	Immune modulation	Mycobacterium vanbaalenii PYR-1	Play a mainly structural role in providing a stable base for the insertion of other lipid and also play a role as a fluidity modifier, whose function could be to modulate cell wall viscosity; PDIM is crucial for infection by masking pathogen-associated molecular patterns (PAMP) of the cell wall from the innate immune system		-2.24872
SH_k127_2766039_length_3257_cov_17.0000_2	A10	0.080726	PDIM	Immune modulation	Mycobacterium vanbaalenii PYR-1	Play a mainly structural role in providing a stable base for the insertion of other lipid and also play a role as a fluidity modifier, whose function could be to modulate cell wall viscosity; PDIM is crucial for infection by masking pathogen-associated molecular patterns (PAMP) of the cell wall from the innate immune system		-1.09299
SH_k127_2580678_length_2022_cov_46.0000_1	A10	0.185814	Isocitrate lyase	Others	Mycobacterium vanbaalenii PYR-1	Required for persistent infection	Isocitrate lyase is the initial enzyme in the glyoxylate shunt, a secondary metabolic pathway that allows bacteria to utilize fatty acids as carbon and energy sources when the availability of primary carbon sources is limiting; Isocitrate lyase, in combination with malate synthase, catalyzes the conversion of isocitrate to malate, a reaction that allows maintenance of the TCA cycle and synthesize…	-0.730922
SH_k127_1637960_length_1382_cov_8.0000_1	A10	0.010879	PDIM	Immune modulation	Mycobacterium vanbaalenii PYR-1	Play a mainly structural role in providing a stable base for the insertion of other lipid and also play a role as a fluidity modifier, whose function could be to modulate cell wall viscosity; PDIM is crucial for infection by masking pathogen-associated molecular patterns (PAMP) of the cell wall from the innate immune system		-1.96341
SH_k127_4751096_length_1332_cov_17.0000_1	A10	0.071236	PDIM	Immune modulation	Mycobacterium vanbaalenii PYR-1	Play a mainly structural role in providing a stable base for the insertion of other lipid and also play a role as a fluidity modifier, whose function could be to modulate cell wall viscosity; PDIM is crucial for infection by masking pathogen-associated molecular patterns (PAMP) of the cell wall from the innate immune system		-1.1473
SH_k127_427602_length_1198_cov_6.0000_1	A10	0.032276	Proteasome-associated proteins	Stress survival	Mycobacterium smegmatis JS623			-1.49112
SH_k127_5284570_length_1190_cov_28.0000_3	A10	0.491378	MmaA4	Others	Mycobacterium gilvum PYR-GCK	Methyltransferase forms methoxy and keto derivatives of the meromycolic acid chain		-0.308584
SH_k127_1287269_length_1134_cov_22.3625_2	A10	0.006278	GPL locus	Immune modulation	Mycobacterium sp. JLS			-2.20218
SH_k127_5184149_length_1132_cov_31.0000_1	A10	0.242436	HbhA	Adherence	Mycobacterium gilvum PYR-GCK	A multifunctional protein involved in adherence of Mycobacterium tuberculosis to non-phagocytic cells and in the formation of intracytosolic lipid inclusions.		-0.615403
SH_k127_5525334_length_891_cov_4.0000_2	A10	0.011669	SigH	Regulation	Mycobacterium smegmatis JS623	Involved in response to heat shock and oxidative stress		-1.93297
SH_k127_3926331_length_875_cov_26.0000_1	A10	0.127995	LPS	Immune modulation	Brucella melitensis bv. 1 str. 16M	Plays a role in entry and early survival inside macrophages; Resistance to innate-immunity anti-bacterial responses; a modulator of the immune response	The entry and early survival stages of smooth Brucella are lipid-raft-dependent. The entry-gateway seems to include Brucella surface-exposed HSP60-PrPc (cellular prion protein) interaction but also a SR-A (class A scavenger)-lipid-A interaction and is also dependent on the LPS O-chain. And the LPS O-chain ensures the Brucella containing vacuole (BCV) aviodance of fusion with lysosomes transiently…	-0.892807
SH_k127_5838332_length_816_cov_2.0000_1	A10	0.016329	GPL locus	Immune modulation	Mycobacterium intracellulare str. MOTT36Y			-1.78704
SH_k127_782509_length_800_cov_9.0000_1	A10	0.006792	KatG	Stress survival	Mycobacterium intracellulare MOTT-02	Catalase:peroxidase degrades H2O2 and organic peroxides, the major role is to catabolize the peroxides generated by phagocyte NADPH oxidase		-2.168
SH_k127_4583058_length_787_cov_4.0000_2	A10	0.011002	Mycobactin	Nutritional/Metabolic factor	Mycobacterium abscessus subsp. bolletii str. GO 06	Cell-association mycobactin participates in iron internalization and/or to serve as a temporary iron-holding molecule to prevent sudden influx of excess iron if the metal suddenly becomes available after a period of iron limitation		-1.95853
SH_k127_3873911_length_766_cov_1.0000_1	A10	0.003664	GroEL	Adherence	Mycobacterium tuberculosis H37Rv			-2.43604
SH_k127_5713023_length_720_cov_11.0000_1	A10	0.014	SigE	Regulation	Mycobacterium smegmatis JS623	Controls the bacterial response to external stimuli such as high temperature and detergent stress		-1.85387
SH_k127_5744977_length_708_cov_2.0000_1	A10	0.077896	ESX-5	Effector delivery system	Mycobacterium avium 104	Essential for the secretion of the ESX-5-encoded ESAT-6-family member EsxN by M. marinum; necessary and sufficient to produce a functional secretion machinery for PPE41 in M. smegmatis.		-1.10848
SH_k127_1306589_length_688_cov_2.0000_1	A10	0.045668	Isocitrate lyase	Others	Mycobacterium vanbaalenii PYR-1	Required for persistent infection	Isocitrate lyase is the initial enzyme in the glyoxylate shunt, a secondary metabolic pathway that allows bacteria to utilize fatty acids as carbon and energy sources when the availability of primary carbon sources is limiting; Isocitrate lyase, in combination with malate synthase, catalyzes the conversion of isocitrate to malate, a reaction that allows maintenance of the TCA cycle and synthesize…	-1.34039
SH_k127_1321893_length_676_cov_3.0000_1	A10	0.009334	Protein kinase G	Immune modulation	Mycobacterium smegmatis str. MC2 155			-2.02993
SH_k127_3514654_length_656_cov_3.0000_1	A10	0.044382	Trehalose-recycling ABC transporter	Nutritional/Metabolic factor	Mycobacterium vanbaalenii PYR-1			-1.35279
SH_k127_1939894_length_635_cov_4.0000_1	A10	0.005349	ESX-5	Effector delivery system	Mycobacterium avium subsp. paratuberculosis K-10	Essential for the secretion of the ESX-5-encoded ESAT-6-family member EsxN by M. marinum; necessary and sufficient to produce a functional secretion machinery for PPE41 in M. smegmatis.		-2.27173
SH_k127_2347500_length_602_cov_9.0000_1	A10	0.066473	Proteasome-associated proteins	Stress survival	Mycobacterium gilvum PYR-GCK			-1.17735
SH_k127_461953_length_593_cov_2.0000_1	A10	0.006259	Trehalose-recycling ABC transporter	Nutritional/Metabolic factor	Mycobacterium tuberculosis RGTB327			-2.2035
SH_k127_2985269_length_585_cov_4.0000_1	A10	0.006414	Heme uptake	Nutritional/Metabolic factor	Mycobacterium ulcerans Agy99			-2.19287
SH_k127_3797189_length_577_cov_5.0000_1	A10	0.006661	LAM	Immune modulation	Mycobacterium tuberculosis CAS/NITR204	Important immunomodulator: AraLAM is a potent inducer of chemoattractant cytokines. PILAM can also induce a potent proinflammatory response in macrophages and dendritic cells. ManLAM is involved in the inhibition of phagosome maturation, apoptosis and cytokine secretion, thus may contribute to circumvent the activation of a pulmonary granulocytic response, which may be important in the early immu…		-2.17646
SH_k127_2821123_length_571_cov_8.0000_1	A10	0.006928	Lysine synthesis	Nutritional/Metabolic factor	Mycobacterium indicus pranii MTCC 9506			-2.15939
SH_k127_5119058_length_565_cov_3.0000_1	A10	0.007117	Heme uptake	Nutritional/Metabolic factor	Mycobacterium smegmatis JS623			-2.1477
SH_k127_5061847_length_539_cov_3.0000_1	A10	0.007979	Protein kinase G	Immune modulation	Mycobacterium indicus pranii MTCC 9506			-2.09805
SH_k127_5673822_length_525_cov_40.0000_1	A10	0.025866	GPL locus	Immune modulation	Mycobacterium smegmatis JS623			-1.58727
SH_k127_5219458_length_516_cov_4.8175_1	A10	0.009052	RelA	Regulation	Mycobacterium vanbaalenii PYR-1	Associated with stationary phase adaptation and long-term survival	Produce ppGpp (guanosine 5'-diphosphate 3'-diphosphate), an 'alarmone' that suppresses synthesis of stable RNA, induces degradative pathways and modulates expression of genes involved in DNA replication	-2.04326
SY5_k117_6440775_length_2938_cov_12.0000_1	A10	0.003985	EF-Tu	Adherence	Francisella cf. tularensis subsp. novicida 3523	Surface-expressed elongation factor-Tu (EF-Tu) mediates attachment by interacting with host cell nucleolin		-2.39957
SY5_k117_4458806_length_1202_cov_29.7327_1	A10	0.006335	Flagella	Motility	Pseudomonas aeruginosa PAO1	Swimming motility; play a role in biofilm formation and other pathogenic adaptations		-2.19825
SY5_k117_3688838_length_590_cov_4.0000_1	A10	0.050617	HSI-1	Effector delivery system	Pseudomonas aeruginosa PAO1	Play role in chronic P. aeruginosa infections	Encoding a protein secretion apparatus for exporting Hcp1, a hexameric protein that forms rings with 40 angstrom internal diameter; a ClpB-like AAA+ family protein, ClpV1, forms a core component of this secretion apparatus and is likely to provide the energy for translocation of Hcp1	-1.2957
SY5_k117_3829347_length_541_cov_10.0000_1	A10	0.015959	EF-Tu	Adherence	Francisella philomiragia subsp. philomiragia ATCC 25017	Surface-expressed elongation factor-Tu (EF-Tu) mediates attachment by interacting with host cell nucleolin		-1.79699
SY5_k117_213918_length_534_cov_5.0000_1	A10	0.008226	Type IV pili	Adherence	Pseudomonas aeruginosa PAO1	Attaches to host cells, but not to mucin, causing a twitching motility that allows the bacteria to move along the cell surface; biofilm formation	The C-terminal receptor-binding domain of pilin binds to asialoGM1 gangliosides on host cells. Generally, GM1 gangliosides contain a sialic acid moiety. P.aeruginosa produces a neuraminidase which removes sialic acid residues from the GM1 to form the asialoGM1, which is a better receptor for the pili; The asialoGM1 is present in increased abundance on the surface of cystic fibrosis respiratory ep…	-2.08481
SY6_k117_5472003_length_3473_cov_12.8355_3	A10	0.018153	O-antigen	Immune modulation	Yersinia pseudotuberculosis IP 32953	LPS O antigen mutants were severely impaired in their ability to colonize the Peyer's patches and did not colonize spleen and liver. The absence of O antigen in the outer membrane affects the expression of other Yersinia virulence factors.		-1.74105
SY6_k117_7770466_length_988_cov_17.0000_2	A10	0.012118	EF-Tu	Adherence	Francisella philomiragia subsp. philomiragia ATCC 25017	Surface-expressed elongation factor-Tu (EF-Tu) mediates attachment by interacting with host cell nucleolin		-1.91657
SY6_k117_4392979_length_862_cov_8.3611_1	A10	0.009688	EF-Tu	Adherence	Mycoplasma penetrans HF-2			-2.01377
SY6_k117_7811975_length_853_cov_5.0000_2	A10	0.028844	LPS	Immune modulation	Pseudomonas aeruginosa PA7	Mediates biological effects including resistance to serum killing and phagocytosis; the binding to normal CFTR (cystic fibrosis transmembrane conductance regulator) and invasion of host cells may make a contribution to virulence in the human eye; internalization by binding to normal CFTR protein expressed by airway epithelial cells followed by desquamation of bacteria-laden epithelial cells, cons…	Binding interaction occurs between the first extracellular loop of CFTR (predicted to be in amino acids 108-117 of the mature protein) and the complete outer portion of the core polysaccharide of the LPS	-1.53994
XST_k127_13933425_length_1437_cov_5.0000_2	A10	0.002998	Trehalose-recycling ABC transporter	Nutritional/Metabolic factor	Mycobacterium marinum M			-2.52317
XST_k127_27531284_length_966_cov_4.0000_1	A10	0.002487	Dot/Icm	Effector delivery system	Legionella pneumophila subsp. pneumophila str. Philadelphia 1	Allows survival and growth in macrophages, prevent phagosome acidification and lysosome fusion, essential for induction of apoptosis in human macrophages	Assemble and activate a type IV secretion system in the bacterial membrane that exports plasmid and virulence factors to inhibit the phago-lysosome fusion and reprogram the Legionella-bearing vacuole; IcmS was shown to bind members of the SidE family (SidE, SdeA, SdeB, SdeC) and to be required for the export of SdeA; IcmW interacted with and was required for the translocation of additional Dot/Ic…	-2.60432
XST_k127_25196401_length_962_cov_3.0000_1	A10	0.034862	EF-Tu	Adherence	Francisella philomiragia subsp. philomiragia ATCC 25017	Surface-expressed elongation factor-Tu (EF-Tu) mediates attachment by interacting with host cell nucleolin		-1.45765
XST_k127_16705008_length_858_cov_172.8824_1	A10	0.027962	EF-Tu	Adherence	Francisella philomiragia subsp. philomiragia ATCC 25017	Surface-expressed elongation factor-Tu (EF-Tu) mediates attachment by interacting with host cell nucleolin		-1.55343
XST_k127_16856800_length_834_cov_6.0000_1	A10	0.045366	EF-Tu	Adherence	Francisella philomiragia subsp. philomiragia ATCC 25017	Surface-expressed elongation factor-Tu (EF-Tu) mediates attachment by interacting with host cell nucleolin		-1.34327
XST_k127_13573044_length_731_cov_4.0000_1	A10	0.008017	T6SS-II	Effector delivery system	Klebsiella oxytoca E718			-2.09599
XST_k127_10727290_length_714_cov_4.0000_1	A10	0.004206	HSI-1	Effector delivery system	Pseudomonas aeruginosa PA7	Play role in chronic P. aeruginosa infections	Encoding a protein secretion apparatus for exporting Hcp1, a hexameric protein that forms rings with 40 angstrom internal diameter; a ClpB-like AAA+ family protein, ClpV1, forms a core component of this secretion apparatus and is likely to provide the energy for translocation of Hcp1	-2.37613
XST_k127_5989575_length_692_cov_4.0000_1	A10	0.110378	MprAB	Regulation	Mycobacterium bovis AF2122/97	Required for establishment and maintenance of persistent infection		-0.957117
XST_k127_19274080_length_685_cov_4.0000_1	A10	0.075925	GroEL	Adherence	Mycobacterium tuberculosis H37Rv			-1.11962
XST_k127_21574869_length_676_cov_2.0000_1	A10	0.144375	EF-Tu	Adherence	Francisella novicida U112	Surface-expressed elongation factor-Tu (EF-Tu) mediates attachment by interacting with host cell nucleolin		-0.840508
XST_k127_19163083_length_670_cov_3.0000_1	A10	0.029065	HSI-1	Effector delivery system	Pseudomonas mendocina ymp	Play role in chronic P. aeruginosa infections	Encoding a protein secretion apparatus for exporting Hcp1, a hexameric protein that forms rings with 40 angstrom internal diameter; a ClpB-like AAA+ family protein, ClpV1, forms a core component of this secretion apparatus and is likely to provide the energy for translocation of Hcp1	-1.53663
XST_k127_16276493_length_663_cov_5.0000_2	A10	0.007979	HSI-1	Effector delivery system	Pseudomonas fluorescens SBW25	Play role in chronic P. aeruginosa infections	Encoding a protein secretion apparatus for exporting Hcp1, a hexameric protein that forms rings with 40 angstrom internal diameter; a ClpB-like AAA+ family protein, ClpV1, forms a core component of this secretion apparatus and is likely to provide the energy for translocation of Hcp1	-2.09805
XST_k127_17992828_length_662_cov_5.0000_1	A10	0.246849	Capsule	Immune modulation	Klebsiella pneumoniae subsp. pneumoniae NTUH-K2044	Assisting in evading the host immune system by protecting bacteria from opsonophagocytosis and serum killing		-0.607569
XST_k127_23898535_length_642_cov_1.0000_1	A10	0.016202	EF-Tu	Adherence	Francisella philomiragia subsp. philomiragia ATCC 25017	Surface-expressed elongation factor-Tu (EF-Tu) mediates attachment by interacting with host cell nucleolin		-1.79043
XST_k127_15926816_length_640_cov_6.0000_1	A10	0.010587	HSI-1	Effector delivery system	Pseudomonas aeruginosa PAO1	Play role in chronic P. aeruginosa infections	Encoding a protein secretion apparatus for exporting Hcp1, a hexameric protein that forms rings with 40 angstrom internal diameter; a ClpB-like AAA+ family protein, ClpV1, forms a core component of this secretion apparatus and is likely to provide the energy for translocation of Hcp1	-1.97523
XST_k127_18026203_length_594_cov_4.0000_1	A10	0.012518	HSI-1	Effector delivery system	Pseudomonas mendocina ymp	Play role in chronic P. aeruginosa infections	Encoding a protein secretion apparatus for exporting Hcp1, a hexameric protein that forms rings with 40 angstrom internal diameter; a ClpB-like AAA+ family protein, ClpV1, forms a core component of this secretion apparatus and is likely to provide the energy for translocation of Hcp1	-1.90247
XST_k127_27867002_length_583_cov_2.0000_2	A10	0.029179	T6SS-II	Effector delivery system	Klebsiella oxytoca E718			-1.53493
XST_k127_11170222_length_573_cov_2.0000_1	A10	0.020312	EF-Tu	Adherence	Mycoplasma penetrans HF-2			-1.69225
XST_k127_15467628_length_573_cov_3.0000_1	A10	0.020244	PDIM	Immune modulation	Mycobacterium vanbaalenii PYR-1	Play a mainly structural role in providing a stable base for the insertion of other lipid and also play a role as a fluidity modifier, whose function could be to modulate cell wall viscosity; PDIM is crucial for infection by masking pathogen-associated molecular patterns (PAMP) of the cell wall from the innate immune system		-1.6937
XST_k127_5787912_length_568_cov_21.0000_1	A10	0.006928	EF-Tu	Adherence	Mycoplasma penetrans HF-2			-2.15939
XST_k127_17816445_length_549_cov_4.0000_1	A10	0.051479	Type IV pili	Adherence	Pseudomonas aeruginosa PAO1	Attaches to host cells, but not to mucin, causing a twitching motility that allows the bacteria to move along the cell surface; biofilm formation	The C-terminal receptor-binding domain of pilin binds to asialoGM1 gangliosides on host cells. Generally, GM1 gangliosides contain a sialic acid moiety. P.aeruginosa produces a neuraminidase which removes sialic acid residues from the GM1 to form the asialoGM1, which is a better receptor for the pili; The asialoGM1 is present in increased abundance on the surface of cystic fibrosis respiratory ep…	-1.28837
XST_k127_17537736_length_548_cov_3.0000_1	A10	0.742268	PanC/PanD	Nutritional/Metabolic factor	Mycobacterium tuberculosis CCDC5079	Lipid biosynthesis and metabolism play a pivotal role in the intracellular replication and persistence of M. tuberculosis. Pantothenic acid (vitamin B5) is an essential molecule required for the synthesis of coenzyme A and acyl carrier protein (ACP). PanC (pantothenate synthetase) and PanD (aspartate-1-decarboxylase) involved in pantothenate biosynthesis.		-0.129439
XST_k127_22131594_length_539_cov_3.0000_1	A10	0.050721	Purine synthesis	Nutritional/Metabolic factor	Mycobacterium marinum M			-1.29481
XST_k127_15737909_length_535_cov_4.0000_1	A10	0.019045	TFP	Adherence	Acinetobacter baumannii AB0057	Essential for twitching motility and natural competence, and contribute to host cell adherence		-1.72022
XST_k127_7568529_length_515_cov_1.0000_1	A10	0.009052	Putida K1-T6SS	Effector delivery system	Pseudomonas putida W619			-2.04326
XST_k127_28632126_length_512_cov_2.0000_2	A10	0.068372	Type IV pili	Adherence	Pseudomonas stutzeri A1501	Attaches to host cells, but not to mucin, causing a twitching motility that allows the bacteria to move along the cell surface; biofilm formation	The C-terminal receptor-binding domain of pilin binds to asialoGM1 gangliosides on host cells. Generally, GM1 gangliosides contain a sialic acid moiety. P.aeruginosa produces a neuraminidase which removes sialic acid residues from the GM1 to form the asialoGM1, which is a better receptor for the pili; The asialoGM1 is present in increased abundance on the surface of cystic fibrosis respiratory ep…	-1.16512
XST_k127_6281512_length_501_cov_2.0000_1	A10	0.019857	EF-Tu	Adherence	Mycoplasma penetrans HF-2			-1.70209
XST_k127_20579820_length_501_cov_3.0000_1	A10	0.00986	LPS	Immune modulation	Brucella melitensis bv. 1 str. 16M	Plays a role in entry and early survival inside macrophages; Resistance to innate-immunity anti-bacterial responses; a modulator of the immune response	The entry and early survival stages of smooth Brucella are lipid-raft-dependent. The entry-gateway seems to include Brucella surface-exposed HSP60-PrPc (cellular prion protein) interaction but also a SR-A (class A scavenger)-lipid-A interaction and is also dependent on the LPS O-chain. And the LPS O-chain ensures the Brucella containing vacuole (BCV) aviodance of fusion with lysosomes transiently…	-2.00612
A10_k141_3738208_length_29814_cov_13.6789_17	A10	0.179061	SigE	Regulation	Mycobacterium smegmatis JS623	Controls the bacterial response to external stimuli such as high temperature and detergent stress		-0.746999
A10_k141_3207291_length_21276_cov_13.6617_2	A10	0.170535	Proline synthesis	Nutritional/Metabolic factor	Mycobacterium vanbaalenii PYR-1			-0.768186
A10_k141_4915274_length_16406_cov_14.6951_6	A10	0.133924	LAM	Immune modulation	Mycobacterium gilvum PYR-GCK	Important immunomodulator: AraLAM is a potent inducer of chemoattractant cytokines. PILAM can also induce a potent proinflammatory response in macrophages and dendritic cells. ManLAM is involved in the inhibition of phagosome maturation, apoptosis and cytokine secretion, thus may contribute to circumvent the activation of a pulmonary granulocytic response, which may be important in the early immu…		-0.873142
A10_k141_5311142_length_16149_cov_11.6620_6	A10	0.290649	ESX-1	Effector delivery system	Mycobacterium gilvum PYR-GCK	ESX-1 is required for survival of mycobacteria in vivo; required for (initiation of) granuloma formation; essential for escape from phagosomes into cytosol; essential for cell lysis and cell-to-cell spreading; required for phagosome maturation; essential for induction of immunosuppressive type I interferons and represses conjugation in donor cells (M. smegmatis)		-0.536631
A10_k141_6001461_length_13715_cov_12.5239_8	A10	0.135004	LAM	Immune modulation	Mycobacterium vanbaalenii PYR-1	Important immunomodulator: AraLAM is a potent inducer of chemoattractant cytokines. PILAM can also induce a potent proinflammatory response in macrophages and dendritic cells. ManLAM is involved in the inhibition of phagosome maturation, apoptosis and cytokine secretion, thus may contribute to circumvent the activation of a pulmonary granulocytic response, which may be important in the early immu…		-0.869653
A10_k141_4296246_length_12664_cov_17.0000_12	A10	0.145086	P(1)-type Mn2+ transporting ATPase	Nutritional/Metabolic factor	Mycobacterium smegmatis str. MC2 155			-0.838374
A10_k141_1008583_length_9663_cov_17.0000_5	A10	0.307414	Tyrosine phosphatase	Immune modulation	Mycobacterium vanbaalenii PYR-1			-0.512276
A10_k141_2800623_length_9018_cov_12.7457_4	A10	0.171506	MprAB	Regulation	Mycobacterium smegmatis JS623	Required for establishment and maintenance of persistent infection		-0.765721
A10_k141_2697584_length_7098_cov_13.0000_6	A10	0.142609	FadE28	Nutritional/Metabolic factor	Mycobacterium vanbaalenii PYR-1			-0.845853
A10_k141_3380922_length_6093_cov_4.0000_3	A10	0.415431	Nucleoside diphosphate kinase	Immune modulation	Mycobacterium gilvum PYR-GCK			-0.381501
A10_k141_4428697_length_4497_cov_4.0000_4	A10	0.076476	EF-Tu	Adherence	Francisella philomiragia subsp. philomiragia ATCC 25017	Surface-expressed elongation factor-Tu (EF-Tu) mediates attachment by interacting with host cell nucleolin		-1.11647
A10_k141_638275_length_3547_cov_5.0000_1	A10	0.026943	Glutamine synthesis	Nutritional/Metabolic factor	Mycobacterium sp. JLS			-1.56955
A10_k141_2949701_length_3237_cov_6.0000_1	A10	0.056287	PDIM	Immune modulation	Mycobacterium vanbaalenii PYR-1	Play a mainly structural role in providing a stable base for the insertion of other lipid and also play a role as a fluidity modifier, whose function could be to modulate cell wall viscosity; PDIM is crucial for infection by masking pathogen-associated molecular patterns (PAMP) of the cell wall from the innate immune system		-1.24959
A10_k141_3029289_length_3057_cov_3.0000_1	A10	0.06051	Accessory secretion factor	Others	Mycobacterium avium 104			-1.21817
A10_k141_2566850_length_2957_cov_5.0000_3	A10	0.232963	ESX-1	Effector delivery system	Mycobacterium smegmatis str. MC2 155	ESX-1 is required for survival of mycobacteria in vivo; required for (initiation of) granuloma formation; essential for escape from phagosomes into cytosol; essential for cell lysis and cell-to-cell spreading; required for phagosome maturation; essential for induction of immunosuppressive type I interferons and represses conjugation in donor cells (M. smegmatis)		-0.632713
A10_k141_2360119_length_2890_cov_2.0000_4	A10	0.168807	SigH	Regulation	Mycobacterium avium subsp. paratuberculosis K-10	Involved in response to heat shock and oxidative stress		-0.77261
A10_k141_2166863_length_2856_cov_4.0000_1	A10	0.073831	Tryptophan synthesis	Nutritional/Metabolic factor	Mycobacterium tuberculosis str. Haarlem/NITR202			-1.13176
A10_k141_1526900_length_2848_cov_3.9756_1	A10	0.063309	SigE	Regulation	Mycobacterium smegmatis JS623	Controls the bacterial response to external stimuli such as high temperature and detergent stress		-1.19853
A10_k141_2151548_length_2695_cov_5.0000_1	A10	0.1378	Polysaccharide capsule	Immune modulation	Bacillus cereus AH187			-0.860751
A10_k141_1771497_length_2657_cov_2.0000_2	A10	0.07449	SigF	Regulation	Mycobacterium gilvum Spyr1	Controls the bacterial response to environmental stress, SigF-dependent genes includes numerous regulatory genes and those involved in cell envelop synthesis		-1.1279
A10_k141_4755145_length_2612_cov_6.9328_1	A10	0.058196	PDIM	Immune modulation	Mycobacterium vanbaalenii PYR-1	Play a mainly structural role in providing a stable base for the insertion of other lipid and also play a role as a fluidity modifier, whose function could be to modulate cell wall viscosity; PDIM is crucial for infection by masking pathogen-associated molecular patterns (PAMP) of the cell wall from the innate immune system		-1.23511
A10_k141_1456454_length_2571_cov_5.0000_4	A10	0.1217	GPL locus	Immune modulation	Mycobacterium marinum M			-0.914709
A10_k141_3798141_length_2523_cov_3.0000_1	A10	0.076667	Glutamine synthesis	Nutritional/Metabolic factor	Mycobacterium gilvum PYR-GCK			-1.11539
A10_k141_844668_length_2514_cov_14.6991_2	A10	0.188089	GroEL	Adherence	Mycobacterium tuberculosis H37Rv			-0.725637
A10_k141_479627_length_2201_cov_1.9184_2	A10	0.068024	Isocitrate lyase	Others	Mycobacterium smegmatis JS623	Required for persistent infection	Isocitrate lyase is the initial enzyme in the glyoxylate shunt, a secondary metabolic pathway that allows bacteria to utilize fatty acids as carbon and energy sources when the availability of primary carbon sources is limiting; Isocitrate lyase, in combination with malate synthase, catalyzes the conversion of isocitrate to malate, a reaction that allows maintenance of the TCA cycle and synthesize…	-1.16734
A10_k141_4598781_length_2138_cov_4.0000_1	A10	0.073468	Proteasome-associated proteins	Stress survival	Mycobacterium gilvum PYR-GCK			-1.1339
A10_k141_949601_length_2040_cov_3.0000_2	A10	0.034924	PDIM	Immune modulation	Mycobacterium vanbaalenii PYR-1	Play a mainly structural role in providing a stable base for the insertion of other lipid and also play a role as a fluidity modifier, whose function could be to modulate cell wall viscosity; PDIM is crucial for infection by masking pathogen-associated molecular patterns (PAMP) of the cell wall from the innate immune system		-1.45688
A10_k141_4544102_length_1913_cov_1.9295_1	A10	0.062139	SigH	Regulation	Mycobacterium avium subsp. paratuberculosis K-10	Involved in response to heat shock and oxidative stress		-1.20664
A10_k141_4352334_length_1847_cov_3.0000_2	A10	0.065022	FAS-II	Nutritional/Metabolic factor	Mycobacterium smegmatis str. MC2 155			-1.18694
A10_k141_5229809_length_1801_cov_3.0000_1	A10	0.058036	MmaA4	Others	Mycobacterium vanbaalenii PYR-1	Methyltransferase forms methoxy and keto derivatives of the meromycolic acid chain		-1.2363
A10_k141_4557130_length_1674_cov_3.0000_1	A10	0.067959	FadE28	Nutritional/Metabolic factor	Mycobacterium smegmatis JS623			-1.16775
A10_k141_4557130_length_1674_cov_3.0000_2	A10	0.060749	FadE29	Nutritional/Metabolic factor	Mycobacterium sp. JLS			-1.21646
A10_k141_2186371_length_1591_cov_5.0000_2	A10	0.117567	PanC/PanD	Nutritional/Metabolic factor	Mycobacterium tuberculosis CCDC5079	Lipid biosynthesis and metabolism play a pivotal role in the intracellular replication and persistence of M. tuberculosis. Pantothenic acid (vitamin B5) is an essential molecule required for the synthesis of coenzyme A and acyl carrier protein (ACP). PanC (pantothenate synthetase) and PanD (aspartate-1-decarboxylase) involved in pantothenate biosynthesis.		-0.929715
A10_k141_5583628_length_1482_cov_4.0000_2	A10	0.062317	PanC/PanD	Nutritional/Metabolic factor	Mycobacterium tuberculosis CCDC5079	Lipid biosynthesis and metabolism play a pivotal role in the intracellular replication and persistence of M. tuberculosis. Pantothenic acid (vitamin B5) is an essential molecule required for the synthesis of coenzyme A and acyl carrier protein (ACP). PanC (pantothenate synthetase) and PanD (aspartate-1-decarboxylase) involved in pantothenate biosynthesis.		-1.20539
A10_k141_5492471_length_1476_cov_4.0000_1	A10	0.037507	Heme uptake	Nutritional/Metabolic factor	Mycobacterium smegmatis JS623			-1.42589
A10_k141_1273697_length_1413_cov_1.3090_1	A10	0.039562	RelA	Regulation	Mycobacterium marinum M	Associated with stationary phase adaptation and long-term survival	Produce ppGpp (guanosine 5'-diphosphate 3'-diphosphate), an 'alarmone' that suppresses synthesis of stable RNA, induces degradative pathways and modulates expression of genes involved in DNA replication	-1.40272
A10_k141_668592_length_1385_cov_3.0000_2	A10	0.053912	GPL locus	Immune modulation	Mycobacterium sp. JDM601			-1.26831
A10_k141_202831_length_1354_cov_3.0000_1	A10	0.05026	Heme uptake	Nutritional/Metabolic factor	Mycobacterium smegmatis JS623			-1.29878
A10_k141_436217_length_1343_cov_2.0000_2	A10	0.057372	LAM	Immune modulation	Mycobacterium smegmatis JS623	Important immunomodulator: AraLAM is a potent inducer of chemoattractant cytokines. PILAM can also induce a potent proinflammatory response in macrophages and dendritic cells. ManLAM is involved in the inhibition of phagosome maturation, apoptosis and cytokine secretion, thus may contribute to circumvent the activation of a pulmonary granulocytic response, which may be important in the early immu…		-1.2413
A10_k141_1731613_length_1343_cov_3.0000_1	A10	0.099283	Heme uptake	Nutritional/Metabolic factor	Mycobacterium tuberculosis H37Rv			-1.00313
A10_k141_124368_length_1319_cov_4.0000_3	A10	0.096853	MprAB	Regulation	Mycobacterium smegmatis JS623	Required for establishment and maintenance of persistent infection		-1.01389
A10_k141_2938946_length_1207_cov_3.0000_2	A10	0.050416	FAS-II	Nutritional/Metabolic factor	Mycobacterium smegmatis str. MC2 155			-1.29743
A10_k141_1799572_length_1185_cov_1.7787_1	A10	0.064179	DevRS	Regulation	Mycobacterium vanbaalenii PYR-1	Controls the global response to oxidative stress and low oxygen repsonse, key regulator in the oxygen starvation-induced mycobacterial dormancy response		-1.19261
A10_k141_2768090_length_1159_cov_2.0000_2	A10	0.084179	GroEL	Adherence	Mycobacterium tuberculosis H37Rv			-1.0748
A10_k141_3624672_length_1109_cov_3.0000_1	A10	0.042979	IdeR	Regulation	Mycobacterium canettii CIPT 140070010	Repressor of iron acquisition genes, activator of iron storage genes and a positive regulator of oxidative stress responses		-1.36674
A10_k141_1034672_length_1085_cov_1.9778_1	A10	0.066897	GPL locus	Immune modulation	Mycobacterium sp. KMS			-1.17459
A10_k141_3394489_length_1067_cov_2.0000_1	A10	0.061086	Trehalose-recycling ABC transporter	Nutritional/Metabolic factor	Mycobacterium sp. JLS			-1.21406
A10_k141_3986706_length_1059_cov_2.8780_3	A10	0.182811	Nucleoside diphosphate kinase	Immune modulation	Mycobacterium vanbaalenii PYR-1			-0.737998
A10_k141_2509792_length_1033_cov_3.0000_1	A10	0.106221	Accessory secretion factor	Others	Mycobacterium yongonense 05-1390			-0.97379
A10_k141_5315778_length_1006_cov_2.0000_1	A10	0.032403	GPL locus	Immune modulation	Mycobacterium sp. KMS			-1.48941
A10_k141_4468731_length_999_cov_3.0000_1	A10	0.059455	Mycobactin	Nutritional/Metabolic factor	Mycobacterium abscessus subsp. bolletii str. GO 06	Cell-association mycobactin participates in iron internalization and/or to serve as a temporary iron-holding molecule to prevent sudden influx of excess iron if the metal suddenly becomes available after a period of iron limitation		-1.22581
A10_k141_5320981_length_988_cov_3.0000_1	A10	0.041001	PDIM	Immune modulation	Mycobacterium vanbaalenii PYR-1	Play a mainly structural role in providing a stable base for the insertion of other lipid and also play a role as a fluidity modifier, whose function could be to modulate cell wall viscosity; PDIM is crucial for infection by masking pathogen-associated molecular patterns (PAMP) of the cell wall from the innate immune system		-1.38721
A10_k141_5872058_length_976_cov_2.0000_1	A10	0.055814	RegX3	Regulation	Mycobacterium gilvum Spyr1			-1.25326
A10_k141_97493_length_947_cov_3.0000_2	A10	0.021032	Lysine synthesis	Nutritional/Metabolic factor	Mycobacterium sp. KMS			-1.67712
A10_k141_5424064_length_928_cov_3.0000_1	A10	0.055165	Trehalose-recycling ABC transporter	Nutritional/Metabolic factor	Mycobacterium sp. JLS			-1.25834
A10_k141_412706_length_888_cov_3.0000_3	A10	0.147514	Polysaccharide capsule	Immune modulation	Bacillus cereus AH187			-0.831167
A10_k141_1472711_length_880_cov_6.0000_3	A10	0.149219	DevRS	Regulation	Mycobacterium vanbaalenii PYR-1	Controls the global response to oxidative stress and low oxygen repsonse, key regulator in the oxygen starvation-induced mycobacterial dormancy response		-0.826176
A10_k141_4247929_length_870_cov_2.0000_1	A10	0.048315	Leucine synthesis	Nutritional/Metabolic factor	Mycobacterium sp. KMS			-1.31592
A10_k141_2119154_length_848_cov_2.0000_2	A10	0.084266	Trehalose-recycling ABC transporter	Nutritional/Metabolic factor	Mycobacterium sp. JLS			-1.07435
A10_k141_2262763_length_846_cov_1.6000_1	A10	0.09503	FadE29	Nutritional/Metabolic factor	Mycobacterium vanbaalenii PYR-1			-1.02214
A10_k141_5136003_length_846_cov_1.0000_1	A10	0.021617	Mycobactin	Nutritional/Metabolic factor	Mycobacterium tuberculosis str. Haarlem/NITR202	Cell-association mycobactin participates in iron internalization and/or to serve as a temporary iron-holding molecule to prevent sudden influx of excess iron if the metal suddenly becomes available after a period of iron limitation		-1.6652
A10_k141_5001338_length_837_cov_2.0000_1	A10	0.090053	RegX3	Regulation	Mycobacterium gilvum PYR-GCK			-1.0455
A10_k141_43611_length_828_cov_5.8399_1	A10	0.016735	FAS-II	Nutritional/Metabolic factor	Mycobacterium tuberculosis RGTB327			-1.77637
A10_k141_5166027_length_828_cov_2.0000_1	A10	0.025284	Trehalose-recycling ABC transporter	Nutritional/Metabolic factor	Mycobacterium smegmatis JS623			-1.59715
A10_k141_5823048_length_819_cov_4.0000_2	A10	0.136814	Capsule	Immune modulation	Streptococcus mutans UA159	Resistant to complement deposition and masks cell wall-associated complement from being recognized by the complement receptors on phagocytes		-0.863869
A10_k141_3373672_length_816_cov_3.0000_1	A10	0.158876	WhiB3	Regulation	Mycobacterium sp. JLS	Interact with the C-terminal region of SigA (RpoV), the principal sigma factor to activate expression of virulence determinants		-0.798942
A10_k141_5053300_length_785_cov_2.0000_1	A10	0.048315	Accessory secretion factor	Others	Mycobacterium yongonense 05-1390			-1.31592
A10_k141_2300961_length_785_cov_1.0000_1	A10	0.02573	SigA	Regulation	Mycobacterium vanbaalenii PYR-1	Sigma A interacts with a transcriptional activator WhiB3 to allow the expression of genes necessary for virulence		-1.58956
A10_k141_1341520_length_784_cov_1.0000_1	A10	0.045305	PDIM	Immune modulation	Mycobacterium smegmatis JS623	Play a mainly structural role in providing a stable base for the insertion of other lipid and also play a role as a fluidity modifier, whose function could be to modulate cell wall viscosity; PDIM is crucial for infection by masking pathogen-associated molecular patterns (PAMP) of the cell wall from the innate immune system		-1.34385
A10_k141_3917750_length_783_cov_1.0000_1	A10	0.085551	GroEL	Adherence	Mycobacterium tuberculosis H37Rv			-1.06777
A10_k141_5456175_length_781_cov_3.0000_2	A10	0.129907	MprAB	Regulation	Mycobacterium marinum M	Required for establishment and maintenance of persistent infection		-0.886367
A10_k141_3168943_length_773_cov_1.9652_1	A10	0.038292	SigA	Regulation	Mycobacterium sp. JLS	Sigma A interacts with a transcriptional activator WhiB3 to allow the expression of genes necessary for virulence		-1.41689
A10_k141_147845_length_758_cov_1.0000_1	A10	0.014977	Trehalose-recycling ABC transporter	Nutritional/Metabolic factor	Mycobacterium avium subsp. paratuberculosis K-10			-1.82458
A10_k141_2960775_length_730_cov_3.4143_1	A10	0.109994	Leucine synthesis	Nutritional/Metabolic factor	Mycobacterium sp. KMS			-0.958631
A10_k141_1364782_length_725_cov_1.0000_1	A10	0.03017	GroEL	Adherence	Mycobacterium tuberculosis H37Rv			-1.52042
A10_k141_4971893_length_722_cov_2.0000_2	A10	0.068977	Cyp125	Nutritional/Metabolic factor	Mycobacterium sp. JLS			-1.1613
A10_k141_3552781_length_716_cov_3.0000_1	A10	0.119492	LAM	Immune modulation	Mycobacterium smegmatis JS623	Important immunomodulator: AraLAM is a potent inducer of chemoattractant cytokines. PILAM can also induce a potent proinflammatory response in macrophages and dendritic cells. ManLAM is involved in the inhibition of phagosome maturation, apoptosis and cytokine secretion, thus may contribute to circumvent the activation of a pulmonary granulocytic response, which may be important in the early immu…		-0.922661
A10_k141_4902723_length_714_cov_3.0000_1	A10	0.050065	RelA	Regulation	Mycobacterium smegmatis str. MC2 155	Associated with stationary phase adaptation and long-term survival	Produce ppGpp (guanosine 5'-diphosphate 3'-diphosphate), an 'alarmone' that suppresses synthesis of stable RNA, induces degradative pathways and modulates expression of genes involved in DNA replication	-1.30047
A10_k141_2134643_length_712_cov_2.0000_2	A10	0.167665	Zn++ metalloprotease	Exoenzyme	Mycobacterium canettii CIPT 140070017			-0.775558
A10_k141_2643517_length_700_cov_1.0000_2	A10	0.492933	GroEL	Adherence	Clostridium botulinum A str. ATCC 3502	Heat shock protein involved in intestinal colonization		-0.307212
A10_k141_3908842_length_693_cov_2.0000_1	A10	0.027606	Isocitrate lyase	Others	Mycobacterium sp. KMS	Required for persistent infection	Isocitrate lyase is the initial enzyme in the glyoxylate shunt, a secondary metabolic pathway that allows bacteria to utilize fatty acids as carbon and energy sources when the availability of primary carbon sources is limiting; Isocitrate lyase, in combination with malate synthase, catalyzes the conversion of isocitrate to malate, a reaction that allows maintenance of the TCA cycle and synthesize…	-1.559
A10_k141_3690876_length_692_cov_1.0000_1	A10	0.031244	Antigen 85	Adherence	Mycobacterium smegmatis JS623	Mycolyltransferase activity that transfer long-chain mycolic acids to trehalose derivatives (i.e., cord factor, a toxic glycolipid consisting of two mycolic acid molecules linked to trehalose by the hydroxyl groups of carbons 6 and 6' --> trehalose 6,6'-dimycolate (TDM), is an important immunomodulatory component of the cell wall), pivotal for the biosynthesis of the mycobacterial cell wall and f…		-1.50523
A10_k141_4268372_length_673_cov_2.0000_1	A10	0.076661	Purine synthesis	Nutritional/Metabolic factor	Mycobacterium sp. JDM601			-1.11543
A10_k141_4935766_length_661_cov_2.0000_1	A10	0.034558	Protein kinase G	Immune modulation	Mycobacterium vanbaalenii PYR-1			-1.46145
A10_k141_4758857_length_656_cov_1.0000_1	A10	0.043812	RegX3	Regulation	Mycobacterium gilvum PYR-GCK			-1.35841
A10_k141_5169687_length_638_cov_4.0000_1	A10	0.261869	RegX3	Regulation	Mycobacterium tuberculosis H37Rv			-0.581916
A10_k141_1094198_length_632_cov_1.7739_2	A10	0.097522	RegX3	Regulation	Mycobacterium ulcerans Agy99			-1.0109
A10_k141_495123_length_625_cov_3.0000_1	A10	0.060733	GPL locus	Immune modulation	Mycobacterium vanbaalenii PYR-1			-1.21658
A10_k141_1747699_length_624_cov_2.0000_1	A10	0.072554	RelA	Regulation	Mycobacterium smegmatis str. MC2 155	Associated with stationary phase adaptation and long-term survival	Produce ppGpp (guanosine 5'-diphosphate 3'-diphosphate), an 'alarmone' that suppresses synthesis of stable RNA, induces degradative pathways and modulates expression of genes involved in DNA replication	-1.13934
A10_k141_3569258_length_624_cov_1.0000_1	A10	0.016743	GroEL	Adherence	Mycobacterium tuberculosis H37Rv			-1.77617
A10_k141_5228223_length_618_cov_1.0000_1	A10	0.062066	Antigen 85	Adherence	Mycobacterium vanbaalenii PYR-1	Mycolyltransferase activity that transfer long-chain mycolic acids to trehalose derivatives (i.e., cord factor, a toxic glycolipid consisting of two mycolic acid molecules linked to trehalose by the hydroxyl groups of carbons 6 and 6' --> trehalose 6,6'-dimycolate (TDM), is an important immunomodulatory component of the cell wall), pivotal for the biosynthesis of the mycobacterial cell wall and f…		-1.20715
A10_k141_338601_length_618_cov_2.0000_1	A10	0.045639	Mycobactin	Nutritional/Metabolic factor	Mycobacterium tuberculosis str. Haarlem/NITR202	Cell-association mycobactin participates in iron internalization and/or to serve as a temporary iron-holding molecule to prevent sudden influx of excess iron if the metal suddenly becomes available after a period of iron limitation		-1.34066
A10_k141_1825591_length_616_cov_2.0000_1	A10	0.020244	GPL locus	Immune modulation	Mycobacterium indicus pranii MTCC 9506			-1.6937
A10_k141_5589883_length_612_cov_1.0000_1	A10	0.059192	Antigen 85	Adherence	Mycobacterium gilvum PYR-GCK	Mycolyltransferase activity that transfer long-chain mycolic acids to trehalose derivatives (i.e., cord factor, a toxic glycolipid consisting of two mycolic acid molecules linked to trehalose by the hydroxyl groups of carbons 6 and 6' --> trehalose 6,6'-dimycolate (TDM), is an important immunomodulatory component of the cell wall), pivotal for the biosynthesis of the mycobacterial cell wall and f…		-1.22774
A10_k141_143081_length_608_cov_1.0000_1	A10	0.040541	Glutamine synthesis	Nutritional/Metabolic factor	Mycobacterium sp. JLS			-1.39211
A10_k141_2747261_length_602_cov_2.0000_1	A10	0.619048	Mycobactin	Nutritional/Metabolic factor	Mycobacterium abscessus subsp. bolletii str. GO 06	Cell-association mycobactin participates in iron internalization and/or to serve as a temporary iron-holding molecule to prevent sudden influx of excess iron if the metal suddenly becomes available after a period of iron limitation		-0.208276
A10_k141_1976993_length_591_cov_1.0000_1	A10	0.034887	MmaA4	Others	Mycobacterium smegmatis JS623	Methyltransferase forms methoxy and keto derivatives of the meromycolic acid chain		-1.45734
A10_k141_3841641_length_591_cov_3.0000_1	A10	0.229376	HspR	Regulation	Mycobacterium tuberculosis H37Rv	Repressor of the key heat shock genes like hsp70 by binding to a specific DNA sequence, the HspR-associated inverted repeat (HAIR) in the promoter region. some of the heat-shock proteins are immunodominant antigens, overexpression of heat shock proteins may cause increased host immunosurveillence followed by more efficient killing of the pathogen		-0.639452
A10_k141_5387976_length_590_cov_2.0000_1	A10	0.073276	Isocitrate lyase	Others	Mycobacterium marinum M	Required for persistent infection	Isocitrate lyase is the initial enzyme in the glyoxylate shunt, a secondary metabolic pathway that allows bacteria to utilize fatty acids as carbon and energy sources when the availability of primary carbon sources is limiting; Isocitrate lyase, in combination with malate synthase, catalyzes the conversion of isocitrate to malate, a reaction that allows maintenance of the TCA cycle and synthesize…	-1.13504
A10_k141_4237856_length_584_cov_1.4244_1	A10	0.089097	MmaA4	Others	Mycobacterium vanbaalenii PYR-1	Methyltransferase forms methoxy and keto derivatives of the meromycolic acid chain		-1.05014
A10_k141_1464042_length_582_cov_2.0000_1	A10	0.032473	SodC	Stress survival	Mycobacterium vanbaalenii PYR-1	Copper/zinc-dependent enzyme, responsible for a small part of total SOD activity in M. tuberculosis		-1.48848
A10_k141_5738997_length_580_cov_3.0000_1	A10	0.1272	PrrA/B	Regulation	Mycobacterium sp. JLS			-0.895513
A10_k141_4754538_length_576_cov_2.0000_1	A10	0.076181	Cyp125	Nutritional/Metabolic factor	Mycobacterium intracellulare ATCC 13950			-1.11815
A10_k141_2823930_length_574_cov_3.0000_1	A10	0.177528	ESX-1	Effector delivery system	Mycobacterium vanbaalenii PYR-1	ESX-1 is required for survival of mycobacteria in vivo; required for (initiation of) granuloma formation; essential for escape from phagosomes into cytosol; essential for cell lysis and cell-to-cell spreading; required for phagosome maturation; essential for induction of immunosuppressive type I interferons and represses conjugation in donor cells (M. smegmatis)		-0.750733
A10_k141_226899_length_573_cov_1.0000_1	A10	0.02958	LPS	Immune modulation	Pseudomonas aeruginosa PA7	Mediates biological effects including resistance to serum killing and phagocytosis; the binding to normal CFTR (cystic fibrosis transmembrane conductance regulator) and invasion of host cells may make a contribution to virulence in the human eye; internalization by binding to normal CFTR protein expressed by airway epithelial cells followed by desquamation of bacteria-laden epithelial cells, cons…	Binding interaction occurs between the first extracellular loop of CFTR (predicted to be in amino acids 108-117 of the mature protein) and the complete outer portion of the core polysaccharide of the LPS	-1.529
A10_k141_4380773_length_561_cov_1.0000_1	A10	0.064933	Proteasome-associated proteins	Stress survival	Mycobacterium indicus pranii MTCC 9506			-1.18753
A10_k141_844805_length_557_cov_2.0000_2	A10	0.103383	PanC/PanD	Nutritional/Metabolic factor	Mycobacterium avium subsp. paratuberculosis MAP4	Lipid biosynthesis and metabolism play a pivotal role in the intracellular replication and persistence of M. tuberculosis. Pantothenic acid (vitamin B5) is an essential molecule required for the synthesis of coenzyme A and acyl carrier protein (ACP). PanC (pantothenate synthetase) and PanD (aspartate-1-decarboxylase) involved in pantothenate biosynthesis.		-0.985551
A10_k141_333794_length_549_cov_2.0000_2	A10	0.03011	Mce1	Nutritional/Metabolic factor	Mycobacterium tuberculosis CDC1551			-1.52129
A10_k141_3468092_length_546_cov_1.7753_1	A10	0.054224	PDIM	Immune modulation	Mycobacterium tuberculosis RGTB423	Play a mainly structural role in providing a stable base for the insertion of other lipid and also play a role as a fluidity modifier, whose function could be to modulate cell wall viscosity; PDIM is crucial for infection by masking pathogen-associated molecular patterns (PAMP) of the cell wall from the innate immune system		-1.26581
A10_k141_916096_length_545_cov_2.0000_1	A10	0.182795	SigF	Regulation	Mycobacterium smegmatis JS623	Controls the bacterial response to environmental stress, SigF-dependent genes includes numerous regulatory genes and those involved in cell envelop synthesis		-0.738036
A10_k141_3917341_length_545_cov_1.0000_1	A10	0.06086	GPL locus	Immune modulation	Mycobacterium intracellulare str. MOTT36Y			-1.21567
A10_k141_5228088_length_537_cov_2.0000_1	A10	0.056708	Protein kinase G	Immune modulation	Mycobacterium tuberculosis RGTB327			-1.24636
A10_k141_5805364_length_536_cov_2.0000_1	A10	0.056708	Rv1837c	Adherence	Mycobacterium tuberculosis H37Rv			-1.24636
A10_k141_2804384_length_534_cov_3.0000_1	A10	0.127995	Isocitrate lyase	Others	Mycobacterium smegmatis str. MC2 155	Required for persistent infection	Isocitrate lyase is the initial enzyme in the glyoxylate shunt, a secondary metabolic pathway that allows bacteria to utilize fatty acids as carbon and energy sources when the availability of primary carbon sources is limiting; Isocitrate lyase, in combination with malate synthase, catalyzes the conversion of isocitrate to malate, a reaction that allows maintenance of the TCA cycle and synthesize…	-0.892807
A10_k141_1674780_length_534_cov_2.0000_1	A10	0.032904	LAM	Immune modulation	Mycobacterium tuberculosis CAS/NITR204	Important immunomodulator: AraLAM is a potent inducer of chemoattractant cytokines. PILAM can also induce a potent proinflammatory response in macrophages and dendritic cells. ManLAM is involved in the inhibition of phagosome maturation, apoptosis and cytokine secretion, thus may contribute to circumvent the activation of a pulmonary granulocytic response, which may be important in the early immu…		-1.48275
A10_k141_4080095_length_530_cov_2.0000_1	A10	0.050126	ESX-1	Effector delivery system	Mycobacterium tuberculosis RGTB423	ESX-1 is required for survival of mycobacteria in vivo; required for (initiation of) granuloma formation; essential for escape from phagosomes into cytosol; essential for cell lysis and cell-to-cell spreading; required for phagosome maturation; essential for induction of immunosuppressive type I interferons and represses conjugation in donor cells (M. smegmatis)		-1.29994
A10_k141_4160962_length_526_cov_1.0000_1	A10	0.094843	RelA	Regulation	Mycobacterium smegmatis JS623	Associated with stationary phase adaptation and long-term survival	Produce ppGpp (guanosine 5'-diphosphate 3'-diphosphate), an 'alarmone' that suppresses synthesis of stable RNA, induces degradative pathways and modulates expression of genes involved in DNA replication	-1.02299
A10_k141_4736096_length_523_cov_1.0000_1	A10	0.026285	SodA	Stress survival	Mycobacterium smegmatis str. MC2 155	Iron-dependent enzyme, important for survival of intracellular pathogens during infection		-1.58029
A10_k141_4731091_length_521_cov_2.0000_2	A10	0.111406	ESX-4 (T7SS)	Effector delivery system	Mycobacterium vanbaalenii PYR-1			-0.953091
A10_k141_621499_length_520_cov_2.0000_1	A10	0.035046	Polysaccharide capsule	Immune modulation	Bacillus cereus AH187			-1.45536
A10_k141_1624631_length_518_cov_1.0000_1	A10	0.053427	Proteasome-associated proteins	Stress survival	Mycobacterium tuberculosis RGTB327			-1.27224
A10_k141_3469534_length_517_cov_2.0000_1	A10	0.054313	KatG	Stress survival	Mycobacterium smegmatis str. MC2 155	Catalase:peroxidase degrades H2O2 and organic peroxides, the major role is to catabolize the peroxides generated by phagocyte NADPH oxidase		-1.2651
A10_k141_5249951_length_516_cov_3.0000_2	A10	0.239302	GPL locus	Immune modulation	Mycobacterium smegmatis JS623			-0.621054
A10_k141_3541193_length_512_cov_1.0000_1	A10	0.036814	Mycobactin	Nutritional/Metabolic factor	Mycobacterium tuberculosis str. Haarlem/NITR202	Cell-association mycobactin participates in iron internalization and/or to serve as a temporary iron-holding molecule to prevent sudden influx of excess iron if the metal suddenly becomes available after a period of iron limitation		-1.43399
A10_k141_4030117_length_507_cov_3.0000_1	A10	0.056166	LAM	Immune modulation	Mycobacterium marinum M	Important immunomodulator: AraLAM is a potent inducer of chemoattractant cytokines. PILAM can also induce a potent proinflammatory response in macrophages and dendritic cells. ManLAM is involved in the inhibition of phagosome maturation, apoptosis and cytokine secretion, thus may contribute to circumvent the activation of a pulmonary granulocytic response, which may be important in the early immu…		-1.25053
A10_k141_962418_length_507_cov_1.8224_1	A10	0.124873	Glutamine synthesis	Nutritional/Metabolic factor	Mycobacterium vanbaalenii PYR-1			-0.903531
A10_k141_929975_length_505_cov_1.0000_2	A10	0.07952	Antigen 85	Adherence	Mycobacterium vanbaalenii PYR-1	Mycolyltransferase activity that transfer long-chain mycolic acids to trehalose derivatives (i.e., cord factor, a toxic glycolipid consisting of two mycolic acid molecules linked to trehalose by the hydroxyl groups of carbons 6 and 6' --> trehalose 6,6'-dimycolate (TDM), is an important immunomodulatory component of the cell wall), pivotal for the biosynthesis of the mycobacterial cell wall and f…		-1.09952
A10_k141_793473_length_502_cov_2.0000_1	A10	0.029065	Sulfolipid-1 biosynthesis and transport	Immune modulation	Mycobacterium sp. KMS	Sulfoglycolipids inhibit NF-kappaB activation and subsequent cytokine production or costimulatory molecule expression by acting as competitive antagonists of Toll-like receptor 2		-1.53663
A1_k141_3099774_length_10428_cov_6.9172_6	A10	0.002217	Type IV pili	Adherence	Pseudomonas aeruginosa PAO1	Attaches to host cells, but not to mucin, causing a twitching motility that allows the bacteria to move along the cell surface; biofilm formation	The C-terminal receptor-binding domain of pilin binds to asialoGM1 gangliosides on host cells. Generally, GM1 gangliosides contain a sialic acid moiety. P.aeruginosa produces a neuraminidase which removes sialic acid residues from the GM1 to form the asialoGM1, which is a better receptor for the pili; The asialoGM1 is present in increased abundance on the surface of cystic fibrosis respiratory ep…	-2.65423
A1_k141_2523580_length_2892_cov_6.9520_3	A10	0.007979	HSI-1	Effector delivery system	Pseudomonas mendocina ymp	Play role in chronic P. aeruginosa infections	Encoding a protein secretion apparatus for exporting Hcp1, a hexameric protein that forms rings with 40 angstrom internal diameter; a ClpB-like AAA+ family protein, ClpV1, forms a core component of this secretion apparatus and is likely to provide the energy for translocation of Hcp1	-2.09805
A1_k141_970630_length_1116_cov_2.0000_1	A10	0.020312	HSI-1	Effector delivery system	Pseudomonas mendocina ymp	Play role in chronic P. aeruginosa infections	Encoding a protein secretion apparatus for exporting Hcp1, a hexameric protein that forms rings with 40 angstrom internal diameter; a ClpB-like AAA+ family protein, ClpV1, forms a core component of this secretion apparatus and is likely to provide the energy for translocation of Hcp1	-1.69225
A1_k141_6379508_length_667_cov_3.0000_1	A10	0.297752	CsrA	Regulation	Legionella pneumophila subsp. pneumophila str. Philadelphia 1	Post-transcriptional repression of the transmission regulon	Binds to particular mRNAs at a consensus sequence encompassing the ribosome binding site (RBS), destabilizing the mRNAs and preventing their translation	-0.526145
A1_k141_6154667_length_665_cov_1.9046_1	A10	0.162636	Exopolysaccharide	Immune modulation	Haemophilus ducreyi 35000HP			-0.788783
A1_k141_694818_length_551_cov_1.0000_1	A10	0.007525	EF-Tu	Adherence	Francisella sp. TX077308	Surface-expressed elongation factor-Tu (EF-Tu) mediates attachment by interacting with host cell nucleolin		-2.12349
A1_k141_4912625_length_534_cov_1.0000_1	A10	0.047712	HSI-1	Effector delivery system	Pseudomonas mendocina ymp	Play role in chronic P. aeruginosa infections	Encoding a protein secretion apparatus for exporting Hcp1, a hexameric protein that forms rings with 40 angstrom internal diameter; a ClpB-like AAA+ family protein, ClpV1, forms a core component of this secretion apparatus and is likely to provide the energy for translocation of Hcp1	-1.32137
A1_k141_6079258_length_533_cov_2.0000_1	A10	0.008226	HSI-1	Effector delivery system	Pseudomonas mendocina ymp	Play role in chronic P. aeruginosa infections	Encoding a protein secretion apparatus for exporting Hcp1, a hexameric protein that forms rings with 40 angstrom internal diameter; a ClpB-like AAA+ family protein, ClpV1, forms a core component of this secretion apparatus and is likely to provide the energy for translocation of Hcp1	-2.08481
A1_k141_2649628_length_529_cov_1.0000_1	A10	0.00986	T6SS-II	Effector delivery system	Klebsiella pneumoniae subsp. pneumoniae HS11286			-2.00612
A2_k141_5745653_length_577_cov_2.0000_1	A10	0.02272	GPL locus	Immune modulation	Mycobacterium indicus pranii MTCC 9506			-1.64359
A2_k141_4917486_length_539_cov_2.0000_1	A10	0.137096	Capsular polysaccharide	Immune modulation	Vibrio vulnificus YJ016			-0.862975
A4_k141_1251118_length_2748_cov_8.7330_1	A10	0.013692	Polysaccharide capsule	Immune modulation	Bacillus cereus AH187			-1.86353
A4_k141_3108884_length_1657_cov_3.9565_1	A10	0.047981	HSI-1	Effector delivery system	Pseudomonas aeruginosa PAO1	Play role in chronic P. aeruginosa infections	Encoding a protein secretion apparatus for exporting Hcp1, a hexameric protein that forms rings with 40 angstrom internal diameter; a ClpB-like AAA+ family protein, ClpV1, forms a core component of this secretion apparatus and is likely to provide the energy for translocation of Hcp1	-1.31893
A4_k141_4684803_length_838_cov_2.0000_1	A10	0.053843	EF-Tu	Adherence	Francisella philomiragia subsp. philomiragia ATCC 25017	Surface-expressed elongation factor-Tu (EF-Tu) mediates attachment by interacting with host cell nucleolin		-1.26887
A4_k141_3875840_length_556_cov_2.0000_1	A10	0.021237	EF-Tu	Adherence	Mycoplasma penetrans HF-2			-1.67291
A5_k141_5399487_length_595_cov_3.0000_1	A10	0.038754	Proteasome-associated proteins	Stress survival	Mycobacterium smegmatis str. MC2 155			-1.41168
A5_k141_3075812_length_557_cov_2.0000_1	A10	0.014632	Antigen 85	Adherence	Mycobacterium vanbaalenii PYR-1	Mycolyltransferase activity that transfer long-chain mycolic acids to trehalose derivatives (i.e., cord factor, a toxic glycolipid consisting of two mycolic acid molecules linked to trehalose by the hydroxyl groups of carbons 6 and 6' --> trehalose 6,6'-dimycolate (TDM), is an important immunomodulatory component of the cell wall), pivotal for the biosynthesis of the mycobacterial cell wall and f…		-1.8347
A6_k141_2934834_length_11259_cov_11.8530_11	A10	0.16418	Tyrosine phosphatase	Immune modulation	Mycobacterium vanbaalenii PYR-1			-0.78468
A6_k141_1381966_length_10628_cov_15.0000_9	A10	0.17766	Lipoprotein	Immune modulation	Mycobacterium vanbaalenii PYR-1			-0.75041
A6_k141_2971717_length_9902_cov_19.0000_10	A10	0.053567	ML1683	Adherence	Mycobacterium leprae TN			-1.2711
A6_k141_1826937_length_5005_cov_11.0000_3	A10	0.685687	LPS	Immune modulation	Brucella melitensis bv. 1 str. 16M	Plays a role in entry and early survival inside macrophages; Resistance to innate-immunity anti-bacterial responses; a modulator of the immune response	The entry and early survival stages of smooth Brucella are lipid-raft-dependent. The entry-gateway seems to include Brucella surface-exposed HSP60-PrPc (cellular prion protein) interaction but also a SR-A (class A scavenger)-lipid-A interaction and is also dependent on the LPS O-chain. And the LPS O-chain ensures the Brucella containing vacuole (BCV) aviodance of fusion with lysosomes transiently…	-0.163874
A6_k141_3706081_length_4666_cov_11.0000_2	A10	0.010665	PDIM	Immune modulation	Mycobacterium vanbaalenii PYR-1	Play a mainly structural role in providing a stable base for the insertion of other lipid and also play a role as a fluidity modifier, whose function could be to modulate cell wall viscosity; PDIM is crucial for infection by masking pathogen-associated molecular patterns (PAMP) of the cell wall from the innate immune system		-1.97204
A6_k141_560196_length_3796_cov_15.0000_2	A10	0.08328	IdeR	Regulation	Mycobacterium smegmatis JS623	Repressor of iron acquisition genes, activator of iron storage genes and a positive regulator of oxidative stress responses		-1.07946
A6_k141_3807621_length_3262_cov_5.5357_3	A10	0.051636	MprAB	Regulation	Mycobacterium avium subsp. paratuberculosis K-10	Required for establishment and maintenance of persistent infection		-1.28705
A6_k141_3462408_length_3076_cov_11.0000_1	A10	0.037442	HbhA	Adherence	Mycobacterium gilvum PYR-GCK	A multifunctional protein involved in adherence of Mycobacterium tuberculosis to non-phagocytic cells and in the formation of intracytosolic lipid inclusions.		-1.42664
A6_k141_3163950_length_2380_cov_9.0000_3	A10	0.008964	RegX3	Regulation	Mycobacterium gilvum Spyr1			-2.0475
A6_k141_2664251_length_2042_cov_8.7596_2	A10	0.142564	FadE29	Nutritional/Metabolic factor	Mycobacterium vanbaalenii PYR-1			-0.84599
A6_k141_2791682_length_1941_cov_6.0000_2	A10	0.054056	FAS-II	Nutritional/Metabolic factor	Mycobacterium smegmatis str. MC2 155			-1.26716
A6_k141_845942_length_1933_cov_5.0000_2	A10	0.126987	SodA	Stress survival	Mycobacterium sp. JDM601	Iron-dependent enzyme, important for survival of intracellular pathogens during infection		-0.896241
A6_k141_1906470_length_1789_cov_3.0000_1	A10	0.087032	Trehalose-recycling ABC transporter	Nutritional/Metabolic factor	Mycobacterium sp. JLS			-1.06032
A6_k141_1906470_length_1789_cov_3.0000_2	A10	0.074338	Trehalose-recycling ABC transporter	Nutritional/Metabolic factor	Mycobacterium smegmatis JS623			-1.12879
A6_k141_451103_length_1743_cov_9.0000_1	A10	0.070661	PDIM	Immune modulation	Mycobacterium vanbaalenii PYR-1	Play a mainly structural role in providing a stable base for the insertion of other lipid and also play a role as a fluidity modifier, whose function could be to modulate cell wall viscosity; PDIM is crucial for infection by masking pathogen-associated molecular patterns (PAMP) of the cell wall from the innate immune system		-1.15082
A6_k141_2049510_length_1593_cov_4.8567_2	A10	0.145939	GPL locus	Immune modulation	Mycobacterium vanbaalenii PYR-1			-0.835829
A6_k141_1708535_length_1582_cov_3.9542_1	A10	0.032905	Proteasome-associated proteins	Stress survival	Mycobacterium ulcerans Agy99			-1.48274
A6_k141_1291858_length_1467_cov_3.0000_1	A10	0.014163	Zn++ metalloprotease	Exoenzyme	Mycobacterium gilvum PYR-GCK			-1.84884
A6_k141_647688_length_1453_cov_2.0000_3	A10	0.038609	Isocitrate lyase	Others	Mycobacterium smegmatis JS623	Required for persistent infection	Isocitrate lyase is the initial enzyme in the glyoxylate shunt, a secondary metabolic pathway that allows bacteria to utilize fatty acids as carbon and energy sources when the availability of primary carbon sources is limiting; Isocitrate lyase, in combination with malate synthase, catalyzes the conversion of isocitrate to malate, a reaction that allows maintenance of the TCA cycle and synthesize…	-1.41331
A6_k141_3183073_length_1401_cov_2.0000_1	A10	0.011663	NuoG	Immune modulation	Mycobacterium sp. JLS			-1.93319
A6_k141_3832803_length_1330_cov_3.5257_2	A10	0.078061	Antigen 85	Adherence	Mycobacterium smegmatis str. MC2 155	Mycolyltransferase activity that transfer long-chain mycolic acids to trehalose derivatives (i.e., cord factor, a toxic glycolipid consisting of two mycolic acid molecules linked to trehalose by the hydroxyl groups of carbons 6 and 6' --> trehalose 6,6'-dimycolate (TDM), is an important immunomodulatory component of the cell wall), pivotal for the biosynthesis of the mycobacterial cell wall and f…		-1.10757
A6_k141_2179851_length_1313_cov_7.6237_1	A10	0.05524	RelA	Regulation	Mycobacterium smegmatis str. MC2 155	Associated with stationary phase adaptation and long-term survival	Produce ppGpp (guanosine 5'-diphosphate 3'-diphosphate), an 'alarmone' that suppresses synthesis of stable RNA, induces degradative pathways and modulates expression of genes involved in DNA replication	-1.25775
A6_k141_1726470_length_1256_cov_3.0000_1	A10	0.014006	GPL locus	Immune modulation	Mycobacterium avium subsp. paratuberculosis K-10			-1.85369
A6_k141_1558316_length_1202_cov_6.0000_1	A10	0.022881	PDIM	Immune modulation	Mycobacterium vanbaalenii PYR-1	Play a mainly structural role in providing a stable base for the insertion of other lipid and also play a role as a fluidity modifier, whose function could be to modulate cell wall viscosity; PDIM is crucial for infection by masking pathogen-associated molecular patterns (PAMP) of the cell wall from the innate immune system		-1.64052
A6_k141_2757464_length_1182_cov_4.0000_1	A10	0.014513	PDIM	Immune modulation	Mycobacterium vanbaalenii PYR-1	Play a mainly structural role in providing a stable base for the insertion of other lipid and also play a role as a fluidity modifier, whose function could be to modulate cell wall viscosity; PDIM is crucial for infection by masking pathogen-associated molecular patterns (PAMP) of the cell wall from the innate immune system		-1.83824
A6_k141_2847568_length_1162_cov_2.0000_1	A10	0.015269	FAS-II	Nutritional/Metabolic factor	Mycobacterium tuberculosis RGTB327			-1.81619
A6_k141_1579085_length_1124_cov_5.0000_1	A10	0.010764	Heme uptake	Nutritional/Metabolic factor	Mycobacterium smegmatis JS623			-1.96803
A6_k141_2923343_length_1103_cov_4.0000_1	A10	0.026734	Mycobactin	Nutritional/Metabolic factor	Mycobacterium tuberculosis str. Haarlem/NITR202	Cell-association mycobactin participates in iron internalization and/or to serve as a temporary iron-holding molecule to prevent sudden influx of excess iron if the metal suddenly becomes available after a period of iron limitation		-1.57294
A6_k141_997379_length_1033_cov_1.0000_1	A10	0.028135	GroEL	Adherence	Mycobacterium tuberculosis H37Rv			-1.55075
A6_k141_2297798_length_995_cov_3.0000_1	A10	0.023715	Trehalose-recycling ABC transporter	Nutritional/Metabolic factor	Mycobacterium sp. KMS			-1.62498
A6_k141_2167100_length_962_cov_2.7564_2	A10	0.036021	MprAB	Regulation	Mycobacterium avium subsp. paratuberculosis K-10	Required for establishment and maintenance of persistent infection		-1.44344
A6_k141_1233468_length_942_cov_5.0000_1	A10	0.004172	FAS-II	Nutritional/Metabolic factor	Mycobacterium smegmatis str. MC2 155			-2.37966
A6_k141_1122207_length_927_cov_5.0000_1	A10	0.034514	PDIM	Immune modulation	Mycobacterium vanbaalenii PYR-1	Play a mainly structural role in providing a stable base for the insertion of other lipid and also play a role as a fluidity modifier, whose function could be to modulate cell wall viscosity; PDIM is crucial for infection by masking pathogen-associated molecular patterns (PAMP) of the cell wall from the innate immune system		-1.462
A6_k141_1970011_length_925_cov_1.8393_1	A10	0.071122	PDIM	Immune modulation	Mycobacterium gilvum PYR-GCK	Play a mainly structural role in providing a stable base for the insertion of other lipid and also play a role as a fluidity modifier, whose function could be to modulate cell wall viscosity; PDIM is crucial for infection by masking pathogen-associated molecular patterns (PAMP) of the cell wall from the innate immune system		-1.148
A6_k141_392634_length_891_cov_1.5360_2	A10	0.007833	Antigen 85	Adherence	Mycobacterium sp. JLS	Mycolyltransferase activity that transfer long-chain mycolic acids to trehalose derivatives (i.e., cord factor, a toxic glycolipid consisting of two mycolic acid molecules linked to trehalose by the hydroxyl groups of carbons 6 and 6' --> trehalose 6,6'-dimycolate (TDM), is an important immunomodulatory component of the cell wall), pivotal for the biosynthesis of the mycobacterial cell wall and f…		-2.10607
A6_k141_3591388_length_873_cov_2.0000_2	A10	0.057086	Trehalose-recycling ABC transporter	Nutritional/Metabolic factor	Mycobacterium sp. KMS			-1.24347
A6_k141_1644826_length_860_cov_1.5883_1	A10	0.009779	GroEL	Adherence	Mycobacterium tuberculosis H37Rv			-2.00971
A6_k141_3595169_length_855_cov_1.0000_1	A10	0.068938	GroEL	Adherence	Mycobacterium tuberculosis H37Rv			-1.16154
A6_k141_1677691_length_846_cov_2.0000_2	A10	0.014394	LPS	Immune modulation	Pseudomonas aeruginosa PA7	Mediates biological effects including resistance to serum killing and phagocytosis; the binding to normal CFTR (cystic fibrosis transmembrane conductance regulator) and invasion of host cells may make a contribution to virulence in the human eye; internalization by binding to normal CFTR protein expressed by airway epithelial cells followed by desquamation of bacteria-laden epithelial cells, cons…	Binding interaction occurs between the first extracellular loop of CFTR (predicted to be in amino acids 108-117 of the mature protein) and the complete outer portion of the core polysaccharide of the LPS	-1.84182
A6_k141_484615_length_825_cov_3.0000_1	A10	0.022572	Cyp125	Nutritional/Metabolic factor	Mycobacterium sp. JLS			-1.64643
A6_k141_39023_length_820_cov_2.7585_1	A10	0.003582	Mycobactin	Nutritional/Metabolic factor	Mycobacterium abscessus subsp. bolletii str. GO 06	Cell-association mycobactin participates in iron internalization and/or to serve as a temporary iron-holding molecule to prevent sudden influx of excess iron if the metal suddenly becomes available after a period of iron limitation		-2.44587
A6_k141_3462918_length_783_cov_2.5109_1	A10	0.477969	Tyrosine phosphatase	Immune modulation	Mycobacterium vanbaalenii PYR-1			-0.3206
A6_k141_2145624_length_780_cov_3.4742_2	A10	0.079426	ESX-1	Effector delivery system	Mycobacterium sp. JLS	ESX-1 is required for survival of mycobacteria in vivo; required for (initiation of) granuloma formation; essential for escape from phagosomes into cytosol; essential for cell lysis and cell-to-cell spreading; required for phagosome maturation; essential for induction of immunosuppressive type I interferons and represses conjugation in donor cells (M. smegmatis)		-1.10004
A6_k141_3841817_length_777_cov_2.0000_2	A10	0.011939	Glutamine synthesis	Nutritional/Metabolic factor	Mycobacterium tuberculosis str. Haarlem/NITR202			-1.92303
A6_k141_2095772_length_764_cov_1.0000_1	A10	0.060472	SigA	Regulation	Mycobacterium gilvum PYR-GCK	Sigma A interacts with a transcriptional activator WhiB3 to allow the expression of genes necessary for virulence		-1.21845
A6_k141_2536071_length_761_cov_2.0000_1	A10	0.009273	NuoG	Immune modulation	Mycobacterium sp. JLS			-2.03278
A6_k141_3158731_length_749_cov_2.0000_1	A10	0.017466	Glutamine synthesis	Nutritional/Metabolic factor	Mycobacterium tuberculosis RGTB327			-1.75781
A6_k141_3719586_length_747_cov_4.0000_1	A10	0.016912	Purine synthesis	Nutritional/Metabolic factor	Mycobacterium smegmatis str. MC2 155			-1.77181
A6_k141_1424716_length_746_cov_2.0000_1	A10	0.003857	Mycobactin	Nutritional/Metabolic factor	Mycobacterium tuberculosis str. Haarlem/NITR202	Cell-association mycobactin participates in iron internalization and/or to serve as a temporary iron-holding molecule to prevent sudden influx of excess iron if the metal suddenly becomes available after a period of iron limitation		-2.41375
A6_k141_3472180_length_711_cov_3.0000_1	A10	0.004241	KatAB	Stress survival	Legionella pneumophila subsp. pneumophila str. Philadelphia 1	A periplasmic catalase, expressed maximally during the post-exponential phase; important for intracellular survival and transmission		-2.37253
A6_k141_2873845_length_690_cov_2.3115_2	A10	0.039719	WhiB3	Regulation	Mycobacterium smegmatis JS623	Interact with the C-terminal region of SigA (RpoV), the principal sigma factor to activate expression of virulence determinants		-1.401
A6_k141_1094550_length_672_cov_3.0000_1	A10	0.064533	Trehalose-recycling ABC transporter	Nutritional/Metabolic factor	Mycobacterium smegmatis JS623			-1.19022
A6_k141_3507546_length_655_cov_2.0000_1	A10	0.020202	Heme uptake	Nutritional/Metabolic factor	Mycobacterium smegmatis JS623			-1.69461
A6_k141_3208710_length_647_cov_3.0000_1	A10	0.005135	PDIM	Immune modulation	Mycobacterium vanbaalenii PYR-1	Play a mainly structural role in providing a stable base for the insertion of other lipid and also play a role as a fluidity modifier, whose function could be to modulate cell wall viscosity; PDIM is crucial for infection by masking pathogen-associated molecular patterns (PAMP) of the cell wall from the innate immune system		-2.28946
A6_k141_3369459_length_642_cov_1.0000_2	A10	0.041379	Heme uptake	Nutritional/Metabolic factor	Mycobacterium smegmatis JS623			-1.38322
A6_k141_1809971_length_631_cov_2.0000_1	A10	0.01081	Heme uptake	Nutritional/Metabolic factor	Mycobacterium vanbaalenii PYR-1			-1.96617
A6_k141_1135232_length_630_cov_2.0000_1	A10	0.027157	Isocitrate lyase	Others	Mycobacterium gilvum PYR-GCK	Required for persistent infection	Isocitrate lyase is the initial enzyme in the glyoxylate shunt, a secondary metabolic pathway that allows bacteria to utilize fatty acids as carbon and energy sources when the availability of primary carbon sources is limiting; Isocitrate lyase, in combination with malate synthase, catalyzes the conversion of isocitrate to malate, a reaction that allows maintenance of the TCA cycle and synthesize…	-1.56612
A6_k141_3939157_length_629_cov_1.0000_1	A10	0.010925	RelA	Regulation	Mycobacterium smegmatis str. MC2 155	Associated with stationary phase adaptation and long-term survival	Produce ppGpp (guanosine 5'-diphosphate 3'-diphosphate), an 'alarmone' that suppresses synthesis of stable RNA, induces degradative pathways and modulates expression of genes involved in DNA replication	-1.96158
A6_k141_1578530_length_627_cov_2.0000_1	A10	0.066254	FAS-II	Nutritional/Metabolic factor	Mycobacterium tuberculosis RGTB327			-1.17879
A6_k141_1796583_length_625_cov_4.0000_2	A10	0.074307	MmaA4	Others	Mycobacterium sp. KMS	Methyltransferase forms methoxy and keto derivatives of the meromycolic acid chain		-1.12897
A6_k141_914289_length_625_cov_7.0000_1	A10	0.068372	PDIM	Immune modulation	Mycobacterium vanbaalenii PYR-1	Play a mainly structural role in providing a stable base for the insertion of other lipid and also play a role as a fluidity modifier, whose function could be to modulate cell wall viscosity; PDIM is crucial for infection by masking pathogen-associated molecular patterns (PAMP) of the cell wall from the innate immune system		-1.16512
A6_k141_359295_length_608_cov_4.0000_1	A10	0.005901	Protein kinase G	Immune modulation	Mycobacterium indicus pranii MTCC 9506			-2.22907
A6_k141_3922525_length_599_cov_1.0000_1	A10	0.044382	KatG	Stress survival	Mycobacterium indicus pranii MTCC 9506	Catalase:peroxidase degrades H2O2 and organic peroxides, the major role is to catabolize the peroxides generated by phagocyte NADPH oxidase		-1.35279
A6_k141_1545894_length_596_cov_2.0000_1	A10	0.006184	FAS-II	Nutritional/Metabolic factor	Mycobacterium tuberculosis RGTB327			-2.20873
A6_k141_1182423_length_593_cov_4.0000_1	A10	0.018776	Cyp125	Nutritional/Metabolic factor	Mycobacterium vanbaalenii PYR-1			-1.7264
A6_k141_997489_length_586_cov_1.0000_1	A10	0.07697	GroEL	Adherence	Mycobacterium tuberculosis H37Rv			-1.11368
A6_k141_1112289_length_577_cov_3.0000_1	A10	0.006748	IdeR	Regulation	Mycobacterium smegmatis JS623	Repressor of iron acquisition genes, activator of iron storage genes and a positive regulator of oxidative stress responses		-2.17082
A6_k141_526661_length_565_cov_2.0000_1	A10	0.007021	Antigen 85	Adherence	Mycobacterium gilvum PYR-GCK	Mycolyltransferase activity that transfer long-chain mycolic acids to trehalose derivatives (i.e., cord factor, a toxic glycolipid consisting of two mycolic acid molecules linked to trehalose by the hydroxyl groups of carbons 6 and 6' --> trehalose 6,6'-dimycolate (TDM), is an important immunomodulatory component of the cell wall), pivotal for the biosynthesis of the mycobacterial cell wall and f…		-2.1536
A6_k141_3880649_length_556_cov_5.0000_1	A10	0.079438	WhiB3	Regulation	Mycobacterium vanbaalenii PYR-1	Interact with the C-terminal region of SigA (RpoV), the principal sigma factor to activate expression of virulence determinants		-1.09997
A6_k141_1504715_length_553_cov_1.8180_2	A10	0.030437	FadE29	Nutritional/Metabolic factor	Mycobacterium smegmatis JS623			-1.5166
A6_k141_792238_length_551_cov_6.0000_1	A10	0.037627	PanC/PanD	Nutritional/Metabolic factor	Mycobacterium tuberculosis CCDC5079	Lipid biosynthesis and metabolism play a pivotal role in the intracellular replication and persistence of M. tuberculosis. Pantothenic acid (vitamin B5) is an essential molecule required for the synthesis of coenzyme A and acyl carrier protein (ACP). PanC (pantothenate synthetase) and PanD (aspartate-1-decarboxylase) involved in pantothenate biosynthesis.		-1.4245
A6_k141_2819853_length_550_cov_4.0000_1	A10	0.015051	FAS-II	Nutritional/Metabolic factor	Mycobacterium tuberculosis RGTB327			-1.82243
A6_k141_3254755_length_548_cov_2.0000_1	A10	0.007634	PhoP	Regulation	Mycobacterium smegmatis str. MC2 155	Senses Mg2+ starvation, controls expression of genes involved in surface remodeling and adaptation to intracellular growth		-2.11725
A6_k141_1135722_length_544_cov_3.0000_1	A10	0.008226	FAS-II	Nutritional/Metabolic factor	Mycobacterium sp. JLS			-2.08481
A6_k141_2075416_length_542_cov_2.0000_1	A10	0.010147	Accessory secretion factor	Others	Mycobacterium yongonense 05-1390			-1.99366
A6_k141_2796887_length_541_cov_2.0000_1	A10	0.013981	Cyp125	Nutritional/Metabolic factor	Mycobacterium sp. JLS			-1.85446
A6_k141_824220_length_538_cov_3.0000_1	A10	0.007979	GPL locus	Immune modulation	Mycobacterium smegmatis JS623			-2.09805
A6_k141_3392906_length_534_cov_4.0000_1	A10	0.044612	FadE29	Nutritional/Metabolic factor	Mycobacterium sp. JLS			-1.35055
A6_k141_3384092_length_513_cov_1.0000_1	A10	0.139114	SigH	Regulation	Mycobacterium vanbaalenii PYR-1	Involved in response to heat shock and oxidative stress		-0.856629
A6_k141_458587_length_510_cov_1.0000_1	A10	0.023824	Glutamine synthesis	Nutritional/Metabolic factor	Mycobacterium vanbaalenii PYR-1			-1.62299
A6_k141_1300772_length_506_cov_2.0000_2	A10	0.081318	Cyp125	Nutritional/Metabolic factor	Mycobacterium sp. JLS			-1.08981
A7_k141_1702777_length_7657_cov_9.0295_2	A10	0.048445	PDIM	Immune modulation	Mycobacterium vanbaalenii PYR-1	Play a mainly structural role in providing a stable base for the insertion of other lipid and also play a role as a fluidity modifier, whose function could be to modulate cell wall viscosity; PDIM is crucial for infection by masking pathogen-associated molecular patterns (PAMP) of the cell wall from the innate immune system		-1.31475
A7_k141_208703_length_5803_cov_25.9029_1	A10	0.133255	Accessory secretion factor	Others	Mycobacterium vanbaalenii PYR-1			-0.875316
A7_k141_1929163_length_5689_cov_11.4605_2	A10	0.045847	PDIM	Immune modulation	Mycobacterium vanbaalenii PYR-1	Play a mainly structural role in providing a stable base for the insertion of other lipid and also play a role as a fluidity modifier, whose function could be to modulate cell wall viscosity; PDIM is crucial for infection by masking pathogen-associated molecular patterns (PAMP) of the cell wall from the innate immune system		-1.33869
A7_k141_4074941_length_4940_cov_10.6395_1	A10	0.023258	PDIM	Immune modulation	Mycobacterium vanbaalenii PYR-1	Play a mainly structural role in providing a stable base for the insertion of other lipid and also play a role as a fluidity modifier, whose function could be to modulate cell wall viscosity; PDIM is crucial for infection by masking pathogen-associated molecular patterns (PAMP) of the cell wall from the innate immune system		-1.63343
A7_k141_3087961_length_3591_cov_20.9249_1	A10	0.127708	Protein kinase G	Immune modulation	Mycobacterium gilvum Spyr1			-0.893782
A7_k141_1652183_length_3215_cov_5.8520_1	A10	0.01632	Mycobactin	Nutritional/Metabolic factor	Mycobacterium tuberculosis str. Haarlem/NITR202	Cell-association mycobactin participates in iron internalization and/or to serve as a temporary iron-holding molecule to prevent sudden influx of excess iron if the metal suddenly becomes available after a period of iron limitation		-1.78728
A7_k141_2871260_length_2899_cov_6.4235_2	A10	0.02286	PanC/PanD	Nutritional/Metabolic factor	Mycobacterium tuberculosis CCDC5079	Lipid biosynthesis and metabolism play a pivotal role in the intracellular replication and persistence of M. tuberculosis. Pantothenic acid (vitamin B5) is an essential molecule required for the synthesis of coenzyme A and acyl carrier protein (ACP). PanC (pantothenate synthetase) and PanD (aspartate-1-decarboxylase) involved in pantothenate biosynthesis.		-1.64092
A7_k141_3527436_length_2805_cov_2.9835_4	A10	0.024736	Leucine synthesis	Nutritional/Metabolic factor	Mycobacterium smegmatis str. MC2 155			-1.60667
A7_k141_1359737_length_2625_cov_4.0000_4	A10	0.05446	MmaA4	Others	Mycobacterium vanbaalenii PYR-1	Methyltransferase forms methoxy and keto derivatives of the meromycolic acid chain		-1.26392
A7_k141_4209745_length_2621_cov_6.0734_1	A10	0.055165	MymA operon	Immune modulation	Mycobacterium sp. MCS			-1.25834
A7_k141_1829872_length_2466_cov_6.3768_3	A10	0.127275	GPL locus	Immune modulation	Mycobacterium sp. KMS			-0.895257
A7_k141_1415169_length_2275_cov_5.0000_2	A10	0.027362	Proteasome-associated proteins	Stress survival	Mycobacterium smegmatis JS623			-1.56285
A7_k141_2901523_length_2245_cov_2.8222_1	A10	0.032627	Trehalose-recycling ABC transporter	Nutritional/Metabolic factor	Mycobacterium smegmatis JS623			-1.48642
A7_k141_2659752_length_2199_cov_6.5986_1	A10	0.025224	PDIM	Immune modulation	Mycobacterium vanbaalenii PYR-1	Play a mainly structural role in providing a stable base for the insertion of other lipid and also play a role as a fluidity modifier, whose function could be to modulate cell wall viscosity; PDIM is crucial for infection by masking pathogen-associated molecular patterns (PAMP) of the cell wall from the innate immune system		-1.59819
A7_k141_3415881_length_2109_cov_3.3110_2	A10	0.025423	FAS-II	Nutritional/Metabolic factor	Mycobacterium tuberculosis RGTB327			-1.59477
A7_k141_2913611_length_2070_cov_5.5998_4	A10	0.220077	Glutamine synthesis	Nutritional/Metabolic factor	Mycobacterium vanbaalenii PYR-1			-0.657425
A7_k141_1288018_length_1956_cov_4.0000_3	A10	0.027001	Cyp125	Nutritional/Metabolic factor	Mycobacterium sp. JLS			-1.56862
A7_k141_1420112_length_1938_cov_3.0000_1	A10	0.015783	RelA	Regulation	Mycobacterium smegmatis str. MC2 155	Associated with stationary phase adaptation and long-term survival	Produce ppGpp (guanosine 5'-diphosphate 3'-diphosphate), an 'alarmone' that suppresses synthesis of stable RNA, induces degradative pathways and modulates expression of genes involved in DNA replication	-1.80181
A7_k141_476193_length_1922_cov_3.0000_1	A10	0.023379	Accessory secretion factor	Others	Mycobacterium canettii CIPT 140070017			-1.63117
A7_k141_3874450_length_1890_cov_3.0000_1	A10	0.005891	SigA	Regulation	Mycobacterium sp. JLS	Sigma A interacts with a transcriptional activator WhiB3 to allow the expression of genes necessary for virulence		-2.22981
A7_k141_354611_length_1864_cov_2.9176_1	A10	0.119492	Glutamine synthesis	Nutritional/Metabolic factor	Mycobacterium smegmatis JS623			-0.922661
A7_k141_1164899_length_1850_cov_3.0000_2	A10	0.012446	Trehalose-recycling ABC transporter	Nutritional/Metabolic factor	Mycobacterium tuberculosis RGTB327			-1.90497
A7_k141_187341_length_1840_cov_4.5674_3	A10	0.02248	MprAB	Regulation	Mycobacterium ulcerans Agy99	Required for establishment and maintenance of persistent infection		-1.6482
A7_k141_3099007_length_1776_cov_2.5584_2	A10	0.025385	Rv1837c	Adherence	Mycobacterium tuberculosis H37Rv			-1.59542
A7_k141_1591384_length_1761_cov_3.0000_1	A10	0.019515	Mycobactin	Nutritional/Metabolic factor	Mycobacterium abscessus subsp. bolletii str. GO 06	Cell-association mycobactin participates in iron internalization and/or to serve as a temporary iron-holding molecule to prevent sudden influx of excess iron if the metal suddenly becomes available after a period of iron limitation		-1.70963
A7_k141_431581_length_1670_cov_3.0000_3	A10	0.009052	Antigen 85	Adherence	Mycobacterium gilvum PYR-GCK	Mycolyltransferase activity that transfer long-chain mycolic acids to trehalose derivatives (i.e., cord factor, a toxic glycolipid consisting of two mycolic acid molecules linked to trehalose by the hydroxyl groups of carbons 6 and 6' --> trehalose 6,6'-dimycolate (TDM), is an important immunomodulatory component of the cell wall), pivotal for the biosynthesis of the mycobacterial cell wall and f…		-2.04326
A7_k141_2758918_length_1666_cov_4.8793_2	A10	0.038816	PrrA/B	Regulation	Mycobacterium smegmatis JS623			-1.41099
A7_k141_2187394_length_1659_cov_3.0000_3	A10	0.038284	SenX3	Regulation	Mycobacterium smegmatis str. MC2 155			-1.41698
A7_k141_794422_length_1641_cov_2.6707_1	A10	0.01603	Protein kinase G	Immune modulation	Mycobacterium smegmatis JS623			-1.79507
A7_k141_4067026_length_1636_cov_2.9505_1	A10	0.017428	PDIM	Immune modulation	Mycobacterium vanbaalenii PYR-1	Play a mainly structural role in providing a stable base for the insertion of other lipid and also play a role as a fluidity modifier, whose function could be to modulate cell wall viscosity; PDIM is crucial for infection by masking pathogen-associated molecular patterns (PAMP) of the cell wall from the innate immune system		-1.75875
A7_k141_2139063_length_1595_cov_5.6960_1	A10	0.044195	FadE29	Nutritional/Metabolic factor	Mycobacterium sp. JLS			-1.35463
A7_k141_866767_length_1551_cov_5.0000_2	A10	0.200704	ESX-1	Effector delivery system	Mycobacterium vanbaalenii PYR-1	ESX-1 is required for survival of mycobacteria in vivo; required for (initiation of) granuloma formation; essential for escape from phagosomes into cytosol; essential for cell lysis and cell-to-cell spreading; required for phagosome maturation; essential for induction of immunosuppressive type I interferons and represses conjugation in donor cells (M. smegmatis)		-0.697444
A7_k141_3522488_length_1519_cov_6.0000_1	A10	0.06264	ESX-1	Effector delivery system	Mycobacterium vanbaalenii PYR-1	ESX-1 is required for survival of mycobacteria in vivo; required for (initiation of) granuloma formation; essential for escape from phagosomes into cytosol; essential for cell lysis and cell-to-cell spreading; required for phagosome maturation; essential for induction of immunosuppressive type I interferons and represses conjugation in donor cells (M. smegmatis)		-1.20315
A7_k141_2941637_length_1464_cov_1.9584_1	A10	0.013754	Heme uptake	Nutritional/Metabolic factor	Mycobacterium smegmatis JS623			-1.86157
A7_k141_3817868_length_1464_cov_3.6848_1	A10	0.004565	GPL locus	Immune modulation	Mycobacterium intracellulare MOTT-02			-2.34056
A7_k141_2032032_length_1448_cov_4.6236_2	A10	0.047224	MmaA4	Others	Mycobacterium smegmatis JS623	Methyltransferase forms methoxy and keto derivatives of the meromycolic acid chain		-1.32584
A7_k141_289155_length_1443_cov_5.0000_2	A10	0.01123	Lysine synthesis	Nutritional/Metabolic factor	Mycobacterium vanbaalenii PYR-1			-1.94962
A7_k141_904935_length_1442_cov_1.0000_2	A10	0.025874	Accessory secretion factor	Others	Mycobacterium marinum M			-1.58714
A7_k141_2640141_length_1431_cov_2.0000_2	A10	0.025688	Glutamine synthesis	Nutritional/Metabolic factor	Mycobacterium tuberculosis RGTB327			-1.59027
A7_k141_4060950_length_1425_cov_6.5413_1	A10	0.041075	Cyp125	Nutritional/Metabolic factor	Mycobacterium sp. JLS			-1.38642
A7_k141_1996574_length_1413_cov_2.0000_1	A10	0.072214	RelA	Regulation	Mycobacterium abscessus ATCC 19977	Associated with stationary phase adaptation and long-term survival	Produce ppGpp (guanosine 5'-diphosphate 3'-diphosphate), an 'alarmone' that suppresses synthesis of stable RNA, induces degradative pathways and modulates expression of genes involved in DNA replication	-1.14138
A7_k141_70630_length_1409_cov_2.1972_1	A10	0.054484	Cyp125	Nutritional/Metabolic factor	Mycobacterium sp. JLS			-1.26373
A7_k141_1686729_length_1406_cov_5.0000_2	A10	0.017547	IdeR	Regulation	Mycobacterium smegmatis JS623	Repressor of iron acquisition genes, activator of iron storage genes and a positive regulator of oxidative stress responses		-1.7558
A7_k141_1227203_length_1345_cov_5.9626_1	A10	0.038993	Lysine synthesis	Nutritional/Metabolic factor	Mycobacterium sp. KMS			-1.40901
A7_k141_1695394_length_1329_cov_9.0000_1	A10	0.008927	LAM	Immune modulation	Mycobacterium africanum GM041182	Important immunomodulator: AraLAM is a potent inducer of chemoattractant cytokines. PILAM can also induce a potent proinflammatory response in macrophages and dendritic cells. ManLAM is involved in the inhibition of phagosome maturation, apoptosis and cytokine secretion, thus may contribute to circumvent the activation of a pulmonary granulocytic response, which may be important in the early immu…		-2.04929
A7_k141_4111739_length_1327_cov_4.5852_2	A10	0.050367	Isocitrate lyase	Others	Mycobacterium tuberculosis RGTB423	Required for persistent infection	Isocitrate lyase is the initial enzyme in the glyoxylate shunt, a secondary metabolic pathway that allows bacteria to utilize fatty acids as carbon and energy sources when the availability of primary carbon sources is limiting; Isocitrate lyase, in combination with malate synthase, catalyzes the conversion of isocitrate to malate, a reaction that allows maintenance of the TCA cycle and synthesize…	-1.29785
A7_k141_3040232_length_1291_cov_3.8643_1	A10	0.05823	SigH	Regulation	Mycobacterium indicus pranii MTCC 9506	Involved in response to heat shock and oxidative stress		-1.23485
A7_k141_4161258_length_1290_cov_4.9417_1	A10	0.002549	Mycobactin	Nutritional/Metabolic factor	Mycobacterium tuberculosis str. Haarlem/NITR202	Cell-association mycobactin participates in iron internalization and/or to serve as a temporary iron-holding molecule to prevent sudden influx of excess iron if the metal suddenly becomes available after a period of iron limitation		-2.59363
A7_k141_2037586_length_1264_cov_5.0000_2	A10	0.029937	Isocitrate lyase	Others	Mycobacterium sp. KMS	Required for persistent infection	Isocitrate lyase is the initial enzyme in the glyoxylate shunt, a secondary metabolic pathway that allows bacteria to utilize fatty acids as carbon and energy sources when the availability of primary carbon sources is limiting; Isocitrate lyase, in combination with malate synthase, catalyzes the conversion of isocitrate to malate, a reaction that allows maintenance of the TCA cycle and synthesize…	-1.52379
A7_k141_552860_length_1260_cov_8.0000_1	A10	0.017119	Cyp125	Nutritional/Metabolic factor	Mycobacterium sp. JLS			-1.76652
A7_k141_1001347_length_1225_cov_2.0000_1	A10	0.028466	Trehalose-recycling ABC transporter	Nutritional/Metabolic factor	Mycobacterium sp. JDM601			-1.54567
A7_k141_3472544_length_1205_cov_3.0000_2	A10	0.043077	Zn++ metalloprotease	Exoenzyme	Mycobacterium smegmatis JS623			-1.36575
A7_k141_801315_length_1205_cov_3.0000_1	A10	0.05095	FadE29	Nutritional/Metabolic factor	Mycobacterium sp. JLS			-1.29286
A7_k141_550845_length_1189_cov_2.8378_1	A10	0.043077	MprAB	Regulation	Mycobacterium smegmatis JS623	Required for establishment and maintenance of persistent infection		-1.36575
A7_k141_3544120_length_1185_cov_1.0000_1	A10	0.022713	RelA	Regulation	Mycobacterium vanbaalenii PYR-1	Associated with stationary phase adaptation and long-term survival	Produce ppGpp (guanosine 5'-diphosphate 3'-diphosphate), an 'alarmone' that suppresses synthesis of stable RNA, induces degradative pathways and modulates expression of genes involved in DNA replication	-1.64373
A7_k141_4173236_length_1185_cov_2.9004_2	A10	0.030503	DevRS	Regulation	Mycobacterium vanbaalenii PYR-1	Controls the global response to oxidative stress and low oxygen repsonse, key regulator in the oxygen starvation-induced mycobacterial dormancy response		-1.51566
A7_k141_3068023_length_1184_cov_2.0000_1	A10	0.046078	Glutamine synthesis	Nutritional/Metabolic factor	Mycobacterium gilvum PYR-GCK			-1.33651
A7_k141_1202949_length_1179_cov_6.7678_2	A10	0.040146	SenX3	Regulation	Mycobacterium vanbaalenii PYR-1			-1.39636
A7_k141_2580664_length_1157_cov_4.1959_2	A10	0.446628	GPL locus	Immune modulation	Mycobacterium sp. JLS			-0.350054
A7_k141_1946575_length_1152_cov_2.0000_2	A10	0.018499	Heme uptake	Nutritional/Metabolic factor	Mycobacterium tuberculosis H37Rv			-1.73285
A7_k141_1315255_length_1136_cov_4.5216_1	A10	0.022258	Heme uptake	Nutritional/Metabolic factor	Mycobacterium tuberculosis H37Rv			-1.65251
A7_k141_2438008_length_1125_cov_3.0000_1	A10	0.027606	GPL locus	Immune modulation	Mycobacterium smegmatis JS623			-1.559
A7_k141_3134548_length_1123_cov_2.0000_1	A10	0.026714	Mycobactin	Nutritional/Metabolic factor	Mycobacterium tuberculosis str. Haarlem/NITR202	Cell-association mycobactin participates in iron internalization and/or to serve as a temporary iron-holding molecule to prevent sudden influx of excess iron if the metal suddenly becomes available after a period of iron limitation		-1.57326
A7_k141_2823365_length_1089_cov_4.0000_1	A10	0.008691	Protein kinase G	Immune modulation	Mycobacterium vanbaalenii PYR-1			-2.06093
A7_k141_3480018_length_1080_cov_3.0000_1	A10	0.02029	Mce1	Nutritional/Metabolic factor	Mycobacterium smegmatis JS623			-1.69272
A7_k141_1680978_length_1076_cov_5.0000_1	A10	0.054683	SigE	Regulation	Mycobacterium gilvum PYR-GCK	Controls the bacterial response to external stimuli such as high temperature and detergent stress		-1.26215
A7_k141_760626_length_1075_cov_2.5921_1	A10	0.020959	Trehalose-recycling ABC transporter	Nutritional/Metabolic factor	Mycobacterium smegmatis JS623			-1.67863
A7_k141_2712479_length_1073_cov_4.0000_1	A10	0.033857	Zn++ metalloprotease	Exoenzyme	Mycobacterium smegmatis JS623			-1.47035
A7_k141_3434877_length_1047_cov_3.5607_1	A10	0.007117	Trehalose-recycling ABC transporter	Nutritional/Metabolic factor	Mycobacterium smegmatis str. MC2 155			-2.1477
A7_k141_2633897_length_1030_cov_1.0000_1	A10	0.005663	Isocitrate lyase	Others	Mycobacterium smegmatis str. MC2 155	Required for persistent infection	Isocitrate lyase is the initial enzyme in the glyoxylate shunt, a secondary metabolic pathway that allows bacteria to utilize fatty acids as carbon and energy sources when the availability of primary carbon sources is limiting; Isocitrate lyase, in combination with malate synthase, catalyzes the conversion of isocitrate to malate, a reaction that allows maintenance of the TCA cycle and synthesize…	-2.24695
A7_k141_3395567_length_1026_cov_1.0000_1	A10	0.065842	Cyp125	Nutritional/Metabolic factor	Mycobacterium smegmatis str. MC2 155			-1.1815
A7_k141_1225185_length_1021_cov_2.0000_2	A10	0.142186	Nucleoside diphosphate kinase	Immune modulation	Mycobacterium gilvum PYR-GCK			-0.847143
A7_k141_2405022_length_1003_cov_3.0000_1	A10	0.022683	PDIM	Immune modulation	Mycobacterium vanbaalenii PYR-1	Play a mainly structural role in providing a stable base for the insertion of other lipid and also play a role as a fluidity modifier, whose function could be to modulate cell wall viscosity; PDIM is crucial for infection by masking pathogen-associated molecular patterns (PAMP) of the cell wall from the innate immune system		-1.6443
A7_k141_4163554_length_1002_cov_2.0000_1	A10	0.014129	Glutamine synthesis	Nutritional/Metabolic factor	Mycobacterium tuberculosis RGTB327			-1.84989
A7_k141_3592910_length_987_cov_4.0000_2	A10	0.024236	Accessory secretion factor	Others	Mycobacterium avium 104			-1.61554
A7_k141_2012144_length_973_cov_2.0000_1	A10	0.018199	PhoP	Regulation	Mycobacterium gilvum Spyr1	Senses Mg2+ starvation, controls expression of genes involved in surface remodeling and adaptation to intracellular growth		-1.73995
A7_k141_2018350_length_970_cov_1.7841_1	A10	0.006039	PDIM	Immune modulation	Mycobacterium vanbaalenii PYR-1	Play a mainly structural role in providing a stable base for the insertion of other lipid and also play a role as a fluidity modifier, whose function could be to modulate cell wall viscosity; PDIM is crucial for infection by masking pathogen-associated molecular patterns (PAMP) of the cell wall from the innate immune system		-2.21903
A7_k141_1545924_length_958_cov_5.0000_1	A10	0.080176	NuoG	Immune modulation	Mycobacterium sp. JLS			-1.09596
A7_k141_2445528_length_945_cov_2.0000_1	A10	0.010299	Accessory secretion factor	Others	Mycobacterium avium subsp. paratuberculosis MAP4			-1.9872
A7_k141_2903868_length_942_cov_3.0000_1	A10	0.034955	Trehalose-recycling ABC transporter	Nutritional/Metabolic factor	Mycobacterium smegmatis str. MC2 155			-1.45649
A7_k141_2921733_length_941_cov_2.0000_1	A10	0.027025	Accessory secretion factor	Others	Mycobacterium yongonense 05-1390			-1.56823
A7_k141_3738557_length_925_cov_2.2398_1	A10	0.005752	KatG	Stress survival	Mycobacterium abscessus ATCC 19977	Catalase:peroxidase degrades H2O2 and organic peroxides, the major role is to catabolize the peroxides generated by phagocyte NADPH oxidase		-2.24018
A7_k141_1694640_length_915_cov_1.0000_1	A10	0.011353	Trehalose-recycling ABC transporter	Nutritional/Metabolic factor	Mycobacterium smegmatis JS623			-1.94489
A7_k141_1582980_length_911_cov_3.0000_1	A10	0.013629	Rv1837c	Adherence	Mycobacterium tuberculosis H37Rv			-1.86554
A7_k141_3666500_length_907_cov_2.0000_1	A10	0.019286	Lysine synthesis	Nutritional/Metabolic factor	Mycobacterium vanbaalenii PYR-1			-1.71476
A7_k141_3447028_length_899_cov_2.0000_1	A10	0.014233	SigE	Regulation	Mycobacterium tuberculosis H37Rv	Controls the bacterial response to external stimuli such as high temperature and detergent stress		-1.8467
A7_k141_1348884_length_893_cov_1.0000_1	A10	0.052069	GroEL	Adherence	Mycobacterium tuberculosis H37Rv			-1.28342
A7_k141_3400627_length_890_cov_4.0000_1	A10	0.041721	Trehalose-recycling ABC transporter	Nutritional/Metabolic factor	Mycobacterium sp. JDM601			-1.37965
A7_k141_1355998_length_886_cov_1.0000_1	A10	0.035817	FAS-II	Nutritional/Metabolic factor	Mycobacterium tuberculosis RGTB327			-1.44591
A7_k141_1497416_length_877_cov_1.6073_1	A10	0.017809	MmaA4	Others	Mycobacterium sp. KMS	Methyltransferase forms methoxy and keto derivatives of the meromycolic acid chain		-1.74936
A7_k141_1638950_length_870_cov_2.0000_1	A10	0.024552	RelA	Regulation	Mycobacterium smegmatis str. MC2 155	Associated with stationary phase adaptation and long-term survival	Produce ppGpp (guanosine 5'-diphosphate 3'-diphosphate), an 'alarmone' that suppresses synthesis of stable RNA, induces degradative pathways and modulates expression of genes involved in DNA replication	-1.60991
A7_k141_3254969_length_866_cov_2.2910_1	A10	0.009507	Antigen 85	Adherence	Mycobacterium smegmatis JS623	Mycolyltransferase activity that transfer long-chain mycolic acids to trehalose derivatives (i.e., cord factor, a toxic glycolipid consisting of two mycolic acid molecules linked to trehalose by the hydroxyl groups of carbons 6 and 6' --> trehalose 6,6'-dimycolate (TDM), is an important immunomodulatory component of the cell wall), pivotal for the biosynthesis of the mycobacterial cell wall and f…		-2.02196
A7_k141_165545_length_850_cov_2.0000_1	A10	0.015256	Antigen 85	Adherence	Mycobacterium sp. JLS	Mycolyltransferase activity that transfer long-chain mycolic acids to trehalose derivatives (i.e., cord factor, a toxic glycolipid consisting of two mycolic acid molecules linked to trehalose by the hydroxyl groups of carbons 6 and 6' --> trehalose 6,6'-dimycolate (TDM), is an important immunomodulatory component of the cell wall), pivotal for the biosynthesis of the mycobacterial cell wall and f…		-1.81656
A7_k141_572571_length_833_cov_1.0000_1	A10	0.012659	Proteasome-associated proteins	Stress survival	Mycobacterium sp. JLS			-1.8976
A7_k141_2199681_length_824_cov_2.0000_1	A10	0.011071	Trehalose-recycling ABC transporter	Nutritional/Metabolic factor	Mycobacterium sp. JLS			-1.95581
A7_k141_2617306_length_824_cov_5.0000_1	A10	0.074171	DevRS	Regulation	Mycobacterium sp. JDM601	Controls the global response to oxidative stress and low oxygen repsonse, key regulator in the oxygen starvation-induced mycobacterial dormancy response		-1.12977
A7_k141_2080542_length_820_cov_1.0000_1	A10	0.029392	Protein kinase G	Immune modulation	Mycobacterium liflandii 128FXT			-1.53177
A7_k141_668353_length_815_cov_1.7864_1	A10	0.037553	PanC/PanD	Nutritional/Metabolic factor	Mycobacterium tuberculosis CCDC5079	Lipid biosynthesis and metabolism play a pivotal role in the intracellular replication and persistence of M. tuberculosis. Pantothenic acid (vitamin B5) is an essential molecule required for the synthesis of coenzyme A and acyl carrier protein (ACP). PanC (pantothenate synthetase) and PanD (aspartate-1-decarboxylase) involved in pantothenate biosynthesis.		-1.42536
A7_k141_260183_length_812_cov_2.0000_1	A10	0.013232	LAM	Immune modulation	Mycobacterium avium 104	Important immunomodulator: AraLAM is a potent inducer of chemoattractant cytokines. PILAM can also induce a potent proinflammatory response in macrophages and dendritic cells. ManLAM is involved in the inhibition of phagosome maturation, apoptosis and cytokine secretion, thus may contribute to circumvent the activation of a pulmonary granulocytic response, which may be important in the early immu…		-1.87837
A7_k141_3048170_length_798_cov_2.3516_1	A10	0.150061	FAS-II	Nutritional/Metabolic factor	Mycobacterium smegmatis str. MC2 155			-0.823732
A7_k141_1044107_length_797_cov_2.0000_1	A10	0.006259	NuoG	Immune modulation	Mycobacterium sp. JLS			-2.2035
A7_k141_2966739_length_795_cov_1.0000_1	A10	0.017093	Isocitrate lyase	Others	Mycobacterium smegmatis str. MC2 155	Required for persistent infection	Isocitrate lyase is the initial enzyme in the glyoxylate shunt, a secondary metabolic pathway that allows bacteria to utilize fatty acids as carbon and energy sources when the availability of primary carbon sources is limiting; Isocitrate lyase, in combination with malate synthase, catalyzes the conversion of isocitrate to malate, a reaction that allows maintenance of the TCA cycle and synthesize…	-1.76718
A7_k141_1460480_length_794_cov_2.0000_1	A10	0.024231	Heme uptake	Nutritional/Metabolic factor	Mycobacterium tuberculosis H37Rv			-1.61563
A7_k141_1054253_length_786_cov_4.0000_1	A10	0.036793	Cyp125	Nutritional/Metabolic factor	Mycobacterium marinum M			-1.43423
A7_k141_484952_length_781_cov_1.0000_1	A10	0.059963	RelA	Regulation	Mycobacterium smegmatis str. MC2 155	Associated with stationary phase adaptation and long-term survival	Produce ppGpp (guanosine 5'-diphosphate 3'-diphosphate), an 'alarmone' that suppresses synthesis of stable RNA, induces degradative pathways and modulates expression of genes involved in DNA replication	-1.22212
A7_k141_663129_length_775_cov_2.0000_2	A10	0.079795	RegX3	Regulation	Mycobacterium smegmatis str. MC2 155			-1.09802
A7_k141_387403_length_774_cov_1.0000_1	A10	0.033904	Glutamine synthesis	Nutritional/Metabolic factor	Mycobacterium tuberculosis str. Haarlem/NITR202			-1.46975
A7_k141_3256019_length_771_cov_3.0000_1	A10	0.014551	Isocitrate lyase	Others	Mycobacterium tuberculosis RGTB423	Required for persistent infection	Isocitrate lyase is the initial enzyme in the glyoxylate shunt, a secondary metabolic pathway that allows bacteria to utilize fatty acids as carbon and energy sources when the availability of primary carbon sources is limiting; Isocitrate lyase, in combination with malate synthase, catalyzes the conversion of isocitrate to malate, a reaction that allows maintenance of the TCA cycle and synthesize…	-1.83711
A7_k141_3839949_length_767_cov_3.0000_1	A10	0.032373	PhoP	Regulation	Mycobacterium smegmatis JS623	Senses Mg2+ starvation, controls expression of genes involved in surface remodeling and adaptation to intracellular growth		-1.48982
A7_k141_3075746_length_765_cov_3.0000_1	A10	0.011071	Zn++ metalloprotease	Exoenzyme	Mycobacterium smegmatis JS623			-1.95581
A7_k141_2445467_length_764_cov_4.0000_1	A10	0.024759	Accessory secretion factor	Others	Mycobacterium yongonense 05-1390			-1.60627
A7_k141_275498_length_755_cov_3.0000_2	A10	0.1273	Isocitrate lyase	Others	Mycobacterium tuberculosis RGTB423	Required for persistent infection	Isocitrate lyase is the initial enzyme in the glyoxylate shunt, a secondary metabolic pathway that allows bacteria to utilize fatty acids as carbon and energy sources when the availability of primary carbon sources is limiting; Isocitrate lyase, in combination with malate synthase, catalyzes the conversion of isocitrate to malate, a reaction that allows maintenance of the TCA cycle and synthesize…	-0.895172
A7_k141_1399831_length_753_cov_4.0000_1	A10	0.008101	Mce1	Nutritional/Metabolic factor	Mycobacterium smegmatis JS623			-2.09146
A7_k141_739094_length_751_cov_2.0000_1	A10	0.034456	SigE	Regulation	Mycobacterium smegmatis JS623	Controls the bacterial response to external stimuli such as high temperature and detergent stress		-1.46274
A7_k141_3387098_length_747_cov_2.0000_1	A10	0.012415	Mycobactin	Nutritional/Metabolic factor	Mycobacterium tuberculosis str. Haarlem/NITR202	Cell-association mycobactin participates in iron internalization and/or to serve as a temporary iron-holding molecule to prevent sudden influx of excess iron if the metal suddenly becomes available after a period of iron limitation		-1.90605
A7_k141_729263_length_747_cov_2.0000_1	A10	0.007715	Rv1837c	Adherence	Mycobacterium tuberculosis H37Rv			-2.11266
A7_k141_163495_length_742_cov_1.0000_1	A10	0.008419	Glutamine synthesis	Nutritional/Metabolic factor	Mycobacterium sp. JLS			-2.07474
A7_k141_2080872_length_742_cov_1.0000_2	A10	0.042254	Trehalose-recycling ABC transporter	Nutritional/Metabolic factor	Mycobacterium smegmatis JS623			-1.37413
A7_k141_2458707_length_740_cov_2.0000_1	A10	0.004387	Proteasome-associated proteins	Stress survival	Mycobacterium indicus pranii MTCC 9506			-2.35783
A7_k141_3754874_length_740_cov_1.0000_1	A10	0.034108	GPL locus	Immune modulation	Mycobacterium intracellulare MOTT-02			-1.46714
A7_k141_503213_length_735_cov_3.0000_1	A10	0.106555	SigH	Regulation	Mycobacterium indicus pranii MTCC 9506	Involved in response to heat shock and oxidative stress		-0.972426
A7_k141_888266_length_731_cov_2.0000_1	A10	0.006152	Heme uptake	Nutritional/Metabolic factor	Mycobacterium smegmatis JS623			-2.21098
A7_k141_541337_length_731_cov_2.2610_1	A10	0.0053	LAM	Immune modulation	Mycobacterium liflandii 128FXT	Important immunomodulator: AraLAM is a potent inducer of chemoattractant cytokines. PILAM can also induce a potent proinflammatory response in macrophages and dendritic cells. ManLAM is involved in the inhibition of phagosome maturation, apoptosis and cytokine secretion, thus may contribute to circumvent the activation of a pulmonary granulocytic response, which may be important in the early immu…		-2.27572
A7_k141_1165468_length_724_cov_1.0000_1	A10	0.01642	Glutamine synthesis	Nutritional/Metabolic factor	Mycobacterium tuberculosis RGTB327			-1.78463
A7_k141_1053201_length_722_cov_1.0000_1	A10	0.008578	Trehalose-recycling ABC transporter	Nutritional/Metabolic factor	Mycobacterium sp. JDM601			-2.06661
A7_k141_2022682_length_716_cov_1.0000_1	A10	0.041721	GPL locus	Immune modulation	Mycobacterium sp. JDM601			-1.37965
A7_k141_2477960_length_714_cov_6.0000_1	A10	0.042349	MprAB	Regulation	Mycobacterium ulcerans Agy99	Required for establishment and maintenance of persistent infection		-1.37316
A7_k141_3475559_length_709_cov_3.0000_1	A10	0.004277	Antigen 85	Adherence	Mycobacterium smegmatis JS623	Mycolyltransferase activity that transfer long-chain mycolic acids to trehalose derivatives (i.e., cord factor, a toxic glycolipid consisting of two mycolic acid molecules linked to trehalose by the hydroxyl groups of carbons 6 and 6' --> trehalose 6,6'-dimycolate (TDM), is an important immunomodulatory component of the cell wall), pivotal for the biosynthesis of the mycobacterial cell wall and f…		-2.36886
A7_k141_803240_length_709_cov_1.0000_2	A10	0.034428	NuoG	Immune modulation	Mycobacterium smegmatis JS623			-1.46309
A7_k141_2918198_length_703_cov_2.0000_1	A10	0.012939	GPL locus	Immune modulation	Mycobacterium vanbaalenii PYR-1			-1.8881
A7_k141_1555785_length_699_cov_1.0000_1	A10	0.051991	Trehalose-recycling ABC transporter	Nutritional/Metabolic factor	Mycobacterium sp. KMS			-1.28407
A7_k141_2397959_length_697_cov_3.0000_2	A10	0.068977	DevRS	Regulation	Mycobacterium vanbaalenii PYR-1	Controls the global response to oxidative stress and low oxygen repsonse, key regulator in the oxygen starvation-induced mycobacterial dormancy response		-1.1613
A7_k141_74795_length_694_cov_1.0000_2	A10	0.011882	PhoP	Regulation	Mycobacterium smegmatis str. MC2 155	Senses Mg2+ starvation, controls expression of genes involved in surface remodeling and adaptation to intracellular growth		-1.92511
A7_k141_3211918_length_686_cov_2.0000_1	A10	0.013628	Trehalose-recycling ABC transporter	Nutritional/Metabolic factor	Mycobacterium sp. JLS			-1.86557
A7_k141_610502_length_680_cov_2.0000_1	A10	0.046247	GroEL	Adherence	Mycobacterium tuberculosis H37Rv			-1.33492
A7_k141_3632382_length_679_cov_2.0000_1	A10	0.004667	KatG	Stress survival	Mycobacterium vanbaalenii PYR-1	Catalase:peroxidase degrades H2O2 and organic peroxides, the major role is to catabolize the peroxides generated by phagocyte NADPH oxidase		-2.33096
A7_k141_4057693_length_674_cov_1.9737_1	A10	0.00942	Heme uptake	Nutritional/Metabolic factor	Mycobacterium tuberculosis H37Rv			-2.02595
A7_k141_1261968_length_672_cov_4.0000_2	A10	0.224046	HspR	Regulation	Mycobacterium tuberculosis H37Rv	Repressor of the key heat shock genes like hsp70 by binding to a specific DNA sequence, the HspR-associated inverted repeat (HAIR) in the promoter region. some of the heat-shock proteins are immunodominant antigens, overexpression of heat shock proteins may cause increased host immunosurveillence followed by more efficient killing of the pathogen		-0.649663
A7_k141_2315424_length_671_cov_4.0000_1	A10	0.023767	Sulfolipid-1 biosynthesis and transport	Immune modulation	Mycobacterium sp. KMS	Sulfoglycolipids inhibit NF-kappaB activation and subsequent cytokine production or costimulatory molecule expression by acting as competitive antagonists of Toll-like receptor 2		-1.62403
A7_k141_1188026_length_664_cov_1.0000_1	A10	0.009779	Rv1837c	Adherence	Mycobacterium tuberculosis H37Rv			-2.00971
A7_k141_451793_length_662_cov_1.0000_1	A10	0.014669	Isocitrate lyase	Others	Mycobacterium gilvum PYR-GCK	Required for persistent infection	Isocitrate lyase is the initial enzyme in the glyoxylate shunt, a secondary metabolic pathway that allows bacteria to utilize fatty acids as carbon and energy sources when the availability of primary carbon sources is limiting; Isocitrate lyase, in combination with malate synthase, catalyzes the conversion of isocitrate to malate, a reaction that allows maintenance of the TCA cycle and synthesize…	-1.8336
A7_k141_4316366_length_660_cov_1.5915_1	A10	0.019747	LAM	Immune modulation	Mycobacterium africanum GM041182	Important immunomodulator: AraLAM is a potent inducer of chemoattractant cytokines. PILAM can also induce a potent proinflammatory response in macrophages and dendritic cells. ManLAM is involved in the inhibition of phagosome maturation, apoptosis and cytokine secretion, thus may contribute to circumvent the activation of a pulmonary granulocytic response, which may be important in the early immu…		-1.7045
A7_k141_688011_length_656_cov_2.8524_1	A10	0.044528	Trehalose-recycling ABC transporter	Nutritional/Metabolic factor	Mycobacterium sp. JLS			-1.35137
A7_k141_4233147_length_651_cov_4.0000_1	A10	0.005084	Zn++ metalloprotease	Exoenzyme	Mycobacterium smegmatis JS623			-2.29379
A7_k141_2380954_length_644_cov_3.0000_1	A10	0.025932	FAS-II	Nutritional/Metabolic factor	Mycobacterium tuberculosis RGTB327			-1.58616
A7_k141_1005340_length_642_cov_1.0000_1	A10	0.016743	Antigen 85	Adherence	Mycobacterium gilvum PYR-GCK	Mycolyltransferase activity that transfer long-chain mycolic acids to trehalose derivatives (i.e., cord factor, a toxic glycolipid consisting of two mycolic acid molecules linked to trehalose by the hydroxyl groups of carbons 6 and 6' --> trehalose 6,6'-dimycolate (TDM), is an important immunomodulatory component of the cell wall), pivotal for the biosynthesis of the mycobacterial cell wall and f…		-1.77617
A7_k141_4072821_length_642_cov_3.0000_1	A10	0.007419	RegX3	Regulation	Mycobacterium leprae Br4923			-2.12965
A7_k141_840189_length_636_cov_2.9515_1	A10	0.016046	Protein kinase G	Immune modulation	Mycobacterium gilvum Spyr1			-1.79463
A7_k141_140538_length_631_cov_2.0000_1	A10	0.005405	Zn++ metalloprotease	Exoenzyme	Mycobacterium smegmatis JS623			-2.2672
A7_k141_1013722_length_627_cov_4.0000_1	A10	0.134428	FadE28	Nutritional/Metabolic factor	Mycobacterium indicus pranii MTCC 9506			-0.87151
A7_k141_1851715_length_616_cov_1.0000_1	A10	0.005705	FAS-II	Nutritional/Metabolic factor	Mycobacterium smegmatis str. MC2 155			-2.24374
A7_k141_3610836_length_616_cov_2.0000_1	A10	0.022819	PDIM	Immune modulation	Mycobacterium vanbaalenii PYR-1	Play a mainly structural role in providing a stable base for the insertion of other lipid and also play a role as a fluidity modifier, whose function could be to modulate cell wall viscosity; PDIM is crucial for infection by masking pathogen-associated molecular patterns (PAMP) of the cell wall from the innate immune system		-1.6417
A7_k141_1674691_length_616_cov_3.0000_1	A10	0.051344	Trehalose-recycling ABC transporter	Nutritional/Metabolic factor	Mycobacterium sp. KMS			-1.28951
A7_k141_1066502_length_614_cov_1.0000_1	A10	0.024236	Glutamine synthesis	Nutritional/Metabolic factor	Mycobacterium smegmatis JS623			-1.61554
A7_k141_2062041_length_609_cov_1.0000_1	A10	0.021644	Glutamine synthesis	Nutritional/Metabolic factor	Mycobacterium gilvum PYR-GCK			-1.66466
A7_k141_629480_length_606_cov_2.0000_1	A10	0.036107	GPL locus	Immune modulation	Mycobacterium sp. JLS			-1.44241
A7_k141_2093275_length_602_cov_7.0000_2	A10	0.025846	ESX-1	Effector delivery system	Mycobacterium vanbaalenii PYR-1	ESX-1 is required for survival of mycobacteria in vivo; required for (initiation of) granuloma formation; essential for escape from phagosomes into cytosol; essential for cell lysis and cell-to-cell spreading; required for phagosome maturation; essential for induction of immunosuppressive type I interferons and represses conjugation in donor cells (M. smegmatis)		-1.58761
A7_k141_1630666_length_601_cov_3.0000_1	A10	0.018332	Sulfolipid-1 biosynthesis and transport	Immune modulation	Mycobacterium smegmatis JS623	Sulfoglycolipids inhibit NF-kappaB activation and subsequent cytokine production or costimulatory molecule expression by acting as competitive antagonists of Toll-like receptor 2		-1.73679
A7_k141_2816961_length_598_cov_1.0000_1	A10	0.018332	Rv1837c	Adherence	Mycobacterium tuberculosis H37Rv			-1.73679
A7_k141_2794207_length_598_cov_1.0000_1	A10	0.012368	GPL locus	Immune modulation	Mycobacterium sp. JLS			-1.9077
A7_k141_4127888_length_588_cov_2.0000_1	A10	0.011002	GPL locus	Immune modulation	Mycobacterium vanbaalenii PYR-1			-1.95853
A7_k141_929144_length_588_cov_1.7360_1	A10	0.01498	Mycobactin	Nutritional/Metabolic factor	Mycobacterium tuberculosis str. Haarlem/NITR202	Cell-association mycobactin participates in iron internalization and/or to serve as a temporary iron-holding molecule to prevent sudden influx of excess iron if the metal suddenly becomes available after a period of iron limitation		-1.82449
A7_k141_3035696_length_585_cov_1.0000_1	A10	0.055012	SigA	Regulation	Mycobacterium tuberculosis RGTB423	Sigma A interacts with a transcriptional activator WhiB3 to allow the expression of genes necessary for virulence		-1.25954
A7_k141_2632179_length_582_cov_1.0000_1	A10	0.006577	PDIM	Immune modulation	Mycobacterium vanbaalenii PYR-1	Play a mainly structural role in providing a stable base for the insertion of other lipid and also play a role as a fluidity modifier, whose function could be to modulate cell wall viscosity; PDIM is crucial for infection by masking pathogen-associated molecular patterns (PAMP) of the cell wall from the innate immune system		-2.18197
A7_k141_3700843_length_577_cov_5.0000_1	A10	0.006661	Mce7	Others	Mycobacterium gilvum PYR-GCK			-2.17646
A7_k141_2261894_length_574_cov_2.0000_1	A10	0.063277	SigF	Regulation	Mycobacterium gilvum PYR-GCK	Controls the bacterial response to environmental stress, SigF-dependent genes includes numerous regulatory genes and those involved in cell envelop synthesis		-1.19875
A7_k141_1167899_length_572_cov_2.0000_1	A10	0.042432	PhoP	Regulation	Mycobacterium sp. JDM601	Senses Mg2+ starvation, controls expression of genes involved in surface remodeling and adaptation to intracellular growth		-1.37231
A7_k141_311635_length_571_cov_2.0000_1	A10	0.006837	GPL locus	Immune modulation	Mycobacterium smegmatis JS623			-2.16513
A7_k141_536656_length_571_cov_2.0000_1	A10	0.008106	RelA	Regulation	Mycobacterium smegmatis str. MC2 155	Associated with stationary phase adaptation and long-term survival	Produce ppGpp (guanosine 5'-diphosphate 3'-diphosphate), an 'alarmone' that suppresses synthesis of stable RNA, induces degradative pathways and modulates expression of genes involved in DNA replication	-2.09119
A7_k141_493490_length_567_cov_1.0000_1	A10	0.128697	Purine synthesis	Nutritional/Metabolic factor	Mycobacterium liflandii 128FXT			-0.890432
A7_k141_4116408_length_565_cov_1.0000_1	A10	0.009361	SodA	Stress survival	Mycobacterium smegmatis str. MC2 155	Iron-dependent enzyme, important for survival of intracellular pathogens during infection		-2.02868
A7_k141_2043161_length_563_cov_1.0000_1	A10	0.030656	Proteasome-associated proteins	Stress survival	Mycobacterium tuberculosis RGTB327			-1.51348
A7_k141_112564_length_561_cov_1.9476_1	A10	0.010406	FAS-II	Nutritional/Metabolic factor	Mycobacterium tuberculosis RGTB327			-1.98272
A7_k141_3155916_length_560_cov_1.0000_1	A10	0.021644	GPL locus	Immune modulation	Mycobacterium avium 104			-1.66466
A7_k141_3221517_length_558_cov_2.0000_2	A10	0.034285	GPL locus	Immune modulation	Mycobacterium marinum M			-1.4649
A7_k141_138714_length_555_cov_1.0000_1	A10	0.007419	GroEL	Adherence	Mycobacterium tuberculosis H37Rv			-2.12965
A7_k141_454742_length_554_cov_3.0000_1	A10	0.007419	GPL locus	Immune modulation	Mycobacterium smegmatis JS623			-2.12965
A7_k141_3734991_length_552_cov_1.0000_1	A10	0.007525	Leucine synthesis	Nutritional/Metabolic factor	Mycobacterium indicus pranii MTCC 9506			-2.12349
A7_k141_2730908_length_550_cov_1.0000_1	A10	0.022903	Glutamine synthesis	Nutritional/Metabolic factor	Mycobacterium tuberculosis RGTB327			-1.64011
A7_k141_3163078_length_548_cov_6.0000_1	A10	0.015269	GPL locus	Immune modulation	Mycobacterium intracellulare str. MOTT36Y			-1.81619
A7_k141_3064192_length_547_cov_1.0000_2	A10	0.325993	Trehalose-recycling ABC transporter	Nutritional/Metabolic factor	Mycobacterium avium subsp. paratuberculosis K-10			-0.486792
A7_k141_3143398_length_544_cov_4.0000_1	A10	0.015493	Trehalose-recycling ABC transporter	Nutritional/Metabolic factor	Mycobacterium sp. JLS			-1.80986
A7_k141_3823680_length_541_cov_1.0000_1	A10	0.030477	Isocitrate lyase	Others	Mycobacterium smegmatis str. MC2 155	Required for persistent infection	Isocitrate lyase is the initial enzyme in the glyoxylate shunt, a secondary metabolic pathway that allows bacteria to utilize fatty acids as carbon and energy sources when the availability of primary carbon sources is limiting; Isocitrate lyase, in combination with malate synthase, catalyzes the conversion of isocitrate to malate, a reaction that allows maintenance of the TCA cycle and synthesize…	-1.51603
A7_k141_3335792_length_540_cov_1.0000_1	A10	0.013303	Isocitrate lyase	Others	Mycobacterium sp. JLS	Required for persistent infection	Isocitrate lyase is the initial enzyme in the glyoxylate shunt, a secondary metabolic pathway that allows bacteria to utilize fatty acids as carbon and energy sources when the availability of primary carbon sources is limiting; Isocitrate lyase, in combination with malate synthase, catalyzes the conversion of isocitrate to malate, a reaction that allows maintenance of the TCA cycle and synthesize…	-1.87605
A7_k141_3100307_length_539_cov_4.0000_1	A10	0.007979	Mce2	Immune modulation	Mycobacterium sp. JLS			-2.09805
A7_k141_1573373_length_538_cov_2.0000_2	A10	0.047415	ESX-1	Effector delivery system	Mycobacterium vanbaalenii PYR-1	ESX-1 is required for survival of mycobacteria in vivo; required for (initiation of) granuloma formation; essential for escape from phagosomes into cytosol; essential for cell lysis and cell-to-cell spreading; required for phagosome maturation; essential for induction of immunosuppressive type I interferons and represses conjugation in donor cells (M. smegmatis)		-1.32408
A7_k141_2646586_length_536_cov_2.0000_1	A10	0.008101	PDIM	Immune modulation	Mycobacterium gilvum PYR-GCK	Play a mainly structural role in providing a stable base for the insertion of other lipid and also play a role as a fluidity modifier, whose function could be to modulate cell wall viscosity; PDIM is crucial for infection by masking pathogen-associated molecular patterns (PAMP) of the cell wall from the innate immune system		-2.09146
A7_k141_3766518_length_536_cov_4.0000_1	A10	0.008101	Trehalose-recycling ABC transporter	Nutritional/Metabolic factor	Mycobacterium intracellulare str. MOTT36Y			-2.09146
A7_k141_3287514_length_534_cov_1.6641_1	A10	0.024678	GPL locus	Immune modulation	Mycobacterium intracellulare MOTT-64			-1.60769
A7_k141_902885_length_531_cov_1.0000_1	A10	0.008354	Trehalose-recycling ABC transporter	Nutritional/Metabolic factor	Mycobacterium vanbaalenii PYR-1			-2.07811
A7_k141_3203349_length_530_cov_1.0000_2	A10	0.220755	Antigen 85	Adherence	Mycobacterium sp. JLS	Mycolyltransferase activity that transfer long-chain mycolic acids to trehalose derivatives (i.e., cord factor, a toxic glycolipid consisting of two mycolic acid molecules linked to trehalose by the hydroxyl groups of carbons 6 and 6' --> trehalose 6,6'-dimycolate (TDM), is an important immunomodulatory component of the cell wall), pivotal for the biosynthesis of the mycobacterial cell wall and f…		-0.656089
A7_k141_3982038_length_529_cov_2.0000_1	A10	0.008354	Nitrate reductase	Nutritional/Metabolic factor	Mycobacterium sp. JLS	Nitrate respiration helps the bacteria to survive in O2-depleted areas of inflammatory or necrotic tissue		-2.07811
A7_k141_427158_length_529_cov_2.0000_1	A10	0.008354	Protein kinase G	Immune modulation	Mycobacterium tuberculosis RGTB327			-2.07811
A7_k141_4255313_length_529_cov_1.0000_1	A10	0.010037	FAS-II	Nutritional/Metabolic factor	Mycobacterium tuberculosis RGTB327			-1.9984
A7_k141_3603539_length_529_cov_2.0000_1	A10	0.091397	RelA	Regulation	Mycobacterium smegmatis JS623	Associated with stationary phase adaptation and long-term survival	Produce ppGpp (guanosine 5'-diphosphate 3'-diphosphate), an 'alarmone' that suppresses synthesis of stable RNA, induces degradative pathways and modulates expression of genes involved in DNA replication	-1.03907
A7_k141_4158575_length_528_cov_1.8062_1	A10	0.013692	GroEL	Adherence	Mycobacterium tuberculosis H37Rv			-1.86353
A7_k141_1345024_length_528_cov_1.0000_1	A10	0.067892	FAS-II	Nutritional/Metabolic factor	Mycobacterium tuberculosis RGTB327			-1.16818
A7_k141_555385_length_524_cov_2.0000_1	A10	0.018558	PrrA/B	Regulation	Mycobacterium sp. JLS			-1.73147
A7_k141_354449_length_524_cov_3.0000_1	A10	0.008622	Protein kinase G	Immune modulation	Mycobacterium vanbaalenii PYR-1			-2.06439
A7_k141_3367092_length_522_cov_1.0000_1	A10	0.025866	Trehalose-recycling ABC transporter	Nutritional/Metabolic factor	Mycobacterium sp. KMS			-1.58727
A7_k141_1822013_length_522_cov_3.0000_1	A10	0.008762	GPL locus	Immune modulation	Mycobacterium smegmatis JS623			-2.0574
A7_k141_1735588_length_521_cov_2.5263_1	A10	0.017523	Heme uptake	Nutritional/Metabolic factor	Mycobacterium gilvum PYR-GCK			-1.75639
A7_k141_3182221_length_521_cov_2.0000_1	A10	0.00986	Trehalose-recycling ABC transporter	Nutritional/Metabolic factor	Mycobacterium smegmatis str. MC2 155			-2.00612
A7_k141_618421_length_519_cov_1.0000_1	A10	0.010406	Leucine synthesis	Nutritional/Metabolic factor	Mycobacterium avium subsp. paratuberculosis K-10			-1.98272
A7_k141_2350413_length_516_cov_3.0000_1	A10	0.009052	LAM	Immune modulation	Mycobacterium smegmatis str. MC2 155	Important immunomodulator: AraLAM is a potent inducer of chemoattractant cytokines. PILAM can also induce a potent proinflammatory response in macrophages and dendritic cells. ManLAM is involved in the inhibition of phagosome maturation, apoptosis and cytokine secretion, thus may contribute to circumvent the activation of a pulmonary granulocytic response, which may be important in the early immu…		-2.04326
A7_k141_2621685_length_516_cov_3.0000_1	A10	0.018104	Trehalose-recycling ABC transporter	Nutritional/Metabolic factor	Mycobacterium smegmatis JS623			-1.74223
A7_k141_3784503_length_513_cov_3.0000_1	A10	0.009204	LAM	Immune modulation	Mycobacterium vanbaalenii PYR-1	Important immunomodulator: AraLAM is a potent inducer of chemoattractant cytokines. PILAM can also induce a potent proinflammatory response in macrophages and dendritic cells. ManLAM is involved in the inhibition of phagosome maturation, apoptosis and cytokine secretion, thus may contribute to circumvent the activation of a pulmonary granulocytic response, which may be important in the early immu…		-2.03602
A7_k141_534484_length_512_cov_1.0000_1	A10	0.009204	Mycobactin	Nutritional/Metabolic factor	Mycobacterium abscessus subsp. bolletii str. GO 06	Cell-association mycobactin participates in iron internalization and/or to serve as a temporary iron-holding molecule to prevent sudden influx of excess iron if the metal suddenly becomes available after a period of iron limitation		-2.03602
A7_k141_3365177_length_511_cov_4.0000_1	A10	0.018407	PrrA/B	Regulation	Mycobacterium ulcerans Agy99			-1.73502
A7_k141_571401_length_510_cov_1.0000_1	A10	0.014908	EF-Tu	Adherence	Francisella philomiragia subsp. philomiragia ATCC 25017	Surface-expressed elongation factor-Tu (EF-Tu) mediates attachment by interacting with host cell nucleolin		-1.82658
A7_k141_1121903_length_509_cov_4.0000_1	A10	0.022191	Rv1837c	Adherence	Mycobacterium tuberculosis H37Rv			-1.65382
A7_k141_2176023_length_509_cov_2.0000_1	A10	0.018722	DevRS	Regulation	Mycobacterium vanbaalenii PYR-1	Controls the global response to oxidative stress and low oxygen repsonse, key regulator in the oxygen starvation-induced mycobacterial dormancy response		-1.72765
A7_k141_2519599_length_509_cov_1.8071_1	A10	0.018722	FAS-II	Nutritional/Metabolic factor	Mycobacterium tuberculosis RGTB327			-1.72765
A7_k141_3066377_length_508_cov_2.0000_1	A10	0.009523	Trehalose-recycling ABC transporter	Nutritional/Metabolic factor	Mycobacterium avium subsp. paratuberculosis K-10			-2.02123
A7_k141_1882407_length_505_cov_2.0000_1	A10	0.028568	Trehalose-recycling ABC transporter	Nutritional/Metabolic factor	Mycobacterium sp. KMS			-1.54412
A7_k141_4216277_length_504_cov_2.0000_1	A10	0.009688	Mce4	Immune modulation	Mycobacterium sp. JLS			-2.01377
A7_k141_203629_length_503_cov_1.0000_2	A10	0.037515	ESX-4 (T7SS)	Effector delivery system	Mycobacterium vanbaalenii PYR-1			-1.4258
A7_k141_867633_length_501_cov_2.0000_2	A10	0.029844	PanC/PanD	Nutritional/Metabolic factor	Mycobacterium gilvum PYR-GCK	Lipid biosynthesis and metabolism play a pivotal role in the intracellular replication and persistence of M. tuberculosis. Pantothenic acid (vitamin B5) is an essential molecule required for the synthesis of coenzyme A and acyl carrier protein (ACP). PanC (pantothenate synthetase) and PanD (aspartate-1-decarboxylase) involved in pantothenate biosynthesis.		-1.52514
A8_k141_2080642_length_3514_cov_4.0000_3	A10	0.794502	Glutamine synthesis	Nutritional/Metabolic factor	Mycobacterium tuberculosis RGTB327			-0.099905
A8_k141_699708_length_2589_cov_4.0000_2	A10	0.151096	Antigen 85	Adherence	Mycobacterium gilvum PYR-GCK	Mycolyltransferase activity that transfer long-chain mycolic acids to trehalose derivatives (i.e., cord factor, a toxic glycolipid consisting of two mycolic acid molecules linked to trehalose by the hydroxyl groups of carbons 6 and 6' --> trehalose 6,6'-dimycolate (TDM), is an important immunomodulatory component of the cell wall), pivotal for the biosynthesis of the mycobacterial cell wall and f…		-0.820747
A8_k141_4902192_length_1552_cov_3.0000_1	A10	0.06399	FAS-II	Nutritional/Metabolic factor	Mycobacterium tuberculosis RGTB327			-1.19389
A8_k141_906177_length_1365_cov_2.0000_1	A10	0.02011	PDIM	Immune modulation	Mycobacterium vanbaalenii PYR-1	Play a mainly structural role in providing a stable base for the insertion of other lipid and also play a role as a fluidity modifier, whose function could be to modulate cell wall viscosity; PDIM is crucial for infection by masking pathogen-associated molecular patterns (PAMP) of the cell wall from the innate immune system		-1.69659
A8_k141_1349910_length_1030_cov_5.0000_1	A10	0.138172	Trehalose-recycling ABC transporter	Nutritional/Metabolic factor	Mycobacterium gilvum PYR-GCK			-0.85958
A8_k141_2774319_length_1009_cov_2.0000_1	A10	0.00649	RelA	Regulation	Mycobacterium sp. MCS	Associated with stationary phase adaptation and long-term survival	Produce ppGpp (guanosine 5'-diphosphate 3'-diphosphate), an 'alarmone' that suppresses synthesis of stable RNA, induces degradative pathways and modulates expression of genes involved in DNA replication	-2.18776
A8_k141_1397512_length_984_cov_4.0000_1	A10	0.031808	PDIM	Immune modulation	Mycobacterium vanbaalenii PYR-1	Play a mainly structural role in providing a stable base for the insertion of other lipid and also play a role as a fluidity modifier, whose function could be to modulate cell wall viscosity; PDIM is crucial for infection by masking pathogen-associated molecular patterns (PAMP) of the cell wall from the innate immune system		-1.49746
A8_k141_1587403_length_832_cov_2.8234_1	A10	0.034904	Proteasome-associated proteins	Stress survival	Mycobacterium smegmatis str. MC2 155			-1.45712
A8_k141_4861412_length_801_cov_2.0000_1	A10	0.023772	Trehalose-recycling ABC transporter	Nutritional/Metabolic factor	Mycobacterium gilvum PYR-GCK			-1.62393
A8_k141_3524994_length_733_cov_1.0000_1	A10	0.060225	GroEL	Adherence	Mycobacterium tuberculosis H37Rv			-1.22022
A8_k141_1933716_length_631_cov_1.0000_1	A10	0.006621	Proteasome-associated proteins	Stress survival	Mycobacterium tuberculosis H37Rv			-2.17908
A8_k141_1780374_length_610_cov_4.0000_1	A10	0.295027	Trehalose-recycling ABC transporter	Nutritional/Metabolic factor	Mycobacterium gilvum PYR-GCK			-0.530138
A8_k141_4384237_length_583_cov_3.0000_1	A10	0.230762	PDIM	Immune modulation	Mycobacterium vanbaalenii PYR-1	Play a mainly structural role in providing a stable base for the insertion of other lipid and also play a role as a fluidity modifier, whose function could be to modulate cell wall viscosity; PDIM is crucial for infection by masking pathogen-associated molecular patterns (PAMP) of the cell wall from the innate immune system		-0.636836
A8_k141_3785684_length_567_cov_3.0000_1	A10	0.040298	SigE	Regulation	Mycobacterium leprae TN	Controls the bacterial response to external stimuli such as high temperature and detergent stress		-1.39472
A8_k141_3229951_length_549_cov_2.0000_1	A10	0.030537	GroEL	Adherence	Mycobacterium tuberculosis H37Rv			-1.51517
A8_k141_166409_length_524_cov_1.0000_1	A10	0.008622	T6SS-II	Effector delivery system	Klebsiella pneumoniae subsp. pneumoniae HS11286			-2.06439
A8_k141_3505395_length_508_cov_1.6349_1	A10	0.049002	Trehalose-recycling ABC transporter	Nutritional/Metabolic factor	Mycobacterium gilvum PYR-GCK			-1.30979
A8_k141_5885982_length_505_cov_2.0000_1	A10	0.079998	RelA	Regulation	Mycobacterium smegmatis JS623	Associated with stationary phase adaptation and long-term survival	Produce ppGpp (guanosine 5'-diphosphate 3'-diphosphate), an 'alarmone' that suppresses synthesis of stable RNA, induces degradative pathways and modulates expression of genes involved in DNA replication	-1.09692
A9_k141_6527202_length_20947_cov_10.9894_3	A10	0.1091	GPL locus	Immune modulation	Mycobacterium vanbaalenii PYR-1			-0.962175
A9_k141_6368249_length_14446_cov_9.7641_8	A10	0.645486	LPS	Immune modulation	Brucella melitensis bv. 1 str. 16M	Plays a role in entry and early survival inside macrophages; Resistance to innate-immunity anti-bacterial responses; a modulator of the immune response	The entry and early survival stages of smooth Brucella are lipid-raft-dependent. The entry-gateway seems to include Brucella surface-exposed HSP60-PrPc (cellular prion protein) interaction but also a SR-A (class A scavenger)-lipid-A interaction and is also dependent on the LPS O-chain. And the LPS O-chain ensures the Brucella containing vacuole (BCV) aviodance of fusion with lysosomes transiently…	-0.190113
A9_k141_513322_length_11551_cov_10.1565_2	A10	0.033267	Tryptophan synthesis	Nutritional/Metabolic factor	Mycobacterium sp. JLS			-1.47799
A9_k141_7105030_length_5348_cov_4.8917_1	A10	0.063626	PDIM	Immune modulation	Mycobacterium vanbaalenii PYR-1	Play a mainly structural role in providing a stable base for the insertion of other lipid and also play a role as a fluidity modifier, whose function could be to modulate cell wall viscosity; PDIM is crucial for infection by masking pathogen-associated molecular patterns (PAMP) of the cell wall from the innate immune system		-1.19637
A9_k141_1283888_length_4760_cov_3.0000_1	A10	0.428228	PDIM	Immune modulation	Mycobacterium gilvum Spyr1	Play a mainly structural role in providing a stable base for the insertion of other lipid and also play a role as a fluidity modifier, whose function could be to modulate cell wall viscosity; PDIM is crucial for infection by masking pathogen-associated molecular patterns (PAMP) of the cell wall from the innate immune system		-0.368325
A9_k141_3735574_length_2962_cov_3.0000_2	A10	0.044701	Glutamine synthesis	Nutritional/Metabolic factor	Mycobacterium tuberculosis RGTB327			-1.34968
A9_k141_922579_length_2651_cov_3.0000_1	A10	0.032565	Zn++ metalloprotease	Exoenzyme	Mycobacterium sp. JDM601			-1.48725
A9_k141_1286129_length_2368_cov_3.0000_2	A10	0.024378	FadE29	Nutritional/Metabolic factor	Mycobacterium sp. JLS			-1.613
A9_k141_6282292_length_2322_cov_3.0000_2	A10	0.01131	Trehalose-recycling ABC transporter	Nutritional/Metabolic factor	Mycobacterium smegmatis JS623			-1.94654
A9_k141_7230920_length_2284_cov_5.0000_1	A10	0.068312	Glutamine synthesis	Nutritional/Metabolic factor	Mycobacterium vanbaalenii PYR-1			-1.1655
A9_k141_648214_length_1855_cov_2.0000_3	A10	0.038212	Proteasome-associated proteins	Stress survival	Mycobacterium tuberculosis RGTB327			-1.4178
A9_k141_1851535_length_1783_cov_5.0000_2	A10	0.124248	PDIM	Immune modulation	Mycobacterium gilvum PYR-GCK	Play a mainly structural role in providing a stable base for the insertion of other lipid and also play a role as a fluidity modifier, whose function could be to modulate cell wall viscosity; PDIM is crucial for infection by masking pathogen-associated molecular patterns (PAMP) of the cell wall from the innate immune system		-0.905711
A9_k141_5226709_length_1733_cov_4.0000_1	A10	0.019218	Accessory secretion factor	Others	Mycobacterium yongonense 05-1390			-1.71629
A9_k141_527156_length_1646_cov_2.0000_1	A10	0.009637	Heme uptake	Nutritional/Metabolic factor	Mycobacterium smegmatis JS623			-2.01606
A9_k141_2792510_length_1603_cov_4.0000_2	A10	0.061576	Heme uptake	Nutritional/Metabolic factor	Mycobacterium tuberculosis H37Rv			-1.21059
A9_k141_2948822_length_1539_cov_6.3605_2	A10	0.103673	PDIM	Immune modulation	Mycobacterium gilvum PYR-GCK	Play a mainly structural role in providing a stable base for the insertion of other lipid and also play a role as a fluidity modifier, whose function could be to modulate cell wall viscosity; PDIM is crucial for infection by masking pathogen-associated molecular patterns (PAMP) of the cell wall from the innate immune system		-0.984334
A9_k141_4547126_length_1456_cov_2.0000_2	A10	0.01787	RelA	Regulation	Mycobacterium smegmatis str. MC2 155	Associated with stationary phase adaptation and long-term survival	Produce ppGpp (guanosine 5'-diphosphate 3'-diphosphate), an 'alarmone' that suppresses synthesis of stable RNA, induces degradative pathways and modulates expression of genes involved in DNA replication	-1.74788
A9_k141_2483815_length_1452_cov_4.0000_3	A10	0.057141	RegX3	Regulation	Mycobacterium gilvum PYR-GCK			-1.24305
A9_k141_329072_length_1447_cov_1.7994_2	A10	0.02286	Isocitrate lyase	Others	Mycobacterium tuberculosis RGTB423	Required for persistent infection	Isocitrate lyase is the initial enzyme in the glyoxylate shunt, a secondary metabolic pathway that allows bacteria to utilize fatty acids as carbon and energy sources when the availability of primary carbon sources is limiting; Isocitrate lyase, in combination with malate synthase, catalyzes the conversion of isocitrate to malate, a reaction that allows maintenance of the TCA cycle and synthesize…	-1.64092
A9_k141_6799399_length_1405_cov_2.8718_1	A10	0.053616	FAS-II	Nutritional/Metabolic factor	Mycobacterium tuberculosis RGTB327			-1.27071
A9_k141_752649_length_1347_cov_4.0000_1	A10	0.009723	MprAB	Regulation	Mycobacterium ulcerans Agy99	Required for establishment and maintenance of persistent infection		-2.0122
A9_k141_4729159_length_1252_cov_3.0000_1	A10	0.039719	WhiB3	Regulation	Mycobacterium vanbaalenii PYR-1	Interact with the C-terminal region of SigA (RpoV), the principal sigma factor to activate expression of virulence determinants		-1.401
A9_k141_1540074_length_1237_cov_1.7765_1	A10	0.016077	PDIM	Immune modulation	Mycobacterium gilvum Spyr1	Play a mainly structural role in providing a stable base for the insertion of other lipid and also play a role as a fluidity modifier, whose function could be to modulate cell wall viscosity; PDIM is crucial for infection by masking pathogen-associated molecular patterns (PAMP) of the cell wall from the innate immune system		-1.79379
A9_k141_23430_length_1155_cov_2.0000_2	A10	0.031187	Heme uptake	Nutritional/Metabolic factor	Mycobacterium smegmatis JS623			-1.50603
A9_k141_6530204_length_1122_cov_4.0000_2	A10	0.047613	Antigen 85	Adherence	Mycobacterium gilvum PYR-GCK	Mycolyltransferase activity that transfer long-chain mycolic acids to trehalose derivatives (i.e., cord factor, a toxic glycolipid consisting of two mycolic acid molecules linked to trehalose by the hydroxyl groups of carbons 6 and 6' --> trehalose 6,6'-dimycolate (TDM), is an important immunomodulatory component of the cell wall), pivotal for the biosynthesis of the mycobacterial cell wall and f…		-1.32227
A9_k141_2530836_length_1104_cov_2.0000_3	A10	0.046212	SigH	Regulation	Mycobacterium indicus pranii MTCC 9506	Involved in response to heat shock and oxidative stress		-1.33525
A9_k141_3068153_length_1063_cov_5.0000_2	A10	0.009921	SigE	Regulation	Mycobacterium intracellulare str. MOTT36Y	Controls the bacterial response to external stimuli such as high temperature and detergent stress		-2.00344
A9_k141_3060437_length_1041_cov_1.0000_1	A10	0.025495	Proteasome-associated proteins	Stress survival	Mycobacterium avium 104			-1.59354
A9_k141_6599385_length_1040_cov_3.0000_3	A10	0.049616	SigE	Regulation	Mycobacterium sp. KMS	Controls the bacterial response to external stimuli such as high temperature and detergent stress		-1.30438
A9_k141_340018_length_945_cov_3.0000_1	A10	0.026019	LPS	Immune modulation	Pseudomonas aeruginosa PA7	Mediates biological effects including resistance to serum killing and phagocytosis; the binding to normal CFTR (cystic fibrosis transmembrane conductance regulator) and invasion of host cells may make a contribution to virulence in the human eye; internalization by binding to normal CFTR protein expressed by airway epithelial cells followed by desquamation of bacteria-laden epithelial cells, cons…	Binding interaction occurs between the first extracellular loop of CFTR (predicted to be in amino acids 108-117 of the mature protein) and the complete outer portion of the core polysaccharide of the LPS	-1.58471
A9_k141_1333673_length_798_cov_2.0000_1	A10	0.27273	Capsule	Immune modulation	Acinetobacter baumannii D1279779	Plays an important role in protecting bacteria from the host innate immune response		-0.564267
A9_k141_733795_length_762_cov_1.0000_1	A10	0.011151	Isocitrate lyase	Others	Mycobacterium sp. JLS	Required for persistent infection	Isocitrate lyase is the initial enzyme in the glyoxylate shunt, a secondary metabolic pathway that allows bacteria to utilize fatty acids as carbon and energy sources when the availability of primary carbon sources is limiting; Isocitrate lyase, in combination with malate synthase, catalyzes the conversion of isocitrate to malate, a reaction that allows maintenance of the TCA cycle and synthesize…	-1.95269
A9_k141_4650661_length_745_cov_1.0000_1	A10	0.012716	Glutamine synthesis	Nutritional/Metabolic factor	Mycobacterium vanbaalenii PYR-1			-1.89565
A9_k141_275524_length_728_cov_2.0000_1	A10	0.091397	MprAB	Regulation	Mycobacterium tuberculosis H37Rv	Required for establishment and maintenance of persistent infection		-1.03907
A9_k141_275524_length_728_cov_2.0000_2	A10	0.065673	MprAB	Regulation	Mycobacterium tuberculosis H37Rv	Required for establishment and maintenance of persistent infection		-1.18261
A9_k141_4966775_length_703_cov_3.0000_1	A10	0.017251	GPL locus	Immune modulation	Mycobacterium avium subsp. paratuberculosis K-10			-1.76319
A9_k141_1404657_length_684_cov_1.8785_1	A10	0.030893	Mycobactin	Nutritional/Metabolic factor	Mycobacterium abscessus subsp. bolletii str. GO 06	Cell-association mycobactin participates in iron internalization and/or to serve as a temporary iron-holding molecule to prevent sudden influx of excess iron if the metal suddenly becomes available after a period of iron limitation		-1.51014
A9_k141_6822387_length_681_cov_1.0000_1	A10	0.028524	LPS	Immune modulation	Pseudomonas aeruginosa PAO1	Mediates biological effects including resistance to serum killing and phagocytosis; the binding to normal CFTR (cystic fibrosis transmembrane conductance regulator) and invasion of host cells may make a contribution to virulence in the human eye; internalization by binding to normal CFTR protein expressed by airway epithelial cells followed by desquamation of bacteria-laden epithelial cells, cons…	Binding interaction occurs between the first extracellular loop of CFTR (predicted to be in amino acids 108-117 of the mature protein) and the complete outer portion of the core polysaccharide of the LPS	-1.54479
A9_k141_1644089_length_680_cov_1.0000_1	A10	0.018499	GroEL	Adherence	Mycobacterium tuberculosis H37Rv			-1.73285
A9_k141_564657_length_653_cov_1.0000_1	A10	0.015102	SigA	Regulation	Mycobacterium sp. JLS	Sigma A interacts with a transcriptional activator WhiB3 to allow the expression of genes necessary for virulence		-1.82097
A9_k141_7269640_length_640_cov_2.0000_1	A10	0.02968	Mycobactin	Nutritional/Metabolic factor	Mycobacterium tuberculosis str. Haarlem/NITR202	Cell-association mycobactin participates in iron internalization and/or to serve as a temporary iron-holding molecule to prevent sudden influx of excess iron if the metal suddenly becomes available after a period of iron limitation		-1.52754
A9_k141_5778079_length_628_cov_1.0000_1	A10	0.032775	Antigen 85	Adherence	Mycobacterium gilvum PYR-GCK	Mycolyltransferase activity that transfer long-chain mycolic acids to trehalose derivatives (i.e., cord factor, a toxic glycolipid consisting of two mycolic acid molecules linked to trehalose by the hydroxyl groups of carbons 6 and 6' --> trehalose 6,6'-dimycolate (TDM), is an important immunomodulatory component of the cell wall), pivotal for the biosynthesis of the mycobacterial cell wall and f…		-1.48446
A9_k141_4765776_length_628_cov_2.0000_2	A10	0.237577	Trehalose-recycling ABC transporter	Nutritional/Metabolic factor	Mycobacterium smegmatis JS623			-0.624196
A9_k141_4272441_length_626_cov_1.0000_1	A10	0.005521	Heme uptake	Nutritional/Metabolic factor	Mycobacterium tuberculosis H37Rv			-2.25798
A9_k141_977837_length_602_cov_2.0000_1	A10	0.022798	Proteasome-associated proteins	Stress survival	Mycobacterium avium 104			-1.6421
A9_k141_1662914_length_601_cov_1.0000_1	A10	0.025592	GPL locus	Immune modulation	Mycobacterium indicus pranii MTCC 9506			-1.5919
A9_k141_6239765_length_581_cov_1.0000_1	A10	0.011447	Putida K1-T6SS	Effector delivery system	Pseudomonas syringae pv. syringae B728a			-1.94131
A9_k141_4315601_length_569_cov_2.0000_1	A10	0.013855	Trehalose-recycling ABC transporter	Nutritional/Metabolic factor	Mycobacterium tuberculosis H37Rv			-1.85839
A9_k141_6199788_length_550_cov_2.0000_1	A10	0.055012	Mce8	Others	Mycobacterium sp. KMS			-1.25954
A9_k141_2870000_length_542_cov_1.0000_1	A10	0.047169	Isocitrate lyase	Others	Mycobacterium smegmatis str. MC2 155	Required for persistent infection	Isocitrate lyase is the initial enzyme in the glyoxylate shunt, a secondary metabolic pathway that allows bacteria to utilize fatty acids as carbon and energy sources when the availability of primary carbon sources is limiting; Isocitrate lyase, in combination with malate synthase, catalyzes the conversion of isocitrate to malate, a reaction that allows maintenance of the TCA cycle and synthesize…	-1.32634
A9_k141_1321943_length_533_cov_2.0000_1	A10	0.034743	Cyp125	Nutritional/Metabolic factor	Mycobacterium smegmatis JS623			-1.45913
A9_k141_415462_length_531_cov_3.0000_1	A10	0.008354	SodA	Stress survival	Mycobacterium smegmatis str. MC2 155	Iron-dependent enzyme, important for survival of intracellular pathogens during infection		-2.07811
A9_k141_1446241_length_525_cov_1.0000_2	A10	0.073585	Purine synthesis	Nutritional/Metabolic factor	Mycobacterium smegmatis str. MC2 155			-1.13321
A9_k141_6277043_length_521_cov_2.0000_1	A10	0.035046	PDIM	Immune modulation	Mycobacterium vanbaalenii PYR-1	Play a mainly structural role in providing a stable base for the insertion of other lipid and also play a role as a fluidity modifier, whose function could be to modulate cell wall viscosity; PDIM is crucial for infection by masking pathogen-associated molecular patterns (PAMP) of the cell wall from the innate immune system		-1.45536
A9_k141_3732373_length_510_cov_1.0000_1	A10	0.065673	EF-Tu	Adherence	Francisella philomiragia subsp. philomiragia ATCC 25017	Surface-expressed elongation factor-Tu (EF-Tu) mediates attachment by interacting with host cell nucleolin		-1.18261
A9_k141_3373509_length_508_cov_1.0000_1	A10	0.069019	SigH	Regulation	Mycobacterium smegmatis JS623	Involved in response to heat shock and oxidative stress		-1.16103
E26_k141_181944_length_804_cov_1.9834_1	A10	0.003351	RelA	Regulation	Mycobacterium abscessus ATCC 19977	Associated with stationary phase adaptation and long-term survival	Produce ppGpp (guanosine 5'-diphosphate 3'-diphosphate), an 'alarmone' that suppresses synthesis of stable RNA, induces degradative pathways and modulates expression of genes involved in DNA replication	-2.47483
E26_k141_223358_length_765_cov_4.0000_1	A10	0.00738	FAS-II	Nutritional/Metabolic factor	Mycobacterium tuberculosis RGTB327			-2.13194
E26_k141_565114_length_742_cov_1.0000_1	A10	0.015547	Glutamine synthesis	Nutritional/Metabolic factor	Mycobacterium tuberculosis RGTB327			-1.80835
E26_k141_102382_length_729_cov_2.0000_1	A10	0.020043	GPL locus	Immune modulation	Mycobacterium intracellulare MOTT-02			-1.69804
E26_k141_283719_length_695_cov_2.0000_1	A10	0.00885	PanC/PanD	Nutritional/Metabolic factor	Mycobacterium tuberculosis CCDC5079	Lipid biosynthesis and metabolism play a pivotal role in the intracellular replication and persistence of M. tuberculosis. Pantothenic acid (vitamin B5) is an essential molecule required for the synthesis of coenzyme A and acyl carrier protein (ACP). PanC (pantothenate synthetase) and PanD (aspartate-1-decarboxylase) involved in pantothenate biosynthesis.		-2.05306
E26_k141_672312_length_658_cov_1.6402_1	A10	0.020812	SigH	Regulation	Mycobacterium smegmatis JS623	Involved in response to heat shock and oxidative stress		-1.68169
E26_k141_32003_length_582_cov_1.0000_1	A10	0.006577	Rv1837c	Adherence	Mycobacterium tuberculosis H37Rv			-2.18197
E26_k141_128328_length_558_cov_1.0000_1	A10	0.007316	GPL locus	Immune modulation	Mycobacterium indicus pranii MTCC 9506			-2.13573
E26_k141_421532_length_555_cov_2.0000_1	A10	0.022258	SigE	Regulation	Mycobacterium indicus pranii MTCC 9506	Controls the bacterial response to external stimuli such as high temperature and detergent stress		-1.65251
E26_k141_624146_length_536_cov_2.0000_1	A10	0.019045	PrrA/B	Regulation	Mycobacterium tuberculosis RGTB327			-1.72022
E26_k141_329582_length_535_cov_1.7766_2	A10	0.106555	IdeR	Regulation	Mycobacterium smegmatis str. MC2 155	Repressor of iron acquisition genes, activator of iron storage genes and a positive regulator of oxidative stress responses		-0.972426
E26_k141_582714_length_531_cov_2.0000_1	A10	0.024678	Proteasome-associated proteins	Stress survival	Mycobacterium vanbaalenii PYR-1			-1.60769
E26_k141_223668_length_526_cov_2.0000_1	A10	0.029816	Accessory secretion factor	Others	Mycobacterium yongonense 05-1390			-1.52555
E26_k141_370877_length_512_cov_2.0000_1	A10	0.027611	RelA	Regulation	Mycobacterium gilvum PYR-GCK	Associated with stationary phase adaptation and long-term survival	Produce ppGpp (guanosine 5'-diphosphate 3'-diphosphate), an 'alarmone' that suppresses synthesis of stable RNA, induces degradative pathways and modulates expression of genes involved in DNA replication	-1.55892
E26_k141_572766_length_507_cov_1.0000_1	A10	0.019045	Lysine synthesis	Nutritional/Metabolic factor	Mycobacterium smegmatis JS623			-1.72022
E29_k141_963343_length_554_cov_2.0000_1	A10	0.185465	LPS	Immune modulation	Brucella melitensis bv. 1 str. 16M	Plays a role in entry and early survival inside macrophages; Resistance to innate-immunity anti-bacterial responses; a modulator of the immune response	The entry and early survival stages of smooth Brucella are lipid-raft-dependent. The entry-gateway seems to include Brucella surface-exposed HSP60-PrPc (cellular prion protein) interaction but also a SR-A (class A scavenger)-lipid-A interaction and is also dependent on the LPS O-chain. And the LPS O-chain ensures the Brucella containing vacuole (BCV) aviodance of fusion with lysosomes transiently…	-0.731738
E44_k141_293723_length_912_cov_2.0000_1	A10	0.00471	LAM	Immune modulation	Mycobacterium marinum M	Important immunomodulator: AraLAM is a potent inducer of chemoattractant cytokines. PILAM can also induce a potent proinflammatory response in macrophages and dendritic cells. ManLAM is involved in the inhibition of phagosome maturation, apoptosis and cytokine secretion, thus may contribute to circumvent the activation of a pulmonary granulocytic response, which may be important in the early immu…		-2.32698
E44_k141_1840982_length_904_cov_2.0000_1	A10	0.009688	Nucleoside diphosphate kinase	Immune modulation	Mycobacterium marinum M			-2.01377
E44_k141_1274669_length_841_cov_1.0000_1	A10	0.04039	Proteasome-associated proteins	Stress survival	Mycobacterium sp. JLS			-1.39373
E44_k141_545043_length_836_cov_1.0000_1	A10	0.003145	GroEL	Adherence	Mycobacterium tuberculosis H37Rv			-2.50238
E44_k141_2051388_length_776_cov_1.0000_1	A10	0.003587	ESX-3	Effector delivery system	Mycobacterium tuberculosis CAS/NITR204	Required for siderophore-mediated iron acquisition		-2.44527
E44_k141_2149234_length_743_cov_2.0000_1	A10	0.015547	Trehalose-recycling ABC transporter	Nutritional/Metabolic factor	Mycobacterium vanbaalenii PYR-1			-1.80835
E44_k141_1049560_length_740_cov_2.0000_1	A10	0.003916	MymA operon	Immune modulation	Mycobacterium canettii CIPT 140010059			-2.40716
E44_k141_2014451_length_727_cov_2.0000_1	A10	0.017503	Antigen 85	Adherence	Mycobacterium vanbaalenii PYR-1	Mycolyltransferase activity that transfer long-chain mycolic acids to trehalose derivatives (i.e., cord factor, a toxic glycolipid consisting of two mycolic acid molecules linked to trehalose by the hydroxyl groups of carbons 6 and 6' --> trehalose 6,6'-dimycolate (TDM), is an important immunomodulatory component of the cell wall), pivotal for the biosynthesis of the mycobacterial cell wall and f…		-1.75689
E44_k141_815981_length_721_cov_1.0000_1	A10	0.098943	Proteasome-associated proteins	Stress survival	Mycobacterium vanbaalenii PYR-1			-1.00461
E44_k141_358728_length_718_cov_1.0000_1	A10	0.012415	GPL locus	Immune modulation	Mycobacterium indicus pranii MTCC 9506			-1.90605
E44_k141_1685283_length_703_cov_1.0000_1	A10	0.00435	MmaA4	Others	Mycobacterium sp. KMS	Methyltransferase forms methoxy and keto derivatives of the meromycolic acid chain		-2.36151
E44_k141_1564491_length_700_cov_2.0000_3	A10	0.025224	Mce2	Immune modulation	Mycobacterium vanbaalenii PYR-1			-1.59819
E44_k141_608677_length_689_cov_1.0000_1	A10	0.009005	Heme uptake	Nutritional/Metabolic factor	Mycobacterium smegmatis JS623			-2.04552
E44_k141_676943_length_682_cov_1.0000_1	A10	0.089618	FAS-II	Nutritional/Metabolic factor	Mycobacterium tuberculosis RGTB327			-1.0476
E44_k141_1605413_length_647_cov_1.0000_1	A10	0.014839	Glutamine synthesis	Nutritional/Metabolic factor	Mycobacterium smegmatis JS623			-1.8286
E44_k141_652229_length_633_cov_2.0000_1	A10	0.027025	Accessory secretion factor	Others	Mycobacterium avium subsp. paratuberculosis MAP4			-1.56823
E44_k141_291270_length_621_cov_1.0000_1	A10	0.013606	Glutamine synthesis	Nutritional/Metabolic factor	Mycobacterium tuberculosis RGTB327			-1.86627
E44_k141_1680831_length_615_cov_1.0000_1	A10	0.011538	Trehalose-recycling ABC transporter	Nutritional/Metabolic factor	Mycobacterium smegmatis JS623			-1.93787
E44_k141_271778_length_612_cov_1.0000_1	A10	0.050449	GroEL	Adherence	Mycobacterium tuberculosis H37Rv			-1.29715
E44_k141_2150503_length_587_cov_2.0000_1	A10	0.023938	GPL locus	Immune modulation	Mycobacterium smegmatis JS623			-1.62091
E44_k141_902386_length_587_cov_1.0000_1	A10	0.006414	GroEL	Adherence	Mycobacterium tuberculosis H37Rv			-2.19287
E44_k141_123129_length_572_cov_1.0000_1	A10	0.013673	RelA	Regulation	Mycobacterium smegmatis str. MC2 155	Associated with stationary phase adaptation and long-term survival	Produce ppGpp (guanosine 5'-diphosphate 3'-diphosphate), an 'alarmone' that suppresses synthesis of stable RNA, induces degradative pathways and modulates expression of genes involved in DNA replication	-1.86414
E44_k141_1421059_length_538_cov_1.0000_1	A10	0.008101	RelA	Regulation	Mycobacterium marinum M	Associated with stationary phase adaptation and long-term survival	Produce ppGpp (guanosine 5'-diphosphate 3'-diphosphate), an 'alarmone' that suppresses synthesis of stable RNA, induces degradative pathways and modulates expression of genes involved in DNA replication	-2.09146
E44_k141_1559751_length_536_cov_2.0000_1	A10	0.015231	Leucine synthesis	Nutritional/Metabolic factor	Mycobacterium gilvum Spyr1			-1.81727
E44_k141_202093_length_535_cov_2.0000_1	A10	0.024303	ESX-2 (T7SS)	Effector delivery system	Mycobacterium sp. JDM601			-1.61434
E44_k141_1489521_length_535_cov_1.0000_1	A10	0.008226	RelA	Regulation	Mycobacterium abscessus ATCC 19977	Associated with stationary phase adaptation and long-term survival	Produce ppGpp (guanosine 5'-diphosphate 3'-diphosphate), an 'alarmone' that suppresses synthesis of stable RNA, induces degradative pathways and modulates expression of genes involved in DNA replication	-2.08481
E44_k141_1350315_length_534_cov_1.0000_1	A10	0.008101	SigA	Regulation	Mycobacterium gilvum PYR-GCK	Sigma A interacts with a transcriptional activator WhiB3 to allow the expression of genes necessary for virulence		-2.09146
E44_k141_1959064_length_515_cov_1.0000_1	A10	0.036209	RelA	Regulation	Mycobacterium vanbaalenii PYR-1	Associated with stationary phase adaptation and long-term survival	Produce ppGpp (guanosine 5'-diphosphate 3'-diphosphate), an 'alarmone' that suppresses synthesis of stable RNA, induces degradative pathways and modulates expression of genes involved in DNA replication	-1.44118
Formosa_Ridge_S1_k141_2719507_length_590_cov_1.0000_1	A10	0.012671	EF-Tu	Adherence	Francisella philomiragia subsp. philomiragia ATCC 25017	Surface-expressed elongation factor-Tu (EF-Tu) mediates attachment by interacting with host cell nucleolin		-1.89719
Formosa_Ridge_S4_k141_126175_length_523_cov_30.0000_1	A10	0.03765	Capsule	Immune modulation	Acinetobacter baumannii D1279779	Plays an important role in protecting bacteria from the host innate immune response		-1.42424
GA-1_k141_109012_length_1106_cov_1.0000_2	A10	0.020437	EF-Tu	Adherence	Francisella philomiragia subsp. philomiragia ATCC 25017	Surface-expressed elongation factor-Tu (EF-Tu) mediates attachment by interacting with host cell nucleolin		-1.68958
GA-2_k141_1670838_length_752_cov_2.0000_1	A10	0.0038	T6SS-II	Effector delivery system	Klebsiella oxytoca E718			-2.42022
GA-2_k141_492785_length_655_cov_1.0000_1	A10	0.00997	Capsule	Immune modulation	Klebsiella pneumoniae subsp. pneumoniae NTUH-K2044	Assisting in evading the host immune system by protecting bacteria from opsonophagocytosis and serum killing		-2.0013
GA-4_k141_386310_length_562_cov_1.0000_1	A10	0.007117	O-antigen	Immune modulation	Yersinia pseudotuberculosis IP 32953	LPS O antigen mutants were severely impaired in their ability to colonize the Peyer's patches and did not colonize spleen and liver. The absence of O antigen in the outer membrane affects the expression of other Yersinia virulence factors.		-2.1477
GA-6_k141_138701_length_542_cov_1.0000_1	A10	0.007861	EF-Tu	Adherence	Francisella philomiragia subsp. philomiragia ATCC 25017	Surface-expressed elongation factor-Tu (EF-Tu) mediates attachment by interacting with host cell nucleolin		-2.10452
GA-7_k141_11727_length_519_cov_1.7513_2	A10	0.032909	EF-Tu	Adherence	Mycoplasma penetrans HF-2			-1.48269
GJ-DNA-12_k141_365456_length_572_cov_1.0000_1	A10	0.006837	TFP	Adherence	Acinetobacter baumannii ACICU	Essential for twitching motility and natural competence, and contribute to host cell adherence		-2.16513
Haima1_GDNA17_k141_3667777_length_1045_cov_2.0000_1	A10	0.018982	EF-Tu	Adherence	Francisella novicida U112	Surface-expressed elongation factor-Tu (EF-Tu) mediates attachment by interacting with host cell nucleolin		-1.72166
Haima1_GDNA17_k141_5613116_length_559_cov_1.0000_2	A10	0.018982	EF-Tu	Adherence	Francisella philomiragia subsp. philomiragia ATCC 25017	Surface-expressed elongation factor-Tu (EF-Tu) mediates attachment by interacting with host cell nucleolin		-1.72166
Haima1_GDNA18_k141_1546157_length_2673_cov_2.5304_1	A10	0.011002	EF-Tu	Adherence	Francisella novicida U112	Surface-expressed elongation factor-Tu (EF-Tu) mediates attachment by interacting with host cell nucleolin		-1.95853
Haima1_GDNA19_k141_2057184_length_598_cov_1.0000_1	A10	0.006748	EF-Tu	Adherence	Francisella philomiragia subsp. philomiragia ATCC 25017	Surface-expressed elongation factor-Tu (EF-Tu) mediates attachment by interacting with host cell nucleolin		-2.17082
Haima1_GDNA20_k141_2807939_length_549_cov_1.0000_1	A10	0.037964	EF-Tu	Adherence	Francisella novicida U112	Surface-expressed elongation factor-Tu (EF-Tu) mediates attachment by interacting with host cell nucleolin		-1.42063
Haima1_GDNA21_k141_1743009_length_629_cov_1.0000_1	A10	0.005462	LPS	Immune modulation	Brucella melitensis bv. 1 str. 16M	Plays a role in entry and early survival inside macrophages; Resistance to innate-immunity anti-bacterial responses; a modulator of the immune response	The entry and early survival stages of smooth Brucella are lipid-raft-dependent. The entry-gateway seems to include Brucella surface-exposed HSP60-PrPc (cellular prion protein) interaction but also a SR-A (class A scavenger)-lipid-A interaction and is also dependent on the LPS O-chain. And the LPS O-chain ensures the Brucella containing vacuole (BCV) aviodance of fusion with lysosomes transiently…	-2.26265
Haima3_GDNA22_k141_988830_length_803_cov_1.0000_1	A10	0.015493	EF-Tu	Adherence	Francisella philomiragia subsp. philomiragia ATCC 25017	Surface-expressed elongation factor-Tu (EF-Tu) mediates attachment by interacting with host cell nucleolin		-1.80986
Haima3_GDNA22_k141_1876027_length_586_cov_1.0000_1	A10	0.008226	EF-Tu	Adherence	Francisella philomiragia subsp. philomiragia ATCC 25017	Surface-expressed elongation factor-Tu (EF-Tu) mediates attachment by interacting with host cell nucleolin		-2.08481
Haima3_GDNA22_k141_123214_length_584_cov_1.0000_1	A10	0.006495	KatG	Stress survival	Mycobacterium intracellulare MOTT-02	Catalase:peroxidase degrades H2O2 and organic peroxides, the major role is to catabolize the peroxides generated by phagocyte NADPH oxidase		-2.18742
Haima3_GDNA23_k141_2806305_length_1404_cov_3.1774_2	A10	0.007525	EF-Tu	Adherence	Francisella philomiragia subsp. philomiragia ATCC 25017	Surface-expressed elongation factor-Tu (EF-Tu) mediates attachment by interacting with host cell nucleolin		-2.12349
Haima3_GDNA23_k141_2756097_length_1275_cov_4.0000_2	A10	0.045699	LPS	Immune modulation	Brucella melitensis bv. 1 str. 16M	Plays a role in entry and early survival inside macrophages; Resistance to innate-immunity anti-bacterial responses; a modulator of the immune response	The entry and early survival stages of smooth Brucella are lipid-raft-dependent. The entry-gateway seems to include Brucella surface-exposed HSP60-PrPc (cellular prion protein) interaction but also a SR-A (class A scavenger)-lipid-A interaction and is also dependent on the LPS O-chain. And the LPS O-chain ensures the Brucella containing vacuole (BCV) aviodance of fusion with lysosomes transiently…	-1.34009
Haima3_GDNA24_k141_3659012_length_554_cov_1.0000_1	A10	0.007419	T6SS-II	Effector delivery system	Klebsiella oxytoca E718			-2.12965
Haima3_GDNA25_k141_258167_length_561_cov_1.0000_1	A10	0.026269	EF-Tu	Adherence	Francisella sp. TX077308	Surface-expressed elongation factor-Tu (EF-Tu) mediates attachment by interacting with host cell nucleolin		-1.58056
Haima3_GDNA26_k141_91911_length_666_cov_2.0000_1	A10	0.019192	GroEL	Adherence	Mycobacterium tuberculosis H37Rv			-1.71688
Haima3_GDNA26_k141_69979_length_506_cov_2.0000_1	A10	0.009523	PDIM	Immune modulation	Mycobacterium vanbaalenii PYR-1	Play a mainly structural role in providing a stable base for the insertion of other lipid and also play a role as a fluidity modifier, whose function could be to modulate cell wall viscosity; PDIM is crucial for infection by masking pathogen-associated molecular patterns (PAMP) of the cell wall from the innate immune system		-2.02123
Haima5_GDNA2_k141_1188575_length_852_cov_2.0000_2	A10	0.00489	LPS	Immune modulation	Pseudomonas aeruginosa PA7	Mediates biological effects including resistance to serum killing and phagocytosis; the binding to normal CFTR (cystic fibrosis transmembrane conductance regulator) and invasion of host cells may make a contribution to virulence in the human eye; internalization by binding to normal CFTR protein expressed by airway epithelial cells followed by desquamation of bacteria-laden epithelial cells, cons…	Binding interaction occurs between the first extracellular loop of CFTR (predicted to be in amino acids 108-117 of the mature protein) and the complete outer portion of the core polysaccharide of the LPS	-2.31069
HDNA3_k141_2914999_length_707_cov_2.0000_1	A10	0.008554	O-antigen	Immune modulation	Yersinia pseudotuberculosis IP 32953	LPS O antigen mutants were severely impaired in their ability to colonize the Peyer's patches and did not colonize spleen and liver. The absence of O antigen in the outer membrane affects the expression of other Yersinia virulence factors.		-2.06783
JL_0.1_k141_1643850_length_1009_cov_3.0000_3	A10	0.032905	EF-Tu	Adherence	Francisella novicida U112	Surface-expressed elongation factor-Tu (EF-Tu) mediates attachment by interacting with host cell nucleolin		-1.48274
LS6045_0.21_k141_1492265_length_541_cov_2.0000_1	A10	0.007979	LPS	Immune modulation	Pseudomonas aeruginosa PA7	Mediates biological effects including resistance to serum killing and phagocytosis; the binding to normal CFTR (cystic fibrosis transmembrane conductance regulator) and invasion of host cells may make a contribution to virulence in the human eye; internalization by binding to normal CFTR protein expressed by airway epithelial cells followed by desquamation of bacteria-laden epithelial cells, cons…	Binding interaction occurs between the first extracellular loop of CFTR (predicted to be in amino acids 108-117 of the mature protein) and the complete outer portion of the core polysaccharide of the LPS	-2.09805
QDN-W01B-1949_k141_1282987_length_2313_cov_6.3867_2	A10	0.114149	PanC/PanD	Nutritional/Metabolic factor	Mycobacterium tuberculosis CCDC5079	Lipid biosynthesis and metabolism play a pivotal role in the intracellular replication and persistence of M. tuberculosis. Pantothenic acid (vitamin B5) is an essential molecule required for the synthesis of coenzyme A and acyl carrier protein (ACP). PanC (pantothenate synthetase) and PanD (aspartate-1-decarboxylase) involved in pantothenate biosynthesis.		-0.942528
QDN-W01B-1949_k141_1239086_length_2301_cov_7.0000_2	A10	0.14204	Proteasome-associated proteins	Stress survival	Mycobacterium vanbaalenii PYR-1			-0.847589
QDN-W01B-1949_k141_317234_length_2263_cov_7.0000_2	A10	0.266831	PhoP	Regulation	Mycobacterium vanbaalenii PYR-1	Senses Mg2+ starvation, controls expression of genes involved in surface remodeling and adaptation to intracellular growth		-0.573764
QDN-W01B-1949_k141_583610_length_1980_cov_4.0000_2	A10	0.026284	SigA	Regulation	Mycobacterium vanbaalenii PYR-1	Sigma A interacts with a transcriptional activator WhiB3 to allow the expression of genes necessary for virulence		-1.58031
QDN-W01B-1949_k141_981325_length_1388_cov_3.0000_1	A10	0.046491	PDIM	Immune modulation	Mycobacterium gilvum PYR-GCK	Play a mainly structural role in providing a stable base for the insertion of other lipid and also play a role as a fluidity modifier, whose function could be to modulate cell wall viscosity; PDIM is crucial for infection by masking pathogen-associated molecular patterns (PAMP) of the cell wall from the innate immune system		-1.33263
QDN-W01B-1949_k141_1209570_length_1326_cov_2.0000_2	A10	0.204255	FadE29	Nutritional/Metabolic factor	Mycobacterium vanbaalenii PYR-1			-0.689827
QDN-W01B-1949_k141_26813_length_1308_cov_1.0000_1	A10	0.001594	PDIM	Immune modulation	Mycobacterium vanbaalenii PYR-1	Play a mainly structural role in providing a stable base for the insertion of other lipid and also play a role as a fluidity modifier, whose function could be to modulate cell wall viscosity; PDIM is crucial for infection by masking pathogen-associated molecular patterns (PAMP) of the cell wall from the innate immune system		-2.79751
QDN-W01B-1949_k141_1213142_length_957_cov_1.0000_1	A10	0.032658	GroEL	Adherence	Mycobacterium tuberculosis H37Rv			-1.48601
QDN-W01B-1949_k141_1403704_length_804_cov_0.9985_1	A10	0.087773	Leucine synthesis	Nutritional/Metabolic factor	Mycobacterium smegmatis str. MC2 155			-1.05664
QDN-W01B-1949_k141_69582_length_767_cov_1.0000_2	A10	0.093874	Mycobactin	Nutritional/Metabolic factor	Mycobacterium abscessus subsp. bolletii str. GO 06	Cell-association mycobactin participates in iron internalization and/or to serve as a temporary iron-holding molecule to prevent sudden influx of excess iron if the metal suddenly becomes available after a period of iron limitation		-1.02745
QDN-W01B-1949_k141_1218768_length_568_cov_2.0000_1	A10	0.007021	GPL locus	Immune modulation	Mycobacterium avium subsp. paratuberculosis K-10			-2.1536
QDN-W01B-1949_k141_1504952_length_517_cov_2.0000_1	A10	0.009052	SenX3	Regulation	Mycobacterium africanum GM041182			-2.04326
QDN-W01B-4577_k141_284160_length_583_cov_1.0000_1	A10	0.006495	SigA	Regulation	Mycobacterium sp. JLS	Sigma A interacts with a transcriptional activator WhiB3 to allow the expression of genes necessary for virulence		-2.18742
QDN-W03B-2880_k141_1145997_length_531_cov_3.0000_2	A10	0.16418	Rv1837c	Adherence	Mycobacterium tuberculosis H37Rv			-0.78468
QDN-W03B-2880_k141_1096663_length_513_cov_3.0000_1	A10	0.104585	ESX-3	Effector delivery system	Mycobacterium vanbaalenii PYR-1	Required for siderophore-mediated iron acquisition		-0.980531
QDN-W03B-2880_k141_13780_length_505_cov_2.0000_1	A10	0.025739	Nucleoside diphosphate kinase	Immune modulation	Mycobacterium vanbaalenii PYR-1			-1.58941
QDN-W03B-480_k141_747518_length_2591_cov_3.0000_2	A10	0.008229	Cyp125	Nutritional/Metabolic factor	Mycobacterium indicus pranii MTCC 9506			-2.08465
QDN-W03B-480_k141_1323159_length_1521_cov_3.0000_1	A10	0.021319	PDIM	Immune modulation	Mycobacterium vanbaalenii PYR-1	Play a mainly structural role in providing a stable base for the insertion of other lipid and also play a role as a fluidity modifier, whose function could be to modulate cell wall viscosity; PDIM is crucial for infection by masking pathogen-associated molecular patterns (PAMP) of the cell wall from the innate immune system		-1.67123
QDN-W03B-480_k141_116565_length_1413_cov_2.0000_1	A10	0.014657	GroEL	Adherence	Mycobacterium tuberculosis H37Rv			-1.83395
QDN-W03B-480_k141_829188_length_1074_cov_2.0000_2	A10	0.12676	LAM	Immune modulation	Mycobacterium gilvum Spyr1	Important immunomodulator: AraLAM is a potent inducer of chemoattractant cytokines. PILAM can also induce a potent proinflammatory response in macrophages and dendritic cells. ManLAM is involved in the inhibition of phagosome maturation, apoptosis and cytokine secretion, thus may contribute to circumvent the activation of a pulmonary granulocytic response, which may be important in the early immu…		-0.897018
QDN-W04B-480_k141_990743_length_5912_cov_6.0000_7	A10	0.172208	Tryptophan synthesis	Nutritional/Metabolic factor	Mycobacterium sp. JLS			-0.763947
QDN-W04B-480_k141_582117_length_3279_cov_4.5360_1	A10	0.04866	Lysine synthesis	Nutritional/Metabolic factor	Mycobacterium smegmatis JS623			-1.31283
QDN-W04B-480_k141_1210133_length_2039_cov_6.0000_1	A10	0.12393	SenX3	Regulation	Mycobacterium smegmatis JS623			-0.906824
QDN-W04B-480_k141_1603489_length_1794_cov_3.0000_2	A10	0.064795	Nucleoside diphosphate kinase	Immune modulation	Mycobacterium vanbaalenii PYR-1			-1.18846
QDN-W04B-480_k141_378082_length_1753_cov_3.0025_1	A10	0.031119	HbhA	Adherence	Mycobacterium vanbaalenii PYR-1	A multifunctional protein involved in adherence of Mycobacterium tuberculosis to non-phagocytic cells and in the formation of intracytosolic lipid inclusions.		-1.50697
QDN-W04B-480_k141_1436224_length_889_cov_2.0000_1	A10	0.002832	RelA	Regulation	Mycobacterium avium 104	Associated with stationary phase adaptation and long-term survival	Produce ppGpp (guanosine 5'-diphosphate 3'-diphosphate), an 'alarmone' that suppresses synthesis of stable RNA, induces degradative pathways and modulates expression of genes involved in DNA replication	-2.54791
QDN-W04B-480_k141_1290506_length_804_cov_5.0000_2	A10	8e-06	LAM	Immune modulation	Mycobacterium vanbaalenii PYR-1	Important immunomodulator: AraLAM is a potent inducer of chemoattractant cytokines. PILAM can also induce a potent proinflammatory response in macrophages and dendritic cells. ManLAM is involved in the inhibition of phagosome maturation, apoptosis and cytokine secretion, thus may contribute to circumvent the activation of a pulmonary granulocytic response, which may be important in the early immu…		-5.09691
QDN-W04B-480_k141_1436594_length_761_cov_1.6774_1	A10	0.004606	GroEL	Adherence	Mycobacterium tuberculosis H37Rv			-2.33668
QDN-W04B-480_k141_8139_length_748_cov_3.0000_1	A10	0.373489	Nucleoside diphosphate kinase	Immune modulation	Mycobacterium vanbaalenii PYR-1			-0.427722
QDN-W04B-480_k141_1002958_length_655_cov_3.0000_1	A10	0.156593	Trehalose-recycling ABC transporter	Nutritional/Metabolic factor	Mycobacterium gilvum PYR-GCK			-0.805228
QDN-W04B-480_k141_1560841_length_586_cov_1.0000_1	A10	0.030169	Glutamine synthesis	Nutritional/Metabolic factor	Mycobacterium vanbaalenii PYR-1			-1.52044
QDN-W04B-480_k141_1738345_length_547_cov_2.0000_1	A10	0.015493	Glutamine synthesis	Nutritional/Metabolic factor	Mycobacterium tuberculosis RGTB327			-1.80986
QDN-W04B-480_k141_1418798_length_521_cov_1.0000_1	A10	0.008762	Trehalose-recycling ABC transporter	Nutritional/Metabolic factor	Mycobacterium tuberculosis RGTB327			-2.0574
QDN-W04B-580_k141_772413_length_3368_cov_3.0000_2	A10	0.024645	PDIM	Immune modulation	Mycobacterium vanbaalenii PYR-1	Play a mainly structural role in providing a stable base for the insertion of other lipid and also play a role as a fluidity modifier, whose function could be to modulate cell wall viscosity; PDIM is crucial for infection by masking pathogen-associated molecular patterns (PAMP) of the cell wall from the innate immune system		-1.60827
QDN-W04B-580_k141_2142581_length_1590_cov_4.8026_1	A10	0.026097	SigE	Regulation	Mycobacterium smegmatis JS623	Controls the bacterial response to external stimuli such as high temperature and detergent stress		-1.58341
QDN-W04B-580_k141_2701679_length_1498_cov_4.3515_1	A10	0.011472	LAM	Immune modulation	Mycobacterium vanbaalenii PYR-1	Important immunomodulator: AraLAM is a potent inducer of chemoattractant cytokines. PILAM can also induce a potent proinflammatory response in macrophages and dendritic cells. ManLAM is involved in the inhibition of phagosome maturation, apoptosis and cytokine secretion, thus may contribute to circumvent the activation of a pulmonary granulocytic response, which may be important in the early immu…		-1.94036
QDN-W04B-580_k141_2335447_length_846_cov_1.0000_1	A10	0.006139	GPL locus	Immune modulation	Mycobacterium indicus pranii MTCC 9506			-2.2119
QDN-W04B-580_k141_1017402_length_825_cov_1.0000_1	A10	0.01074	GroEL	Adherence	Mycobacterium tuberculosis H37Rv			-1.969
QDN-W04B-580_k141_2226992_length_698_cov_1.0000_2	A10	0.005581	FAS-II	Nutritional/Metabolic factor	Mycobacterium tuberculosis RGTB327			-2.25329
QDN-W04B-580_k141_122242_length_683_cov_1.0000_1	A10	0.019006	Isocitrate lyase	Others	Mycobacterium yongonense 05-1390	Required for persistent infection	Isocitrate lyase is the initial enzyme in the glyoxylate shunt, a secondary metabolic pathway that allows bacteria to utilize fatty acids as carbon and energy sources when the availability of primary carbon sources is limiting; Isocitrate lyase, in combination with malate synthase, catalyzes the conversion of isocitrate to malate, a reaction that allows maintenance of the TCA cycle and synthesize…	-1.72111
QDN-W04B-580_k141_217996_length_618_cov_1.0000_2	A10	0.034862	GPL locus	Immune modulation	Mycobacterium vanbaalenii PYR-1			-1.45765
RS_10_k141_1157318_length_1761_cov_18.0012_2	A10	0.017371	Type IV pili	Adherence	Pseudomonas aeruginosa PAO1	Attaches to host cells, but not to mucin, causing a twitching motility that allows the bacteria to move along the cell surface; biofilm formation	The C-terminal receptor-binding domain of pilin binds to asialoGM1 gangliosides on host cells. Generally, GM1 gangliosides contain a sialic acid moiety. P.aeruginosa produces a neuraminidase which removes sialic acid residues from the GM1 to form the asialoGM1, which is a better receptor for the pili; The asialoGM1 is present in increased abundance on the surface of cystic fibrosis respiratory ep…	-1.76018
RS_10_k141_5533277_length_691_cov_5.0000_1	A10	0.004463	Pyrimidine biosynthesis	Nutritional/Metabolic factor	Francisella tularensis subsp. tularensis SCHU S4	Mediating bacterial resistance to reactive oxygen species (ROS) that is important for phagosomal escape		-2.35037
RS_10_k141_4051073_length_573_cov_3.0000_1	A10	0.037116	EF-Tu	Adherence	Francisella philomiragia subsp. philomiragia ATCC 25017	Surface-expressed elongation factor-Tu (EF-Tu) mediates attachment by interacting with host cell nucleolin		-1.43044
RS_15_k141_1458963_length_676_cov_76.0000_1	A10	0.014129	GroEL	Adherence	Mycobacterium tuberculosis H37Rv			-1.84989
RS_15_k141_695139_length_638_cov_21.4628_1	A10	0.005294	GroEL	Adherence	Mycobacterium tuberculosis H37Rv			-2.27622
RS_15_k141_494009_length_517_cov_16.0000_2	A10	0.037116	Trehalose-recycling ABC transporter	Nutritional/Metabolic factor	Mycobacterium sp. JLS			-1.43044
RS_15_k141_231915_length_511_cov_6.0000_1	A10	0.033979	Trehalose-recycling ABC transporter	Nutritional/Metabolic factor	Mycobacterium smegmatis str. MC2 155			-1.46879
RS_15_k141_559930_length_505_cov_59.0000_1	A10	0.025739	EF-Tu	Adherence	Francisella philomiragia subsp. philomiragia ATCC 25017	Surface-expressed elongation factor-Tu (EF-Tu) mediates attachment by interacting with host cell nucleolin		-1.58941
RS_16_k141_305408_length_830_cov_24.0000_1	A10	0.024939	RelA	Regulation	Mycobacterium avium subsp. paratuberculosis K-10	Associated with stationary phase adaptation and long-term survival	Produce ppGpp (guanosine 5'-diphosphate 3'-diphosphate), an 'alarmone' that suppresses synthesis of stable RNA, induces degradative pathways and modulates expression of genes involved in DNA replication	-1.60312
RS_16_k141_1728067_length_737_cov_14.0000_1	A10	0.031125	GroEL	Adherence	Mycobacterium tuberculosis H37Rv			-1.50689
RS_16_k141_1245520_length_705_cov_7.0000_1	A10	0.031394	GroEL	Adherence	Mycobacterium tuberculosis H37Rv			-1.50315
RS_16_k141_1086643_length_662_cov_4.0000_2	A10	0.120461	LPS	Immune modulation	Brucella melitensis bv. 1 str. 16M	Plays a role in entry and early survival inside macrophages; Resistance to innate-immunity anti-bacterial responses; a modulator of the immune response	The entry and early survival stages of smooth Brucella are lipid-raft-dependent. The entry-gateway seems to include Brucella surface-exposed HSP60-PrPc (cellular prion protein) interaction but also a SR-A (class A scavenger)-lipid-A interaction and is also dependent on the LPS O-chain. And the LPS O-chain ensures the Brucella containing vacuole (BCV) aviodance of fusion with lysosomes transiently…	-0.919154
RS_16_k141_1728769_length_575_cov_1.0000_1	A10	0.06581	EF-Tu	Adherence	Francisella philomiragia subsp. philomiragia ATCC 25017	Surface-expressed elongation factor-Tu (EF-Tu) mediates attachment by interacting with host cell nucleolin		-1.18171
RS_16_k141_1139671_length_542_cov_2.0000_1	A10	0.007861	GPL locus	Immune modulation	Mycobacterium smegmatis JS623			-2.10452
RS_16_k141_627420_length_537_cov_32.0000_1	A10	0.01341	Rv1837c	Adherence	Mycobacterium tuberculosis H37Rv			-1.87257
RS_16_k141_1313701_length_529_cov_6.0000_1	A10	0.059405	Isocitrate lyase	Others	Mycobacterium tuberculosis RGTB423	Required for persistent infection	Isocitrate lyase is the initial enzyme in the glyoxylate shunt, a secondary metabolic pathway that allows bacteria to utilize fatty acids as carbon and energy sources when the availability of primary carbon sources is limiting; Isocitrate lyase, in combination with malate synthase, catalyzes the conversion of isocitrate to malate, a reaction that allows maintenance of the TCA cycle and synthesize…	-1.22618
RS_17_k141_2011723_length_2538_cov_13.0000_3	A10	0.010137	Polysaccharide capsule	Immune modulation	Bacillus cereus AH187			-1.99409
RS_17_k141_352145_length_789_cov_44.0000_1	A10	0.003489	GroEL	Adherence	Mycobacterium tuberculosis H37Rv			-2.4573
RS_17_k141_1781555_length_548_cov_13.0000_1	A10	0.015269	RelA	Regulation	Mycobacterium vanbaalenii PYR-1	Associated with stationary phase adaptation and long-term survival	Produce ppGpp (guanosine 5'-diphosphate 3'-diphosphate), an 'alarmone' that suppresses synthesis of stable RNA, induces degradative pathways and modulates expression of genes involved in DNA replication	-1.81619
RS_18_k141_1766908_length_750_cov_15.0000_1	A10	0.042263	Glutamine synthesis	Nutritional/Metabolic factor	Mycobacterium smegmatis JS623			-1.37404
RS_18_k141_182463_length_712_cov_13.0000_1	A10	0.033398	IdeR	Regulation	Mycobacterium smegmatis JS623	Repressor of iron acquisition genes, activator of iron storage genes and a positive regulator of oxidative stress responses		-1.47628
RS_18_k141_1528135_length_678_cov_18.0000_1	A10	0.014	LAM	Immune modulation	Mycobacterium marinum M	Important immunomodulator: AraLAM is a potent inducer of chemoattractant cytokines. PILAM can also induce a potent proinflammatory response in macrophages and dendritic cells. ManLAM is involved in the inhibition of phagosome maturation, apoptosis and cytokine secretion, thus may contribute to circumvent the activation of a pulmonary granulocytic response, which may be important in the early immu…		-1.85387
RS_18_k141_404129_length_599_cov_18.0000_1	A10	0.006111	Mce7	Others	Mycobacterium avium subsp. paratuberculosis K-10			-2.21389
RS_18_k141_135545_length_596_cov_26.0000_1	A10	0.091311	GroEL	Adherence	Mycobacterium tuberculosis H37Rv			-1.03948
RS_18_k141_904191_length_587_cov_5.0000_2	A10	0.073585	FAS-II	Nutritional/Metabolic factor	Mycobacterium smegmatis str. MC2 155			-1.13321
RS_18_k141_2416015_length_549_cov_4.0000_1	A10	0.007634	Nitrate/nitrite transporter	Nutritional/Metabolic factor	Mycobacterium abscessus ATCC 19977			-2.11725
RS_18_k141_1117779_length_542_cov_4.8030_1	A10	0.133421	GroEL	Adherence	Mycobacterium tuberculosis H37Rv			-0.874776
RS_18_k141_3014298_length_534_cov_4.0000_1	A10	0.081011	Heme uptake	Nutritional/Metabolic factor	Mycobacterium gilvum PYR-GCK			-1.09146
RS_18_k141_2804820_length_512_cov_13.0000_1	A10	0.009204	GPL locus	Immune modulation	Mycobacterium avium subsp. paratuberculosis K-10			-2.03602
RS_19_k141_1658421_length_1125_cov_30.0000_1	A10	0.148876	LPS	Immune modulation	Pseudomonas aeruginosa PA7	Mediates biological effects including resistance to serum killing and phagocytosis; the binding to normal CFTR (cystic fibrosis transmembrane conductance regulator) and invasion of host cells may make a contribution to virulence in the human eye; internalization by binding to normal CFTR protein expressed by airway epithelial cells followed by desquamation of bacteria-laden epithelial cells, cons…	Binding interaction occurs between the first extracellular loop of CFTR (predicted to be in amino acids 108-117 of the mature protein) and the complete outer portion of the core polysaccharide of the LPS	-0.827175
RS_19_k141_1273774_length_796_cov_16.0000_2	A10	0.069553	O-antigen	Immune modulation	Yersinia pseudotuberculosis IP 32953	LPS O antigen mutants were severely impaired in their ability to colonize the Peyer's patches and did not colonize spleen and liver. The absence of O antigen in the outer membrane affects the expression of other Yersinia virulence factors.		-1.15768
RS_19_k141_152474_length_716_cov_79.8922_1	A10	0.011802	LPS	Immune modulation	Pseudomonas aeruginosa PA7	Mediates biological effects including resistance to serum killing and phagocytosis; the binding to normal CFTR (cystic fibrosis transmembrane conductance regulator) and invasion of host cells may make a contribution to virulence in the human eye; internalization by binding to normal CFTR protein expressed by airway epithelial cells followed by desquamation of bacteria-laden epithelial cells, cons…	Binding interaction occurs between the first extracellular loop of CFTR (predicted to be in amino acids 108-117 of the mature protein) and the complete outer portion of the core polysaccharide of the LPS	-1.92804
RS_19_k141_998497_length_626_cov_37.0000_1	A10	0.04143	EF-Tu	Adherence	Mycoplasma mycoides subsp. mycoides SC str. PG1			-1.38269
RS_19_k141_778449_length_569_cov_9.0000_1	A10	0.207876	Capsular polysaccharide	Immune modulation	Vibrio vulnificus YJ016			-0.682196
RS_19_k141_1484521_length_534_cov_9.0000_1	A10	0.0424	Proteasome-associated proteins	Stress survival	Mycobacterium tuberculosis RGTB327			-1.37263
RS_1_k141_1725442_length_2256_cov_29.0000_2	A10	0.002227	Type IV pili	Adherence	Pseudomonas stutzeri A1501	Attaches to host cells, but not to mucin, causing a twitching motility that allows the bacteria to move along the cell surface; biofilm formation	The C-terminal receptor-binding domain of pilin binds to asialoGM1 gangliosides on host cells. Generally, GM1 gangliosides contain a sialic acid moiety. P.aeruginosa produces a neuraminidase which removes sialic acid residues from the GM1 to form the asialoGM1, which is a better receptor for the pili; The asialoGM1 is present in increased abundance on the surface of cystic fibrosis respiratory ep…	-2.65228
RS_1_k141_165862_length_2187_cov_14.0000_3	A10	0.001718	HSI-1	Effector delivery system	Pseudomonas mendocina ymp	Play role in chronic P. aeruginosa infections	Encoding a protein secretion apparatus for exporting Hcp1, a hexameric protein that forms rings with 40 angstrom internal diameter; a ClpB-like AAA+ family protein, ClpV1, forms a core component of this secretion apparatus and is likely to provide the energy for translocation of Hcp1	-2.76498
RS_2_k141_838089_length_2452_cov_7.0000_3	A10	0.009674	TFP	Adherence	Acinetobacter baumannii AB0057	Essential for twitching motility and natural competence, and contribute to host cell adherence		-2.01439
RS_3_k141_2602065_length_1393_cov_4.8115_1	A10	0.013855	EF-Tu	Adherence	Francisella philomiragia subsp. philomiragia ATCC 25017	Surface-expressed elongation factor-Tu (EF-Tu) mediates attachment by interacting with host cell nucleolin		-1.85839
RS_3_k141_289765_length_559_cov_3.0000_1	A10	0.007215	Putida K1-T6SS	Effector delivery system	Pseudomonas putida KT2440			-2.14176
RS_3_k141_5593830_length_518_cov_2.0000_1	A10	0.066218	EF-Tu	Adherence	Francisella sp. TX077308	Surface-expressed elongation factor-Tu (EF-Tu) mediates attachment by interacting with host cell nucleolin		-1.17902
RS_4_k141_4064631_length_2876_cov_12.2899_1	A10	0.005446	EF-Tu	Adherence	Francisella noatunensis subsp. orientalis str. Toba 04	Surface-expressed elongation factor-Tu (EF-Tu) mediates attachment by interacting with host cell nucleolin		-2.26392
RS_4_k141_5232890_length_863_cov_6.0000_2	A10	0.034743	EF-Tu	Adherence	Mycoplasma mobile 163K			-1.45913
RS_4_k141_2810361_length_681_cov_13.0000_1	A10	0.00986	EF-Tu	Adherence	Francisella philomiragia subsp. philomiragia ATCC 25017	Surface-expressed elongation factor-Tu (EF-Tu) mediates attachment by interacting with host cell nucleolin		-2.00612
RS_4_k141_4485383_length_510_cov_4.0000_1	A10	0.009361	T2SS	Effector delivery system	Acinetobacter baumannii ATCC 17978	Secretes multiple effectors that were shown to be required for virulence in脗聽vivo, including the lipoyl synthases LipA and LipH as well as the protease CpaA		-2.02868
RS_5_k141_4001653_length_3069_cov_13.0000_2	A10	0.007261	EF-Tu	Adherence	Francisella noatunensis subsp. orientalis str. Toba 04	Surface-expressed elongation factor-Tu (EF-Tu) mediates attachment by interacting with host cell nucleolin		-2.139
RS_5_k141_5071530_length_825_cov_5.8026_1	A10	0.003204	EF-Tu	Adherence	Francisella noatunensis subsp. orientalis str. Toba 04	Surface-expressed elongation factor-Tu (EF-Tu) mediates attachment by interacting with host cell nucleolin		-2.49431
RS_5_k141_1827196_length_728_cov_7.0000_1	A10	0.127995	Streptococcal enolase	Exoenzyme	Streptococcus pneumoniae D39			-0.892807
RS_5_k141_5876541_length_706_cov_7.0000_1	A10	0.005462	EF-Tu	Adherence	Francisella philomiragia subsp. philomiragia ATCC 25017	Surface-expressed elongation factor-Tu (EF-Tu) mediates attachment by interacting with host cell nucleolin		-2.26265
RS_5_k141_4276154_length_692_cov_3.0000_1	A10	0.00448	HSI-1	Effector delivery system	Pseudomonas aeruginosa PAO1	Play role in chronic P. aeruginosa infections	Encoding a protein secretion apparatus for exporting Hcp1, a hexameric protein that forms rings with 40 angstrom internal diameter; a ClpB-like AAA+ family protein, ClpV1, forms a core component of this secretion apparatus and is likely to provide the energy for translocation of Hcp1	-2.34872
RS_6_k141_57073_length_696_cov_8.0000_1	A10	0.005084	O-antigen	Immune modulation	Yersinia pseudotuberculosis IP 32953	LPS O antigen mutants were severely impaired in their ability to colonize the Peyer's patches and did not colonize spleen and liver. The absence of O antigen in the outer membrane affects the expression of other Yersinia virulence factors.		-2.29379
RS_7_k141_713375_length_4885_cov_7.0000_2	A10	0.003997	HSI-1	Effector delivery system	Pseudomonas aeruginosa LESB58	Play role in chronic P. aeruginosa infections	Encoding a protein secretion apparatus for exporting Hcp1, a hexameric protein that forms rings with 40 angstrom internal diameter; a ClpB-like AAA+ family protein, ClpV1, forms a core component of this secretion apparatus and is likely to provide the energy for translocation of Hcp1	-2.39827
RS_8_k141_5131115_length_2849_cov_63.0000_4	A10	0.043412	Type IV pili	Adherence	Xylella fastidiosa Temecula1			-1.36239
RS_8_k141_3402652_length_1583_cov_17.5153_3	A10	0.073585	KatA	Stress survival	Neisseria meningitidis MC58	Detoxifies H2O2; Protects against ROS (Reactive oxygen species), a family of chemical that are oxidized version of molecular oxygen, including hydrogen peroxide, superoxide and hydroxyl radicals		-1.13321
RS_8_k141_2204233_length_1197_cov_8.0000_1	A10	0.00584	EF-Tu	Adherence	Francisella noatunensis subsp. orientalis str. Toba 04	Surface-expressed elongation factor-Tu (EF-Tu) mediates attachment by interacting with host cell nucleolin		-2.23359
RS_8_k141_3104110_length_544_cov_3.0000_1	A10	0.045366	Type IV pili	Adherence	Pseudomonas mendocina ymp	Attaches to host cells, but not to mucin, causing a twitching motility that allows the bacteria to move along the cell surface; biofilm formation	The C-terminal receptor-binding domain of pilin binds to asialoGM1 gangliosides on host cells. Generally, GM1 gangliosides contain a sialic acid moiety. P.aeruginosa produces a neuraminidase which removes sialic acid residues from the GM1 to form the asialoGM1, which is a better receptor for the pili; The asialoGM1 is present in increased abundance on the surface of cystic fibrosis respiratory ep…	-1.34327
RS_9_k141_1108823_length_941_cov_2.0000_1	A10	0.019414	Type IV pili	Adherence	Pseudomonas fluorescens Pf0-1	Attaches to host cells, but not to mucin, causing a twitching motility that allows the bacteria to move along the cell surface; biofilm formation	The C-terminal receptor-binding domain of pilin binds to asialoGM1 gangliosides on host cells. Generally, GM1 gangliosides contain a sialic acid moiety. P.aeruginosa produces a neuraminidase which removes sialic acid residues from the GM1 to form the asialoGM1, which is a better receptor for the pili; The asialoGM1 is present in increased abundance on the surface of cystic fibrosis respiratory ep…	-1.71188
RS_9_k141_6173684_length_787_cov_3.0000_1	A10	0.013955	Pyrimidine biosynthesis	Nutritional/Metabolic factor	Francisella sp. TX077308	Mediating bacterial resistance to reactive oxygen species (ROS) that is important for phagosomal escape		-1.85527
RS_9_k141_5497989_length_539_cov_3.0000_2	A10	0.032905	Capsule	Immune modulation	Acinetobacter baumannii BJAB07104	Plays an important role in protecting bacteria from the host innate immune response		-1.48274
RS_9_k141_5357908_length_520_cov_3.0000_1	A10	0.008762	EF-Tu	Adherence	Francisella philomiragia subsp. philomiragia ATCC 25017	Surface-expressed elongation factor-Tu (EF-Tu) mediates attachment by interacting with host cell nucleolin		-2.0574
S11_10_k141_1294695_length_670_cov_47.0038_2	A10	0.035732	Adherence; porin	Adherence	Chlamydia trachomatis D/UW-3/CX			-1.44694
S11_11_k141_71664_length_557_cov_15.0000_2	A10	0.103937	Mce7	Others	Mycobacterium vanbaalenii PYR-1			-0.98323
S11_12_k141_504555_length_976_cov_12.0000_1	A10	0.017445	PDIM	Immune modulation	Mycobacterium gilvum PYR-GCK	Play a mainly structural role in providing a stable base for the insertion of other lipid and also play a role as a fluidity modifier, whose function could be to modulate cell wall viscosity; PDIM is crucial for infection by masking pathogen-associated molecular patterns (PAMP) of the cell wall from the innate immune system		-1.75833
S11_12_k141_1180501_length_912_cov_7.0000_1	A10	0.003693	GPL locus	Immune modulation	Mycobacterium vanbaalenii PYR-1			-2.43262
S11_12_k141_1065031_length_827_cov_16.0000_2	A10	0.00942	O-antigen	Immune modulation	Yersinia pseudotuberculosis IP 32953	LPS O antigen mutants were severely impaired in their ability to colonize the Peyer's patches and did not colonize spleen and liver. The absence of O antigen in the outer membrane affects the expression of other Yersinia virulence factors.		-2.02595
S11_12_k141_1210634_length_712_cov_7.0000_1	A10	0.024424	Proteasome-associated proteins	Stress survival	Mycobacterium gilvum PYR-GCK			-1.61218
S11_13_k141_1690707_length_670_cov_2.0000_1	A10	0.543591	Antigen 85	Adherence	Mycobacterium vanbaalenii PYR-1	Mycolyltransferase activity that transfer long-chain mycolic acids to trehalose derivatives (i.e., cord factor, a toxic glycolipid consisting of two mycolic acid molecules linked to trehalose by the hydroxyl groups of carbons 6 and 6' --> trehalose 6,6'-dimycolate (TDM), is an important immunomodulatory component of the cell wall), pivotal for the biosynthesis of the mycobacterial cell wall and f…		-0.264728
S11_1_k141_569119_length_636_cov_2.0000_1	A10	0.037964	HSI-1	Effector delivery system	Pseudomonas mendocina ymp	Play role in chronic P. aeruginosa infections	Encoding a protein secretion apparatus for exporting Hcp1, a hexameric protein that forms rings with 40 angstrom internal diameter; a ClpB-like AAA+ family protein, ClpV1, forms a core component of this secretion apparatus and is likely to provide the energy for translocation of Hcp1	-1.42063
S11_1_k141_846286_length_552_cov_1.0000_1	A10	0.023303	EF-Tu	Adherence	Francisella philomiragia subsp. philomiragia ATCC 25017	Surface-expressed elongation factor-Tu (EF-Tu) mediates attachment by interacting with host cell nucleolin		-1.63259
S11_1_k141_2929054_length_539_cov_2.0000_1	A10	0.025846	KatA	Stress survival	Neisseria meningitidis MC58	Detoxifies H2O2; Protects against ROS (Reactive oxygen species), a family of chemical that are oxidized version of molecular oxygen, including hydrogen peroxide, superoxide and hydroxyl radicals		-1.58761
S11_1_k141_2839863_length_537_cov_2.0000_1	A10	0.011652	HSI-1	Effector delivery system	Pseudomonas fluorescens SBW25	Play role in chronic P. aeruginosa infections	Encoding a protein secretion apparatus for exporting Hcp1, a hexameric protein that forms rings with 40 angstrom internal diameter; a ClpB-like AAA+ family protein, ClpV1, forms a core component of this secretion apparatus and is likely to provide the energy for translocation of Hcp1	-1.9336
S11_2_k141_220886_length_583_cov_4.0000_1	A10	0.014539	O-antigen	Immune modulation	Yersinia pseudotuberculosis IP 32953	LPS O antigen mutants were severely impaired in their ability to colonize the Peyer's patches and did not colonize spleen and liver. The absence of O antigen in the outer membrane affects the expression of other Yersinia virulence factors.		-1.83747
S11_3_k141_1075022_length_615_cov_2.0000_1	A10	0.050188	Glutamine synthesis	Nutritional/Metabolic factor	Mycobacterium vanbaalenii PYR-1			-1.2994
S11_3_k141_1886302_length_539_cov_3.0000_1	A10	0.009043	Pyrimidine biosynthesis	Nutritional/Metabolic factor	Francisella sp. TX077308	Mediating bacterial resistance to reactive oxygen species (ROS) that is important for phagosomal escape		-2.04369
S11_3_k141_5573_length_535_cov_3.0000_1	A10	0.071688	PDIM	Immune modulation	Mycobacterium vanbaalenii PYR-1	Play a mainly structural role in providing a stable base for the insertion of other lipid and also play a role as a fluidity modifier, whose function could be to modulate cell wall viscosity; PDIM is crucial for infection by masking pathogen-associated molecular patterns (PAMP) of the cell wall from the innate immune system		-1.14455
S11_4_k141_857664_length_1716_cov_5.3289_3	A10	0.003598	EF-Tu	Adherence	Francisella cf. tularensis subsp. novicida 3523	Surface-expressed elongation factor-Tu (EF-Tu) mediates attachment by interacting with host cell nucleolin		-2.44394
S11_4_k141_2820478_length_1083_cov_2.0000_2	A10	0.006111	Isocitrate lyase	Others	Mycobacterium vanbaalenii PYR-1	Required for persistent infection	Isocitrate lyase is the initial enzyme in the glyoxylate shunt, a secondary metabolic pathway that allows bacteria to utilize fatty acids as carbon and energy sources when the availability of primary carbon sources is limiting; Isocitrate lyase, in combination with malate synthase, catalyzes the conversion of isocitrate to malate, a reaction that allows maintenance of the TCA cycle and synthesize…	-2.21389
S11_4_k141_1825737_length_682_cov_5.0000_1	A10	0.004625	PDIM	Immune modulation	Mycobacterium gilvum PYR-GCK	Play a mainly structural role in providing a stable base for the insertion of other lipid and also play a role as a fluidity modifier, whose function could be to modulate cell wall viscosity; PDIM is crucial for infection by masking pathogen-associated molecular patterns (PAMP) of the cell wall from the innate immune system		-2.33489
S11_4_k141_1899073_length_646_cov_1.0000_1	A10	0.027432	T6SS-II	Effector delivery system	Klebsiella oxytoca E718			-1.56174
S11_4_k141_3671595_length_564_cov_3.0000_1	A10	0.137053	GPL locus	Immune modulation	Mycobacterium abscessus subsp. bolletii 50594			-0.863111
S11_4_k141_506898_length_546_cov_2.0000_1	A10	0.015493	T6SS-II	Effector delivery system	Klebsiella pneumoniae subsp. pneumoniae HS11286			-1.80986
S11_5_k141_123014_length_1119_cov_1.0000_2	A10	0.023707	EF-Tu	Adherence	Mycoplasma penetrans HF-2			-1.62512
S11_5_k141_3444225_length_1114_cov_2.0000_1	A10	0.092641	MmaA4	Others	Mycobacterium gilvum Spyr1	Methyltransferase forms methoxy and keto derivatives of the meromycolic acid chain		-1.0332
S11_5_k141_834474_length_1104_cov_3.0000_1	A10	0.028699	Antigen 85	Adherence	Mycobacterium vanbaalenii PYR-1	Mycolyltransferase activity that transfer long-chain mycolic acids to trehalose derivatives (i.e., cord factor, a toxic glycolipid consisting of two mycolic acid molecules linked to trehalose by the hydroxyl groups of carbons 6 and 6' --> trehalose 6,6'-dimycolate (TDM), is an important immunomodulatory component of the cell wall), pivotal for the biosynthesis of the mycobacterial cell wall and f…		-1.54213
S11_5_k141_3648963_length_814_cov_1.0000_1	A10	0.007899	EF-Tu	Adherence	Francisella novicida U112	Surface-expressed elongation factor-Tu (EF-Tu) mediates attachment by interacting with host cell nucleolin		-2.10243
S11_5_k141_1740656_length_666_cov_3.0000_1	A10	0.007997	Heme uptake	Nutritional/Metabolic factor	Mycobacterium sp. JLS			-2.09707
S11_5_k141_2653416_length_660_cov_3.0000_1	A10	0.006672	Glutamine synthesis	Nutritional/Metabolic factor	Mycobacterium gilvum PYR-GCK			-2.17574
S11_5_k141_895028_length_624_cov_1.0000_1	A10	0.221381	Glutamine synthesis	Nutritional/Metabolic factor	Mycobacterium gilvum PYR-GCK			-0.65486
S11_5_k141_256711_length_600_cov_2.0000_1	A10	0.087116	PDIM	Immune modulation	Mycobacterium gilvum PYR-GCK	Play a mainly structural role in providing a stable base for the insertion of other lipid and also play a role as a fluidity modifier, whose function could be to modulate cell wall viscosity; PDIM is crucial for infection by masking pathogen-associated molecular patterns (PAMP) of the cell wall from the innate immune system		-1.0599
S11_5_k141_2364854_length_575_cov_2.0000_1	A10	0.013496	Protein kinase G	Immune modulation	Mycobacterium smegmatis str. MC2 155			-1.86979
S11_5_k141_1470339_length_567_cov_1.0000_1	A10	0.021063	FAS-II	Nutritional/Metabolic factor	Mycobacterium tuberculosis RGTB327			-1.67648
S11_5_k141_1602422_length_545_cov_1.9777_1	A10	0.23051	Accessory secretion factor	Others	Mycobacterium vanbaalenii PYR-1			-0.63731
S11_5_k141_1381316_length_525_cov_2.0000_1	A10	0.013549	LAM	Immune modulation	Mycobacterium liflandii 128FXT	Important immunomodulator: AraLAM is a potent inducer of chemoattractant cytokines. PILAM can also induce a potent proinflammatory response in macrophages and dendritic cells. ManLAM is involved in the inhibition of phagosome maturation, apoptosis and cytokine secretion, thus may contribute to circumvent the activation of a pulmonary granulocytic response, which may be important in the early immu…		-1.86809
S11_6_k141_2776902_length_4936_cov_7.4982_5	A10	0.1881	DevRS	Regulation	Mycobacterium sp. JLS	Controls the global response to oxidative stress and low oxygen repsonse, key regulator in the oxygen starvation-induced mycobacterial dormancy response		-0.725611
S11_6_k141_194562_length_3854_cov_3.9806_4	A10	0.088658	Trehalose-recycling ABC transporter	Nutritional/Metabolic factor	Mycobacterium gilvum PYR-GCK			-1.05228
S11_6_k141_926183_length_2634_cov_3.8857_1	A10	0.07569	Antigen 85	Adherence	Mycobacterium tuberculosis H37Rv	Mycolyltransferase activity that transfer long-chain mycolic acids to trehalose derivatives (i.e., cord factor, a toxic glycolipid consisting of two mycolic acid molecules linked to trehalose by the hydroxyl groups of carbons 6 and 6' --> trehalose 6,6'-dimycolate (TDM), is an important immunomodulatory component of the cell wall), pivotal for the biosynthesis of the mycobacterial cell wall and f…		-1.12096
S11_6_k141_2331130_length_1649_cov_2.0000_2	A10	0.010724	Polysaccharide capsule	Immune modulation	Bacillus cereus AH187			-1.96964
S11_6_k141_1662622_length_1370_cov_2.9642_1	A10	0.004348	PDIM	Immune modulation	Mycobacterium vanbaalenii PYR-1	Play a mainly structural role in providing a stable base for the insertion of other lipid and also play a role as a fluidity modifier, whose function could be to modulate cell wall viscosity; PDIM is crucial for infection by masking pathogen-associated molecular patterns (PAMP) of the cell wall from the innate immune system		-2.36171
S11_6_k141_1283897_length_1343_cov_3.0000_1	A10	0.006884	PDIM	Immune modulation	Mycobacterium gilvum PYR-GCK	Play a mainly structural role in providing a stable base for the insertion of other lipid and also play a role as a fluidity modifier, whose function could be to modulate cell wall viscosity; PDIM is crucial for infection by masking pathogen-associated molecular patterns (PAMP) of the cell wall from the innate immune system		-2.16216
S11_6_k141_1479776_length_1153_cov_2.0000_1	A10	0.022166	Isocitrate lyase	Others	Mycobacterium sp. KMS	Required for persistent infection	Isocitrate lyase is the initial enzyme in the glyoxylate shunt, a secondary metabolic pathway that allows bacteria to utilize fatty acids as carbon and energy sources when the availability of primary carbon sources is limiting; Isocitrate lyase, in combination with malate synthase, catalyzes the conversion of isocitrate to malate, a reaction that allows maintenance of the TCA cycle and synthesize…	-1.65431
S11_6_k141_505035_length_987_cov_1.0000_1	A10	0.002394	RelA	Regulation	Mycobacterium smegmatis str. MC2 155	Associated with stationary phase adaptation and long-term survival	Produce ppGpp (guanosine 5'-diphosphate 3'-diphosphate), an 'alarmone' that suppresses synthesis of stable RNA, induces degradative pathways and modulates expression of genes involved in DNA replication	-2.62088
S11_6_k141_2197677_length_968_cov_1.0000_2	A10	0.00596	Proteasome-associated proteins	Stress survival	Mycobacterium tuberculosis RGTB327			-2.22475
S11_6_k141_391168_length_854_cov_1.0000_1	A10	0.003033	MymA operon	Immune modulation	Mycobacterium canettii CIPT 140060008			-2.51813
S11_6_k141_2199182_length_836_cov_3.0000_1	A10	0.004708	PDIM	Immune modulation	Mycobacterium gilvum Spyr1	Play a mainly structural role in providing a stable base for the insertion of other lipid and also play a role as a fluidity modifier, whose function could be to modulate cell wall viscosity; PDIM is crucial for infection by masking pathogen-associated molecular patterns (PAMP) of the cell wall from the innate immune system		-2.32716
S11_6_k141_1869311_length_805_cov_3.0000_2	A10	0.062071	WhiB3	Regulation	Mycobacterium smegmatis str. MC2 155	Interact with the C-terminal region of SigA (RpoV), the principal sigma factor to activate expression of virulence determinants		-1.20711
S11_6_k141_191257_length_793_cov_3.0000_1	A10	0.003828	Trehalose-recycling ABC transporter	Nutritional/Metabolic factor	Mycobacterium yongonense 05-1390			-2.41703
S11_6_k141_2221198_length_697_cov_2.0000_1	A10	0.004387	LAM	Immune modulation	Mycobacterium tuberculosis CAS/NITR204	Important immunomodulator: AraLAM is a potent inducer of chemoattractant cytokines. PILAM can also induce a potent proinflammatory response in macrophages and dendritic cells. ManLAM is involved in the inhibition of phagosome maturation, apoptosis and cytokine secretion, thus may contribute to circumvent the activation of a pulmonary granulocytic response, which may be important in the early immu…		-2.35783
S11_6_k141_1979155_length_633_cov_2.0000_1	A10	0.005405	ESX-5	Effector delivery system	Mycobacterium tuberculosis H37Rv	Essential for the secretion of the ESX-5-encoded ESAT-6-family member EsxN by M. marinum; necessary and sufficient to produce a functional secretion machinery for PPE41 in M. smegmatis.		-2.2672
S11_6_k141_2608200_length_601_cov_3.0000_1	A10	0.012222	ESX-3	Effector delivery system	Mycobacterium tuberculosis CAS/NITR204	Required for siderophore-mediated iron acquisition		-1.91286
S11_6_k141_296469_length_594_cov_1.6932_1	A10	0.038249	KatG	Stress survival	Mycobacterium indicus pranii MTCC 9506	Catalase:peroxidase degrades H2O2 and organic peroxides, the major role is to catabolize the peroxides generated by phagocyte NADPH oxidase		-1.41738
S11_6_k141_127135_length_591_cov_2.0000_1	A10	0.006335	Protein kinase G	Immune modulation	Mycobacterium sp. JDM601			-2.19825
S11_6_k141_1914554_length_583_cov_2.0000_1	A10	0.019731	GPL locus	Immune modulation	Mycobacterium intracellulare str. MOTT36Y			-1.70485
S11_6_k141_2141099_length_579_cov_1.0000_1	A10	0.006661	Leucine synthesis	Nutritional/Metabolic factor	Mycobacterium smegmatis JS623			-2.17646
S11_6_k141_1696394_length_570_cov_1.0000_1	A10	0.006837	Proteasome-associated proteins	Stress survival	Mycobacterium avium 104			-2.16513
S11_6_k141_2784151_length_569_cov_3.0000_1	A10	0.013855	Cyp125	Nutritional/Metabolic factor	Mycobacterium gilvum Spyr1			-1.85839
S11_6_k141_2972074_length_562_cov_2.0000_1	A10	0.014233	Protein kinase G	Immune modulation	Mycobacterium tuberculosis H37Rv			-1.8467
S11_6_k141_838302_length_552_cov_1.0000_1	A10	0.013815	Isocitrate lyase	Others	Mycobacterium smegmatis str. MC2 155	Required for persistent infection	Isocitrate lyase is the initial enzyme in the glyoxylate shunt, a secondary metabolic pathway that allows bacteria to utilize fatty acids as carbon and energy sources when the availability of primary carbon sources is limiting; Isocitrate lyase, in combination with malate synthase, catalyzes the conversion of isocitrate to malate, a reaction that allows maintenance of the TCA cycle and synthesize…	-1.85965
S11_6_k141_645249_length_515_cov_1.8877_1	A10	0.025308	Glutamine synthesis	Nutritional/Metabolic factor	Mycobacterium tuberculosis str. Haarlem/NITR202			-1.59674
S11_6_k141_2353996_length_515_cov_2.0000_2	A10	0.053277	Mce7	Others	Mycobacterium avium subsp. paratuberculosis K-10			-1.27346
S11_6_k141_1976957_length_510_cov_1.0000_1	A10	0.037444	LAM	Immune modulation	Mycobacterium tuberculosis CAS/NITR204	Important immunomodulator: AraLAM is a potent inducer of chemoattractant cytokines. PILAM can also induce a potent proinflammatory response in macrophages and dendritic cells. ManLAM is involved in the inhibition of phagosome maturation, apoptosis and cytokine secretion, thus may contribute to circumvent the activation of a pulmonary granulocytic response, which may be important in the early immu…		-1.42662
S11_6_k141_2437186_length_503_cov_2.0000_1	A10	0.009688	Accessory secretion factor	Others	Mycobacterium yongonense 05-1390			-2.01377
S11_7_k141_797563_length_510_cov_1.0000_2	A10	0.053085	GroEL	Adherence	Clostridium thermocellum ATCC 27405	Heat shock protein involved in intestinal colonization		-1.27503
S11_9_k141_453548_length_1720_cov_11.0000_1	A10	0.02809	Capsule	Immune modulation	Acinetobacter baumannii D1279779	Plays an important role in protecting bacteria from the host innate immune response		-1.55145
S11_9_k141_610055_length_828_cov_6.0000_2	A10	0.017371	LPS	Immune modulation	Pseudomonas aeruginosa PA7	Mediates biological effects including resistance to serum killing and phagocytosis; the binding to normal CFTR (cystic fibrosis transmembrane conductance regulator) and invasion of host cells may make a contribution to virulence in the human eye; internalization by binding to normal CFTR protein expressed by airway epithelial cells followed by desquamation of bacteria-laden epithelial cells, cons…	Binding interaction occurs between the first extracellular loop of CFTR (predicted to be in amino acids 108-117 of the mature protein) and the complete outer portion of the core polysaccharide of the LPS	-1.76018
SB_S1_k141_363617_length_4223_cov_2.9946_3	A10	0.002217	TFP	Adherence	Acinetobacter baumannii ACICU	Essential for twitching motility and natural competence, and contribute to host cell adherence		-2.65423
SB_S1_k141_942809_length_635_cov_1.0000_1	A10	0.016046	Pyrimidine biosynthesis	Nutritional/Metabolic factor	Francisella noatunensis subsp. orientalis str. Toba 04	Mediating bacterial resistance to reactive oxygen species (ROS) that is important for phagosomal escape		-1.79463
SB_S1_k141_117433_length_612_cov_1.0000_1	A10	0.007634	EF-Tu	Adherence	Francisella philomiragia subsp. philomiragia ATCC 25017	Surface-expressed elongation factor-Tu (EF-Tu) mediates attachment by interacting with host cell nucleolin		-2.11725
SB_S2_k141_579017_length_728_cov_1.0000_1	A10	0.020772	EF-Tu	Adherence	Francisella novicida U112	Surface-expressed elongation factor-Tu (EF-Tu) mediates attachment by interacting with host cell nucleolin		-1.68252
SB_S3_k141_311676_length_1593_cov_2.0000_1	A10	0.004553	Polysaccharide capsule	Immune modulation	Bacillus cereus AH187			-2.3417
SB_S6_k141_302068_length_516_cov_2.0000_1	A10	0.148849	EF-Tu	Adherence	Francisella novicida U112	Surface-expressed elongation factor-Tu (EF-Tu) mediates attachment by interacting with host cell nucleolin		-0.827254
SB_S7_k141_17467_length_516_cov_3.0000_1	A10	0.149448	Trehalose-recycling ABC transporter	Nutritional/Metabolic factor	Mycobacterium tuberculosis RGTB327			-0.82551
SB_S8_k141_1141180_length_1627_cov_3.0000_2	A10	0.009264	Polysaccharide capsule	Immune modulation	Bacillus cereus AH187			-2.0332
SB_S8_k141_826634_length_503_cov_3.0000_1	A10	0.049861	ESX-1	Effector delivery system	Mycobacterium gilvum PYR-GCK	ESX-1 is required for survival of mycobacteria in vivo; required for (initiation of) granuloma formation; essential for escape from phagosomes into cytosol; essential for cell lysis and cell-to-cell spreading; required for phagosome maturation; essential for induction of immunosuppressive type I interferons and represses conjugation in donor cells (M. smegmatis)		-1.30224
SH-W20A-1310_k141_992975_length_7151_cov_7.9910_4	A10	0.017591	Protein kinase G	Immune modulation	Mycobacterium gilvum Spyr1			-1.75471
SH-W20A-1310_k141_2599700_length_3099_cov_7.4523_1	A10	0.058481	GPL locus	Immune modulation	Mycobacterium sp. JLS			-1.23299
SH-W20A-1310_k141_1193004_length_693_cov_1.0000_2	A10	0.417337	Heme uptake	Nutritional/Metabolic factor	Mycobacterium gilvum PYR-GCK			-0.379513
SH-W20A-1310_k141_3150307_length_661_cov_1.0000_1	A10	0.012672	GroEL	Adherence	Mycobacterium tuberculosis H37Rv			-1.89715
SH-W20A-1310_k141_2891520_length_653_cov_1.0000_1	A10	0.014865	Glutamine synthesis	Nutritional/Metabolic factor	Mycobacterium smegmatis JS623			-1.82784
SH-W20A-1310_k141_1470394_length_636_cov_1.0000_1	A10	0.021395	Proteasome-associated proteins	Stress survival	Mycobacterium ulcerans Agy99			-1.66969
SH-W20A-1310_k141_2092304_length_536_cov_2.0000_1	A10	0.032404	MprAB	Regulation	Mycobacterium vanbaalenii PYR-1	Required for establishment and maintenance of persistent infection		-1.4894
SH-W20A-1310_k141_1421252_length_524_cov_1.0000_1	A10	0.009523	Mce1	Nutritional/Metabolic factor	Mycobacterium avium subsp. paratuberculosis K-10			-2.02123
SH-W20A-1310_k141_673011_length_519_cov_6.6508_1	A10	0.009322	Heme uptake	Nutritional/Metabolic factor	Mycobacterium smegmatis JS623			-2.03049
SH-W20A-1310_k141_2031861_length_501_cov_1.0000_2	A10	0.959171	Trehalose-recycling ABC transporter	Nutritional/Metabolic factor	Mycobacterium vanbaalenii PYR-1			-0.018104
SH-W20A-2180_k141_668482_length_1290_cov_3.0000_1	A10	0.01661	LAM	Immune modulation	Mycobacterium smegmatis str. MC2 155	Important immunomodulator: AraLAM is a potent inducer of chemoattractant cytokines. PILAM can also induce a potent proinflammatory response in macrophages and dendritic cells. ManLAM is involved in the inhibition of phagosome maturation, apoptosis and cytokine secretion, thus may contribute to circumvent the activation of a pulmonary granulocytic response, which may be important in the early immu…		-1.77963
SH-W20A-2180_k141_1034620_length_731_cov_3.0000_1	A10	0.115924	Trehalose-recycling ABC transporter	Nutritional/Metabolic factor	Mycobacterium vanbaalenii PYR-1			-0.935827
SH-W20A-2180_k141_883489_length_587_cov_1.0000_1	A10	0.006414	GroEL	Adherence	Mycobacterium tuberculosis H37Rv			-2.19287
SH-W20A-2180_k141_905086_length_558_cov_2.0000_1	A10	0.124694	Leucine synthesis	Nutritional/Metabolic factor	Mycobacterium gilvum Spyr1			-0.904154
SH-W20A-766_k141_1102310_length_2073_cov_4.0000_2	A10	0.141384	FAS-II	Nutritional/Metabolic factor	Mycobacterium tuberculosis RGTB327			-0.8496
SH-W20A-766_k141_915155_length_1777_cov_5.0000_3	A10	0.008764	PDIM	Immune modulation	Mycobacterium vanbaalenii PYR-1	Play a mainly structural role in providing a stable base for the insertion of other lipid and also play a role as a fluidity modifier, whose function could be to modulate cell wall viscosity; PDIM is crucial for infection by masking pathogen-associated molecular patterns (PAMP) of the cell wall from the innate immune system		-2.0573
SH-W20A-766_k141_71843_length_1045_cov_4.0000_1	A10	0.070966	PDIM	Immune modulation	Mycobacterium gilvum PYR-GCK	Play a mainly structural role in providing a stable base for the insertion of other lipid and also play a role as a fluidity modifier, whose function could be to modulate cell wall viscosity; PDIM is crucial for infection by masking pathogen-associated molecular patterns (PAMP) of the cell wall from the innate immune system		-1.14895
SH-W20A-766_k141_1062232_length_1011_cov_2.9494_1	A10	0.025646	ESX-1	Effector delivery system	Mycobacterium vanbaalenii PYR-1	ESX-1 is required for survival of mycobacteria in vivo; required for (initiation of) granuloma formation; essential for escape from phagosomes into cytosol; essential for cell lysis and cell-to-cell spreading; required for phagosome maturation; essential for induction of immunosuppressive type I interferons and represses conjugation in donor cells (M. smegmatis)		-1.59098
SH-W20A-766_k141_960345_length_768_cov_1.0000_1	A10	0.003664	GPL locus	Immune modulation	Mycobacterium smegmatis JS623			-2.43604
SH-W20A-766_k141_73127_length_764_cov_1.0000_1	A10	0.00369	GPL locus	Immune modulation	Mycobacterium intracellulare MOTT-02			-2.43297
SH-W20A-766_k141_1015348_length_597_cov_1.0000_2	A10	0.057141	FAS-II	Nutritional/Metabolic factor	Mycobacterium tuberculosis RGTB327			-1.24305
SH-W20A-766_k141_1441791_length_589_cov_1.0000_1	A10	0.012671	Rv1837c	Adherence	Mycobacterium tuberculosis H37Rv			-1.89719
SH-W20A-766_k141_850867_length_536_cov_1.0000_1	A10	0.024303	Glutamine synthesis	Nutritional/Metabolic factor	Mycobacterium tuberculosis RGTB327			-1.61434
SMM_0.03_k141_2904859_length_1563_cov_11.6083_1	A10	0.034488	EF-Tu	Adherence	Francisella novicida U112	Surface-expressed elongation factor-Tu (EF-Tu) mediates attachment by interacting with host cell nucleolin		-1.46233
SQ54_0.02_k141_252683_length_1152_cov_3.9288_1	A10	0.005818	EF-Tu	Adherence	Francisella noatunensis subsp. orientalis str. Toba 04	Surface-expressed elongation factor-Tu (EF-Tu) mediates attachment by interacting with host cell nucleolin		-2.23523
SQ54_0.02_k141_1401405_length_709_cov_3.0000_1	A10	0.012724	Trehalose-recycling ABC transporter	Nutritional/Metabolic factor	Mycobacterium tuberculosis H37Rv			-1.89538
SQ54_0.02_k141_1730514_length_539_cov_3.0000_1	A10	0.007979	HSI-1	Effector delivery system	Pseudomonas mendocina ymp	Play role in chronic P. aeruginosa infections	Encoding a protein secretion apparatus for exporting Hcp1, a hexameric protein that forms rings with 40 angstrom internal diameter; a ClpB-like AAA+ family protein, ClpV1, forms a core component of this secretion apparatus and is likely to provide the energy for translocation of Hcp1	-2.09805
SQ54_0.02_k141_1419979_length_506_cov_2.0000_1	A10	0.045699	LPS	Immune modulation	Brucella melitensis bv. 1 str. 16M	Plays a role in entry and early survival inside macrophages; Resistance to innate-immunity anti-bacterial responses; a modulator of the immune response	The entry and early survival stages of smooth Brucella are lipid-raft-dependent. The entry-gateway seems to include Brucella surface-exposed HSP60-PrPc (cellular prion protein) interaction but also a SR-A (class A scavenger)-lipid-A interaction and is also dependent on the LPS O-chain. And the LPS O-chain ensures the Brucella containing vacuole (BCV) aviodance of fusion with lysosomes transiently…	-1.34009
SQ54_0.10_k141_518021_length_1483_cov_13.8525_1	A10	0.122473	EF-Tu	Adherence	Francisella philomiragia subsp. philomiragia ATCC 25017	Surface-expressed elongation factor-Tu (EF-Tu) mediates attachment by interacting with host cell nucleolin		-0.91196
SQ58_0.02_k141_1834558_length_932_cov_4.0000_1	A10	0.022085	EF-Tu	Adherence	Francisella cf. tularensis subsp. novicida 3523	Surface-expressed elongation factor-Tu (EF-Tu) mediates attachment by interacting with host cell nucleolin		-1.6559
SQ58_0.02_k141_1189329_length_827_cov_3.0000_2	A10	0.004985	Type IV pili	Adherence	Pseudomonas syringae pv. syringae B728a	Attaches to host cells, but not to mucin, causing a twitching motility that allows the bacteria to move along the cell surface; biofilm formation	The C-terminal receptor-binding domain of pilin binds to asialoGM1 gangliosides on host cells. Generally, GM1 gangliosides contain a sialic acid moiety. P.aeruginosa produces a neuraminidase which removes sialic acid residues from the GM1 to form the asialoGM1, which is a better receptor for the pili; The asialoGM1 is present in increased abundance on the surface of cystic fibrosis respiratory ep…	-2.30233
SQ58_0.06_k141_513185_length_938_cov_4.0000_1	A10	0.004158	GPL locus	Immune modulation	Mycobacterium smegmatis JS623			-2.38112
SQ62_0.02_k141_868523_length_812_cov_5.0000_1	A10	0.003308	EF-Tu	Adherence	Francisella cf. tularensis subsp. novicida 3523	Surface-expressed elongation factor-Tu (EF-Tu) mediates attachment by interacting with host cell nucleolin		-2.48043
SQ62_0.02_k141_1271992_length_781_cov_2.0000_1	A10	0.006259	EF-Tu	Adherence	Francisella philomiragia subsp. philomiragia ATCC 25017	Surface-expressed elongation factor-Tu (EF-Tu) mediates attachment by interacting with host cell nucleolin		-2.2035
SQ62_0.06_k141_1059194_length_725_cov_2.0000_1	A10	0.003451	BvrR-BvrS	Regulation	Brucella melitensis bv. 1 str. 16M	Controls the expression of genes involved with the maintenance of cell envelope integrity. These genes encode multiple members of the Omp3 family of proteins (Omp25 (also named Omp3a), Omp22 or Omp3b) as well as gene products that modify the fatty acid composition of the lipid A moiety of the LPS; controls the expression of the T4SS VirB		-2.46206
SQ62_0.06_k141_1548633_length_621_cov_4.0000_1	A10	0.008762	EF-Tu	Adherence	Francisella novicida U112	Surface-expressed elongation factor-Tu (EF-Tu) mediates attachment by interacting with host cell nucleolin		-2.0574
SQ62_0.06_k141_1159217_length_608_cov_4.0000_1	A10	0.045478	PDIM	Immune modulation	Mycobacterium gilvum PYR-GCK	Play a mainly structural role in providing a stable base for the insertion of other lipid and also play a role as a fluidity modifier, whose function could be to modulate cell wall viscosity; PDIM is crucial for infection by masking pathogen-associated molecular patterns (PAMP) of the cell wall from the innate immune system		-1.3422
SQ62_0.06_k141_586264_length_546_cov_1.0000_1	A10	0.023239	EF-Tu	Adherence	Francisella sp. TX077308	Surface-expressed elongation factor-Tu (EF-Tu) mediates attachment by interacting with host cell nucleolin		-1.63378
SQ62_0.10_k141_345931_length_577_cov_4.0000_1	A10	0.006661	Pyrimidine biosynthesis	Nutritional/Metabolic factor	Francisella novicida U112	Mediating bacterial resistance to reactive oxygen species (ROS) that is important for phagosomal escape		-2.17646
SQ62_0.10_k141_721869_length_563_cov_2.0000_1	A10	0.014233	T6SS-II	Effector delivery system	Klebsiella oxytoca E718			-1.8467
SQ79_0.02_k141_980812_length_1080_cov_3.0000_2	A10	0.019374	Type IV pili	Adherence	Pseudomonas stutzeri A1501	Attaches to host cells, but not to mucin, causing a twitching motility that allows the bacteria to move along the cell surface; biofilm formation	The C-terminal receptor-binding domain of pilin binds to asialoGM1 gangliosides on host cells. Generally, GM1 gangliosides contain a sialic acid moiety. P.aeruginosa produces a neuraminidase which removes sialic acid residues from the GM1 to form the asialoGM1, which is a better receptor for the pili; The asialoGM1 is present in increased abundance on the surface of cystic fibrosis respiratory ep…	-1.71278
SQ79_0.02_k141_2256872_length_548_cov_2.0000_1	A10	0.066068	ClpC	Stress survival	Listeria monocytogenes EGD-e	An ATPase promoting early escape form the phagosome of macrophages; ClpC is also required for adhesion and invasion, possibly by modulating the expression of InlA,InlB and ActA		-1.18001
SQ79_0.02_k141_1925460_length_506_cov_3.0000_1	A10	0.020312	EF-Tu	Adherence	Francisella philomiragia subsp. philomiragia ATCC 25017	Surface-expressed elongation factor-Tu (EF-Tu) mediates attachment by interacting with host cell nucleolin		-1.69225
SQ79_0.02_k141_676563_length_501_cov_1.0000_1	A10	0.009688	EF-Tu	Adherence	Francisella sp. TX077308	Surface-expressed elongation factor-Tu (EF-Tu) mediates attachment by interacting with host cell nucleolin		-2.01377
SQ79_0.06_k141_274651_length_861_cov_3.0000_2	A10	0.013199	Type IV pili	Adherence	Pseudomonas aeruginosa PAO1	Attaches to host cells, but not to mucin, causing a twitching motility that allows the bacteria to move along the cell surface; biofilm formation	The C-terminal receptor-binding domain of pilin binds to asialoGM1 gangliosides on host cells. Generally, GM1 gangliosides contain a sialic acid moiety. P.aeruginosa produces a neuraminidase which removes sialic acid residues from the GM1 to form the asialoGM1, which is a better receptor for the pili; The asialoGM1 is present in increased abundance on the surface of cystic fibrosis respiratory ep…	-1.87946
SQ79_0.06_k141_1923148_length_807_cov_7.0000_1	A10	0.008486	EF-Tu	Adherence	Francisella philomiragia subsp. philomiragia ATCC 25017	Surface-expressed elongation factor-Tu (EF-Tu) mediates attachment by interacting with host cell nucleolin		-2.0713
SQ79_0.06_k141_709327_length_530_cov_2.0000_1	A10	0.023707	EF-Tu	Adherence	Francisella novicida U112	Surface-expressed elongation factor-Tu (EF-Tu) mediates attachment by interacting with host cell nucleolin		-1.62512
SQ79_0.10_k141_1835479_length_663_cov_4.0000_2	A10	0.101938	Tryptophan synthesis	Nutritional/Metabolic factor	Mycobacterium sp. JLS			-0.991664
SQ79_0.10_k141_1891321_length_513_cov_3.0000_1	A10	0.018407	Mce3	Immune modulation	Mycobacterium ulcerans Agy99			-1.73502
SQ79_0.10_k141_2072533_length_503_cov_3.0000_1	A10	0.029065	O-antigen	Immune modulation	Yersinia pseudotuberculosis IP 32953	LPS O antigen mutants were severely impaired in their ability to colonize the Peyer's patches and did not colonize spleen and liver. The absence of O antigen in the outer membrane affects the expression of other Yersinia virulence factors.		-1.53663
SQ81_0.02_k141_876035_length_600_cov_2.0000_1	A10	0.012222	Mce3	Immune modulation	Mycobacterium gilvum PYR-GCK			-1.91286
SQ81_0.02_k141_1141743_length_567_cov_3.0000_2	A10	0.018558	Type IV pili	Adherence	Pseudomonas aeruginosa PAO1	Attaches to host cells, but not to mucin, causing a twitching motility that allows the bacteria to move along the cell surface; biofilm formation	The C-terminal receptor-binding domain of pilin binds to asialoGM1 gangliosides on host cells. Generally, GM1 gangliosides contain a sialic acid moiety. P.aeruginosa produces a neuraminidase which removes sialic acid residues from the GM1 to form the asialoGM1, which is a better receptor for the pili; The asialoGM1 is present in increased abundance on the surface of cystic fibrosis respiratory ep…	-1.73147
SQ81_0.02_k141_571140_length_552_cov_4.0000_1	A10	0.007525	EF-Tu	Adherence	Francisella philomiragia subsp. philomiragia ATCC 25017	Surface-expressed elongation factor-Tu (EF-Tu) mediates attachment by interacting with host cell nucleolin		-2.12349
SQ81_0.06_k141_1040385_length_502_cov_5.0000_1	A10	0.01972	EF-Tu	Adherence	Francisella philomiragia subsp. philomiragia ATCC 25017	Surface-expressed elongation factor-Tu (EF-Tu) mediates attachment by interacting with host cell nucleolin		-1.70509
SQ81_0.10_k141_1853760_length_692_cov_3.0000_1	A10	0.114318	PDIM	Immune modulation	Mycobacterium gilvum PYR-GCK	Play a mainly structural role in providing a stable base for the insertion of other lipid and also play a role as a fluidity modifier, whose function could be to modulate cell wall viscosity; PDIM is crucial for infection by masking pathogen-associated molecular patterns (PAMP) of the cell wall from the innate immune system		-0.941885
SQ81_0.10_k141_513250_length_618_cov_3.0000_2	A10	0.014825	Zn++ metalloprotease	Exoenzyme	Mycobacterium gilvum PYR-GCK			-1.82901
SQ81_0.10_k141_2389390_length_565_cov_3.0000_1	A10	0.066078	GroEL	Adherence	Mycobacterium tuberculosis H37Rv			-1.17994
SQ82_0.02_k141_410588_length_512_cov_1.7601_1	A10	0.033234	EF-Tu	Adherence	Francisella novicida U112	Surface-expressed elongation factor-Tu (EF-Tu) mediates attachment by interacting with host cell nucleolin		-1.47842
SQ82_0.06_k141_269643_length_744_cov_3.0000_1	A10	0.007746	HSI-1	Effector delivery system	Pseudomonas mendocina ymp	Play role in chronic P. aeruginosa infections	Encoding a protein secretion apparatus for exporting Hcp1, a hexameric protein that forms rings with 40 angstrom internal diameter; a ClpB-like AAA+ family protein, ClpV1, forms a core component of this secretion apparatus and is likely to provide the energy for translocation of Hcp1	-2.11092
SQ82_0.10_k141_897880_length_704_cov_3.0000_2	A10	0.176042	LPS	Immune modulation	Brucella melitensis bv. 1 str. 16M	Plays a role in entry and early survival inside macrophages; Resistance to innate-immunity anti-bacterial responses; a modulator of the immune response	The entry and early survival stages of smooth Brucella are lipid-raft-dependent. The entry-gateway seems to include Brucella surface-exposed HSP60-PrPc (cellular prion protein) interaction but also a SR-A (class A scavenger)-lipid-A interaction and is also dependent on the LPS O-chain. And the LPS O-chain ensures the Brucella containing vacuole (BCV) aviodance of fusion with lysosomes transiently…	-0.754384
SQ82_0.10_k141_803734_length_609_cov_3.0000_1	A10	0.130058	RelA	Regulation	Mycobacterium gilvum PYR-GCK	Associated with stationary phase adaptation and long-term survival	Produce ppGpp (guanosine 5'-diphosphate 3'-diphosphate), an 'alarmone' that suppresses synthesis of stable RNA, induces degradative pathways and modulates expression of genes involved in DNA replication	-0.885863
SQ83_0.10_k141_37148_length_592_cov_1.0000_1	A10	0.006259	Pyrimidine biosynthesis	Nutritional/Metabolic factor	Francisella novicida U112	Mediating bacterial resistance to reactive oxygen species (ROS) that is important for phagosomal escape		-2.2035
SQ84_0.02_k141_717357_length_518_cov_10.0000_1	A10	0.014908	EF-Tu	Adherence	Francisella novicida U112	Surface-expressed elongation factor-Tu (EF-Tu) mediates attachment by interacting with host cell nucleolin		-1.82658
SQ84_0.10_k141_2090748_length_977_cov_3.0000_2	A10	0.075031	LPS	Immune modulation	Brucella melitensis bv. 1 str. 16M	Plays a role in entry and early survival inside macrophages; Resistance to innate-immunity anti-bacterial responses; a modulator of the immune response	The entry and early survival stages of smooth Brucella are lipid-raft-dependent. The entry-gateway seems to include Brucella surface-exposed HSP60-PrPc (cellular prion protein) interaction but also a SR-A (class A scavenger)-lipid-A interaction and is also dependent on the LPS O-chain. And the LPS O-chain ensures the Brucella containing vacuole (BCV) aviodance of fusion with lysosomes transiently…	-1.12476
SQ87_0.02_k141_259901_length_761_cov_4.0000_1	A10	0.018982	BvrR-BvrS	Regulation	Brucella melitensis bv. 1 str. 16M	Controls the expression of genes involved with the maintenance of cell envelope integrity. These genes encode multiple members of the Omp3 family of proteins (Omp25 (also named Omp3a), Omp22 or Omp3b) as well as gene products that modify the fatty acid composition of the lipid A moiety of the LPS; controls the expression of the T4SS VirB		-1.72166
SY_S18_k119_185161_length_518_cov_2.0000_1	A10	0.017809	HSI-1	Effector delivery system	Pseudomonas aeruginosa PAO1	Play role in chronic P. aeruginosa infections	Encoding a protein secretion apparatus for exporting Hcp1, a hexameric protein that forms rings with 40 angstrom internal diameter; a ClpB-like AAA+ family protein, ClpV1, forms a core component of this secretion apparatus and is likely to provide the energy for translocation of Hcp1	-1.74936
SY_S23_k119_1413996_length_916_cov_3.8130_1	A10	0.072613	Polar flagella	Motility	Aeromonas veronii B565	Necessary for motility, adhesion and invasion; glycosylation of the flagellin may play a role in provoking a proinflammatory response		-1.13899
SY_S23_k119_807435_length_594_cov_1.8779_1	A10	0.014281	T6SS-II	Effector delivery system	Klebsiella pneumoniae subsp. pneumoniae HS11286			-1.84524
EGM_k127_7531693_length_2607_cov_7.0000_3	A1	0.095006	LPS	Immune modulation	Brucella melitensis bv. 1 str. 16M	Plays a role in entry and early survival inside macrophages; Resistance to innate-immunity anti-bacterial responses; a modulator of the immune response	The entry and early survival stages of smooth Brucella are lipid-raft-dependent. The entry-gateway seems to include Brucella surface-exposed HSP60-PrPc (cellular prion protein) interaction but also a SR-A (class A scavenger)-lipid-A interaction and is also dependent on the LPS O-chain. And the LPS O-chain ensures the Brucella containing vacuole (BCV) aviodance of fusion with lysosomes transiently…	-1.02225
EGM_k127_2481509_length_744_cov_3.0000_1	A1	0.069354	KatA	Stress survival	Neisseria meningitidis MC58	Detoxifies H2O2; Protects against ROS (Reactive oxygen species), a family of chemical that are oxidized version of molecular oxygen, including hydrogen peroxide, superoxide and hydroxyl radicals		-1.15893
EGM_k127_4266109_length_725_cov_2.0000_1	A1	0.027155	EF-Tu	Adherence	Francisella philomiragia subsp. philomiragia ATCC 25017	Surface-expressed elongation factor-Tu (EF-Tu) mediates attachment by interacting with host cell nucleolin		-1.56615
EGM_k127_5014677_length_692_cov_4.0000_1	A1	0.006604	Isocitrate lyase	Others	Mycobacterium smegmatis str. MC2 155	Required for persistent infection	Isocitrate lyase is the initial enzyme in the glyoxylate shunt, a secondary metabolic pathway that allows bacteria to utilize fatty acids as carbon and energy sources when the availability of primary carbon sources is limiting; Isocitrate lyase, in combination with malate synthase, catalyzes the conversion of isocitrate to malate, a reaction that allows maintenance of the TCA cycle and synthesize…	-2.18019
EGM_k127_4279608_length_590_cov_2.0000_1	A1	0.009459	SigA	Regulation	Mycobacterium tuberculosis CAS/NITR204	Sigma A interacts with a transcriptional activator WhiB3 to allow the expression of genes necessary for virulence		-2.02415
EGM_k127_741779_length_552_cov_3.0000_1	A1	0.055633	O-antigen	Immune modulation	Yersinia pseudotuberculosis IP 32953	LPS O antigen mutants were severely impaired in their ability to colonize the Peyer's patches and did not colonize spleen and liver. The absence of O antigen in the outer membrane affects the expression of other Yersinia virulence factors.		-1.25467
EGM_k127_4966627_length_528_cov_2.0000_1	A1	0.012777	HSI-1	Effector delivery system	Pseudomonas aeruginosa PAO1	Play role in chronic P. aeruginosa infections	Encoding a protein secretion apparatus for exporting Hcp1, a hexameric protein that forms rings with 40 angstrom internal diameter; a ClpB-like AAA+ family protein, ClpV1, forms a core component of this secretion apparatus and is likely to provide the energy for translocation of Hcp1	-1.89357
ENP_k119_169098_length_2199_cov_8.0000_2	A1	0.64494	HSI-1	Effector delivery system	Pseudomonas mendocina ymp	Play role in chronic P. aeruginosa infections	Encoding a protein secretion apparatus for exporting Hcp1, a hexameric protein that forms rings with 40 angstrom internal diameter; a ClpB-like AAA+ family protein, ClpV1, forms a core component of this secretion apparatus and is likely to provide the energy for translocation of Hcp1	-0.190481
FR_k127_556475_length_2318_cov_45.0835_2	A1	0.003245	Type IV pili	Adherence	Pseudomonas mendocina ymp	Attaches to host cells, but not to mucin, causing a twitching motility that allows the bacteria to move along the cell surface; biofilm formation	The C-terminal receptor-binding domain of pilin binds to asialoGM1 gangliosides on host cells. Generally, GM1 gangliosides contain a sialic acid moiety. P.aeruginosa produces a neuraminidase which removes sialic acid residues from the GM1 to form the asialoGM1, which is a better receptor for the pili; The asialoGM1 is present in increased abundance on the surface of cystic fibrosis respiratory ep…	-2.48879
FR_k127_5629393_length_1726_cov_40.0000_2	A1	0.013262	EF-Tu	Adherence	Francisella sp. TX077308	Surface-expressed elongation factor-Tu (EF-Tu) mediates attachment by interacting with host cell nucleolin		-1.87739
FR_k127_6038609_length_1062_cov_31.0000_1	A1	0.140564	Type IV pili	Adherence	Pseudomonas mendocina ymp	Attaches to host cells, but not to mucin, causing a twitching motility that allows the bacteria to move along the cell surface; biofilm formation	The C-terminal receptor-binding domain of pilin binds to asialoGM1 gangliosides on host cells. Generally, GM1 gangliosides contain a sialic acid moiety. P.aeruginosa produces a neuraminidase which removes sialic acid residues from the GM1 to form the asialoGM1, which is a better receptor for the pili; The asialoGM1 is present in increased abundance on the surface of cystic fibrosis respiratory ep…	-0.852126
FR_k127_1374678_length_1048_cov_7.0000_1	A1	0.016721	EF-Tu	Adherence	Francisella noatunensis subsp. orientalis str. Toba 04	Surface-expressed elongation factor-Tu (EF-Tu) mediates attachment by interacting with host cell nucleolin		-1.77674
FR_k127_771758_length_736_cov_9.0000_1	A1	0.026857	EF-Tu	Adherence	Francisella sp. TX077308	Surface-expressed elongation factor-Tu (EF-Tu) mediates attachment by interacting with host cell nucleolin		-1.57094
FR_k127_719201_length_620_cov_11.0000_2	A1	1.35302	Type IV pili	Adherence	Pseudomonas aeruginosa PA7	Attaches to host cells, but not to mucin, causing a twitching motility that allows the bacteria to move along the cell surface; biofilm formation	The C-terminal receptor-binding domain of pilin binds to asialoGM1 gangliosides on host cells. Generally, GM1 gangliosides contain a sialic acid moiety. P.aeruginosa produces a neuraminidase which removes sialic acid residues from the GM1 to form the asialoGM1, which is a better receptor for the pili; The asialoGM1 is present in increased abundance on the surface of cystic fibrosis respiratory ep…	0.131303
FR_k127_257261_length_588_cov_100.0000_2	A1	0.061258	EF-Tu	Adherence	Francisella novicida U112	Surface-expressed elongation factor-Tu (EF-Tu) mediates attachment by interacting with host cell nucleolin		-1.21284
FR_k127_4513032_length_575_cov_19.0000_1	A1	0.020185	Capsule	Immune modulation	Acinetobacter baumannii AB0057	Plays an important role in protecting bacteria from the host innate immune response		-1.69497
FR_k127_379703_length_541_cov_2.0000_1	A1	0.088548	LPS	Immune modulation	Brucella melitensis bv. 1 str. 16M	Plays a role in entry and early survival inside macrophages; Resistance to innate-immunity anti-bacterial responses; a modulator of the immune response	The entry and early survival stages of smooth Brucella are lipid-raft-dependent. The entry-gateway seems to include Brucella surface-exposed HSP60-PrPc (cellular prion protein) interaction but also a SR-A (class A scavenger)-lipid-A interaction and is also dependent on the LPS O-chain. And the LPS O-chain ensures the Brucella containing vacuole (BCV) aviodance of fusion with lysosomes transiently…	-1.05282
FR_k127_567440_length_514_cov_8.0000_1	A1	0.027316	EF-Tu	Adherence	Francisella philomiragia subsp. philomiragia ATCC 25017	Surface-expressed elongation factor-Tu (EF-Tu) mediates attachment by interacting with host cell nucleolin		-1.56358
GOM_k127_2024746_length_1983_cov_30.0000_2	A1	0.420641	HSI-1	Effector delivery system	Pseudomonas mendocina ymp	Play role in chronic P. aeruginosa infections	Encoding a protein secretion apparatus for exporting Hcp1, a hexameric protein that forms rings with 40 angstrom internal diameter; a ClpB-like AAA+ family protein, ClpV1, forms a core component of this secretion apparatus and is likely to provide the energy for translocation of Hcp1	-0.376088
GOM_k127_3900693_length_735_cov_5.0000_1	A1	0.006014	BvrR-BvrS	Regulation	Brucella melitensis bv. 1 str. 16M	Controls the expression of genes involved with the maintenance of cell envelope integrity. These genes encode multiple members of the Omp3 family of proteins (Omp25 (also named Omp3a), Omp22 or Omp3b) as well as gene products that modify the fatty acid composition of the lipid A moiety of the LPS; controls the expression of the T4SS VirB		-2.22084
GOM_k127_4912311_length_664_cov_15.0000_1	A1	0.055727	EF-Tu	Adherence	Francisella philomiragia subsp. philomiragia ATCC 25017	Surface-expressed elongation factor-Tu (EF-Tu) mediates attachment by interacting with host cell nucleolin		-1.25393
HM1_k127_9275822_length_6451_cov_127.2321_5	A1	0.091076	Type IV pili	Adherence	Pseudomonas aeruginosa PAO1	Attaches to host cells, but not to mucin, causing a twitching motility that allows the bacteria to move along the cell surface; biofilm formation	The C-terminal receptor-binding domain of pilin binds to asialoGM1 gangliosides on host cells. Generally, GM1 gangliosides contain a sialic acid moiety. P.aeruginosa produces a neuraminidase which removes sialic acid residues from the GM1 to form the asialoGM1, which is a better receptor for the pili; The asialoGM1 is present in increased abundance on the surface of cystic fibrosis respiratory ep…	-1.0406
HM1_k127_3665887_length_6100_cov_19.9784_4	A1	0.00326	Type IV pili	Adherence	Pseudomonas mendocina ymp	Attaches to host cells, but not to mucin, causing a twitching motility that allows the bacteria to move along the cell surface; biofilm formation	The C-terminal receptor-binding domain of pilin binds to asialoGM1 gangliosides on host cells. Generally, GM1 gangliosides contain a sialic acid moiety. P.aeruginosa produces a neuraminidase which removes sialic acid residues from the GM1 to form the asialoGM1, which is a better receptor for the pili; The asialoGM1 is present in increased abundance on the surface of cystic fibrosis respiratory ep…	-2.48678
HM1_k127_3807845_length_4443_cov_14.0000_4	A1	0.131064	HSI-1	Effector delivery system	Pseudomonas mendocina ymp	Play role in chronic P. aeruginosa infections	Encoding a protein secretion apparatus for exporting Hcp1, a hexameric protein that forms rings with 40 angstrom internal diameter; a ClpB-like AAA+ family protein, ClpV1, forms a core component of this secretion apparatus and is likely to provide the energy for translocation of Hcp1	-0.882517
HM1_k127_8203686_length_3835_cov_26.9738_2	A1	0.009686	HSI-1	Effector delivery system	Pseudomonas fluorescens SBW25	Play role in chronic P. aeruginosa infections	Encoding a protein secretion apparatus for exporting Hcp1, a hexameric protein that forms rings with 40 angstrom internal diameter; a ClpB-like AAA+ family protein, ClpV1, forms a core component of this secretion apparatus and is likely to provide the energy for translocation of Hcp1	-2.01386
HM1_k127_2801880_length_2565_cov_520.0062_1	A1	0.00305	EF-Tu	Adherence	Francisella noatunensis subsp. orientalis str. Toba 04	Surface-expressed elongation factor-Tu (EF-Tu) mediates attachment by interacting with host cell nucleolin		-2.5157
HM1_k127_5326821_length_2372_cov_160.7448_2	A1	0.005415	EF-Tu	Adherence	Francisella tularensis subsp. tularensis SCHU S4	Surface-expressed elongation factor-Tu (EF-Tu) mediates attachment by interacting with host cell nucleolin		-2.2664
HM1_k127_9621493_length_1989_cov_11.0000_2	A1	0.061859	HSI-1	Effector delivery system	Pseudomonas mendocina ymp	Play role in chronic P. aeruginosa infections	Encoding a protein secretion apparatus for exporting Hcp1, a hexameric protein that forms rings with 40 angstrom internal diameter; a ClpB-like AAA+ family protein, ClpV1, forms a core component of this secretion apparatus and is likely to provide the energy for translocation of Hcp1	-1.2086
HM1_k127_13144298_length_1958_cov_5.0000_3	A1	0.018316	Type IV pili	Adherence	Pseudomonas stutzeri A1501	Attaches to host cells, but not to mucin, causing a twitching motility that allows the bacteria to move along the cell surface; biofilm formation	The C-terminal receptor-binding domain of pilin binds to asialoGM1 gangliosides on host cells. Generally, GM1 gangliosides contain a sialic acid moiety. P.aeruginosa produces a neuraminidase which removes sialic acid residues from the GM1 to form the asialoGM1, which is a better receptor for the pili; The asialoGM1 is present in increased abundance on the surface of cystic fibrosis respiratory ep…	-1.73717
HM1_k127_872313_length_1770_cov_34.2027_1	A1	0.011632	HSI-1	Effector delivery system	Pseudomonas mendocina ymp	Play role in chronic P. aeruginosa infections	Encoding a protein secretion apparatus for exporting Hcp1, a hexameric protein that forms rings with 40 angstrom internal diameter; a ClpB-like AAA+ family protein, ClpV1, forms a core component of this secretion apparatus and is likely to provide the energy for translocation of Hcp1	-1.93435
HM1_k127_12589375_length_1685_cov_6.0000_1	A1	0.085171	Type IV pili	Adherence	Pseudomonas mendocina ymp	Attaches to host cells, but not to mucin, causing a twitching motility that allows the bacteria to move along the cell surface; biofilm formation	The C-terminal receptor-binding domain of pilin binds to asialoGM1 gangliosides on host cells. Generally, GM1 gangliosides contain a sialic acid moiety. P.aeruginosa produces a neuraminidase which removes sialic acid residues from the GM1 to form the asialoGM1, which is a better receptor for the pili; The asialoGM1 is present in increased abundance on the surface of cystic fibrosis respiratory ep…	-1.06971
HM1_k127_6183892_length_1659_cov_16.9347_2	A1	0.080568	Type IV pili	Adherence	Pseudomonas aeruginosa PAO1	Attaches to host cells, but not to mucin, causing a twitching motility that allows the bacteria to move along the cell surface; biofilm formation	The C-terminal receptor-binding domain of pilin binds to asialoGM1 gangliosides on host cells. Generally, GM1 gangliosides contain a sialic acid moiety. P.aeruginosa produces a neuraminidase which removes sialic acid residues from the GM1 to form the asialoGM1, which is a better receptor for the pili; The asialoGM1 is present in increased abundance on the surface of cystic fibrosis respiratory ep…	-1.09384
HM1_k127_13224201_length_1493_cov_12.9187_3	A1	0.015182	EF-Tu	Adherence	Francisella novicida U112	Surface-expressed elongation factor-Tu (EF-Tu) mediates attachment by interacting with host cell nucleolin		-1.81867
HM1_k127_9889073_length_1472_cov_19.9807_2	A1	0.032463	Flagella	Motility	Vibrio fischeri ES114	Contributes to the virulence of pathogenic Vibrio through adhesion or biofilm formation	The flagellar regulatory system positively mediates the transcription of diguanylate cyclase CdgD which results in the transcription of a hemagglutinin that enhances intestinal colonization; c-di-GMP directly bound to YcgR interacts with components of the flagellar motor to disrupt flagellar rotation, thereby leading to decreased motility and inducing the biofilm formation	-1.48861
HM1_k127_4076322_length_1051_cov_157.0000_1	A1	0.00319	EF-Tu	Adherence	Francisella noatunensis subsp. orientalis str. Toba 04	Surface-expressed elongation factor-Tu (EF-Tu) mediates attachment by interacting with host cell nucleolin		-2.49621
HM1_k127_10024850_length_989_cov_100.8028_1	A1	0.010571	Type IV pili	Adherence	Pseudomonas stutzeri A1501	Attaches to host cells, but not to mucin, causing a twitching motility that allows the bacteria to move along the cell surface; biofilm formation	The C-terminal receptor-binding domain of pilin binds to asialoGM1 gangliosides on host cells. Generally, GM1 gangliosides contain a sialic acid moiety. P.aeruginosa produces a neuraminidase which removes sialic acid residues from the GM1 to form the asialoGM1, which is a better receptor for the pili; The asialoGM1 is present in increased abundance on the surface of cystic fibrosis respiratory ep…	-1.97588
HM1_k127_16526109_length_914_cov_53.0000_1	A1	0.020458	EF-Tu	Adherence	Francisella philomiragia subsp. philomiragia ATCC 25017	Surface-expressed elongation factor-Tu (EF-Tu) mediates attachment by interacting with host cell nucleolin		-1.68914
HM1_k127_1533284_length_901_cov_7.0000_2	A1	0.093054	HSI-1	Effector delivery system	Pseudomonas mendocina ymp	Play role in chronic P. aeruginosa infections	Encoding a protein secretion apparatus for exporting Hcp1, a hexameric protein that forms rings with 40 angstrom internal diameter; a ClpB-like AAA+ family protein, ClpV1, forms a core component of this secretion apparatus and is likely to provide the energy for translocation of Hcp1	-1.03126
HM1_k127_8287340_length_891_cov_6.0000_1	A1	0.006322	LPS	Immune modulation	Brucella melitensis bv. 1 str. 16M	Plays a role in entry and early survival inside macrophages; Resistance to innate-immunity anti-bacterial responses; a modulator of the immune response	The entry and early survival stages of smooth Brucella are lipid-raft-dependent. The entry-gateway seems to include Brucella surface-exposed HSP60-PrPc (cellular prion protein) interaction but also a SR-A (class A scavenger)-lipid-A interaction and is also dependent on the LPS O-chain. And the LPS O-chain ensures the Brucella containing vacuole (BCV) aviodance of fusion with lysosomes transiently…	-2.19915
HM1_k127_8741274_length_702_cov_633.0000_1	A1	0.006376	T6SS-II	Effector delivery system	Klebsiella oxytoca E718			-2.19545
HM1_k127_491880_length_699_cov_30.0769_1	A1	0.00695	Putida K1-T6SS	Effector delivery system	Pseudomonas syringae pv. syringae B728a			-2.15802
HM1_k127_13119284_length_639_cov_6.0000_1	A1	0.007782	Type IV pili	Adherence	Pseudomonas aeruginosa PAO1	Attaches to host cells, but not to mucin, causing a twitching motility that allows the bacteria to move along the cell surface; biofilm formation	The C-terminal receptor-binding domain of pilin binds to asialoGM1 gangliosides on host cells. Generally, GM1 gangliosides contain a sialic acid moiety. P.aeruginosa produces a neuraminidase which removes sialic acid residues from the GM1 to form the asialoGM1, which is a better receptor for the pili; The asialoGM1 is present in increased abundance on the surface of cystic fibrosis respiratory ep…	-2.10891
HM1_k127_8514120_length_626_cov_6.0000_1	A1	0.022242	HSI-1	Effector delivery system	Pseudomonas mendocina ymp	Play role in chronic P. aeruginosa infections	Encoding a protein secretion apparatus for exporting Hcp1, a hexameric protein that forms rings with 40 angstrom internal diameter; a ClpB-like AAA+ family protein, ClpV1, forms a core component of this secretion apparatus and is likely to provide the energy for translocation of Hcp1	-1.65283
HM1_k127_10919481_length_626_cov_3.0000_1	A1	0.008211	LPS	Immune modulation	Brucella melitensis bv. 1 str. 16M	Plays a role in entry and early survival inside macrophages; Resistance to innate-immunity anti-bacterial responses; a modulator of the immune response	The entry and early survival stages of smooth Brucella are lipid-raft-dependent. The entry-gateway seems to include Brucella surface-exposed HSP60-PrPc (cellular prion protein) interaction but also a SR-A (class A scavenger)-lipid-A interaction and is also dependent on the LPS O-chain. And the LPS O-chain ensures the Brucella containing vacuole (BCV) aviodance of fusion with lysosomes transiently…	-2.0856
HM1_k127_5639430_length_555_cov_4.0000_1	A1	0.010966	Pyrimidine biosynthesis	Nutritional/Metabolic factor	Francisella noatunensis subsp. orientalis str. Toba 04	Mediating bacterial resistance to reactive oxygen species (ROS) that is important for phagosomal escape		-1.95995
HM1_k127_15006107_length_547_cov_4.0000_1	A1	0.079235	Flagella	Motility	Legionella pneumophila subsp. pneumophila str. Philadelphia 1	Not required for intracellular growth but enhance the invasion capacity		-1.10108
HM1_k127_8308732_length_531_cov_4.0000_1	A1	0.015754	EF-Tu	Adherence	Francisella philomiragia subsp. philomiragia ATCC 25017	Surface-expressed elongation factor-Tu (EF-Tu) mediates attachment by interacting with host cell nucleolin		-1.80261
HM1_k127_17412232_length_528_cov_19.0000_1	A1	0.012777	LPS	Immune modulation	Brucella melitensis bv. 1 str. 16M	Plays a role in entry and early survival inside macrophages; Resistance to innate-immunity anti-bacterial responses; a modulator of the immune response	The entry and early survival stages of smooth Brucella are lipid-raft-dependent. The entry-gateway seems to include Brucella surface-exposed HSP60-PrPc (cellular prion protein) interaction but also a SR-A (class A scavenger)-lipid-A interaction and is also dependent on the LPS O-chain. And the LPS O-chain ensures the Brucella containing vacuole (BCV) aviodance of fusion with lysosomes transiently…	-1.89357
HM1_k127_2413_length_519_cov_6.0051_1	A1	0.022734	KatA	Stress survival	Neisseria meningitidis M01-240355	Detoxifies H2O2; Protects against ROS (Reactive oxygen species), a family of chemical that are oxidized version of molecular oxygen, including hydrogen peroxide, superoxide and hydroxyl radicals		-1.64332
HM3_k127_8393858_length_10561_cov_9.0444_6	A1	0.002643	EF-Tu	Adherence	Francisella noatunensis subsp. orientalis str. Toba 04	Surface-expressed elongation factor-Tu (EF-Tu) mediates attachment by interacting with host cell nucleolin		-2.5779
HM3_k127_9037473_length_1775_cov_7.0000_1	A1	0.422892	LPS	Immune modulation	Brucella melitensis bv. 1 str. 16M	Plays a role in entry and early survival inside macrophages; Resistance to innate-immunity anti-bacterial responses; a modulator of the immune response	The entry and early survival stages of smooth Brucella are lipid-raft-dependent. The entry-gateway seems to include Brucella surface-exposed HSP60-PrPc (cellular prion protein) interaction but also a SR-A (class A scavenger)-lipid-A interaction and is also dependent on the LPS O-chain. And the LPS O-chain ensures the Brucella containing vacuole (BCV) aviodance of fusion with lysosomes transiently…	-0.373771
HM3_k127_2864162_length_1539_cov_8.0000_1	A1	0.012649	Type IV pili	Adherence	Pseudomonas aeruginosa PAO1	Attaches to host cells, but not to mucin, causing a twitching motility that allows the bacteria to move along the cell surface; biofilm formation	The C-terminal receptor-binding domain of pilin binds to asialoGM1 gangliosides on host cells. Generally, GM1 gangliosides contain a sialic acid moiety. P.aeruginosa produces a neuraminidase which removes sialic acid residues from the GM1 to form the asialoGM1, which is a better receptor for the pili; The asialoGM1 is present in increased abundance on the surface of cystic fibrosis respiratory ep…	-1.89794
HM3_k127_12937448_length_1416_cov_5.0000_2	A1	0.714111	B. cereus exo-polysaccharide (BPS)	Immune modulation	Bacillus cereus G9241			-0.146234
HM3_k127_2863121_length_1250_cov_5.0000_2	A1	0.012777	HSI-1	Effector delivery system	Pseudomonas aeruginosa PAO1	Play role in chronic P. aeruginosa infections	Encoding a protein secretion apparatus for exporting Hcp1, a hexameric protein that forms rings with 40 angstrom internal diameter; a ClpB-like AAA+ family protein, ClpV1, forms a core component of this secretion apparatus and is likely to provide the energy for translocation of Hcp1	-1.89357
HM3_k127_7224162_length_1066_cov_15.0000_1	A1	0.512135	EF-Tu	Adherence	Francisella novicida U112	Surface-expressed elongation factor-Tu (EF-Tu) mediates attachment by interacting with host cell nucleolin		-0.290616
HM3_k127_10559594_length_929_cov_4.0000_2	A1	0.023264	HSI-1	Effector delivery system	Pseudomonas mendocina ymp	Play role in chronic P. aeruginosa infections	Encoding a protein secretion apparatus for exporting Hcp1, a hexameric protein that forms rings with 40 angstrom internal diameter; a ClpB-like AAA+ family protein, ClpV1, forms a core component of this secretion apparatus and is likely to provide the energy for translocation of Hcp1	-1.63332
HM3_k127_12838942_length_912_cov_4.0000_1	A1	0.0777	EF-Tu	Adherence	Mycoplasma mycoides subsp. mycoides SC str. PG1			-1.10958
HM3_k127_8395964_length_891_cov_5.0000_1	A1	0.095928	EF-Tu	Adherence	Francisella novicida U112	Surface-expressed elongation factor-Tu (EF-Tu) mediates attachment by interacting with host cell nucleolin		-1.01805
HM3_k127_9957936_length_868_cov_3.0000_1	A1	0.030466	HSI-1	Effector delivery system	Pseudomonas fluorescens SBW25	Play role in chronic P. aeruginosa infections	Encoding a protein secretion apparatus for exporting Hcp1, a hexameric protein that forms rings with 40 angstrom internal diameter; a ClpB-like AAA+ family protein, ClpV1, forms a core component of this secretion apparatus and is likely to provide the energy for translocation of Hcp1	-1.51618
HM3_k127_4851602_length_778_cov_3.0000_1	A1	0.02777	Type IV pili	Adherence	Pseudomonas aeruginosa PAO1	Attaches to host cells, but not to mucin, causing a twitching motility that allows the bacteria to move along the cell surface; biofilm formation	The C-terminal receptor-binding domain of pilin binds to asialoGM1 gangliosides on host cells. Generally, GM1 gangliosides contain a sialic acid moiety. P.aeruginosa produces a neuraminidase which removes sialic acid residues from the GM1 to form the asialoGM1, which is a better receptor for the pili; The asialoGM1 is present in increased abundance on the surface of cystic fibrosis respiratory ep…	-1.55642
HM3_k127_14504192_length_728_cov_4.0000_2	A1	0.350717	CsrA	Regulation	Legionella pneumophila subsp. pneumophila str. Philadelphia 1	Post-transcriptional repression of the transmission regulon	Binds to particular mRNAs at a consensus sequence encompassing the ribosome binding site (RBS), destabilizing the mRNAs and preventing their translation	-0.455043
HM3_k127_17726008_length_726_cov_11.0000_1	A1	0.029234	LPS	Immune modulation	Pseudomonas aeruginosa PA7	Mediates biological effects including resistance to serum killing and phagocytosis; the binding to normal CFTR (cystic fibrosis transmembrane conductance regulator) and invasion of host cells may make a contribution to virulence in the human eye; internalization by binding to normal CFTR protein expressed by airway epithelial cells followed by desquamation of bacteria-laden epithelial cells, cons…	Binding interaction occurs between the first extracellular loop of CFTR (predicted to be in amino acids 108-117 of the mature protein) and the complete outer portion of the core polysaccharide of the LPS	-1.53411
HM3_k127_6945288_length_703_cov_3.0000_1	A1	0.028717	HSI-1	Effector delivery system	Pseudomonas aeruginosa PAO1	Play role in chronic P. aeruginosa infections	Encoding a protein secretion apparatus for exporting Hcp1, a hexameric protein that forms rings with 40 angstrom internal diameter; a ClpB-like AAA+ family protein, ClpV1, forms a core component of this secretion apparatus and is likely to provide the energy for translocation of Hcp1	-1.54186
HM3_k127_16208945_length_699_cov_3.0000_1	A1	0.009225	HSI-1	Effector delivery system	Pseudomonas aeruginosa PAO1	Play role in chronic P. aeruginosa infections	Encoding a protein secretion apparatus for exporting Hcp1, a hexameric protein that forms rings with 40 angstrom internal diameter; a ClpB-like AAA+ family protein, ClpV1, forms a core component of this secretion apparatus and is likely to provide the energy for translocation of Hcp1	-2.03503
HM3_k127_1685564_length_658_cov_5.0000_1	A1	0.018681	LPS	Immune modulation	Pseudomonas aeruginosa PA7	Mediates biological effects including resistance to serum killing and phagocytosis; the binding to normal CFTR (cystic fibrosis transmembrane conductance regulator) and invasion of host cells may make a contribution to virulence in the human eye; internalization by binding to normal CFTR protein expressed by airway epithelial cells followed by desquamation of bacteria-laden epithelial cells, cons…	Binding interaction occurs between the first extracellular loop of CFTR (predicted to be in amino acids 108-117 of the mature protein) and the complete outer portion of the core polysaccharide of the LPS	-1.7286
HM3_k127_17530682_length_543_cov_4.0000_2	A1	0.190011	EF-Tu	Adherence	Francisella novicida U112	Surface-expressed elongation factor-Tu (EF-Tu) mediates attachment by interacting with host cell nucleolin		-0.721221
HM3_k127_7591664_length_532_cov_2.0000_1	A1	0.015182	EF-Tu	Adherence	Francisella philomiragia subsp. philomiragia ATCC 25017	Surface-expressed elongation factor-Tu (EF-Tu) mediates attachment by interacting with host cell nucleolin		-1.81867
HM3_k127_1147020_length_520_cov_2.0000_1	A1	0.016673	PrrA/B	Regulation	Mycobacterium vanbaalenii PYR-1			-1.77799
HM3_k127_9212316_length_518_cov_2.0000_1	A1	0.013428	Trehalose-recycling ABC transporter	Nutritional/Metabolic factor	Mycobacterium leprae TN			-1.87199
HM3_k127_3166687_length_505_cov_3.0000_1	A1	0.083438	KatG	Stress survival	Mycobacterium avium subsp. paratuberculosis K-10	Catalase:peroxidase degrades H2O2 and organic peroxides, the major role is to catabolize the peroxides generated by phagocyte NADPH oxidase		-1.07864
HM5_k127_5244291_length_4397_cov_111.0000_2	A1	0.023308	HSI-1	Effector delivery system	Pseudomonas aeruginosa LESB58	Play role in chronic P. aeruginosa infections	Encoding a protein secretion apparatus for exporting Hcp1, a hexameric protein that forms rings with 40 angstrom internal diameter; a ClpB-like AAA+ family protein, ClpV1, forms a core component of this secretion apparatus and is likely to provide the energy for translocation of Hcp1	-1.63249
HM5_k127_2115500_length_2354_cov_245.7930_2	A1	0.067297	Capsule	Immune modulation	Streptococcus pneumoniae TIGR4	Resistant to complement deposition and masks cell wall-associated complement from being recognized by the complement receptors on phagocytes		-1.172
HM5_k127_3225672_length_840_cov_24.0000_1	A1	0.017684	EF-Tu	Adherence	Francisella philomiragia subsp. philomiragia ATCC 25017	Surface-expressed elongation factor-Tu (EF-Tu) mediates attachment by interacting with host cell nucleolin		-1.75242
HM5_k127_1948057_length_592_cov_20.0000_1	A1	0.034674	EF-Tu	Adherence	Francisella philomiragia subsp. philomiragia ATCC 25017	Surface-expressed elongation factor-Tu (EF-Tu) mediates attachment by interacting with host cell nucleolin		-1.46
HM_SQ_k127_5072323_length_16095_cov_14.6966_16	A1	0.007161	SenX3	Regulation	Mycobacterium vanbaalenii PYR-1			-2.14503
HM_SQ_k127_26397845_length_15951_cov_11.5313_5	A1	0.005421	Mycobactin	Nutritional/Metabolic factor	Mycobacterium tuberculosis str. Haarlem/NITR202	Cell-association mycobactin participates in iron internalization and/or to serve as a temporary iron-holding molecule to prevent sudden influx of excess iron if the metal suddenly becomes available after a period of iron limitation		-2.26592
HM_SQ_k127_8731132_length_13597_cov_11.4914_4	A1	0.074646	Type IV pili	Adherence	Pseudomonas mendocina ymp	Attaches to host cells, but not to mucin, causing a twitching motility that allows the bacteria to move along the cell surface; biofilm formation	The C-terminal receptor-binding domain of pilin binds to asialoGM1 gangliosides on host cells. Generally, GM1 gangliosides contain a sialic acid moiety. P.aeruginosa produces a neuraminidase which removes sialic acid residues from the GM1 to form the asialoGM1, which is a better receptor for the pili; The asialoGM1 is present in increased abundance on the surface of cystic fibrosis respiratory ep…	-1.12699
HM_SQ_k127_14971846_length_11669_cov_14.6393_11	A1	0.181299	LPS	Immune modulation	Brucella melitensis bv. 1 str. 16M	Plays a role in entry and early survival inside macrophages; Resistance to innate-immunity anti-bacterial responses; a modulator of the immune response	The entry and early survival stages of smooth Brucella are lipid-raft-dependent. The entry-gateway seems to include Brucella surface-exposed HSP60-PrPc (cellular prion protein) interaction but also a SR-A (class A scavenger)-lipid-A interaction and is also dependent on the LPS O-chain. And the LPS O-chain ensures the Brucella containing vacuole (BCV) aviodance of fusion with lysosomes transiently…	-0.741605
HM_SQ_k127_25630747_length_11575_cov_137.0000_3	A1	0.002615	GPL locus	Immune modulation	Mycobacterium vanbaalenii PYR-1			-2.58253
HM_SQ_k127_16027932_length_10828_cov_12.0000_2	A1	0.00319	Antigen 85	Adherence	Mycobacterium vanbaalenii PYR-1	Mycolyltransferase activity that transfer long-chain mycolic acids to trehalose derivatives (i.e., cord factor, a toxic glycolipid consisting of two mycolic acid molecules linked to trehalose by the hydroxyl groups of carbons 6 and 6' --> trehalose 6,6'-dimycolate (TDM), is an important immunomodulatory component of the cell wall), pivotal for the biosynthesis of the mycobacterial cell wall and f…		-2.49621
HM_SQ_k127_3658240_length_9682_cov_7.0000_16	A1	0.006114	EF-Tu	Adherence	Francisella noatunensis subsp. orientalis str. Toba 04	Surface-expressed elongation factor-Tu (EF-Tu) mediates attachment by interacting with host cell nucleolin		-2.21367
HM_SQ_k127_1990005_length_7902_cov_123.0000_7	A1	0.00418	Proline synthesis	Nutritional/Metabolic factor	Mycobacterium vanbaalenii PYR-1			-2.37882
HM_SQ_k127_10407869_length_6506_cov_11.1588_6	A1	0.010066	SigH	Regulation	Mycobacterium vanbaalenii PYR-1	Involved in response to heat shock and oxidative stress		-1.99714
HM_SQ_k127_2735135_length_6146_cov_11.0950_2	A1	0.002284	Trehalose-recycling ABC transporter	Nutritional/Metabolic factor	Mycobacterium gilvum Spyr1			-2.6413
HM_SQ_k127_9769237_length_4669_cov_31.0000_4	A1	0.011602	TFP	Adherence	Acinetobacter baumannii ACICU	Essential for twitching motility and natural competence, and contribute to host cell adherence		-1.93547
HM_SQ_k127_16499979_length_4467_cov_11.0000_1	A1	0.005305	EF-Tu	Adherence	Francisella noatunensis subsp. orientalis str. Toba 04	Surface-expressed elongation factor-Tu (EF-Tu) mediates attachment by interacting with host cell nucleolin		-2.27531
HM_SQ_k127_11493460_length_4297_cov_13.0000_2	A1	0.120852	Type IV pili	Adherence	Pseudomonas aeruginosa PAO1	Attaches to host cells, but not to mucin, causing a twitching motility that allows the bacteria to move along the cell surface; biofilm formation	The C-terminal receptor-binding domain of pilin binds to asialoGM1 gangliosides on host cells. Generally, GM1 gangliosides contain a sialic acid moiety. P.aeruginosa produces a neuraminidase which removes sialic acid residues from the GM1 to form the asialoGM1, which is a better receptor for the pili; The asialoGM1 is present in increased abundance on the surface of cystic fibrosis respiratory ep…	-0.917746
HM_SQ_k127_24225884_length_3802_cov_8.9807_3	A1	0.003592	MmaA4	Others	Mycobacterium gilvum Spyr1	Methyltransferase forms methoxy and keto derivatives of the meromycolic acid chain		-2.44466
HM_SQ_k127_30485178_length_3799_cov_21.0000_5	A1	0.009779	Type IV pili	Adherence	Pseudomonas stutzeri A1501	Attaches to host cells, but not to mucin, causing a twitching motility that allows the bacteria to move along the cell surface; biofilm formation	The C-terminal receptor-binding domain of pilin binds to asialoGM1 gangliosides on host cells. Generally, GM1 gangliosides contain a sialic acid moiety. P.aeruginosa produces a neuraminidase which removes sialic acid residues from the GM1 to form the asialoGM1, which is a better receptor for the pili; The asialoGM1 is present in increased abundance on the surface of cystic fibrosis respiratory ep…	-2.00971
HM_SQ_k127_18675810_length_3534_cov_23.0000_2	A1	0.007254	HSI-1	Effector delivery system	Pseudomonas aeruginosa PAO1	Play role in chronic P. aeruginosa infections	Encoding a protein secretion apparatus for exporting Hcp1, a hexameric protein that forms rings with 40 angstrom internal diameter; a ClpB-like AAA+ family protein, ClpV1, forms a core component of this secretion apparatus and is likely to provide the energy for translocation of Hcp1	-2.13942
HM_SQ_k127_29297124_length_3323_cov_14.0000_2	A1	0.012372	HSI-1	Effector delivery system	Pseudomonas mendocina ymp	Play role in chronic P. aeruginosa infections	Encoding a protein secretion apparatus for exporting Hcp1, a hexameric protein that forms rings with 40 angstrom internal diameter; a ClpB-like AAA+ family protein, ClpV1, forms a core component of this secretion apparatus and is likely to provide the energy for translocation of Hcp1	-1.90756
HM_SQ_k127_29297124_length_3323_cov_14.0000_3	A1	0.013597	HSI-1	Effector delivery system	Pseudomonas fluorescens SBW25	Play role in chronic P. aeruginosa infections	Encoding a protein secretion apparatus for exporting Hcp1, a hexameric protein that forms rings with 40 angstrom internal diameter; a ClpB-like AAA+ family protein, ClpV1, forms a core component of this secretion apparatus and is likely to provide the energy for translocation of Hcp1	-1.86656
HM_SQ_k127_10716234_length_3221_cov_141.0000_2	A1	0.013262	EF-Tu	Adherence	Francisella philomiragia subsp. philomiragia ATCC 25017	Surface-expressed elongation factor-Tu (EF-Tu) mediates attachment by interacting with host cell nucleolin		-1.87739
HM_SQ_k127_3388162_length_3037_cov_415.0000_3	A1	0.001407	KatAB	Stress survival	Legionella pneumophila subsp. pneumophila str. Philadelphia 1	A periplasmic catalase, expressed maximally during the post-exponential phase; important for intracellular survival and transmission		-2.85171
HM_SQ_k127_29770770_length_2951_cov_9.0000_2	A1	0.004624	Trehalose-recycling ABC transporter	Nutritional/Metabolic factor	Mycobacterium vanbaalenii PYR-1			-2.33498
HM_SQ_k127_24174119_length_2932_cov_5.0000_3	A1	0.574327	CsrA	Regulation	Legionella pneumophila subsp. pneumophila str. Philadelphia 1	Post-transcriptional repression of the transmission regulon	Binds to particular mRNAs at a consensus sequence encompassing the ribosome binding site (RBS), destabilizing the mRNAs and preventing their translation	-0.240841
HM_SQ_k127_13160538_length_2910_cov_8.0000_1	A1	0.017002	O-antigen	Immune modulation	Yersinia pseudotuberculosis IP 32953	LPS O antigen mutants were severely impaired in their ability to colonize the Peyer's patches and did not colonize spleen and liver. The absence of O antigen in the outer membrane affects the expression of other Yersinia virulence factors.		-1.7695
HM_SQ_k127_6624240_length_2835_cov_13.0000_3	A1	0.649452	Capsular polysaccharide	Immune modulation	Vibrio vulnificus YJ016			-0.187453
HM_SQ_k127_17790633_length_2465_cov_17.8576_3	A1	0.032463	Flagella	Motility	Pseudomonas aeruginosa PAO1	Swimming motility; play a role in biofilm formation and other pathogenic adaptations		-1.48861
HM_SQ_k127_27140483_length_2400_cov_8.0000_3	A1	0.118398	Type IV pili	Adherence	Pseudomonas syringae pv. tomato str. DC3000	Attaches to host cells, but not to mucin, causing a twitching motility that allows the bacteria to move along the cell surface; biofilm formation	The C-terminal receptor-binding domain of pilin binds to asialoGM1 gangliosides on host cells. Generally, GM1 gangliosides contain a sialic acid moiety. P.aeruginosa produces a neuraminidase which removes sialic acid residues from the GM1 to form the asialoGM1, which is a better receptor for the pili; The asialoGM1 is present in increased abundance on the surface of cystic fibrosis respiratory ep…	-0.926656
HM_SQ_k127_13048106_length_2390_cov_6.0000_3	A1	0.012982	Type IV pili	Adherence	Pseudomonas stutzeri A1501	Attaches to host cells, but not to mucin, causing a twitching motility that allows the bacteria to move along the cell surface; biofilm formation	The C-terminal receptor-binding domain of pilin binds to asialoGM1 gangliosides on host cells. Generally, GM1 gangliosides contain a sialic acid moiety. P.aeruginosa produces a neuraminidase which removes sialic acid residues from the GM1 to form the asialoGM1, which is a better receptor for the pili; The asialoGM1 is present in increased abundance on the surface of cystic fibrosis respiratory ep…	-1.88666
HM_SQ_k127_20517705_length_2375_cov_4.0000_1	A1	0.004877	LAM	Immune modulation	Mycobacterium marinum M	Important immunomodulator: AraLAM is a potent inducer of chemoattractant cytokines. PILAM can also induce a potent proinflammatory response in macrophages and dendritic cells. ManLAM is involved in the inhibition of phagosome maturation, apoptosis and cytokine secretion, thus may contribute to circumvent the activation of a pulmonary granulocytic response, which may be important in the early immu…		-2.31185
HM_SQ_k127_15060583_length_2028_cov_3.0000_1	A1	0.004327	Carboxylesterase	Effector delivery system	Mycobacterium ulcerans Agy99			-2.36381
HM_SQ_k127_21493933_length_1878_cov_6.0000_3	A1	0.04037	KatA	Stress survival	Neisseria gonorrhoeae FA 1090	Detoxifies H2O2; Protects against ROS (Reactive oxygen species), a family of chemical that are oxidized version of molecular oxygen, including hydrogen peroxide, superoxide and hydroxyl radicals		-1.39394
HM_SQ_k127_17323993_length_1861_cov_80.0000_1	A1	0.02903	EF-Tu	Adherence	Francisella philomiragia subsp. philomiragia ATCC 25017	Surface-expressed elongation factor-Tu (EF-Tu) mediates attachment by interacting with host cell nucleolin		-1.53715
HM_SQ_k127_5587000_length_1817_cov_4.0107_1	A1	0.008211	HSI-1	Effector delivery system	Pseudomonas aeruginosa PAO1	Play role in chronic P. aeruginosa infections	Encoding a protein secretion apparatus for exporting Hcp1, a hexameric protein that forms rings with 40 angstrom internal diameter; a ClpB-like AAA+ family protein, ClpV1, forms a core component of this secretion apparatus and is likely to provide the energy for translocation of Hcp1	-2.0856
HM_SQ_k127_21635535_length_1793_cov_9.0000_1	A1	0.007081	KatA	Stress survival	Neisseria gonorrhoeae FA 1090	Detoxifies H2O2; Protects against ROS (Reactive oxygen species), a family of chemical that are oxidized version of molecular oxygen, including hydrogen peroxide, superoxide and hydroxyl radicals		-2.14991
HM_SQ_k127_28052814_length_1790_cov_6.0000_3	A1	0.236796	Type IV pili	Adherence	Pseudomonas aeruginosa PAO1	Attaches to host cells, but not to mucin, causing a twitching motility that allows the bacteria to move along the cell surface; biofilm formation	The C-terminal receptor-binding domain of pilin binds to asialoGM1 gangliosides on host cells. Generally, GM1 gangliosides contain a sialic acid moiety. P.aeruginosa produces a neuraminidase which removes sialic acid residues from the GM1 to form the asialoGM1, which is a better receptor for the pili; The asialoGM1 is present in increased abundance on the surface of cystic fibrosis respiratory ep…	-0.625626
HM_SQ_k127_1327626_length_1720_cov_327.0000_1	A1	0.526593	Type IV pili	Adherence	Pseudomonas aeruginosa PAO1	Attaches to host cells, but not to mucin, causing a twitching motility that allows the bacteria to move along the cell surface; biofilm formation	The C-terminal receptor-binding domain of pilin binds to asialoGM1 gangliosides on host cells. Generally, GM1 gangliosides contain a sialic acid moiety. P.aeruginosa produces a neuraminidase which removes sialic acid residues from the GM1 to form the asialoGM1, which is a better receptor for the pili; The asialoGM1 is present in increased abundance on the surface of cystic fibrosis respiratory ep…	-0.278525
HM_SQ_k127_19322175_length_1711_cov_6.0000_1	A1	0.001641	PDIM	Immune modulation	Mycobacterium liflandii 128FXT	Play a mainly structural role in providing a stable base for the insertion of other lipid and also play a role as a fluidity modifier, whose function could be to modulate cell wall viscosity; PDIM is crucial for infection by masking pathogen-associated molecular patterns (PAMP) of the cell wall from the innate immune system		-2.78489
HM_SQ_k127_24012838_length_1667_cov_5.0000_3	A1	0.033196	Flagella	Motility	Pseudomonas aeruginosa PAO1	Swimming motility; play a role in biofilm formation and other pathogenic adaptations		-1.47891
HM_SQ_k127_26418921_length_1621_cov_7.2510_3	A1	0.046701	EF-Tu	Adherence	Francisella noatunensis subsp. orientalis str. Toba 04	Surface-expressed elongation factor-Tu (EF-Tu) mediates attachment by interacting with host cell nucleolin		-1.33067
[truncated: 109,090 more rows]
