# Supplementary material for: The risk of pathogenicity and antibiotic resistance in deep-sea cold seep microorganisms
Source: mSystems. 2025 May 21;10(6):e01571-24. doi: 10.1128/msystems.01571-24 (PMC12172429; doi:10.1128/msystems.01571-24)
Supplement: Table S3 — Expression levels of VFs. [file msystems.01571-24-s0004.xlsx]

## Sheet: Table S3
Supplementary Table 3. Expression levels of VFs from each MAG at different sites, in the unit of Transcripts Per Million (TPM).
gene_id	Site	depth	TPM	combined_func	Database	category	subtype	lgTPM
HM5_GDNA3_sbin_5_k141_881929_length_47624_cov_125.0782_45	JL_0.02	0.01	17.7801	VF	VFDB	Adherence	tuf	1.24993
HM_c_0.1_sbin_3_k127_179649_length_15115_cov_65.0000_12	JL_0.02	0.01	23.1273	VF	VFDB	Adherence	tufA	1.36413
OT_A10_sbin_18_k141_2860440_length_9112_cov_10.3417_1	JL_0.02	0.01	88.3393	VF	VFDB	Nutritional/Metabolic factor	sugB	1.94615
OT_A10_sbin_7_k141_4026119_length_3477_cov_7.6631_5	JL_0.02	0.01	54.3833	VF	VFDB	Immune modulation	acpXL	1.73547
OT_A1_sbin_27_k141_5064827_length_5437_cov_3.0000_1	JL_0.02	0.01	52.6239	VF	VFDB	Adherence	tuf	1.72118
OT_A3_sbin_49_k141_6432187_length_4433_cov_4.8733_4	JL_0.02	0.01	390.955	VF	VFDB	Adherence	eno	2.59213
OT_A4_sbin_7_k141_4316666_length_6129_cov_4.9853_5	JL_0.02	0.01	0.005729	VF	VFDB	Adherence	tufA	-2.24192
OT_A6_sbin_17_k141_1090065_length_24551_cov_41.9630_5	JL_0.02	0.01	210.154	VF	VFDB	Adherence	sthB	2.32254
OT_A6_sbin_17_k141_1128598_length_55729_cov_40.7949_29	JL_0.02	0.01	408.018	VF	VFDB	Motility	flhD	2.61068
OT_A6_sbin_17_k141_1128598_length_55729_cov_40.7949_30	JL_0.02	0.01	112.988	VF	VFDB	Motility	flhC	2.05303
OT_A6_sbin_17_k141_1329893_length_16373_cov_41.0000_8	JL_0.02	0.01	7.29105	VF	VFDB	Regulation	rpoS	0.86279
OT_A6_sbin_17_k141_2902103_length_32994_cov_40.9464_19	JL_0.02	0.01	55.8251	VF	VFDB	Motility	fliN	1.74683
OT_A6_sbin_17_k141_2902103_length_32994_cov_40.9464_22	JL_0.02	0.01	30.8686	VF	VFDB	Motility	fliQ	1.48952
OT_A6_sbin_17_k141_2902103_length_32994_cov_40.9464_3	JL_0.02	0.01	677.183	VF	VFDB	Motility	fliS	2.83071
OT_A6_sbin_17_k141_513797_length_78998_cov_40.9236_43	JL_0.02	0.01	172.526	VF	VFDB	Effector delivery system	avrA	2.23685
OT_A9_sbin_43_k141_224408_length_1275_cov_3.0000_1	JL_0.02	0.01	0.284433	VF	VFDB	Immune modulation	ppsD	-0.54602
OT_A9_sbin_43_k141_5762498_length_1769_cov_4.0000_5	JL_0.02	0.01	13.4935	VF	VFDB	Regulation	prrA	1.13013
HY4_GJ-DNA-9_sbin_13_k141_1497766_length_12449_cov_5.0000_11	JL_0.02	0.01	10.3278	VF	VFDB	Motility	cheY	1.01401
HY4_cobin_69_k127_3045071_length_2706_cov_5.0000_1	JL_0.02	0.01	48.7684	VF	VFDB	Motility	motC	1.68814
HY4_cobin_69_k127_3045071_length_2706_cov_5.0000_2	JL_0.02	0.01	331.055	VF	VFDB	Motility	PA1459	2.5199
HY4_cobin_69_k127_4408695_length_2741_cov_5.0000_1	JL_0.02	0.01	109.523	VF	VFDB	Motility	fliE	2.03951
HY4_cobin_69_k127_7687522_length_3350_cov_4.0000_2	JL_0.02	0.01	11.7178	VF	VFDB	Motility	flhF	1.06885
QDN-W04B-4228_sbin_18_k141_41647_length_66719_cov_46.0000_12	JL_0.02	0.01	12.8728	VF	VFDB	Adherence	crc	1.10967
QDN-W04B-4228_sbin_18_k141_81001_length_50622_cov_46.0000_21	JL_0.02	0.01	12.5431	VF	VFDB	Adherence	rpoN	1.09841
QDN-W04B-4228_sbin_20_k141_922565_length_4396_cov_6.9690_3	JL_0.02	0.01	619.237	VF	VFDB	Immune modulation	acpXL	2.79186
RS_4_sbin_71_k141_5718110_length_2808_cov_9.4289_2	JL_0.02	0.01	7.67152	VF	VFDB	Adherence	pilT	0.884882
S11_7_sbin_22_k141_1186945_length_162679_cov_91.0000_13	JL_0.02	0.01	10.681	VF	VFDB	Motility	flgN	1.02861
S11_7_sbin_22_k141_2180942_length_52817_cov_88.9632_1	JL_0.02	0.01	11.9319	VF	VFDB	Effector delivery system	PA0686	1.07671
S11_7_sbin_22_k141_2618856_length_37379_cov_97.0000_14	JL_0.02	0.01	13.0443	VF	VFDB	Nutritional/Metabolic factor	pvdA	1.11542
S11_7_sbin_22_k141_526280_length_145821_cov_92.0000_62	JL_0.02	0.01	4.1182	VF	VFDB	Effector delivery system	hsiF1/tssE	0.614707
SF_GA-5_sbin_2_k141_808558_length_50265_cov_8.2861_17	JL_0.02	0.01	12.9384	VF	VFDB	Adherence	PD_RS04400	1.11188
SY5_S19_sbin_20_k119_1841686_length_1142_cov_34.1652_3	JL_0.02	0.01	13.1317	VF	VFDB	Adherence	tufA	1.11832
EGM_E29_sbin_51_k141_1890621_length_1239_cov_4.0000_2	JL_0.06	0.05	12.8506	VF	VFDB	Immune modulation	gmd	1.10892
FR_S1_sbin_31_k141_164256_length_97690_cov_17.9878_54	JL_0.06	0.05	6.29641	VF	VFDB	Immune modulation	BCE_RS25860	0.799093
FR_cobin_10_k127_4373799_length_102368_cov_78.9985_37	JL_0.06	0.05	8.62775	VF	VFDB	Adherence	pilN	0.935898
FR_cobin_10_k127_4373799_length_102368_cov_78.9985_38	JL_0.06	0.05	7.83908	VF	VFDB	Adherence	pilM	0.894265
FR_cobin_10_k127_4395724_length_105148_cov_80.9997_63	JL_0.06	0.05	9.59099	VF	VFDB	Adherence	pilT	0.981863
FR_cobin_10_k127_4395724_length_105148_cov_80.9997_81	JL_0.06	0.05	16.6928	VF	VFDB	Adherence	chpB	1.22253
HM1_GDNA18_sbin_6_k141_2173142_length_54842_cov_28.2105_1	JL_0.06	0.05	11.7312	VF	VFDB	Immune modulation	galU	1.06934
HM1_GDNA19_sbin_32_k141_2641874_length_2243_cov_4.8554_2	JL_0.06	0.05	6.71031	VF	VFDB	Adherence	tufA	0.826743
HM3_GDNA26_sbin_6_k141_2268988_length_20854_cov_17.9819_1	JL_0.06	0.05	6.35239	VF	VFDB	Adherence	tufA	0.802937
HM3_cobin_40_k127_11105109_length_32594_cov_10.1549_10	JL_0.06	0.05	17.6792	VF	VFDB	Adherence	mshL	1.24746
HM3_cobin_40_k127_11105109_length_32594_cov_10.1549_9	JL_0.06	0.05	49.1931	VF	VFDB	Adherence	mshK	1.6919
HM3_cobin_40_k127_11125372_length_7115_cov_9.0488_4	JL_0.06	0.05	14.5108	VF	VFDB	Nutritional/Metabolic factor	VP_RS23070	1.16169
HM3_cobin_40_k127_11225790_length_5368_cov_12.0008_1	JL_0.06	0.05	5.88179	VF	VFDB	Nutritional/Metabolic factor	carB	0.76951
HM3_cobin_40_k127_505639_length_8010_cov_8.0000_7	JL_0.06	0.05	7.38027	VF	VFDB	Effector delivery system	vscX	0.868072
HM_SQ58_0.06_sbin_6_k141_630685_length_3833_cov_111.2725_3	JL_0.06	0.05	5.81794	VF	VFDB	Motility	flgI	0.764769
HM_SQ81_0.06_sbin_15_k141_811565_length_10346_cov_44.4852_6	JL_0.06	0.05	23.0123	VF	VFDB	Motility	cheW	1.36196
HM5_GDNA3_sbin_15_k141_937337_length_13365_cov_11.9917_10	JL_0.06	0.05	4.36589	VF	VFDB	Adherence	tuf	0.640073
HM5_GDNA3_sbin_5_k141_881929_length_47624_cov_125.0782_45	JL_0.06	0.05	47.9549	VF	VFDB	Adherence	tuf	1.68083
HM5_GDNA6_sbin_26_k141_1043263_length_6826_cov_5.4878_1	JL_0.06	0.05	24.9623	VF	VFDB	Adherence	tufA	1.39728
HM5_GDNA6_sbin_26_k141_1579585_length_3022_cov_3.9042_1	JL_0.06	0.05	4.43404	VF	VFDB	Adherence	tufA	0.646799
HM5_GDNA6_sbin_26_k141_1802037_length_6793_cov_6.9820_4	JL_0.06	0.05	7.86008	VF	VFDB	Adherence	pilT	0.895427
HM5_cobin_59_k127_733434_length_5958_cov_25.9792_1	JL_0.06	0.05	10.7416	VF	VFDB	Immune modulation	hasC	1.03107
HM5_cobin_77_k127_4356368_length_4254_cov_15.0000_1	JL_0.06	0.05	6.7954	VF	VFDB	Adherence	htpB	0.832215
HM_SQ58_0.06_sbin_6_k141_1000787_length_2508_cov_105.0051_1	JL_0.06	0.05	10.7954	VF	VFDB	Effector delivery system	epsE	1.03324
HM_SQ79_0.06_sbin_5_k141_213527_length_2523_cov_11.0000_6	JL_0.06	0.05	7.67077	VF	VFDB	Adherence	tufA	0.884839
HM_SQ79_0.10_sbin_23_k141_1547383_length_10957_cov_16.5188_6	JL_0.06	0.05	33.1193	VF	VFDB	Adherence	tufA	1.52008
QDN_cobin_71_k127_1748720_length_2450_cov_6.0000_3	JL_0.06	0.05	4.15877	VF	VFDB	Motility	cheA-2	0.618965
HM_SQ81_0.06_sbin_15_k141_1742362_length_11501_cov_32.8305_10	JL_0.06	0.05	103.276	VF	VFDB	Adherence	VV1_RS07215	2.014
HM_SQ81_0.06_sbin_15_k141_174582_length_6246_cov_36.5938_3	JL_0.06	0.05	22.6864	VF	VFDB	Biofilm	luxS	1.35576
QDN_cobin_71_k127_660618_length_1036_cov_4.0000_2	JL_0.06	0.05	8.69635	VF	VFDB	Motility	cheW-2	0.939337
RS_11_sbin_54_k141_2493758_length_10207_cov_28.1492_8	JL_0.06	0.05	11.9605	VF	VFDB	Motility	cheY	1.07775
SY5_cobin_25_k117_2444848_length_20613_cov_89.5658_13	JL_0.06	0.05	18.1876	VF	VFDB	Motility	cheY	1.25978
HM_SQ58_0.06_sbin_8_k141_173494_length_18542_cov_85.9306_16	JL_0.06	0.05	8.58186	VF	VFDB	Motility	cheY	0.933581
HM_SQ81_0.06_sbin_15_k141_994962_length_9488_cov_59.9826_20	JL_0.06	0.05	39.6014	VF	VFDB	Adherence	tufA	1.59771
HM_SQ81_0.06_sbin_5_k141_281980_length_16506_cov_24.9610_1	JL_0.06	0.05	4.92279	VF	VFDB	Adherence	tufA	0.692211
HM_SQ58_0.06_sbin_8_k141_50596_length_31518_cov_114.2218_25	JL_0.06	0.05	6.25964	VF	VFDB	Motility	cheY	0.796549
HM_SQ_cobin_20_k127_20684184_length_1474_cov_6.0000_1	JL_0.06	0.05	26.5915	VF	VFDB	Motility	flgG	1.42474
SF_GA-4_sbin_7_k141_249986_length_3940_cov_4.0000_4	JL_0.06	0.05	0.000807	VF	VFDB	Motility	cheY	-3.09313
HM_SQ_cobin_41_k127_19652991_length_3332_cov_6.0000_3	JL_0.06	0.05	5.84938	VF	VFDB	Immune modulation	bpsC	0.76711
HM_SQ_cobin_64_k127_16025209_length_7524_cov_7.0000_6	JL_0.06	0.05	37.2269	VF	VFDB	Effector delivery system	RS_RS21205	1.57086
HM_SQ_cobin_64_k127_18652717_length_15820_cov_8.0001_6	JL_0.06	0.05	14.5816	VF	VFDB	Effector delivery system	RS_RS15615	1.16381
HM_SQ_cobin_64_k127_18652717_length_15820_cov_8.0001_9	JL_0.06	0.05	13.1329	VF	VFDB	Effector delivery system	gspG	1.11836
HM_SQ_cobin_64_k127_19770540_length_26025_cov_8.0000_1	JL_0.06	0.05	20.7876	VF	VFDB	Effector delivery system	sctV	1.3178
HM_SQ_cobin_64_k127_26548515_length_2864_cov_7.0000_3	JL_0.06	0.05	6.48695	VF	VFDB	Effector delivery system	RS_RS14140	0.81204
HM_SQ_cobin_64_k127_29413244_length_18137_cov_7.0000_12	JL_0.06	0.05	20.8905	VF	VFDB	Effector delivery system	tssC	1.31995
HM_SQ_cobin_6_k127_11958230_length_3165_cov_22.0520_4	JL_0.06	0.05	6.40937	VF	VFDB	Stress survival	clpC	0.806815
HM_SQ_cobin_6_k127_14818495_length_24522_cov_41.1345_3	JL_0.06	0.05	13.6621	VF	VFDB	Nutritional/Metabolic factor	GBAA_RS25985	1.13552
HM_SQ_cobin_6_k127_19975900_length_67672_cov_12.0000_57	JL_0.06	0.05	5.49013	VF	VFDB	Immune modulation	BCAH187_RS26530	0.739583
HM_SQ_cobin_76_k127_1902473_length_13050_cov_26.7299_5	JL_0.06	0.05	19.4608	VF	VFDB	Adherence	pilG	1.28916
HM_SQ_cobin_76_k127_19604146_length_7496_cov_20.7498_5	JL_0.06	0.05	78.7335	VF	VFDB	Adherence	pilT	1.89616
HM_SQ_cobin_83_k127_6344159_length_2308_cov_211.0000_1	JL_0.06	0.05	18.5087	VF	VFDB	Immune modulation	wbtL	1.26738
HM_a_3.8_sbin_17_k127_26073_length_15552_cov_15.0000_14	JL_0.06	0.05	60.4805	VF	VFDB	Adherence	tufA	1.78162
HM_b_0.1_sbin_5_k127_59140_length_2684_cov_5.0000_1	JL_0.06	0.05	178.206	VF	VFDB	Immune modulation	rmlA	2.25092
FR_cobin_10_k127_1621276_length_112126_cov_80.7057_20	JL_0.06	0.05	5.9636	VF	VFDB	Motility	fleI/flaG	0.775509
HM_cobin_27_k127_658461_length_13856_cov_10.0000_14	JL_0.06	0.05	40.0221	VF	VFDB	Adherence	pilT	1.6023
HM_cobin_27_k127_847132_length_12003_cov_10.0000_11	JL_0.06	0.05	115.459	VF	VFDB	Regulation	csrA	2.06243
HY4_cobin_24_k127_6428852_length_9339_cov_156.0000_1	JL_0.06	0.05	9.76576	VF	VFDB	Adherence	tufA	0.989706
HY4_cobin_69_k127_1278382_length_5884_cov_9.0000_1	JL_0.06	0.05	6.86064	VF	VFDB	Adherence	crc	0.836365
HY4_cobin_69_k127_2228578_length_3133_cov_7.0000_4	JL_0.06	0.05	12.4828	VF	VFDB	Adherence	tufA	1.09631
HY4_cobin_69_k127_4440706_length_2857_cov_7.0000_6	JL_0.06	0.05	6.56643	VF	VFDB	Effector delivery system	xcpS	0.817329
HY4_cobin_69_k127_5167492_length_8542_cov_6.0000_1	JL_0.06	0.05	9.81045	VF	VFDB	Adherence	pilJ	0.991689
LS6045_0.21_sbin_19_k141_1793259_length_6422_cov_12.1220_8	JL_0.06	0.05	12.2335	VF	VFDB	Nutritional/Metabolic factor	carB	1.08755
LS6045_0.21_sbin_29_k141_1117503_length_3097_cov_5.0000_4	JL_0.06	0.05	9.87991	VF	VFDB	Adherence	tufA	0.994753
LS6045_0.21_sbin_29_k141_1592937_length_1874_cov_8.0000_2	JL_0.06	0.05	34.1522	VF	VFDB	Adherence	pilG	1.53342
LS6045_0.21_sbin_29_k141_581019_length_2659_cov_9.9531_1	JL_0.06	0.05	28.5872	VF	VFDB	Adherence	tufA	1.45617
HM1_cobin_129_k127_7109783_length_3744_cov_7.0000_4	JL_0.06	0.05	17.9006	VF	VFDB	Motility	cheY	1.25287
LS6045_0.21_sbin_42_k141_311721_length_17100_cov_14.9646_8	JL_0.06	0.05	4.5469	VF	VFDB	Effector delivery system	hsiB1/vipA/tssB	0.657715
LS_cobin_24_k127_1683838_length_1521_cov_4.7762_2	JL_0.06	0.05	70.9967	VF	VFDB	Immune modulation	rmlA	1.85124
LS_cobin_24_k127_914102_length_2872_cov_6.0000_1	JL_0.06	0.05	45.6976	VF	VFDB	Adherence	tuf	1.65989
LS_cobin_35_k127_3169429_length_3691_cov_7.2991_1	JL_0.06	0.05	8.72372	VF	VFDB	Adherence	eno	0.940702
LS_cobin_45_k127_1810034_length_2284_cov_6.0000_3	JL_0.06	0.05	15.9701	VF	VFDB	Immune modulation	asnB	1.20331
LS_cobin_52_k127_3636725_length_2351_cov_6.0000_4	JL_0.06	0.05	29.3192	VF	VFDB	Immune modulation	gmd	1.46715
LS_cobin_72_k127_2273853_length_3386_cov_18.7515_1	JL_0.06	0.05	33.9185	VF	VFDB	Adherence	groEL	1.53044
LS_cobin_7_k127_1876185_length_1553_cov_13.9088_1	JL_0.06	0.05	15.8918	VF	VFDB	Adherence	tufA	1.20117
MS_sbin_11_k141_87065_length_8558_cov_34.3434_9	JL_0.06	0.05	6.66856	VF	VFDB	Adherence	tufA	0.824032
OT_A10_sbin_11_k141_1336563_length_2511_cov_13.3717_1	JL_0.06	0.05	3.55232	VF	VFDB	Adherence	tuf	0.550512
OT_A10_sbin_18_k141_1178036_length_9503_cov_14.6458_2	JL_0.06	0.05	6.42859	VF	VFDB	Nutritional/Metabolic factor	purC	0.808115
OT_A10_sbin_18_k141_2518922_length_22081_cov_13.9031_20	JL_0.06	0.05	13.3297	VF	VFDB	Regulation	relA	1.12482
OT_A10_sbin_18_k141_2574503_length_18769_cov_14.8990_12	JL_0.06	0.05	43.6194	VF	VFDB	Regulation	devR/dosR	1.63968
OT_A10_sbin_18_k141_2585456_length_8033_cov_12.6792_3	JL_0.06	0.05	4.44536	VF	VFDB	Others	mmaA4	0.647907
OT_A10_sbin_18_k141_2678544_length_3018_cov_14.0000_3	JL_0.06	0.05	5.83377	VF	VFDB	Regulation	phoP	0.765949
OT_A10_sbin_18_k141_2697584_length_7098_cov_13.0000_5	JL_0.06	0.05	21.1651	VF	VFDB	Nutritional/Metabolic factor	fadE29	1.32562
OT_A10_sbin_18_k141_2697584_length_7098_cov_13.0000_7	JL_0.06	0.05	105.993	VF	VFDB	Nutritional/Metabolic factor	cyp125	2.02528
OT_A10_sbin_18_k141_2745214_length_27469_cov_12.9960_27	JL_0.06	0.05	16.9823	VF	VFDB	Immune modulation	rmlA	1.23
OT_A10_sbin_18_k141_2800623_length_9018_cov_12.7457_4	JL_0.06	0.05	7.28002	VF	VFDB	Regulation	mprB	0.862133
OT_A10_sbin_18_k141_2860440_length_9112_cov_10.3417_1	JL_0.06	0.05	13.7642	VF	VFDB	Nutritional/Metabolic factor	sugB	1.13875
OT_A10_sbin_18_k141_2900827_length_5650_cov_11.9561_5	JL_0.06	0.05	21.9336	VF	VFDB	Nutritional/Metabolic factor	sugA	1.34111
OT_A10_sbin_18_k141_2900827_length_5650_cov_11.9561_6	JL_0.06	0.05	54.6736	VF	VFDB	Nutritional/Metabolic factor	sugB	1.73778
OT_A10_sbin_18_k141_361905_length_26384_cov_12.4121_22	JL_0.06	0.05	34.0032	VF	VFDB	Immune modulation	ndk	1.53152
OT_A10_sbin_18_k141_3738208_length_29814_cov_13.6789_17	JL_0.06	0.05	16.201	VF	VFDB	Regulation	sigE	1.20954
OT_A10_sbin_18_k141_396572_length_26305_cov_16.0000_11	JL_0.06	0.05	6.817	VF	VFDB	Nutritional/Metabolic factor	trpD	0.833594
OT_A10_sbin_18_k141_425594_length_20322_cov_14.3426_7	JL_0.06	0.05	6.33362	VF	VFDB	Nutritional/Metabolic factor	lysA	0.801652
OT_A10_sbin_18_k141_4296246_length_12664_cov_17.0000_12	JL_0.06	0.05	20.0681	VF	VFDB	Nutritional/Metabolic factor	ctpC	1.30251
OT_A10_sbin_18_k141_4959509_length_6703_cov_12.6867_4	JL_0.06	0.05	29.9818	VF	VFDB	Immune modulation	lpqH	1.47686
OT_A10_sbin_18_k141_5145345_length_8484_cov_14.5715_2	JL_0.06	0.05	5.40034	VF	VFDB	Nutritional/Metabolic factor	kasB	0.732421
OT_A10_sbin_18_k141_537244_length_8362_cov_12.4760_9	JL_0.06	0.05	13.4561	VF	VFDB	Adherence	hbhA	1.12892
OT_A10_sbin_18_k141_5479048_length_28997_cov_13.7554_11	JL_0.06	0.05	21.528	VF	VFDB	Stress survival	pafA	1.333
OT_A10_sbin_18_k141_5593549_length_13198_cov_11.4483_12	JL_0.06	0.05	1.49186	VF	VFDB	Effector delivery system	eccD1	0.173728
OT_A10_sbin_18_k141_5659257_length_17229_cov_11.9730_3	JL_0.06	0.05	6.97221	VF	VFDB	Immune modulation	fadE5	0.84337
OT_A10_sbin_18_k141_6001461_length_13715_cov_12.5239_8	JL_0.06	0.05	29.1632	VF	VFDB	Immune modulation	aftB	1.46484
OT_A10_sbin_41_k141_4938956_length_3250_cov_5.0000_1	JL_0.06	0.05	24.7862	VF	VFDB	Adherence	tufA	1.39421
OT_A10_sbin_53_k141_3398902_length_15341_cov_10.9245_14	JL_0.06	0.05	39.3661	VF	VFDB	Adherence	tufA	1.59512
OT_A10_sbin_7_k141_4026119_length_3477_cov_7.6631_5	JL_0.06	0.05	76.9207	VF	VFDB	Immune modulation	acpXL	1.88604
OT_A10_sbin_7_k141_416454_length_3036_cov_9.0000_1	JL_0.06	0.05	116.77	VF	VFDB	Immune modulation	acpXL	2.06733
OT_A1_sbin_19_k141_5739514_length_4592_cov_4.9802_5	JL_0.06	0.05	23.2186	VF	VFDB	Adherence	tufA	1.36584
OT_A1_sbin_26_k141_3452611_length_3889_cov_7.6081_1	JL_0.06	0.05	13.4975	VF	VFDB	Adherence	tufA	1.13025
OT_A1_sbin_26_k141_4008271_length_1596_cov_1.8144_1	JL_0.06	0.05	183.031	VF	VFDB	Adherence	tufA	2.26252
OT_A1_sbin_27_k141_5064827_length_5437_cov_3.0000_1	JL_0.06	0.05	145.658	VF	VFDB	Adherence	tuf	2.16333
OT_A1_sbin_29_k141_39999_length_4714_cov_8.8054_1	JL_0.06	0.05	55.1722	VF	VFDB	Adherence	tufA	1.74172
OT_A1_sbin_41_k141_2322601_length_4350_cov_6.0000_4	JL_0.06	0.05	111.562	VF	VFDB	Adherence	tufA	2.04752
OT_A2_sbin_18_k141_1394219_length_4968_cov_7.9681_5	JL_0.06	0.05	79.917	VF	VFDB	Adherence	tufA	1.90264
OT_A2_sbin_31_k141_5374686_length_15384_cov_9.9740_13	JL_0.06	0.05	69.6859	VF	VFDB	Adherence	tufA	1.84314
OT_A2_sbin_3_k141_1751757_length_7073_cov_7.0916_3	JL_0.06	0.05	13.3252	VF	VFDB	Adherence	pilT	1.12467
OT_A2_sbin_55_k141_697147_length_2151_cov_1.1701_1	JL_0.06	0.05	99.7875	VF	VFDB	Immune modulation	galU	1.99908
OT_A2_sbin_70_k141_1558093_length_14373_cov_8.9753_12	JL_0.06	0.05	48.0722	VF	VFDB	Adherence	tufA	1.68189
OT_A2_sbin_70_k141_1559526_length_7036_cov_7.9777_7	JL_0.06	0.05	94.8017	VF	VFDB	Adherence	tufA	1.97682
OT_A2_sbin_72_k141_5822770_length_15847_cov_8.2968_3	JL_0.06	0.05	81.6975	VF	VFDB	Adherence	pilG	1.91221
OT_A2_sbin_8_k141_5303559_length_8674_cov_6.4663_2	JL_0.06	0.05	71.54	VF	VFDB	Immune modulation	rfbA	1.85455
OT_A3_sbin_49_k141_6432187_length_4433_cov_4.8733_4	JL_0.06	0.05	87.2033	VF	VFDB	Adherence	eno	1.94053
OT_A4_sbin_16_k141_144851_length_7243_cov_17.2537_6	JL_0.06	0.05	184.343	VF	VFDB	Adherence	tuf	2.26563
OT_A4_sbin_16_k141_3553965_length_3597_cov_17.8918_4	JL_0.06	0.05	14.8677	VF	VFDB	Adherence	tuf	1.17224
OT_A4_sbin_46_k141_3108884_length_1657_cov_3.9565_1	JL_0.06	0.05	28.0974	VF	VFDB	Effector delivery system	hsiC1/vipB/tssC	1.44867
OT_A4_sbin_7_k141_4316666_length_6129_cov_4.9853_5	JL_0.06	0.05	68.09	VF	VFDB	Adherence	tufA	1.83308
OT_A5_sbin_52_k141_5367978_length_15187_cov_11.9678_1	JL_0.06	0.05	53.362	VF	VFDB	Adherence	tufA	1.72723
OT_A5_sbin_52_k141_80564_length_8515_cov_11.9711_1	JL_0.06	0.05	29.6227	VF	VFDB	Adherence	tufA	1.47162
OT_A5_sbin_79_k141_3339083_length_4403_cov_53.8090_1	JL_0.06	0.05	72.8648	VF	VFDB	Nutritional/Metabolic factor	carB	1.86252
OT_A6_sbin_17_k141_1090065_length_24551_cov_41.9630_4	JL_0.06	0.05	22.0997	VF	VFDB	Adherence	sthA	1.34439
OT_A6_sbin_17_k141_1090065_length_24551_cov_41.9630_5	JL_0.06	0.05	17.9255	VF	VFDB	Adherence	sthB	1.25347
OT_A6_sbin_17_k141_1090065_length_24551_cov_41.9630_7	JL_0.06	0.05	122.401	VF	VFDB	Adherence	sthD	2.08778
OT_A6_sbin_17_k141_1090065_length_24551_cov_41.9630_8	JL_0.06	0.05	106.554	VF	VFDB	Adherence	sthE	2.02757
OT_A6_sbin_17_k141_1126182_length_96736_cov_38.9541_93	JL_0.06	0.05	47.9215	VF	VFDB	Effector delivery system	steA	1.68053
OT_A6_sbin_17_k141_1128598_length_55729_cov_40.7949_2	JL_0.06	0.05	153.556	VF	VFDB	Motility	fliB	2.18627
OT_A6_sbin_17_k141_1128598_length_55729_cov_40.7949_29	JL_0.06	0.05	162.117	VF	VFDB	Motility	flhD	2.20983
OT_A6_sbin_17_k141_1128598_length_55729_cov_40.7949_3	JL_0.06	0.05	84.3774	VF	VFDB	Motility	fliB	1.92623
OT_A6_sbin_17_k141_1128598_length_55729_cov_40.7949_30	JL_0.06	0.05	105.448	VF	VFDB	Motility	flhC	2.02304
OT_A6_sbin_17_k141_1128598_length_55729_cov_40.7949_31	JL_0.06	0.05	13.6608	VF	VFDB	Motility	motA	1.13548
OT_A6_sbin_17_k141_1128598_length_55729_cov_40.7949_32	JL_0.06	0.05	25.2661	VF	VFDB	Motility	motB	1.40254
OT_A6_sbin_17_k141_1128598_length_55729_cov_40.7949_33	JL_0.06	0.05	29.2776	VF	VFDB	Motility	cheA	1.46654
OT_A6_sbin_17_k141_1256647_length_54806_cov_43.8540_41	JL_0.06	0.05	8.22298	VF	VFDB	Antimicrobial activity/Competitive advantage	mig-14	0.915029
OT_A6_sbin_17_k141_1256647_length_54806_cov_43.8540_45	JL_0.06	0.05	20.9315	VF	VFDB	Nutritional/Metabolic factor	iroN	1.3208
OT_A6_sbin_17_k141_1256647_length_54806_cov_43.8540_46	JL_0.06	0.05	9.72147	VF	VFDB	Nutritional/Metabolic factor	iroE	0.987732
OT_A6_sbin_17_k141_1256647_length_54806_cov_43.8540_47	JL_0.06	0.05	23.7209	VF	VFDB	Nutritional/Metabolic factor	iroD	1.37513
OT_A6_sbin_17_k141_1329893_length_16373_cov_41.0000_8	JL_0.06	0.05	3.9664	VF	VFDB	Regulation	rpoS	0.598397
OT_A6_sbin_17_k141_143738_length_208173_cov_43.4037_151	JL_0.06	0.05	8.60121	VF	VFDB	Immune modulation	rfbH	0.93456
OT_A6_sbin_17_k141_1487941_length_48822_cov_42.1537_26	JL_0.06	0.05	18.5995	VF	VFDB	Adherence	stiB	1.2695
OT_A6_sbin_17_k141_2902103_length_32994_cov_40.9464_12	JL_0.06	0.05	2.2273	VF	VFDB	Motility	fliG	0.347778
OT_A6_sbin_17_k141_2902103_length_32994_cov_40.9464_13	JL_0.06	0.05	3.03011	VF	VFDB	Motility	fliH	0.481459
OT_A6_sbin_17_k141_2902103_length_32994_cov_40.9464_17	JL_0.06	0.05	62.017	VF	VFDB	Motility	fliL	1.79251
OT_A6_sbin_17_k141_2902103_length_32994_cov_40.9464_18	JL_0.06	0.05	21.5803	VF	VFDB	Motility	fliM	1.33406
OT_A6_sbin_17_k141_2902103_length_32994_cov_40.9464_19	JL_0.06	0.05	119.424	VF	VFDB	Motility	fliN	2.07709
OT_A6_sbin_17_k141_2902103_length_32994_cov_40.9464_2	JL_0.06	0.05	8.44419	VF	VFDB	Motility	fliD	0.926558
OT_A6_sbin_17_k141_2902103_length_32994_cov_40.9464_21	JL_0.06	0.05	66.4225	VF	VFDB	Motility	fliP	1.82231
OT_A6_sbin_17_k141_2902103_length_32994_cov_40.9464_22	JL_0.06	0.05	25.8355	VF	VFDB	Motility	fliQ	1.41222
OT_A6_sbin_17_k141_2902103_length_32994_cov_40.9464_23	JL_0.06	0.05	14.8629	VF	VFDB	Motility	fliR	1.1721
OT_A6_sbin_17_k141_2902103_length_32994_cov_40.9464_3	JL_0.06	0.05	185.533	VF	VFDB	Motility	fliS	2.26842
OT_A6_sbin_17_k141_2902103_length_32994_cov_40.9464_4	JL_0.06	0.05	6.46228	VF	VFDB	Motility	fliT	0.810386
OT_A6_sbin_17_k141_3076176_length_51349_cov_44.0080_1	JL_0.06	0.05	31.1165	VF	VFDB	Motility	flgJ	1.49299
OT_A6_sbin_17_k141_3076176_length_51349_cov_44.0080_9	JL_0.06	0.05	9.76576	VF	VFDB	Motility	flgB	0.989706
OT_A6_sbin_17_k141_385753_length_45454_cov_41.9602_15	JL_0.06	0.05	6.6224	VF	VFDB	Effector delivery system	sifA	0.821015
OT_A6_sbin_17_k141_436106_length_13846_cov_39.9374_2	JL_0.06	0.05	16.5979	VF	VFDB	Adherence	ratB	1.22005
OT_A6_sbin_17_k141_513797_length_78998_cov_40.9236_15	JL_0.06	0.05	4.28342	VF	VFDB	Effector delivery system	invI	0.631791
OT_A6_sbin_17_k141_513797_length_78998_cov_40.9236_17	JL_0.06	0.05	19.6912	VF	VFDB	Effector delivery system	spaO/sctQ	1.29427
OT_A6_sbin_17_k141_513797_length_78998_cov_40.9236_18	JL_0.06	0.05	28.5271	VF	VFDB	Effector delivery system	spaP	1.45526
OT_A6_sbin_17_k141_513797_length_78998_cov_40.9236_19	JL_0.06	0.05	6.31496	VF	VFDB	Effector delivery system	spaQ	0.800371
OT_A6_sbin_17_k141_513797_length_78998_cov_40.9236_20	JL_0.06	0.05	12.6987	VF	VFDB	Effector delivery system	spaR	1.10376
OT_A6_sbin_17_k141_513797_length_78998_cov_40.9236_21	JL_0.06	0.05	3.17619	VF	VFDB	Effector delivery system	spaS	0.501907
OT_A6_sbin_17_k141_513797_length_78998_cov_40.9236_30	JL_0.06	0.05	7.86785	VF	VFDB	Effector delivery system	sptP	0.895856
OT_A6_sbin_17_k141_513797_length_78998_cov_40.9236_43	JL_0.06	0.05	147.532	VF	VFDB	Effector delivery system	avrA	2.16889
OT_A6_sbin_17_k141_513797_length_78998_cov_40.9236_8	JL_0.06	0.05	11.2099	VF	VFDB	Effector delivery system	invH	1.0496
OT_A6_sbin_17_k141_837548_length_47447_cov_46.6760_24	JL_0.06	0.05	44.7561	VF	VFDB	Invasion	ibeC	1.65085
OT_A6_sbin_31_k141_1051314_length_34133_cov_22.0000_20	JL_0.06	0.05	11.5483	VF	VFDB	Immune modulation	kdsA	1.06252
OT_A6_sbin_31_k141_107736_length_55133_cov_23.4080_1	JL_0.06	0.05	85.7614	VF	VFDB	Motility	cheB	1.93329
OT_A6_sbin_31_k141_107736_length_55133_cov_23.4080_10	JL_0.06	0.05	33.9185	VF	VFDB	Motility	flhD	1.53044
OT_A6_sbin_31_k141_107736_length_55133_cov_23.4080_48	JL_0.06	0.05	9.14113	VF	VFDB	Motility	fliF	0.961
OT_A6_sbin_31_k141_3696710_length_25482_cov_22.6325_2	JL_0.06	0.05	3.82486	VF	VFDB	Immune modulation	gndA	0.582616
OT_A6_sbin_31_k141_3708133_length_65098_cov_25.9135_62	JL_0.06	0.05	11.9879	VF	VFDB	Nutritional/Metabolic factor	entB	1.07874
OT_A6_sbin_31_k141_3708133_length_65098_cov_25.9135_64	JL_0.06	0.05	10.9602	VF	VFDB	Nutritional/Metabolic factor	entC	1.03982
OT_A6_sbin_31_k141_3708133_length_65098_cov_25.9135_65	JL_0.06	0.05	17.9407	VF	VFDB	Nutritional/Metabolic factor	fepB	1.25384
OT_A6_sbin_31_k141_3708133_length_65098_cov_25.9135_66	JL_0.06	0.05	33.8696	VF	VFDB	Nutritional/Metabolic factor	entS	1.52981
OT_A6_sbin_31_k141_3798432_length_21578_cov_25.0000_10	JL_0.06	0.05	27.3645	VF	VFDB	Adherence	fimC	1.43719
OT_A6_sbin_31_k141_3798432_length_21578_cov_25.0000_7	JL_0.06	0.05	48.9641	VF	VFDB	Adherence	fimG	1.68988
OT_A6_sbin_31_k141_394866_length_72851_cov_28.0000_60	JL_0.06	0.05	20.5437	VF	VFDB	Effector delivery system	espX5	1.31268
OT_A6_sbin_31_k141_742950_length_47696_cov_23.9400_11	JL_0.06	0.05	26.7575	VF	VFDB	Motility	flgC	1.42745
OT_A6_sbin_31_k141_742950_length_47696_cov_23.9400_2	JL_0.06	0.05	13.8381	VF	VFDB	Motility	flgL	1.14108
OT_A6_sbin_31_k141_946239_length_51807_cov_23.9902_35	JL_0.06	0.05	21.6927	VF	VFDB	Immune modulation	gmd	1.33631
OT_A7_sbin_46_k141_2205442_length_2087_cov_7.0000_3	JL_0.06	0.05	27.8507	VF	VFDB	Immune modulation	gmd	1.44484
OT_A9_sbin_43_k141_1266430_length_1407_cov_4.0000_2	JL_0.06	0.05	32.402	VF	VFDB	Nutritional/Metabolic factor	cyp125	1.51057
OT_A9_sbin_43_k141_1571008_length_2470_cov_3.0000_3	JL_0.06	0.05	8.91309	VF	VFDB	Stress survival	pafA	0.950028
OT_A9_sbin_43_k141_224408_length_1275_cov_3.0000_1	JL_0.06	0.05	26.3509	VF	VFDB	Immune modulation	ppsD	1.4208
OT_A9_sbin_43_k141_23430_length_1155_cov_2.0000_2	JL_0.06	0.05	18.8085	VF	VFDB	Nutritional/Metabolic factor	mmpL3	1.27435
OT_A9_sbin_43_k141_2792510_length_1603_cov_4.0000_2	JL_0.06	0.05	71.7392	VF	VFDB	Nutritional/Metabolic factor	Rv0207c	1.85576
OT_A9_sbin_43_k141_3068153_length_1063_cov_5.0000_2	JL_0.06	0.05	22.7135	VF	VFDB	Regulation	sigE	1.35628
OT_A9_sbin_43_k141_314262_length_2903_cov_3.0000_4	JL_0.06	0.05	8.83139	VF	VFDB	Regulation	sigH	0.946029
OT_A9_sbin_43_k141_3779645_length_1029_cov_3.0000_1	JL_0.06	0.05	14.8629	VF	VFDB	Immune modulation	ndk	1.1721
OT_A9_sbin_43_k141_4402388_length_1341_cov_3.0000_1	JL_0.06	0.05	7.08346	VF	VFDB	Immune modulation	ppsB	0.850246
OT_A9_sbin_43_k141_4547126_length_1456_cov_2.0000_1	JL_0.06	0.05	8.23764	VF	VFDB	Regulation	relA	0.915803
OT_A9_sbin_43_k141_4595701_length_2178_cov_3.0000_1	JL_0.06	0.05	27.9798	VF	VFDB	Stress survival	pafA	1.44685
OT_A9_sbin_43_k141_4829863_length_1502_cov_5.0000_1	JL_0.06	0.05	19.7416	VF	VFDB	Nutritional/Metabolic factor	mbtI	1.29538
OT_A9_sbin_43_k141_5054217_length_2037_cov_3.0000_2	JL_0.06	0.05	45.2683	VF	VFDB	Adherence	groEL2	1.65579
OT_A9_sbin_43_k141_5082766_length_1182_cov_5.0000_1	JL_0.06	0.05	44.2938	VF	VFDB	Nutritional/Metabolic factor	panD	1.64634
OT_A9_sbin_43_k141_5226709_length_1733_cov_4.0000_1	JL_0.06	0.05	11.7952	VF	VFDB	Others	secA2	1.0717
OT_A9_sbin_43_k141_527156_length_1646_cov_2.0000_1	JL_0.06	0.05	65.1826	VF	VFDB	Nutritional/Metabolic factor	mmpL3	1.81413
OT_A9_sbin_43_k141_5762498_length_1769_cov_4.0000_5	JL_0.06	0.05	36.5241	VF	VFDB	Regulation	prrA	1.56258
OT_A9_sbin_43_k141_595530_length_2782_cov_3.0000_4	JL_0.06	0.05	9.18027	VF	VFDB	Nutritional/Metabolic factor	trpD	0.962856
OT_A9_sbin_43_k141_6282292_length_2322_cov_3.0000_2	JL_0.06	0.05	6.46737	VF	VFDB	Nutritional/Metabolic factor	lpqY	0.810728
OT_A9_sbin_43_k141_6695732_length_1144_cov_3.0000_1	JL_0.06	0.05	6.68937	VF	VFDB	Regulation	whiB3	0.825385
OT_A9_sbin_43_k141_6799399_length_1405_cov_2.8718_1	JL_0.06	0.05	13.0063	VF	VFDB	Nutritional/Metabolic factor	kasB	1.11415
OT_A9_sbin_43_k141_752649_length_1347_cov_4.0000_2	JL_0.06	0.05	21.677	VF	VFDB	Regulation	mprA	1.336
OT_mbin_41_k141_3904460_length_5418_cov_12.9500_1	JL_0.06	0.05	15.3415	VF	VFDB	Adherence	tufA	1.18587
QDN-W01B-1949_sbin_15_k141_1177749_length_2928_cov_8.0947_1	JL_0.06	0.05	20.2702	VF	VFDB	Adherence	tufA	1.30686
QDN-W01B-4577_sbin_18_k141_338040_length_6649_cov_23.7360_1	JL_0.06	0.05	15.6782	VF	VFDB	Adherence	tufA	1.19529
QDN-W01B-4577_sbin_18_k141_471683_length_22258_cov_91.2100_19	JL_0.06	0.05	8.29402	VF	VFDB	Adherence	tufA	0.918765
QDN-W03B-2880_sbin_8_k141_530635_length_24912_cov_8.0342_17	JL_0.06	0.05	29.5566	VF	VFDB	Adherence	tufA	1.47065
HY4_GJ-DNA-9_sbin_13_k141_1497766_length_12449_cov_5.0000_11	JL_0.06	0.05	49.0508	VF	VFDB	Motility	cheY	1.69065
HY4_cobin_69_k127_1132879_length_2186_cov_9.0000_1	JL_0.06	0.05	145.909	VF	VFDB	Motility	motA	2.16408
QDN-W04B-4228_sbin_18_k141_1097269_length_119960_cov_33.7364_92	JL_0.06	0.05	22.8098	VF	VFDB	Adherence	tapW	1.35812
QDN-W04B-4228_sbin_18_k141_1110420_length_23343_cov_48.9690_20	JL_0.06	0.05	77.8072	VF	VFDB	Adherence	pilG	1.89102
QDN-W04B-4228_sbin_18_k141_1110420_length_23343_cov_48.9690_21	JL_0.06	0.05	64.3718	VF	VFDB	Adherence	pilH	1.8087
QDN-W04B-4228_sbin_18_k141_1112184_length_255274_cov_42.4695_151	JL_0.06	0.05	94.1316	VF	VFDB	Adherence	pilZ	1.97374
HY4_cobin_69_k127_1132879_length_2186_cov_9.0000_2	JL_0.06	0.05	31.54	VF	VFDB	Motility	motB	1.49886
HY4_cobin_69_k127_3045071_length_2706_cov_5.0000_1	JL_0.06	0.05	462.507	VF	VFDB	Motility	motC	2.66512
HY4_cobin_69_k127_3045071_length_2706_cov_5.0000_2	JL_0.06	0.05	276.944	VF	VFDB	Motility	PA1459	2.44239
HY4_cobin_69_k127_3045071_length_2706_cov_5.0000_3	JL_0.06	0.05	34.4	VF	VFDB	Motility	PA1458	1.53656
HY4_cobin_69_k127_4408695_length_2741_cov_5.0000_1	JL_0.06	0.05	166.275	VF	VFDB	Motility	fliE	2.22083
HY4_cobin_69_k127_4408695_length_2741_cov_5.0000_2	JL_0.06	0.05	37.3282	VF	VFDB	Motility	fliF	1.57204
HY4_cobin_69_k127_4408695_length_2741_cov_5.0000_3	JL_0.06	0.05	193.108	VF	VFDB	Motility	fliG	2.2858
HY4_cobin_69_k127_5281903_length_3024_cov_33.0000_4	JL_0.06	0.05	211.847	VF	VFDB	Motility	fliI	2.32602
HY4_cobin_69_k127_5820501_length_2861_cov_4.0000_1	JL_0.06	0.05	9.34121	VF	VFDB	Motility	motA	0.970403
HY4_cobin_69_k127_5956501_length_2861_cov_8.0000_5	JL_0.06	0.05	7.06272	VF	VFDB	Motility	fleR	0.848972
HY4_cobin_69_k127_662111_length_2037_cov_5.0000_2	JL_0.06	0.05	192.858	VF	VFDB	Motility	motY	2.28524
HY4_cobin_69_k127_7072730_length_2947_cov_6.0000_3	JL_0.06	0.05	26.8124	VF	VFDB	Motility	fleR	1.42834
HY4_cobin_69_k127_74412_length_4692_cov_5.8337_1	JL_0.06	0.05	69.1906	VF	VFDB	Motility	fliS	1.84005
HY4_cobin_69_k127_7687522_length_3350_cov_4.0000_1	JL_0.06	0.05	21.5027	VF	VFDB	Motility	flhA	1.33249
HY4_cobin_69_k127_7687522_length_3350_cov_4.0000_2	JL_0.06	0.05	105.333	VF	VFDB	Motility	flhF	2.02256
HY4_cobin_69_k127_7687522_length_3350_cov_4.0000_4	JL_0.06	0.05	10.1351	VF	VFDB	Motility	fleN	1.00583
QDN-W04B-4228_sbin_18_k141_1112184_length_255274_cov_42.4695_37	JL_0.06	0.05	47.1808	VF	VFDB	Biofilm	algU	1.67376
QDN-W04B-4228_sbin_18_k141_1381353_length_24902_cov_45.9200_9	JL_0.06	0.05	70.1641	VF	VFDB	Adherence	vfr	1.84612
QDN-W04B-4228_sbin_18_k141_1394944_length_79990_cov_46.9868_33	JL_0.06	0.05	34.856	VF	VFDB	Biofilm	algB	1.54228
HY4_cobin_69_k127_7903071_length_3104_cov_7.0000_3	JL_0.06	0.05	6.99762	VF	VFDB	Motility	fliN	0.84495
QDN-W04B-4228_sbin_18_k141_382946_length_153849_cov_41.5454_39	JL_0.06	0.05	12.3119	VF	VFDB	Regulation	gacA	1.09032
QDN-W04B-4228_sbin_18_k141_41647_length_66719_cov_46.0000_12	JL_0.06	0.05	208.319	VF	VFDB	Adherence	crc	2.31873
QDN-W04B-4228_sbin_18_k141_41647_length_66719_cov_46.0000_53	JL_0.06	0.05	38.1143	VF	VFDB	Biofilm	algR	1.58109
QDN-W04B-4228_sbin_18_k141_640914_length_113813_cov_42.3885_68	JL_0.06	0.05	15.9702	VF	VFDB	Adherence	pilM	1.20331
QDN-W04B-4228_sbin_18_k141_775203_length_116119_cov_46.3178_1	JL_0.06	0.05	18.4556	VF	VFDB	Adherence	tufA	1.26613
QDN-W04B-4228_sbin_18_k141_81001_length_50622_cov_46.0000_21	JL_0.06	0.05	109.623	VF	VFDB	Adherence	rpoN	2.0399
QDN-W04B-4228_sbin_18_k141_93029_length_29130_cov_49.9628_15	JL_0.06	0.05	47.5001	VF	VFDB	Immune modulation	waaF	1.67669
QDN-W04B-4228_sbin_20_k141_922565_length_4396_cov_6.9690_3	JL_0.06	0.05	155.032	VF	VFDB	Immune modulation	acpXL	2.19042
HY4_cobin_69_k127_7903071_length_3104_cov_7.0000_4	JL_0.06	0.05	169.979	VF	VFDB	Motility	fliM	2.2304
QDN-W04B-4228_sbin_37_k141_884672_length_7110_cov_13.0000_1	JL_0.06	0.05	103.791	VF	VFDB	Immune modulation	wecB	2.01616
QDN_cobin_97_k127_6839357_length_248014_cov_24.0642_207	JL_0.06	0.05	5.14738	VF	VFDB	Immune modulation	acpXL	0.711586
QDN_cobin_99_k127_3432960_length_61074_cov_109.9496_52	JL_0.06	0.05	27.4234	VF	VFDB	Regulation	bvrR	1.43812
RS_10_sbin_92_k141_1723396_length_5530_cov_17.9594_2	JL_0.06	0.05	6.7031	VF	VFDB	Adherence	pilT	0.826276
QDN-W04B-4228_sbin_18_k141_1011100_length_94961_cov_42.8209_5	JL_0.06	0.05	8.4569	VF	VFDB	Motility	PA3348	0.927211
RS_1_sbin_81_k141_5722493_length_7823_cov_19.5781_4	JL_0.06	0.05	7.08747	VF	VFDB	Adherence	PD_RS04400	0.850491
RS_2_sbin_17_k141_4563443_length_27284_cov_19.1264_21	JL_0.06	0.05	17.9756	VF	VFDB	Adherence	tufA	1.25468
QDN-W04B-4228_sbin_18_k141_1112184_length_255274_cov_42.4695_181	JL_0.06	0.05	31.9402	VF	VFDB	Motility	fliR	1.50434
RS_2_sbin_30_k141_308959_length_104639_cov_15.2842_20	JL_0.06	0.05	2.01591	VF	VFDB	Biofilm	algU	0.304471
QDN-W04B-4228_sbin_18_k141_1112184_length_255274_cov_42.4695_186	JL_0.06	0.05	8.69635	VF	VFDB	Motility	fleN	0.939337
RS_2_sbin_30_k141_4999415_length_8498_cov_11.9983_1	JL_0.06	0.05	27.4426	VF	VFDB	Adherence	tufA	1.43842
RS_2_sbin_36_k141_1113677_length_3978_cov_14.0000_3	JL_0.06	0.05	6.96385	VF	VFDB	Adherence	pilT	0.842849
RS_4_sbin_14_k141_3495119_length_6972_cov_7.9775_1	JL_0.06	0.05	27.4995	VF	VFDB	Adherence	tuf	1.43932
RS_5_sbin_13_k141_3459454_length_5982_cov_9.7644_4	JL_0.06	0.05	12.0602	VF	VFDB	Adherence	pilG	1.08135
RS_8_sbin_111_k141_4169684_length_3224_cov_10.0000_4	JL_0.06	0.05	10.2986	VF	VFDB	Adherence	PD_RS04400	1.01278
RS_mbin_865_k141_144432_length_53825_cov_13.6882_59	JL_0.06	0.05	4.15877	VF	VFDB	Adherence	tufA	0.618965
S11_1_sbin_41_k141_1937923_length_2709_cov_2.8224_4	JL_0.06	0.05	21.8097	VF	VFDB	Adherence	PD_RS04400	1.33865
RS_7_sbin_19_k141_1810906_length_1758_cov_5.0000_2	JL_0.06	0.05	6.6069	VF	VFDB	Motility	fleN	0.819998
S11_7_sbin_22_k141_1204354_length_91261_cov_91.0000_10	JL_0.06	0.05	10.3801	VF	VFDB	Nutritional/Metabolic factor	PFL_RS27280	1.0162
S11_7_sbin_22_k141_1204354_length_91261_cov_91.0000_14	JL_0.06	0.05	6.71031	VF	VFDB	Nutritional/Metabolic factor	PFL_RS27300	0.826743
RS_7_sbin_19_k141_3643393_length_1231_cov_8.0000_2	JL_0.06	0.05	17.9909	VF	VFDB	Motility	fliI	1.25505
RS_8_sbin_111_k141_890867_length_11384_cov_12.7276_9	JL_0.06	0.05	65.4221	VF	VFDB	Motility	cheY	1.81572
RS_mbin_49_k141_5131804_length_10404_cov_12.3618_6	JL_0.06	0.05	10.0154	VF	VFDB	Motility	cheY	1.00067
S11_7_sbin_22_k141_1186945_length_162679_cov_91.0000_15	JL_0.06	0.05	31.7477	VF	VFDB	Motility	flgA	1.50171
S11_7_sbin_22_k141_1186945_length_162679_cov_91.0000_16	JL_0.06	0.05	8.73178	VF	VFDB	Motility	PA3349	0.941103
S11_7_sbin_22_k141_1306689_length_43889_cov_94.8990_11	JL_0.06	0.05	9.18027	VF	VFDB	Nutritional/Metabolic factor	mbtH-like	0.962856
S11_7_sbin_22_k141_1306689_length_43889_cov_94.8990_22	JL_0.06	0.05	6.71031	VF	VFDB	Nutritional/Metabolic factor	pvdS	0.826743
S11_7_sbin_22_k141_1763153_length_123546_cov_93.9789_14	JL_0.06	0.05	40.9864	VF	VFDB	Nutritional/Metabolic factor	PA4707	1.61264
S11_7_sbin_22_k141_1807305_length_53134_cov_88.9635_31	JL_0.06	0.05	25.3345	VF	VFDB	Biofilm	mucP	1.40371
S11_7_sbin_22_k141_186507_length_50540_cov_86.9625_21	JL_0.06	0.05	8.8092	VF	VFDB	Nutritional/Metabolic factor	pchR	0.944937
S11_7_sbin_22_k141_1905550_length_34337_cov_91.7578_12	JL_0.06	0.05	13.9899	VF	VFDB	Nutritional/Metabolic factor	PSYR_RS13385	1.14582
S11_7_sbin_22_k141_1964662_length_28673_cov_89.0000_21	JL_0.06	0.05	19.0966	VF	VFDB	Adherence	pilH	1.28096
S11_7_sbin_22_k141_1964662_length_28673_cov_89.0000_22	JL_0.06	0.05	48.603	VF	VFDB	Adherence	pilI	1.68666
S11_7_sbin_22_k141_1964662_length_28673_cov_89.0000_26	JL_0.06	0.05	22.1306	VF	VFDB	Adherence	chpC	1.34499
S11_7_sbin_22_k141_2180942_length_52817_cov_88.9632_1	JL_0.06	0.05	90.5432	VF	VFDB	Effector delivery system	PA0686	1.95686
S11_7_sbin_22_k141_2505848_length_10402_cov_87.5354_1	JL_0.06	0.05	26.5005	VF	VFDB	Effector delivery system	hopJ1	1.42325
S11_7_sbin_22_k141_2618856_length_37379_cov_97.0000_14	JL_0.06	0.05	7.06411	VF	VFDB	Nutritional/Metabolic factor	pvdA	0.849057
S11_7_sbin_22_k141_2618856_length_37379_cov_97.0000_6	JL_0.06	0.05	12.3037	VF	VFDB	Nutritional/Metabolic factor	pvdO	1.09004
S11_7_sbin_22_k141_1220713_length_27380_cov_89.8530_23	JL_0.06	0.05	1.65605	VF	VFDB	Motility	flgH	0.219072
S11_7_sbin_22_k141_526280_length_145821_cov_92.0000_49	JL_0.06	0.05	6.39026	VF	VFDB	Effector delivery system	tagT	0.805518
SB_cobin_66_k127_753362_length_129490_cov_475.0047_1	JL_0.06	0.05	5.12278	VF	VFDB	Adherence	tufA	0.709506
S11_7_sbin_22_k141_2778869_length_99792_cov_89.9804_83	JL_0.06	0.05	5.75546	VF	VFDB	Motility	fleN	0.76008
SH-W20A-3080_sbin_21_k141_878708_length_15319_cov_25.9275_12	JL_0.06	0.05	20.7602	VF	VFDB	Adherence	tufA	1.31723
SH_cobin_55_k127_2030099_length_1541_cov_33.0198_2	JL_0.06	0.05	13.0844	VF	VFDB	Immune modulation	pe	1.11675
SH_cobin_55_k127_216118_length_3016_cov_17.0000_2	JL_0.06	0.05	0.003891	VF	VFDB	Immune modulation	fadD26	-2.40994
SH_cobin_55_k127_2410117_length_1947_cov_28.8308_2	JL_0.06	0.05	12.3651	VF	VFDB	Immune modulation	rmlA	1.0922
SH_cobin_55_k127_266415_length_3677_cov_58.1259_1	JL_0.06	0.05	8.92525	VF	VFDB	Regulation	sigA/rpoV	0.95062
SH_cobin_55_k127_2703538_length_2069_cov_19.0000_2	JL_0.06	0.05	97.4939	VF	VFDB	Nutritional/Metabolic factor	sugB	1.98898
SH_cobin_55_k127_3742954_length_1814_cov_27.2146_3	JL_0.06	0.05	15.6335	VF	VFDB	Adherence	fbpD	1.19406
SH_cobin_55_k127_4974665_length_2098_cov_87.8346_1	JL_0.06	0.05	5.91425	VF	VFDB	Nutritional/Metabolic factor	ctpC	0.771899
SMM_0.03_sbin_10_k141_1122875_length_2873_cov_16.0000_5	JL_0.06	0.05	42.8144	VF	VFDB	Immune modulation	rmlA	1.63159
SY5_S19_sbin_13_k119_568537_length_36040_cov_15.8818_11	JL_0.06	0.05	21.6282	VF	VFDB	Adherence	pilG	1.33502
SY5_S19_sbin_20_k119_1841686_length_1142_cov_34.1652_3	JL_0.06	0.05	163.552	VF	VFDB	Adherence	tufA	2.21366
SY5_cobin_82_k117_1575361_length_3966_cov_157.3936_4	JL_0.06	0.05	22.973	VF	VFDB	Adherence	vfr	1.36122
SY6_S23_sbin_24_k119_1675822_length_20208_cov_12.0000_1	JL_0.06	0.05	3.45242	VF	VFDB	Adherence	tufA	0.538123
SY6_S23_sbin_24_k119_428467_length_32754_cov_13.8411_4	JL_0.06	0.05	29.2973	VF	VFDB	Adherence	pilT	1.46683
SY6_cobin_20_k117_4021613_length_17414_cov_11.4833_13	JL_0.06	0.05	29.8646	VF	VFDB	Adherence	tufA	1.47516
SY6_cobin_50_k117_3250080_length_3713_cov_18.0000_1	JL_0.06	0.05	6.37127	VF	VFDB	Adherence	tufA	0.804226
SY6_cobin_8_k117_6236309_length_9938_cov_24.0000_5	JL_0.06	0.05	11.9272	VF	VFDB	Motility	cheY	1.07654
WGM_cobin_9_k141_3071188_length_5717_cov_14.3746_4	JL_0.06	0.05	6.39026	VF	VFDB	Immune modulation	gmd	0.805518
XST_SQ83_0.06_sbin_9_k141_1698041_length_3060_cov_7.4806_1	JL_0.06	0.05	28.3499	VF	VFDB	Adherence	tufA	1.45255
XST_SQ87_0.06_sbin_7_k141_297250_length_2402_cov_4.0000_2	JL_0.06	0.05	16.6525	VF	VFDB	Immune modulation	acpXL	1.22148
XST_cobin_12_k127_17662428_length_5769_cov_11.1639_9	JL_0.06	0.05	6.5866	VF	VFDB	Adherence	tufA	0.818661
XST_cobin_1_k127_25532514_length_6810_cov_13.4570_10	JL_0.06	0.05	12.5193	VF	VFDB	Immune modulation	acpXL	1.09758
XST_cobin_23_k127_15865690_length_16558_cov_177.0962_8	JL_0.06	0.05	32.0768	VF	VFDB	Adherence	pilT	1.50619
XST_cobin_36_k127_3341834_length_3319_cov_55.8277_3	JL_0.06	0.05	6.7954	VF	VFDB	Immune modulation	acpXL	0.832215
XST_cobin_49_k127_25984179_length_2819_cov_15.9443_1	JL_0.06	0.05	11.0165	VF	VFDB	Adherence	tufA	1.04205
XST_cobin_49_k127_9298292_length_6865_cov_270.0000_1	JL_0.06	0.05	11.9605	VF	VFDB	Adherence	tufA	1.07775
EGM_E29_sbin_24_k141_1953455_length_13684_cov_11.9643_13	JL_0.14	0.13	12.1711	VF	VFDB	Adherence	tufA	1.08533
FR_S1_sbin_35_k141_1762793_length_8788_cov_10.9792_2	JL_0.14	0.13	2.08277	VF	VFDB	Immune modulation	wecB	0.318641
HM3_cobin_40_k127_12372734_length_35658_cov_15.5237_4	JL_0.14	0.13	19.079	VF	VFDB	Motility	flgP	1.28056
FR_cobin_10_k127_2477039_length_169916_cov_82.0028_58	JL_0.14	0.13	7.35104	VF	VFDB	Biofilm	algW	0.866349
FR_cobin_10_k127_2477039_length_169916_cov_82.0028_64	JL_0.14	0.13	7.35523	VF	VFDB	Adherence	pilC	0.866596
FR_cobin_10_k127_2570462_length_45314_cov_82.9819_6	JL_0.14	0.13	18.0069	VF	VFDB	Effector delivery system	xcpT	1.25544
FR_cobin_10_k127_2686418_length_37583_cov_85.0331_6	JL_0.14	0.13	9.92684	VF	VFDB	Biofilm	algB	0.996811
FR_cobin_10_k127_2797044_length_44089_cov_83.3614_30	JL_0.14	0.13	10.2703	VF	VFDB	Adherence	vfr	1.01158
FR_cobin_10_k127_3115650_length_500643_cov_79.9747_123	JL_0.14	0.13	5.80534	VF	VFDB	Regulation	gacS	0.763828
FR_cobin_10_k127_4373799_length_102368_cov_78.9985_38	JL_0.14	0.13	6.94145	VF	VFDB	Adherence	pilM	0.84145
FR_cobin_10_k127_4373799_length_102368_cov_78.9985_63	JL_0.14	0.13	3.21211	VF	VFDB	Biofilm	algQ	0.50679
FR_cobin_10_k127_4373799_length_102368_cov_78.9985_69	JL_0.14	0.13	8.16479	VF	VFDB	Biofilm	algR	0.911945
FR_cobin_10_k127_4395724_length_105148_cov_80.9997_75	JL_0.14	0.13	0.168512	VF	VFDB	Adherence	pilG	-0.773369
FR_cobin_10_k127_4395724_length_105148_cov_80.9997_76	JL_0.14	0.13	9.49413	VF	VFDB	Adherence	pilH	0.977455
FR_cobin_10_k127_4395724_length_105148_cov_80.9997_80	JL_0.14	0.13	20.5364	VF	VFDB	Adherence	chpA	1.31252
FR_cobin_10_k127_582572_length_75825_cov_81.9893_14	JL_0.14	0.13	6.94145	VF	VFDB	Biofilm	mucD	0.84145
FR_cobin_10_k127_582572_length_75825_cov_81.9893_16	JL_0.14	0.13	1.01827	VF	VFDB	Biofilm	mucB	0.00786465
FR_cobin_10_k127_582572_length_75825_cov_81.9893_17	JL_0.14	0.13	5.57956	VF	VFDB	Biofilm	mucA	0.7466
HM1_GDNA18_sbin_6_k141_2173142_length_54842_cov_28.2105_1	JL_0.14	0.13	12.0121	VF	VFDB	Immune modulation	galU	1.07962
HM1_GDNA19_sbin_32_k141_2641874_length_2243_cov_4.8554_2	JL_0.14	0.13	7.94574	VF	VFDB	Adherence	tufA	0.900134
HM3_GDNA26_sbin_11_k141_1905789_length_3114_cov_4.8328_1	JL_0.14	0.13	17.3747	VF	VFDB	Immune modulation	gmd	1.23992
HM3_GDNA26_sbin_6_k141_2268988_length_20854_cov_17.9819_1	JL_0.14	0.13	9.41112	VF	VFDB	Adherence	tufA	0.973641
HM3_cobin_40_k127_10875093_length_16761_cov_9.0000_13	JL_0.14	0.13	2.23379	VF	VFDB	Biofilm	VP_RS22390	0.349042
HM3_cobin_40_k127_11105109_length_32594_cov_10.1549_13	JL_0.14	0.13	7.93641	VF	VFDB	Adherence	mshE	0.899624
HM3_cobin_40_k127_11105109_length_32594_cov_10.1549_14	JL_0.14	0.13	1.64604	VF	VFDB	Adherence	mshG	0.216441
HM3_cobin_40_k127_11105109_length_32594_cov_10.1549_6	JL_0.14	0.13	12.6528	VF	VFDB	Adherence	mshH	1.10219
HM3_cobin_40_k127_11105109_length_32594_cov_10.1549_7	JL_0.14	0.13	14.8807	VF	VFDB	Adherence	mshI	1.17262
HM3_cobin_40_k127_11105109_length_32594_cov_10.1549_8	JL_0.14	0.13	8.48597	VF	VFDB	Adherence	mshJ	0.928701
HM3_cobin_40_k127_11105109_length_32594_cov_10.1549_9	JL_0.14	0.13	2.41777	VF	VFDB	Adherence	mshK	0.383414
HM3_cobin_40_k127_11125372_length_7115_cov_9.0488_3	JL_0.14	0.13	2.77481	VF	VFDB	Nutritional/Metabolic factor	fecE	0.443234
HM3_cobin_40_k127_11125372_length_7115_cov_9.0488_4	JL_0.14	0.13	6.43429	VF	VFDB	Nutritional/Metabolic factor	VP_RS23070	0.808501
HM3_cobin_40_k127_11125372_length_7115_cov_9.0488_5	JL_0.14	0.13	11.7482	VF	VFDB	Nutritional/Metabolic factor	VP_RS23075	1.06997
HM3_cobin_40_k127_2747275_length_25373_cov_12.0000_19	JL_0.14	0.13	7.38271	VF	VFDB	Effector delivery system	epsK	0.868216
HM3_cobin_40_k127_4096635_length_20004_cov_45.0000_10	JL_0.14	0.13	3.14179	VF	VFDB	Effector delivery system	vscI	0.497177
HM3_cobin_40_k127_4096635_length_20004_cov_45.0000_13	JL_0.14	0.13	2.61737	VF	VFDB	Effector delivery system	vscF	0.417865
HM3_cobin_40_k127_4741737_length_8556_cov_11.0000_3	JL_0.14	0.13	1.94314	VF	VFDB	Immune modulation	gmhA/lpcA	0.288505
HM3_cobin_40_k127_505639_length_8010_cov_8.0000_11	JL_0.14	0.13	0.138086	VF	VFDB	Effector delivery system	vscN	-0.85985
HM3_cobin_40_k127_505639_length_8010_cov_8.0000_3	JL_0.14	0.13	13.5205	VF	VFDB	Effector delivery system	vcrR	1.13099
HM_SQ81_0.06_sbin_15_k141_661632_length_5397_cov_34.1216_7	JL_0.14	0.13	6.95558	VF	VFDB	Motility	flgK	0.842333
SY5_cobin_82_k117_4749676_length_6704_cov_173.3457_3	JL_0.14	0.13	1.71708	VF	VFDB	Motility	cheY	0.23479
HM5_GDNA1_sbin_16_k141_3395143_length_5924_cov_6.9958_1	JL_0.14	0.13	10.0415	VF	VFDB	Adherence	tufA	1.0018
HM5_GDNA2_sbin_12_k141_37734_length_1008_cov_4.0000_1	JL_0.14	0.13	0.480356	VF	VFDB	Stress survival	katA	-0.318437
HM5_GDNA3_sbin_5_k141_881929_length_47624_cov_125.0782_45	JL_0.14	0.13	1.40933	VF	VFDB	Adherence	tuf	0.149013
HM5_GDNA6_sbin_26_k141_1579585_length_3022_cov_3.9042_1	JL_0.14	0.13	8.39665	VF	VFDB	Adherence	tufA	0.924106
HM5_GDNA6_sbin_26_k141_1802037_length_6793_cov_6.9820_4	JL_0.14	0.13	0.585918	VF	VFDB	Adherence	pilT	-0.232163
HM5_cobin_26_k127_1032397_length_4264_cov_322.1680_5	JL_0.14	0.13	8.34669	VF	VFDB	Adherence	tufA	0.921514
HM_SQ58_0.06_sbin_6_k141_1000787_length_2508_cov_105.0051_1	JL_0.14	0.13	17.3289	VF	VFDB	Effector delivery system	epsE	1.23877
HM_SQ58_0.06_sbin_6_k141_13543_length_6028_cov_130.3520_6	JL_0.14	0.13	3.98513	VF	VFDB	Immune modulation	gmhA/lpcA	0.600442
HM_SQ58_0.06_sbin_6_k141_194677_length_2181_cov_127.2275_4	JL_0.14	0.13	3.40698	VF	VFDB	Immune modulation	kdsA	0.53237
HM3_GDNA23_sbin_1_k141_2075904_length_14158_cov_6.0000_12	JL_0.14	0.13	3.88629	VF	VFDB	Motility	cheY	0.589535
HM_SQ81_0.06_sbin_15_k141_531041_length_6124_cov_35.1899_4	JL_0.14	0.13	1.37385	VF	VFDB	Motility	flmH	0.13794
HM_SQ58_0.06_sbin_6_k141_632162_length_2751_cov_117.7897_2	JL_0.14	0.13	4.53025	VF	VFDB	Biofilm	luxS	0.656122
HM_SQ58_0.06_sbin_8_k141_739332_length_9535_cov_100.7234_4	JL_0.14	0.13	2.49884	VF	VFDB	Adherence	pilT	0.397739
HM_SQ79_0.02_sbin_7_k141_2043989_length_2281_cov_6.5248_1	JL_0.14	0.13	11.4909	VF	VFDB	Adherence	tufA	1.06035
HM_SQ79_0.10_sbin_20_k141_2191430_length_3322_cov_10.6334_1	JL_0.14	0.13	2.02852	VF	VFDB	Adherence	tufA	0.307179
HM_SQ79_0.10_sbin_23_k141_1547383_length_10957_cov_16.5188_6	JL_0.14	0.13	40.0777	VF	VFDB	Adherence	tufA	1.6029
QDN_cobin_71_k127_1748720_length_2450_cov_6.0000_3	JL_0.14	0.13	3.71789	VF	VFDB	Motility	cheA-2	0.570297
HM_SQ81_0.06_sbin_15_k141_146928_length_2760_cov_50.3360_6	JL_0.14	0.13	3.68663	VF	VFDB	Adherence	tufA	0.566629
HM_SQ81_0.06_sbin_15_k141_1742362_length_11501_cov_32.8305_10	JL_0.14	0.13	34.9832	VF	VFDB	Adherence	VV1_RS07215	1.54386
HM_SQ81_0.06_sbin_15_k141_174582_length_6246_cov_36.5938_3	JL_0.14	0.13	18.9106	VF	VFDB	Biofilm	luxS	1.27671
QDN_cobin_71_k127_660618_length_1036_cov_4.0000_2	JL_0.14	0.13	1.44086	VF	VFDB	Motility	cheW-2	0.158621
HM_SQ81_0.06_sbin_15_k141_635298_length_12393_cov_45.4351_3	JL_0.14	0.13	0.990172	VF	VFDB	Regulation	rpoS	-0.00428936
RS_11_sbin_54_k141_2493758_length_10207_cov_28.1492_8	JL_0.14	0.13	9.22307	VF	VFDB	Motility	cheY	0.964876
RS_mbin_568_k141_4691072_length_19866_cov_25.9741_9	JL_0.14	0.13	0.941112	VF	VFDB	Motility	cheY	-0.0263587
SY5_cobin_25_k117_2444848_length_20613_cov_89.5658_13	JL_0.14	0.13	5.41435	VF	VFDB	Motility	cheY	0.733547
HM_SQ81_0.06_sbin_5_k141_281980_length_16506_cov_24.9610_1	JL_0.14	0.13	2.19609	VF	VFDB	Adherence	tufA	0.341649
HM_SQ81_0.06_sbin_6_k141_1124028_length_5937_cov_57.1434_1	JL_0.14	0.13	1.23666	VF	VFDB	Adherence	tufA	0.092251
HM_SQ_cobin_105_k127_27046724_length_3238_cov_5.6734_6	JL_0.14	0.13	0.941112	VF	VFDB	Adherence	tufA	-0.0263587
HM_SQ58_0.06_sbin_8_k141_50596_length_31518_cov_114.2218_25	JL_0.14	0.13	3.72961	VF	VFDB	Motility	cheY	0.571664
HM_SQ_cobin_20_k127_20684184_length_1474_cov_6.0000_1	JL_0.14	0.13	9.84136	VF	VFDB	Motility	flgG	0.993055
QDN_cobin_75_k127_1009429_length_9473_cov_18.9813_13	JL_0.14	0.13	6.62563	VF	VFDB	Motility	flgG	0.821227
HM_SQ_cobin_29_k127_12243050_length_4350_cov_26.2465_1	JL_0.14	0.13	3.1646	VF	VFDB	Adherence	groEL	0.500318
HM_SQ_cobin_33_k127_30214786_length_3440_cov_6.0000_4	JL_0.14	0.13	2.06257	VF	VFDB	Immune modulation	acpXL	0.314408
HM_SQ_cobin_64_k127_16025209_length_7524_cov_7.0000_6	JL_0.14	0.13	9.84104	VF	VFDB	Effector delivery system	RS_RS21205	0.993041
HM_SQ_cobin_64_k127_18652717_length_15820_cov_8.0001_3	JL_0.14	0.13	25.2876	VF	VFDB	Effector delivery system	RS_RS15630	1.40291
HM_SQ_cobin_64_k127_18652717_length_15820_cov_8.0001_5	JL_0.14	0.13	8.07616	VF	VFDB	Effector delivery system	gspK	0.907205
HM_SQ_cobin_64_k127_18652717_length_15820_cov_8.0001_6	JL_0.14	0.13	12.7289	VF	VFDB	Effector delivery system	RS_RS15615	1.10479
HM_SQ_cobin_64_k127_18652717_length_15820_cov_8.0001_8	JL_0.14	0.13	16.9852	VF	VFDB	Effector delivery system	RS_RS15605	1.23007
HM_SQ_cobin_64_k127_18652717_length_15820_cov_8.0001_9	JL_0.14	0.13	8.13157	VF	VFDB	Effector delivery system	gspG	0.910174
HM_SQ_cobin_64_k127_19770540_length_26025_cov_8.0000_1	JL_0.14	0.13	14.4318	VF	VFDB	Effector delivery system	sctV	1.15932
HM_SQ_cobin_64_k127_26548515_length_2864_cov_7.0000_3	JL_0.14	0.13	20.5024	VF	VFDB	Effector delivery system	RS_RS14140	1.3118
HM_SQ_cobin_64_k127_29413244_length_18137_cov_7.0000_12	JL_0.14	0.13	11.9766	VF	VFDB	Effector delivery system	tssC	1.07833
HM_SQ_cobin_6_k127_11958230_length_3165_cov_22.0520_4	JL_0.14	0.13	12.4727	VF	VFDB	Stress survival	clpC	1.09596
HM_SQ_cobin_6_k127_14818495_length_24522_cov_41.1345_3	JL_0.14	0.13	21.9017	VF	VFDB	Nutritional/Metabolic factor	GBAA_RS25985	1.34048
HM_SQ_cobin_6_k127_19975900_length_67672_cov_12.0000_57	JL_0.14	0.13	7.11453	VF	VFDB	Immune modulation	BCAH187_RS26530	0.852146
HM_SQ_cobin_76_k127_1902473_length_13050_cov_26.7299_5	JL_0.14	0.13	38.2632	VF	VFDB	Adherence	pilG	1.58278
HM_SQ_cobin_76_k127_19604146_length_7496_cov_20.7498_5	JL_0.14	0.13	32.6058	VF	VFDB	Adherence	pilT	1.5133
HM_SQ_cobin_76_k127_23557920_length_11944_cov_29.7124_6	JL_0.14	0.13	16.0245	VF	VFDB	Adherence	tufA	1.20478
HM_SQ_cobin_83_k127_14409249_length_4132_cov_63.2894_4	JL_0.14	0.13	10.7974	VF	VFDB	Adherence	PD_RS04400	1.03332
HM_SQ_cobin_83_k127_6344159_length_2308_cov_211.0000_1	JL_0.14	0.13	26.5193	VF	VFDB	Immune modulation	wbtL	1.42356
HM_SQ_cobin_88_k127_26135315_length_3399_cov_15.0000_4	JL_0.14	0.13	13.4477	VF	VFDB	Adherence	tufA	1.12865
HM_SQ_cobin_8_k127_9351477_length_10697_cov_24.0034_9	JL_0.14	0.13	5.0409	VF	VFDB	Adherence	tufA	0.702508
FR_cobin_10_k127_1033890_length_115152_cov_81.0561_74	JL_0.14	0.13	32.257	VF	VFDB	Motility	motA	1.50862
HM_a_3.8_sbin_17_k127_26073_length_15552_cov_15.0000_14	JL_0.14	0.13	82.1597	VF	VFDB	Adherence	tufA	1.91466
HM_b_0.1_sbin_5_k127_59140_length_2684_cov_5.0000_1	JL_0.14	0.13	100.646	VF	VFDB	Immune modulation	rmlA	2.0028
FR_cobin_10_k127_1033890_length_115152_cov_81.0561_75	JL_0.14	0.13	6.95876	VF	VFDB	Motility	motB	0.842532
FR_cobin_10_k127_1621276_length_112126_cov_80.7057_20	JL_0.14	0.13	15.0349	VF	VFDB	Motility	fleI/flaG	1.1771
HM_c_0.1_sbin_3_k127_179649_length_15115_cov_65.0000_12	JL_0.14	0.13	29.5541	VF	VFDB	Adherence	tufA	1.47062
HM_cobin_27_k127_1186911_length_1729_cov_8.0000_1	JL_0.14	0.13	26.392	VF	VFDB	Immune modulation	ABZJ_RS06290	1.42147
HM_cobin_27_k127_1186911_length_1729_cov_8.0000_2	JL_0.14	0.13	17.5304	VF	VFDB	Immune modulation	wecB	1.24379
HM_cobin_27_k127_658461_length_13856_cov_10.0000_14	JL_0.14	0.13	6.77907	VF	VFDB	Adherence	pilT	0.83117
HM_cobin_27_k127_847132_length_12003_cov_10.0000_11	JL_0.14	0.13	96.687	VF	VFDB	Regulation	csrA	1.98537
HM_cobin_44_k127_659747_length_6845_cov_26.0000_5	JL_0.14	0.13	6.2418	VF	VFDB	Adherence	tufA	0.79531
HY4_cobin_17_k127_1552384_length_1057_cov_3.0000_1	JL_0.14	0.13	12.9431	VF	VFDB	Nutritional/Metabolic factor	hemE	1.11204
HY4_cobin_17_k127_364440_length_1427_cov_3.0000_2	JL_0.14	0.13	0.138086	VF	VFDB	Immune modulation	wbpD	-0.85985
HY4_cobin_27_k127_7414338_length_8830_cov_100.8212_4	JL_0.14	0.13	6.15711	VF	VFDB	Immune modulation	acpXL	0.789377
HY4_cobin_69_k127_1262457_length_2668_cov_8.0000_4	JL_0.14	0.13	2.12149	VF	VFDB	Nutritional/Metabolic factor	PA4707	0.326641
HY4_cobin_69_k127_1278382_length_5884_cov_9.0000_1	JL_0.14	0.13	1.01507	VF	VFDB	Adherence	crc	0.00649728
HY4_cobin_69_k127_1972867_length_3840_cov_6.0000_3	JL_0.14	0.13	13.6239	VF	VFDB	Biofilm	algW	1.1343
HY4_cobin_69_k127_2228578_length_3133_cov_7.0000_4	JL_0.14	0.13	4.62469	VF	VFDB	Adherence	tufA	0.665083
HY4_cobin_69_k127_2275967_length_2773_cov_7.0000_2	JL_0.14	0.13	8.54206	VF	VFDB	Biofilm	mucP	0.931563
HY4_cobin_69_k127_2824929_length_3644_cov_5.0000_5	JL_0.14	0.13	14.18	VF	VFDB	Biofilm	algU	1.15168
FR_cobin_10_k127_3115650_length_500643_cov_79.9747_205	JL_0.14	0.13	1.98643	VF	VFDB	Motility	fliE	0.298074
FR_cobin_10_k127_3115650_length_500643_cov_79.9747_206	JL_0.14	0.13	4.08239	VF	VFDB	Motility	fliF	0.610915
HY4_cobin_69_k127_3718022_length_5012_cov_10.0000_1	JL_0.14	0.13	9.1446	VF	VFDB	Adherence	pilI	0.961165
HY4_cobin_69_k127_3718022_length_5012_cov_10.0000_3	JL_0.14	0.13	5.04366	VF	VFDB	Adherence	pilG	0.702746
HY4_cobin_69_k127_3993032_length_2799_cov_6.0000_2	JL_0.14	0.13	1.45603	VF	VFDB	Adherence	chpC	0.163171
HY4_cobin_69_k127_3993032_length_2799_cov_6.0000_4	JL_0.14	0.13	1.2707	VF	VFDB	Adherence	chpA	0.104042
FR_cobin_10_k127_3115650_length_500643_cov_79.9747_207	JL_0.14	0.13	3.99746	VF	VFDB	Motility	fliG	0.601784
FR_cobin_10_k127_3115650_length_500643_cov_79.9747_208	JL_0.14	0.13	12.757	VF	VFDB	Motility	fliH	1.10575
FR_cobin_10_k127_3115650_length_500643_cov_79.9747_209	JL_0.14	0.13	13.5606	VF	VFDB	Motility	fliI	1.13228
HY4_cobin_69_k127_4440706_length_2857_cov_7.0000_5	JL_0.14	0.13	9.58315	VF	VFDB	Effector delivery system	xcpT	0.981508
HY4_cobin_69_k127_4440706_length_2857_cov_7.0000_6	JL_0.14	0.13	6.80598	VF	VFDB	Effector delivery system	xcpS	0.832891
HY4_cobin_69_k127_5021814_length_5095_cov_9.0000_2	JL_0.14	0.13	3.05897	VF	VFDB	Immune modulation	waaF	0.485576
HY4_cobin_69_k127_5167492_length_8542_cov_6.0000_1	JL_0.14	0.13	4.32231	VF	VFDB	Adherence	pilJ	0.635716
HY4_cobin_69_k127_5211365_length_2378_cov_4.0067_4	JL_0.14	0.13	16.9183	VF	VFDB	Adherence	pilS	1.22836
FR_cobin_10_k127_3115650_length_500643_cov_79.9747_210	JL_0.14	0.13	4.85438	VF	VFDB	Motility	fliJ	0.686134
HY4_cobin_69_k127_5427167_length_2953_cov_3.0000_1	JL_0.14	0.13	38.2493	VF	VFDB	Regulation	gacA	1.58262
HY4_cobin_69_k127_6647941_length_2614_cov_5.0000_1	JL_0.14	0.13	2.677	VF	VFDB	Biofilm	mucD	0.427649
LS6027_0.16_sbin_24_k141_753743_length_3548_cov_17.0000_4	JL_0.14	0.13	8.87376	VF	VFDB	Adherence	tufA	0.948108
LS6027_0.16_sbin_2_k141_511919_length_26780_cov_9.0000_11	JL_0.14	0.13	4.91995	VF	VFDB	Immune modulation	acpXL	0.691961
LS6027_0.16_sbin_8_k141_320046_length_1851_cov_11.0000_3	JL_0.14	0.13	16.5841	VF	VFDB	Stress survival	clpP	1.21969
LS6045_0.21_sbin_19_k141_1793259_length_6422_cov_12.1220_8	JL_0.14	0.13	18.1351	VF	VFDB	Nutritional/Metabolic factor	carB	1.25852
LS6045_0.21_sbin_19_k141_813117_length_15911_cov_14.0003_2	JL_0.14	0.13	13.7005	VF	VFDB	Immune modulation	acpXL	1.13674
LS6045_0.21_sbin_29_k141_1002265_length_1443_cov_5.9155_1	JL_0.14	0.13	9.65099	VF	VFDB	Adherence	tufA	0.984572
LS6045_0.21_sbin_29_k141_1117503_length_3097_cov_5.0000_4	JL_0.14	0.13	10.8995	VF	VFDB	Adherence	tufA	1.03741
LS6045_0.21_sbin_29_k141_581019_length_2659_cov_9.9531_1	JL_0.14	0.13	8.3224	VF	VFDB	Adherence	tufA	0.920248
HM1_cobin_129_k127_7109783_length_3744_cov_7.0000_4	JL_0.14	0.13	5.26935	VF	VFDB	Motility	cheY	0.721757
LS6045_0.21_sbin_37_k141_775949_length_15485_cov_25.9454_14	JL_0.14	0.13	2.20854	VF	VFDB	Adherence	tuf	0.344106
LS6045_0.21_sbin_3_k141_786786_length_1021_cov_6.0000_3	JL_0.14	0.13	2.12838	VF	VFDB	Adherence	tufA	0.328048
LS6045_0.21_sbin_40_k141_3052_length_2115_cov_12.0000_1	JL_0.14	0.13	24.0979	VF	VFDB	Immune modulation	wbtL	1.38198
LS6045_0.21_sbin_42_k141_311721_length_17100_cov_14.9646_8	JL_0.14	0.13	2.70718	VF	VFDB	Effector delivery system	hsiB1/vipA/tssB	0.432517
LS6045_0.21_sbin_9_k141_2020888_length_3774_cov_73.2808_4	JL_0.14	0.13	13.8624	VF	VFDB	Adherence	tufA	1.14184
LS6045_0.21_sbin_9_k141_918307_length_6036_cov_21.8480_1	JL_0.14	0.13	9.27834	VF	VFDB	Adherence	tufA	0.967471
LS_cobin_23_k127_1311199_length_2432_cov_8.0000_6	JL_0.14	0.13	9.891	VF	VFDB	Adherence	tufA	0.99524
LS_cobin_24_k127_1683838_length_1521_cov_4.7762_2	JL_0.14	0.13	39.2793	VF	VFDB	Immune modulation	rmlA	1.59416
LS_cobin_24_k127_914102_length_2872_cov_6.0000_1	JL_0.14	0.13	43.8623	VF	VFDB	Adherence	tuf	1.64209
LS_cobin_35_k127_3169429_length_3691_cov_7.2991_1	JL_0.14	0.13	14.476	VF	VFDB	Adherence	eno	1.16065
LS_cobin_35_k127_57274_length_2298_cov_7.0000_3	JL_0.14	0.13	5.12084	VF	VFDB	Immune modulation	galE	0.709342
LS_cobin_38_k127_3544060_length_3243_cov_5.0000_1	JL_0.14	0.13	5.14477	VF	VFDB	Immune modulation	wcaJ	0.711366
LS_cobin_52_k127_3636725_length_2351_cov_6.0000_4	JL_0.14	0.13	2.16635	VF	VFDB	Immune modulation	gmd	0.335728
LS_cobin_61_k127_3549856_length_2962_cov_6.9905_7	JL_0.14	0.13	26.9415	VF	VFDB	Adherence	tufA	1.43042
LS_cobin_72_k127_2273853_length_3386_cov_18.7515_1	JL_0.14	0.13	24.1584	VF	VFDB	Adherence	groEL	1.38307
NGM_D24_sbin_3_k141_474575_length_1851_cov_4.0000_1	JL_0.14	0.13	2.32519	VF	VFDB	Adherence	tufA	0.366458
OT_A10_sbin_18_k141_2697584_length_7098_cov_13.0000_7	JL_0.14	0.13	5.99384	VF	VFDB	Nutritional/Metabolic factor	cyp125	0.777705
OT_A10_sbin_18_k141_2800623_length_9018_cov_12.7457_4	JL_0.14	0.13	1.07595	VF	VFDB	Regulation	mprB	0.0317941
OT_A10_sbin_18_k141_2860440_length_9112_cov_10.3417_1	JL_0.14	0.13	2.40433	VF	VFDB	Nutritional/Metabolic factor	sugB	0.380995
OT_A10_sbin_18_k141_3496383_length_38018_cov_13.7310_33	JL_0.14	0.13	6.66831	VF	VFDB	Regulation	sigH	0.824015
OT_A10_sbin_18_k141_3738208_length_29814_cov_13.6789_17	JL_0.14	0.13	11.7665	VF	VFDB	Regulation	sigE	1.07065
OT_A10_sbin_18_k141_4629647_length_3933_cov_10.3850_2	JL_0.14	0.13	7.45841	VF	VFDB	Regulation	ideR	0.872646
OT_A10_sbin_18_k141_4915274_length_16406_cov_14.6951_6	JL_0.14	0.13	1.65808	VF	VFDB	Immune modulation	embC	0.219606
OT_A10_sbin_18_k141_5015690_length_16720_cov_12.3334_4	JL_0.14	0.13	8.65663	VF	VFDB	Immune modulation	pks	0.937349
OT_A10_sbin_18_k141_5145345_length_8484_cov_14.5715_1	JL_0.14	0.13	14.6761	VF	VFDB	Nutritional/Metabolic factor	kasB	1.16661
OT_A10_sbin_18_k141_5145345_length_8484_cov_14.5715_2	JL_0.14	0.13	3.13773	VF	VFDB	Nutritional/Metabolic factor	kasB	0.496616
OT_A10_sbin_18_k141_5311142_length_16149_cov_11.6620_6	JL_0.14	0.13	18.9194	VF	VFDB	Effector delivery system	espR	1.27691
OT_A10_sbin_18_k141_537244_length_8362_cov_12.4760_9	JL_0.14	0.13	0.000762	VF	VFDB	Adherence	hbhA	-3.11805
OT_A10_sbin_18_k141_5479048_length_28997_cov_13.7554_11	JL_0.14	0.13	33.7305	VF	VFDB	Stress survival	pafA	1.52802
OT_A10_sbin_18_k141_5479048_length_28997_cov_13.7554_18	JL_0.14	0.13	2.4609	VF	VFDB	Stress survival	mpa	0.391095
OT_A10_sbin_18_k141_5554736_length_11000_cov_13.5742_6	JL_0.14	0.13	5.71614	VF	VFDB	Nutritional/Metabolic factor	mbtI	0.757103
OT_A10_sbin_18_k141_5593549_length_13198_cov_11.4483_12	JL_0.14	0.13	13.6528	VF	VFDB	Effector delivery system	eccD1	1.13522
OT_A10_sbin_18_k141_5659257_length_17229_cov_11.9730_3	JL_0.14	0.13	14.8272	VF	VFDB	Immune modulation	fadE5	1.17106
OT_A10_sbin_18_k141_5727058_length_10144_cov_11.3597_11	JL_0.14	0.13	20.5115	VF	VFDB	Regulation	relA	1.312
OT_A10_sbin_18_k141_6001461_length_13715_cov_12.5239_7	JL_0.14	0.13	23.7058	VF	VFDB	Adherence	fbpC	1.37485
OT_A10_sbin_18_k141_655131_length_5709_cov_13.0000_3	JL_0.14	0.13	15.5576	VF	VFDB	Nutritional/Metabolic factor	panD	1.19194
OT_A10_sbin_41_k141_4938956_length_3250_cov_5.0000_1	JL_0.14	0.13	47.5021	VF	VFDB	Adherence	tufA	1.67671
OT_A10_sbin_53_k141_351212_length_14667_cov_11.9667_13	JL_0.14	0.13	8.26933	VF	VFDB	Adherence	tufA	0.91747
OT_A10_sbin_7_k141_4026119_length_3477_cov_7.6631_5	JL_0.14	0.13	59.9103	VF	VFDB	Immune modulation	acpXL	1.7775
OT_A10_sbin_7_k141_416454_length_3036_cov_9.0000_1	JL_0.14	0.13	78.4979	VF	VFDB	Immune modulation	acpXL	1.89486
OT_A1_sbin_19_k141_5739514_length_4592_cov_4.9802_5	JL_0.14	0.13	3.43264	VF	VFDB	Adherence	tufA	0.535628
OT_A1_sbin_26_k141_4008271_length_1596_cov_1.8144_1	JL_0.14	0.13	55.1986	VF	VFDB	Adherence	tufA	1.74193
OT_A1_sbin_27_k141_5064827_length_5437_cov_3.0000_1	JL_0.14	0.13	148.755	VF	VFDB	Adherence	tuf	2.17247
OT_A1_sbin_29_k141_39999_length_4714_cov_8.8054_1	JL_0.14	0.13	45.0682	VF	VFDB	Adherence	tufA	1.65387
OT_A1_sbin_41_k141_2322601_length_4350_cov_6.0000_4	JL_0.14	0.13	57.7648	VF	VFDB	Adherence	tufA	1.76166
OT_A2_sbin_18_k141_1394219_length_4968_cov_7.9681_5	JL_0.14	0.13	68.0481	VF	VFDB	Adherence	tufA	1.83282
OT_A2_sbin_31_k141_5374686_length_15384_cov_9.9740_13	JL_0.14	0.13	43.4013	VF	VFDB	Adherence	tufA	1.6375
OT_A2_sbin_3_k141_1751757_length_7073_cov_7.0916_3	JL_0.14	0.13	9.39326	VF	VFDB	Adherence	pilT	0.972816
OT_A2_sbin_3_k141_5222151_length_3636_cov_11.9622_3	JL_0.14	0.13	2.03583	VF	VFDB	Adherence	tufA	0.308741
OT_A2_sbin_55_k141_697147_length_2151_cov_1.1701_1	JL_0.14	0.13	64.2201	VF	VFDB	Immune modulation	galU	1.80767
OT_A2_sbin_70_k141_1558093_length_14373_cov_8.9753_12	JL_0.14	0.13	12.609	VF	VFDB	Adherence	tufA	1.10068
OT_A2_sbin_70_k141_1559526_length_7036_cov_7.9777_7	JL_0.14	0.13	14.2543	VF	VFDB	Adherence	tufA	1.15394
OT_A2_sbin_72_k141_5822770_length_15847_cov_8.2968_3	JL_0.14	0.13	13.5654	VF	VFDB	Adherence	pilG	1.13243
OT_A2_sbin_8_k141_5303559_length_8674_cov_6.4663_2	JL_0.14	0.13	46.4141	VF	VFDB	Immune modulation	rfbA	1.66665
OT_A3_sbin_49_k141_6432187_length_4433_cov_4.8733_4	JL_0.14	0.13	71.1497	VF	VFDB	Adherence	eno	1.85217
OT_A4_sbin_16_k141_144851_length_7243_cov_17.2537_6	JL_0.14	0.13	78.8177	VF	VFDB	Adherence	tuf	1.89662
OT_A4_sbin_16_k141_3553965_length_3597_cov_17.8918_4	JL_0.14	0.13	6.86936	VF	VFDB	Adherence	tuf	0.836916
OT_A4_sbin_46_k141_3108884_length_1657_cov_3.9565_1	JL_0.14	0.13	5.25888	VF	VFDB	Effector delivery system	hsiC1/vipB/tssC	0.720893
OT_A4_sbin_7_k141_4316666_length_6129_cov_4.9853_5	JL_0.14	0.13	44.488	VF	VFDB	Adherence	tufA	1.64824
OT_A5_sbin_52_k141_5367978_length_15187_cov_11.9678_1	JL_0.14	0.13	33.9726	VF	VFDB	Adherence	tufA	1.53113
OT_A5_sbin_52_k141_80564_length_8515_cov_11.9711_1	JL_0.14	0.13	22.1063	VF	VFDB	Adherence	tufA	1.34452
OT_A5_sbin_79_k141_3339083_length_4403_cov_53.8090_1	JL_0.14	0.13	16.7825	VF	VFDB	Nutritional/Metabolic factor	carB	1.22486
OT_A6_sbin_17_k141_106158_length_13674_cov_46.7247_1	JL_0.14	0.13	33.38	VF	VFDB	Effector delivery system	clpV	1.52349
OT_A6_sbin_17_k141_1090065_length_24551_cov_41.9630_4	JL_0.14	0.13	50.4933	VF	VFDB	Adherence	sthA	1.70323
OT_A6_sbin_17_k141_1090065_length_24551_cov_41.9630_5	JL_0.14	0.13	8.75192	VF	VFDB	Adherence	sthB	0.942103
OT_A6_sbin_17_k141_1090065_length_24551_cov_41.9630_7	JL_0.14	0.13	68.7075	VF	VFDB	Adherence	sthD	1.837
OT_A6_sbin_17_k141_1090065_length_24551_cov_41.9630_8	JL_0.14	0.13	23.4325	VF	VFDB	Adherence	sthE	1.36982
OT_A6_sbin_17_k141_1126182_length_96736_cov_38.9541_93	JL_0.14	0.13	14.6345	VF	VFDB	Effector delivery system	steA	1.16538
OT_A6_sbin_17_k141_1128598_length_55729_cov_40.7949_2	JL_0.14	0.13	33.9028	VF	VFDB	Motility	fliB	1.53024
OT_A6_sbin_17_k141_1128598_length_55729_cov_40.7949_29	JL_0.14	0.13	52.637	VF	VFDB	Motility	flhD	1.72129
OT_A6_sbin_17_k141_1128598_length_55729_cov_40.7949_30	JL_0.14	0.13	37.1568	VF	VFDB	Motility	flhC	1.57004
OT_A6_sbin_17_k141_1128598_length_55729_cov_40.7949_31	JL_0.14	0.13	43.8652	VF	VFDB	Motility	motA	1.64212
OT_A6_sbin_17_k141_1128598_length_55729_cov_40.7949_32	JL_0.14	0.13	7.34026	VF	VFDB	Motility	motB	0.865711
OT_A6_sbin_17_k141_1128598_length_55729_cov_40.7949_33	JL_0.14	0.13	7.16036	VF	VFDB	Motility	cheA	0.854935
OT_A6_sbin_17_k141_1251597_length_3138_cov_25.4635_6	JL_0.14	0.13	2.50879	VF	VFDB	Adherence	tufA	0.399464
OT_A6_sbin_17_k141_1256647_length_54806_cov_43.8540_45	JL_0.14	0.13	7.0096	VF	VFDB	Nutritional/Metabolic factor	iroN	0.845693
OT_A6_sbin_17_k141_1256647_length_54806_cov_43.8540_46	JL_0.14	0.13	5.71211	VF	VFDB	Nutritional/Metabolic factor	iroE	0.756797
OT_A6_sbin_17_k141_1256647_length_54806_cov_43.8540_48	JL_0.14	0.13	0.952213	VF	VFDB	Nutritional/Metabolic factor	iroC	-0.0212659
OT_A6_sbin_17_k141_1329893_length_16373_cov_41.0000_8	JL_0.14	0.13	11.2344	VF	VFDB	Regulation	rpoS	1.05055
OT_A6_sbin_17_k141_143738_length_208173_cov_43.4037_160	JL_0.14	0.13	2.0806	VF	VFDB	Immune modulation	gndA	0.318188
OT_A6_sbin_17_k141_1487941_length_48822_cov_42.1537_4	JL_0.14	0.13	3.39769	VF	VFDB	Adherence	stfD	0.531183
OT_A6_sbin_17_k141_1526549_length_5080_cov_31.0000_2	JL_0.14	0.13	2.39091	VF	VFDB	Motility	flgK	0.378564
OT_A6_sbin_17_k141_1595724_length_54389_cov_46.8078_2	JL_0.14	0.13	2.12361	VF	VFDB	Adherence	misL	0.327074
OT_A6_sbin_17_k141_1595724_length_54389_cov_46.8078_9	JL_0.14	0.13	18.1701	VF	VFDB	Nutritional/Metabolic factor	mgtC	1.25936
OT_A6_sbin_17_k141_1881793_length_8824_cov_31.9215_1	JL_0.14	0.13	0.960712	VF	VFDB	Effector delivery system	STM0266	-0.0174068
OT_A6_sbin_17_k141_1881793_length_8824_cov_31.9215_2	JL_0.14	0.13	2.76689	VF	VFDB	Effector delivery system	STM0267	0.441992
OT_A6_sbin_17_k141_1881793_length_8824_cov_31.9215_3	JL_0.14	0.13	4.27954	VF	VFDB	Effector delivery system	STM0268	0.631397
OT_A6_sbin_17_k141_1881793_length_8824_cov_31.9215_6	JL_0.14	0.13	18.8264	VF	VFDB	Effector delivery system	STM0271	1.27477
OT_A6_sbin_17_k141_1881793_length_8824_cov_31.9215_7	JL_0.14	0.13	10.2625	VF	VFDB	Effector delivery system	STM0272	1.01125
OT_A6_sbin_17_k141_1911787_length_17208_cov_40.9484_17	JL_0.14	0.13	5.39318	VF	VFDB	Regulation	rcsB	0.731845
OT_A6_sbin_17_k141_1948186_length_27439_cov_36.9776_7	JL_0.14	0.13	8.32368	VF	VFDB	Adherence	hcpA	0.920315
OT_A6_sbin_17_k141_2454013_length_18336_cov_43.3068_14	JL_0.14	0.13	25.6042	VF	VFDB	Adherence	ompA	1.40831
OT_A6_sbin_17_k141_2662775_length_65419_cov_42.6109_22	JL_0.14	0.13	13.8682	VF	VFDB	Adherence	bcfA	1.14202
OT_A6_sbin_17_k141_2662775_length_65419_cov_42.6109_23	JL_0.14	0.13	6.88217	VF	VFDB	Adherence	bcfB	0.837726
OT_A6_sbin_17_k141_2662775_length_65419_cov_42.6109_25	JL_0.14	0.13	1.65971	VF	VFDB	Adherence	bcfD	0.220032
OT_A6_sbin_17_k141_2662775_length_65419_cov_42.6109_27	JL_0.14	0.13	1.90443	VF	VFDB	Adherence	bcfF	0.279764
OT_A6_sbin_17_k141_2662775_length_65419_cov_42.6109_28	JL_0.14	0.13	17.8229	VF	VFDB	Adherence	bcfG	1.25098
OT_A6_sbin_17_k141_2662775_length_65419_cov_42.6109_29	JL_0.14	0.13	8.77197	VF	VFDB	Adherence	bcfH	0.943097
OT_A6_sbin_17_k141_2691917_length_86707_cov_40.8089_50	JL_0.14	0.13	2.61032	VF	VFDB	Regulation	fur	0.416694
OT_A6_sbin_17_k141_2902103_length_32994_cov_40.9464_10	JL_0.14	0.13	14.4842	VF	VFDB	Motility	fliE	1.1609
OT_A6_sbin_17_k141_2902103_length_32994_cov_40.9464_11	JL_0.14	0.13	8.53044	VF	VFDB	Motility	fliF	0.930971
OT_A6_sbin_17_k141_2902103_length_32994_cov_40.9464_12	JL_0.14	0.13	3.33542	VF	VFDB	Motility	fliG	0.523151
OT_A6_sbin_17_k141_2902103_length_32994_cov_40.9464_13	JL_0.14	0.13	3.16969	VF	VFDB	Motility	fliH	0.501017
OT_A6_sbin_17_k141_2902103_length_32994_cov_40.9464_14	JL_0.14	0.13	1.15691	VF	VFDB	Motility	fliI	0.0632992
OT_A6_sbin_17_k141_2902103_length_32994_cov_40.9464_17	JL_0.14	0.13	10.7738	VF	VFDB	Motility	fliL	1.03237
OT_A6_sbin_17_k141_2902103_length_32994_cov_40.9464_19	JL_0.14	0.13	25.2404	VF	VFDB	Motility	fliN	1.4021
OT_A6_sbin_17_k141_2902103_length_32994_cov_40.9464_2	JL_0.14	0.13	2.52984	VF	VFDB	Motility	fliD	0.403093
OT_A6_sbin_17_k141_2902103_length_32994_cov_40.9464_20	JL_0.14	0.13	14.8983	VF	VFDB	Motility	fliO	1.17314
OT_A6_sbin_17_k141_2902103_length_32994_cov_40.9464_21	JL_0.14	0.13	10.9049	VF	VFDB	Motility	fliP	1.03762
OT_A6_sbin_17_k141_2902103_length_32994_cov_40.9464_22	JL_0.14	0.13	16.8779	VF	VFDB	Motility	fliQ	1.22732
OT_A6_sbin_17_k141_2902103_length_32994_cov_40.9464_23	JL_0.14	0.13	8.78324	VF	VFDB	Motility	fliR	0.943655
OT_A6_sbin_17_k141_2902103_length_32994_cov_40.9464_3	JL_0.14	0.13	73.0956	VF	VFDB	Motility	fliS	1.86389
OT_A6_sbin_17_k141_2902103_length_32994_cov_40.9464_4	JL_0.14	0.13	7.33284	VF	VFDB	Motility	fliT	0.865272
OT_A6_sbin_17_k141_3076176_length_51349_cov_44.0080_1	JL_0.14	0.13	31.3581	VF	VFDB	Motility	flgJ	1.49635
OT_A6_sbin_17_k141_3076176_length_51349_cov_44.0080_12	JL_0.14	0.13	2.86874	VF	VFDB	Motility	flgN	0.457691
OT_A6_sbin_17_k141_3076176_length_51349_cov_44.0080_41	JL_0.14	0.13	0.168512	VF	VFDB	Adherence	csgD	-0.773369
OT_A6_sbin_17_k141_3076176_length_51349_cov_44.0080_43	JL_0.14	0.13	6.80598	VF	VFDB	Adherence	csgF	0.832891
OT_A6_sbin_17_k141_3076176_length_51349_cov_44.0080_44	JL_0.14	0.13	1.55715	VF	VFDB	Adherence	csgG	0.192329
OT_A6_sbin_17_k141_3076176_length_51349_cov_44.0080_9	JL_0.14	0.13	5.73748	VF	VFDB	Motility	flgB	0.758721
OT_A6_sbin_17_k141_312288_length_173678_cov_42.2312_119	JL_0.14	0.13	4.74482	VF	VFDB	Effector delivery system	sseJ	0.676219
OT_A6_sbin_17_k141_312288_length_173678_cov_42.2312_52	JL_0.14	0.13	4.27101	VF	VFDB	Effector delivery system	steC	0.630531
OT_A6_sbin_17_k141_3462445_length_79135_cov_39.9985_19	JL_0.14	0.13	2.79197	VF	VFDB	Effector delivery system	ssaD	0.445911
OT_A6_sbin_17_k141_3462445_length_79135_cov_39.9985_30	JL_0.14	0.13	0.851745	VF	VFDB	Effector delivery system	ssaG	-0.0696904
OT_A6_sbin_17_k141_3462445_length_79135_cov_39.9985_32	JL_0.14	0.13	8.40465	VF	VFDB	Effector delivery system	ssaI	0.92452
OT_A6_sbin_17_k141_3462445_length_79135_cov_39.9985_34	JL_0.14	0.13	1.92142	VF	VFDB	Effector delivery system	ssaX	0.283623
OT_A6_sbin_17_k141_3462445_length_79135_cov_39.9985_37	JL_0.14	0.13	9.12841	VF	VFDB	Effector delivery system	ssaM	0.960395
OT_A6_sbin_17_k141_368579_length_252629_cov_42.3840_69	JL_0.14	0.13	3.49578	VF	VFDB	Nutritional/Metabolic factor	fepB	0.543544
OT_A6_sbin_17_k141_368579_length_252629_cov_42.3840_70	JL_0.14	0.13	11.821	VF	VFDB	Nutritional/Metabolic factor	entS	1.07266
OT_A6_sbin_17_k141_368579_length_252629_cov_42.3840_71	JL_0.14	0.13	7.64337	VF	VFDB	Nutritional/Metabolic factor	fepD	0.883285
OT_A6_sbin_17_k141_368579_length_252629_cov_42.3840_72	JL_0.14	0.13	4.80356	VF	VFDB	Nutritional/Metabolic factor	fepG	0.681563
OT_A6_sbin_17_k141_368579_length_252629_cov_42.3840_73	JL_0.14	0.13	12.5606	VF	VFDB	Nutritional/Metabolic factor	fepC	1.09901
OT_A6_sbin_17_k141_368579_length_252629_cov_42.3840_93	JL_0.14	0.13	29.0264	VF	VFDB	Effector delivery system	apeE	1.46279
OT_A6_sbin_17_k141_3687845_length_55781_cov_42.7256_1	JL_0.14	0.13	2.79427	VF	VFDB	Regulation	rcsB	0.446268
OT_A6_sbin_17_k141_3843862_length_7378_cov_44.0000_3	JL_0.14	0.13	5.06727	VF	VFDB	Adherence	shdA	0.704774
OT_A6_sbin_17_k141_385753_length_45454_cov_41.9602_15	JL_0.14	0.13	3.86304	VF	VFDB	Effector delivery system	sifA	0.586929
OT_A6_sbin_17_k141_436106_length_13846_cov_39.9374_2	JL_0.14	0.13	3.28565	VF	VFDB	Adherence	ratB	0.516621
OT_A6_sbin_17_k141_436106_length_13846_cov_39.9374_3	JL_0.14	0.13	3.0021	VF	VFDB	Adherence	ratB	0.477425
OT_A6_sbin_17_k141_513797_length_78998_cov_40.9236_10	JL_0.14	0.13	0.906139	VF	VFDB	Effector delivery system	invG	-0.0428052
OT_A6_sbin_17_k141_513797_length_78998_cov_40.9236_15	JL_0.14	0.13	7.5705	VF	VFDB	Effector delivery system	invI	0.879125
OT_A6_sbin_17_k141_513797_length_78998_cov_40.9236_17	JL_0.14	0.13	21.9609	VF	VFDB	Effector delivery system	spaO/sctQ	1.34165
OT_A6_sbin_17_k141_513797_length_78998_cov_40.9236_18	JL_0.14	0.13	12.4942	VF	VFDB	Effector delivery system	spaP	1.09671
OT_A6_sbin_17_k141_513797_length_78998_cov_40.9236_19	JL_0.14	0.13	1.40349	VF	VFDB	Effector delivery system	spaQ	0.147209
OT_A6_sbin_17_k141_513797_length_78998_cov_40.9236_21	JL_0.14	0.13	2.82334	VF	VFDB	Effector delivery system	spaS	0.450763
OT_A6_sbin_17_k141_513797_length_78998_cov_40.9236_43	JL_0.14	0.13	45.4426	VF	VFDB	Effector delivery system	avrA	1.65746
OT_A6_sbin_31_k141_1051314_length_34133_cov_22.0000_20	JL_0.14	0.13	3.37818	VF	VFDB	Immune modulation	kdsA	0.528683
OT_A6_sbin_31_k141_107736_length_55133_cov_23.4080_48	JL_0.14	0.13	10.7582	VF	VFDB	Motility	fliF	1.03174
OT_A6_sbin_31_k141_107736_length_55133_cov_23.4080_49	JL_0.14	0.13	1.96681	VF	VFDB	Motility	fliG	0.293764
OT_A6_sbin_31_k141_3462589_length_68039_cov_26.9916_62	JL_0.14	0.13	6.24756	VF	VFDB	Invasion	ibeC	0.79571
OT_A6_sbin_31_k141_3696710_length_25482_cov_22.6325_2	JL_0.14	0.13	1.71118	VF	VFDB	Immune modulation	gndA	0.233296
OT_A6_sbin_31_k141_3708133_length_65098_cov_25.9135_62	JL_0.14	0.13	5.28139	VF	VFDB	Nutritional/Metabolic factor	entB	0.722748
OT_A6_sbin_31_k141_3708133_length_65098_cov_25.9135_66	JL_0.14	0.13	28.0691	VF	VFDB	Nutritional/Metabolic factor	entS	1.44823
OT_A6_sbin_31_k141_3748736_length_17687_cov_28.0034_1	JL_0.14	0.13	0.463797	VF	VFDB	Adherence	tufA	-0.333672
OT_A6_sbin_31_k141_3798432_length_21578_cov_25.0000_10	JL_0.14	0.13	31.8393	VF	VFDB	Adherence	fimC	1.50296
OT_A6_sbin_31_k141_3798432_length_21578_cov_25.0000_7	JL_0.14	0.13	40.2997	VF	VFDB	Adherence	fimG	1.6053
OT_A6_sbin_31_k141_394866_length_72851_cov_28.0000_60	JL_0.14	0.13	8.94514	VF	VFDB	Effector delivery system	espX5	0.951587
OT_A6_sbin_31_k141_742950_length_47696_cov_23.9400_10	JL_0.14	0.13	26.8873	VF	VFDB	Motility	flgD	1.42955
OT_A6_sbin_31_k141_742950_length_47696_cov_23.9400_11	JL_0.14	0.13	41.5872	VF	VFDB	Motility	flgC	1.61896
OT_A6_sbin_31_k141_742950_length_47696_cov_23.9400_2	JL_0.14	0.13	2.01592	VF	VFDB	Motility	flgL	0.304473
OT_A6_sbin_31_k141_742950_length_47696_cov_23.9400_45	JL_0.14	0.13	16.0467	VF	VFDB	Adherence	cgsE	1.20539
OT_A6_sbin_31_k141_889100_length_63033_cov_24.9702_42	JL_0.14	0.13	6.16254	VF	VFDB	Adherence	fimD	0.78976
OT_A6_sbin_31_k141_889100_length_63033_cov_24.9702_43	JL_0.14	0.13	7.53169	VF	VFDB	Adherence	fimF	0.876892
OT_A6_sbin_31_k141_889100_length_63033_cov_24.9702_44	JL_0.14	0.13	2.98821	VF	VFDB	Adherence	fimG	0.475411
OT_A6_sbin_31_k141_889100_length_63033_cov_24.9702_45	JL_0.14	0.13	2.31382	VF	VFDB	Adherence	ydeQ	0.364329
OT_A6_sbin_31_k141_980752_length_52714_cov_25.8580_5	JL_0.14	0.13	13.905	VF	VFDB	Regulation	rpoS	1.14317
OT_A6_sbin_33_k141_2225011_length_12018_cov_13.7051_3	JL_0.14	0.13	0.886834	VF	VFDB	Immune modulation	acpXL	-0.0521577
OT_A6_sbin_33_k141_3418382_length_6006_cov_12.0745_5	JL_0.14	0.13	4.07358	VF	VFDB	Regulation	bvrR	0.609976
OT_A8_sbin_41_k141_5043282_length_15021_cov_10.9704_14	JL_0.14	0.13	13.364	VF	VFDB	Adherence	tufA	1.12594
OT_A9_sbin_14_k141_4318895_length_15663_cov_48.9320_12	JL_0.14	0.13	5.75349	VF	VFDB	Adherence	tufA	0.759932
OT_A9_sbin_43_k141_1266430_length_1407_cov_4.0000_2	JL_0.14	0.13	65.4195	VF	VFDB	Nutritional/Metabolic factor	cyp125	1.81571
OT_A9_sbin_43_k141_1571008_length_2470_cov_3.0000_3	JL_0.14	0.13	44.0452	VF	VFDB	Stress survival	pafA	1.6439
OT_A9_sbin_43_k141_224408_length_1275_cov_3.0000_1	JL_0.14	0.13	9.12196	VF	VFDB	Immune modulation	ppsD	0.960088
OT_A9_sbin_43_k141_23430_length_1155_cov_2.0000_2	JL_0.14	0.13	18.3927	VF	VFDB	Nutritional/Metabolic factor	mmpL3	1.26465
OT_A9_sbin_43_k141_2369989_length_2197_cov_6.0000_2	JL_0.14	0.13	3.71806	VF	VFDB	Regulation	devR/dosR	0.570316
OT_A9_sbin_43_k141_2792510_length_1603_cov_4.0000_2	JL_0.14	0.13	42.605	VF	VFDB	Nutritional/Metabolic factor	Rv0207c	1.62946
OT_A9_sbin_43_k141_3068153_length_1063_cov_5.0000_2	JL_0.14	0.13	25.2355	VF	VFDB	Regulation	sigE	1.40201
OT_A9_sbin_43_k141_314262_length_2903_cov_3.0000_4	JL_0.14	0.13	2.62664	VF	VFDB	Regulation	sigH	0.4194
OT_A9_sbin_43_k141_3779645_length_1029_cov_3.0000_1	JL_0.14	0.13	24.1539	VF	VFDB	Immune modulation	ndk	1.38299
OT_A9_sbin_43_k141_4402388_length_1341_cov_3.0000_1	JL_0.14	0.13	12.0939	VF	VFDB	Immune modulation	ppsB	1.08256
OT_A9_sbin_43_k141_4547126_length_1456_cov_2.0000_1	JL_0.14	0.13	20.4164	VF	VFDB	Regulation	relA	1.30998
OT_A9_sbin_43_k141_4547126_length_1456_cov_2.0000_2	JL_0.14	0.13	14.6985	VF	VFDB	Regulation	relA	1.16727
OT_A9_sbin_43_k141_4595701_length_2178_cov_3.0000_1	JL_0.14	0.13	12.415	VF	VFDB	Stress survival	pafA	1.09395
OT_A9_sbin_43_k141_4829863_length_1502_cov_5.0000_1	JL_0.14	0.13	15.3712	VF	VFDB	Nutritional/Metabolic factor	mbtI	1.18671
OT_A9_sbin_43_k141_5082766_length_1182_cov_5.0000_1	JL_0.14	0.13	14.3251	VF	VFDB	Nutritional/Metabolic factor	panD	1.1561
OT_A9_sbin_43_k141_5140388_length_1631_cov_1.0000_2	JL_0.14	0.13	2.84348	VF	VFDB	Regulation	sigF	0.45385
OT_A9_sbin_43_k141_527156_length_1646_cov_2.0000_1	JL_0.14	0.13	47.3451	VF	VFDB	Nutritional/Metabolic factor	mmpL3	1.67527
OT_A9_sbin_43_k141_5762498_length_1769_cov_4.0000_5	JL_0.14	0.13	18.3524	VF	VFDB	Regulation	prrA	1.26369
OT_A9_sbin_43_k141_595530_length_2782_cov_3.0000_4	JL_0.14	0.13	12.1535	VF	VFDB	Nutritional/Metabolic factor	trpD	1.0847
OT_A9_sbin_43_k141_6282292_length_2322_cov_3.0000_1	JL_0.14	0.13	8.65655	VF	VFDB	Nutritional/Metabolic factor	sugA	0.937345
OT_A9_sbin_43_k141_6282292_length_2322_cov_3.0000_2	JL_0.14	0.13	7.6629	VF	VFDB	Nutritional/Metabolic factor	lpqY	0.884393
OT_A9_sbin_43_k141_6363277_length_1142_cov_3.0000_1	JL_0.14	0.13	1.64701	VF	VFDB	Immune modulation	ndk	0.216697
OT_A9_sbin_43_k141_6695732_length_1144_cov_3.0000_1	JL_0.14	0.13	2.97052	VF	VFDB	Regulation	whiB3	0.472832
OT_A9_sbin_43_k141_752649_length_1347_cov_4.0000_2	JL_0.14	0.13	2.58267	VF	VFDB	Regulation	mprA	0.41207
OT_mbin_41_k141_159312_length_28439_cov_12.5567_1	JL_0.14	0.13	9.41339	VF	VFDB	Adherence	tufA	0.973746
QDN-W01B-4577_sbin_18_k141_471683_length_22258_cov_91.2100_19	JL_0.14	0.13	4.89046	VF	VFDB	Adherence	tufA	0.68935
QDN-W03B-2880_sbin_8_k141_530635_length_24912_cov_8.0342_17	JL_0.14	0.13	6.44919	VF	VFDB	Adherence	tufA	0.809505
HY4_GJ-DNA-9_sbin_13_k141_1497766_length_12449_cov_5.0000_11	JL_0.14	0.13	36.3925	VF	VFDB	Motility	cheY	1.56101
HY4_cobin_69_k127_1132879_length_2186_cov_9.0000_1	JL_0.14	0.13	12.1711	VF	VFDB	Motility	motA	1.08533
QDN-W04B-4228_sbin_18_k141_1097269_length_119960_cov_33.7364_92	JL_0.14	0.13	14.4993	VF	VFDB	Adherence	tapW	1.16135
QDN-W04B-4228_sbin_18_k141_1110420_length_23343_cov_48.9690_10	JL_0.14	0.13	4.59888	VF	VFDB	Adherence	pilT	0.662652
QDN-W04B-4228_sbin_18_k141_1110420_length_23343_cov_48.9690_11	JL_0.14	0.13	4.64428	VF	VFDB	Adherence	pilU	0.666918
QDN-W04B-4228_sbin_18_k141_1110420_length_23343_cov_48.9690_21	JL_0.14	0.13	24.2303	VF	VFDB	Adherence	pilH	1.38436
HY4_cobin_69_k127_1132879_length_2186_cov_9.0000_2	JL_0.14	0.13	5.55767	VF	VFDB	Motility	motB	0.744892
HY4_cobin_69_k127_3045071_length_2706_cov_5.0000_1	JL_0.14	0.13	83.6791	VF	VFDB	Motility	motC	1.92262
HY4_cobin_69_k127_3045071_length_2706_cov_5.0000_2	JL_0.14	0.13	12.8809	VF	VFDB	Motility	PA1459	1.10995
HY4_cobin_69_k127_3045071_length_2706_cov_5.0000_3	JL_0.14	0.13	13.3297	VF	VFDB	Motility	PA1458	1.12482
HY4_cobin_69_k127_4408695_length_2741_cov_5.0000_1	JL_0.14	0.13	14.5031	VF	VFDB	Motility	fliE	1.16146
HY4_cobin_69_k127_4408695_length_2741_cov_5.0000_3	JL_0.14	0.13	21.0996	VF	VFDB	Motility	fliG	1.32427
HY4_cobin_69_k127_5281903_length_3024_cov_33.0000_4	JL_0.14	0.13	36.5967	VF	VFDB	Motility	fliI	1.56344
HY4_cobin_69_k127_5820501_length_2861_cov_4.0000_1	JL_0.14	0.13	6.15288	VF	VFDB	Motility	motA	0.789078
HY4_cobin_69_k127_5956501_length_2861_cov_8.0000_5	JL_0.14	0.13	2.11156	VF	VFDB	Motility	fleR	0.324602
HY4_cobin_69_k127_662111_length_2037_cov_5.0000_2	JL_0.14	0.13	21.9009	VF	VFDB	Motility	motY	1.34046
HY4_cobin_69_k127_7072730_length_2947_cov_6.0000_3	JL_0.14	0.13	72.0013	VF	VFDB	Motility	fleR	1.85734
HY4_cobin_69_k127_74412_length_4692_cov_5.8337_1	JL_0.14	0.13	4.03184	VF	VFDB	Motility	fliS	0.605503
HY4_cobin_69_k127_7687522_length_3350_cov_4.0000_1	JL_0.14	0.13	7.16197	VF	VFDB	Motility	flhA	0.855033
HY4_cobin_69_k127_7687522_length_3350_cov_4.0000_2	JL_0.14	0.13	17.1233	VF	VFDB	Motility	flhF	1.23359
QDN-W04B-4228_sbin_18_k141_1112184_length_255274_cov_42.4695_37	JL_0.14	0.13	27.603	VF	VFDB	Biofilm	algU	1.44096
QDN-W04B-4228_sbin_18_k141_1381353_length_24902_cov_45.9200_9	JL_0.14	0.13	26.9878	VF	VFDB	Adherence	vfr	1.43117
QDN-W04B-4228_sbin_18_k141_1394944_length_79990_cov_46.9868_33	JL_0.14	0.13	7.7056	VF	VFDB	Biofilm	algB	0.886807
HY4_cobin_69_k127_7903071_length_3104_cov_7.0000_1	JL_0.14	0.13	7.62418	VF	VFDB	Motility	fliP	0.882193
HY4_cobin_69_k127_7903071_length_3104_cov_7.0000_2	JL_0.14	0.13	34.3204	VF	VFDB	Motility	fliO	1.53555
HY4_cobin_69_k127_7903071_length_3104_cov_7.0000_3	JL_0.14	0.13	16.5767	VF	VFDB	Motility	fliN	1.2195
QDN-W04B-4228_sbin_18_k141_382946_length_153849_cov_41.5454_39	JL_0.14	0.13	3.38204	VF	VFDB	Regulation	gacA	0.529178
QDN-W04B-4228_sbin_18_k141_41647_length_66719_cov_46.0000_12	JL_0.14	0.13	47.439	VF	VFDB	Adherence	crc	1.67614
QDN-W04B-4228_sbin_18_k141_41647_length_66719_cov_46.0000_53	JL_0.14	0.13	42.3501	VF	VFDB	Biofilm	algR	1.62685
QDN-W04B-4228_sbin_18_k141_640914_length_113813_cov_42.3885_68	JL_0.14	0.13	1.17801	VF	VFDB	Adherence	pilM	0.0711497
QDN-W04B-4228_sbin_18_k141_775203_length_116119_cov_46.3178_1	JL_0.14	0.13	1.82376	VF	VFDB	Adherence	tufA	0.260967
QDN-W04B-4228_sbin_18_k141_81001_length_50622_cov_46.0000_21	JL_0.14	0.13	39.7795	VF	VFDB	Adherence	rpoN	1.59966
QDN-W04B-4228_sbin_18_k141_868427_length_10661_cov_44.9080_9	JL_0.14	0.13	4.22799	VF	VFDB	Immune modulation	gmd	0.626134
QDN-W04B-4228_sbin_18_k141_93029_length_29130_cov_49.9628_15	JL_0.14	0.13	37.2956	VF	VFDB	Immune modulation	waaF	1.57166
QDN-W04B-4228_sbin_18_k141_93029_length_29130_cov_49.9628_17	JL_0.14	0.13	7.90803	VF	VFDB	Immune modulation	waaG	0.898068
QDN-W04B-4228_sbin_20_k141_922565_length_4396_cov_6.9690_3	JL_0.14	0.13	119.106	VF	VFDB	Immune modulation	acpXL	2.07593
QDN-W04B-4228_sbin_37_k141_884672_length_7110_cov_13.0000_1	JL_0.14	0.13	19.9873	VF	VFDB	Immune modulation	wecB	1.30075
QDN_cobin_71_k127_4031532_length_1699_cov_4.0000_2	JL_0.14	0.13	0.429904	VF	VFDB	Immune modulation	rmlA	-0.366629
QDN_cobin_71_k127_50870_length_1903_cov_10.2038_1	JL_0.14	0.13	2.42685	VF	VFDB	Adherence	tufA	0.385043
QDN_cobin_73_k127_2597984_length_72268_cov_86.9919_43	JL_0.14	0.13	1.45603	VF	VFDB	Adherence	pilT	0.163171
QDN_cobin_73_k127_565730_length_40130_cov_82.1940_1	JL_0.14	0.13	2.76356	VF	VFDB	Adherence	tufA	0.441468
QDN_cobin_74_k127_543639_length_2021_cov_12.0000_1	JL_0.14	0.13	19.6798	VF	VFDB	Adherence	dnaK	1.29402
QDN-W04B-4228_sbin_18_k141_1011100_length_94961_cov_42.8209_3	JL_0.14	0.13	5.66318	VF	VFDB	Motility	flgC	0.75306
QDN_cobin_75_k127_1822368_length_11442_cov_15.0013_1	JL_0.14	0.13	3.9127	VF	VFDB	Immune modulation	rfbF	0.592476
QDN_cobin_75_k127_2014473_length_5257_cov_18.0000_4	JL_0.14	0.13	6.84338	VF	VFDB	Immune modulation	pseB	0.835271
QDN_cobin_75_k127_4393273_length_51212_cov_18.6993_61	JL_0.14	0.13	21.9017	VF	VFDB	Adherence	tufA	1.34048
QDN_cobin_83_k127_382946_length_51980_cov_53.8502_1	JL_0.14	0.13	100.877	VF	VFDB	Adherence	tufA	2.00379
QDN_cobin_97_k127_6839357_length_248014_cov_24.0642_207	JL_0.14	0.13	1.52996	VF	VFDB	Immune modulation	acpXL	0.18468
RS_10_sbin_143_k141_1685278_length_4178_cov_9.9510_1	JL_0.14	0.13	4.4475	VF	VFDB	Adherence	tuf	0.648116
RS_10_sbin_143_k141_5216025_length_14410_cov_7.0012_1	JL_0.14	0.13	6.55993	VF	VFDB	Adherence	tuf	0.816899
RS_10_sbin_29_k141_4241210_length_3864_cov_12.0000_1	JL_0.14	0.13	1.37961	VF	VFDB	Adherence	tuf	0.139757
RS_10_sbin_67_k141_3936163_length_2141_cov_6.0000_2	JL_0.14	0.13	1.80218	VF	VFDB	Adherence	tuf	0.255799
RS_1_sbin_3_k141_3379748_length_2637_cov_17.8578_6	JL_0.14	0.13	2.38535	VF	VFDB	Adherence	tufA	0.377552
RS_2_sbin_17_k141_4563443_length_27284_cov_19.1264_21	JL_0.14	0.13	1.32273	VF	VFDB	Adherence	tufA	0.121473
RS_2_sbin_30_k141_1095098_length_21693_cov_14.0071_19	JL_0.14	0.13	3.92606	VF	VFDB	Adherence	rpoS	0.593957
RS_2_sbin_30_k141_1351101_length_35698_cov_14.7367_14	JL_0.14	0.13	2.44523	VF	VFDB	Adherence	pilZ	0.38832
QDN-W04B-4228_sbin_18_k141_1112184_length_255274_cov_42.4695_179	JL_0.14	0.13	5.58446	VF	VFDB	Motility	fliP	0.746982
QDN-W04B-4228_sbin_18_k141_1112184_length_255274_cov_42.4695_181	JL_0.14	0.13	1.15979	VF	VFDB	Motility	fliR	0.0643805
QDN-W04B-4228_sbin_18_k141_1112184_length_255274_cov_42.4695_182	JL_0.14	0.13	3.95202	VF	VFDB	Motility	flhB	0.596819
QDN-W04B-4228_sbin_18_k141_1112184_length_255274_cov_42.4695_184	JL_0.14	0.13	11.6979	VF	VFDB	Motility	flhA	1.06811
RS_2_sbin_30_k141_3939998_length_41093_cov_15.9966_19	JL_0.14	0.13	3.15429	VF	VFDB	Adherence	pilT	0.498902
RS_2_sbin_30_k141_3939998_length_41093_cov_15.9966_5	JL_0.14	0.13	1.01827	VF	VFDB	Adherence	pilH	0.00786465
QDN-W04B-4228_sbin_18_k141_1112184_length_255274_cov_42.4695_187	JL_0.14	0.13	3.58966	VF	VFDB	Motility	fliA	0.555053
RS_2_sbin_30_k141_4999415_length_8498_cov_11.9983_1	JL_0.14	0.13	1.01507	VF	VFDB	Adherence	tufA	0.00649728
QDN-W04B-4228_sbin_18_k141_1112184_length_255274_cov_42.4695_212	JL_0.14	0.13	8.84188	VF	VFDB	Motility	fleQ	0.946545
RS_4_sbin_14_k141_2458596_length_18084_cov_8.0000_15	JL_0.14	0.13	18.0238	VF	VFDB	Immune modulation	acpXL	1.25585
RS_4_sbin_55_k141_1093384_length_2797_cov_10.0000_4	JL_0.14	0.13	0.75958	VF	VFDB	Adherence	pilT	-0.119426
RS_5_sbin_13_k141_3459454_length_5982_cov_9.7644_4	JL_0.14	0.13	1.76283	VF	VFDB	Adherence	pilG	0.24621
RS_5_sbin_13_k141_929245_length_11902_cov_14.2851_10	JL_0.14	0.13	0.984136	VF	VFDB	Adherence	pilG	-0.00694488
RS_5_sbin_70_k141_4036645_length_3954_cov_15.3475_1	JL_0.14	0.13	2.86695	VF	VFDB	Effector delivery system	hsiC1/vipB/tssC	0.45742
RS_5_sbin_75_k141_674683_length_3397_cov_15.0000_5	JL_0.14	0.13	6.04776	VF	VFDB	Adherence	tufA	0.781595
RS_5_sbin_85_k141_2989094_length_17971_cov_12.9834_13	JL_0.14	0.13	2.83989	VF	VFDB	Adherence	PD_RS04400	0.453302
RS_6_sbin_36_k141_4801195_length_3437_cov_10.0000_4	JL_0.14	0.13	2.00341	VF	VFDB	Immune modulation	galE	0.30177
RS_6_sbin_36_k141_742409_length_1036_cov_5.0000_1	JL_0.14	0.13	4.73651	VF	VFDB	Immune modulation	rmlA	0.675459
QDN-W04B-4228_sbin_18_k141_214963_length_99204_cov_40.9911_97	JL_0.14	0.13	1.5589	VF	VFDB	Motility	flgG	0.19282
RS_2_sbin_30_k141_3042534_length_52838_cov_13.9700_37	JL_0.14	0.13	5.6031	VF	VFDB	Motility	fleN	0.748429
S11_13_sbin_38_k141_1770357_length_21388_cov_12.0780_10	JL_0.14	0.13	0.984303	VF	VFDB	Immune modulation	acpXL	-0.00687119
S11_1_sbin_31_k141_2039811_length_6401_cov_8.9719_6	JL_0.14	0.13	0.984136	VF	VFDB	Adherence	tufA	-0.00694488
S11_1_sbin_41_k141_1937923_length_2709_cov_2.8224_4	JL_0.14	0.13	11.1803	VF	VFDB	Adherence	PD_RS04400	1.04846
S11_1_sbin_46_k141_2958468_length_16256_cov_8.5228_1	JL_0.14	0.13	3.81738	VF	VFDB	Adherence	tufA	0.581765
S11_3_sbin_36_k141_287377_length_6043_cov_8.9122_1	JL_0.14	0.13	9.66463	VF	VFDB	Adherence	tufA	0.985185
S11_3_sbin_6_k141_2442066_length_2618_cov_4.0000_6	JL_0.14	0.13	8.37591	VF	VFDB	Adherence	tufA	0.923032
RS_2_sbin_30_k141_4686637_length_37499_cov_19.8356_32	JL_0.14	0.13	4.6114	VF	VFDB	Motility	fliM	0.663833
RS_3_sbin_80_k141_3953591_length_4003_cov_10.3871_3	JL_0.14	0.13	1.71602	VF	VFDB	Motility	cheY	0.234522
RS_7_sbin_19_k141_1076085_length_1626_cov_5.0000_3	JL_0.14	0.13	1.30668	VF	VFDB	Motility	PA1464	0.116168
S11_7_sbin_22_k141_1186945_length_162679_cov_91.0000_43	JL_0.14	0.13	2.82334	VF	VFDB	Regulation	gacS	0.450763
S11_7_sbin_22_k141_1204354_length_91261_cov_91.0000_10	JL_0.14	0.13	18.2673	VF	VFDB	Nutritional/Metabolic factor	PFL_RS27280	1.26167
RS_7_sbin_19_k141_3643393_length_1231_cov_8.0000_2	JL_0.14	0.13	3.5571	VF	VFDB	Motility	fliI	0.551097
RS_8_sbin_111_k141_890867_length_11384_cov_12.7276_9	JL_0.14	0.13	1.90869	VF	VFDB	Motility	cheY	0.280735
RS_mbin_49_k141_5131804_length_10404_cov_12.3618_6	JL_0.14	0.13	4.54648	VF	VFDB	Motility	cheY	0.657675
S11_7_sbin_22_k141_1186945_length_162679_cov_91.0000_13	JL_0.14	0.13	7.68138	VF	VFDB	Motility	flgN	0.885439
S11_7_sbin_22_k141_1186945_length_162679_cov_91.0000_15	JL_0.14	0.13	3.10294	VF	VFDB	Motility	flgA	0.491774
S11_7_sbin_22_k141_1186945_length_162679_cov_91.0000_16	JL_0.14	0.13	1.28586	VF	VFDB	Motility	PA3349	0.109195
S11_7_sbin_22_k141_1186945_length_162679_cov_91.0000_17	JL_0.14	0.13	1.63047	VF	VFDB	Motility	PA3348	0.212313
S11_7_sbin_22_k141_1186945_length_162679_cov_91.0000_18	JL_0.14	0.13	15.8309	VF	VFDB	Motility	flgB	1.19951
S11_7_sbin_22_k141_1186945_length_162679_cov_91.0000_21	JL_0.14	0.13	1.34477	VF	VFDB	Motility	flgE	0.128648
S11_7_sbin_22_k141_1233943_length_8361_cov_80.4841_5	JL_0.14	0.13	6.82779	VF	VFDB	Effector delivery system	PA0681	0.83428
S11_7_sbin_22_k141_1306689_length_43889_cov_94.8990_12	JL_0.14	0.13	2.42719	VF	VFDB	Nutritional/Metabolic factor	pvdH	0.385104
S11_7_sbin_22_k141_1357936_length_62152_cov_91.0000_49	JL_0.14	0.13	1.09418	VF	VFDB	Adherence	rpoN	0.0390908
S11_7_sbin_22_k141_1592881_length_21961_cov_88.0000_10	JL_0.14	0.13	4.29946	VF	VFDB	Adherence	vfr	0.633414
S11_7_sbin_22_k141_1763153_length_123546_cov_93.9789_14	JL_0.14	0.13	7.96427	VF	VFDB	Nutritional/Metabolic factor	PA4707	0.901146
S11_7_sbin_22_k141_1807305_length_53134_cov_88.9635_6	JL_0.14	0.13	1.74379	VF	VFDB	Adherence	rpoS	0.241495
S11_7_sbin_22_k141_186507_length_50540_cov_86.9625_21	JL_0.14	0.13	1.95635	VF	VFDB	Nutritional/Metabolic factor	pchR	0.291446
S11_7_sbin_22_k141_186507_length_50540_cov_86.9625_22	JL_0.14	0.13	4.69918	VF	VFDB	Nutritional/Metabolic factor	pchD	0.672022
S11_7_sbin_22_k141_1905550_length_34337_cov_91.7578_12	JL_0.14	0.13	9.31128	VF	VFDB	Nutritional/Metabolic factor	PSYR_RS13385	0.96901
S11_7_sbin_22_k141_1220713_length_27380_cov_89.8530_11	JL_0.14	0.13	1.68083	VF	VFDB	Motility	fleS	0.225525
S11_7_sbin_22_k141_1964662_length_28673_cov_89.0000_10	JL_0.14	0.13	3.60437	VF	VFDB	Adherence	pilT	0.556829
S11_7_sbin_22_k141_1964662_length_28673_cov_89.0000_22	JL_0.14	0.13	5.99545	VF	VFDB	Adherence	pilI	0.777822
S11_7_sbin_22_k141_1964662_length_28673_cov_89.0000_26	JL_0.14	0.13	7.39271	VF	VFDB	Adherence	chpC	0.868803
S11_7_sbin_22_k141_2180942_length_52817_cov_88.9632_1	JL_0.14	0.13	120.691	VF	VFDB	Effector delivery system	PA0686	2.08167
S11_7_sbin_22_k141_2505848_length_10402_cov_87.5354_1	JL_0.14	0.13	7.87362	VF	VFDB	Effector delivery system	hopJ1	0.896175
S11_7_sbin_22_k141_2618856_length_37379_cov_97.0000_5	JL_0.14	0.13	3.43382	VF	VFDB	Nutritional/Metabolic factor	pvdE	0.535777
S11_7_sbin_22_k141_2618856_length_37379_cov_97.0000_6	JL_0.14	0.13	9.11878	VF	VFDB	Nutritional/Metabolic factor	pvdO	0.959937
S11_7_sbin_22_k141_1220713_length_27380_cov_89.8530_24	JL_0.14	0.13	1.57089	VF	VFDB	Motility	flgG	0.196147
S11_7_sbin_22_k141_2872292_length_120368_cov_90.9431_28	JL_0.14	0.13	1.75917	VF	VFDB	Biofilm	algK	0.245309
S11_7_sbin_22_k141_2872292_length_120368_cov_90.9431_35	JL_0.14	0.13	1.88793	VF	VFDB	Biofilm	algF	0.275986
S11_7_sbin_22_k141_2778869_length_99792_cov_89.9804_81	JL_0.14	0.13	11.7665	VF	VFDB	Motility	cheY	1.07065
S11_7_sbin_22_k141_2778869_length_99792_cov_89.9804_82	JL_0.14	0.13	8.77432	VF	VFDB	Motility	fliA	0.943213
S11_7_sbin_22_k141_2882140_length_224034_cov_92.0000_63	JL_0.14	0.13	22.112	VF	VFDB	Immune modulation	waaF	1.34463
S11_7_sbin_22_k141_2882726_length_83665_cov_89.8306_57	JL_0.14	0.13	31.1162	VF	VFDB	Regulation	gacA	1.49299
S11_7_sbin_22_k141_2883869_length_97578_cov_92.0000_23	JL_0.14	0.13	21.1524	VF	VFDB	Adherence	pilF	1.32536
S11_7_sbin_22_k141_397533_length_57994_cov_103.9608_14	JL_0.14	0.13	14.3747	VF	VFDB	Adherence	pilA	1.1576
S11_7_sbin_22_k141_397533_length_57994_cov_103.9608_16	JL_0.14	0.13	39.3218	VF	VFDB	Adherence	xcpA/pilD	1.59463
S11_7_sbin_22_k141_526280_length_145821_cov_92.0000_23	JL_0.14	0.13	20.2764	VF	VFDB	Biofilm	algC	1.30699
S11_7_sbin_22_k141_526280_length_145821_cov_92.0000_26	JL_0.14	0.13	17.9331	VF	VFDB	Adherence	crc	1.25365
S11_7_sbin_22_k141_526280_length_145821_cov_92.0000_47	JL_0.14	0.13	56.5139	VF	VFDB	Effector delivery system	tagR	1.75216
S11_7_sbin_22_k141_526280_length_145821_cov_92.0000_48	JL_0.14	0.13	40.8449	VF	VFDB	Effector delivery system	tagS	1.61114
S11_7_sbin_22_k141_526280_length_145821_cov_92.0000_49	JL_0.14	0.13	19.8792	VF	VFDB	Effector delivery system	tagT	1.2984
S11_7_sbin_22_k141_526280_length_145821_cov_92.0000_50	JL_0.14	0.13	14.9442	VF	VFDB	Effector delivery system	ppkA	1.17447
S11_7_sbin_22_k141_526280_length_145821_cov_92.0000_52	JL_0.14	0.13	19.4233	VF	VFDB	Effector delivery system	tagF/pppB	1.28832
S11_7_sbin_22_k141_526280_length_145821_cov_92.0000_53	JL_0.14	0.13	34.0241	VF	VFDB	Effector delivery system	icmF1/tssM1	1.53179
S11_7_sbin_22_k141_526280_length_145821_cov_92.0000_54	JL_0.14	0.13	1.35606	VF	VFDB	Effector delivery system	dotU1	0.13228
S11_7_sbin_22_k141_526280_length_145821_cov_92.0000_55	JL_0.14	0.13	39.3907	VF	VFDB	Effector delivery system	hsiJ1	1.59539
S11_7_sbin_22_k141_526280_length_145821_cov_92.0000_56	JL_0.14	0.13	29.6081	VF	VFDB	Effector delivery system	lip1	1.47141
S11_7_sbin_22_k141_526280_length_145821_cov_92.0000_57	JL_0.14	0.13	26.3065	VF	VFDB	Effector delivery system	fha1	1.42006
S11_7_sbin_22_k141_526280_length_145821_cov_92.0000_58	JL_0.14	0.13	26.4716	VF	VFDB	Effector delivery system	hsiA1	1.42278
S11_7_sbin_22_k141_526280_length_145821_cov_92.0000_59	JL_0.14	0.13	8.1462	VF	VFDB	Effector delivery system	hsiB1/vipA/tssB	0.910955
S11_7_sbin_22_k141_526280_length_145821_cov_92.0000_60	JL_0.14	0.13	28.5455	VF	VFDB	Effector delivery system	hsiC1/vipB/tssC	1.45554
S11_7_sbin_22_k141_526280_length_145821_cov_92.0000_61	JL_0.14	0.13	6.82654	VF	VFDB	Effector delivery system	hcp1	0.834201
S11_7_sbin_22_k141_526280_length_145821_cov_92.0000_62	JL_0.14	0.13	28.5873	VF	VFDB	Effector delivery system	hsiF1/tssE	1.45617
S11_7_sbin_22_k141_526280_length_145821_cov_92.0000_63	JL_0.14	0.13	21.073	VF	VFDB	Effector delivery system	hsiG1/tssF	1.32373
S11_7_sbin_22_k141_526280_length_145821_cov_92.0000_64	JL_0.14	0.13	41.8082	VF	VFDB	Effector delivery system	hsiH1/tssG	1.62126
S11_7_sbin_22_k141_526280_length_145821_cov_92.0000_65	JL_0.14	0.13	11.8751	VF	VFDB	Effector delivery system	clpV1	1.07464
S11_7_sbin_22_k141_526280_length_145821_cov_92.0000_66	JL_0.14	0.13	17.8598	VF	VFDB	Effector delivery system	vgrG1a	1.25188
S11_7_sbin_22_k141_625270_length_128076_cov_89.5500_24	JL_0.14	0.13	21.5062	VF	VFDB	Immune modulation	wbpA	1.33256
S11_7_sbin_22_k141_625270_length_128076_cov_89.5500_39	JL_0.14	0.13	12.308	VF	VFDB	Immune modulation	PSPA7_RS09470	1.09019
S11_7_sbin_22_k141_625270_length_128076_cov_89.5500_41	JL_0.14	0.13	9.01482	VF	VFDB	Immune modulation	wecB	0.954957
S11_8_sbin_15_k141_1305801_length_32593_cov_11.9925_1	JL_0.14	0.13	18.5853	VF	VFDB	Adherence	tufA	1.26917
S11_8_sbin_15_k141_1773764_length_14473_cov_10.9693_14	JL_0.14	0.13	18.646	VF	VFDB	Adherence	tufA	1.27059
SB_S5_sbin_37_k141_916591_length_15458_cov_10.9713_1	JL_0.14	0.13	9.00104	VF	VFDB	Adherence	tufA	0.954293
SB_S6_sbin_10_k141_1102258_length_16857_cov_19.9750_13	JL_0.14	0.13	4.65134	VF	VFDB	Adherence	tufA	0.667578
SB_S6_sbin_22_k141_57755_length_38451_cov_14.0000_1	JL_0.14	0.13	2.2731	VF	VFDB	Adherence	tufA	0.356618
SB_S6_sbin_35_k141_300704_length_1750_cov_8.0000_1	JL_0.14	0.13	3.43382	VF	VFDB	Nutritional/Metabolic factor	carB	0.535777
SB_S6_sbin_36_k141_188244_length_45264_cov_91.1232_1	JL_0.14	0.13	1.27869	VF	VFDB	Adherence	tufA	0.106767
SB_S7_sbin_25_k141_2428_length_33975_cov_19.9876_28	JL_0.14	0.13	5.43684	VF	VFDB	Adherence	tufA	0.735346
SB_S7_sbin_49_k141_858741_length_4285_cov_15.7946_4	JL_0.14	0.13	4.72208	VF	VFDB	Immune modulation	SH_RS01820	0.674133
SB_cobin_168_k127_8326294_length_4726_cov_19.2192_1	JL_0.14	0.13	0.440276	VF	VFDB	Adherence	tufA	-0.356275
SB_cobin_1_k127_9996029_length_1466_cov_8.0000_3	JL_0.14	0.13	5.93698	VF	VFDB	Immune modulation	kdtB	0.773566
SB_cobin_29_k127_5971450_length_2977_cov_65.0000_1	JL_0.14	0.13	9.66035	VF	VFDB	Adherence	tufA	0.984993
SB_cobin_66_k127_753362_length_129490_cov_475.0047_1	JL_0.14	0.13	3.80686	VF	VFDB	Adherence	tufA	0.580567
SB_cobin_77_k127_6387368_length_6780_cov_21.2908_7	JL_0.14	0.13	5.68196	VF	VFDB	Adherence	tufA	0.754498
SB_cobin_79_k127_5205827_length_9764_cov_15.0000_1	JL_0.14	0.13	2.93452	VF	VFDB	Adherence	tufA	0.467537
SF_GA-1_sbin_1_k141_1176709_length_3051_cov_51.3395_1	JL_0.14	0.13	20.1462	VF	VFDB	Adherence	tufA	1.30419
SF_GA-4_sbin_7_k141_715656_length_2956_cov_4.0000_4	JL_0.14	0.13	8.49442	VF	VFDB	Effector delivery system	hcp	0.929134
SF_GA-5_sbin_16_k141_442572_length_7726_cov_7.0000_5	JL_0.14	0.13	9.55242	VF	VFDB	Adherence	pilG	0.980113
SF_GA-5_sbin_2_k141_808558_length_50265_cov_8.2861_17	JL_0.14	0.13	1.00796	VF	VFDB	Adherence	PD_RS04400	0.0034433
S11_7_sbin_22_k141_2778869_length_99792_cov_89.9804_84	JL_0.14	0.13	1.84488	VF	VFDB	Motility	flhF	0.265969
SF_HDNA4_sbin_12_k141_2200177_length_15432_cov_34.6087_13	JL_0.14	0.13	3.93699	VF	VFDB	Adherence	tufA	0.595164
SF_cobin_7_k127_9053493_length_32919_cov_14.9749_1	JL_0.14	0.13	2.61335	VF	VFDB	Adherence	tufA	0.417198
SH-W20A-3880_sbin_15_k141_908086_length_15560_cov_31.9115_11	JL_0.14	0.13	1.30702	VF	VFDB	Adherence	tufA	0.116282
SH_cobin_17_k127_4851456_length_1016_cov_2.0000_2	JL_0.14	0.13	3.26902	VF	VFDB	Adherence	plr/gapA	0.514417
SH_cobin_55_k127_1047277_length_2801_cov_163.0000_3	JL_0.14	0.13	0.43986	VF	VFDB	Regulation	phoR	-0.356686
SH_cobin_55_k127_1370278_length_1506_cov_24.0805_3	JL_0.14	0.13	2.64597	VF	VFDB	Others	secA2	0.422585
SH_cobin_55_k127_2051045_length_3249_cov_76.0000_2	JL_0.14	0.13	22.5052	VF	VFDB	Immune modulation	ppsB	1.35228
SH_cobin_55_k127_216118_length_3016_cov_17.0000_1	JL_0.14	0.13	0.434532	VF	VFDB	Immune modulation	ppsA	-0.361978
SH_cobin_55_k127_2193093_length_1553_cov_25.9194_1	JL_0.14	0.13	17.9886	VF	VFDB	Immune modulation	embC	1.255
SH_cobin_55_k127_226923_length_4201_cov_47.2629_1	JL_0.14	0.13	8.4049	VF	VFDB	Nutritional/Metabolic factor	cyp125	0.924532
SH_cobin_55_k127_2580678_length_2022_cov_46.0000_1	JL_0.14	0.13	4.78261	VF	VFDB	Others	icl	0.679665
SH_cobin_55_k127_266415_length_3677_cov_58.1259_1	JL_0.14	0.13	14.1007	VF	VFDB	Regulation	sigA/rpoV	1.14924
SH_cobin_55_k127_2703538_length_2069_cov_19.0000_1	JL_0.14	0.13	1.96053	VF	VFDB	Nutritional/Metabolic factor	sugC	0.292373
SH_cobin_55_k127_2703538_length_2069_cov_19.0000_2	JL_0.14	0.13	17.8704	VF	VFDB	Nutritional/Metabolic factor	sugB	1.25213
SH_cobin_55_k127_2703538_length_2069_cov_19.0000_3	JL_0.14	0.13	6.91001	VF	VFDB	Nutritional/Metabolic factor	sugA	0.839479
SH_cobin_55_k127_2743672_length_4237_cov_50.1898_2	JL_0.14	0.13	19.5798	VF	VFDB	Nutritional/Metabolic factor	kasB	1.29181
SH_cobin_55_k127_3521811_length_1601_cov_23.4478_1	JL_0.14	0.13	8.93148	VF	VFDB	Nutritional/Metabolic factor	trpD	0.950924
SH_cobin_55_k127_358230_length_2004_cov_59.1097_2	JL_0.14	0.13	21.0347	VF	VFDB	Nutritional/Metabolic factor	mbtN	1.32294
SH_cobin_55_k127_4974665_length_2098_cov_87.8346_1	JL_0.14	0.13	1.77945	VF	VFDB	Nutritional/Metabolic factor	ctpC	0.250287
SH_cobin_55_k127_5219419_length_1574_cov_21.0000_2	JL_0.14	0.13	3.34321	VF	VFDB	Nutritional/Metabolic factor	panD	0.524163
SH_cobin_55_k127_5834948_length_1976_cov_39.0216_2	JL_0.14	0.13	7.05132	VF	VFDB	Immune modulation	pknG	0.84827
SMM_0.03_sbin_10_k141_1122875_length_2873_cov_16.0000_5	JL_0.14	0.13	12.3266	VF	VFDB	Immune modulation	rmlA	1.09084
SY5_S19_sbin_13_k119_568537_length_36040_cov_15.8818_11	JL_0.14	0.13	7.22724	VF	VFDB	Adherence	pilG	0.858973
SY5_S19_sbin_36_k119_1373454_length_22198_cov_9.3289_14	JL_0.14	0.13	2.03015	VF	VFDB	Adherence	pilG	0.307527
SY5_S19_sbin_36_k119_1725492_length_4818_cov_9.8085_4	JL_0.14	0.13	10.962	VF	VFDB	Adherence	pilT	1.03989
S11_7_sbin_22_k141_2778869_length_99792_cov_89.9804_89	JL_0.14	0.13	1.62943	VF	VFDB	Motility	fliP	0.212036
SY5_S19_sbin_50_k119_1677271_length_7429_cov_9.1789_1	JL_0.14	0.13	4.94845	VF	VFDB	Adherence	tufA	0.694469
SY5_S19_sbin_50_k119_484400_length_13275_cov_8.2708_11	JL_0.14	0.13	1.07238	VF	VFDB	Adherence	tufA	0.0303495
SY5_cobin_25_k117_5384099_length_23725_cov_44.9814_23	JL_0.14	0.13	6.52092	VF	VFDB	Adherence	pilT	0.814309
SY5_cobin_82_k117_1575361_length_3966_cov_157.3936_4	JL_0.14	0.13	10.0818	VF	VFDB	Adherence	vfr	1.00354
SY5_cobin_88_k117_3284995_length_4846_cov_9.0000_1	JL_0.14	0.13	4.5096	VF	VFDB	Adherence	tufA	0.654138
SY6_S23_sbin_24_k119_1675822_length_20208_cov_12.0000_1	JL_0.14	0.13	5.10748	VF	VFDB	Adherence	tufA	0.708207
SY5_S19_sbin_45_k119_1387144_length_2617_cov_10.3355_6	JL_0.14	0.13	0.981146	VF	VFDB	Motility	fliN	-0.00826636
SY6_S23_sbin_24_k119_428467_length_32754_cov_13.8411_15	JL_0.14	0.13	8.23103	VF	VFDB	Adherence	pilG	0.915454
SY6_S23_sbin_24_k119_428467_length_32754_cov_13.8411_4	JL_0.14	0.13	15.7781	VF	VFDB	Adherence	pilT	1.19805
SY6_S23_sbin_29_k119_1174616_length_36090_cov_10.0000_12	JL_0.14	0.13	6.50705	VF	VFDB	Adherence	pilG	0.813384
SY6_S26_sbin_1_k119_1483190_length_2126_cov_5.2207_4	JL_0.14	0.13	2.84348	VF	VFDB	Immune modulation	cpsA/uppS	0.45385
SY6_cobin_107_k117_7543079_length_6728_cov_21.8475_7	JL_0.14	0.13	3.87868	VF	VFDB	Adherence	tufA	0.588684
SY6_cobin_118_k117_408485_length_14866_cov_17.9885_1	JL_0.14	0.13	3.54734	VF	VFDB	Adherence	tufA	0.549902
SY6_cobin_139_k117_5855785_length_3959_cov_21.0000_9	JL_0.14	0.13	7.30971	VF	VFDB	Adherence	tufA	0.8639
SY6_cobin_143_k117_4644723_length_5148_cov_54.2767_1	JL_0.14	0.13	5.83817	VF	VFDB	Adherence	tufA	0.766276
SY6_cobin_20_k117_4021613_length_17414_cov_11.4833_13	JL_0.14	0.13	7.62603	VF	VFDB	Adherence	tufA	0.882299
SY6_cobin_35_k117_744455_length_53861_cov_25.6017_23	JL_0.14	0.13	3.17497	VF	VFDB	Adherence	pilH	0.501739
SY6_cobin_35_k117_744455_length_53861_cov_25.6017_24	JL_0.14	0.13	2.27065	VF	VFDB	Adherence	pilG	0.356151
SY6_cobin_76_k117_4908509_length_15420_cov_14.9817_15	JL_0.14	0.13	1.33919	VF	VFDB	Adherence	tufA	0.126843
SY6_cobin_82_k117_5192629_length_16639_cov_18.9684_14	JL_0.14	0.13	8.49477	VF	VFDB	Adherence	tufA	0.929152
SY6_cobin_8_k117_1075835_length_24885_cov_25.8752_11	JL_0.14	0.13	5.81619	VF	VFDB	Adherence	pilG	0.764638
SY6_cobin_8_k117_1896607_length_13591_cov_36.0218_11	JL_0.14	0.13	2.60282	VF	VFDB	Adherence	tufA	0.415444
SY6_cobin_96_k117_7007720_length_7677_cov_20.0000_4	JL_0.14	0.13	2.68579	VF	VFDB	Adherence	pilT	0.429073
XST_SQ83_0.06_sbin_9_k141_1698041_length_3060_cov_7.4806_1	JL_0.14	0.13	3.77287	VF	VFDB	Adherence	tufA	0.576671
XST_SQ87_0.06_sbin_7_k141_150503_length_2780_cov_5.8371_2	JL_0.14	0.13	16.6851	VF	VFDB	Immune modulation	acpXL	1.22233
XST_SQ87_0.06_sbin_7_k141_297250_length_2402_cov_4.0000_2	JL_0.14	0.13	36.8179	VF	VFDB	Immune modulation	acpXL	1.56606
XST_SQ87_0.06_sbin_8_k141_230409_length_1097_cov_10.0094_2	JL_0.14	0.13	14.1996	VF	VFDB	Immune modulation	gmd	1.15228
XST_cobin_12_k127_17662428_length_5769_cov_11.1639_9	JL_0.14	0.13	8.77698	VF	VFDB	Adherence	tufA	0.943345
XST_cobin_16_k127_11732932_length_3586_cov_40.0000_7	JL_0.14	0.13	5.90482	VF	VFDB	Adherence	tuf	0.771207
XST_cobin_1_k127_14641703_length_6153_cov_10.0000_8	JL_0.14	0.13	17.1322	VF	VFDB	Immune modulation	acpXL	1.23381
XST_cobin_1_k127_25532514_length_6810_cov_13.4570_10	JL_0.14	0.13	18.5519	VF	VFDB	Immune modulation	acpXL	1.26839
XST_cobin_23_k127_15865690_length_16558_cov_177.0962_8	JL_0.14	0.13	24.6755	VF	VFDB	Adherence	pilT	1.39227
XST_cobin_23_k127_9360020_length_2395_cov_183.0000_1	JL_0.14	0.13	9.93218	VF	VFDB	Adherence	tufA	0.997044
XST_cobin_36_k127_3341834_length_3319_cov_55.8277_3	JL_0.14	0.13	19.1062	VF	VFDB	Immune modulation	acpXL	1.28117
XST_cobin_49_k127_9298292_length_6865_cov_270.0000_1	JL_0.14	0.13	16.8498	VF	VFDB	Adherence	tufA	1.2266
XST_cobin_4_k127_11062520_length_5372_cov_243.9754_7	JL_0.14	0.13	3.68663	VF	VFDB	Adherence	pilZ	0.566629
XST_cobin_4_k127_22356476_length_2309_cov_39.9253_2	JL_0.14	0.13	9.08261	VF	VFDB	Adherence	pilJ	0.958211
XST_cobin_4_k127_22629849_length_3855_cov_181.8672_1	JL_0.14	0.13	5.48953	VF	VFDB	Adherence	tufA	0.739535
HM3_cobin_40_k127_17412542_length_11491_cov_9.0000_2	JL_0.1	0.09	6.92048	VF	VFDB	Motility	cheA	0.840136
FR_cobin_10_k127_2570462_length_45314_cov_82.9819_6	JL_0.1	0.09	9.09764	VF	VFDB	Effector delivery system	xcpT	0.958929
FR_cobin_10_k127_3115650_length_500643_cov_79.9747_123	JL_0.1	0.09	7.607	VF	VFDB	Regulation	gacS	0.881214
FR_cobin_10_k127_5226657_length_44154_cov_81.0012_6	JL_0.1	0.09	13.3917	VF	VFDB	Adherence	pilS	1.12684
FR_cobin_10_k127_582572_length_75825_cov_81.9893_15	JL_0.1	0.09	11.0801	VF	VFDB	Biofilm	mucC	1.04454
FR_cobin_10_k127_582572_length_75825_cov_81.9893_16	JL_0.1	0.09	13.3072	VF	VFDB	Biofilm	mucB	1.12409
HM1_GDNA18_sbin_34_k141_4556606_length_1922_cov_3.6429_3	JL_0.1	0.09	18.1978	VF	VFDB	Adherence	pilT	1.26002
HM3_GDNA26_sbin_11_k141_1905789_length_3114_cov_4.8328_1	JL_0.1	0.09	17.8909	VF	VFDB	Immune modulation	gmd	1.25263
HM3_GDNA26_sbin_6_k141_2268988_length_20854_cov_17.9819_1	JL_0.1	0.09	6.14052	VF	VFDB	Adherence	tufA	0.788205
HM3_cobin_40_k127_11105109_length_32594_cov_10.1549_11	JL_0.1	0.09	11.962	VF	VFDB	Adherence	mshM	1.0778
HM3_cobin_40_k127_11105109_length_32594_cov_10.1549_7	JL_0.1	0.09	19.2196	VF	VFDB	Adherence	mshI	1.28374
HM3_cobin_40_k127_11105109_length_32594_cov_10.1549_9	JL_0.1	0.09	47.5644	VF	VFDB	Adherence	mshK	1.67728
HM3_cobin_40_k127_11125372_length_7115_cov_9.0488_4	JL_0.1	0.09	35.0713	VF	VFDB	Nutritional/Metabolic factor	VP_RS23070	1.54495
HM3_cobin_40_k127_4096635_length_20004_cov_45.0000_10	JL_0.1	0.09	10.2199	VF	VFDB	Effector delivery system	vscI	1.00945
HM5_GDNA1_sbin_16_k141_3395143_length_5924_cov_6.9958_1	JL_0.1	0.09	7.69179	VF	VFDB	Adherence	tufA	0.886027
HM5_GDNA6_sbin_26_k141_1579585_length_3022_cov_3.9042_1	JL_0.1	0.09	0.000196	VF	VFDB	Adherence	tufA	-3.70774
HM_SQ58_0.06_sbin_6_k141_1000787_length_2508_cov_105.0051_1	JL_0.1	0.09	10.4157	VF	VFDB	Effector delivery system	epsE	1.01769
HM_SQ58_0.06_sbin_6_k141_13543_length_6028_cov_130.3520_6	JL_0.1	0.09	6.50721	VF	VFDB	Immune modulation	gmhA/lpcA	0.813395
HM_SQ79_0.02_sbin_7_k141_2043989_length_2281_cov_6.5248_1	JL_0.1	0.09	13.6583	VF	VFDB	Adherence	tufA	1.1354
HM_SQ81_0.06_sbin_15_k141_146928_length_2760_cov_50.3360_6	JL_0.1	0.09	12.1683	VF	VFDB	Adherence	tufA	1.08523
HM_SQ81_0.06_sbin_15_k141_1742362_length_11501_cov_32.8305_10	JL_0.1	0.09	65.9771	VF	VFDB	Adherence	VV1_RS07215	1.81939
HM_SQ81_0.06_sbin_15_k141_174582_length_6246_cov_36.5938_3	JL_0.1	0.09	8.76973	VF	VFDB	Biofilm	luxS	0.942986
QDN_cobin_71_k127_5110483_length_4516_cov_7.0000_2	JL_0.1	0.09	12.6564	VF	VFDB	Motility	fliM	1.10231
RS_mbin_568_k141_4691072_length_19866_cov_25.9741_9	JL_0.1	0.09	18.4216	VF	VFDB	Motility	cheY	1.26533
HM_SQ58_0.06_sbin_8_k141_173494_length_18542_cov_85.9306_16	JL_0.1	0.09	11.9618	VF	VFDB	Motility	cheY	1.07779
HM_SQ_cobin_64_k127_16025209_length_7524_cov_7.0000_6	JL_0.1	0.09	23.924	VF	VFDB	Effector delivery system	RS_RS21205	1.37883
HM_SQ_cobin_64_k127_18652717_length_15820_cov_8.0001_6	JL_0.1	0.09	28.0099	VF	VFDB	Effector delivery system	RS_RS15615	1.44731
HM_SQ_cobin_64_k127_18652717_length_15820_cov_8.0001_9	JL_0.1	0.09	12.6952	VF	VFDB	Effector delivery system	gspG	1.10364
HM_SQ_cobin_64_k127_19770540_length_26025_cov_8.0000_1	JL_0.1	0.09	8.61008	VF	VFDB	Effector delivery system	sctV	0.935007
HM_SQ_cobin_64_k127_26548515_length_2864_cov_7.0000_3	JL_0.1	0.09	12.5414	VF	VFDB	Effector delivery system	RS_RS14140	1.09835
HM_SQ_cobin_64_k127_29413244_length_18137_cov_7.0000_12	JL_0.1	0.09	15.143	VF	VFDB	Effector delivery system	tssC	1.18021
HM_SQ_cobin_6_k127_14818495_length_24522_cov_41.1345_3	JL_0.1	0.09	13.1416	VF	VFDB	Nutritional/Metabolic factor	GBAA_RS25985	1.11865
HM_a_3.8_sbin_17_k127_26073_length_15552_cov_15.0000_14	JL_0.1	0.09	69.808	VF	VFDB	Adherence	tufA	1.84391
HM_b_0.1_sbin_5_k127_59140_length_2684_cov_5.0000_1	JL_0.1	0.09	132.22	VF	VFDB	Immune modulation	rmlA	2.1213
HM_cobin_27_k127_658461_length_13856_cov_10.0000_14	JL_0.1	0.09	12.1371	VF	VFDB	Adherence	pilT	1.08411
HM_cobin_27_k127_847132_length_12003_cov_10.0000_11	JL_0.1	0.09	91.4162	VF	VFDB	Regulation	csrA	1.96102
HY4_cobin_69_k127_1278382_length_5884_cov_9.0000_1	JL_0.1	0.09	6.63228	VF	VFDB	Adherence	crc	0.821663
HY4_cobin_69_k127_2228578_length_3133_cov_7.0000_4	JL_0.1	0.09	6.03316	VF	VFDB	Adherence	tufA	0.780545
HY4_cobin_69_k127_3718022_length_5012_cov_10.0000_1	JL_0.1	0.09	17.8909	VF	VFDB	Adherence	pilI	1.25263
HY4_cobin_69_k127_3718022_length_5012_cov_10.0000_3	JL_0.1	0.09	13.1801	VF	VFDB	Adherence	pilG	1.11992
HY4_cobin_69_k127_5021814_length_5095_cov_9.0000_2	JL_0.1	0.09	30.192	VF	VFDB	Immune modulation	waaF	1.47989
HY4_cobin_69_k127_5211365_length_2378_cov_4.0067_4	JL_0.1	0.09	34.157	VF	VFDB	Adherence	pilS	1.53348
LS6027_0.16_sbin_5_k141_290962_length_7708_cov_11.0219_7	JL_0.1	0.09	15.2701	VF	VFDB	Adherence	tufA	1.18384
LS6027_0.16_sbin_8_k141_320046_length_1851_cov_11.0000_3	JL_0.1	0.09	16.7335	VF	VFDB	Stress survival	clpP	1.22359
LS6045_0.21_sbin_19_k141_1793259_length_6422_cov_12.1220_8	JL_0.1	0.09	17.7377	VF	VFDB	Nutritional/Metabolic factor	carB	1.2489
LS6045_0.21_sbin_29_k141_1002265_length_1443_cov_5.9155_1	JL_0.1	0.09	14.1109	VF	VFDB	Adherence	tufA	1.14956
LS6045_0.21_sbin_29_k141_1117503_length_3097_cov_5.0000_4	JL_0.1	0.09	6.36713	VF	VFDB	Adherence	tufA	0.803944
LS6045_0.21_sbin_29_k141_581019_length_2659_cov_9.9531_1	JL_0.1	0.09	27.4561	VF	VFDB	Adherence	tufA	1.43864
HM1_cobin_129_k127_7109783_length_3744_cov_7.0000_4	JL_0.1	0.09	17.2921	VF	VFDB	Motility	cheY	1.23785
LS_cobin_24_k127_1683838_length_1521_cov_4.7762_2	JL_0.1	0.09	13.6434	VF	VFDB	Immune modulation	rmlA	1.13492
LS_cobin_24_k127_914102_length_2872_cov_6.0000_1	JL_0.1	0.09	22.0905	VF	VFDB	Adherence	tuf	1.34421
LS_cobin_35_k127_3169429_length_3691_cov_7.2991_1	JL_0.1	0.09	2.10762	VF	VFDB	Adherence	eno	0.323793
LS_cobin_38_k127_3544060_length_3243_cov_5.0000_1	JL_0.1	0.09	12.5183	VF	VFDB	Immune modulation	wcaJ	1.09755
LS_cobin_52_k127_3636725_length_2351_cov_6.0000_4	JL_0.1	0.09	21.2588	VF	VFDB	Immune modulation	gmd	1.32754
LS_cobin_61_k127_3549856_length_2962_cov_6.9905_7	JL_0.1	0.09	119.933	VF	VFDB	Adherence	tufA	2.07894
LS_cobin_72_k127_2273853_length_3386_cov_18.7515_1	JL_0.1	0.09	5.61585	VF	VFDB	Adherence	groEL	0.749416
NGM_D24_sbin_3_k141_474575_length_1851_cov_4.0000_1	JL_0.1	0.09	4.2858	VF	VFDB	Adherence	tufA	0.632032
OT_A10_sbin_11_k141_1336563_length_2511_cov_13.3717_1	JL_0.1	0.09	17.1627	VF	VFDB	Adherence	tuf	1.23459
OT_A10_sbin_18_k141_2518922_length_22081_cov_13.9031_20	JL_0.1	0.09	21.4696	VF	VFDB	Regulation	relA	1.33182
OT_A10_sbin_18_k141_2574503_length_18769_cov_14.8990_12	JL_0.1	0.09	31.5609	VF	VFDB	Regulation	devR/dosR	1.49915
OT_A10_sbin_18_k141_2585456_length_8033_cov_12.6792_3	JL_0.1	0.09	6.44203	VF	VFDB	Others	mmaA4	0.809023
OT_A10_sbin_18_k141_2697584_length_7098_cov_13.0000_7	JL_0.1	0.09	33.4682	VF	VFDB	Nutritional/Metabolic factor	cyp125	1.52463
OT_A10_sbin_18_k141_2860440_length_9112_cov_10.3417_1	JL_0.1	0.09	13.2978	VF	VFDB	Nutritional/Metabolic factor	sugB	1.12378
OT_A10_sbin_18_k141_5145345_length_8484_cov_14.5715_1	JL_0.1	0.09	15.6173	VF	VFDB	Nutritional/Metabolic factor	kasB	1.19361
OT_A10_sbin_18_k141_5311142_length_16149_cov_11.6620_6	JL_0.1	0.09	7.19927	VF	VFDB	Effector delivery system	espR	0.857289
OT_A10_sbin_18_k141_537244_length_8362_cov_12.4760_9	JL_0.1	0.09	0.051594	VF	VFDB	Adherence	hbhA	-1.2874
OT_A10_sbin_18_k141_5479048_length_28997_cov_13.7554_11	JL_0.1	0.09	13.8681	VF	VFDB	Stress survival	pafA	1.14202
OT_A10_sbin_18_k141_5659257_length_17229_cov_11.9730_3	JL_0.1	0.09	47.1817	VF	VFDB	Immune modulation	fadE5	1.67377
OT_A10_sbin_18_k141_6001461_length_13715_cov_12.5239_7	JL_0.1	0.09	1.20304	VF	VFDB	Adherence	fbpC	0.0802815
OT_A10_sbin_41_k141_4938956_length_3250_cov_5.0000_1	JL_0.1	0.09	23.9624	VF	VFDB	Adherence	tufA	1.37953
OT_A10_sbin_7_k141_1591278_length_1966_cov_8.8071_4	JL_0.1	0.09	22.4093	VF	VFDB	Adherence	tufA	1.35043
OT_A10_sbin_7_k141_4026119_length_3477_cov_7.6631_5	JL_0.1	0.09	76.6872	VF	VFDB	Immune modulation	acpXL	1.88472
OT_A10_sbin_7_k141_416454_length_3036_cov_9.0000_1	JL_0.1	0.09	14.2382	VF	VFDB	Immune modulation	acpXL	1.15346
OT_A1_sbin_19_k141_5739514_length_4592_cov_4.9802_5	JL_0.1	0.09	64.7657	VF	VFDB	Adherence	tufA	1.81135
OT_A1_sbin_27_k141_5064827_length_5437_cov_3.0000_1	JL_0.1	0.09	125.013	VF	VFDB	Adherence	tuf	2.09695
OT_A1_sbin_29_k141_39999_length_4714_cov_8.8054_1	JL_0.1	0.09	69.018	VF	VFDB	Adherence	tufA	1.83896
OT_A1_sbin_41_k141_2322601_length_4350_cov_6.0000_4	JL_0.1	0.09	18.4216	VF	VFDB	Adherence	tufA	1.26533
OT_A2_sbin_18_k141_1394219_length_4968_cov_7.9681_5	JL_0.1	0.09	80.4554	VF	VFDB	Adherence	tufA	1.90556
OT_A2_sbin_31_k141_5374686_length_15384_cov_9.9740_13	JL_0.1	0.09	98.0557	VF	VFDB	Adherence	tufA	1.99147
OT_A2_sbin_3_k141_1751757_length_7073_cov_7.0916_3	JL_0.1	0.09	32.6386	VF	VFDB	Adherence	pilT	1.51373
OT_A2_sbin_55_k141_697147_length_2151_cov_1.1701_1	JL_0.1	0.09	42.9854	VF	VFDB	Immune modulation	galU	1.63332
OT_A2_sbin_70_k141_1559526_length_7036_cov_7.9777_7	JL_0.1	0.09	59.171	VF	VFDB	Adherence	tufA	1.77211
OT_A2_sbin_72_k141_5822770_length_15847_cov_8.2968_3	JL_0.1	0.09	5.84719	VF	VFDB	Adherence	pilG	0.766947
OT_A3_sbin_49_k141_6432187_length_4433_cov_4.8733_4	JL_0.1	0.09	93.4597	VF	VFDB	Adherence	eno	1.97062
OT_A4_sbin_16_k141_144851_length_7243_cov_17.2537_6	JL_0.1	0.09	83.197	VF	VFDB	Adherence	tuf	1.92011
OT_A4_sbin_46_k141_3108884_length_1657_cov_3.9565_1	JL_0.1	0.09	11.0078	VF	VFDB	Effector delivery system	hsiC1/vipB/tssC	1.0417
OT_A5_sbin_52_k141_5367978_length_15187_cov_11.9678_1	JL_0.1	0.09	7.48824	VF	VFDB	Adherence	tufA	0.87438
OT_A6_sbin_17_k141_106158_length_13674_cov_46.7247_1	JL_0.1	0.09	23.093	VF	VFDB	Effector delivery system	clpV	1.36348
OT_A6_sbin_17_k141_1090065_length_24551_cov_41.9630_4	JL_0.1	0.09	18.9193	VF	VFDB	Adherence	sthA	1.2769
OT_A6_sbin_17_k141_1090065_length_24551_cov_41.9630_6	JL_0.1	0.09	29.3336	VF	VFDB	Adherence	sthC	1.46737
OT_A6_sbin_17_k141_1090065_length_24551_cov_41.9630_7	JL_0.1	0.09	131.789	VF	VFDB	Adherence	sthD	2.11988
OT_A6_sbin_17_k141_1090065_length_24551_cov_41.9630_8	JL_0.1	0.09	35.1782	VF	VFDB	Adherence	sthE	1.54627
OT_A6_sbin_17_k141_1126182_length_96736_cov_38.9541_93	JL_0.1	0.09	17.7446	VF	VFDB	Effector delivery system	steA	1.24907
OT_A6_sbin_17_k141_1128598_length_55729_cov_40.7949_2	JL_0.1	0.09	28.0308	VF	VFDB	Motility	fliB	1.44764
OT_A6_sbin_17_k141_1128598_length_55729_cov_40.7949_29	JL_0.1	0.09	49.7734	VF	VFDB	Motility	flhD	1.697
OT_A6_sbin_17_k141_1128598_length_55729_cov_40.7949_31	JL_0.1	0.09	47.0677	VF	VFDB	Motility	motA	1.67272
OT_A6_sbin_17_k141_1128598_length_55729_cov_40.7949_32	JL_0.1	0.09	42.9708	VF	VFDB	Motility	motB	1.63317
OT_A6_sbin_17_k141_1128598_length_55729_cov_40.7949_33	JL_0.1	0.09	4.96297	VF	VFDB	Motility	cheA	0.695741
OT_A6_sbin_17_k141_1329893_length_16373_cov_41.0000_8	JL_0.1	0.09	3.83287	VF	VFDB	Regulation	rpoS	0.583524
OT_A6_sbin_17_k141_143738_length_208173_cov_43.4037_92	JL_0.1	0.09	15.103	VF	VFDB	Adherence	stcB	1.17906
OT_A6_sbin_17_k141_1487941_length_48822_cov_42.1537_4	JL_0.1	0.09	22.2488	VF	VFDB	Adherence	stfD	1.34731
OT_A6_sbin_17_k141_1911787_length_17208_cov_40.9484_17	JL_0.1	0.09	10.022	VF	VFDB	Regulation	rcsB	1.00096
OT_A6_sbin_17_k141_2902103_length_32994_cov_40.9464_10	JL_0.1	0.09	6.76225	VF	VFDB	Motility	fliE	0.830091
OT_A6_sbin_17_k141_2902103_length_32994_cov_40.9464_12	JL_0.1	0.09	90.3759	VF	VFDB	Motility	fliG	1.95605
OT_A6_sbin_17_k141_2902103_length_32994_cov_40.9464_17	JL_0.1	0.09	7.08861	VF	VFDB	Motility	fliL	0.850561
OT_A6_sbin_17_k141_2902103_length_32994_cov_40.9464_18	JL_0.1	0.09	5.95134	VF	VFDB	Motility	fliM	0.774615
OT_A6_sbin_17_k141_2902103_length_32994_cov_40.9464_19	JL_0.1	0.09	36.1971	VF	VFDB	Motility	fliN	1.55867
OT_A6_sbin_17_k141_2902103_length_32994_cov_40.9464_2	JL_0.1	0.09	4.07893	VF	VFDB	Motility	fliD	0.610546
OT_A6_sbin_17_k141_2902103_length_32994_cov_40.9464_21	JL_0.1	0.09	14.2702	VF	VFDB	Motility	fliP	1.15443
OT_A6_sbin_17_k141_2902103_length_32994_cov_40.9464_23	JL_0.1	0.09	14.3693	VF	VFDB	Motility	fliR	1.15744
OT_A6_sbin_17_k141_2902103_length_32994_cov_40.9464_3	JL_0.1	0.09	86.1837	VF	VFDB	Motility	fliS	1.93543
OT_A6_sbin_17_k141_3076176_length_51349_cov_44.0080_1	JL_0.1	0.09	12.0313	VF	VFDB	Motility	flgJ	1.08031
OT_A6_sbin_17_k141_368579_length_252629_cov_42.3840_68	JL_0.1	0.09	6.21424	VF	VFDB	Nutritional/Metabolic factor	entC	0.793388
OT_A6_sbin_17_k141_368579_length_252629_cov_42.3840_73	JL_0.1	0.09	6.01713	VF	VFDB	Nutritional/Metabolic factor	fepC	0.779389
OT_A6_sbin_17_k141_385753_length_45454_cov_41.9602_15	JL_0.1	0.09	8.50162	VF	VFDB	Effector delivery system	sifA	0.929502
OT_A6_sbin_17_k141_513797_length_78998_cov_40.9236_13	JL_0.1	0.09	7.53632	VF	VFDB	Effector delivery system	invB	0.87716
OT_A6_sbin_17_k141_513797_length_78998_cov_40.9236_17	JL_0.1	0.09	4.75768	VF	VFDB	Effector delivery system	spaO/sctQ	0.677396
OT_A6_sbin_17_k141_513797_length_78998_cov_40.9236_18	JL_0.1	0.09	106.791	VF	VFDB	Effector delivery system	spaP	2.02854
OT_A6_sbin_17_k141_513797_length_78998_cov_40.9236_43	JL_0.1	0.09	31.0863	VF	VFDB	Effector delivery system	avrA	1.49257
OT_A6_sbin_17_k141_513797_length_78998_cov_40.9236_8	JL_0.1	0.09	5.41749	VF	VFDB	Effector delivery system	invH	0.733798
OT_A6_sbin_31_k141_107736_length_55133_cov_23.4080_32	JL_0.1	0.09	3.64672	VF	VFDB	Motility	tcyJ	0.561903
OT_A6_sbin_31_k141_3462589_length_68039_cov_26.9916_62	JL_0.1	0.09	6.80672	VF	VFDB	Invasion	ibeC	0.832938
OT_A6_sbin_31_k141_3696710_length_25482_cov_22.6325_2	JL_0.1	0.09	11.0881	VF	VFDB	Immune modulation	gndA	1.04486
OT_A6_sbin_31_k141_3708133_length_65098_cov_25.9135_61	JL_0.1	0.09	20.628	VF	VFDB	Nutritional/Metabolic factor	entA	1.31446
OT_A6_sbin_31_k141_3708133_length_65098_cov_25.9135_65	JL_0.1	0.09	23.122	VF	VFDB	Nutritional/Metabolic factor	fepB	1.36403
OT_A6_sbin_31_k141_3708133_length_65098_cov_25.9135_66	JL_0.1	0.09	13.0967	VF	VFDB	Nutritional/Metabolic factor	entS	1.11716
OT_A6_sbin_31_k141_3798432_length_21578_cov_25.0000_10	JL_0.1	0.09	28.7386	VF	VFDB	Adherence	fimC	1.45847
OT_A6_sbin_31_k141_3798432_length_21578_cov_25.0000_11	JL_0.1	0.09	5.5039	VF	VFDB	Adherence	fimI	0.74067
OT_A6_sbin_31_k141_394866_length_72851_cov_28.0000_60	JL_0.1	0.09	39.0682	VF	VFDB	Effector delivery system	espX5	1.59182
OT_A6_sbin_31_k141_742950_length_47696_cov_23.9400_10	JL_0.1	0.09	41.663	VF	VFDB	Motility	flgD	1.61975
OT_A6_sbin_31_k141_742950_length_47696_cov_23.9400_11	JL_0.1	0.09	25.8663	VF	VFDB	Motility	flgC	1.41273
OT_A6_sbin_31_k141_742950_length_47696_cov_23.9400_45	JL_0.1	0.09	69.0568	VF	VFDB	Adherence	cgsE	1.83921
OT_A6_sbin_31_k141_889100_length_63033_cov_24.9702_45	JL_0.1	0.09	15.1583	VF	VFDB	Adherence	ydeQ	1.18065
OT_A6_sbin_33_k141_2225011_length_12018_cov_13.7051_3	JL_0.1	0.09	5.7805	VF	VFDB	Immune modulation	acpXL	0.761965
OT_A8_sbin_41_k141_5043282_length_15021_cov_10.9704_14	JL_0.1	0.09	13.4367	VF	VFDB	Adherence	tufA	1.12829
OT_A9_sbin_43_k141_1571008_length_2470_cov_3.0000_3	JL_0.1	0.09	32.2878	VF	VFDB	Stress survival	pafA	1.50904
OT_A9_sbin_43_k141_224408_length_1275_cov_3.0000_1	JL_0.1	0.09	12.6193	VF	VFDB	Immune modulation	ppsD	1.10104
OT_A9_sbin_43_k141_23430_length_1155_cov_2.0000_2	JL_0.1	0.09	8.25709	VF	VFDB	Nutritional/Metabolic factor	mmpL3	0.916827
OT_A9_sbin_43_k141_2792510_length_1603_cov_4.0000_2	JL_0.1	0.09	21.335	VF	VFDB	Nutritional/Metabolic factor	Rv0207c	1.32909
OT_A9_sbin_43_k141_3068153_length_1063_cov_5.0000_2	JL_0.1	0.09	13.5188	VF	VFDB	Regulation	sigE	1.13094
OT_A9_sbin_43_k141_3779645_length_1029_cov_3.0000_1	JL_0.1	0.09	7.18464	VF	VFDB	Immune modulation	ndk	0.856405
OT_A9_sbin_43_k141_4402388_length_1341_cov_3.0000_1	JL_0.1	0.09	30.4318	VF	VFDB	Immune modulation	ppsB	1.48333
OT_A9_sbin_43_k141_4547126_length_1456_cov_2.0000_1	JL_0.1	0.09	7.96048	VF	VFDB	Regulation	relA	0.900939
OT_A9_sbin_43_k141_4547126_length_1456_cov_2.0000_2	JL_0.1	0.09	70.3068	VF	VFDB	Regulation	relA	1.847
OT_A9_sbin_43_k141_4595701_length_2178_cov_3.0000_1	JL_0.1	0.09	81.147	VF	VFDB	Stress survival	pafA	1.90927
OT_A9_sbin_43_k141_4829863_length_1502_cov_5.0000_1	JL_0.1	0.09	11.5934	VF	VFDB	Nutritional/Metabolic factor	mbtI	1.06421
OT_A9_sbin_43_k141_5054217_length_2037_cov_3.0000_2	JL_0.1	0.09	14.4667	VF	VFDB	Adherence	groEL2	1.16037
OT_A9_sbin_43_k141_5082766_length_1182_cov_5.0000_1	JL_0.1	0.09	42.7245	VF	VFDB	Nutritional/Metabolic factor	panD	1.63068
OT_A9_sbin_43_k141_527156_length_1646_cov_2.0000_1	JL_0.1	0.09	20.5832	VF	VFDB	Nutritional/Metabolic factor	mmpL3	1.31351
OT_A9_sbin_43_k141_5762498_length_1769_cov_4.0000_5	JL_0.1	0.09	21.1863	VF	VFDB	Regulation	prrA	1.32606
OT_A9_sbin_43_k141_6363277_length_1142_cov_3.0000_1	JL_0.1	0.09	5.36137	VF	VFDB	Immune modulation	ndk	0.729276
OT_A9_sbin_43_k141_6799399_length_1405_cov_2.8718_1	JL_0.1	0.09	37.5863	VF	VFDB	Nutritional/Metabolic factor	kasB	1.57503
OT_A9_sbin_43_k141_992030_length_1484_cov_3.0000_1	JL_0.1	0.09	21.7046	VF	VFDB	Others	secA2	1.33655
OT_mbin_41_k141_159312_length_28439_cov_12.5567_1	JL_0.1	0.09	4.41458	VF	VFDB	Adherence	tufA	0.644889
HY4_GJ-DNA-9_sbin_13_k141_1497766_length_12449_cov_5.0000_11	JL_0.1	0.09	27.0874	VF	VFDB	Motility	cheY	1.43277
HY4_cobin_69_k127_1132879_length_2186_cov_9.0000_1	JL_0.1	0.09	13.3917	VF	VFDB	Motility	motA	1.12684
QDN-W04B-4228_sbin_18_k141_1110420_length_23343_cov_48.9690_11	JL_0.1	0.09	38.035	VF	VFDB	Adherence	pilU	1.58018
QDN-W04B-4228_sbin_18_k141_1110420_length_23343_cov_48.9690_21	JL_0.1	0.09	37.74	VF	VFDB	Adherence	pilH	1.5768
QDN-W04B-4228_sbin_18_k141_1112184_length_255274_cov_42.4695_151	JL_0.1	0.09	23.3831	VF	VFDB	Adherence	pilZ	1.3689
HY4_cobin_69_k127_1132879_length_2186_cov_9.0000_2	JL_0.1	0.09	11.0359	VF	VFDB	Motility	motB	1.04281
HY4_cobin_69_k127_3045071_length_2706_cov_5.0000_1	JL_0.1	0.09	69.6032	VF	VFDB	Motility	motC	1.84263
HY4_cobin_69_k127_3045071_length_2706_cov_5.0000_2	JL_0.1	0.09	73.5145	VF	VFDB	Motility	PA1459	1.86637
HY4_cobin_69_k127_3045071_length_2706_cov_5.0000_3	JL_0.1	0.09	9.79159	VF	VFDB	Motility	PA1458	0.990853
HY4_cobin_69_k127_4408695_length_2741_cov_5.0000_1	JL_0.1	0.09	39.4916	VF	VFDB	Motility	fliE	1.5965
HY4_cobin_69_k127_4408695_length_2741_cov_5.0000_3	JL_0.1	0.09	25.6593	VF	VFDB	Motility	fliG	1.40925
HY4_cobin_69_k127_5281903_length_3024_cov_33.0000_4	JL_0.1	0.09	52.2442	VF	VFDB	Motility	fliI	1.71804
HY4_cobin_69_k127_5820501_length_2861_cov_4.0000_1	JL_0.1	0.09	14.4411	VF	VFDB	Motility	motA	1.1596
HY4_cobin_69_k127_662111_length_2037_cov_5.0000_2	JL_0.1	0.09	62.1424	VF	VFDB	Motility	motY	1.79339
HY4_cobin_69_k127_7072730_length_2947_cov_6.0000_1	JL_0.1	0.09	26.1189	VF	VFDB	Motility	fleQ	1.41696
HY4_cobin_69_k127_7072730_length_2947_cov_6.0000_3	JL_0.1	0.09	87.3092	VF	VFDB	Motility	fleR	1.94106
HY4_cobin_69_k127_7687522_length_3350_cov_4.0000_2	JL_0.1	0.09	63.0859	VF	VFDB	Motility	flhF	1.79993
HY4_cobin_69_k127_7687522_length_3350_cov_4.0000_4	JL_0.1	0.09	19.5587	VF	VFDB	Motility	fleN	1.29134
QDN-W04B-4228_sbin_18_k141_1112184_length_255274_cov_42.4695_37	JL_0.1	0.09	22.7626	VF	VFDB	Biofilm	algU	1.35722
QDN-W04B-4228_sbin_18_k141_1153308_length_202285_cov_56.0000_167	JL_0.1	0.09	7826.81	VF	VFDB	Biofilm	algA	3.89358
QDN-W04B-4228_sbin_18_k141_1381353_length_24902_cov_45.9200_9	JL_0.1	0.09	32.4962	VF	VFDB	Adherence	vfr	1.51183
QDN-W04B-4228_sbin_18_k141_1394944_length_79990_cov_46.9868_33	JL_0.1	0.09	6.17716	VF	VFDB	Biofilm	algB	0.790789
HY4_cobin_69_k127_7903071_length_3104_cov_7.0000_1	JL_0.1	0.09	11.3413	VF	VFDB	Motility	fliP	1.05466
HY4_cobin_69_k127_7903071_length_3104_cov_7.0000_3	JL_0.1	0.09	11.3705	VF	VFDB	Motility	fliN	1.05578
QDN-W04B-4228_sbin_18_k141_382946_length_153849_cov_41.5454_39	JL_0.1	0.09	14.87	VF	VFDB	Regulation	gacA	1.17231
QDN-W04B-4228_sbin_18_k141_41647_length_66719_cov_46.0000_12	JL_0.1	0.09	26.961	VF	VFDB	Adherence	crc	1.43074
QDN-W04B-4228_sbin_18_k141_41647_length_66719_cov_46.0000_53	JL_0.1	0.09	18.4216	VF	VFDB	Biofilm	algR	1.26533
QDN-W04B-4228_sbin_18_k141_775203_length_116119_cov_46.3178_1	JL_0.1	0.09	5.94652	VF	VFDB	Adherence	tufA	0.774263
QDN-W04B-4228_sbin_18_k141_81001_length_50622_cov_46.0000_21	JL_0.1	0.09	39.4149	VF	VFDB	Adherence	rpoN	1.59566
QDN-W04B-4228_sbin_18_k141_93029_length_29130_cov_49.9628_15	JL_0.1	0.09	6.21424	VF	VFDB	Immune modulation	waaF	0.793388
QDN-W04B-4228_sbin_18_k141_93029_length_29130_cov_49.9628_17	JL_0.1	0.09	20.8315	VF	VFDB	Immune modulation	waaG	1.31872
QDN-W04B-4228_sbin_20_k141_922565_length_4396_cov_6.9690_3	JL_0.1	0.09	20.9728	VF	VFDB	Immune modulation	acpXL	1.32166
HY4_cobin_69_k127_7903071_length_3104_cov_7.0000_4	JL_0.1	0.09	32.4941	VF	VFDB	Motility	fliM	1.5118
QDN-W04B-4228_sbin_37_k141_884672_length_7110_cov_13.0000_1	JL_0.1	0.09	104.444	VF	VFDB	Immune modulation	wecB	2.01888
QDN-W04B-4228_sbin_18_k141_1011100_length_94961_cov_42.8209_3	JL_0.1	0.09	24.6352	VF	VFDB	Motility	flgC	1.39156
QDN_cobin_75_k127_2014473_length_5257_cov_18.0000_4	JL_0.1	0.09	7.46978	VF	VFDB	Immune modulation	pseB	0.873308
QDN_cobin_97_k127_6839357_length_248014_cov_24.0642_207	JL_0.1	0.09	9.94979	VF	VFDB	Immune modulation	acpXL	0.997814
QDN_cobin_99_k127_3432960_length_61074_cov_109.9496_52	JL_0.1	0.09	4.41458	VF	VFDB	Regulation	bvrR	0.644889
RS_17_sbin_50_k141_57355_length_1032_cov_26.8810_2	JL_0.1	0.09	9.77608	VF	VFDB	Immune modulation	rfbA	0.990165
RS_1_sbin_18_k141_4145125_length_3108_cov_15.5858_4	JL_0.1	0.09	6.14052	VF	VFDB	Adherence	tufA	0.788205
RS_1_sbin_81_k141_5722493_length_7823_cov_19.5781_4	JL_0.1	0.09	6.85177	VF	VFDB	Adherence	PD_RS04400	0.835803
QDN-W04B-4228_sbin_18_k141_1112184_length_255274_cov_42.4695_179	JL_0.1	0.09	4.87434	VF	VFDB	Motility	fliP	0.687915
RS_2_sbin_30_k141_3939998_length_41093_cov_15.9966_19	JL_0.1	0.09	3.43726	VF	VFDB	Adherence	pilT	0.536212
RS_2_sbin_30_k141_3939998_length_41093_cov_15.9966_5	JL_0.1	0.09	6.6536	VF	VFDB	Adherence	pilH	0.823056
RS_2_sbin_30_k141_4215883_length_55034_cov_17.8268_33	JL_0.1	0.09	6.08637	VF	VFDB	Immune modulation	waaF	0.784358
QDN-W04B-4228_sbin_18_k141_1112184_length_255274_cov_42.4695_188	JL_0.1	0.09	11.3192	VF	VFDB	Motility	cheY	1.05382
RS_4_sbin_71_k141_5718110_length_2808_cov_9.4289_2	JL_0.1	0.09	2.67198	VF	VFDB	Adherence	pilT	0.426833
RS_5_sbin_42_k141_2757948_length_9663_cov_9.1902_1	JL_0.1	0.09	7.46978	VF	VFDB	Adherence	tufA	0.873308
RS_5_sbin_70_k141_4036645_length_3954_cov_15.3475_1	JL_0.1	0.09	9.03883	VF	VFDB	Effector delivery system	hsiC1/vipB/tssC	0.956112
RS_5_sbin_82_k141_1241473_length_16300_cov_17.4516_1	JL_0.1	0.09	12.9008	VF	VFDB	Effector delivery system	hsiC1/vipB/tssC	1.11062
RS_5_sbin_85_k141_2989094_length_17971_cov_12.9834_13	JL_0.1	0.09	30.0781	VF	VFDB	Adherence	PD_RS04400	1.47825
RS_6_sbin_36_k141_4801195_length_3437_cov_10.0000_4	JL_0.1	0.09	26.4452	VF	VFDB	Immune modulation	galE	1.42235
RS_6_sbin_36_k141_742409_length_1036_cov_5.0000_1	JL_0.1	0.09	214.496	VF	VFDB	Immune modulation	rmlA	2.33142
RS_6_sbin_8_k141_2507068_length_6969_cov_15.0000_1	JL_0.1	0.09	6.40653	VF	VFDB	Adherence	groEL	0.806623
QDN-W04B-4228_sbin_18_k141_214963_length_99204_cov_40.9911_98	JL_0.1	0.09	510.89	VF	VFDB	Motility	flgF	2.70833
S11_1_sbin_38_k141_2847327_length_3683_cov_8.9006_1	JL_0.1	0.09	11.9618	VF	VFDB	Adherence	tufA	1.07779
S11_3_sbin_6_k141_2442066_length_2618_cov_4.0000_6	JL_0.1	0.09	27.6376	VF	VFDB	Adherence	tufA	1.4415
RS_2_sbin_30_k141_4686637_length_37499_cov_19.8356_32	JL_0.1	0.09	14.0154	VF	VFDB	Motility	fliM	1.14661
RS_7_sbin_19_k141_1810906_length_1758_cov_5.0000_2	JL_0.1	0.09	6.38677	VF	VFDB	Motility	fleN	0.805281
RS_7_sbin_19_k141_3643393_length_1231_cov_8.0000_2	JL_0.1	0.09	11.5934	VF	VFDB	Motility	fliI	1.06421
S11_7_sbin_22_k141_1306689_length_43889_cov_94.8990_11	JL_0.1	0.09	8.86697	VF	VFDB	Nutritional/Metabolic factor	mbtH-like	0.947775
S11_7_sbin_22_k141_161995_length_161778_cov_88.9744_57	JL_0.1	0.09	4.76864	VF	VFDB	Adherence	chpE	0.678395
S11_7_sbin_22_k141_1964662_length_28673_cov_89.0000_22	JL_0.1	0.09	15.5305	VF	VFDB	Adherence	pilI	1.19118
S11_7_sbin_22_k141_1964662_length_28673_cov_89.0000_26	JL_0.1	0.09	5.34752	VF	VFDB	Adherence	chpC	0.728153
S11_7_sbin_22_k141_2180942_length_52817_cov_88.9632_1	JL_0.1	0.09	212.56	VF	VFDB	Effector delivery system	PA0686	2.32748
S11_7_sbin_22_k141_2618856_length_37379_cov_97.0000_5	JL_0.1	0.09	7.49683	VF	VFDB	Nutritional/Metabolic factor	pvdE	0.874877
S11_7_sbin_22_k141_2618856_length_37379_cov_97.0000_6	JL_0.1	0.09	17.8396	VF	VFDB	Nutritional/Metabolic factor	pvdO	1.25138
S11_7_sbin_22_k141_1220713_length_27380_cov_89.8530_23	JL_0.1	0.09	3.19959	VF	VFDB	Motility	flgH	0.505094
S11_7_sbin_22_k141_2882140_length_224034_cov_92.0000_63	JL_0.1	0.09	4.09843	VF	VFDB	Immune modulation	waaF	0.612617
S11_7_sbin_22_k141_397533_length_57994_cov_103.9608_16	JL_0.1	0.09	17.8909	VF	VFDB	Adherence	xcpA/pilD	1.25263
S11_7_sbin_22_k141_526280_length_145821_cov_92.0000_23	JL_0.1	0.09	24.3366	VF	VFDB	Biofilm	algC	1.38626
S11_7_sbin_22_k141_526280_length_145821_cov_92.0000_26	JL_0.1	0.09	6.50721	VF	VFDB	Adherence	crc	0.813395
S11_7_sbin_22_k141_526280_length_145821_cov_92.0000_48	JL_0.1	0.09	14.1876	VF	VFDB	Effector delivery system	tagS	1.15191
S11_7_sbin_22_k141_526280_length_145821_cov_92.0000_49	JL_0.1	0.09	12.3543	VF	VFDB	Effector delivery system	tagT	1.09182
S11_7_sbin_22_k141_526280_length_145821_cov_92.0000_57	JL_0.1	0.09	3.09399	VF	VFDB	Effector delivery system	fha1	0.490518
S11_7_sbin_22_k141_526280_length_145821_cov_92.0000_58	JL_0.1	0.09	21.8111	VF	VFDB	Effector delivery system	hsiA1	1.33868
S11_7_sbin_22_k141_526280_length_145821_cov_92.0000_59	JL_0.1	0.09	6.6536	VF	VFDB	Effector delivery system	hsiB1/vipA/tssB	0.823056
S11_7_sbin_22_k141_526280_length_145821_cov_92.0000_60	JL_0.1	0.09	21.5539	VF	VFDB	Effector delivery system	hsiC1/vipB/tssC	1.33353
S11_7_sbin_22_k141_526280_length_145821_cov_92.0000_62	JL_0.1	0.09	2.16985	VF	VFDB	Effector delivery system	hsiF1/tssE	0.336429
S11_7_sbin_22_k141_625270_length_128076_cov_89.5500_41	JL_0.1	0.09	7.30082	VF	VFDB	Immune modulation	wecB	0.863372
SB_cobin_66_k127_753362_length_129490_cov_475.0047_1	JL_0.1	0.09	4.9511	VF	VFDB	Adherence	tufA	0.694702
SH_cobin_17_k127_4851456_length_1016_cov_2.0000_2	JL_0.1	0.09	15.9601	VF	VFDB	Adherence	plr/gapA	1.20304
SH_cobin_55_k127_2193093_length_1553_cov_25.9194_1	JL_0.1	0.09	39.1664	VF	VFDB	Immune modulation	embC	1.59291
SH_cobin_55_k127_2242963_length_3874_cov_28.3499_5	JL_0.1	0.09	6.30892	VF	VFDB	Adherence	fbpC	0.799955
SH_cobin_55_k127_226923_length_4201_cov_47.2629_1	JL_0.1	0.09	9.91976	VF	VFDB	Nutritional/Metabolic factor	cyp125	0.996501
SH_cobin_55_k127_2410117_length_1947_cov_28.8308_2	JL_0.1	0.09	6.69276	VF	VFDB	Immune modulation	rmlA	0.825605
SH_cobin_55_k127_266415_length_3677_cov_58.1259_1	JL_0.1	0.09	10.12	VF	VFDB	Regulation	sigA/rpoV	1.00518
SH_cobin_55_k127_2703538_length_2069_cov_19.0000_3	JL_0.1	0.09	3.22321	VF	VFDB	Nutritional/Metabolic factor	sugA	0.508289
SH_cobin_55_k127_358230_length_2004_cov_59.1097_2	JL_0.1	0.09	75.7365	VF	VFDB	Nutritional/Metabolic factor	mbtN	1.87931
SMM_0.03_sbin_10_k141_1122875_length_2873_cov_16.0000_5	JL_0.1	0.09	9.17861	VF	VFDB	Immune modulation	rmlA	0.962777
SY5_S19_sbin_13_k119_568537_length_36040_cov_15.8818_11	JL_0.1	0.09	26.1302	VF	VFDB	Adherence	pilG	1.41714
SY5_S19_sbin_36_k119_1373454_length_22198_cov_9.3289_14	JL_0.1	0.09	6.63228	VF	VFDB	Adherence	pilG	0.821663
SY6_S23_sbin_24_k119_428467_length_32754_cov_13.8411_4	JL_0.1	0.09	37.7014	VF	VFDB	Adherence	pilT	1.57636
SY6_cobin_118_k117_408485_length_14866_cov_17.9885_1	JL_0.1	0.09	23.122	VF	VFDB	Adherence	tufA	1.36403
SY6_cobin_128_k117_4469974_length_5931_cov_15.9742_1	JL_0.1	0.09	13.5595	VF	VFDB	Regulation	csrA	1.13224
SY6_cobin_16_k117_3745650_length_38864_cov_11.5832_53	JL_0.1	0.09	12.8528	VF	VFDB	Adherence	tufA	1.109
SY6_cobin_20_k117_4021613_length_17414_cov_11.4833_13	JL_0.1	0.09	12.3687	VF	VFDB	Adherence	tufA	1.09233
SY6_cobin_8_k117_6236309_length_9938_cov_24.0000_5	JL_0.1	0.09	11.5288	VF	VFDB	Motility	cheY	1.06178
XST_SQ83_0.02_sbin_1_k141_436693_length_4580_cov_9.5718_5	JL_0.1	0.09	5.82853	VF	VFDB	Adherence	pilT	0.765559
XST_SQ84_0.02_sbin_3_k141_1689095_length_2414_cov_6.0000_1	JL_0.1	0.09	19.3393	VF	VFDB	Immune modulation	acpXL	1.28644
XST_SQ87_0.06_sbin_7_k141_150503_length_2780_cov_5.8371_2	JL_0.1	0.09	24.475	VF	VFDB	Immune modulation	acpXL	1.38872
XST_SQ87_0.06_sbin_7_k141_297250_length_2402_cov_4.0000_2	JL_0.1	0.09	8.04709	VF	VFDB	Immune modulation	acpXL	0.905639
XST_cobin_12_k127_17662428_length_5769_cov_11.1639_9	JL_0.1	0.09	6.36713	VF	VFDB	Adherence	tufA	0.803944
XST_cobin_16_k127_11732932_length_3586_cov_40.0000_7	JL_0.1	0.09	6.42642	VF	VFDB	Adherence	tuf	0.807969
XST_cobin_1_k127_25532514_length_6810_cov_13.4570_10	JL_0.1	0.09	6.05079	VF	VFDB	Immune modulation	acpXL	0.781812
XST_cobin_23_k127_15865690_length_16558_cov_177.0962_8	JL_0.1	0.09	33.1394	VF	VFDB	Adherence	pilT	1.52034
XST_cobin_23_k127_9360020_length_2395_cov_183.0000_1	JL_0.1	0.09	32.4341	VF	VFDB	Adherence	tufA	1.511
XST_cobin_36_k127_3341834_length_3319_cov_55.8277_3	JL_0.1	0.09	6.56915	VF	VFDB	Immune modulation	acpXL	0.817509
XST_cobin_49_k127_9298292_length_6865_cov_270.0000_1	JL_0.1	0.09	28.9025	VF	VFDB	Adherence	tufA	1.46094
HM5_GDNA1_sbin_8_k141_446239_length_10250_cov_9.5198_1	QDN.W03B.2880	28.8	1241.61	VF	VFDB	Adherence	tufA	3.09399
HM_cobin_27_k127_1186911_length_1729_cov_8.0000_2	QDN.W03B.2880	28.8	1.10155	VF	VFDB	Immune modulation	wecB	0.0420054
S11_1_sbin_34_k141_523552_length_2728_cov_5.0000_2	QDN.W03B.2880	28.8	1e-06	VF	VFDB	Adherence	pilT	-6
HM_SQ81_0.06_sbin_15_k141_1742362_length_11501_cov_32.8305_10	QDN.W03B.480	4.8	1681.65	VF	VFDB	Adherence	VV1_RS07215	3.22573
QDN_cobin_71_k127_660618_length_1036_cov_4.0000_2	QDN.W03B.480	4.8	11922.2	VF	VFDB	Motility	cheW-2	4.07636
HM_SQ81_0.06_sbin_6_k141_1124028_length_5937_cov_57.1434_1	QDN.W03B.480	4.8	182.535	VF	VFDB	Adherence	tufA	2.26135
HM_SQ_cobin_20_k127_20684184_length_1474_cov_6.0000_1	QDN.W03B.480	4.8	891.366	VF	VFDB	Motility	flgG	2.95006
HM_cobin_27_k127_1186911_length_1729_cov_8.0000_2	QDN.W03B.480	4.8	2326.9	VF	VFDB	Immune modulation	wecB	3.36678
OT_A6_sbin_17_k141_3076176_length_51349_cov_44.0080_12	QDN.W03B.480	4.8	185.008	VF	VFDB	Motility	flgN	2.26719
OT_mbin_41_k141_3904460_length_5418_cov_12.9500_1	QDN.W03B.480	4.8	47.288	VF	VFDB	Adherence	tufA	1.67475
SH_cobin_55_k127_2030099_length_1541_cov_33.0198_2	QDN.W03B.480	4.8	11.9519	VF	VFDB	Immune modulation	pe	1.07744
SH_cobin_55_k127_358230_length_2004_cov_59.1097_2	QDN.W03B.480	4.8	1134.98	VF	VFDB	Nutritional/Metabolic factor	mbtN	3.05499
SY5_S19_sbin_13_k119_568537_length_36040_cov_15.8818_17	QDN.W03B.480	4.8	2782.6	VF	VFDB	Adherence	pilT	3.44445
FR_cobin_10_k127_5226657_length_44154_cov_81.0012_6	QDN.W04B.480	4.8	360.16	VF	VFDB	Adherence	pilS	2.5565
HM_SQ81_0.06_sbin_15_k141_125571_length_3561_cov_36.6082_4	QDN.W04B.480	4.8	2883.23	VF	VFDB	Effector delivery system	epsG	3.45988
HM_SQ_cobin_20_k127_20684184_length_1474_cov_6.0000_1	QDN.W04B.480	4.8	3126.96	VF	VFDB	Motility	flgG	3.49512
RS_2_sbin_30_k141_4999415_length_8498_cov_11.9983_1	QDN.W04B.480	4.8	1751.01	VF	VFDB	Adherence	tufA	3.24329
SH_cobin_55_k127_2030099_length_1541_cov_33.0198_2	QDN.W04B.480	4.8	111.222	VF	VFDB	Immune modulation	pe	2.04619
SH_cobin_55_k127_358230_length_2004_cov_59.1097_2	QDN.W04B.480	4.8	344.152	VF	VFDB	Nutritional/Metabolic factor	mbtN	2.53675
SY6_S25_sbin_23_k119_1011434_length_2006_cov_2.9576_1	QDN.W04B.480	4.8	19.4362	VF	VFDB	Adherence	tufA	1.28861
OT_A6_sbin_17_k141_436106_length_13846_cov_39.9374_3	QDN.W04B.4900	49	9205.31	VF	VFDB	Adherence	ratB	3.96404
HM_SQ58_0.06_sbin_6_k141_1000787_length_2508_cov_105.0051_3	QDN.W04B.580	5.8	1895.36	VF	VFDB	Effector delivery system	epsG	3.27769
HY4_GJ-DNA-9_sbin_16_k141_1036365_length_157235_cov_20.7696_120	QDN.W04B.580	5.8	2196.42	VF	VFDB	Motility	cheY	3.34171
QDN_cobin_71_k127_660618_length_1036_cov_4.0000_2	QDN.W04B.580	5.8	2991.34	VF	VFDB	Motility	cheW-2	3.47587
RS_11_sbin_54_k141_2493758_length_10207_cov_28.1492_8	QDN.W04B.580	5.8	48.4551	VF	VFDB	Motility	cheY	1.68534
HM_SQ81_0.06_sbin_6_k141_1124028_length_5937_cov_57.1434_1	QDN.W04B.580	5.8	11570.5	VF	VFDB	Adherence	tufA	4.06335
OT_A10_sbin_18_k141_5015690_length_16720_cov_12.3334_3	QDN.W04B.580	5.8	71.6516	VF	VFDB	Immune modulation	papA3	1.85523
RS_3_sbin_25_k141_6306518_length_10072_cov_9.9963_1	QDN.W04B.580	5.8	35.2618	VF	VFDB	Adherence	tufA	1.5473
S11_1_sbin_34_k141_527484_length_3268_cov_2.9859_3	QDN.W04B.580	5.8	39.3349	VF	VFDB	Regulation	csrA	1.59478
SH_cobin_55_k127_2051045_length_3249_cov_76.0000_2	QDN.W04B.580	5.8	54.1514	VF	VFDB	Immune modulation	ppsB	1.73361
SH_cobin_55_k127_358230_length_2004_cov_59.1097_2	QDN.W04B.580	5.8	23.161	VF	VFDB	Nutritional/Metabolic factor	mbtN	1.36476
HM_c_0.1_sbin_3_k127_179649_length_15115_cov_65.0000_12	S11_10	3.25	613.861	VF	VFDB	Adherence	tufA	2.78807
HM_SQ54_0.10_sbin_2_k141_391341_length_5006_cov_11.0000_5	S11_11	3.65	528.691	VF	VFDB	Immune modulation	acpXL	2.7232
OT_A10_sbin_18_k141_3496383_length_38018_cov_13.7310_33	S11_11	3.65	2046.09	VF	VFDB	Regulation	sigH	3.31092
HM_SQ58_0.06_sbin_16_k141_381020_length_20232_cov_9.9962_6	S11_12	4.05	376.917	VF	VFDB	Immune modulation	acpXL	2.57625
SY5_S19_sbin_50_k119_484400_length_13275_cov_8.2708_11	S11_12	4.05	8734.1	VF	VFDB	Adherence	tufA	3.94122
HM_cobin_44_k127_660512_length_6816_cov_29.0000_7	S11_13	4.25	1879.16	VF	VFDB	Adherence	tufA	3.27396
OT_A6_sbin_17_k141_3462445_length_79135_cov_39.9985_37	S11_13	4.25	565.745	VF	VFDB	Effector delivery system	ssaM	2.75262
QDN_cobin_71_k127_660618_length_1036_cov_4.0000_2	S11_1	0.05	95590.6	VF	VFDB	Motility	cheW-2	4.98041
HM_SQ81_0.06_sbin_6_k141_1124028_length_5937_cov_57.1434_1	S11_1	0.05	633.818	VF	VFDB	Adherence	tufA	2.80196
OT_A9_sbin_43_k141_527156_length_1646_cov_2.0000_1	S11_1	0.05	6424.18	VF	VFDB	Nutritional/Metabolic factor	mmpL3	3.80782
HY4_cobin_69_k127_3045071_length_2706_cov_5.0000_1	S11_1	0.05	1335.58	VF	VFDB	Motility	motC	3.12567
RS_4_sbin_55_k141_1093384_length_2797_cov_10.0000_4	S11_1	0.05	183.581	VF	VFDB	Adherence	pilT	2.26383
QDN_cobin_71_k127_660618_length_1036_cov_4.0000_2	S11_2	0.25	590.738	VF	VFDB	Motility	cheW-2	2.77139
HM_SQ81_0.06_sbin_6_k141_1124028_length_5937_cov_57.1434_1	S11_3	0.45	18495.5	VF	VFDB	Adherence	tufA	4.26707
HM_c_0.1_sbin_3_k127_179649_length_15115_cov_65.0000_12	S11_3	0.45	3579.09	VF	VFDB	Adherence	tufA	3.55377
SH_cobin_55_k127_358230_length_2004_cov_59.1097_2	S11_4	0.85	3.30947	VF	VFDB	Nutritional/Metabolic factor	mbtN	0.519758
S11_7_sbin_22_k141_2778869_length_99792_cov_89.9804_90	S11_4	0.85	935.74	VF	VFDB	Motility	fliO	2.97116
HM_SQ_cobin_64_k127_18652717_length_15820_cov_8.0001_5	S11_5	1.25	862.752	VF	VFDB	Effector delivery system	gspK	2.93589
OT_A6_sbin_17_k141_2902103_length_32994_cov_40.9464_19	S11_5	1.25	62.0881	VF	VFDB	Motility	fliN	1.79301
SH_cobin_55_k127_3521811_length_1601_cov_23.4478_1	S11_5	1.25	942.714	VF	VFDB	Nutritional/Metabolic factor	trpD	2.97438
SH_cobin_55_k127_358230_length_2004_cov_59.1097_2	S11_5	1.25	466.468	VF	VFDB	Nutritional/Metabolic factor	mbtN	2.66882
HM_c_0.1_sbin_3_k127_179649_length_15115_cov_65.0000_12	S11_6	1.65	58090	VF	VFDB	Adherence	tufA	4.7641
S11_1_sbin_41_k141_1800046_length_20138_cov_7.7997_12	S11_6	1.65	51.1347	VF	VFDB	Adherence	PD_RS04400	1.70872
RS_mbin_49_k141_5131804_length_10404_cov_12.3618_6	S11_6	1.65	944.464	VF	VFDB	Motility	cheY	2.97519
SH_cobin_55_k127_3521811_length_1601_cov_23.4478_1	S11_6	1.65	2270.64	VF	VFDB	Nutritional/Metabolic factor	trpD	3.35615
HM_SQ_cobin_64_k127_19770540_length_26025_cov_8.0000_1	S11_7	2.05	477.245	VF	VFDB	Effector delivery system	sctV	2.67874
OT_A10_sbin_18_k141_5479048_length_28997_cov_13.7554_11	S11_7	2.05	363.705	VF	VFDB	Stress survival	pafA	2.56075
OT_A6_sbin_17_k141_2902103_length_32994_cov_40.9464_19	S11_7	2.05	117.223	VF	VFDB	Motility	fliN	2.06901
OT_A9_sbin_43_k141_2792510_length_1603_cov_4.0000_2	S11_7	2.05	855.585	VF	VFDB	Nutritional/Metabolic factor	Rv0207c	2.93226
RS_4_sbin_55_k141_1093384_length_2797_cov_10.0000_4	S11_7	2.05	263.025	VF	VFDB	Adherence	pilT	2.42
RS_6_sbin_36_k141_4801195_length_3437_cov_10.0000_4	S11_7	2.05	778.224	VF	VFDB	Immune modulation	galE	2.8911
S11_1_sbin_34_k141_527484_length_3268_cov_2.9859_3	S11_7	2.05	495.273	VF	VFDB	Regulation	csrA	2.69484
QDN-W04B-4228_sbin_18_k141_214963_length_99204_cov_40.9911_95	S11_8	2.45	63.0116	VF	VFDB	Motility	flgI	1.79942
RS_5_sbin_70_k141_4036645_length_3954_cov_15.3475_1	S11_8	2.45	47.5716	VF	VFDB	Effector delivery system	hsiC1/vipB/tssC	1.67735
RS_5_sbin_42_k141_2757948_length_9663_cov_9.1902_1	S11_9	2.85	2069.95	VF	VFDB	Adherence	tufA	3.31596
QDN_cobin_71_k127_660618_length_1036_cov_4.0000_2	SH.W20A.1310	13.1	973.193	VF	VFDB	Motility	cheW-2	2.9882
HM_SQ81_0.06_sbin_15_k141_635298_length_12393_cov_45.4351_3	SH.W20A.1310	13.1	37.1232	VF	VFDB	Regulation	rpoS	1.56965
OT_A9_sbin_14_k141_4318895_length_15663_cov_48.9320_12	SH.W20A.1310	13.1	137.995	VF	VFDB	Adherence	tufA	2.13986
HM1_cobin_166_k127_2031984_length_35569_cov_17.2710_23	SH.W20A.1310	13.1	70.8281	VF	VFDB	Motility	cheY	1.85021
QDN-W01B-4577_sbin_11_k141_317008_length_64397_cov_16.0000_17	SH.W20A.1310	13.1	22508.6	VF	VFDB	Adherence	pilG	4.35235
S11_7_sbin_22_k141_1220713_length_27380_cov_89.8530_23	SH.W20A.1310	13.1	4.2753	VF	VFDB	Motility	flgH	0.630967
SY5_S19_sbin_13_k119_1731350_length_15758_cov_12.8095_13	SH.W20A.1310	13.1	533.258	VF	VFDB	Adherence	tufA	2.72694
S11_1_sbin_34_k141_527484_length_3268_cov_2.9859_3	SH.W20A.2180	21.8	35.4755	VF	VFDB	Regulation	csrA	1.54993
QDN_cobin_71_k127_660618_length_1036_cov_4.0000_2	SH.W20A.3080	30.8	0.000727	VF	VFDB	Motility	cheW-2	-3.13847
QDN-W01B-4577_sbin_11_k141_317008_length_64397_cov_16.0000_17	SH.W20A.3080	30.8	44.1442	VF	VFDB	Adherence	pilG	1.64487
SY5_cobin_37_k117_2323320_length_3656_cov_7.9802_1	SH.W20A.3080	30.8	267.028	VF	VFDB	Adherence	tufA	2.42656
QDN_cobin_71_k127_660618_length_1036_cov_4.0000_2	SH.W20A.766	7.66	5165.92	VF	VFDB	Motility	cheW-2	3.71315
RS_mbin_249_k141_3307563_length_11545_cov_13.8066_13	SH.W20A.766	7.66	7216.51	VF	VFDB	Motility	cheY	3.85833
HM_SQ81_0.06_sbin_6_k141_1124028_length_5937_cov_57.1434_1	SH.W20A.766	7.66	1061.2	VF	VFDB	Adherence	tufA	3.0258
HM_SQ_cobin_113_k127_653820_length_5298_cov_9.8182_7	SH.W20A.766	7.66	1309.7	VF	VFDB	Adherence	pilZ	3.11717
OT_A10_sbin_18_k141_5015690_length_16720_cov_12.3334_2	SH.W20A.766	7.66	450.177	VF	VFDB	Immune modulation	mmpL10	2.65338
OT_A6_sbin_17_k141_3462445_length_79135_cov_39.9985_33	SH.W20A.766	7.66	179.962	VF	VFDB	Effector delivery system	ssaJ	2.25518
OT_mbin_41_k141_3904460_length_5418_cov_12.9500_1	SH.W20A.766	7.66	296.505	VF	VFDB	Adherence	tufA	2.47203
HM1_cobin_166_k127_2031984_length_35569_cov_17.2710_23	SH.W20A.766	7.66	110.888	VF	VFDB	Motility	cheY	2.04488
QDN-W01B-4577_sbin_11_k141_317008_length_64397_cov_16.0000_29	SH.W20A.766	7.66	187.842	VF	VFDB	Adherence	pilU	2.27379
QDN-W01B-4577_sbin_11_k141_467042_length_21749_cov_14.8179_16	SH.W20A.766	7.66	11529.1	VF	VFDB	Effector delivery system	tssC	4.06179
RS_11_sbin_6_k141_2990926_length_12238_cov_16.0000_2	SH.W20A.766	7.66	2512.51	VF	VFDB	Immune modulation	pseB	3.40011
RS_6_sbin_8_k141_2507068_length_6969_cov_15.0000_1	SH.W20A.766	7.66	479.871	VF	VFDB	Adherence	groEL	2.68112
S11_2_sbin_24_k141_942002_length_3508_cov_30.6080_1	SH.W20A.766	7.66	155.395	VF	VFDB	Adherence	tufA	2.19144
SH_cobin_55_k127_2030099_length_1541_cov_33.0198_2	SH.W20A.766	7.66	3025.91	VF	VFDB	Immune modulation	pe	3.48086
SH_cobin_55_k127_2108554_length_1606_cov_12.0000_1	SH.W20A.766	7.66	1373.01	VF	VFDB	Immune modulation	ppsD	3.13767
SH_cobin_55_k127_4974665_length_2098_cov_87.8346_1	SH.W20A.766	7.66	1181.13	VF	VFDB	Nutritional/Metabolic factor	ctpC	3.0723
SY5_S19_sbin_28_k119_2182119_length_17067_cov_18.9788_18	SH.W20A.766	7.66	96.2463	VF	VFDB	Adherence	tufA	1.98338
SY5_S20_sbin_5_k119_559375_length_2734_cov_3.4539_1	SH.W20A.766	7.66	2668.02	VF	VFDB	Adherence	tufA	3.42619
SY5_cobin_25_k117_4956015_length_9168_cov_29.9359_2	SH.W20A.766	7.66	70.3534	VF	VFDB	Adherence	pilZ	1.84729
