# Supplementary material for: The risk of pathogenicity and antibiotic resistance in deep-sea cold seep microorganisms
Source: mSystems. 2025 May 21;10(6):e01571-24. doi: 10.1128/msystems.01571-24 (PMC12172429; doi:10.1128/msystems.01571-24)
Supplement: Table S4 — The 2,353 VFs from archaeal and bacterial MAGs. [file msystems.01571-24-s0005.xlsx]

## Sheet: Table S4
Supplementary Table 4. The 2353 VFs from archaeal and bacterial MAGs.
gene_id	VF_gene_id	VF_gene_symbol	Gene_description	VF_name	VF_id	VF_category_level1	VF_category_id	taxonomy	VF_FullName	Structure	Function	Mechanism	Sequence identity	E-value
EGM_E26_sbin_7_k141_132771_length_1731_cov_11.0000_1	VFG046458	tufA	elongation factor Tu	EF-Tu	VF0460	Adherence	VFC0001	Francisella novicida U112	0	0	Surface-expressed elongation factor-Tu (EF-Tu) mediates attachment by interacting with host cell nucleolin	0	86.4	7.41e-07
EGM_E29_sbin_24_k141_1953455_length_13684_cov_11.9643_13	VFG046458	tufA	elongation factor Tu	EF-Tu	VF0460	Adherence	VFC0001	Francisella novicida U112	0	0	Surface-expressed elongation factor-Tu (EF-Tu) mediates attachment by interacting with host cell nucleolin	0	85.3	7.94e-16
EGM_E29_sbin_25_k141_1346997_length_4908_cov_5.9507_5	VFG046458	tufA	elongation factor Tu	EF-Tu	VF0460	Adherence	VFC0001	Francisella novicida U112	0	0	Surface-expressed elongation factor-Tu (EF-Tu) mediates attachment by interacting with host cell nucleolin	0	87.9	1.43e-15
EGM_E29_sbin_30_k141_29560_length_12818_cov_8.8643_13	VFG005997	rfbA	glucose-1-phosphate thymidylyltransferase RfbA	Capsule	VF0144	Immune modulation	VFC0258	Streptococcus mutans UA159	0	0	Resistant to complement deposition and masks cell wall-associated complement from being recognized by the complement receptors on phagocytes	0	81.5	6.96e-30
EGM_E29_sbin_51_k141_1890621_length_1239_cov_4.0000_2	VFG002365	gmd	GDP-mannose 4,6-dehydratase	O-antigen	VF0392	Immune modulation	VFC0258	Yersinia enterocolitica subsp. enterocolitica 8081	0	0	LPS O antigen mutants were severely impaired in their ability to colonize the Peyer's patches and did not colonize spleen and liver. The absence of O antigen in the outer membrane affects the expression of other Yersinia virulence factors.	0	83.3	2.76e-12
EGM_E44_sbin_11_k141_678460_length_20055_cov_17.9812_14	VFG046458	tufA	elongation factor Tu	EF-Tu	VF0460	Adherence	VFC0001	Francisella novicida U112	0	0	Surface-expressed elongation factor-Tu (EF-Tu) mediates attachment by interacting with host cell nucleolin	0	88.2	2.24e-16
EGM_E44_sbin_27_k141_222749_length_6403_cov_17.6049_5	VFG046458	tufA	elongation factor Tu	EF-Tu	VF0460	Adherence	VFC0001	Francisella novicida U112	0	0	Surface-expressed elongation factor-Tu (EF-Tu) mediates attachment by interacting with host cell nucleolin	0	82.1	2.46e-16
EGM_E44_sbin_30_k141_1965984_length_4391_cov_8.9586_1	VFG046458	tufA	elongation factor Tu	EF-Tu	VF0460	Adherence	VFC0001	Francisella novicida U112	0	0	Surface-expressed elongation factor-Tu (EF-Tu) mediates attachment by interacting with host cell nucleolin	0	80.5	2.05e-16
EGM_E44_sbin_38_k141_770824_length_4121_cov_5.9724_1	VFG046475	tufA	elongation factor Tu	EF-Tu	VF0460	Adherence	VFC0001	Francisella sp. TX077308	0	0	Surface-expressed elongation factor-Tu (EF-Tu) mediates attachment by interacting with host cell nucleolin	0	81.1	1.7e-15
EGM_E44_sbin_46_k141_910304_length_2292_cov_3.0000_3	VFG049189	clpV	ATP-dependent chaperone ClpB	T6SS-II	VF0783	Effector delivery system	VFC0086	Klebsiella oxytoca E718	0	0	0	0	81.5	2.81e-09
EGM_cobin_17_k127_7531693_length_2607_cov_7.0000_3	VFG011430	acpXL	acyl carrier protein	LPS	VF0367	Immune modulation	VFC0258	Brucella melitensis bv. 1 str. 16M	Lipopolysaccharide	0	Plays a role in entry and early survival inside macrophages; Resistance to innate-immunity anti-bacterial responses; a modulator of the immune response	The entry and early survival stages of smooth Brucella are lipid-raft-dependent. The entry-gateway seems to include Brucella surface-exposed HSP60-PrPc (cellular prion protein) interaction but also a SR-A (class A scavenger)-lipid-A interaction and is also dependent on the LPS O-chain. And the LPS O-chain ensures the Brucella containing vacuole (BCV) aviodance of fusion with lysosomes transiently…	81.8	8e-37
EGM_cobin_7_k127_7209288_length_2543_cov_10.0000_3	VFG016491	tuf	elongation factor Tu	EF-Tu	VF0877	Adherence	VFC0001	Mycoplasma penetrans HF-2	0	0	0	0	80.1	1.42e-72
ENP_cobin_6_k119_242640_length_17211_cov_13.0000_8	VFG011429	acpXL	acyl carrier protein	LPS	VF0367	Immune modulation	VFC0258	Brucella melitensis bv. 1 str. 16M	Lipopolysaccharide	0	Plays a role in entry and early survival inside macrophages; Resistance to innate-immunity anti-bacterial responses; a modulator of the immune response	The entry and early survival stages of smooth Brucella are lipid-raft-dependent. The entry-gateway seems to include Brucella surface-exposed HSP60-PrPc (cellular prion protein) interaction but also a SR-A (class A scavenger)-lipid-A interaction and is also dependent on the LPS O-chain. And the LPS O-chain ensures the Brucella containing vacuole (BCV) aviodance of fusion with lysosomes transiently…	80.2	6.7e-49
ENP_cobin_6_k119_279401_length_11963_cov_7.0000_2	VFG011430	acpXL	acyl carrier protein	LPS	VF0367	Immune modulation	VFC0258	Brucella melitensis bv. 1 str. 16M	Lipopolysaccharide	0	Plays a role in entry and early survival inside macrophages; Resistance to innate-immunity anti-bacterial responses; a modulator of the immune response	The entry and early survival stages of smooth Brucella are lipid-raft-dependent. The entry-gateway seems to include Brucella surface-exposed HSP60-PrPc (cellular prion protein) interaction but also a SR-A (class A scavenger)-lipid-A interaction and is also dependent on the LPS O-chain. And the LPS O-chain ensures the Brucella containing vacuole (BCV) aviodance of fusion with lysosomes transiently…	85.3	2.69e-40
ENP_cobin_6_k119_525781_length_9631_cov_8.0000_6	VFG011626	bvrR	response regulator transcription factor	BvrR-BvrS	VF0368	Regulation	VFC0301	Brucella melitensis bv. 1 str. 16M	0	0	Controls the expression of genes involved with the maintenance of cell envelope integrity. These genes encode multiple members of the Omp3 family of proteins (Omp25 (also named Omp3a), Omp22 or Omp3b) as well as gene products that modify the fatty acid composition of the lipid A moiety of the LPS; controls the expression of the T4SS VirB	0	83.5	4.04e-133
FR_S1_sbin_11_k141_2123155_length_19003_cov_11.9405_16	VFG046458	tufA	elongation factor Tu	EF-Tu	VF0460	Adherence	VFC0001	Francisella novicida U112	0	0	Surface-expressed elongation factor-Tu (EF-Tu) mediates attachment by interacting with host cell nucleolin	0	87.8	9.5e-20
FR_S1_sbin_11_k141_4207769_length_48298_cov_15.9931_24	VFG011430	acpXL	acyl carrier protein	LPS	VF0367	Immune modulation	VFC0258	Brucella melitensis bv. 1 str. 16M	Lipopolysaccharide	0	Plays a role in entry and early survival inside macrophages; Resistance to innate-immunity anti-bacterial responses; a modulator of the immune response	The entry and early survival stages of smooth Brucella are lipid-raft-dependent. The entry-gateway seems to include Brucella surface-exposed HSP60-PrPc (cellular prion protein) interaction but also a SR-A (class A scavenger)-lipid-A interaction and is also dependent on the LPS O-chain. And the LPS O-chain ensures the Brucella containing vacuole (BCV) aviodance of fusion with lysosomes transiently…	87.2	3.67e-40
FR_S1_sbin_11_k141_620764_length_23664_cov_13.9878_22	VFG046458	tufA	elongation factor Tu	EF-Tu	VF0460	Adherence	VFC0001	Francisella novicida U112	0	0	Surface-expressed elongation factor-Tu (EF-Tu) mediates attachment by interacting with host cell nucleolin	0	87.8	9.5e-20
FR_S1_sbin_14_k141_1635990_length_5769_cov_14.0000_6	VFG006068	SSA_RS10875	sugar transferase	Capsule	VF0144	Immune modulation	VFC0258	Streptococcus sanguinis SK36	0	0	Resistant to complement deposition and masks cell wall-associated complement from being recognized by the complement receptors on phagocytes	0	80.7	1.26e-56
FR_S1_sbin_14_k141_944170_length_13687_cov_36.9415_9	VFG016490	tuf	elongation factor Tu	EF-Tu	VF0877	Adherence	VFC0001	Mycoplasma mycoides subsp. mycoides SC str. PG1	0	0	0	0	83.8	4.21e-58
FR_S1_sbin_14_k141_944663_length_14535_cov_35.8930_1	VFG016490	tuf	elongation factor Tu	EF-Tu	VF0877	Adherence	VFC0001	Mycoplasma mycoides subsp. mycoides SC str. PG1	0	0	0	0	83.8	8.37e-58
FR_S1_sbin_19_k141_802160_length_3470_cov_18.8756_6	VFG016490	tuf	elongation factor Tu	EF-Tu	VF0877	Adherence	VFC0001	Mycoplasma mycoides subsp. mycoides SC str. PG1	0	0	0	0	89.5	5.06e-17
FR_S1_sbin_31_k141_164256_length_97690_cov_17.9878_54	VFG016400	BCE_RS25860	DegT/DnrJ/EryC1/StrS family aminotransferase	Polysaccharide capsule	VF0659	Immune modulation	VFC0258	Bacillus cereus ATCC 10987	0	0	0	0	81.3	1.65e-224
FR_S1_sbin_35_k141_1762793_length_8788_cov_10.9792_2	VFG050199	wecB	UDP-N-acetylglucosamine 2-epimerase (non-hydrolyzing)	Polysaccharide capsule	VF0659	Immune modulation	VFC0258	Bacillus cereus AH187	0	0	0	0	85.8	1.96e-232
FR_S1_sbin_35_k141_286741_length_4917_cov_10.7048_1	VFG012103	groEL	chaperonin GroEL	GroEL	VF0594	Adherence	VFC0001	Clostridium thermocellum ATCC 27405	0	GroEL is released extracellularly after heat shock and can be surface associated.	Heat shock protein involved in intestinal colonization	0	81.2	1.3e-108
FR_S1_sbin_35_k141_3528845_length_2845_cov_14.8861_1	VFG046458	tufA	elongation factor Tu	EF-Tu	VF0460	Adherence	VFC0001	Francisella novicida U112	0	0	Surface-expressed elongation factor-Tu (EF-Tu) mediates attachment by interacting with host cell nucleolin	0	86.1	1.09e-15
FR_S1_sbin_41_k141_924301_length_5840_cov_76.0000_4	VFG011430	acpXL	acyl carrier protein	LPS	VF0367	Immune modulation	VFC0258	Brucella melitensis bv. 1 str. 16M	Lipopolysaccharide	0	Plays a role in entry and early survival inside macrophages; Resistance to innate-immunity anti-bacterial responses; a modulator of the immune response	The entry and early survival stages of smooth Brucella are lipid-raft-dependent. The entry-gateway seems to include Brucella surface-exposed HSP60-PrPc (cellular prion protein) interaction but also a SR-A (class A scavenger)-lipid-A interaction and is also dependent on the LPS O-chain. And the LPS O-chain ensures the Brucella containing vacuole (BCV) aviodance of fusion with lysosomes transiently…	84.4	2.04e-39
FR_S1_sbin_43_k141_5059365_length_9077_cov_10.5765_9	VFG046458	tufA	elongation factor Tu	EF-Tu	VF0460	Adherence	VFC0001	Francisella novicida U112	0	0	Surface-expressed elongation factor-Tu (EF-Tu) mediates attachment by interacting with host cell nucleolin	0	88.1	8.59e-20
FR_S1_sbin_47_k141_2734548_length_21386_cov_9.9915_16	VFG011430	acpXL	acyl carrier protein	LPS	VF0367	Immune modulation	VFC0258	Brucella melitensis bv. 1 str. 16M	Lipopolysaccharide	0	Plays a role in entry and early survival inside macrophages; Resistance to innate-immunity anti-bacterial responses; a modulator of the immune response	The entry and early survival stages of smooth Brucella are lipid-raft-dependent. The entry-gateway seems to include Brucella surface-exposed HSP60-PrPc (cellular prion protein) interaction but also a SR-A (class A scavenger)-lipid-A interaction and is also dependent on the LPS O-chain. And the LPS O-chain ensures the Brucella containing vacuole (BCV) aviodance of fusion with lysosomes transiently…	84.4	1.38e-37
FR_S1_sbin_49_k141_2886311_length_1543_cov_5.0000_1	VFG009867	mprA	response regulator transcription factor	MprAB	VF0298	Regulation	VFC0301	Mycobacterium sp. KMS	Mycobacterial persistence regulator	0	Required for establishment and maintenance of persistent infection	0	80.8	6.75e-08
FR_S1_sbin_4_k141_3914323_length_16340_cov_7.0000_3	VFG001855	htpB	Hsp60, 60K heat shock protein HtpB	Hsp60	VF0159	Adherence	VFC0001	Legionella pneumophila subsp. pneumophila str. Philadelphia 1	0	0	Mediate a complement-independent attachment to mammalian and amoebal host cells	Specific receptors have not been identified	81.2	1.16e-301
FR_S1_sbin_51_k141_1005857_length_4064_cov_8.0000_1	VFG012103	groEL	chaperonin GroEL	GroEL	VF0594	Adherence	VFC0001	Clostridium thermocellum ATCC 27405	0	GroEL is released extracellularly after heat shock and can be surface associated.	Heat shock protein involved in intestinal colonization	0	80.4	1.24e-226
FR_S1_sbin_55_k141_2471360_length_17092_cov_20.8889_31	VFG046458	tufA	elongation factor Tu	EF-Tu	VF0460	Adherence	VFC0001	Francisella novicida U112	0	0	Surface-expressed elongation factor-Tu (EF-Tu) mediates attachment by interacting with host cell nucleolin	0	92.2	1.39e-26
FR_S1_sbin_64_k141_2869171_length_2250_cov_3.0000_1	VFG038104	galE	UDP-glucose 4-epimerase GalE	Capsule	VF0465	Immune modulation	VFC0258	Acinetobacter baumannii AB0057	0	0	Plays an important role in protecting bacteria from the host innate immune response	0	80	3.24e-13
FR_S1_sbin_66_k141_546948_length_20733_cov_40.0000_13	VFG011430	acpXL	acyl carrier protein	LPS	VF0367	Immune modulation	VFC0258	Brucella melitensis bv. 1 str. 16M	Lipopolysaccharide	0	Plays a role in entry and early survival inside macrophages; Resistance to innate-immunity anti-bacterial responses; a modulator of the immune response	The entry and early survival stages of smooth Brucella are lipid-raft-dependent. The entry-gateway seems to include Brucella surface-exposed HSP60-PrPc (cellular prion protein) interaction but also a SR-A (class A scavenger)-lipid-A interaction and is also dependent on the LPS O-chain. And the LPS O-chain ensures the Brucella containing vacuole (BCV) aviodance of fusion with lysosomes transiently…	85.7	1.18e-38
FR_S2_sbin_4_k141_56877_length_13487_cov_65.4017_1	VFG016483	tuf	elongation factor Tu	EF-Tu	VF0877	Adherence	VFC0001	Mycoplasma pneumoniae M129	0	0	0	0	80	3.68e-16
FR_S4_sbin_3_k141_68732_length_15264_cov_1274.2846_13	VFG046458	tufA	elongation factor Tu	EF-Tu	VF0460	Adherence	VFC0001	Francisella novicida U112	0	0	Surface-expressed elongation factor-Tu (EF-Tu) mediates attachment by interacting with host cell nucleolin	0	81.1	4.22e-16
FR_S4_sbin_3_k141_69254_length_17604_cov_1311.6892_19	VFG046458	tufA	elongation factor Tu	EF-Tu	VF0460	Adherence	VFC0001	Francisella novicida U112	0	0	Surface-expressed elongation factor-Tu (EF-Tu) mediates attachment by interacting with host cell nucleolin	0	81.1	4.22e-16
FR_cobin_10_k127_1033890_length_115152_cov_81.0561_29	VFG000143	waaF	heptosyltransferase I	LPS	VF0085	Immune modulation	VFC0258	Pseudomonas aeruginosa PAO1	0	0	Mediates biological effects including resistance to serum killing and phagocytosis; the binding to normal CFTR (cystic fibrosis transmembrane conductance regulator) and invasion of host cells may make a contribution to virulence in the human eye; internalization by binding to normal CFTR protein expressed by airway epithelial cells followed by desquamation of bacteria-laden epithelial cells, cons…	Binding interaction occurs between the first extracellular loop of CFTR (predicted to be in amino acids 108-117 of the mature protein) and the complete outer portion of the core polysaccharide of the LPS	81.6	3.03e-212
HM1_GDNA17_sbin_26_k141_4015493_length_65428_cov_8.0000_45	VFG007568	cheY	chemotaxis protein CheY	Flagella	VF0519	Motility	VFC0204	Vibrio cholerae O1 biovar El Tor str. N16961	0	0	Contributes to the virulence of pathogenic Vibrio through adhesion or biofilm formation	The flagellar regulatory system positively mediates the transcription of diguanylate cyclase CdgD which results in the transcription of a hemagglutinin that enhances intestinal colonization; c-di-GMP directly bound to YcgR interacts with components of the flagellar motor to disrupt flagellar rotation, thereby leading to decreased motility and inducing the biofilm formation	83.6	1.78e-70
HM1_cobin_129_k127_6072831_length_14185_cov_8.0189_1	VFG007570	cheY	chemotaxis protein CheY	Flagella	VF0519	Motility	VFC0204	Vibrio parahaemolyticus RIMD 2210633	0	0	Contributes to the virulence of pathogenic Vibrio through adhesion or biofilm formation	The flagellar regulatory system positively mediates the transcription of diguanylate cyclase CdgD which results in the transcription of a hemagglutinin that enhances intestinal colonization; c-di-GMP directly bound to YcgR interacts with components of the flagellar motor to disrupt flagellar rotation, thereby leading to decreased motility and inducing the biofilm formation	91.9	7.94e-18
FR_cobin_10_k127_1065218_length_33063_cov_83.1132_9	VFG014794	algK	alginate biosynthesis protein Alg44	Alginate	VF0091	Biofilm	VFC0271	Pseudomonas stutzeri A1501	Mucoid exopolysaccharide	Alginate is a linear polymer of high molecular weight composed of the uronic acids beta-D-mannuronate and its C-5 epimer, alpha-L-guluronate, which are linked by beta-1,4 glycosidic bonds; The early steps in the biosynthesis of alginate to form GDP mannuronic acid require the products of algA and algC to convert fructose-6-phosphate to GDP-mannose and then require the product of algD to convert t…	Allows the bacteria form biofilm; contributes to the persistence of the bacteria in the CF lung: act as an adhesin, preventing the bacteria from being expelled from the lung, and alginate slime layer makes it more difficult for phagocytes to ingest and kill the bacteria	0	96.6	2.67e-89
FR_cobin_10_k127_1409851_length_76065_cov_85.9886_54	VFG051572	tssK	type VI secretion system baseplate subunit TssK	HSI-2	VF0943	Effector delivery system	VFC0086	Pseudomonas fluorescens Pf0-1	0	0	The effectors PldA and PldB of Pseudomonas aeruginosa H2-T6SS target the Akt pathway to facilitate bacterial internalization;involved in the secretion of ModA that mediates molybdate uptake for P. aeruginosa in bacterium-bacterium competition under anaerobic conditions	0	80.6	2.84e-269
FR_cobin_10_k127_1484089_length_45030_cov_81.6636_16	VFG042739	crc	catabolite repression control protein	Type IV pili	VF0082	Adherence	VFC0001	Pseudomonas aeruginosa PAO1	0	0	Attaches to host cells, but not to mucin, causing a twitching motility that allows the bacteria to move along the cell surface; biofilm formation	The C-terminal receptor-binding domain of pilin binds to asialoGM1 gangliosides on host cells. Generally, GM1 gangliosides contain a sialic acid moiety. P.aeruginosa produces a neuraminidase which removes sialic acid residues from the GM1 to form the asialoGM1, which is a better receptor for the pili; The asialoGM1 is present in increased abundance on the surface of cystic fibrosis respiratory ep…	86.9	5.1e-175
HM3_cobin_40_k127_12372734_length_35658_cov_15.5237_1	VFG007378	flgA	flagellar basal body P-ring biosynthesis protein	Flagella	VF0519	Motility	VFC0204	Vibrio parahaemolyticus RIMD 2210633	0	0	Contributes to the virulence of pathogenic Vibrio through adhesion or biofilm formation	The flagellar regulatory system positively mediates the transcription of diguanylate cyclase CdgD which results in the transcription of a hemagglutinin that enhances intestinal colonization; c-di-GMP directly bound to YcgR interacts with components of the flagellar motor to disrupt flagellar rotation, thereby leading to decreased motility and inducing the biofilm formation	92	2.61e-151
HM3_cobin_40_k127_12372734_length_35658_cov_15.5237_2	VFG007384	flgM	negative regulator of flagellin synthesis FlgM, putative	Flagella	VF0519	Motility	VFC0204	Vibrio parahaemolyticus RIMD 2210633	0	0	Contributes to the virulence of pathogenic Vibrio through adhesion or biofilm formation	The flagellar regulatory system positively mediates the transcription of diguanylate cyclase CdgD which results in the transcription of a hemagglutinin that enhances intestinal colonization; c-di-GMP directly bound to YcgR interacts with components of the flagellar motor to disrupt flagellar rotation, thereby leading to decreased motility and inducing the biofilm formation	94.3	6.93e-57
HM3_cobin_40_k127_12372734_length_35658_cov_15.5237_3	VFG007390	flgN	flagellar biosynthesis chaperone FlgN	Flagella	VF0519	Motility	VFC0204	Vibrio parahaemolyticus RIMD 2210633	0	0	Contributes to the virulence of pathogenic Vibrio through adhesion or biofilm formation	The flagellar regulatory system positively mediates the transcription of diguanylate cyclase CdgD which results in the transcription of a hemagglutinin that enhances intestinal colonization; c-di-GMP directly bound to YcgR interacts with components of the flagellar motor to disrupt flagellar rotation, thereby leading to decreased motility and inducing the biofilm formation	95	1.17e-88
HM3_cobin_40_k127_12372734_length_35658_cov_15.5237_4	VFG043121	flgP	Vibrio-specific flagellar H-ring component FlgP	Flagella	VF0519	Motility	VFC0204	Vibrio cholerae O1 biovar El Tor str. N16961	0	0	Contributes to the virulence of pathogenic Vibrio through adhesion or biofilm formation	The flagellar regulatory system positively mediates the transcription of diguanylate cyclase CdgD which results in the transcription of a hemagglutinin that enhances intestinal colonization; c-di-GMP directly bound to YcgR interacts with components of the flagellar motor to disrupt flagellar rotation, thereby leading to decreased motility and inducing the biofilm formation	80.7	1.03e-72
HM3_cobin_40_k127_12372734_length_35658_cov_15.5237_5	VFG043122	flgO	Vibrio-specific flagellar H-ring component FlgO	Flagella	VF0519	Motility	VFC0204	Vibrio cholerae O1 biovar El Tor str. N16961	0	0	Contributes to the virulence of pathogenic Vibrio through adhesion or biofilm formation	The flagellar regulatory system positively mediates the transcription of diguanylate cyclase CdgD which results in the transcription of a hemagglutinin that enhances intestinal colonization; c-di-GMP directly bound to YcgR interacts with components of the flagellar motor to disrupt flagellar rotation, thereby leading to decreased motility and inducing the biofilm formation	85.8	1.85e-133
HM3_cobin_40_k127_16896201_length_14822_cov_11.0000_12	VFG007619	motX	sodium-type flagellar protein MotX	Flagella	VF0519	Motility	VFC0204	Vibrio vulnificus CMCP6	0	0	Contributes to the virulence of pathogenic Vibrio through adhesion or biofilm formation	The flagellar regulatory system positively mediates the transcription of diguanylate cyclase CdgD which results in the transcription of a hemagglutinin that enhances intestinal colonization; c-di-GMP directly bound to YcgR interacts with components of the flagellar motor to disrupt flagellar rotation, thereby leading to decreased motility and inducing the biofilm formation	91	4.55e-120
HM3_cobin_40_k127_17412542_length_11491_cov_9.0000_1	VFG007552	cheB	chemotaxis-specific methylesterase	Flagella	VF0519	Motility	VFC0204	Vibrio parahaemolyticus RIMD 2210633	0	0	Contributes to the virulence of pathogenic Vibrio through adhesion or biofilm formation	The flagellar regulatory system positively mediates the transcription of diguanylate cyclase CdgD which results in the transcription of a hemagglutinin that enhances intestinal colonization; c-di-GMP directly bound to YcgR interacts with components of the flagellar motor to disrupt flagellar rotation, thereby leading to decreased motility and inducing the biofilm formation	92.1	2.54e-227
HM3_cobin_40_k127_17412542_length_11491_cov_9.0000_10	VFG007402	fliR	flagellar biosynthesis protein	Flagella	VF0519	Motility	VFC0204	Vibrio parahaemolyticus RIMD 2210633	0	0	Contributes to the virulence of pathogenic Vibrio through adhesion or biofilm formation	The flagellar regulatory system positively mediates the transcription of diguanylate cyclase CdgD which results in the transcription of a hemagglutinin that enhances intestinal colonization; c-di-GMP directly bound to YcgR interacts with components of the flagellar motor to disrupt flagellar rotation, thereby leading to decreased motility and inducing the biofilm formation	87.5	2.06e-39
HM3_cobin_40_k127_17412542_length_11491_cov_9.0000_2	VFG007558	cheA	chemotaxis protein CheA	Flagella	VF0519	Motility	VFC0204	Vibrio parahaemolyticus RIMD 2210633	0	0	Contributes to the virulence of pathogenic Vibrio through adhesion or biofilm formation	The flagellar regulatory system positively mediates the transcription of diguanylate cyclase CdgD which results in the transcription of a hemagglutinin that enhances intestinal colonization; c-di-GMP directly bound to YcgR interacts with components of the flagellar motor to disrupt flagellar rotation, thereby leading to decreased motility and inducing the biofilm formation	85.2	0
FR_cobin_10_k127_2477039_length_169916_cov_82.0028_41	VFG042736	rpoN	RNA polymerase factor sigma-54	Type IV pili	VF0082	Adherence	VFC0001	Pseudomonas aeruginosa PAO1	0	0	Attaches to host cells, but not to mucin, causing a twitching motility that allows the bacteria to move along the cell surface; biofilm formation	The C-terminal receptor-binding domain of pilin binds to asialoGM1 gangliosides on host cells. Generally, GM1 gangliosides contain a sialic acid moiety. P.aeruginosa produces a neuraminidase which removes sialic acid residues from the GM1 to form the asialoGM1, which is a better receptor for the pili; The asialoGM1 is present in increased abundance on the surface of cystic fibrosis respiratory ep…	84.7	3.31e-292
FR_cobin_10_k127_2477039_length_169916_cov_82.0028_58	VFG014996	algW	AlgW protein	Alginate	VF0091	Biofilm	VFC0271	Pseudomonas stutzeri A1501	Mucoid exopolysaccharide	Alginate is a linear polymer of high molecular weight composed of the uronic acids beta-D-mannuronate and its C-5 epimer, alpha-L-guluronate, which are linked by beta-1,4 glycosidic bonds; The early steps in the biosynthesis of alginate to form GDP mannuronic acid require the products of algA and algC to convert fructose-6-phosphate to GDP-mannose and then require the product of algD to convert t…	Allows the bacteria form biofilm; contributes to the persistence of the bacteria in the CF lung: act as an adhesin, preventing the bacteria from being expelled from the lung, and alginate slime layer makes it more difficult for phagocytes to ingest and kill the bacteria	0	95.8	7.29e-256
FR_cobin_10_k127_2477039_length_169916_cov_82.0028_63	VFG013781	pilB	type 4 fimbrial biogenesis protein PilB	Type IV pili	VF0082	Adherence	VFC0001	Pseudomonas stutzeri A1501	0	0	Attaches to host cells, but not to mucin, causing a twitching motility that allows the bacteria to move along the cell surface; biofilm formation	The C-terminal receptor-binding domain of pilin binds to asialoGM1 gangliosides on host cells. Generally, GM1 gangliosides contain a sialic acid moiety. P.aeruginosa produces a neuraminidase which removes sialic acid residues from the GM1 to form the asialoGM1, which is a better receptor for the pili; The asialoGM1 is present in increased abundance on the surface of cystic fibrosis respiratory ep…	93.5	0
FR_cobin_10_k127_2477039_length_169916_cov_82.0028_64	VFG013794	pilC	still frameshift type 4 fimbrial biogenesis protein PilC	Type IV pili	VF0082	Adherence	VFC0001	Pseudomonas stutzeri A1501	0	0	Attaches to host cells, but not to mucin, causing a twitching motility that allows the bacteria to move along the cell surface; biofilm formation	The C-terminal receptor-binding domain of pilin binds to asialoGM1 gangliosides on host cells. Generally, GM1 gangliosides contain a sialic acid moiety. P.aeruginosa produces a neuraminidase which removes sialic acid residues from the GM1 to form the asialoGM1, which is a better receptor for the pili; The asialoGM1 is present in increased abundance on the surface of cystic fibrosis respiratory ep…	95.3	9.74e-267
FR_cobin_10_k127_2477039_length_169916_cov_82.0028_65	VFG013807	xcpA/pilD	type 4 prepilin peptidase PilD	Type IV pili	VF0082	Adherence	VFC0001	Pseudomonas stutzeri A1501	0	0	Attaches to host cells, but not to mucin, causing a twitching motility that allows the bacteria to move along the cell surface; biofilm formation	The C-terminal receptor-binding domain of pilin binds to asialoGM1 gangliosides on host cells. Generally, GM1 gangliosides contain a sialic acid moiety. P.aeruginosa produces a neuraminidase which removes sialic acid residues from the GM1 to form the asialoGM1, which is a better receptor for the pili; The asialoGM1 is present in increased abundance on the surface of cystic fibrosis respiratory ep…	89.5	1.12e-193
FR_cobin_10_k127_2570462_length_45314_cov_82.9819_6	VFG000180	xcpT	general secretion pathway protein G	Xcp secretion system	VF0084	Effector delivery system	VFC0086	Pseudomonas aeruginosa PAO1	0	0	Secretes toxins and enzymes into the extracellular fluid; need for proper localization of PilB and PilC	0	88.7	1.38e-87
FR_cobin_10_k127_2686418_length_37583_cov_85.0331_6	VFG000116	algB	two-component response regulator AlgB	Alginate	VF0091	Biofilm	VFC0271	Pseudomonas aeruginosa PAO1	Mucoid exopolysaccharide	Alginate is a linear polymer of high molecular weight composed of the uronic acids beta-D-mannuronate and its C-5 epimer, alpha-L-guluronate, which are linked by beta-1,4 glycosidic bonds; The early steps in the biosynthesis of alginate to form GDP mannuronic acid require the products of algA and algC to convert fructose-6-phosphate to GDP-mannose and then require the product of algD to convert t…	Allows the bacteria form biofilm; contributes to the persistence of the bacteria in the CF lung: act as an adhesin, preventing the bacteria from being expelled from the lung, and alginate slime layer makes it more difficult for phagocytes to ingest and kill the bacteria	0	80.4	1.87e-256
FR_cobin_10_k127_2797044_length_44089_cov_83.3614_30	VFG042734	vfr	cAMP-regulatory protein	Type IV pili	VF0082	Adherence	VFC0001	Pseudomonas aeruginosa PAO1	0	0	Attaches to host cells, but not to mucin, causing a twitching motility that allows the bacteria to move along the cell surface; biofilm formation	The C-terminal receptor-binding domain of pilin binds to asialoGM1 gangliosides on host cells. Generally, GM1 gangliosides contain a sialic acid moiety. P.aeruginosa produces a neuraminidase which removes sialic acid residues from the GM1 to form the asialoGM1, which is a better receptor for the pili; The asialoGM1 is present in increased abundance on the surface of cystic fibrosis respiratory ep…	89.7	2.17e-140
FR_cobin_10_k127_2966890_length_281984_cov_82.4200_71	VFG015092	gacA	UvrY/SirA/GacA family response regulator transcription factor	GacS/GacA two-component system	VF0908	Regulation	VFC0301	Pseudomonas stutzeri A1501	0	0	0	0	98.6	2.88e-145
FR_cobin_10_k127_3115650_length_500643_cov_79.9747_123	VFG015079	gacS	response regulator	GacS/GacA two-component system	VF0908	Regulation	VFC0301	Pseudomonas stutzeri A1501	0	0	0	0	92.2	0
FR_cobin_10_k127_3115650_length_500643_cov_79.9747_183	VFG013955	pilZ	PilZ domain-containing protein	Type IV pili	VF0082	Adherence	VFC0001	Pseudomonas stutzeri A1501	0	0	Attaches to host cells, but not to mucin, causing a twitching motility that allows the bacteria to move along the cell surface; biofilm formation	The C-terminal receptor-binding domain of pilin binds to asialoGM1 gangliosides on host cells. Generally, GM1 gangliosides contain a sialic acid moiety. P.aeruginosa produces a neuraminidase which removes sialic acid residues from the GM1 to form the asialoGM1, which is a better receptor for the pili; The asialoGM1 is present in increased abundance on the surface of cystic fibrosis respiratory ep…	99.2	5.39e-83
HM3_cobin_40_k127_17412542_length_11491_cov_9.0000_3	VFG007564	cheZ	chemotaxis protein CheZ	Flagella	VF0519	Motility	VFC0204	Vibrio parahaemolyticus RIMD 2210633	0	0	Contributes to the virulence of pathogenic Vibrio through adhesion or biofilm formation	The flagellar regulatory system positively mediates the transcription of diguanylate cyclase CdgD which results in the transcription of a hemagglutinin that enhances intestinal colonization; c-di-GMP directly bound to YcgR interacts with components of the flagellar motor to disrupt flagellar rotation, thereby leading to decreased motility and inducing the biofilm formation	92.7	5.68e-161
HM3_cobin_40_k127_17412542_length_11491_cov_9.0000_4	VFG007570	cheY	chemotaxis protein CheY	Flagella	VF0519	Motility	VFC0204	Vibrio parahaemolyticus RIMD 2210633	0	0	Contributes to the virulence of pathogenic Vibrio through adhesion or biofilm formation	The flagellar regulatory system positively mediates the transcription of diguanylate cyclase CdgD which results in the transcription of a hemagglutinin that enhances intestinal colonization; c-di-GMP directly bound to YcgR interacts with components of the flagellar motor to disrupt flagellar rotation, thereby leading to decreased motility and inducing the biofilm formation	99.2	5.15e-84
HM3_cobin_40_k127_17412542_length_11491_cov_9.0000_5	VFG007576	fliA	flagellar biosynthesis sigma factor FliA	Flagella	VF0519	Motility	VFC0204	Vibrio parahaemolyticus RIMD 2210633	0	0	Contributes to the virulence of pathogenic Vibrio through adhesion or biofilm formation	The flagellar regulatory system positively mediates the transcription of diguanylate cyclase CdgD which results in the transcription of a hemagglutinin that enhances intestinal colonization; c-di-GMP directly bound to YcgR interacts with components of the flagellar motor to disrupt flagellar rotation, thereby leading to decreased motility and inducing the biofilm formation	98	1.21e-170
HM3_cobin_40_k127_17412542_length_11491_cov_9.0000_6	VFG007582	fleN/flhG	MinD-like ATPase	Flagella	VF0519	Motility	VFC0204	Vibrio parahaemolyticus RIMD 2210633	0	0	Contributes to the virulence of pathogenic Vibrio through adhesion or biofilm formation	The flagellar regulatory system positively mediates the transcription of diguanylate cyclase CdgD which results in the transcription of a hemagglutinin that enhances intestinal colonization; c-di-GMP directly bound to YcgR interacts with components of the flagellar motor to disrupt flagellar rotation, thereby leading to decreased motility and inducing the biofilm formation	99	3.26e-205
HM3_cobin_40_k127_17412542_length_11491_cov_9.0000_7	VFG007588	flhF	flagellar biosynthesis protein	Flagella	VF0519	Motility	VFC0204	Vibrio parahaemolyticus RIMD 2210633	0	0	Contributes to the virulence of pathogenic Vibrio through adhesion or biofilm formation	The flagellar regulatory system positively mediates the transcription of diguanylate cyclase CdgD which results in the transcription of a hemagglutinin that enhances intestinal colonization; c-di-GMP directly bound to YcgR interacts with components of the flagellar motor to disrupt flagellar rotation, thereby leading to decreased motility and inducing the biofilm formation	91.5	2.05e-311
HM3_cobin_40_k127_17412542_length_11491_cov_9.0000_8	VFG007594	flhA	flagellar biosynthesis protein	Flagella	VF0519	Motility	VFC0204	Vibrio parahaemolyticus RIMD 2210633	0	0	Contributes to the virulence of pathogenic Vibrio through adhesion or biofilm formation	The flagellar regulatory system positively mediates the transcription of diguanylate cyclase CdgD which results in the transcription of a hemagglutinin that enhances intestinal colonization; c-di-GMP directly bound to YcgR interacts with components of the flagellar motor to disrupt flagellar rotation, thereby leading to decreased motility and inducing the biofilm formation	97.3	0
HM3_cobin_40_k127_17412542_length_11491_cov_9.0000_9	VFG007396	flhB	flagellar biosynthesis protein	Flagella	VF0519	Motility	VFC0204	Vibrio parahaemolyticus RIMD 2210633	0	0	Contributes to the virulence of pathogenic Vibrio through adhesion or biofilm formation	The flagellar regulatory system positively mediates the transcription of diguanylate cyclase CdgD which results in the transcription of a hemagglutinin that enhances intestinal colonization; c-di-GMP directly bound to YcgR interacts with components of the flagellar motor to disrupt flagellar rotation, thereby leading to decreased motility and inducing the biofilm formation	96.8	1.63e-248
HM3_cobin_40_k127_17712013_length_9124_cov_11.0000_8	VFG007600	motA	flagellar motor protein	Flagella	VF0519	Motility	VFC0204	Vibrio parahaemolyticus RIMD 2210633	0	0	Contributes to the virulence of pathogenic Vibrio through adhesion or biofilm formation	The flagellar regulatory system positively mediates the transcription of diguanylate cyclase CdgD which results in the transcription of a hemagglutinin that enhances intestinal colonization; c-di-GMP directly bound to YcgR interacts with components of the flagellar motor to disrupt flagellar rotation, thereby leading to decreased motility and inducing the biofilm formation	96.8	6.66e-168
HM3_cobin_40_k127_17712013_length_9124_cov_11.0000_9	VFG007606	motB	flagellar motor protein	Flagella	VF0519	Motility	VFC0204	Vibrio parahaemolyticus RIMD 2210633	0	0	Contributes to the virulence of pathogenic Vibrio through adhesion or biofilm formation	The flagellar regulatory system positively mediates the transcription of diguanylate cyclase CdgD which results in the transcription of a hemagglutinin that enhances intestinal colonization; c-di-GMP directly bound to YcgR interacts with components of the flagellar motor to disrupt flagellar rotation, thereby leading to decreased motility and inducing the biofilm formation	95.9	3.43e-201
HM3_cobin_40_k127_2521211_length_10672_cov_9.9807_1	VFG007288	flaC	flagellin	Flagella	VF0519	Motility	VFC0204	Vibrio parahaemolyticus RIMD 2210633	0	0	Contributes to the virulence of pathogenic Vibrio through adhesion or biofilm formation	The flagellar regulatory system positively mediates the transcription of diguanylate cyclase CdgD which results in the transcription of a hemagglutinin that enhances intestinal colonization; c-di-GMP directly bound to YcgR interacts with components of the flagellar motor to disrupt flagellar rotation, thereby leading to decreased motility and inducing the biofilm formation	100	1.95e-54
HM3_cobin_40_k127_2521211_length_10672_cov_9.9807_2	VFG007541	flaE	secreted flagellin involved in biofilm formation	Flagella	VF0519	Motility	VFC0204	Vibrio vulnificus CMCP6	0	0	Contributes to the virulence of pathogenic Vibrio through adhesion or biofilm formation	The flagellar regulatory system positively mediates the transcription of diguanylate cyclase CdgD which results in the transcription of a hemagglutinin that enhances intestinal colonization; c-di-GMP directly bound to YcgR interacts with components of the flagellar motor to disrupt flagellar rotation, thereby leading to decreased motility and inducing the biofilm formation	95	2.66e-243
HM3_cobin_40_k127_4129083_length_23803_cov_9.7148_1	VFG007288	flaC	flagellin	Flagella	VF0519	Motility	VFC0204	Vibrio parahaemolyticus RIMD 2210633	0	0	Contributes to the virulence of pathogenic Vibrio through adhesion or biofilm formation	The flagellar regulatory system positively mediates the transcription of diguanylate cyclase CdgD which results in the transcription of a hemagglutinin that enhances intestinal colonization; c-di-GMP directly bound to YcgR interacts with components of the flagellar motor to disrupt flagellar rotation, thereby leading to decreased motility and inducing the biofilm formation	96.9	3.92e-211
HM3_cobin_40_k127_6350622_length_11164_cov_111.0000_12	VFG007546	cheW	purine-binding chemotaxis protein CheW	Flagella	VF0519	Motility	VFC0204	Vibrio parahaemolyticus RIMD 2210633	0	0	Contributes to the virulence of pathogenic Vibrio through adhesion or biofilm formation	The flagellar regulatory system positively mediates the transcription of diguanylate cyclase CdgD which results in the transcription of a hemagglutinin that enhances intestinal colonization; c-di-GMP directly bound to YcgR interacts with components of the flagellar motor to disrupt flagellar rotation, thereby leading to decreased motility and inducing the biofilm formation	99.4	1.78e-110
HM3_cobin_40_k127_6350622_length_11164_cov_111.0000_15	VFG007552	cheB	chemotaxis-specific methylesterase	Flagella	VF0519	Motility	VFC0204	Vibrio parahaemolyticus RIMD 2210633	0	0	Contributes to the virulence of pathogenic Vibrio through adhesion or biofilm formation	The flagellar regulatory system positively mediates the transcription of diguanylate cyclase CdgD which results in the transcription of a hemagglutinin that enhances intestinal colonization; c-di-GMP directly bound to YcgR interacts with components of the flagellar motor to disrupt flagellar rotation, thereby leading to decreased motility and inducing the biofilm formation	97.9	4.04e-131
HM3_cobin_40_k127_6739866_length_14950_cov_12.1058_1	VFG007294	flaA	flagellin	Flagella	VF0519	Motility	VFC0204	Vibrio parahaemolyticus RIMD 2210633	0	0	Contributes to the virulence of pathogenic Vibrio through adhesion or biofilm formation	The flagellar regulatory system positively mediates the transcription of diguanylate cyclase CdgD which results in the transcription of a hemagglutinin that enhances intestinal colonization; c-di-GMP directly bound to YcgR interacts with components of the flagellar motor to disrupt flagellar rotation, thereby leading to decreased motility and inducing the biofilm formation	97.4	4.02e-253
HM3_cobin_40_k127_6739866_length_14950_cov_12.1058_10	VFG007342	flgE	flagellar hook protein FlgE	Flagella	VF0519	Motility	VFC0204	Vibrio parahaemolyticus RIMD 2210633	0	0	Contributes to the virulence of pathogenic Vibrio through adhesion or biofilm formation	The flagellar regulatory system positively mediates the transcription of diguanylate cyclase CdgD which results in the transcription of a hemagglutinin that enhances intestinal colonization; c-di-GMP directly bound to YcgR interacts with components of the flagellar motor to disrupt flagellar rotation, thereby leading to decreased motility and inducing the biofilm formation	97	2.76e-312
HM3_cobin_40_k127_6739866_length_14950_cov_12.1058_11	VFG007348	flgD	flagellar basal-body rod modification protein FlgD	Flagella	VF0519	Motility	VFC0204	Vibrio parahaemolyticus RIMD 2210633	0	0	Contributes to the virulence of pathogenic Vibrio through adhesion or biofilm formation	The flagellar regulatory system positively mediates the transcription of diguanylate cyclase CdgD which results in the transcription of a hemagglutinin that enhances intestinal colonization; c-di-GMP directly bound to YcgR interacts with components of the flagellar motor to disrupt flagellar rotation, thereby leading to decreased motility and inducing the biofilm formation	97	9.13e-155
HM3_cobin_40_k127_6739866_length_14950_cov_12.1058_12	VFG007354	flgC	flagellar basal body rod protein FlgC	Flagella	VF0519	Motility	VFC0204	Vibrio parahaemolyticus RIMD 2210633	0	0	Contributes to the virulence of pathogenic Vibrio through adhesion or biofilm formation	The flagellar regulatory system positively mediates the transcription of diguanylate cyclase CdgD which results in the transcription of a hemagglutinin that enhances intestinal colonization; c-di-GMP directly bound to YcgR interacts with components of the flagellar motor to disrupt flagellar rotation, thereby leading to decreased motility and inducing the biofilm formation	98.5	1.23e-88
HM3_cobin_40_k127_6739866_length_14950_cov_12.1058_13	VFG007360	flgB	flagellar basal body rod protein FlgB	Flagella	VF0519	Motility	VFC0204	Vibrio parahaemolyticus RIMD 2210633	0	0	Contributes to the virulence of pathogenic Vibrio through adhesion or biofilm formation	The flagellar regulatory system positively mediates the transcription of diguanylate cyclase CdgD which results in the transcription of a hemagglutinin that enhances intestinal colonization; c-di-GMP directly bound to YcgR interacts with components of the flagellar motor to disrupt flagellar rotation, thereby leading to decreased motility and inducing the biofilm formation	96.9	1.12e-88
HM3_cobin_40_k127_6739866_length_14950_cov_12.1058_14	VFG007366	cheR	chemotaxis protein methyltransferase CheR	Flagella	VF0519	Motility	VFC0204	Vibrio parahaemolyticus RIMD 2210633	0	0	Contributes to the virulence of pathogenic Vibrio through adhesion or biofilm formation	The flagellar regulatory system positively mediates the transcription of diguanylate cyclase CdgD which results in the transcription of a hemagglutinin that enhances intestinal colonization; c-di-GMP directly bound to YcgR interacts with components of the flagellar motor to disrupt flagellar rotation, thereby leading to decreased motility and inducing the biofilm formation	97.5	4.43e-193
HM3_cobin_40_k127_6739866_length_14950_cov_12.1058_15	VFG007372	cheV	chemotaxis protein CheV	Flagella	VF0519	Motility	VFC0204	Vibrio parahaemolyticus RIMD 2210633	0	0	Contributes to the virulence of pathogenic Vibrio through adhesion or biofilm formation	The flagellar regulatory system positively mediates the transcription of diguanylate cyclase CdgD which results in the transcription of a hemagglutinin that enhances intestinal colonization; c-di-GMP directly bound to YcgR interacts with components of the flagellar motor to disrupt flagellar rotation, thereby leading to decreased motility and inducing the biofilm formation	98.4	2.71e-215
HM3_cobin_40_k127_6739866_length_14950_cov_12.1058_16	VFG007378	flgA	flagellar basal body P-ring biosynthesis protein	Flagella	VF0519	Motility	VFC0204	Vibrio parahaemolyticus RIMD 2210633	0	0	Contributes to the virulence of pathogenic Vibrio through adhesion or biofilm formation	The flagellar regulatory system positively mediates the transcription of diguanylate cyclase CdgD which results in the transcription of a hemagglutinin that enhances intestinal colonization; c-di-GMP directly bound to YcgR interacts with components of the flagellar motor to disrupt flagellar rotation, thereby leading to decreased motility and inducing the biofilm formation	92	4.01e-24
HM3_cobin_40_k127_6739866_length_14950_cov_12.1058_3	VFG007300	flgL	flagellar hook-associated protein 3 FlgL	Flagella	VF0519	Motility	VFC0204	Vibrio parahaemolyticus RIMD 2210633	0	0	Contributes to the virulence of pathogenic Vibrio through adhesion or biofilm formation	The flagellar regulatory system positively mediates the transcription of diguanylate cyclase CdgD which results in the transcription of a hemagglutinin that enhances intestinal colonization; c-di-GMP directly bound to YcgR interacts with components of the flagellar motor to disrupt flagellar rotation, thereby leading to decreased motility and inducing the biofilm formation	94.5	2.23e-268
HM3_cobin_40_k127_6739866_length_14950_cov_12.1058_4	VFG007306	flgK	flagellar hook-associated protein 1 FlgK	Flagella	VF0519	Motility	VFC0204	Vibrio parahaemolyticus RIMD 2210633	0	0	Contributes to the virulence of pathogenic Vibrio through adhesion or biofilm formation	The flagellar regulatory system positively mediates the transcription of diguanylate cyclase CdgD which results in the transcription of a hemagglutinin that enhances intestinal colonization; c-di-GMP directly bound to YcgR interacts with components of the flagellar motor to disrupt flagellar rotation, thereby leading to decreased motility and inducing the biofilm formation	94.3	0
FR_cobin_10_k127_3239322_length_21803_cov_82.9687_5	VFG043648	rpoS	RNA polymerase sigma factor RpoS	Type IV pili	VF0082	Adherence	VFC0001	Pseudomonas aeruginosa PAO1	0	0	Attaches to host cells, but not to mucin, causing a twitching motility that allows the bacteria to move along the cell surface; biofilm formation	The C-terminal receptor-binding domain of pilin binds to asialoGM1 gangliosides on host cells. Generally, GM1 gangliosides contain a sialic acid moiety. P.aeruginosa produces a neuraminidase which removes sialic acid residues from the GM1 to form the asialoGM1, which is a better receptor for the pili; The asialoGM1 is present in increased abundance on the surface of cystic fibrosis respiratory ep…	87.1	4.35e-199
FR_cobin_10_k127_373313_length_15631_cov_79.9657_13	VFG046458	tufA	elongation factor Tu	EF-Tu	VF0460	Adherence	VFC0001	Francisella novicida U112	0	0	Surface-expressed elongation factor-Tu (EF-Tu) mediates attachment by interacting with host cell nucleolin	0	86.4	1.51e-35
FR_cobin_10_k127_3764734_length_44998_cov_83.0313_26	VFG013833	pilF	type 4 fimbrial biogenesis protein PilF	Type IV pili	VF0082	Adherence	VFC0001	Pseudomonas stutzeri A1501	0	0	Attaches to host cells, but not to mucin, causing a twitching motility that allows the bacteria to move along the cell surface; biofilm formation	The C-terminal receptor-binding domain of pilin binds to asialoGM1 gangliosides on host cells. Generally, GM1 gangliosides contain a sialic acid moiety. P.aeruginosa produces a neuraminidase which removes sialic acid residues from the GM1 to form the asialoGM1, which is a better receptor for the pili; The asialoGM1 is present in increased abundance on the surface of cystic fibrosis respiratory ep…	91.7	1.55e-161
FR_cobin_10_k127_3816570_length_50614_cov_88.0996_27	VFG041015	tssB	type VI secretion system contractile sheath small subunit	HSI-2	VF0943	Effector delivery system	VFC0086	Pseudomonas aeruginosa PAO1	0	0	The effectors PldA and PldB of Pseudomonas aeruginosa H2-T6SS target the Akt pathway to facilitate bacterial internalization;involved in the secretion of ModA that mediates molybdate uptake for P. aeruginosa in bacterium-bacterium competition under anaerobic conditions	0	82.7	1.71e-94
FR_cobin_10_k127_3816570_length_50614_cov_88.0996_28	VFG051523	tssC	type VI secretion system contractile sheath large subunit	HSI-2	VF0943	Effector delivery system	VFC0086	Pseudomonas entomophila L48	0	0	The effectors PldA and PldB of Pseudomonas aeruginosa H2-T6SS target the Akt pathway to facilitate bacterial internalization;involved in the secretion of ModA that mediates molybdate uptake for P. aeruginosa in bacterium-bacterium competition under anaerobic conditions	0	89	0
FR_cobin_10_k127_3816570_length_50614_cov_88.0996_29	VFG041017	tssE	type VI secretion system baseplate subunit TssE	HSI-2	VF0943	Effector delivery system	VFC0086	Pseudomonas aeruginosa PAO1	0	0	The effectors PldA and PldB of Pseudomonas aeruginosa H2-T6SS target the Akt pathway to facilitate bacterial internalization;involved in the secretion of ModA that mediates molybdate uptake for P. aeruginosa in bacterium-bacterium competition under anaerobic conditions	0	83.6	7.64e-73
FR_cobin_10_k127_4373799_length_102368_cov_78.9985_34	VFG013895	pilQ	type 4 fimbrial biogenesis protein PilQ	Type IV pili	VF0082	Adherence	VFC0001	Pseudomonas stutzeri A1501	0	0	Attaches to host cells, but not to mucin, causing a twitching motility that allows the bacteria to move along the cell surface; biofilm formation	The C-terminal receptor-binding domain of pilin binds to asialoGM1 gangliosides on host cells. Generally, GM1 gangliosides contain a sialic acid moiety. P.aeruginosa produces a neuraminidase which removes sialic acid residues from the GM1 to form the asialoGM1, which is a better receptor for the pili; The asialoGM1 is present in increased abundance on the surface of cystic fibrosis respiratory ep…	84.8	0
FR_cobin_10_k127_4373799_length_102368_cov_78.9985_35	VFG013882	pilP	type IV pilus biogenesis protein PilP	Type IV pili	VF0082	Adherence	VFC0001	Pseudomonas stutzeri A1501	0	0	Attaches to host cells, but not to mucin, causing a twitching motility that allows the bacteria to move along the cell surface; biofilm formation	The C-terminal receptor-binding domain of pilin binds to asialoGM1 gangliosides on host cells. Generally, GM1 gangliosides contain a sialic acid moiety. P.aeruginosa produces a neuraminidase which removes sialic acid residues from the GM1 to form the asialoGM1, which is a better receptor for the pili; The asialoGM1 is present in increased abundance on the surface of cystic fibrosis respiratory ep…	89.1	2.56e-113
FR_cobin_10_k127_4373799_length_102368_cov_78.9985_36	VFG013869	pilO	type IV pilus inner membrane platform protein PilO	Type IV pili	VF0082	Adherence	VFC0001	Pseudomonas stutzeri A1501	0	0	Attaches to host cells, but not to mucin, causing a twitching motility that allows the bacteria to move along the cell surface; biofilm formation	The C-terminal receptor-binding domain of pilin binds to asialoGM1 gangliosides on host cells. Generally, GM1 gangliosides contain a sialic acid moiety. P.aeruginosa produces a neuraminidase which removes sialic acid residues from the GM1 to form the asialoGM1, which is a better receptor for the pili; The asialoGM1 is present in increased abundance on the surface of cystic fibrosis respiratory ep…	88.4	9.89e-129
FR_cobin_10_k127_4373799_length_102368_cov_78.9985_37	VFG013859	pilN	type IV pilus inner membrane platform protein PilN	Type IV pili	VF0082	Adherence	VFC0001	Pseudomonas stutzeri A1501	0	0	Attaches to host cells, but not to mucin, causing a twitching motility that allows the bacteria to move along the cell surface; biofilm formation	The C-terminal receptor-binding domain of pilin binds to asialoGM1 gangliosides on host cells. Generally, GM1 gangliosides contain a sialic acid moiety. P.aeruginosa produces a neuraminidase which removes sialic acid residues from the GM1 to form the asialoGM1, which is a better receptor for the pili; The asialoGM1 is present in increased abundance on the surface of cystic fibrosis respiratory ep…	95.8	4.16e-124
FR_cobin_10_k127_4373799_length_102368_cov_78.9985_38	VFG013845	pilM	type IV pilus inner membrane platform protein PilM	Type IV pili	VF0082	Adherence	VFC0001	Pseudomonas mendocina ymp	0	0	Attaches to host cells, but not to mucin, causing a twitching motility that allows the bacteria to move along the cell surface; biofilm formation	The C-terminal receptor-binding domain of pilin binds to asialoGM1 gangliosides on host cells. Generally, GM1 gangliosides contain a sialic acid moiety. P.aeruginosa produces a neuraminidase which removes sialic acid residues from the GM1 to form the asialoGM1, which is a better receptor for the pili; The asialoGM1 is present in increased abundance on the surface of cystic fibrosis respiratory ep…	91	1.77e-218
FR_cobin_10_k127_4373799_length_102368_cov_78.9985_63	VFG015038	algQ	Alginate regulatory protein AlgQ	Alginate	VF0091	Biofilm	VFC0271	Pseudomonas stutzeri A1501	Mucoid exopolysaccharide	Alginate is a linear polymer of high molecular weight composed of the uronic acids beta-D-mannuronate and its C-5 epimer, alpha-L-guluronate, which are linked by beta-1,4 glycosidic bonds; The early steps in the biosynthesis of alginate to form GDP mannuronic acid require the products of algA and algC to convert fructose-6-phosphate to GDP-mannose and then require the product of algD to convert t…	Allows the bacteria form biofilm; contributes to the persistence of the bacteria in the CF lung: act as an adhesin, preventing the bacteria from being expelled from the lung, and alginate slime layer makes it more difficult for phagocytes to ingest and kill the bacteria	0	92.8	4.84e-101
FR_cobin_10_k127_4373799_length_102368_cov_78.9985_69	VFG014975	algR	alginate biosynthesis regulatory protein AlgR	Alginate	VF0091	Biofilm	VFC0271	Pseudomonas stutzeri A1501	Mucoid exopolysaccharide	Alginate is a linear polymer of high molecular weight composed of the uronic acids beta-D-mannuronate and its C-5 epimer, alpha-L-guluronate, which are linked by beta-1,4 glycosidic bonds; The early steps in the biosynthesis of alginate to form GDP mannuronic acid require the products of algA and algC to convert fructose-6-phosphate to GDP-mannose and then require the product of algD to convert t…	Allows the bacteria form biofilm; contributes to the persistence of the bacteria in the CF lung: act as an adhesin, preventing the bacteria from being expelled from the lung, and alginate slime layer makes it more difficult for phagocytes to ingest and kill the bacteria	0	98.8	1.8e-174
FR_cobin_10_k127_4373799_length_102368_cov_78.9985_70	VFG014983	algZ	sigma factor AlgU	Alginate	VF0091	Biofilm	VFC0271	Pseudomonas stutzeri A1501	Mucoid exopolysaccharide	Alginate is a linear polymer of high molecular weight composed of the uronic acids beta-D-mannuronate and its C-5 epimer, alpha-L-guluronate, which are linked by beta-1,4 glycosidic bonds; The early steps in the biosynthesis of alginate to form GDP mannuronic acid require the products of algA and algC to convert fructose-6-phosphate to GDP-mannose and then require the product of algD to convert t…	Allows the bacteria form biofilm; contributes to the persistence of the bacteria in the CF lung: act as an adhesin, preventing the bacteria from being expelled from the lung, and alginate slime layer makes it more difficult for phagocytes to ingest and kill the bacteria	0	96.9	1.18e-238
FR_cobin_10_k127_4395724_length_105148_cov_80.9997_63	VFG013908	pilT	twitching motility protein PilT	Type IV pili	VF0082	Adherence	VFC0001	Pseudomonas stutzeri A1501	0	0	Attaches to host cells, but not to mucin, causing a twitching motility that allows the bacteria to move along the cell surface; biofilm formation	The C-terminal receptor-binding domain of pilin binds to asialoGM1 gangliosides on host cells. Generally, GM1 gangliosides contain a sialic acid moiety. P.aeruginosa produces a neuraminidase which removes sialic acid residues from the GM1 to form the asialoGM1, which is a better receptor for the pili; The asialoGM1 is present in increased abundance on the surface of cystic fibrosis respiratory ep…	99.4	1.77e-245
FR_cobin_10_k127_4395724_length_105148_cov_80.9997_64	VFG013917	pilU	twitching motility protein PilU	Type IV pili	VF0082	Adherence	VFC0001	Pseudomonas stutzeri A1501	0	0	Attaches to host cells, but not to mucin, causing a twitching motility that allows the bacteria to move along the cell surface; biofilm formation	The C-terminal receptor-binding domain of pilin binds to asialoGM1 gangliosides on host cells. Generally, GM1 gangliosides contain a sialic acid moiety. P.aeruginosa produces a neuraminidase which removes sialic acid residues from the GM1 to form the asialoGM1, which is a better receptor for the pili; The asialoGM1 is present in increased abundance on the surface of cystic fibrosis respiratory ep…	99.7	1.41e-272
FR_cobin_10_k127_4395724_length_105148_cov_80.9997_75	VFG014015	pilG	twitching motility protein PilG	Type IV pili	VF0082	Adherence	VFC0001	Pseudomonas stutzeri A1501	0	0	Attaches to host cells, but not to mucin, causing a twitching motility that allows the bacteria to move along the cell surface; biofilm formation	The C-terminal receptor-binding domain of pilin binds to asialoGM1 gangliosides on host cells. Generally, GM1 gangliosides contain a sialic acid moiety. P.aeruginosa produces a neuraminidase which removes sialic acid residues from the GM1 to form the asialoGM1, which is a better receptor for the pili; The asialoGM1 is present in increased abundance on the surface of cystic fibrosis respiratory ep…	100	1.2e-94
FR_cobin_10_k127_4395724_length_105148_cov_80.9997_76	VFG014028	pilH	twitching motility protein PilH	Type IV pili	VF0082	Adherence	VFC0001	Pseudomonas stutzeri A1501	0	0	Attaches to host cells, but not to mucin, causing a twitching motility that allows the bacteria to move along the cell surface; biofilm formation	The C-terminal receptor-binding domain of pilin binds to asialoGM1 gangliosides on host cells. Generally, GM1 gangliosides contain a sialic acid moiety. P.aeruginosa produces a neuraminidase which removes sialic acid residues from the GM1 to form the asialoGM1, which is a better receptor for the pili; The asialoGM1 is present in increased abundance on the surface of cystic fibrosis respiratory ep…	100	8.19e-84
FR_cobin_10_k127_4395724_length_105148_cov_80.9997_77	VFG014041	pilI	twitching motility protein PilI	Type IV pili	VF0082	Adherence	VFC0001	Pseudomonas stutzeri A1501	0	0	Attaches to host cells, but not to mucin, causing a twitching motility that allows the bacteria to move along the cell surface; biofilm formation	The C-terminal receptor-binding domain of pilin binds to asialoGM1 gangliosides on host cells. Generally, GM1 gangliosides contain a sialic acid moiety. P.aeruginosa produces a neuraminidase which removes sialic acid residues from the GM1 to form the asialoGM1, which is a better receptor for the pili; The asialoGM1 is present in increased abundance on the surface of cystic fibrosis respiratory ep…	93.8	5.6e-123
FR_cobin_10_k127_4395724_length_105148_cov_80.9997_78	VFG014054	pilJ	twitching motility protein PilJ	Type IV pili	VF0082	Adherence	VFC0001	Pseudomonas stutzeri A1501	0	0	Attaches to host cells, but not to mucin, causing a twitching motility that allows the bacteria to move along the cell surface; biofilm formation	The C-terminal receptor-binding domain of pilin binds to asialoGM1 gangliosides on host cells. Generally, GM1 gangliosides contain a sialic acid moiety. P.aeruginosa produces a neuraminidase which removes sialic acid residues from the GM1 to form the asialoGM1, which is a better receptor for the pili; The asialoGM1 is present in increased abundance on the surface of cystic fibrosis respiratory ep…	95.2	0
FR_cobin_10_k127_4395724_length_105148_cov_80.9997_79	VFG014059	pilK	methyltransferase PilK	Type IV pili	VF0082	Adherence	VFC0001	Pseudomonas stutzeri A1501	0	0	Attaches to host cells, but not to mucin, causing a twitching motility that allows the bacteria to move along the cell surface; biofilm formation	The C-terminal receptor-binding domain of pilin binds to asialoGM1 gangliosides on host cells. Generally, GM1 gangliosides contain a sialic acid moiety. P.aeruginosa produces a neuraminidase which removes sialic acid residues from the GM1 to form the asialoGM1, which is a better receptor for the pili; The asialoGM1 is present in increased abundance on the surface of cystic fibrosis respiratory ep…	85.8	2.18e-179
FR_cobin_10_k127_4395724_length_105148_cov_80.9997_80	VFG014072	chpA	still frameshift probable component of chemotactic signal transduction system	Type IV pili	VF0082	Adherence	VFC0001	Pseudomonas stutzeri A1501	0	0	Attaches to host cells, but not to mucin, causing a twitching motility that allows the bacteria to move along the cell surface; biofilm formation	The C-terminal receptor-binding domain of pilin binds to asialoGM1 gangliosides on host cells. Generally, GM1 gangliosides contain a sialic acid moiety. P.aeruginosa produces a neuraminidase which removes sialic acid residues from the GM1 to form the asialoGM1, which is a better receptor for the pili; The asialoGM1 is present in increased abundance on the surface of cystic fibrosis respiratory ep…	80.3	0
FR_cobin_10_k127_4395724_length_105148_cov_80.9997_81	VFG014077	chpB	probable methylesterase	Type IV pili	VF0082	Adherence	VFC0001	Pseudomonas stutzeri A1501	0	0	Attaches to host cells, but not to mucin, causing a twitching motility that allows the bacteria to move along the cell surface; biofilm formation	The C-terminal receptor-binding domain of pilin binds to asialoGM1 gangliosides on host cells. Generally, GM1 gangliosides contain a sialic acid moiety. P.aeruginosa produces a neuraminidase which removes sialic acid residues from the GM1 to form the asialoGM1, which is a better receptor for the pili; The asialoGM1 is present in increased abundance on the surface of cystic fibrosis respiratory ep…	98.3	7.04e-255
FR_cobin_10_k127_4395724_length_105148_cov_80.9997_82	VFG014090	chpC	probable chemotaxis protein	Type IV pili	VF0082	Adherence	VFC0001	Pseudomonas stutzeri A1501	0	0	Attaches to host cells, but not to mucin, causing a twitching motility that allows the bacteria to move along the cell surface; biofilm formation	The C-terminal receptor-binding domain of pilin binds to asialoGM1 gangliosides on host cells. Generally, GM1 gangliosides contain a sialic acid moiety. P.aeruginosa produces a neuraminidase which removes sialic acid residues from the GM1 to form the asialoGM1, which is a better receptor for the pili; The asialoGM1 is present in increased abundance on the surface of cystic fibrosis respiratory ep…	100	4.26e-105
FR_cobin_10_k127_4533323_length_39377_cov_87.0260_11	VFG015012	mucP	metalloprotease protease	Alginate	VF0091	Biofilm	VFC0271	Pseudomonas stutzeri A1501	Mucoid exopolysaccharide	Alginate is a linear polymer of high molecular weight composed of the uronic acids beta-D-mannuronate and its C-5 epimer, alpha-L-guluronate, which are linked by beta-1,4 glycosidic bonds; The early steps in the biosynthesis of alginate to form GDP mannuronic acid require the products of algA and algC to convert fructose-6-phosphate to GDP-mannose and then require the product of algD to convert t…	Allows the bacteria form biofilm; contributes to the persistence of the bacteria in the CF lung: act as an adhesin, preventing the bacteria from being expelled from the lung, and alginate slime layer makes it more difficult for phagocytes to ingest and kill the bacteria	0	92	9.07e-304
FR_cobin_10_k127_5226657_length_44154_cov_81.0012_6	VFG014002	pilS	two-component sensor PilS	Type IV pili	VF0082	Adherence	VFC0001	Pseudomonas stutzeri A1501	0	0	Attaches to host cells, but not to mucin, causing a twitching motility that allows the bacteria to move along the cell surface; biofilm formation	The C-terminal receptor-binding domain of pilin binds to asialoGM1 gangliosides on host cells. Generally, GM1 gangliosides contain a sialic acid moiety. P.aeruginosa produces a neuraminidase which removes sialic acid residues from the GM1 to form the asialoGM1, which is a better receptor for the pili; The asialoGM1 is present in increased abundance on the surface of cystic fibrosis respiratory ep…	94	0
FR_cobin_10_k127_5226657_length_44154_cov_81.0012_7	VFG013993	pilR	two-component response regulator PilR	Type IV pili	VF0082	Adherence	VFC0001	Pseudomonas stutzeri A1501	0	0	Attaches to host cells, but not to mucin, causing a twitching motility that allows the bacteria to move along the cell surface; biofilm formation	The C-terminal receptor-binding domain of pilin binds to asialoGM1 gangliosides on host cells. Generally, GM1 gangliosides contain a sialic acid moiety. P.aeruginosa produces a neuraminidase which removes sialic acid residues from the GM1 to form the asialoGM1, which is a better receptor for the pili; The asialoGM1 is present in increased abundance on the surface of cystic fibrosis respiratory ep…	96.9	2.34e-308
FR_cobin_10_k127_582572_length_75825_cov_81.9893_14	VFG014962	mucD	serine protease MucD precursor	Alginate	VF0091	Biofilm	VFC0271	Pseudomonas stutzeri A1501	Mucoid exopolysaccharide	Alginate is a linear polymer of high molecular weight composed of the uronic acids beta-D-mannuronate and its C-5 epimer, alpha-L-guluronate, which are linked by beta-1,4 glycosidic bonds; The early steps in the biosynthesis of alginate to form GDP mannuronic acid require the products of algA and algC to convert fructose-6-phosphate to GDP-mannose and then require the product of algD to convert t…	Allows the bacteria form biofilm; contributes to the persistence of the bacteria in the CF lung: act as an adhesin, preventing the bacteria from being expelled from the lung, and alginate slime layer makes it more difficult for phagocytes to ingest and kill the bacteria	0	94.3	0
FR_cobin_10_k127_582572_length_75825_cov_81.9893_15	VFG014949	mucC	negative regulator for alginate biosynthesis MucB	Alginate	VF0091	Biofilm	VFC0271	Pseudomonas stutzeri A1501	Mucoid exopolysaccharide	Alginate is a linear polymer of high molecular weight composed of the uronic acids beta-D-mannuronate and its C-5 epimer, alpha-L-guluronate, which are linked by beta-1,4 glycosidic bonds; The early steps in the biosynthesis of alginate to form GDP mannuronic acid require the products of algA and algC to convert fructose-6-phosphate to GDP-mannose and then require the product of algD to convert t…	Allows the bacteria form biofilm; contributes to the persistence of the bacteria in the CF lung: act as an adhesin, preventing the bacteria from being expelled from the lung, and alginate slime layer makes it more difficult for phagocytes to ingest and kill the bacteria	0	80	7.32e-85
FR_cobin_10_k127_582572_length_75825_cov_81.9893_16	VFG014944	mucB	anti-sigma factor MucA, inhibitor of alg gene expression	Alginate	VF0091	Biofilm	VFC0271	Pseudomonas stutzeri A1501	Mucoid exopolysaccharide	Alginate is a linear polymer of high molecular weight composed of the uronic acids beta-D-mannuronate and its C-5 epimer, alpha-L-guluronate, which are linked by beta-1,4 glycosidic bonds; The early steps in the biosynthesis of alginate to form GDP mannuronic acid require the products of algA and algC to convert fructose-6-phosphate to GDP-mannose and then require the product of algD to convert t…	Allows the bacteria form biofilm; contributes to the persistence of the bacteria in the CF lung: act as an adhesin, preventing the bacteria from being expelled from the lung, and alginate slime layer makes it more difficult for phagocytes to ingest and kill the bacteria	0	84.7	5.86e-197
FR_cobin_10_k127_582572_length_75825_cov_81.9893_17	VFG014931	mucA	alkaline metalloproteinase precursor	Alginate	VF0091	Biofilm	VFC0271	Pseudomonas stutzeri A1501	Mucoid exopolysaccharide	Alginate is a linear polymer of high molecular weight composed of the uronic acids beta-D-mannuronate and its C-5 epimer, alpha-L-guluronate, which are linked by beta-1,4 glycosidic bonds; The early steps in the biosynthesis of alginate to form GDP mannuronic acid require the products of algA and algC to convert fructose-6-phosphate to GDP-mannose and then require the product of algD to convert t…	Allows the bacteria form biofilm; contributes to the persistence of the bacteria in the CF lung: act as an adhesin, preventing the bacteria from being expelled from the lung, and alginate slime layer makes it more difficult for phagocytes to ingest and kill the bacteria	0	92.9	2.02e-120
FR_cobin_10_k127_582572_length_75825_cov_81.9893_18	VFG014918	algU	alginate biosynthesis protein AlgZ/FimS	Alginate	VF0091	Biofilm	VFC0271	Pseudomonas stutzeri A1501	Mucoid exopolysaccharide	Alginate is a linear polymer of high molecular weight composed of the uronic acids beta-D-mannuronate and its C-5 epimer, alpha-L-guluronate, which are linked by beta-1,4 glycosidic bonds; The early steps in the biosynthesis of alginate to form GDP mannuronic acid require the products of algA and algC to convert fructose-6-phosphate to GDP-mannose and then require the product of algD to convert t…	Allows the bacteria form biofilm; contributes to the persistence of the bacteria in the CF lung: act as an adhesin, preventing the bacteria from being expelled from the lung, and alginate slime layer makes it more difficult for phagocytes to ingest and kill the bacteria	0	100	2.33e-136
HM3_cobin_40_k127_6739866_length_14950_cov_12.1058_5	VFG007312	flgJ	peptidoglycan hydrolase	Flagella	VF0519	Motility	VFC0204	Vibrio parahaemolyticus RIMD 2210633	0	0	Contributes to the virulence of pathogenic Vibrio through adhesion or biofilm formation	The flagellar regulatory system positively mediates the transcription of diguanylate cyclase CdgD which results in the transcription of a hemagglutinin that enhances intestinal colonization; c-di-GMP directly bound to YcgR interacts with components of the flagellar motor to disrupt flagellar rotation, thereby leading to decreased motility and inducing the biofilm formation	92.8	5.51e-201
FR_cobin_10_k127_582572_length_75825_cov_81.9893_76	VFG014892	algA	phosphomannose isomerase / guanosine 5'-diphospho-D-mannose pyrophosphorylase	Alginate	VF0091	Biofilm	VFC0271	Pseudomonas stutzeri A1501	Mucoid exopolysaccharide	Alginate is a linear polymer of high molecular weight composed of the uronic acids beta-D-mannuronate and its C-5 epimer, alpha-L-guluronate, which are linked by beta-1,4 glycosidic bonds; The early steps in the biosynthesis of alginate to form GDP mannuronic acid require the products of algA and algC to convert fructose-6-phosphate to GDP-mannose and then require the product of algD to convert t…	Allows the bacteria form biofilm; contributes to the persistence of the bacteria in the CF lung: act as an adhesin, preventing the bacteria from being expelled from the lung, and alginate slime layer makes it more difficult for phagocytes to ingest and kill the bacteria	0	97.9	0
FR_cobin_24_k127_3129293_length_9241_cov_74.7160_5	VFG011430	acpXL	acyl carrier protein	LPS	VF0367	Immune modulation	VFC0258	Brucella melitensis bv. 1 str. 16M	Lipopolysaccharide	0	Plays a role in entry and early survival inside macrophages; Resistance to innate-immunity anti-bacterial responses; a modulator of the immune response	The entry and early survival stages of smooth Brucella are lipid-raft-dependent. The entry-gateway seems to include Brucella surface-exposed HSP60-PrPc (cellular prion protein) interaction but also a SR-A (class A scavenger)-lipid-A interaction and is also dependent on the LPS O-chain. And the LPS O-chain ensures the Brucella containing vacuole (BCV) aviodance of fusion with lysosomes transiently…	87	5.01e-40
FR_cobin_50_k127_2875230_length_2426_cov_57.0000_1	VFG046458	tufA	elongation factor Tu	EF-Tu	VF0460	Adherence	VFC0001	Francisella novicida U112	0	0	Surface-expressed elongation factor-Tu (EF-Tu) mediates attachment by interacting with host cell nucleolin	0	86	2.44e-23
FR_cobin_52_k127_2622975_length_5766_cov_40.5506_3	VFG010906	csrA	carbon storage regulator CsrA	CsrA	VF0261	Regulation	VFC0301	Legionella pneumophila subsp. pneumophila str. Philadelphia 1	0	0	Post-transcriptional repression of the transmission regulon	Binds to particular mRNAs at a consensus sequence encompassing the ribosome binding site (RBS), destabilizing the mRNAs and preventing their translation	80.4	5.79e-23
FR_cobin_52_k127_3110085_length_50587_cov_23.8307_1	VFG046459	tufA	elongation factor Tu	EF-Tu	VF0460	Adherence	VFC0001	Francisella philomiragia subsp. philomiragia ATCC 25017	0	0	Surface-expressed elongation factor-Tu (EF-Tu) mediates attachment by interacting with host cell nucleolin	0	87.8	2.41e-18
FR_cobin_52_k127_4556996_length_8969_cov_21.0656_9	VFG046458	tufA	elongation factor Tu	EF-Tu	VF0460	Adherence	VFC0001	Francisella novicida U112	0	0	Surface-expressed elongation factor-Tu (EF-Tu) mediates attachment by interacting with host cell nucleolin	0	89.2	8.7e-17
FR_cobin_55_k127_1704635_length_3524_cov_140.0000_1	VFG046458	tufA	elongation factor Tu	EF-Tu	VF0460	Adherence	VFC0001	Francisella novicida U112	0	0	Surface-expressed elongation factor-Tu (EF-Tu) mediates attachment by interacting with host cell nucleolin	0	80.6	4.94e-14
FR_cobin_74_k127_186161_length_3744_cov_165.4855_6	VFG012103	groEL	chaperonin GroEL	GroEL	VF0594	Adherence	VFC0001	Clostridium thermocellum ATCC 27405	0	GroEL is released extracellularly after heat shock and can be surface associated.	Heat shock protein involved in intestinal colonization	0	82.5	1.07e-16
FR_cobin_74_k127_3436010_length_19297_cov_13.0000_16	VFG050199	wecB	UDP-N-acetylglucosamine 2-epimerase (non-hydrolyzing)	Polysaccharide capsule	VF0659	Immune modulation	VFC0258	Bacillus cereus AH187	0	0	0	0	85.3	4.14e-234
HM1_GDNA17_sbin_17_k141_4057221_length_4458_cov_3.9847_1	VFG046459	tufA	elongation factor Tu	EF-Tu	VF0460	Adherence	VFC0001	Francisella philomiragia subsp. philomiragia ATCC 25017	0	0	Surface-expressed elongation factor-Tu (EF-Tu) mediates attachment by interacting with host cell nucleolin	0	82.4	1.6e-75
HM1_GDNA17_sbin_19_k141_2034260_length_15666_cov_7.3251_1	VFG005898	rfbA	glucose-1-phosphate thymidylyltransferase RfbA	Capsule	VF0144	Immune modulation	VFC0258	Streptococcus sanguinis SK36	0	0	Resistant to complement deposition and masks cell wall-associated complement from being recognized by the complement receptors on phagocytes	0	88	3.75e-25
HM1_GDNA17_sbin_26_k141_1915618_length_38823_cov_7.9908_1	VFG046459	tufA	elongation factor Tu	EF-Tu	VF0460	Adherence	VFC0001	Francisella philomiragia subsp. philomiragia ATCC 25017	0	0	Surface-expressed elongation factor-Tu (EF-Tu) mediates attachment by interacting with host cell nucleolin	0	81.5	5.56e-40
HM1_GDNA17_sbin_26_k141_2726150_length_8263_cov_6.9837_8	VFG046459	tufA	elongation factor Tu	EF-Tu	VF0460	Adherence	VFC0001	Francisella philomiragia subsp. philomiragia ATCC 25017	0	0	Surface-expressed elongation factor-Tu (EF-Tu) mediates attachment by interacting with host cell nucleolin	0	86.4	2.94e-44
HM1_GDNA17_sbin_26_k141_2952146_length_2971_cov_4.9689_6	VFG046458	tufA	elongation factor Tu	EF-Tu	VF0460	Adherence	VFC0001	Francisella novicida U112	0	0	Surface-expressed elongation factor-Tu (EF-Tu) mediates attachment by interacting with host cell nucleolin	0	85.2	2.91e-29
HM1_GDNA17_sbin_26_k141_3225836_length_53932_cov_7.9971_6	VFG001225	pilG	twitching motility protein PilG	Type IV pili	VF0082	Adherence	VFC0001	Pseudomonas aeruginosa PAO1	0	0	Attaches to host cells, but not to mucin, causing a twitching motility that allows the bacteria to move along the cell surface; biofilm formation	The C-terminal receptor-binding domain of pilin binds to asialoGM1 gangliosides on host cells. Generally, GM1 gangliosides contain a sialic acid moiety. P.aeruginosa produces a neuraminidase which removes sialic acid residues from the GM1 to form the asialoGM1, which is a better receptor for the pili; The asialoGM1 is present in increased abundance on the surface of cystic fibrosis respiratory ep…	81.4	6.44e-66
HM1_GDNA17_sbin_26_k141_3723276_length_102970_cov_8.0000_86	VFG013908	pilT	twitching motility protein PilT	Type IV pili	VF0082	Adherence	VFC0001	Pseudomonas stutzeri A1501	0	0	Attaches to host cells, but not to mucin, causing a twitching motility that allows the bacteria to move along the cell surface; biofilm formation	The C-terminal receptor-binding domain of pilin binds to asialoGM1 gangliosides on host cells. Generally, GM1 gangliosides contain a sialic acid moiety. P.aeruginosa produces a neuraminidase which removes sialic acid residues from the GM1 to form the asialoGM1, which is a better receptor for the pili; The asialoGM1 is present in increased abundance on the surface of cystic fibrosis respiratory ep…	81.3	5.71e-203
HM3_cobin_40_k127_6739866_length_14950_cov_12.1058_6	VFG007318	flgI	flagellar P-ring protein precursor FlgI	Flagella	VF0519	Motility	VFC0204	Vibrio parahaemolyticus RIMD 2210633	0	0	Contributes to the virulence of pathogenic Vibrio through adhesion or biofilm formation	The flagellar regulatory system positively mediates the transcription of diguanylate cyclase CdgD which results in the transcription of a hemagglutinin that enhances intestinal colonization; c-di-GMP directly bound to YcgR interacts with components of the flagellar motor to disrupt flagellar rotation, thereby leading to decreased motility and inducing the biofilm formation	97.2	5.44e-245
HM1_GDNA17_sbin_26_k141_85822_length_4605_cov_6.9704_9	VFG046458	tufA	elongation factor Tu	EF-Tu	VF0460	Adherence	VFC0001	Francisella novicida U112	0	0	Surface-expressed elongation factor-Tu (EF-Tu) mediates attachment by interacting with host cell nucleolin	0	86.9	1.47e-30
HM1_GDNA17_sbin_44_k141_2589796_length_4103_cov_51.0000_2	VFG050386	pilT	type IV pilus twitching motility protein PilT	TFP	VF1334	Adherence	VFC0001	Acinetobacter baumannii ACICU	Type IV pili	0	Essential for twitching motility and natural competence, and contribute to host cell adherence	0	81.7	9.17e-205
HM1_GDNA17_sbin_44_k141_3146852_length_8995_cov_61.2920_18	VFG046458	tufA	elongation factor Tu	EF-Tu	VF0460	Adherence	VFC0001	Francisella novicida U112	0	0	Surface-expressed elongation factor-Tu (EF-Tu) mediates attachment by interacting with host cell nucleolin	0	86.4	3.75e-85
HM3_cobin_40_k127_6739866_length_14950_cov_12.1058_7	VFG007324	flgH	flagellar L-ring protein precursor FlgH	Flagella	VF0519	Motility	VFC0204	Vibrio parahaemolyticus RIMD 2210633	0	0	Contributes to the virulence of pathogenic Vibrio through adhesion or biofilm formation	The flagellar regulatory system positively mediates the transcription of diguanylate cyclase CdgD which results in the transcription of a hemagglutinin that enhances intestinal colonization; c-di-GMP directly bound to YcgR interacts with components of the flagellar motor to disrupt flagellar rotation, thereby leading to decreased motility and inducing the biofilm formation	95.4	2.53e-175
HM1_GDNA17_sbin_51_k141_4862818_length_7384_cov_6.4803_1	VFG007660	rmlA	glucose-1-phosphate thymidylyltransferase RfbA	Capsular polysaccharide	VF0624	Immune modulation	VFC0258	Vibrio vulnificus YJ016	0	0	0	0	91.3	1.4e-23
HM1_GDNA17_sbin_56_k141_2821561_length_2542_cov_5.0000_1	VFG042734	vfr	cAMP-regulatory protein	Type IV pili	VF0082	Adherence	VFC0001	Pseudomonas aeruginosa PAO1	0	0	Attaches to host cells, but not to mucin, causing a twitching motility that allows the bacteria to move along the cell surface; biofilm formation	The C-terminal receptor-binding domain of pilin binds to asialoGM1 gangliosides on host cells. Generally, GM1 gangliosides contain a sialic acid moiety. P.aeruginosa produces a neuraminidase which removes sialic acid residues from the GM1 to form the asialoGM1, which is a better receptor for the pili; The asialoGM1 is present in increased abundance on the surface of cystic fibrosis respiratory ep…	88.4	1.01e-50
HM1_GDNA17_sbin_56_k141_5439386_length_11155_cov_6.0000_1	VFG013908	pilT	twitching motility protein PilT	Type IV pili	VF0082	Adherence	VFC0001	Pseudomonas stutzeri A1501	0	0	Attaches to host cells, but not to mucin, causing a twitching motility that allows the bacteria to move along the cell surface; biofilm formation	The C-terminal receptor-binding domain of pilin binds to asialoGM1 gangliosides on host cells. Generally, GM1 gangliosides contain a sialic acid moiety. P.aeruginosa produces a neuraminidase which removes sialic acid residues from the GM1 to form the asialoGM1, which is a better receptor for the pili; The asialoGM1 is present in increased abundance on the surface of cystic fibrosis respiratory ep…	83.4	4.03e-97
HM1_GDNA17_sbin_57_k141_1994690_length_3167_cov_4.1566_6	VFG046458	tufA	elongation factor Tu	EF-Tu	VF0460	Adherence	VFC0001	Francisella novicida U112	0	0	Surface-expressed elongation factor-Tu (EF-Tu) mediates attachment by interacting with host cell nucleolin	0	90.9	2.34e-07
HM1_GDNA17_sbin_5_k141_2004895_length_6484_cov_8.6995_1	VFG046475	tufA	elongation factor Tu	EF-Tu	VF0460	Adherence	VFC0001	Francisella sp. TX077308	0	0	Surface-expressed elongation factor-Tu (EF-Tu) mediates attachment by interacting with host cell nucleolin	0	85.7	1.63e-19
HM1_GDNA17_sbin_60_k141_1404419_length_20331_cov_9.9165_16	VFG013907	pilT	twitching motility protein PilT	Type IV pili	VF0082	Adherence	VFC0001	Pseudomonas mendocina ymp	0	0	Attaches to host cells, but not to mucin, causing a twitching motility that allows the bacteria to move along the cell surface; biofilm formation	The C-terminal receptor-binding domain of pilin binds to asialoGM1 gangliosides on host cells. Generally, GM1 gangliosides contain a sialic acid moiety. P.aeruginosa produces a neuraminidase which removes sialic acid residues from the GM1 to form the asialoGM1, which is a better receptor for the pili; The asialoGM1 is present in increased abundance on the surface of cystic fibrosis respiratory ep…	88.1	3e-216
HM1_GDNA17_sbin_60_k141_910822_length_41487_cov_11.6038_45	VFG013907	pilT	twitching motility protein PilT	Type IV pili	VF0082	Adherence	VFC0001	Pseudomonas mendocina ymp	0	0	Attaches to host cells, but not to mucin, causing a twitching motility that allows the bacteria to move along the cell surface; biofilm formation	The C-terminal receptor-binding domain of pilin binds to asialoGM1 gangliosides on host cells. Generally, GM1 gangliosides contain a sialic acid moiety. P.aeruginosa produces a neuraminidase which removes sialic acid residues from the GM1 to form the asialoGM1, which is a better receptor for the pili; The asialoGM1 is present in increased abundance on the surface of cystic fibrosis respiratory ep…	87.5	1.52e-214
HM1_GDNA18_sbin_31_k141_1534090_length_5809_cov_7.0000_4	VFG041187	ETAE_RS11285	PAAR domain-containing protein	EVP (E. tarda virulent protein)	VF1268	Effector delivery system	VFC0086	Edwardsiella tarda EIB202	0	0	0	0	83.2	4.09e-45
HM1_GDNA18_sbin_34_k141_2494076_length_2131_cov_6.7970_4	VFG013908	pilT	twitching motility protein PilT	Type IV pili	VF0082	Adherence	VFC0001	Pseudomonas stutzeri A1501	0	0	Attaches to host cells, but not to mucin, causing a twitching motility that allows the bacteria to move along the cell surface; biofilm formation	The C-terminal receptor-binding domain of pilin binds to asialoGM1 gangliosides on host cells. Generally, GM1 gangliosides contain a sialic acid moiety. P.aeruginosa produces a neuraminidase which removes sialic acid residues from the GM1 to form the asialoGM1, which is a better receptor for the pili; The asialoGM1 is present in increased abundance on the surface of cystic fibrosis respiratory ep…	84.1	1.98e-35
HM1_GDNA18_sbin_34_k141_4556606_length_1922_cov_3.6429_3	VFG013908	pilT	twitching motility protein PilT	Type IV pili	VF0082	Adherence	VFC0001	Pseudomonas stutzeri A1501	0	0	Attaches to host cells, but not to mucin, causing a twitching motility that allows the bacteria to move along the cell surface; biofilm formation	The C-terminal receptor-binding domain of pilin binds to asialoGM1 gangliosides on host cells. Generally, GM1 gangliosides contain a sialic acid moiety. P.aeruginosa produces a neuraminidase which removes sialic acid residues from the GM1 to form the asialoGM1, which is a better receptor for the pili; The asialoGM1 is present in increased abundance on the surface of cystic fibrosis respiratory ep…	81.5	9.33e-185
HM1_GDNA18_sbin_39_k141_2723356_length_24099_cov_14.6915_23	VFG001223	pilT	twitching motility protein PilT	Type IV pili	VF0082	Adherence	VFC0001	Pseudomonas aeruginosa PAO1	0	0	Attaches to host cells, but not to mucin, causing a twitching motility that allows the bacteria to move along the cell surface; biofilm formation	The C-terminal receptor-binding domain of pilin binds to asialoGM1 gangliosides on host cells. Generally, GM1 gangliosides contain a sialic acid moiety. P.aeruginosa produces a neuraminidase which removes sialic acid residues from the GM1 to form the asialoGM1, which is a better receptor for the pili; The asialoGM1 is present in increased abundance on the surface of cystic fibrosis respiratory ep…	80.8	3e-198
HM1_GDNA18_sbin_44_k141_2713555_length_19221_cov_12.7310_12	VFG013907	pilT	twitching motility protein PilT	Type IV pili	VF0082	Adherence	VFC0001	Pseudomonas mendocina ymp	0	0	Attaches to host cells, but not to mucin, causing a twitching motility that allows the bacteria to move along the cell surface; biofilm formation	The C-terminal receptor-binding domain of pilin binds to asialoGM1 gangliosides on host cells. Generally, GM1 gangliosides contain a sialic acid moiety. P.aeruginosa produces a neuraminidase which removes sialic acid residues from the GM1 to form the asialoGM1, which is a better receptor for the pili; The asialoGM1 is present in increased abundance on the surface of cystic fibrosis respiratory ep…	84.3	5.86e-210
HM1_GDNA18_sbin_44_k141_2713555_length_19221_cov_12.7310_6	VFG014014	pilG	twitching motility protein PilG	Type IV pili	VF0082	Adherence	VFC0001	Pseudomonas mendocina ymp	0	0	Attaches to host cells, but not to mucin, causing a twitching motility that allows the bacteria to move along the cell surface; biofilm formation	The C-terminal receptor-binding domain of pilin binds to asialoGM1 gangliosides on host cells. Generally, GM1 gangliosides contain a sialic acid moiety. P.aeruginosa produces a neuraminidase which removes sialic acid residues from the GM1 to form the asialoGM1, which is a better receptor for the pili; The asialoGM1 is present in increased abundance on the surface of cystic fibrosis respiratory ep…	82.1	5.07e-65
HM1_GDNA18_sbin_4_k141_2963426_length_2215_cov_5.0000_3	VFG046458	tufA	elongation factor Tu	EF-Tu	VF0460	Adherence	VFC0001	Francisella novicida U112	0	0	Surface-expressed elongation factor-Tu (EF-Tu) mediates attachment by interacting with host cell nucleolin	0	85.4	2.48e-19
HM1_GDNA18_sbin_6_k141_2173142_length_54842_cov_28.2105_1	VFG013346	galU	glucosephosphate uridylyltransferase	LOS	VF0044	Immune modulation	VFC0258	Haemophilus influenzae Rd KW20	0	Comprising Lipid A, an inner core of one molecule 3-deoxy-D-manno-oct-2-ulopyranosonic acid (Kdo) and three molecules of heptose, and an outer core composed of a heteropolymer of the neutral sugars glucose and galactose. Substitution of the out core with phosphorylcholine or sialic acid results in the heterogeneity of LPS; Lack O-antigen	Major immunogen; LOS phosphorylcholine (ChoP) may influence invasion via interaction with PAF receptor and stimulates of inflammatory signals; LPS phase variation is characterized by the spontaneous loss and gain of oligosaccharide structures present in the outer core. the phase variable expression of LPS biosynthesis genes promotes evasion of antigen-specific host immune defences and allow colon…	Lic1(lic1A-lic1D) responsible for the addition of phosphorylcholine to LPS. lic1A mediates phase variation (tetranucleotide repeat region); phase-variable gene lic3A encodes an alpha-2,3-sialyltransferase that is responsible for the addition of Neu5Ac to terminal lactose in the LPS, LPS sialylation has been shown to be important for resistance to the killing effectors of normal human serum	80.5	8.34e-15
HM1_GDNA18_sbin_6_k141_2962223_length_22971_cov_28.1389_21	VFG046459	tufA	elongation factor Tu	EF-Tu	VF0460	Adherence	VFC0001	Francisella philomiragia subsp. philomiragia ATCC 25017	0	0	Surface-expressed elongation factor-Tu (EF-Tu) mediates attachment by interacting with host cell nucleolin	0	80.6	2.31e-33
HM1_GDNA19_sbin_18_k141_1203398_length_1125_cov_3.0000_2	VFG049037	cpsG	O9 family phosphomannomutase RfbK1	LPS	VF0561	Immune modulation	VFC0258	Klebsiella pneumoniae JM45	0	0	Resistant to serum complement; also play a role in protecting bacteria from antimicrobial peptides, including polymyxin antibiotics	0	80.6	1.85e-11
HM1_GDNA19_sbin_20_k141_3090540_length_9209_cov_9.1843_8	VFG042942	PD_RS04400	response regulator	Type IV pili	VF1240	Adherence	VFC0001	Xylella fastidiosa Temecula1	0	0	0	0	80.5	9.04e-70
HM1_GDNA19_sbin_20_k141_3098419_length_4315_cov_4.9789_1	VFG046458	tufA	elongation factor Tu	EF-Tu	VF0460	Adherence	VFC0001	Francisella novicida U112	0	0	Surface-expressed elongation factor-Tu (EF-Tu) mediates attachment by interacting with host cell nucleolin	0	86.1	2.01e-44
HM1_GDNA19_sbin_28_k141_1739680_length_3641_cov_6.4686_6	VFG046459	tufA	elongation factor Tu	EF-Tu	VF0460	Adherence	VFC0001	Francisella philomiragia subsp. philomiragia ATCC 25017	0	0	Surface-expressed elongation factor-Tu (EF-Tu) mediates attachment by interacting with host cell nucleolin	0	81.4	5.19e-53
HM1_GDNA19_sbin_28_k141_7235_length_2624_cov_5.9557_1	VFG046459	tufA	elongation factor Tu	EF-Tu	VF0460	Adherence	VFC0001	Francisella philomiragia subsp. philomiragia ATCC 25017	0	0	Surface-expressed elongation factor-Tu (EF-Tu) mediates attachment by interacting with host cell nucleolin	0	81.1	1.99e-45
HM1_GDNA19_sbin_31_k141_296850_length_15449_cov_13.9626_1	VFG046458	tufA	elongation factor Tu	EF-Tu	VF0460	Adherence	VFC0001	Francisella novicida U112	0	0	Surface-expressed elongation factor-Tu (EF-Tu) mediates attachment by interacting with host cell nucleolin	0	81.8	2.15e-19
HM1_GDNA19_sbin_31_k141_3065312_length_23925_cov_14.8734_35	VFG046458	tufA	elongation factor Tu	EF-Tu	VF0460	Adherence	VFC0001	Francisella novicida U112	0	0	Surface-expressed elongation factor-Tu (EF-Tu) mediates attachment by interacting with host cell nucleolin	0	81.8	2.15e-19
HM1_GDNA19_sbin_32_k141_2641874_length_2243_cov_4.8554_2	VFG046459	tufA	elongation factor Tu	EF-Tu	VF0460	Adherence	VFC0001	Francisella philomiragia subsp. philomiragia ATCC 25017	0	0	Surface-expressed elongation factor-Tu (EF-Tu) mediates attachment by interacting with host cell nucleolin	0	83.5	2.69e-77
HM1_GDNA19_sbin_5_k141_3001675_length_7232_cov_8.0000_9	VFG014119	PSPA7_RS30415	NAD-dependent 4,6-dehydratase LegB	LPS	VF0085	Immune modulation	VFC0258	Pseudomonas aeruginosa PA7	0	0	Mediates biological effects including resistance to serum killing and phagocytosis; the binding to normal CFTR (cystic fibrosis transmembrane conductance regulator) and invasion of host cells may make a contribution to virulence in the human eye; internalization by binding to normal CFTR protein expressed by airway epithelial cells followed by desquamation of bacteria-laden epithelial cells, cons…	Binding interaction occurs between the first extracellular loop of CFTR (predicted to be in amino acids 108-117 of the mature protein) and the complete outer portion of the core polysaccharide of the LPS	81.4	1.39e-108
HM1_GDNA20_sbin_3_k141_3222114_length_16818_cov_10.4313_2	VFG013907	pilT	twitching motility protein PilT	Type IV pili	VF0082	Adherence	VFC0001	Pseudomonas mendocina ymp	0	0	Attaches to host cells, but not to mucin, causing a twitching motility that allows the bacteria to move along the cell surface; biofilm formation	The C-terminal receptor-binding domain of pilin binds to asialoGM1 gangliosides on host cells. Generally, GM1 gangliosides contain a sialic acid moiety. P.aeruginosa produces a neuraminidase which removes sialic acid residues from the GM1 to form the asialoGM1, which is a better receptor for the pili; The asialoGM1 is present in increased abundance on the surface of cystic fibrosis respiratory ep…	85.5	3.41e-211
HM1_GDNA20_sbin_3_k141_3222114_length_16818_cov_10.4313_8	VFG001225	pilG	twitching motility protein PilG	Type IV pili	VF0082	Adherence	VFC0001	Pseudomonas aeruginosa PAO1	0	0	Attaches to host cells, but not to mucin, causing a twitching motility that allows the bacteria to move along the cell surface; biofilm formation	The C-terminal receptor-binding domain of pilin binds to asialoGM1 gangliosides on host cells. Generally, GM1 gangliosides contain a sialic acid moiety. P.aeruginosa produces a neuraminidase which removes sialic acid residues from the GM1 to form the asialoGM1, which is a better receptor for the pili; The asialoGM1 is present in increased abundance on the surface of cystic fibrosis respiratory ep…	81.8	3.53e-62
HM1_GDNA20_sbin_9_k141_1526317_length_26243_cov_10.9954_10	VFG013908	pilT	twitching motility protein PilT	Type IV pili	VF0082	Adherence	VFC0001	Pseudomonas stutzeri A1501	0	0	Attaches to host cells, but not to mucin, causing a twitching motility that allows the bacteria to move along the cell surface; biofilm formation	The C-terminal receptor-binding domain of pilin binds to asialoGM1 gangliosides on host cells. Generally, GM1 gangliosides contain a sialic acid moiety. P.aeruginosa produces a neuraminidase which removes sialic acid residues from the GM1 to form the asialoGM1, which is a better receptor for the pili; The asialoGM1 is present in increased abundance on the surface of cystic fibrosis respiratory ep…	82.8	5.35e-206
HM1_GDNA20_sbin_9_k141_1526317_length_26243_cov_10.9954_22	VFG042942	PD_RS04400	response regulator	Type IV pili	VF1240	Adherence	VFC0001	Xylella fastidiosa Temecula1	0	0	0	0	81.4	2.27e-65
HM3_cobin_40_k127_6739866_length_14950_cov_12.1058_8	VFG007330	flgG	flagellar basal-body rod protein FlgG	Flagella	VF0519	Motility	VFC0204	Vibrio parahaemolyticus RIMD 2210633	0	0	Contributes to the virulence of pathogenic Vibrio through adhesion or biofilm formation	The flagellar regulatory system positively mediates the transcription of diguanylate cyclase CdgD which results in the transcription of a hemagglutinin that enhances intestinal colonization; c-di-GMP directly bound to YcgR interacts with components of the flagellar motor to disrupt flagellar rotation, thereby leading to decreased motility and inducing the biofilm formation	100	1.43e-187
HM1_GDNA20_sbin_9_k141_1955370_length_7834_cov_10.0000_7	VFG013948	pilZ	type 4 fimbrial biogenesis protein PilZ	Type IV pili	VF0082	Adherence	VFC0001	Pseudomonas aeruginosa PAO1	0	0	Attaches to host cells, but not to mucin, causing a twitching motility that allows the bacteria to move along the cell surface; biofilm formation	The C-terminal receptor-binding domain of pilin binds to asialoGM1 gangliosides on host cells. Generally, GM1 gangliosides contain a sialic acid moiety. P.aeruginosa produces a neuraminidase which removes sialic acid residues from the GM1 to form the asialoGM1, which is a better receptor for the pili; The asialoGM1 is present in increased abundance on the surface of cystic fibrosis respiratory ep…	82.7	1.36e-62
HM1_GDNA20_sbin_9_k141_2868465_length_6539_cov_9.5259_1	VFG016490	tuf	elongation factor Tu	EF-Tu	VF0877	Adherence	VFC0001	Mycoplasma mycoides subsp. mycoides SC str. PG1	0	0	0	0	83.4	1.6e-85
HM1_GDNA21_sbin_17_k141_1422195_length_10157_cov_4.7949_10	VFG007099	epsE	type II secretion system ATPase GspE	Eps T2SS	VF0613	Effector delivery system	VFC0086	Vibrio vulnificus CMCP6	Extracellular protein secretion	0	V. cholerae causes diarrhea by T2SS-dependent secretion of cholera toxin; V. cholerae exports, via the T2SS, other extracellular factors, including chitinases, proteases, DNase, and pilin, which aid in its ability to successfully occupy diverse ecological niches; Eps T2SS also secretes the three proteins RbmA, RbmC, and Bap1, which are necessary for robust, shear-resistant biofilm formation	0	82.1	3.34e-59
HM1_GDNA21_sbin_17_k141_2204422_length_3605_cov_3.0000_4	VFG013908	pilT	twitching motility protein PilT	Type IV pili	VF0082	Adherence	VFC0001	Pseudomonas stutzeri A1501	0	0	Attaches to host cells, but not to mucin, causing a twitching motility that allows the bacteria to move along the cell surface; biofilm formation	The C-terminal receptor-binding domain of pilin binds to asialoGM1 gangliosides on host cells. Generally, GM1 gangliosides contain a sialic acid moiety. P.aeruginosa produces a neuraminidase which removes sialic acid residues from the GM1 to form the asialoGM1, which is a better receptor for the pili; The asialoGM1 is present in increased abundance on the surface of cystic fibrosis respiratory ep…	82	3.92e-95
HM1_GDNA21_sbin_44_k141_636333_length_14367_cov_13.6951_1	VFG046458	tufA	elongation factor Tu	EF-Tu	VF0460	Adherence	VFC0001	Francisella novicida U112	0	0	Surface-expressed elongation factor-Tu (EF-Tu) mediates attachment by interacting with host cell nucleolin	0	81.8	1.18e-17
HM1_GDNA21_sbin_44_k141_636333_length_14367_cov_13.6951_14	VFG046458	tufA	elongation factor Tu	EF-Tu	VF0460	Adherence	VFC0001	Francisella novicida U112	0	0	Surface-expressed elongation factor-Tu (EF-Tu) mediates attachment by interacting with host cell nucleolin	0	90.9	2.34e-07
HM1_cobin_105_k127_9783119_length_4220_cov_211.0000_1	VFG017814	flgE2	flagellar hook protein	Flagella	VF0114	Motility	VFC0204	Campylobacter jejuni subsp. doylei 269.97	0	A single unsheathed flagellum that is present at each pole; Over 40 genes are involved in C. jejuni flagella biogenesis and assembly	Penetrating the mucus barrier; chemotaxis is also important for intestinal colonization; In the absence of a type III secretion system, the flagellar secretion apparatus appears to secrete several putative virulence proteins including FspA, FlaC and up to eight Cia proteins	0	80.8	2.41e-07
HM1_cobin_10_k127_7309233_length_16313_cov_130.9917_1	VFG047701	carB	carbamoyl phosphate synthase large subunit	Pyrimidine biosynthesis	VF0558	Nutritional/Metabolic factor	VFC0272	Francisella novicida U112	0	0	Mediating bacterial resistance to reactive oxygen species (ROS) that is important for phagosomal escape	0	88	1.52e-09
HM1_cobin_117_k127_13876807_length_4673_cov_40.4239_1	VFG013197	hemB	porphobilinogen synthase	Heme biosynthesis	VF0758	Nutritional/Metabolic factor	VFC0272	Haemophilus somnus 2336	0	0	0	0	81.5	4.59e-11
HM3_cobin_40_k127_6739866_length_14950_cov_12.1058_9	VFG007336	flgF	flagellar basal-body rod protein FlgF	Flagella	VF0519	Motility	VFC0204	Vibrio parahaemolyticus RIMD 2210633	0	0	Contributes to the virulence of pathogenic Vibrio through adhesion or biofilm formation	The flagellar regulatory system positively mediates the transcription of diguanylate cyclase CdgD which results in the transcription of a hemagglutinin that enhances intestinal colonization; c-di-GMP directly bound to YcgR interacts with components of the flagellar motor to disrupt flagellar rotation, thereby leading to decreased motility and inducing the biofilm formation	94.8	6.96e-168
HM1_cobin_117_k127_3171095_length_6335_cov_14.7581_7	VFG001223	pilT	twitching motility protein PilT	Type IV pili	VF0082	Adherence	VFC0001	Pseudomonas aeruginosa PAO1	0	0	Attaches to host cells, but not to mucin, causing a twitching motility that allows the bacteria to move along the cell surface; biofilm formation	The C-terminal receptor-binding domain of pilin binds to asialoGM1 gangliosides on host cells. Generally, GM1 gangliosides contain a sialic acid moiety. P.aeruginosa produces a neuraminidase which removes sialic acid residues from the GM1 to form the asialoGM1, which is a better receptor for the pili; The asialoGM1 is present in increased abundance on the surface of cystic fibrosis respiratory ep…	81.7	3.43e-202
HM1_cobin_117_k127_4278444_length_8073_cov_16.9779_8	VFG046458	tufA	elongation factor Tu	EF-Tu	VF0460	Adherence	VFC0001	Francisella novicida U112	0	0	Surface-expressed elongation factor-Tu (EF-Tu) mediates attachment by interacting with host cell nucleolin	0	85.1	5.22e-21
HM1_cobin_122_k127_17116086_length_6376_cov_37.1575_1	VFG046459	tufA	elongation factor Tu	EF-Tu	VF0460	Adherence	VFC0001	Francisella philomiragia subsp. philomiragia ATCC 25017	0	0	Surface-expressed elongation factor-Tu (EF-Tu) mediates attachment by interacting with host cell nucleolin	0	82.9	2.68e-73
HM1_cobin_129_k127_12896411_length_7223_cov_9.0538_10	VFG016483	tuf	elongation factor Tu	EF-Tu	VF0877	Adherence	VFC0001	Mycoplasma pneumoniae M129	0	0	0	0	81.1	1.24e-16
HM1_cobin_129_k127_13466727_length_19304_cov_8.0000_7	VFG001223	pilT	twitching motility protein PilT	Type IV pili	VF0082	Adherence	VFC0001	Pseudomonas aeruginosa PAO1	0	0	Attaches to host cells, but not to mucin, causing a twitching motility that allows the bacteria to move along the cell surface; biofilm formation	The C-terminal receptor-binding domain of pilin binds to asialoGM1 gangliosides on host cells. Generally, GM1 gangliosides contain a sialic acid moiety. P.aeruginosa produces a neuraminidase which removes sialic acid residues from the GM1 to form the asialoGM1, which is a better receptor for the pili; The asialoGM1 is present in increased abundance on the surface of cystic fibrosis respiratory ep…	83.1	1.26e-206
HM3_cobin_40_k127_9712604_length_21714_cov_10.2210_1	VFG007402	fliR	flagellar biosynthesis protein	Flagella	VF0519	Motility	VFC0204	Vibrio parahaemolyticus RIMD 2210633	0	0	Contributes to the virulence of pathogenic Vibrio through adhesion or biofilm formation	The flagellar regulatory system positively mediates the transcription of diguanylate cyclase CdgD which results in the transcription of a hemagglutinin that enhances intestinal colonization; c-di-GMP directly bound to YcgR interacts with components of the flagellar motor to disrupt flagellar rotation, thereby leading to decreased motility and inducing the biofilm formation	95.8	3e-142
HM3_cobin_40_k127_9712604_length_21714_cov_10.2210_10	VFG007456	fliI	flagellum-specific ATP synthase	Flagella	VF0519	Motility	VFC0204	Vibrio parahaemolyticus RIMD 2210633	0	0	Contributes to the virulence of pathogenic Vibrio through adhesion or biofilm formation	The flagellar regulatory system positively mediates the transcription of diguanylate cyclase CdgD which results in the transcription of a hemagglutinin that enhances intestinal colonization; c-di-GMP directly bound to YcgR interacts with components of the flagellar motor to disrupt flagellar rotation, thereby leading to decreased motility and inducing the biofilm formation	97.9	2.17e-310
HM1_cobin_12_k127_1482641_length_2777_cov_7.0000_3	VFG046458	tufA	elongation factor Tu	EF-Tu	VF0460	Adherence	VFC0001	Francisella novicida U112	0	0	Surface-expressed elongation factor-Tu (EF-Tu) mediates attachment by interacting with host cell nucleolin	0	90.5	2.14e-08
HM1_cobin_138_k127_3102878_length_8010_cov_12.2625_6	VFG013907	pilT	twitching motility protein PilT	Type IV pili	VF0082	Adherence	VFC0001	Pseudomonas mendocina ymp	0	0	Attaches to host cells, but not to mucin, causing a twitching motility that allows the bacteria to move along the cell surface; biofilm formation	The C-terminal receptor-binding domain of pilin binds to asialoGM1 gangliosides on host cells. Generally, GM1 gangliosides contain a sialic acid moiety. P.aeruginosa produces a neuraminidase which removes sialic acid residues from the GM1 to form the asialoGM1, which is a better receptor for the pili; The asialoGM1 is present in increased abundance on the surface of cystic fibrosis respiratory ep…	86.3	1.12e-216
HM1_cobin_138_k127_5451055_length_2760_cov_43.2829_1	VFG046458	tufA	elongation factor Tu	EF-Tu	VF0460	Adherence	VFC0001	Francisella novicida U112	0	0	Surface-expressed elongation factor-Tu (EF-Tu) mediates attachment by interacting with host cell nucleolin	0	96.4	2.06e-13
HM1_cobin_150_k127_12123574_length_9882_cov_42.9589_1	VFG012103	groEL	chaperonin GroEL	GroEL	VF0594	Adherence	VFC0001	Clostridium thermocellum ATCC 27405	0	GroEL is released extracellularly after heat shock and can be surface associated.	Heat shock protein involved in intestinal colonization	0	82.5	1.45e-199
HM1_cobin_152_k127_1780932_length_4112_cov_6.0000_2	VFG001225	pilG	twitching motility protein PilG	Type IV pili	VF0082	Adherence	VFC0001	Pseudomonas aeruginosa PAO1	0	0	Attaches to host cells, but not to mucin, causing a twitching motility that allows the bacteria to move along the cell surface; biofilm formation	The C-terminal receptor-binding domain of pilin binds to asialoGM1 gangliosides on host cells. Generally, GM1 gangliosides contain a sialic acid moiety. P.aeruginosa produces a neuraminidase which removes sialic acid residues from the GM1 to form the asialoGM1, which is a better receptor for the pili; The asialoGM1 is present in increased abundance on the surface of cystic fibrosis respiratory ep…	81.2	2.23e-66
HM1_cobin_152_k127_593350_length_12517_cov_7.0000_12	VFG007639	wbjD/wecB	UDP-N-acetylglucosamine 2-epimerase (non-hydrolyzing)	Capsular polysaccharide	VF0624	Immune modulation	VFC0258	Vibrio vulnificus CMCP6	0	0	0	0	86.4	1.07e-06
HM1_cobin_161_k127_6123042_length_3194_cov_346.9713_1	VFG005997	rfbA	glucose-1-phosphate thymidylyltransferase RfbA	Capsule	VF0144	Immune modulation	VFC0258	Streptococcus mutans UA159	0	0	Resistant to complement deposition and masks cell wall-associated complement from being recognized by the complement receptors on phagocytes	0	80	1.78e-29
HM1_cobin_164_k127_12466881_length_32593_cov_12.1226_14	VFG001225	pilG	twitching motility protein PilG	Type IV pili	VF0082	Adherence	VFC0001	Pseudomonas aeruginosa PAO1	0	0	Attaches to host cells, but not to mucin, causing a twitching motility that allows the bacteria to move along the cell surface; biofilm formation	The C-terminal receptor-binding domain of pilin binds to asialoGM1 gangliosides on host cells. Generally, GM1 gangliosides contain a sialic acid moiety. P.aeruginosa produces a neuraminidase which removes sialic acid residues from the GM1 to form the asialoGM1, which is a better receptor for the pili; The asialoGM1 is present in increased abundance on the surface of cystic fibrosis respiratory ep…	85	7.98e-70
HM1_cobin_164_k127_12466881_length_32593_cov_12.1226_25	VFG013907	pilT	twitching motility protein PilT	Type IV pili	VF0082	Adherence	VFC0001	Pseudomonas mendocina ymp	0	0	Attaches to host cells, but not to mucin, causing a twitching motility that allows the bacteria to move along the cell surface; biofilm formation	The C-terminal receptor-binding domain of pilin binds to asialoGM1 gangliosides on host cells. Generally, GM1 gangliosides contain a sialic acid moiety. P.aeruginosa produces a neuraminidase which removes sialic acid residues from the GM1 to form the asialoGM1, which is a better receptor for the pili; The asialoGM1 is present in increased abundance on the surface of cystic fibrosis respiratory ep…	81.1	3.27e-200
HM3_cobin_40_k127_9712604_length_21714_cov_10.2210_11	VFG007462	fliH	flagellar assembly protein	Flagella	VF0519	Motility	VFC0204	Vibrio parahaemolyticus RIMD 2210633	0	0	Contributes to the virulence of pathogenic Vibrio through adhesion or biofilm formation	The flagellar regulatory system positively mediates the transcription of diguanylate cyclase CdgD which results in the transcription of a hemagglutinin that enhances intestinal colonization; c-di-GMP directly bound to YcgR interacts with components of the flagellar motor to disrupt flagellar rotation, thereby leading to decreased motility and inducing the biofilm formation	94	2.27e-154
HM3_cobin_40_k127_9712604_length_21714_cov_10.2210_12	VFG007468	fliG	flagellar motor protein	Flagella	VF0519	Motility	VFC0204	Vibrio parahaemolyticus RIMD 2210633	0	0	Contributes to the virulence of pathogenic Vibrio through adhesion or biofilm formation	The flagellar regulatory system positively mediates the transcription of diguanylate cyclase CdgD which results in the transcription of a hemagglutinin that enhances intestinal colonization; c-di-GMP directly bound to YcgR interacts with components of the flagellar motor to disrupt flagellar rotation, thereby leading to decreased motility and inducing the biofilm formation	97.2	4.74e-233
HM1_cobin_166_k127_15372157_length_59737_cov_31.6932_38	VFG001223	pilT	twitching motility protein PilT	Type IV pili	VF0082	Adherence	VFC0001	Pseudomonas aeruginosa PAO1	0	0	Attaches to host cells, but not to mucin, causing a twitching motility that allows the bacteria to move along the cell surface; biofilm formation	The C-terminal receptor-binding domain of pilin binds to asialoGM1 gangliosides on host cells. Generally, GM1 gangliosides contain a sialic acid moiety. P.aeruginosa produces a neuraminidase which removes sialic acid residues from the GM1 to form the asialoGM1, which is a better receptor for the pili; The asialoGM1 is present in increased abundance on the surface of cystic fibrosis respiratory ep…	84.3	1.97e-210
HM1_cobin_166_k127_15372157_length_59737_cov_31.6932_46	VFG001225	pilG	twitching motility protein PilG	Type IV pili	VF0082	Adherence	VFC0001	Pseudomonas aeruginosa PAO1	0	0	Attaches to host cells, but not to mucin, causing a twitching motility that allows the bacteria to move along the cell surface; biofilm formation	The C-terminal receptor-binding domain of pilin binds to asialoGM1 gangliosides on host cells. Generally, GM1 gangliosides contain a sialic acid moiety. P.aeruginosa produces a neuraminidase which removes sialic acid residues from the GM1 to form the asialoGM1, which is a better receptor for the pili; The asialoGM1 is present in increased abundance on the surface of cystic fibrosis respiratory ep…	80	5.09e-71
HM3_cobin_40_k127_9712604_length_21714_cov_10.2210_13	VFG007474	fliF	flagellar M-ring protein FliF	Flagella	VF0519	Motility	VFC0204	Vibrio parahaemolyticus RIMD 2210633	0	0	Contributes to the virulence of pathogenic Vibrio through adhesion or biofilm formation	The flagellar regulatory system positively mediates the transcription of diguanylate cyclase CdgD which results in the transcription of a hemagglutinin that enhances intestinal colonization; c-di-GMP directly bound to YcgR interacts with components of the flagellar motor to disrupt flagellar rotation, thereby leading to decreased motility and inducing the biofilm formation	95.9	0
HM1_cobin_166_k127_4630267_length_7525_cov_16.4358_7	VFG046459	tufA	elongation factor Tu	EF-Tu	VF0460	Adherence	VFC0001	Francisella philomiragia subsp. philomiragia ATCC 25017	0	0	Surface-expressed elongation factor-Tu (EF-Tu) mediates attachment by interacting with host cell nucleolin	0	82.1	6.29e-33
HM1_cobin_166_k127_5569837_length_54992_cov_17.3521_61	VFG046458	tufA	elongation factor Tu	EF-Tu	VF0460	Adherence	VFC0001	Francisella novicida U112	0	0	Surface-expressed elongation factor-Tu (EF-Tu) mediates attachment by interacting with host cell nucleolin	0	94.1	9.94e-16
HM1_cobin_172_k127_12345582_length_6061_cov_9.0020_4	VFG041187	ETAE_RS11285	PAAR domain-containing protein	EVP (E. tarda virulent protein)	VF1268	Effector delivery system	VFC0086	Edwardsiella tarda EIB202	0	0	0	0	81.4	4.5e-38
HM1_cobin_172_k127_3154989_length_10405_cov_43.2666_1	VFG050173	hasC	UTP--glucose-1-phosphate uridylyltransferase	Hyaluronic acid (HA) capsule	VF0667	Immune modulation	VFC0258	Bacillus anthracis str. Ames Ancestor	0	0	0	0	87.9	4.52e-14
HM1_cobin_179_k127_10643043_length_3859_cov_9.0000_7	VFG012103	groEL	chaperonin GroEL	GroEL	VF0594	Adherence	VFC0001	Clostridium thermocellum ATCC 27405	0	GroEL is released extracellularly after heat shock and can be surface associated.	Heat shock protein involved in intestinal colonization	0	84.8	9.7e-114
HM1_cobin_179_k127_5010763_length_10160_cov_8.2304_13	VFG005898	rfbA	glucose-1-phosphate thymidylyltransferase RfbA	Capsule	VF0144	Immune modulation	VFC0258	Streptococcus sanguinis SK36	0	0	Resistant to complement deposition and masks cell wall-associated complement from being recognized by the complement receptors on phagocytes	0	86.8	8.86e-24
HM1_cobin_181_k127_15531116_length_2632_cov_13.0000_1	VFG047701	carB	carbamoyl phosphate synthase large subunit	Pyrimidine biosynthesis	VF0558	Nutritional/Metabolic factor	VFC0272	Francisella novicida U112	0	0	Mediating bacterial resistance to reactive oxygen species (ROS) that is important for phagosomal escape	0	82.8	4.71e-29
HM1_cobin_185_k127_4016658_length_4134_cov_13.8276_5	VFG011429	acpXL	acyl carrier protein	LPS	VF0367	Immune modulation	VFC0258	Brucella melitensis bv. 1 str. 16M	Lipopolysaccharide	0	Plays a role in entry and early survival inside macrophages; Resistance to innate-immunity anti-bacterial responses; a modulator of the immune response	The entry and early survival stages of smooth Brucella are lipid-raft-dependent. The entry-gateway seems to include Brucella surface-exposed HSP60-PrPc (cellular prion protein) interaction but also a SR-A (class A scavenger)-lipid-A interaction and is also dependent on the LPS O-chain. And the LPS O-chain ensures the Brucella containing vacuole (BCV) aviodance of fusion with lysosomes transiently…	82.4	6.38e-50
HM3_cobin_40_k127_9712604_length_21714_cov_10.2210_14	VFG007480	fliE	flagellar hook-basal body protein	Flagella	VF0519	Motility	VFC0204	Vibrio parahaemolyticus RIMD 2210633	0	0	Contributes to the virulence of pathogenic Vibrio through adhesion or biofilm formation	The flagellar regulatory system positively mediates the transcription of diguanylate cyclase CdgD which results in the transcription of a hemagglutinin that enhances intestinal colonization; c-di-GMP directly bound to YcgR interacts with components of the flagellar motor to disrupt flagellar rotation, thereby leading to decreased motility and inducing the biofilm formation	94.2	3.49e-63
HM1_cobin_186_k127_17167945_length_41845_cov_69.5052_54	VFG046458	tufA	elongation factor Tu	EF-Tu	VF0460	Adherence	VFC0001	Francisella novicida U112	0	0	Surface-expressed elongation factor-Tu (EF-Tu) mediates attachment by interacting with host cell nucleolin	0	81.6	2.77e-14
HM1_cobin_186_k127_3503527_length_23182_cov_14.0012_23	VFG013908	pilT	twitching motility protein PilT	Type IV pili	VF0082	Adherence	VFC0001	Pseudomonas stutzeri A1501	0	0	Attaches to host cells, but not to mucin, causing a twitching motility that allows the bacteria to move along the cell surface; biofilm formation	The C-terminal receptor-binding domain of pilin binds to asialoGM1 gangliosides on host cells. Generally, GM1 gangliosides contain a sialic acid moiety. P.aeruginosa produces a neuraminidase which removes sialic acid residues from the GM1 to form the asialoGM1, which is a better receptor for the pili; The asialoGM1 is present in increased abundance on the surface of cystic fibrosis respiratory ep…	80.4	6.63e-132
HM1_cobin_193_k127_6636379_length_6084_cov_8.0000_7	VFG016485	tuf	elongation factor Tu	EF-Tu	VF0877	Adherence	VFC0001	Mycoplasma gallisepticum str. R(low)	0	0	0	0	80.4	3.32e-57
HM1_cobin_19_k127_5130120_length_3085_cov_14.9527_3	VFG046458	tufA	elongation factor Tu	EF-Tu	VF0460	Adherence	VFC0001	Francisella novicida U112	0	0	Surface-expressed elongation factor-Tu (EF-Tu) mediates attachment by interacting with host cell nucleolin	0	86.5	3.22e-16
HM1_cobin_21_k127_5382418_length_7163_cov_166.9798_17	VFG046459	tufA	elongation factor Tu	EF-Tu	VF0460	Adherence	VFC0001	Francisella philomiragia subsp. philomiragia ATCC 25017	0	0	Surface-expressed elongation factor-Tu (EF-Tu) mediates attachment by interacting with host cell nucleolin	0	87.9	3.09e-34
HM1_cobin_21_k127_8789474_length_5312_cov_58.0000_1	VFG014119	PSPA7_RS30415	NAD-dependent 4,6-dehydratase LegB	LPS	VF0085	Immune modulation	VFC0258	Pseudomonas aeruginosa PA7	0	0	Mediates biological effects including resistance to serum killing and phagocytosis; the binding to normal CFTR (cystic fibrosis transmembrane conductance regulator) and invasion of host cells may make a contribution to virulence in the human eye; internalization by binding to normal CFTR protein expressed by airway epithelial cells followed by desquamation of bacteria-laden epithelial cells, cons…	Binding interaction occurs between the first extracellular loop of CFTR (predicted to be in amino acids 108-117 of the mature protein) and the complete outer portion of the core polysaccharide of the LPS	85.8	2.54e-151
HM1_cobin_24_k127_3343271_length_8892_cov_8.5411_1	VFG013761	pilA	type 4 fimbrial precursor PilA	Type IV pili	VF0082	Adherence	VFC0001	Pseudomonas aeruginosa PA7	0	0	Attaches to host cells, but not to mucin, causing a twitching motility that allows the bacteria to move along the cell surface; biofilm formation	The C-terminal receptor-binding domain of pilin binds to asialoGM1 gangliosides on host cells. Generally, GM1 gangliosides contain a sialic acid moiety. P.aeruginosa produces a neuraminidase which removes sialic acid residues from the GM1 to form the asialoGM1, which is a better receptor for the pili; The asialoGM1 is present in increased abundance on the surface of cystic fibrosis respiratory ep…	85.7	2.51e-07
HM1_cobin_2_k127_15648743_length_1512_cov_33.9011_2	VFG010906	csrA	carbon storage regulator CsrA	CsrA	VF0261	Regulation	VFC0301	Legionella pneumophila subsp. pneumophila str. Philadelphia 1	0	0	Post-transcriptional repression of the transmission regulon	Binds to particular mRNAs at a consensus sequence encompassing the ribosome binding site (RBS), destabilizing the mRNAs and preventing their translation	88.1	8.84e-31
HM1_cobin_38_k127_2043448_length_16206_cov_18.1136_1	VFG046458	tufA	elongation factor Tu	EF-Tu	VF0460	Adherence	VFC0001	Francisella novicida U112	0	0	Surface-expressed elongation factor-Tu (EF-Tu) mediates attachment by interacting with host cell nucleolin	0	87.2	1.28e-18
HM1_cobin_38_k127_4707713_length_21187_cov_12.9595_1	VFG046458	tufA	elongation factor Tu	EF-Tu	VF0460	Adherence	VFC0001	Francisella novicida U112	0	0	Surface-expressed elongation factor-Tu (EF-Tu) mediates attachment by interacting with host cell nucleolin	0	87.2	1.28e-18
HM1_cobin_40_k127_5374855_length_9194_cov_20.2419_7	VFG046458	tufA	elongation factor Tu	EF-Tu	VF0460	Adherence	VFC0001	Francisella novicida U112	0	0	Surface-expressed elongation factor-Tu (EF-Tu) mediates attachment by interacting with host cell nucleolin	0	81.6	2.35e-16
HM1_cobin_46_k127_15951079_length_11438_cov_12.0198_1	VFG046458	tufA	elongation factor Tu	EF-Tu	VF0460	Adherence	VFC0001	Francisella novicida U112	0	0	Surface-expressed elongation factor-Tu (EF-Tu) mediates attachment by interacting with host cell nucleolin	0	80	6.84e-35
HM1_cobin_4_k127_10868213_length_1693_cov_50.0000_3	VFG047705	carB	carbamoyl phosphate synthase large subunit	Pyrimidine biosynthesis	VF0558	Nutritional/Metabolic factor	VFC0272	Francisella tularensis subsp. holarctica OSU18	0	0	Mediating bacterial resistance to reactive oxygen species (ROS) that is important for phagosomal escape	0	81.8	2.66e-07
HM1_cobin_56_k127_8124588_length_3515_cov_38.3447_1	VFG013837	pilM	type IV pilus inner membrane platform protein PilM	Type IV pili	VF0082	Adherence	VFC0001	Pseudomonas syringae pv. tomato str. DC3000	0	0	Attaches to host cells, but not to mucin, causing a twitching motility that allows the bacteria to move along the cell surface; biofilm formation	The C-terminal receptor-binding domain of pilin binds to asialoGM1 gangliosides on host cells. Generally, GM1 gangliosides contain a sialic acid moiety. P.aeruginosa produces a neuraminidase which removes sialic acid residues from the GM1 to form the asialoGM1, which is a better receptor for the pili; The asialoGM1 is present in increased abundance on the surface of cystic fibrosis respiratory ep…	88.9	1.32e-09
HM1_cobin_57_k127_2520678_length_4184_cov_33.0000_1	VFG046458	tufA	elongation factor Tu	EF-Tu	VF0460	Adherence	VFC0001	Francisella novicida U112	0	0	Surface-expressed elongation factor-Tu (EF-Tu) mediates attachment by interacting with host cell nucleolin	0	87.9	9.01e-15
HM1_cobin_74_k127_11615593_length_5409_cov_10.0000_6	VFG002475	tssC-5	Type VI secretion system protein TssC	T6SS-1	VF0429	Effector delivery system	VFC0086	Burkholderia pseudomallei K96243	0	0	Essential for virulence and plays an important role in the intracellular lifestyle of B. pseudomallei; In B. mallei, the T6SS cluster homologous to B. pseudomallei T6SS-1, is important for actin-based motility, multinucleated giant cell formation, intracellular growth in murine macrophages, and virulence in hamsters	0	83.3	1.53e-08
HM1_cobin_99_k127_14893102_length_1009_cov_13.0000_2	VFG000077	clpP	ATP-dependent Clp protease proteolytic subunit	ClpP	VF0074	Stress survival	VFC0282	Listeria monocytogenes EGD-e	0	0	Serine protease involved in proteolysis and is required for growth under stress conditions	0	83.3	1.4e-14
HM3_GDNA22_sbin_21_k141_101587_length_4766_cov_4.9126_1	VFG007660	rmlA	glucose-1-phosphate thymidylyltransferase RfbA	Capsular polysaccharide	VF0624	Immune modulation	VFC0258	Vibrio vulnificus YJ016	0	0	0	0	90.2	8.42e-25
HM3_GDNA23_sbin_10_k141_408501_length_2451_cov_6.0000_1	VFG042736	rpoN	RNA polymerase factor sigma-54	Type IV pili	VF0082	Adherence	VFC0001	Pseudomonas aeruginosa PAO1	0	0	Attaches to host cells, but not to mucin, causing a twitching motility that allows the bacteria to move along the cell surface; biofilm formation	The C-terminal receptor-binding domain of pilin binds to asialoGM1 gangliosides on host cells. Generally, GM1 gangliosides contain a sialic acid moiety. P.aeruginosa produces a neuraminidase which removes sialic acid residues from the GM1 to form the asialoGM1, which is a better receptor for the pili; The asialoGM1 is present in increased abundance on the surface of cystic fibrosis respiratory ep…	80.4	2.24e-45
HM3_GDNA23_sbin_10_k141_57459_length_2185_cov_4.0000_1	VFG049189	clpV	ATP-dependent chaperone ClpB	T6SS-II	VF0783	Effector delivery system	VFC0086	Klebsiella oxytoca E718	0	0	0	0	86.9	1.23e-30
HM3_GDNA23_sbin_10_k141_884073_length_3329_cov_7.3181_5	VFG013908	pilT	twitching motility protein PilT	Type IV pili	VF0082	Adherence	VFC0001	Pseudomonas stutzeri A1501	0	0	Attaches to host cells, but not to mucin, causing a twitching motility that allows the bacteria to move along the cell surface; biofilm formation	The C-terminal receptor-binding domain of pilin binds to asialoGM1 gangliosides on host cells. Generally, GM1 gangliosides contain a sialic acid moiety. P.aeruginosa produces a neuraminidase which removes sialic acid residues from the GM1 to form the asialoGM1, which is a better receptor for the pili; The asialoGM1 is present in increased abundance on the surface of cystic fibrosis respiratory ep…	81.5	5.9e-129
HM3_cobin_40_k127_9712604_length_21714_cov_10.2210_15	VFG007486	fleR/flrC	sigma-54 dependent response regulator	Flagella	VF0519	Motility	VFC0204	Vibrio parahaemolyticus RIMD 2210633	0	0	Contributes to the virulence of pathogenic Vibrio through adhesion or biofilm formation	The flagellar regulatory system positively mediates the transcription of diguanylate cyclase CdgD which results in the transcription of a hemagglutinin that enhances intestinal colonization; c-di-GMP directly bound to YcgR interacts with components of the flagellar motor to disrupt flagellar rotation, thereby leading to decreased motility and inducing the biofilm formation	95.9	0
HM3_GDNA23_sbin_1_k141_2432975_length_4594_cov_7.0000_5	VFG013948	pilZ	type 4 fimbrial biogenesis protein PilZ	Type IV pili	VF0082	Adherence	VFC0001	Pseudomonas aeruginosa PAO1	0	0	Attaches to host cells, but not to mucin, causing a twitching motility that allows the bacteria to move along the cell surface; biofilm formation	The C-terminal receptor-binding domain of pilin binds to asialoGM1 gangliosides on host cells. Generally, GM1 gangliosides contain a sialic acid moiety. P.aeruginosa produces a neuraminidase which removes sialic acid residues from the GM1 to form the asialoGM1, which is a better receptor for the pili; The asialoGM1 is present in increased abundance on the surface of cystic fibrosis respiratory ep…	82.6	4.73e-63
HM3_GDNA23_sbin_1_k141_55487_length_7847_cov_7.0703_18	VFG046458	tufA	elongation factor Tu	EF-Tu	VF0460	Adherence	VFC0001	Francisella novicida U112	0	0	Surface-expressed elongation factor-Tu (EF-Tu) mediates attachment by interacting with host cell nucleolin	0	85	1.06e-44
HM3_GDNA23_sbin_1_k141_854619_length_4526_cov_4.9656_6	VFG042942	PD_RS04400	response regulator	Type IV pili	VF1240	Adherence	VFC0001	Xylella fastidiosa Temecula1	0	0	0	0	82.4	6.81e-67
HM3_GDNA23_sbin_5_k141_1930277_length_7376_cov_24.9537_1	VFG046458	tufA	elongation factor Tu	EF-Tu	VF0460	Adherence	VFC0001	Francisella novicida U112	0	0	Surface-expressed elongation factor-Tu (EF-Tu) mediates attachment by interacting with host cell nucleolin	0	84.1	6.27e-18
HM3_GDNA23_sbin_5_k141_938574_length_3007_cov_47.0000_1	VFG046458	tufA	elongation factor Tu	EF-Tu	VF0460	Adherence	VFC0001	Francisella novicida U112	0	0	Surface-expressed elongation factor-Tu (EF-Tu) mediates attachment by interacting with host cell nucleolin	0	84.1	6.27e-18
HM3_GDNA24_sbin_12_k141_3002763_length_14166_cov_5.9843_1	VFG046459	tufA	elongation factor Tu	EF-Tu	VF0460	Adherence	VFC0001	Francisella philomiragia subsp. philomiragia ATCC 25017	0	0	Surface-expressed elongation factor-Tu (EF-Tu) mediates attachment by interacting with host cell nucleolin	0	82.1	7.93e-17
HM3_GDNA25_sbin_2_k141_568598_length_4550_cov_4.0420_6	VFG011430	acpXL	acyl carrier protein	LPS	VF0367	Immune modulation	VFC0258	Brucella melitensis bv. 1 str. 16M	Lipopolysaccharide	0	Plays a role in entry and early survival inside macrophages; Resistance to innate-immunity anti-bacterial responses; a modulator of the immune response	The entry and early survival stages of smooth Brucella are lipid-raft-dependent. The entry-gateway seems to include Brucella surface-exposed HSP60-PrPc (cellular prion protein) interaction but also a SR-A (class A scavenger)-lipid-A interaction and is also dependent on the LPS O-chain. And the LPS O-chain ensures the Brucella containing vacuole (BCV) aviodance of fusion with lysosomes transiently…	89.3	4.85e-41
HM3_GDNA26_sbin_11_k141_1905789_length_3114_cov_4.8328_1	VFG002365	gmd	GDP-mannose 4,6-dehydratase	O-antigen	VF0392	Immune modulation	VFC0258	Yersinia enterocolitica subsp. enterocolitica 8081	0	0	LPS O antigen mutants were severely impaired in their ability to colonize the Peyer's patches and did not colonize spleen and liver. The absence of O antigen in the outer membrane affects the expression of other Yersinia virulence factors.	0	81.8	2.02e-07
HM3_GDNA26_sbin_6_k141_2252318_length_40875_cov_18.9806_1	VFG046458	tufA	elongation factor Tu	EF-Tu	VF0460	Adherence	VFC0001	Francisella novicida U112	0	0	Surface-expressed elongation factor-Tu (EF-Tu) mediates attachment by interacting with host cell nucleolin	0	84.1	6.27e-18
HM3_GDNA26_sbin_6_k141_2268988_length_20854_cov_17.9819_1	VFG046458	tufA	elongation factor Tu	EF-Tu	VF0460	Adherence	VFC0001	Francisella novicida U112	0	0	Surface-expressed elongation factor-Tu (EF-Tu) mediates attachment by interacting with host cell nucleolin	0	84.1	6.27e-18
HM3_cobin_40_k127_10875093_length_16761_cov_9.0000_13	VFG043139	VP_RS22390	bifunctional diguanylate cyclase/phosphodiesterase	Lateral flagella	VF0625	Biofilm	VFC0271	Vibrio parahaemolyticus RIMD 2210633	0	0	0	0	88.1	0
HM3_cobin_40_k127_11105109_length_32594_cov_10.1549_10	VFG006946	mshL	MSHA biogenesis protein MshL	MSHA pili	VF0515	Adherence	VFC0001	Vibrio parahaemolyticus RIMD 2210633	Mannose-sensitive hemagglutinin pili	0	Plays important role in biofilm formation; crucial for surface selection, irreversible attachment, and ultimately microcolony formation	0	96	0
HM3_cobin_40_k127_11105109_length_32594_cov_10.1549_11	VFG006952	mshM	MSHA biogenesis protein MshM	MSHA pili	VF0515	Adherence	VFC0001	Vibrio parahaemolyticus RIMD 2210633	Mannose-sensitive hemagglutinin pili	0	Plays important role in biofilm formation; crucial for surface selection, irreversible attachment, and ultimately microcolony formation	0	95.7	1.13e-198
HM3_cobin_40_k127_11105109_length_32594_cov_10.1549_13	VFG006964	mshE	MSHA biogenesis protein MshE	MSHA pili	VF0515	Adherence	VFC0001	Vibrio parahaemolyticus RIMD 2210633	Mannose-sensitive hemagglutinin pili	0	Plays important role in biofilm formation; crucial for surface selection, irreversible attachment, and ultimately microcolony formation	0	94.9	0
HM3_cobin_40_k127_11105109_length_32594_cov_10.1549_14	VFG006970	mshG	MSHA biogenesis protein MshG	MSHA pili	VF0515	Adherence	VFC0001	Vibrio parahaemolyticus RIMD 2210633	Mannose-sensitive hemagglutinin pili	0	Plays important role in biofilm formation; crucial for surface selection, irreversible attachment, and ultimately microcolony formation	0	94.6	2.19e-264
HM3_cobin_40_k127_11105109_length_32594_cov_10.1549_17	VFG006988	mshA	MSHA pilin protein MshA	MSHA pili	VF0515	Adherence	VFC0001	Vibrio parahaemolyticus RIMD 2210633	Mannose-sensitive hemagglutinin pili	0	Plays important role in biofilm formation; crucial for surface selection, irreversible attachment, and ultimately microcolony formation	0	98.7	3.98e-48
HM3_cobin_40_k127_11105109_length_32594_cov_10.1549_6	VFG006922	mshH	MSHA biogenesis protein MshH	MSHA pili	VF0515	Adherence	VFC0001	Vibrio parahaemolyticus RIMD 2210633	Mannose-sensitive hemagglutinin pili	0	Plays important role in biofilm formation; crucial for surface selection, irreversible attachment, and ultimately microcolony formation	0	95.2	0
HM3_cobin_40_k127_11105109_length_32594_cov_10.1549_7	VFG006928	mshI	MSHA biogenesis protein MshI	MSHA pili	VF0515	Adherence	VFC0001	Vibrio parahaemolyticus RIMD 2210633	Mannose-sensitive hemagglutinin pili	0	Plays important role in biofilm formation; crucial for surface selection, irreversible attachment, and ultimately microcolony formation	0	90.4	2.96e-311
HM3_cobin_40_k127_11105109_length_32594_cov_10.1549_8	VFG006934	mshJ	MSHA biogenesis protein MshJ	MSHA pili	VF0515	Adherence	VFC0001	Vibrio parahaemolyticus RIMD 2210633	Mannose-sensitive hemagglutinin pili	0	Plays important role in biofilm formation; crucial for surface selection, irreversible attachment, and ultimately microcolony formation	0	87.5	1.44e-130
HM3_cobin_40_k127_11105109_length_32594_cov_10.1549_9	VFG006940	mshK	MSHA biogenesis protein MshK	MSHA pili	VF0515	Adherence	VFC0001	Vibrio parahaemolyticus RIMD 2210633	Mannose-sensitive hemagglutinin pili	0	Plays important role in biofilm formation; crucial for surface selection, irreversible attachment, and ultimately microcolony formation	0	81.8	1.55e-60
HM3_cobin_40_k127_11125372_length_7115_cov_9.0488_3	VFG044173	fecE	Fe(3+) dicitrate ABC transporter ATP-binding protein FecE	Vibrioferrin	VF0631	Nutritional/Metabolic factor	VFC0272	Vibrio parahaemolyticus RIMD 2210633	0	0	0	0	98.8	1.67e-182
HM3_cobin_40_k127_11125372_length_7115_cov_9.0488_4	VFG044174	VP_RS23070	iron chelate uptake ABC transporter family permease subunit	Vibrioferrin	VF0631	Nutritional/Metabolic factor	VFC0272	Vibrio parahaemolyticus RIMD 2210633	0	0	0	0	97.5	6.36e-217
HM3_cobin_40_k127_11125372_length_7115_cov_9.0488_5	VFG044175	VP_RS23075	iron chelate uptake ABC transporter family permease subunit	Vibrioferrin	VF0631	Nutritional/Metabolic factor	VFC0272	Vibrio parahaemolyticus RIMD 2210633	0	0	0	0	88.9	1.07e-95
HM3_cobin_40_k127_11225790_length_5368_cov_12.0008_1	VFG047701	carB	carbamoyl phosphate synthase large subunit	Pyrimidine biosynthesis	VF0558	Nutritional/Metabolic factor	VFC0272	Francisella novicida U112	0	0	Mediating bacterial resistance to reactive oxygen species (ROS) that is important for phagosomal escape	0	85	2.83e-19
HM3_cobin_40_k127_11414468_length_8843_cov_12.9905_1	VFG043139	VP_RS22390	bifunctional diguanylate cyclase/phosphodiesterase	Lateral flagella	VF0625	Biofilm	VFC0271	Vibrio parahaemolyticus RIMD 2210633	0	0	0	0	87.1	8.62e-113
HM3_cobin_40_k127_11414468_length_8843_cov_12.9905_2	VFG043140	VP_RS22395	transporter substrate-binding domain-containing protein	Lateral flagella	VF0625	Biofilm	VFC0271	Vibrio parahaemolyticus RIMD 2210633	0	0	0	0	90.3	1.26e-205
HM3_cobin_40_k127_11414468_length_8843_cov_12.9905_3	VFG043141	VP_RS22400	aminotransferase class V-fold PLP-dependent enzyme	Lateral flagella	VF0625	Biofilm	VFC0271	Vibrio parahaemolyticus RIMD 2210633	0	0	0	0	86.1	0
HM3_cobin_40_k127_11417386_length_39919_cov_8.0000_13	VFG043165	VP_RS22610	OmpA family protein	Lateral flagella	VF0625	Biofilm	VFC0271	Vibrio parahaemolyticus RIMD 2210633	0	0	0	0	92.4	1.39e-219
HM3_cobin_40_k127_11417386_length_39919_cov_8.0000_14	VFG043164	motA	flagellar motor stator protein MotA	Lateral flagella	VF0625	Biofilm	VFC0271	Vibrio parahaemolyticus RIMD 2210633	0	0	0	0	95.1	6.29e-198
HM3_cobin_40_k127_11417386_length_39919_cov_8.0000_15	VFG043163	lafS	lateral flagellar system RNA polymerase sigma factor LafS	Lateral flagella	VF0625	Biofilm	VFC0271	Vibrio parahaemolyticus RIMD 2210633	0	0	0	0	93.4	2.42e-160
HM3_cobin_40_k127_11417386_length_39919_cov_8.0000_16	VFG043162	VP_RS22595	flagellar basal body-associated FliL family protein	Lateral flagella	VF0625	Biofilm	VFC0271	Vibrio parahaemolyticus RIMD 2210633	0	0	0	0	89.8	1.75e-102
HM3_cobin_40_k127_11417386_length_39919_cov_8.0000_18	VFG043160	VP_RS22585	hypothetical protein	Lateral flagella	VF0625	Biofilm	VFC0271	Vibrio parahaemolyticus RIMD 2210633	0	0	0	0	90.6	9.11e-65
HM3_cobin_40_k127_11417386_length_39919_cov_8.0000_19	VFG043159	fliS	flagellar export chaperone FliS	Lateral flagella	VF0625	Biofilm	VFC0271	Vibrio parahaemolyticus RIMD 2210633	0	0	0	0	96.1	4.27e-87
HM3_cobin_40_k127_11417386_length_39919_cov_8.0000_20	VFG043158	fliD	flagellar filament capping protein FliD	Lateral flagella	VF0625	Biofilm	VFC0271	Vibrio parahaemolyticus RIMD 2210633	0	0	0	0	88.5	1e-263
HM3_cobin_40_k127_11417386_length_39919_cov_8.0000_22	VFG043157	lafA	lateral flagellin LafA	Lateral flagella	VF0625	Biofilm	VFC0271	Vibrio parahaemolyticus RIMD 2210633	0	0	0	0	94.4	1.03e-175
HM3_cobin_40_k127_11417386_length_39919_cov_8.0000_24	VFG043156	flhA	flagellar biosynthesis protein FlhA	Lateral flagella	VF0625	Biofilm	VFC0271	Vibrio parahaemolyticus RIMD 2210633	0	0	0	0	93.8	0
HM3_cobin_40_k127_11417386_length_39919_cov_8.0000_25	VFG043155	flhB	flagellar type III secretion system protein FlhB	Lateral flagella	VF0625	Biofilm	VFC0271	Vibrio parahaemolyticus RIMD 2210633	0	0	0	0	92.5	7.14e-247
HM3_cobin_40_k127_11417386_length_39919_cov_8.0000_26	VFG043154	fliR	flagellar biosynthetic protein FliR	Lateral flagella	VF0625	Biofilm	VFC0271	Vibrio parahaemolyticus RIMD 2210633	0	0	0	0	91.9	6.3e-164
HM3_cobin_40_k127_11417386_length_39919_cov_8.0000_27	VFG043153	fliQ	flagellar biosynthesis protein FliQ	Lateral flagella	VF0625	Biofilm	VFC0271	Vibrio parahaemolyticus RIMD 2210633	0	0	0	0	95.5	1.05e-53
HM3_cobin_40_k127_11417386_length_39919_cov_8.0000_28	VFG043152	fliP	flagellar type III secretion system pore protein FliP	Lateral flagella	VF0625	Biofilm	VFC0271	Vibrio parahaemolyticus RIMD 2210633	0	0	0	0	96	2.57e-160
HM3_cobin_40_k127_11417386_length_39919_cov_8.0000_29	VFG043151	fliN	flagellar motor switch protein FliN	Lateral flagella	VF0625	Biofilm	VFC0271	Vibrio parahaemolyticus RIMD 2210633	0	0	0	0	91.9	4.02e-76
HM3_cobin_40_k127_11417386_length_39919_cov_8.0000_30	VFG043150	VP_RS22525	flagellar motor switch protein FliM	Lateral flagella	VF0625	Biofilm	VFC0271	Vibrio parahaemolyticus RIMD 2210633	0	0	0	0	83.8	1.29e-163
HM3_cobin_40_k127_11417386_length_39919_cov_8.0000_32	VFG043148	VP_RS22515	sigma-54 dependent transcriptional regulator	Lateral flagella	VF0625	Biofilm	VFC0271	Vibrio parahaemolyticus RIMD 2210633	0	0	0	0	96.8	7.30e-311
HM3_cobin_40_k127_11417386_length_39919_cov_8.0000_33	VFG043147	fliE	flagellar hook-basal body complex protein FliE	Lateral flagella	VF0625	Biofilm	VFC0271	Vibrio parahaemolyticus RIMD 2210633	0	0	0	0	95.8	1.22e-70
HM3_cobin_40_k127_11417386_length_39919_cov_8.0000_34	VFG043146	fliF	flagellar M-ring protein FliF	Lateral flagella	VF0625	Biofilm	VFC0271	Vibrio parahaemolyticus RIMD 2210633	0	0	0	0	93.3	0
HM3_cobin_40_k127_11417386_length_39919_cov_8.0000_35	VFG043145	VP_RS22500	flagellar motor switch protein FliG	Lateral flagella	VF0625	Biofilm	VFC0271	Vibrio parahaemolyticus RIMD 2210633	0	0	0	0	96.2	6.45e-229
HM3_cobin_40_k127_11417386_length_39919_cov_8.0000_36	VFG043144	VP_RS22495	flagellar assembly protein H	Lateral flagella	VF0625	Biofilm	VFC0271	Vibrio parahaemolyticus RIMD 2210633	0	0	0	0	92.4	1.98e-129
HM3_cobin_40_k127_11417386_length_39919_cov_8.0000_37	VFG043143	fliI	flagellar protein export ATPase FliI	Lateral flagella	VF0625	Biofilm	VFC0271	Vibrio parahaemolyticus RIMD 2210633	0	0	0	0	95.5	0
HM3_cobin_40_k127_11417386_length_39919_cov_8.0000_38	VFG043142	fliJ	flagellar export protein FliJ	Lateral flagella	VF0625	Biofilm	VFC0271	Vibrio parahaemolyticus RIMD 2210633	0	0	0	0	90.4	9.02e-84
HM3_cobin_40_k127_1157169_length_12846_cov_64.0767_1	VFG044183	VP_RS23115	type III PLP-dependent enzyme	Vibrioferrin	VF0631	Nutritional/Metabolic factor	VFC0272	Vibrio parahaemolyticus RIMD 2210633	0	0	0	0	95.9	2.26e-59
HM3_cobin_40_k127_1157169_length_12846_cov_64.0767_10	VFG044175	VP_RS23075	iron chelate uptake ABC transporter family permease subunit	Vibrioferrin	VF0631	Nutritional/Metabolic factor	VFC0272	Vibrio parahaemolyticus RIMD 2210633	0	0	0	0	94.9	1.61e-138
HM3_cobin_40_k127_1157169_length_12846_cov_64.0767_2	VFG044183	VP_RS23115	type III PLP-dependent enzyme	Vibrioferrin	VF0631	Nutritional/Metabolic factor	VFC0272	Vibrio parahaemolyticus RIMD 2210633	0	0	0	0	97.2	5.55e-41
HM3_cobin_40_k127_1157169_length_12846_cov_64.0767_3	VFG044182	VP_RS23110	siderophore biosynthesis protein PvsD	Vibrioferrin	VF0631	Nutritional/Metabolic factor	VFC0272	Vibrio parahaemolyticus RIMD 2210633	0	0	0	0	97.7	0
HM3_cobin_40_k127_1157169_length_12846_cov_64.0767_5	VFG044180	VP_RS23100	siderophore biosynthesis protein PsvB	Vibrioferrin	VF0631	Nutritional/Metabolic factor	VFC0272	Vibrio parahaemolyticus RIMD 2210633	0	0	0	0	95.7	0
HM3_cobin_40_k127_1157169_length_12846_cov_64.0767_6	VFG044179	VP_RS23095	hypothetical protein	Vibrioferrin	VF0631	Nutritional/Metabolic factor	VFC0272	Vibrio parahaemolyticus RIMD 2210633	0	0	0	0	95.8	1.15e-289
HM3_cobin_40_k127_1157169_length_12846_cov_64.0767_7	VFG044178	VP_RS23090	TonB-dependent siderophore receptor	Vibrioferrin	VF0631	Nutritional/Metabolic factor	VFC0272	Vibrio parahaemolyticus RIMD 2210633	0	0	0	0	97.6	0
HM3_cobin_40_k127_1157169_length_12846_cov_64.0767_8	VFG044177	pvuA	TonB-dependent siderophore vibrioferrin receptor PvuA	Vibrioferrin	VF0631	Nutritional/Metabolic factor	VFC0272	Vibrio parahaemolyticus RIMD 2210633	0	0	0	0	90.2	0
HM3_cobin_40_k127_1157169_length_12846_cov_64.0767_9	VFG044176	VP_RS23080	Fe(3+) dicitrate ABC transporter substrate-binding protein FecB	Vibrioferrin	VF0631	Nutritional/Metabolic factor	VFC0272	Vibrio parahaemolyticus RIMD 2210633	0	0	0	0	96.4	1.17e-204
HM3_cobin_40_k127_12246513_length_17585_cov_40.0000_1	VFG007262	vctA	TonB-dependent siderophore receptor	Enterobactin receptor VctA	VF0639	Nutritional/Metabolic factor	VFC0272	Vibrio parahaemolyticus RIMD 2210633	0	0	0	0	90	5.18e-21
HM3_cobin_40_k127_9712604_length_21714_cov_10.2210_16	VFG007492	fleS/flrB	sensory box sensor histidine kinase	Flagella	VF0519	Motility	VFC0204	Vibrio parahaemolyticus RIMD 2210633	0	0	Contributes to the virulence of pathogenic Vibrio through adhesion or biofilm formation	The flagellar regulatory system positively mediates the transcription of diguanylate cyclase CdgD which results in the transcription of a hemagglutinin that enhances intestinal colonization; c-di-GMP directly bound to YcgR interacts with components of the flagellar motor to disrupt flagellar rotation, thereby leading to decreased motility and inducing the biofilm formation	97.1	5.86e-239
HM3_cobin_40_k127_9712604_length_21714_cov_10.2210_17	VFG007498	flrA	sigma-54 dependent transcriptional activator	Flagella	VF0519	Motility	VFC0204	Vibrio parahaemolyticus RIMD 2210633	0	0	Contributes to the virulence of pathogenic Vibrio through adhesion or biofilm formation	The flagellar regulatory system positively mediates the transcription of diguanylate cyclase CdgD which results in the transcription of a hemagglutinin that enhances intestinal colonization; c-di-GMP directly bound to YcgR interacts with components of the flagellar motor to disrupt flagellar rotation, thereby leading to decreased motility and inducing the biofilm formation	94.7	0
HM3_cobin_40_k127_12372734_length_35658_cov_15.5237_22	VFG013466	kdsA	2-dehydro-3-deoxyphosphooctonate aldolase	LOS	VF0044	Immune modulation	VFC0258	Haemophilus influenzae 86-028NP	0	Comprising Lipid A, an inner core of one molecule 3-deoxy-D-manno-oct-2-ulopyranosonic acid (Kdo) and three molecules of heptose, and an outer core composed of a heteropolymer of the neutral sugars glucose and galactose. Substitution of the out core with phosphorylcholine or sialic acid results in the heterogeneity of LPS; Lack O-antigen	Major immunogen; LOS phosphorylcholine (ChoP) may influence invasion via interaction with PAF receptor and stimulates of inflammatory signals; LPS phase variation is characterized by the spontaneous loss and gain of oligosaccharide structures present in the outer core. the phase variable expression of LPS biosynthesis genes promotes evasion of antigen-specific host immune defences and allow colon…	Lic1(lic1A-lic1D) responsible for the addition of phosphorylcholine to LPS. lic1A mediates phase variation (tetranucleotide repeat region); phase-variable gene lic3A encodes an alpha-2,3-sialyltransferase that is responsible for the addition of Neu5Ac to terminal lactose in the LPS, LPS sialylation has been shown to be important for resistance to the killing effectors of normal human serum	80.8	7.12e-169
HM3_cobin_40_k127_9712604_length_21714_cov_10.2210_18	VFG007504	fliS	flagellar protein FliS	Flagella	VF0519	Motility	VFC0204	Vibrio parahaemolyticus RIMD 2210633	0	0	Contributes to the virulence of pathogenic Vibrio through adhesion or biofilm formation	The flagellar regulatory system positively mediates the transcription of diguanylate cyclase CdgD which results in the transcription of a hemagglutinin that enhances intestinal colonization; c-di-GMP directly bound to YcgR interacts with components of the flagellar motor to disrupt flagellar rotation, thereby leading to decreased motility and inducing the biofilm formation	98.5	1.19e-90
HM3_cobin_40_k127_9712604_length_21714_cov_10.2210_19	VFG007510	flaI	flagellar rod protein FlaI, putative	Flagella	VF0519	Motility	VFC0204	Vibrio parahaemolyticus RIMD 2210633	0	0	Contributes to the virulence of pathogenic Vibrio through adhesion or biofilm formation	The flagellar regulatory system positively mediates the transcription of diguanylate cyclase CdgD which results in the transcription of a hemagglutinin that enhances intestinal colonization; c-di-GMP directly bound to YcgR interacts with components of the flagellar motor to disrupt flagellar rotation, thereby leading to decreased motility and inducing the biofilm formation	96	8.32e-61
HM3_cobin_40_k127_9712604_length_21714_cov_10.2210_2	VFG007408	fliQ	flagellar biosynthesis protein	Flagella	VF0519	Motility	VFC0204	Vibrio parahaemolyticus RIMD 2210633	0	0	Contributes to the virulence of pathogenic Vibrio through adhesion or biofilm formation	The flagellar regulatory system positively mediates the transcription of diguanylate cyclase CdgD which results in the transcription of a hemagglutinin that enhances intestinal colonization; c-di-GMP directly bound to YcgR interacts with components of the flagellar motor to disrupt flagellar rotation, thereby leading to decreased motility and inducing the biofilm formation	97.8	1.27e-54
HM3_cobin_40_k127_12468269_length_4608_cov_8.0000_1	VFG007695	cpsI	glycosyltransferase	Capsular polysaccharide	VF0624	Immune modulation	VFC0258	Vibrio parahaemolyticus RIMD 2210633	0	0	0	0	83	2.59e-210
HM3_cobin_40_k127_1320655_length_16794_cov_10.0000_15	VFG018243	luxS	S-ribosylhomocysteinase	AI-2	VF0406	Biofilm	VFC0271	Vibrio parahaemolyticus RIMD 2210633	Autoinducer-2	Furanosyl borate diester (2S,4S)-2-methyl-2,3,3,4-tetrahydroxytetrahydrofuran borate	LuxPQ receptor complex responds to the AI-2 molecule. Information from AI-2 is transduced through the LuxO protein to control the levels of the master transcription factor HapR. At low cell density, in the absence of autoinducers, HapR is not produced, so virulence factors are expressed and biofilms are formed. At high cell density, in the presence of autoinducers, LuxO is inactivated, HapR is pr…	0	96.5	7.72e-118
HM3_cobin_40_k127_1320655_length_16794_cov_10.0000_2	VFG006904	pilB	type IV-A pilus assembly ATPase PilB	ChiRP	VF0609	Adherence	VFC0001	Vibrio parahaemolyticus RIMD 2210633	Chitin-regulated pilus	0	PilA is involved in biofilm formation, adherence to human epithelial cells.	0	90.4	0
HM3_cobin_40_k127_1320655_length_16794_cov_10.0000_3	VFG006910	pilC	type II secretion system F family protein	ChiRP	VF0609	Adherence	VFC0001	Vibrio parahaemolyticus RIMD 2210633	Chitin-regulated pilus	0	PilA is involved in biofilm formation, adherence to human epithelial cells.	0	96.8	9.99e-277
HM3_cobin_40_k127_1320655_length_16794_cov_10.0000_4	VFG006916	pilD/vcpD	A24 family peptidase	ChiRP	VF0609	Adherence	VFC0001	Vibrio parahaemolyticus RIMD 2210633	Chitin-regulated pilus	0	PilA is involved in biofilm formation, adherence to human epithelial cells.	0	88.9	1.59e-193
HM3_cobin_40_k127_13208306_length_6014_cov_10.9813_5	VFG007035	tlh	thermolabile hemolysin TLH	TLH	VF0610	Exotoxin	VFC0235	Vibrio parahaemolyticus RIMD 2210633	Thermolabile hemolysin	0	Lyses human erythrocytes by a phospholipase B/A2 enzymatic activity	0	95.2	3.12e-299
HM3_cobin_40_k127_13895581_length_6042_cov_7.9946_1	VFG000477	rpoS	RNA polymerase sigma factor RpoS	RpoS	VF0112	Regulation	VFC0301	Salmonella enterica subsp. enterica serovar Typhimurium str. LT2	0	0	Necessary for sustaining a log-phase acid tolerance response (ATR), induction a stationary-phase acid survival system, production of thin aggregative fimbriae and expression of spv gene during stationary phase	0	82.6	6.22e-144
HM3_cobin_40_k127_1451538_length_7409_cov_9.0000_2	VFG007274	hutR	TonB-dependent hemoglobin/transferrin/lactoferrin family receptor	Heme receptor HutR	VF0641	Nutritional/Metabolic factor	VFC0272	Vibrio parahaemolyticus RIMD 2210633	0	0	0	0	89.7	0
HM3_cobin_40_k127_14644270_length_7676_cov_7.0000_2	VFG007242	vctP	siderophore ABC transporter substrate-binding protein	VctPDGC system	VF0638	Nutritional/Metabolic factor	VFC0272	Vibrio parahaemolyticus RIMD 2210633	0	0	0	0	86.1	1.38e-189
HM3_cobin_40_k127_14644270_length_7676_cov_7.0000_3	VFG007247	vctD	iron chelate uptake ABC transporter permease subunit VctD	VctPDGC system	VF0638	Nutritional/Metabolic factor	VFC0272	Vibrio parahaemolyticus RIMD 2210633	0	0	0	0	94.5	1.7e-199
HM3_cobin_40_k127_14644270_length_7676_cov_7.0000_4	VFG007252	vctG	iron chelate uptake ABC transporter permease subunit VctG	VctPDGC system	VF0638	Nutritional/Metabolic factor	VFC0272	Vibrio parahaemolyticus RIMD 2210633	0	0	0	0	90.5	2.78e-196
HM3_cobin_40_k127_14644270_length_7676_cov_7.0000_5	VFG007257	vctC	iron chelate ABC transporter ATP-binding protein VctC	VctPDGC system	VF0638	Nutritional/Metabolic factor	VFC0272	Vibrio parahaemolyticus RIMD 2210633	0	0	0	0	94.8	2.83e-168
HM3_cobin_40_k127_14644270_length_7676_cov_7.0000_8	VFG007262	vctA	TonB-dependent siderophore receptor	Enterobactin receptor VctA	VF0639	Nutritional/Metabolic factor	VFC0272	Vibrio parahaemolyticus RIMD 2210633	0	0	0	0	91.3	0
HM3_cobin_40_k127_14682841_length_13450_cov_10.9985_1	VFG046458	tufA	elongation factor Tu	EF-Tu	VF0460	Adherence	VFC0001	Francisella novicida U112	0	0	Surface-expressed elongation factor-Tu (EF-Tu) mediates attachment by interacting with host cell nucleolin	0	84.6	6.63e-16
HM3_cobin_40_k127_16055901_length_8178_cov_7.0082_1	VFG007677	cpsC	polysaccharide export protein	Capsular polysaccharide	VF0624	Immune modulation	VFC0258	Vibrio parahaemolyticus RIMD 2210633	0	0	0	0	87.7	2.3e-106
HM3_cobin_40_k127_16055901_length_8178_cov_7.0082_2	VFG007672	cpsB	outer membrane beta-barrel protein	Capsular polysaccharide	VF0624	Immune modulation	VFC0258	Vibrio parahaemolyticus RIMD 2210633	0	0	0	0	83.5	3.95e-264
HM3_cobin_40_k127_16055901_length_8178_cov_7.0082_3	VFG007667	cpsA	undecaprenyl-phosphate glucose phosphotransferase	Capsular polysaccharide	VF0624	Immune modulation	VFC0258	Vibrio parahaemolyticus RIMD 2210633	0	0	0	0	90.8	2.48e-316
HM3_cobin_40_k127_9712604_length_21714_cov_10.2210_20	VFG007516	fliD	flagellar hook-associated protein	Flagella	VF0519	Motility	VFC0204	Vibrio parahaemolyticus RIMD 2210633	0	0	Contributes to the virulence of pathogenic Vibrio through adhesion or biofilm formation	The flagellar regulatory system positively mediates the transcription of diguanylate cyclase CdgD which results in the transcription of a hemagglutinin that enhances intestinal colonization; c-di-GMP directly bound to YcgR interacts with components of the flagellar motor to disrupt flagellar rotation, thereby leading to decreased motility and inducing the biofilm formation	91.6	0
HM3_cobin_40_k127_17280338_length_5990_cov_7.0000_1	VFG007692	cpsH	putative capsular polysaccharide synthesis family protein	Capsular polysaccharide	VF0624	Immune modulation	VFC0258	Vibrio parahaemolyticus RIMD 2210633	0	0	0	0	91.2	5.66e-129
HM3_cobin_40_k127_17280338_length_5990_cov_7.0000_3	VFG007688	cpsF	glycosyltransferase	Capsular polysaccharide	VF0624	Immune modulation	VFC0258	Vibrio parahaemolyticus RIMD 2210633	0	0	0	0	80.3	8.02e-213
HM3_cobin_40_k127_17280338_length_5990_cov_7.0000_6	VFG007677	cpsC	polysaccharide export protein	Capsular polysaccharide	VF0624	Immune modulation	VFC0258	Vibrio parahaemolyticus RIMD 2210633	0	0	0	0	88.4	5.69e-21
HM3_cobin_40_k127_9712604_length_21714_cov_10.2210_21	VFG007522	flaG	flagellar protein FlaG	Flagella	VF0519	Motility	VFC0204	Vibrio parahaemolyticus RIMD 2210633	0	0	Contributes to the virulence of pathogenic Vibrio through adhesion or biofilm formation	The flagellar regulatory system positively mediates the transcription of diguanylate cyclase CdgD which results in the transcription of a hemagglutinin that enhances intestinal colonization; c-di-GMP directly bound to YcgR interacts with components of the flagellar motor to disrupt flagellar rotation, thereby leading to decreased motility and inducing the biofilm formation	85.4	3.54e-80
HM3_cobin_40_k127_9712604_length_21714_cov_10.2210_22	VFG007528	flaB	flagellin	Flagella	VF0519	Motility	VFC0204	Vibrio parahaemolyticus RIMD 2210633	0	0	Contributes to the virulence of pathogenic Vibrio through adhesion or biofilm formation	The flagellar regulatory system positively mediates the transcription of diguanylate cyclase CdgD which results in the transcription of a hemagglutinin that enhances intestinal colonization; c-di-GMP directly bound to YcgR interacts with components of the flagellar motor to disrupt flagellar rotation, thereby leading to decreased motility and inducing the biofilm formation	95.2	3.56e-236
HM3_cobin_40_k127_9712604_length_21714_cov_10.2210_23	VFG007288	flaC	flagellin	Flagella	VF0519	Motility	VFC0204	Vibrio parahaemolyticus RIMD 2210633	0	0	Contributes to the virulence of pathogenic Vibrio through adhesion or biofilm formation	The flagellar regulatory system positively mediates the transcription of diguanylate cyclase CdgD which results in the transcription of a hemagglutinin that enhances intestinal colonization; c-di-GMP directly bound to YcgR interacts with components of the flagellar motor to disrupt flagellar rotation, thereby leading to decreased motility and inducing the biofilm formation	99	4.34e-56
HM3_cobin_40_k127_9712604_length_21714_cov_10.2210_3	VFG007414	fliP	flagellar biosynthesis protein	Flagella	VF0519	Motility	VFC0204	Vibrio parahaemolyticus RIMD 2210633	0	0	Contributes to the virulence of pathogenic Vibrio through adhesion or biofilm formation	The flagellar regulatory system positively mediates the transcription of diguanylate cyclase CdgD which results in the transcription of a hemagglutinin that enhances intestinal colonization; c-di-GMP directly bound to YcgR interacts with components of the flagellar motor to disrupt flagellar rotation, thereby leading to decreased motility and inducing the biofilm formation	94.1	2.25e-177
HM3_cobin_40_k127_9712604_length_21714_cov_10.2210_4	VFG007420	fliO	flagellar protein FliO	Flagella	VF0519	Motility	VFC0204	Vibrio parahaemolyticus RIMD 2210633	0	0	Contributes to the virulence of pathogenic Vibrio through adhesion or biofilm formation	The flagellar regulatory system positively mediates the transcription of diguanylate cyclase CdgD which results in the transcription of a hemagglutinin that enhances intestinal colonization; c-di-GMP directly bound to YcgR interacts with components of the flagellar motor to disrupt flagellar rotation, thereby leading to decreased motility and inducing the biofilm formation	92.7	7.38e-81
HM3_cobin_40_k127_9712604_length_21714_cov_10.2210_5	VFG007426	fliN	flagellar motor switch protein	Flagella	VF0519	Motility	VFC0204	Vibrio parahaemolyticus RIMD 2210633	0	0	Contributes to the virulence of pathogenic Vibrio through adhesion or biofilm formation	The flagellar regulatory system positively mediates the transcription of diguanylate cyclase CdgD which results in the transcription of a hemagglutinin that enhances intestinal colonization; c-di-GMP directly bound to YcgR interacts with components of the flagellar motor to disrupt flagellar rotation, thereby leading to decreased motility and inducing the biofilm formation	97.1	1.34e-87
HM3_cobin_40_k127_9712604_length_21714_cov_10.2210_6	VFG007432	fliM	flagellar motor switch protein	Flagella	VF0519	Motility	VFC0204	Vibrio parahaemolyticus RIMD 2210633	0	0	Contributes to the virulence of pathogenic Vibrio through adhesion or biofilm formation	The flagellar regulatory system positively mediates the transcription of diguanylate cyclase CdgD which results in the transcription of a hemagglutinin that enhances intestinal colonization; c-di-GMP directly bound to YcgR interacts with components of the flagellar motor to disrupt flagellar rotation, thereby leading to decreased motility and inducing the biofilm formation	97.1	5.08e-247
HM3_cobin_40_k127_9712604_length_21714_cov_10.2210_7	VFG007438	fliL	flagellar basal body-associated protein	Flagella	VF0519	Motility	VFC0204	Vibrio parahaemolyticus RIMD 2210633	0	0	Contributes to the virulence of pathogenic Vibrio through adhesion or biofilm formation	The flagellar regulatory system positively mediates the transcription of diguanylate cyclase CdgD which results in the transcription of a hemagglutinin that enhances intestinal colonization; c-di-GMP directly bound to YcgR interacts with components of the flagellar motor to disrupt flagellar rotation, thereby leading to decreased motility and inducing the biofilm formation	83.2	1.41e-74
HM3_cobin_40_k127_9712604_length_21714_cov_10.2210_9	VFG007450	fliJ	flagellar protein FliJ	Flagella	VF0519	Motility	VFC0204	Vibrio parahaemolyticus RIMD 2210633	0	0	Contributes to the virulence of pathogenic Vibrio through adhesion or biofilm formation	The flagellar regulatory system positively mediates the transcription of diguanylate cyclase CdgD which results in the transcription of a hemagglutinin that enhances intestinal colonization; c-di-GMP directly bound to YcgR interacts with components of the flagellar motor to disrupt flagellar rotation, thereby leading to decreased motility and inducing the biofilm formation	89.1	6.38e-89
HM_SQ58_0.06_sbin_6_k141_120851_length_5252_cov_126.5433_3	VFG007364	cheR	chemotaxis protein methyltransferase CheR	Flagella	VF0519	Motility	VFC0204	Vibrio cholerae O1 biovar El Tor str. N16961	0	0	Contributes to the virulence of pathogenic Vibrio through adhesion or biofilm formation	The flagellar regulatory system positively mediates the transcription of diguanylate cyclase CdgD which results in the transcription of a hemagglutinin that enhances intestinal colonization; c-di-GMP directly bound to YcgR interacts with components of the flagellar motor to disrupt flagellar rotation, thereby leading to decreased motility and inducing the biofilm formation	84.8	2.35e-170
HM_SQ58_0.06_sbin_6_k141_120851_length_5252_cov_126.5433_5	VFG007355	flgC	flagellar basal body rod protein FlgC	Flagella	VF0519	Motility	VFC0204	Vibrio vulnificus CMCP6	0	0	Contributes to the virulence of pathogenic Vibrio through adhesion or biofilm formation	The flagellar regulatory system positively mediates the transcription of diguanylate cyclase CdgD which results in the transcription of a hemagglutinin that enhances intestinal colonization; c-di-GMP directly bound to YcgR interacts with components of the flagellar motor to disrupt flagellar rotation, thereby leading to decreased motility and inducing the biofilm formation	82.6	1.92e-72
HM_SQ58_0.06_sbin_6_k141_149103_length_2083_cov_130.9871_1	VFG007426	fliN	flagellar motor switch protein	Flagella	VF0519	Motility	VFC0204	Vibrio parahaemolyticus RIMD 2210633	0	0	Contributes to the virulence of pathogenic Vibrio through adhesion or biofilm formation	The flagellar regulatory system positively mediates the transcription of diguanylate cyclase CdgD which results in the transcription of a hemagglutinin that enhances intestinal colonization; c-di-GMP directly bound to YcgR interacts with components of the flagellar motor to disrupt flagellar rotation, thereby leading to decreased motility and inducing the biofilm formation	91.8	3.55e-57
HM3_cobin_40_k127_18324058_length_11944_cov_7.0000_1	VFG007158	vscN	type III secretion system ATPase VscN	T3SS1	VF0408	Effector delivery system	VFC0086	Vibrio parahaemolyticus RIMD 2210633	0	0	T3SS1 uses a multifaceted mechanism to cause the cytotoxicity of host cells, involving the induction of autophagy, cell rounding, and cell lysis.	The T3SS1 effector VopS could act to covalently modify a conserved threonine residue on Rho, Rac, and Cdc42 with adenosine 5'-monophosphate (AMP). The resulting AMPylation prevented the interaction of Rho GTPases with downstream effectors, thereby inhibiting actin assembly in the infected cell.	93	4.17e-69
HM3_cobin_40_k127_18324058_length_11944_cov_7.0000_15	VFG007182	vopQ	type III secretion system effector VopQ	T3SS1 secreted effectors	VF0632	Effector delivery system	VFC0086	Vibrio parahaemolyticus RIMD 2210633	0	0	VopQ (Induces autophagy. ); VopR (Inducing cell rounding. ); VopS (AMPylation. Induces cell rounding by inactivation of Rho family GTPases, C-terminal Fic domain is critical for modifying a threonine residue in the GTPases with AMP. ); VPA0450 (Inositol phosphatase. Contributes to host cell death caused by autophagy, cell rounding, and cell lysis. )	0	89.1	3.46e-28
HM3_cobin_40_k127_18324058_length_11944_cov_7.0000_4	VFG007161	vscQ	type III secretion system cytoplasmic protein VscQ	T3SS1	VF0408	Effector delivery system	VFC0086	Vibrio parahaemolyticus RIMD 2210633	0	0	T3SS1 uses a multifaceted mechanism to cause the cytotoxicity of host cells, involving the induction of autophagy, cell rounding, and cell lysis.	The T3SS1 effector VopS could act to covalently modify a conserved threonine residue on Rho, Rac, and Cdc42 with adenosine 5'-monophosphate (AMP). The resulting AMPylation prevented the interaction of Rho GTPases with downstream effectors, thereby inhibiting actin assembly in the infected cell.	82.4	2.59e-194
HM3_cobin_40_k127_18324058_length_11944_cov_7.0000_5	VFG007162	vscR	type III secretion system C-ring protein VscR	T3SS1	VF0408	Effector delivery system	VFC0086	Vibrio parahaemolyticus RIMD 2210633	0	0	T3SS1 uses a multifaceted mechanism to cause the cytotoxicity of host cells, involving the induction of autophagy, cell rounding, and cell lysis.	The T3SS1 effector VopS could act to covalently modify a conserved threonine residue on Rho, Rac, and Cdc42 with adenosine 5'-monophosphate (AMP). The resulting AMPylation prevented the interaction of Rho GTPases with downstream effectors, thereby inhibiting actin assembly in the infected cell.	100	5.56e-144
HM3_cobin_40_k127_18324058_length_11944_cov_7.0000_6	VFG007163	vscS	type III secretion system C-ring protein VscS	T3SS1	VF0408	Effector delivery system	VFC0086	Vibrio parahaemolyticus RIMD 2210633	0	0	T3SS1 uses a multifaceted mechanism to cause the cytotoxicity of host cells, involving the induction of autophagy, cell rounding, and cell lysis.	The T3SS1 effector VopS could act to covalently modify a conserved threonine residue on Rho, Rac, and Cdc42 with adenosine 5'-monophosphate (AMP). The resulting AMPylation prevented the interaction of Rho GTPases with downstream effectors, thereby inhibiting actin assembly in the infected cell.	94.3	6.35e-50
HM3_cobin_40_k127_18324058_length_11944_cov_7.0000_7	VFG007164	vscT	type III secretion system C ring protein VscT	T3SS1	VF0408	Effector delivery system	VFC0086	Vibrio parahaemolyticus RIMD 2210633	0	0	T3SS1 uses a multifaceted mechanism to cause the cytotoxicity of host cells, involving the induction of autophagy, cell rounding, and cell lysis.	The T3SS1 effector VopS could act to covalently modify a conserved threonine residue on Rho, Rac, and Cdc42 with adenosine 5'-monophosphate (AMP). The resulting AMPylation prevented the interaction of Rho GTPases with downstream effectors, thereby inhibiting actin assembly in the infected cell.	90.1	1.01e-140
HM3_cobin_40_k127_18324058_length_11944_cov_7.0000_8	VFG007165	vscU	type III secretion system C-ring protein VscU	T3SS1	VF0408	Effector delivery system	VFC0086	Vibrio parahaemolyticus RIMD 2210633	0	0	T3SS1 uses a multifaceted mechanism to cause the cytotoxicity of host cells, involving the induction of autophagy, cell rounding, and cell lysis.	The T3SS1 effector VopS could act to covalently modify a conserved threonine residue on Rho, Rac, and Cdc42 with adenosine 5'-monophosphate (AMP). The resulting AMPylation prevented the interaction of Rho GTPases with downstream effectors, thereby inhibiting actin assembly in the infected cell.	95.7	6.57e-224
HM3_cobin_40_k127_18756951_length_6161_cov_11.9950_1	VFG016483	tuf	elongation factor Tu	EF-Tu	VF0877	Adherence	VFC0001	Mycoplasma pneumoniae M129	0	0	0	0	84.2	2.23e-17
HM3_cobin_40_k127_19271797_length_19486_cov_10.0000_10	VFG043137	flgL	flagellar hook-associated protein FlgL	Lateral flagella	VF0625	Biofilm	VFC0271	Vibrio parahaemolyticus RIMD 2210633	0	0	0	0	87.6	6.43e-182
HM3_cobin_40_k127_19271797_length_19486_cov_10.0000_11	VFG043136	flgK	flagellar hook-associated protein FlgK	Lateral flagella	VF0625	Biofilm	VFC0271	Vibrio parahaemolyticus RIMD 2210633	0	0	0	0	87.5	9.47e-282
HM3_cobin_40_k127_19271797_length_19486_cov_10.0000_12	VFG043135	VP_RS16580	rod-binding protein	Lateral flagella	VF0625	Biofilm	VFC0271	Vibrio parahaemolyticus RIMD 2210633	0	0	0	0	85.2	3.35e-98
HM3_cobin_40_k127_19271797_length_19486_cov_10.0000_13	VFG043134	VP_RS16575	flagellar basal body P-ring protein FlgI	Lateral flagella	VF0625	Biofilm	VFC0271	Vibrio parahaemolyticus RIMD 2210633	0	0	0	0	92.8	3.77e-241
HM3_cobin_40_k127_19271797_length_19486_cov_10.0000_14	VFG043133	flgH	flagellar basal body L-ring protein FlgH	Lateral flagella	VF0625	Biofilm	VFC0271	Vibrio parahaemolyticus RIMD 2210633	0	0	0	0	95.1	8.24e-154
HM3_cobin_40_k127_19271797_length_19486_cov_10.0000_15	VFG043132	flgG	flagellar basal-body rod protein FlgG	Lateral flagella	VF0625	Biofilm	VFC0271	Vibrio parahaemolyticus RIMD 2210633	0	0	0	0	97.7	1.17e-181
HM3_cobin_40_k127_19271797_length_19486_cov_10.0000_16	VFG043131	VP_RS16560	flagellar basal body rod protein FlgF	Lateral flagella	VF0625	Biofilm	VFC0271	Vibrio parahaemolyticus RIMD 2210633	0	0	0	0	94.2	2.72e-162
HM3_cobin_40_k127_19271797_length_19486_cov_10.0000_17	VFG043130	flgE	flagellar basal body protein FlgE	Lateral flagella	VF0625	Biofilm	VFC0271	Vibrio parahaemolyticus RIMD 2210633	0	0	0	0	91.7	1.68e-252
HM3_cobin_40_k127_19271797_length_19486_cov_10.0000_18	VFG043129	flgD	flagellar hook assembly protein FlgD	Lateral flagella	VF0625	Biofilm	VFC0271	Vibrio parahaemolyticus RIMD 2210633	0	0	0	0	88.1	2.48e-141
HM3_cobin_40_k127_19271797_length_19486_cov_10.0000_19	VFG043128	flgC	flagellar basal body rod protein FlgC	Lateral flagella	VF0625	Biofilm	VFC0271	Vibrio parahaemolyticus RIMD 2210633	0	0	0	0	95.1	6.74e-94
HM3_cobin_40_k127_19271797_length_19486_cov_10.0000_20	VFG043127	flgB	flagellar basal body rod protein FlgB	Lateral flagella	VF0625	Biofilm	VFC0271	Vibrio parahaemolyticus RIMD 2210633	0	0	0	0	92.5	2.27e-76
HM3_cobin_40_k127_19271797_length_19486_cov_10.0000_9	VFG043138	VP_RS16595	flagellin	Lateral flagella	VF0625	Biofilm	VFC0271	Vibrio parahaemolyticus RIMD 2210633	0	0	0	0	90.8	1.36e-218
HM_SQ58_0.06_sbin_6_k141_149103_length_2083_cov_130.9871_4	VFG007408	fliQ	flagellar biosynthesis protein	Flagella	VF0519	Motility	VFC0204	Vibrio parahaemolyticus RIMD 2210633	0	0	Contributes to the virulence of pathogenic Vibrio through adhesion or biofilm formation	The flagellar regulatory system positively mediates the transcription of diguanylate cyclase CdgD which results in the transcription of a hemagglutinin that enhances intestinal colonization; c-di-GMP directly bound to YcgR interacts with components of the flagellar motor to disrupt flagellar rotation, thereby leading to decreased motility and inducing the biofilm formation	80.9	2.57e-45
HM_SQ58_0.06_sbin_6_k141_262317_length_6303_cov_132.1224_1	VFG007600	motA	flagellar motor protein	Flagella	VF0519	Motility	VFC0204	Vibrio parahaemolyticus RIMD 2210633	0	0	Contributes to the virulence of pathogenic Vibrio through adhesion or biofilm formation	The flagellar regulatory system positively mediates the transcription of diguanylate cyclase CdgD which results in the transcription of a hemagglutinin that enhances intestinal colonization; c-di-GMP directly bound to YcgR interacts with components of the flagellar motor to disrupt flagellar rotation, thereby leading to decreased motility and inducing the biofilm formation	80.5	1.23e-106
HM3_cobin_40_k127_2747275_length_25373_cov_12.0000_11	VFG007110	epsC	type II secretion system protein GspC	Eps T2SS	VF0613	Effector delivery system	VFC0086	Vibrio parahaemolyticus RIMD 2210633	Extracellular protein secretion	0	V. cholerae causes diarrhea by T2SS-dependent secretion of cholera toxin; V. cholerae exports, via the T2SS, other extracellular factors, including chitinases, proteases, DNase, and pilin, which aid in its ability to successfully occupy diverse ecological niches; Eps T2SS also secretes the three proteins RbmA, RbmC, and Bap1, which are necessary for robust, shear-resistant biofilm formation	0	86.6	4.53e-186
HM3_cobin_40_k127_2747275_length_25373_cov_12.0000_12	VFG007104	epsD	type II secretion system secretin GspD	Eps T2SS	VF0613	Effector delivery system	VFC0086	Vibrio parahaemolyticus RIMD 2210633	Extracellular protein secretion	0	V. cholerae causes diarrhea by T2SS-dependent secretion of cholera toxin; V. cholerae exports, via the T2SS, other extracellular factors, including chitinases, proteases, DNase, and pilin, which aid in its ability to successfully occupy diverse ecological niches; Eps T2SS also secretes the three proteins RbmA, RbmC, and Bap1, which are necessary for robust, shear-resistant biofilm formation	0	93	0
HM3_cobin_40_k127_2747275_length_25373_cov_12.0000_13	VFG007098	epsE	type II secretion system ATPase GspE	Eps T2SS	VF0613	Effector delivery system	VFC0086	Vibrio parahaemolyticus RIMD 2210633	Extracellular protein secretion	0	V. cholerae causes diarrhea by T2SS-dependent secretion of cholera toxin; V. cholerae exports, via the T2SS, other extracellular factors, including chitinases, proteases, DNase, and pilin, which aid in its ability to successfully occupy diverse ecological niches; Eps T2SS also secretes the three proteins RbmA, RbmC, and Bap1, which are necessary for robust, shear-resistant biofilm formation	0	96	0
HM3_cobin_40_k127_2747275_length_25373_cov_12.0000_14	VFG007092	epsF	type II secretion system inner membrane protein GspF	Eps T2SS	VF0613	Effector delivery system	VFC0086	Vibrio parahaemolyticus RIMD 2210633	Extracellular protein secretion	0	V. cholerae causes diarrhea by T2SS-dependent secretion of cholera toxin; V. cholerae exports, via the T2SS, other extracellular factors, including chitinases, proteases, DNase, and pilin, which aid in its ability to successfully occupy diverse ecological niches; Eps T2SS also secretes the three proteins RbmA, RbmC, and Bap1, which are necessary for robust, shear-resistant biofilm formation	0	94.3	1.8e-262
HM3_cobin_40_k127_2747275_length_25373_cov_12.0000_15	VFG007086	epsG	type II secretion system major pseudopilin GspG	Eps T2SS	VF0613	Effector delivery system	VFC0086	Vibrio parahaemolyticus RIMD 2210633	Extracellular protein secretion	0	V. cholerae causes diarrhea by T2SS-dependent secretion of cholera toxin; V. cholerae exports, via the T2SS, other extracellular factors, including chitinases, proteases, DNase, and pilin, which aid in its ability to successfully occupy diverse ecological niches; Eps T2SS also secretes the three proteins RbmA, RbmC, and Bap1, which are necessary for robust, shear-resistant biofilm formation	0	98	7.25e-104
HM3_cobin_40_k127_2747275_length_25373_cov_12.0000_16	VFG007080	epsH	type II secretion system minor pseudopilin GspH	Eps T2SS	VF0613	Effector delivery system	VFC0086	Vibrio parahaemolyticus RIMD 2210633	Extracellular protein secretion	0	V. cholerae causes diarrhea by T2SS-dependent secretion of cholera toxin; V. cholerae exports, via the T2SS, other extracellular factors, including chitinases, proteases, DNase, and pilin, which aid in its ability to successfully occupy diverse ecological niches; Eps T2SS also secretes the three proteins RbmA, RbmC, and Bap1, which are necessary for robust, shear-resistant biofilm formation	0	90	1.32e-123
HM3_cobin_40_k127_2747275_length_25373_cov_12.0000_17	VFG007074	epsI	type II secretion system minor pseudopilin GspI	Eps T2SS	VF0613	Effector delivery system	VFC0086	Vibrio parahaemolyticus RIMD 2210633	Extracellular protein secretion	0	V. cholerae causes diarrhea by T2SS-dependent secretion of cholera toxin; V. cholerae exports, via the T2SS, other extracellular factors, including chitinases, proteases, DNase, and pilin, which aid in its ability to successfully occupy diverse ecological niches; Eps T2SS also secretes the three proteins RbmA, RbmC, and Bap1, which are necessary for robust, shear-resistant biofilm formation	0	87.6	4.22e-74
HM3_cobin_40_k127_2747275_length_25373_cov_12.0000_18	VFG007068	epsJ	type II secretion system minor pseudopilin GspJ	Eps T2SS	VF0613	Effector delivery system	VFC0086	Vibrio parahaemolyticus RIMD 2210633	Extracellular protein secretion	0	V. cholerae causes diarrhea by T2SS-dependent secretion of cholera toxin; V. cholerae exports, via the T2SS, other extracellular factors, including chitinases, proteases, DNase, and pilin, which aid in its ability to successfully occupy diverse ecological niches; Eps T2SS also secretes the three proteins RbmA, RbmC, and Bap1, which are necessary for robust, shear-resistant biofilm formation	0	85.9	1.88e-140
HM3_cobin_40_k127_2747275_length_25373_cov_12.0000_19	VFG007062	epsK	type II secretion system minor pseudopilin GspK	Eps T2SS	VF0613	Effector delivery system	VFC0086	Vibrio parahaemolyticus RIMD 2210633	Extracellular protein secretion	0	V. cholerae causes diarrhea by T2SS-dependent secretion of cholera toxin; V. cholerae exports, via the T2SS, other extracellular factors, including chitinases, proteases, DNase, and pilin, which aid in its ability to successfully occupy diverse ecological niches; Eps T2SS also secretes the three proteins RbmA, RbmC, and Bap1, which are necessary for robust, shear-resistant biofilm formation	0	89.9	2.21e-219
HM3_cobin_40_k127_2747275_length_25373_cov_12.0000_20	VFG007056	epsL	type II secretion system protein GspL	Eps T2SS	VF0613	Effector delivery system	VFC0086	Vibrio parahaemolyticus RIMD 2210633	Extracellular protein secretion	0	V. cholerae causes diarrhea by T2SS-dependent secretion of cholera toxin; V. cholerae exports, via the T2SS, other extracellular factors, including chitinases, proteases, DNase, and pilin, which aid in its ability to successfully occupy diverse ecological niches; Eps T2SS also secretes the three proteins RbmA, RbmC, and Bap1, which are necessary for robust, shear-resistant biofilm formation	0	85.5	2.55e-248
HM3_cobin_40_k127_2747275_length_25373_cov_12.0000_21	VFG007050	epsM	type II secretion system protein M	Eps T2SS	VF0613	Effector delivery system	VFC0086	Vibrio parahaemolyticus RIMD 2210633	Extracellular protein secretion	0	V. cholerae causes diarrhea by T2SS-dependent secretion of cholera toxin; V. cholerae exports, via the T2SS, other extracellular factors, including chitinases, proteases, DNase, and pilin, which aid in its ability to successfully occupy diverse ecological niches; Eps T2SS also secretes the three proteins RbmA, RbmC, and Bap1, which are necessary for robust, shear-resistant biofilm formation	0	92	1.85e-107
HM3_cobin_40_k127_2747275_length_25373_cov_12.0000_22	VFG007044	epsN	type II secretion system protein N	Eps T2SS	VF0613	Effector delivery system	VFC0086	Vibrio parahaemolyticus RIMD 2210633	Extracellular protein secretion	0	V. cholerae causes diarrhea by T2SS-dependent secretion of cholera toxin; V. cholerae exports, via the T2SS, other extracellular factors, including chitinases, proteases, DNase, and pilin, which aid in its ability to successfully occupy diverse ecological niches; Eps T2SS also secretes the three proteins RbmA, RbmC, and Bap1, which are necessary for robust, shear-resistant biofilm formation	0	87.7	5.02e-163
HM3_cobin_40_k127_4096635_length_20004_cov_45.0000_1	VFG007182	vopQ	type III secretion system effector VopQ	T3SS1 secreted effectors	VF0632	Effector delivery system	VFC0086	Vibrio parahaemolyticus RIMD 2210633	0	0	VopQ (Induces autophagy. ); VopR (Inducing cell rounding. ); VopS (AMPylation. Induces cell rounding by inactivation of Rho family GTPases, C-terminal Fic domain is critical for modifying a threonine residue in the GTPases with AMP. ); VPA0450 (Inositol phosphatase. Contributes to host cell death caused by autophagy, cell rounding, and cell lysis. )	0	89.4	7.54e-267
HM3_cobin_40_k127_4096635_length_20004_cov_45.0000_10	VFG007169	vscI	type III secretion system inner rod protein VscI	T3SS1	VF0408	Effector delivery system	VFC0086	Vibrio parahaemolyticus RIMD 2210633	0	0	T3SS1 uses a multifaceted mechanism to cause the cytotoxicity of host cells, involving the induction of autophagy, cell rounding, and cell lysis.	The T3SS1 effector VopS could act to covalently modify a conserved threonine residue on Rho, Rac, and Cdc42 with adenosine 5'-monophosphate (AMP). The resulting AMPylation prevented the interaction of Rho GTPases with downstream effectors, thereby inhibiting actin assembly in the infected cell.	94.7	2.24e-71
HM3_cobin_40_k127_4096635_length_20004_cov_45.0000_12	VFG007171	vscG	Type III secretion system chaperone VscG	T3SS1	VF0408	Effector delivery system	VFC0086	Vibrio parahaemolyticus RIMD 2210633	0	0	T3SS1 uses a multifaceted mechanism to cause the cytotoxicity of host cells, involving the induction of autophagy, cell rounding, and cell lysis.	The T3SS1 effector VopS could act to covalently modify a conserved threonine residue on Rho, Rac, and Cdc42 with adenosine 5'-monophosphate (AMP). The resulting AMPylation prevented the interaction of Rho GTPases with downstream effectors, thereby inhibiting actin assembly in the infected cell.	86.6	4.05e-65
HM3_cobin_40_k127_4096635_length_20004_cov_45.0000_13	VFG007172	vscF	type III secretion system needle protein VscF	T3SS1	VF0408	Effector delivery system	VFC0086	Vibrio parahaemolyticus RIMD 2210633	0	0	T3SS1 uses a multifaceted mechanism to cause the cytotoxicity of host cells, involving the induction of autophagy, cell rounding, and cell lysis.	The T3SS1 effector VopS could act to covalently modify a conserved threonine residue on Rho, Rac, and Cdc42 with adenosine 5'-monophosphate (AMP). The resulting AMPylation prevented the interaction of Rho GTPases with downstream effectors, thereby inhibiting actin assembly in the infected cell.	93.9	3.99e-48
HM3_cobin_40_k127_4096635_length_20004_cov_45.0000_15	VFG007173	vscD	type III secretion system IM ring protein VscD	T3SS1	VF0408	Effector delivery system	VFC0086	Vibrio parahaemolyticus RIMD 2210633	0	0	T3SS1 uses a multifaceted mechanism to cause the cytotoxicity of host cells, involving the induction of autophagy, cell rounding, and cell lysis.	The T3SS1 effector VopS could act to covalently modify a conserved threonine residue on Rho, Rac, and Cdc42 with adenosine 5'-monophosphate (AMP). The resulting AMPylation prevented the interaction of Rho GTPases with downstream effectors, thereby inhibiting actin assembly in the infected cell.	88	1.16e-279
HM3_cobin_40_k127_4096635_length_20004_cov_45.0000_16	VFG007174	vscC	type III secretion system OM ring protein VscC	T3SS1	VF0408	Effector delivery system	VFC0086	Vibrio parahaemolyticus RIMD 2210633	0	0	T3SS1 uses a multifaceted mechanism to cause the cytotoxicity of host cells, involving the induction of autophagy, cell rounding, and cell lysis.	The T3SS1 effector VopS could act to covalently modify a conserved threonine residue on Rho, Rac, and Cdc42 with adenosine 5'-monophosphate (AMP). The resulting AMPylation prevented the interaction of Rho GTPases with downstream effectors, thereby inhibiting actin assembly in the infected cell.	87.1	0
HM3_cobin_40_k127_4096635_length_20004_cov_45.0000_18	VFG007176	exsD	transcriptional regulator ExsD	T3SS1	VF0408	Effector delivery system	VFC0086	Vibrio parahaemolyticus RIMD 2210633	0	0	T3SS1 uses a multifaceted mechanism to cause the cytotoxicity of host cells, involving the induction of autophagy, cell rounding, and cell lysis.	The T3SS1 effector VopS could act to covalently modify a conserved threonine residue on Rho, Rac, and Cdc42 with adenosine 5'-monophosphate (AMP). The resulting AMPylation prevented the interaction of Rho GTPases with downstream effectors, thereby inhibiting actin assembly in the infected cell.	82.8	6.68e-199
HM3_cobin_40_k127_4096635_length_20004_cov_45.0000_19	VFG007177	exsA	transcriptional regulator ExsA	T3SS1	VF0408	Effector delivery system	VFC0086	Vibrio parahaemolyticus RIMD 2210633	0	0	T3SS1 uses a multifaceted mechanism to cause the cytotoxicity of host cells, involving the induction of autophagy, cell rounding, and cell lysis.	The T3SS1 effector VopS could act to covalently modify a conserved threonine residue on Rho, Rac, and Cdc42 with adenosine 5'-monophosphate (AMP). The resulting AMPylation prevented the interaction of Rho GTPases with downstream effectors, thereby inhibiting actin assembly in the infected cell.	88.4	3.77e-179
HM3_cobin_40_k127_4096635_length_20004_cov_45.0000_21	VFG007179	vxsC	transcriptional regulator ExsC	T3SS1	VF0408	Effector delivery system	VFC0086	Vibrio parahaemolyticus RIMD 2210633	0	0	T3SS1 uses a multifaceted mechanism to cause the cytotoxicity of host cells, involving the induction of autophagy, cell rounding, and cell lysis.	The T3SS1 effector VopS could act to covalently modify a conserved threonine residue on Rho, Rac, and Cdc42 with adenosine 5'-monophosphate (AMP). The resulting AMPylation prevented the interaction of Rho GTPases with downstream effectors, thereby inhibiting actin assembly in the infected cell.	84.5	1.02e-90
HM3_cobin_40_k127_4096635_length_20004_cov_45.0000_3	VFG007181	vopR	Type III secretion system effector VopR, phosphoinositide-binding protein	T3SS1 secreted effectors	VF0632	Effector delivery system	VFC0086	Vibrio parahaemolyticus RIMD 2210633	0	0	VopQ (Induces autophagy. ); VopR (Inducing cell rounding. ); VopS (AMPylation. Induces cell rounding by inactivation of Rho family GTPases, C-terminal Fic domain is critical for modifying a threonine residue in the GTPases with AMP. ); VPA0450 (Inositol phosphatase. Contributes to host cell death caused by autophagy, cell rounding, and cell lysis. )	0	92.3	1.21e-208
HM3_cobin_40_k127_4096635_length_20004_cov_45.0000_5	VFG007180	vopS	type III secretion system effector VopS, Adenylyltransferase	T3SS1 secreted effectors	VF0632	Effector delivery system	VFC0086	Vibrio parahaemolyticus RIMD 2210633	0	0	VopQ (Induces autophagy. ); VopR (Inducing cell rounding. ); VopS (AMPylation. Induces cell rounding by inactivation of Rho family GTPases, C-terminal Fic domain is critical for modifying a threonine residue in the GTPases with AMP. ); VPA0450 (Inositol phosphatase. Contributes to host cell death caused by autophagy, cell rounding, and cell lysis. )	0	89.7	7.67e-248
HM3_cobin_40_k127_4096635_length_20004_cov_45.0000_7	VFG007166	vscL	type III secretion system cytoplasmic protein VscL	T3SS1	VF0408	Effector delivery system	VFC0086	Vibrio parahaemolyticus RIMD 2210633	0	0	T3SS1 uses a multifaceted mechanism to cause the cytotoxicity of host cells, involving the induction of autophagy, cell rounding, and cell lysis.	The T3SS1 effector VopS could act to covalently modify a conserved threonine residue on Rho, Rac, and Cdc42 with adenosine 5'-monophosphate (AMP). The resulting AMPylation prevented the interaction of Rho GTPases with downstream effectors, thereby inhibiting actin assembly in the infected cell.	91.5	1.29e-131
HM3_cobin_40_k127_4096635_length_20004_cov_45.0000_9	VFG007168	vscJ	type III secretion system IM ring protein VscJ	T3SS1	VF0408	Effector delivery system	VFC0086	Vibrio parahaemolyticus RIMD 2210633	0	0	T3SS1 uses a multifaceted mechanism to cause the cytotoxicity of host cells, involving the induction of autophagy, cell rounding, and cell lysis.	The T3SS1 effector VopS could act to covalently modify a conserved threonine residue on Rho, Rac, and Cdc42 with adenosine 5'-monophosphate (AMP). The resulting AMPylation prevented the interaction of Rho GTPases with downstream effectors, thereby inhibiting actin assembly in the infected cell.	91.5	1.67e-156
HM_SQ58_0.06_sbin_6_k141_297187_length_5029_cov_133.4427_2	VFG007546	cheW	purine-binding chemotaxis protein CheW	Flagella	VF0519	Motility	VFC0204	Vibrio parahaemolyticus RIMD 2210633	0	0	Contributes to the virulence of pathogenic Vibrio through adhesion or biofilm formation	The flagellar regulatory system positively mediates the transcription of diguanylate cyclase CdgD which results in the transcription of a hemagglutinin that enhances intestinal colonization; c-di-GMP directly bound to YcgR interacts with components of the flagellar motor to disrupt flagellar rotation, thereby leading to decreased motility and inducing the biofilm formation	82.9	3.64e-94
HM3_cobin_40_k127_4741737_length_8556_cov_11.0000_3	VFG013421	gmhA/lpcA	phosphoheptose isomerase	LOS	VF0044	Immune modulation	VFC0258	Haemophilus influenzae PittGG	0	Comprising Lipid A, an inner core of one molecule 3-deoxy-D-manno-oct-2-ulopyranosonic acid (Kdo) and three molecules of heptose, and an outer core composed of a heteropolymer of the neutral sugars glucose and galactose. Substitution of the out core with phosphorylcholine or sialic acid results in the heterogeneity of LPS; Lack O-antigen	Major immunogen; LOS phosphorylcholine (ChoP) may influence invasion via interaction with PAF receptor and stimulates of inflammatory signals; LPS phase variation is characterized by the spontaneous loss and gain of oligosaccharide structures present in the outer core. the phase variable expression of LPS biosynthesis genes promotes evasion of antigen-specific host immune defences and allow colon…	Lic1(lic1A-lic1D) responsible for the addition of phosphorylcholine to LPS. lic1A mediates phase variation (tetranucleotide repeat region); phase-variable gene lic3A encodes an alpha-2,3-sialyltransferase that is responsible for the addition of Neu5Ac to terminal lactose in the LPS, LPS sialylation has been shown to be important for resistance to the killing effectors of normal human serum	80	2.03e-107
HM3_cobin_40_k127_505639_length_8010_cov_8.0000_10	VFG007157	vopN	type III secretion system protein VopN	T3SS1	VF0408	Effector delivery system	VFC0086	Vibrio parahaemolyticus RIMD 2210633	0	0	T3SS1 uses a multifaceted mechanism to cause the cytotoxicity of host cells, involving the induction of autophagy, cell rounding, and cell lysis.	The T3SS1 effector VopS could act to covalently modify a conserved threonine residue on Rho, Rac, and Cdc42 with adenosine 5'-monophosphate (AMP). The resulting AMPylation prevented the interaction of Rho GTPases with downstream effectors, thereby inhibiting actin assembly in the infected cell.	89.9	3.65e-187
HM3_cobin_40_k127_505639_length_8010_cov_8.0000_11	VFG007158	vscN	type III secretion system ATPase VscN	T3SS1	VF0408	Effector delivery system	VFC0086	Vibrio parahaemolyticus RIMD 2210633	0	0	T3SS1 uses a multifaceted mechanism to cause the cytotoxicity of host cells, involving the induction of autophagy, cell rounding, and cell lysis.	The T3SS1 effector VopS could act to covalently modify a conserved threonine residue on Rho, Rac, and Cdc42 with adenosine 5'-monophosphate (AMP). The resulting AMPylation prevented the interaction of Rho GTPases with downstream effectors, thereby inhibiting actin assembly in the infected cell.	98	4.22e-204
HM3_cobin_40_k127_505639_length_8010_cov_8.0000_3	VFG007151	vcrR	type III secretion system protein VcrR	T3SS1	VF0408	Effector delivery system	VFC0086	Vibrio parahaemolyticus RIMD 2210633	0	0	T3SS1 uses a multifaceted mechanism to cause the cytotoxicity of host cells, involving the induction of autophagy, cell rounding, and cell lysis.	The T3SS1 effector VopS could act to covalently modify a conserved threonine residue on Rho, Rac, and Cdc42 with adenosine 5'-monophosphate (AMP). The resulting AMPylation prevented the interaction of Rho GTPases with downstream effectors, thereby inhibiting actin assembly in the infected cell.	83.8	7.38e-81
HM3_cobin_40_k127_505639_length_8010_cov_8.0000_4	VFG007152	vcrD	type III secretion system C ring protein VcrD	T3SS1	VF0408	Effector delivery system	VFC0086	Vibrio parahaemolyticus RIMD 2210633	0	0	T3SS1 uses a multifaceted mechanism to cause the cytotoxicity of host cells, involving the induction of autophagy, cell rounding, and cell lysis.	The T3SS1 effector VopS could act to covalently modify a conserved threonine residue on Rho, Rac, and Cdc42 with adenosine 5'-monophosphate (AMP). The resulting AMPylation prevented the interaction of Rho GTPases with downstream effectors, thereby inhibiting actin assembly in the infected cell.	94.3	1.91e-223
HM3_cobin_40_k127_505639_length_8010_cov_8.0000_5	VFG007152	vcrD	type III secretion system C ring protein VcrD	T3SS1	VF0408	Effector delivery system	VFC0086	Vibrio parahaemolyticus RIMD 2210633	0	0	T3SS1 uses a multifaceted mechanism to cause the cytotoxicity of host cells, involving the induction of autophagy, cell rounding, and cell lysis.	The T3SS1 effector VopS could act to covalently modify a conserved threonine residue on Rho, Rac, and Cdc42 with adenosine 5'-monophosphate (AMP). The resulting AMPylation prevented the interaction of Rho GTPases with downstream effectors, thereby inhibiting actin assembly in the infected cell.	97.7	1.66e-186
HM3_cobin_40_k127_505639_length_8010_cov_8.0000_7	VFG007154	vscX	type III secretion system C-ring protein VscX for secretion specificity	T3SS1	VF0408	Effector delivery system	VFC0086	Vibrio parahaemolyticus RIMD 2210633	0	0	T3SS1 uses a multifaceted mechanism to cause the cytotoxicity of host cells, involving the induction of autophagy, cell rounding, and cell lysis.	The T3SS1 effector VopS could act to covalently modify a conserved threonine residue on Rho, Rac, and Cdc42 with adenosine 5'-monophosphate (AMP). The resulting AMPylation prevented the interaction of Rho GTPases with downstream effectors, thereby inhibiting actin assembly in the infected cell.	85.6	3.52e-71
HM3_cobin_40_k127_505639_length_8010_cov_8.0000_9	VFG007156	tyeA/vcr1	type III secretion system regulatory protein	T3SS1	VF0408	Effector delivery system	VFC0086	Vibrio parahaemolyticus RIMD 2210633	0	0	T3SS1 uses a multifaceted mechanism to cause the cytotoxicity of host cells, involving the induction of autophagy, cell rounding, and cell lysis.	The T3SS1 effector VopS could act to covalently modify a conserved threonine residue on Rho, Rac, and Cdc42 with adenosine 5'-monophosphate (AMP). The resulting AMPylation prevented the interaction of Rho GTPases with downstream effectors, thereby inhibiting actin assembly in the infected cell.	80.9	2.49e-52
HM3_cobin_40_k127_5968585_length_17990_cov_15.3259_15	VFG007265	irgA	ligand-gated channel protein	Enterobactin receptor IrgA	VF0628	Nutritional/Metabolic factor	VFC0272	Vibrio parahaemolyticus RIMD 2210633	0	0	0	0	94.5	0
HM_SQ58_0.06_sbin_6_k141_317617_length_2017_cov_128.4765_1	VFG007609	motB	flagellar motor protein	Flagella	VF0519	Motility	VFC0204	Vibrio fischeri ES114	0	0	Contributes to the virulence of pathogenic Vibrio through adhesion or biofilm formation	The flagellar regulatory system positively mediates the transcription of diguanylate cyclase CdgD which results in the transcription of a hemagglutinin that enhances intestinal colonization; c-di-GMP directly bound to YcgR interacts with components of the flagellar motor to disrupt flagellar rotation, thereby leading to decreased motility and inducing the biofilm formation	80.4	5.92e-80
HM_SQ58_0.06_sbin_6_k141_332962_length_4148_cov_114.9491_2	VFG007592	flhA	flagellar biosynthesis protein	Flagella	VF0519	Motility	VFC0204	Vibrio cholerae O1 biovar El Tor str. N16961	0	0	Contributes to the virulence of pathogenic Vibrio through adhesion or biofilm formation	The flagellar regulatory system positively mediates the transcription of diguanylate cyclase CdgD which results in the transcription of a hemagglutinin that enhances intestinal colonization; c-di-GMP directly bound to YcgR interacts with components of the flagellar motor to disrupt flagellar rotation, thereby leading to decreased motility and inducing the biofilm formation	82.1	0
HM_SQ58_0.06_sbin_6_k141_630685_length_3833_cov_111.2725_3	VFG007321	flgI	flagellar P-ring protein precursor FlgI	Flagella	VF0519	Motility	VFC0204	Vibrio fischeri ES114	0	0	Contributes to the virulence of pathogenic Vibrio through adhesion or biofilm formation	The flagellar regulatory system positively mediates the transcription of diguanylate cyclase CdgD which results in the transcription of a hemagglutinin that enhances intestinal colonization; c-di-GMP directly bound to YcgR interacts with components of the flagellar motor to disrupt flagellar rotation, thereby leading to decreased motility and inducing the biofilm formation	82.1	1.28e-180
HM_SQ58_0.06_sbin_6_k141_730247_length_4647_cov_116.6800_1	VFG007456	fliI	flagellum-specific ATP synthase	Flagella	VF0519	Motility	VFC0204	Vibrio parahaemolyticus RIMD 2210633	0	0	Contributes to the virulence of pathogenic Vibrio through adhesion or biofilm formation	The flagellar regulatory system positively mediates the transcription of diguanylate cyclase CdgD which results in the transcription of a hemagglutinin that enhances intestinal colonization; c-di-GMP directly bound to YcgR interacts with components of the flagellar motor to disrupt flagellar rotation, thereby leading to decreased motility and inducing the biofilm formation	85.6	1.41e-207
HM_SQ58_0.06_sbin_6_k141_730247_length_4647_cov_116.6800_3	VFG007469	fliG	flagellar motor protein	Flagella	VF0519	Motility	VFC0204	Vibrio vulnificus CMCP6	0	0	Contributes to the virulence of pathogenic Vibrio through adhesion or biofilm formation	The flagellar regulatory system positively mediates the transcription of diguanylate cyclase CdgD which results in the transcription of a hemagglutinin that enhances intestinal colonization; c-di-GMP directly bound to YcgR interacts with components of the flagellar motor to disrupt flagellar rotation, thereby leading to decreased motility and inducing the biofilm formation	81	4.61e-193
HM_SQ58_0.06_sbin_6_k141_910949_length_2288_cov_91.6418_3	VFG007435	fliM	flagellar motor switch protein	Flagella	VF0519	Motility	VFC0204	Vibrio fischeri ES114	0	0	Contributes to the virulence of pathogenic Vibrio through adhesion or biofilm formation	The flagellar regulatory system positively mediates the transcription of diguanylate cyclase CdgD which results in the transcription of a hemagglutinin that enhances intestinal colonization; c-di-GMP directly bound to YcgR interacts with components of the flagellar motor to disrupt flagellar rotation, thereby leading to decreased motility and inducing the biofilm formation	84.3	4.24e-206
HM_SQ81_0.06_sbin_15_k141_13770_length_5726_cov_35.2915_4	VFG007364	cheR	chemotaxis protein methyltransferase CheR	Flagella	VF0519	Motility	VFC0204	Vibrio cholerae O1 biovar El Tor str. N16961	0	0	Contributes to the virulence of pathogenic Vibrio through adhesion or biofilm formation	The flagellar regulatory system positively mediates the transcription of diguanylate cyclase CdgD which results in the transcription of a hemagglutinin that enhances intestinal colonization; c-di-GMP directly bound to YcgR interacts with components of the flagellar motor to disrupt flagellar rotation, thereby leading to decreased motility and inducing the biofilm formation	84.4	3.34e-170
HM_SQ81_0.06_sbin_15_k141_13770_length_5726_cov_35.2915_6	VFG007355	flgC	flagellar basal body rod protein FlgC	Flagella	VF0519	Motility	VFC0204	Vibrio vulnificus CMCP6	0	0	Contributes to the virulence of pathogenic Vibrio through adhesion or biofilm formation	The flagellar regulatory system positively mediates the transcription of diguanylate cyclase CdgD which results in the transcription of a hemagglutinin that enhances intestinal colonization; c-di-GMP directly bound to YcgR interacts with components of the flagellar motor to disrupt flagellar rotation, thereby leading to decreased motility and inducing the biofilm formation	82.6	1.92e-72
HM_SQ81_0.06_sbin_15_k141_305622_length_2622_cov_46.3104_1	VFG007583	fleN/flhG	MinD-like ATPase	Flagella	VF0519	Motility	VFC0204	Vibrio vulnificus CMCP6	0	0	Contributes to the virulence of pathogenic Vibrio through adhesion or biofilm formation	The flagellar regulatory system positively mediates the transcription of diguanylate cyclase CdgD which results in the transcription of a hemagglutinin that enhances intestinal colonization; c-di-GMP directly bound to YcgR interacts with components of the flagellar motor to disrupt flagellar rotation, thereby leading to decreased motility and inducing the biofilm formation	84.5	2.78e-33
HM_SQ81_0.06_sbin_15_k141_305622_length_2622_cov_46.3104_3	VFG007594	flhA	flagellar biosynthesis protein	Flagella	VF0519	Motility	VFC0204	Vibrio parahaemolyticus RIMD 2210633	0	0	Contributes to the virulence of pathogenic Vibrio through adhesion or biofilm formation	The flagellar regulatory system positively mediates the transcription of diguanylate cyclase CdgD which results in the transcription of a hemagglutinin that enhances intestinal colonization; c-di-GMP directly bound to YcgR interacts with components of the flagellar motor to disrupt flagellar rotation, thereby leading to decreased motility and inducing the biofilm formation	86.3	4.57e-101
HM_SQ81_0.06_sbin_15_k141_516505_length_4970_cov_31.3808_1	VFG007487	fleR/flrC	sigma-54 dependent response regulator	Flagella	VF0519	Motility	VFC0204	Vibrio vulnificus CMCP6	0	0	Contributes to the virulence of pathogenic Vibrio through adhesion or biofilm formation	The flagellar regulatory system positively mediates the transcription of diguanylate cyclase CdgD which results in the transcription of a hemagglutinin that enhances intestinal colonization; c-di-GMP directly bound to YcgR interacts with components of the flagellar motor to disrupt flagellar rotation, thereby leading to decreased motility and inducing the biofilm formation	81	6.96e-214
HM_SQ81_0.06_sbin_15_k141_661632_length_5397_cov_34.1216_3	VFG007330	flgG	flagellar basal-body rod protein FlgG	Flagella	VF0519	Motility	VFC0204	Vibrio parahaemolyticus RIMD 2210633	0	0	Contributes to the virulence of pathogenic Vibrio through adhesion or biofilm formation	The flagellar regulatory system positively mediates the transcription of diguanylate cyclase CdgD which results in the transcription of a hemagglutinin that enhances intestinal colonization; c-di-GMP directly bound to YcgR interacts with components of the flagellar motor to disrupt flagellar rotation, thereby leading to decreased motility and inducing the biofilm formation	84.4	2.01e-162
HM_SQ81_0.06_sbin_15_k141_661632_length_5397_cov_34.1216_5	VFG007321	flgI	flagellar P-ring protein precursor FlgI	Flagella	VF0519	Motility	VFC0204	Vibrio fischeri ES114	0	0	Contributes to the virulence of pathogenic Vibrio through adhesion or biofilm formation	The flagellar regulatory system positively mediates the transcription of diguanylate cyclase CdgD which results in the transcription of a hemagglutinin that enhances intestinal colonization; c-di-GMP directly bound to YcgR interacts with components of the flagellar motor to disrupt flagellar rotation, thereby leading to decreased motility and inducing the biofilm formation	82.6	1.28e-204
HM_SQ81_0.06_sbin_15_k141_661632_length_5397_cov_34.1216_7	VFG007309	flgK	flagellar hook-associated protein 1 FlgK	Flagella	VF0519	Motility	VFC0204	Vibrio fischeri ES114	0	0	Contributes to the virulence of pathogenic Vibrio through adhesion or biofilm formation	The flagellar regulatory system positively mediates the transcription of diguanylate cyclase CdgD which results in the transcription of a hemagglutinin that enhances intestinal colonization; c-di-GMP directly bound to YcgR interacts with components of the flagellar motor to disrupt flagellar rotation, thereby leading to decreased motility and inducing the biofilm formation	83.3	8.59e-11
HM_SQ81_0.06_sbin_15_k141_697492_length_8346_cov_37.1593_2	VFG007469	fliG	flagellar motor protein	Flagella	VF0519	Motility	VFC0204	Vibrio vulnificus CMCP6	0	0	Contributes to the virulence of pathogenic Vibrio through adhesion or biofilm formation	The flagellar regulatory system positively mediates the transcription of diguanylate cyclase CdgD which results in the transcription of a hemagglutinin that enhances intestinal colonization; c-di-GMP directly bound to YcgR interacts with components of the flagellar motor to disrupt flagellar rotation, thereby leading to decreased motility and inducing the biofilm formation	81	4.61e-193
HM_SQ81_0.06_sbin_15_k141_697492_length_8346_cov_37.1593_4	VFG007456	fliI	flagellum-specific ATP synthase	Flagella	VF0519	Motility	VFC0204	Vibrio parahaemolyticus RIMD 2210633	0	0	Contributes to the virulence of pathogenic Vibrio through adhesion or biofilm formation	The flagellar regulatory system positively mediates the transcription of diguanylate cyclase CdgD which results in the transcription of a hemagglutinin that enhances intestinal colonization; c-di-GMP directly bound to YcgR interacts with components of the flagellar motor to disrupt flagellar rotation, thereby leading to decreased motility and inducing the biofilm formation	84.6	6.22e-269
HM_SQ81_0.06_sbin_15_k141_697492_length_8346_cov_37.1593_8	VFG007435	fliM	flagellar motor switch protein	Flagella	VF0519	Motility	VFC0204	Vibrio fischeri ES114	0	0	Contributes to the virulence of pathogenic Vibrio through adhesion or biofilm formation	The flagellar regulatory system positively mediates the transcription of diguanylate cyclase CdgD which results in the transcription of a hemagglutinin that enhances intestinal colonization; c-di-GMP directly bound to YcgR interacts with components of the flagellar motor to disrupt flagellar rotation, thereby leading to decreased motility and inducing the biofilm formation	84.3	4.24e-206
HM3_cobin_40_k127_7545673_length_8525_cov_10.9625_7	VFG044183	VP_RS23115	type III PLP-dependent enzyme	Vibrioferrin	VF0631	Nutritional/Metabolic factor	VFC0272	Vibrio parahaemolyticus RIMD 2210633	0	0	0	0	97.5	9.81e-236
HM3_cobin_40_k127_8746389_length_13207_cov_8.0000_1	VFG043125	flgM	flagellar biosynthesis anti-sigma factor FlgM	Lateral flagella	VF0625	Biofilm	VFC0271	Vibrio parahaemolyticus RIMD 2210633	0	0	0	0	89.2	1.15e-52
HM3_cobin_40_k127_8746389_length_13207_cov_8.0000_2	VFG043124	VP_RS16525	flagellar export chaperone FlgN	Lateral flagella	VF0625	Biofilm	VFC0271	Vibrio parahaemolyticus RIMD 2210633	0	0	0	0	83.4	1.97e-82
HM3_cobin_40_k127_8959949_length_9816_cov_7.0000_1	VFG007148	vcrH	type III secretion system chaperone VcrH	T3SS1	VF0408	Effector delivery system	VFC0086	Vibrio parahaemolyticus RIMD 2210633	0	0	T3SS1 uses a multifaceted mechanism to cause the cytotoxicity of host cells, involving the induction of autophagy, cell rounding, and cell lysis.	The T3SS1 effector VopS could act to covalently modify a conserved threonine residue on Rho, Rac, and Cdc42 with adenosine 5'-monophosphate (AMP). The resulting AMPylation prevented the interaction of Rho GTPases with downstream effectors, thereby inhibiting actin assembly in the infected cell.	96.9	1.21e-109
HM3_cobin_40_k127_8959949_length_9816_cov_7.0000_2	VFG007147	vopB	type III secretion system translocator protein VopB	T3SS1	VF0408	Effector delivery system	VFC0086	Vibrio parahaemolyticus RIMD 2210633	0	0	T3SS1 uses a multifaceted mechanism to cause the cytotoxicity of host cells, involving the induction of autophagy, cell rounding, and cell lysis.	The T3SS1 effector VopS could act to covalently modify a conserved threonine residue on Rho, Rac, and Cdc42 with adenosine 5'-monophosphate (AMP). The resulting AMPylation prevented the interaction of Rho GTPases with downstream effectors, thereby inhibiting actin assembly in the infected cell.	81.2	4.01e-140
HM3_cobin_40_k127_8959949_length_9816_cov_7.0000_3	VFG007146	vopD	type III secretion system translocator protein VopD	T3SS1	VF0408	Effector delivery system	VFC0086	Vibrio parahaemolyticus RIMD 2210633	0	0	T3SS1 uses a multifaceted mechanism to cause the cytotoxicity of host cells, involving the induction of autophagy, cell rounding, and cell lysis.	The T3SS1 effector VopS could act to covalently modify a conserved threonine residue on Rho, Rac, and Cdc42 with adenosine 5'-monophosphate (AMP). The resulting AMPylation prevented the interaction of Rho GTPases with downstream effectors, thereby inhibiting actin assembly in the infected cell.	91.9	7.73e-196
HM3_cobin_40_k127_897151_length_6233_cov_10.0000_4	VFG042880	VV1_RS07220	PilT/PilU family type 4a pilus ATPase	ChiRP	VF0609	Adherence	VFC0001	Vibrio vulnificus CMCP6	Chitin-regulated pilus	0	PilA is involved in biofilm formation, adherence to human epithelial cells.	0	89.4	1.35e-236
HM3_cobin_40_k127_897151_length_6233_cov_10.0000_5	VFG042879	VV1_RS07215	type IV pilus twitching motility protein PilT	ChiRP	VF0609	Adherence	VFC0001	Vibrio vulnificus CMCP6	Chitin-regulated pilus	0	PilA is involved in biofilm formation, adherence to human epithelial cells.	0	90.1	5.02e-223
HM3_cobin_40_k127_9374906_length_14455_cov_7.0000_14	VFG044437	huvZ	HuvZ protein	HuvA	VF1247	Nutritional/Metabolic factor	VFC0272	Listonella anguillarum H775-3	0	0	0	0	82.4	2.13e-101
HM_SQ81_0.06_sbin_15_k141_697492_length_8346_cov_37.1593_9	VFG007426	fliN	flagellar motor switch protein	Flagella	VF0519	Motility	VFC0204	Vibrio parahaemolyticus RIMD 2210633	0	0	Contributes to the virulence of pathogenic Vibrio through adhesion or biofilm formation	The flagellar regulatory system positively mediates the transcription of diguanylate cyclase CdgD which results in the transcription of a hemagglutinin that enhances intestinal colonization; c-di-GMP directly bound to YcgR interacts with components of the flagellar motor to disrupt flagellar rotation, thereby leading to decreased motility and inducing the biofilm formation	81.1	3.66e-65
HM_SQ81_0.06_sbin_15_k141_762789_length_5248_cov_32.2792_3	VFG007408	fliQ	flagellar biosynthesis protein	Flagella	VF0519	Motility	VFC0204	Vibrio parahaemolyticus RIMD 2210633	0	0	Contributes to the virulence of pathogenic Vibrio through adhesion or biofilm formation	The flagellar regulatory system positively mediates the transcription of diguanylate cyclase CdgD which results in the transcription of a hemagglutinin that enhances intestinal colonization; c-di-GMP directly bound to YcgR interacts with components of the flagellar motor to disrupt flagellar rotation, thereby leading to decreased motility and inducing the biofilm formation	80.9	2.57e-45
HM_SQ81_0.06_sbin_15_k141_762789_length_5248_cov_32.2792_6	VFG007592	flhA	flagellar biosynthesis protein	Flagella	VF0519	Motility	VFC0204	Vibrio cholerae O1 biovar El Tor str. N16961	0	0	Contributes to the virulence of pathogenic Vibrio through adhesion or biofilm formation	The flagellar regulatory system positively mediates the transcription of diguanylate cyclase CdgD which results in the transcription of a hemagglutinin that enhances intestinal colonization; c-di-GMP directly bound to YcgR interacts with components of the flagellar motor to disrupt flagellar rotation, thereby leading to decreased motility and inducing the biofilm formation	82.1	1.52e-306
HM_SQ81_0.06_sbin_15_k141_811565_length_10346_cov_44.4852_6	VFG007546	cheW	purine-binding chemotaxis protein CheW	Flagella	VF0519	Motility	VFC0204	Vibrio parahaemolyticus RIMD 2210633	0	0	Contributes to the virulence of pathogenic Vibrio through adhesion or biofilm formation	The flagellar regulatory system positively mediates the transcription of diguanylate cyclase CdgD which results in the transcription of a hemagglutinin that enhances intestinal colonization; c-di-GMP directly bound to YcgR interacts with components of the flagellar motor to disrupt flagellar rotation, thereby leading to decreased motility and inducing the biofilm formation	83.5	1.8e-94
HM_SQ_cobin_113_k127_29798794_length_5471_cov_144.0000_3	VFG007573	cheY	chemotaxis protein CheY	Flagella	VF0519	Motility	VFC0204	Vibrio fischeri ES114	0	0	Contributes to the virulence of pathogenic Vibrio through adhesion or biofilm formation	The flagellar regulatory system positively mediates the transcription of diguanylate cyclase CdgD which results in the transcription of a hemagglutinin that enhances intestinal colonization; c-di-GMP directly bound to YcgR interacts with components of the flagellar motor to disrupt flagellar rotation, thereby leading to decreased motility and inducing the biofilm formation	83.3	1.25e-74
HM_cobin_27_k127_191737_length_18456_cov_10.0000_16	VFG007573	cheY	chemotaxis protein CheY	Flagella	VF0519	Motility	VFC0204	Vibrio fischeri ES114	0	0	Contributes to the virulence of pathogenic Vibrio through adhesion or biofilm formation	The flagellar regulatory system positively mediates the transcription of diguanylate cyclase CdgD which results in the transcription of a hemagglutinin that enhances intestinal colonization; c-di-GMP directly bound to YcgR interacts with components of the flagellar motor to disrupt flagellar rotation, thereby leading to decreased motility and inducing the biofilm formation	80.2	3.82e-72
HY4_GJ-DNA-9_sbin_16_k141_1036365_length_157235_cov_20.7696_128	VFG007546	cheW	purine-binding chemotaxis protein CheW	Flagella	VF0519	Motility	VFC0204	Vibrio parahaemolyticus RIMD 2210633	0	0	Contributes to the virulence of pathogenic Vibrio through adhesion or biofilm formation	The flagellar regulatory system positively mediates the transcription of diguanylate cyclase CdgD which results in the transcription of a hemagglutinin that enhances intestinal colonization; c-di-GMP directly bound to YcgR interacts with components of the flagellar motor to disrupt flagellar rotation, thereby leading to decreased motility and inducing the biofilm formation	83.9	6.69e-88
HY4_cobin_80_k127_4759505_length_3258_cov_27.0000_4	VFG007547	cheW	purine-binding chemotaxis protein CheW	Flagella	VF0519	Motility	VFC0204	Vibrio vulnificus CMCP6	0	0	Contributes to the virulence of pathogenic Vibrio through adhesion or biofilm formation	The flagellar regulatory system positively mediates the transcription of diguanylate cyclase CdgD which results in the transcription of a hemagglutinin that enhances intestinal colonization; c-di-GMP directly bound to YcgR interacts with components of the flagellar motor to disrupt flagellar rotation, thereby leading to decreased motility and inducing the biofilm formation	83.4	5.07e-87
HY4_cobin_80_k127_951332_length_3755_cov_12.0761_1	VFG007331	flgG	flagellar basal-body rod protein FlgG	Flagella	VF0519	Motility	VFC0204	Vibrio vulnificus CMCP6	0	0	Contributes to the virulence of pathogenic Vibrio through adhesion or biofilm formation	The flagellar regulatory system positively mediates the transcription of diguanylate cyclase CdgD which results in the transcription of a hemagglutinin that enhances intestinal colonization; c-di-GMP directly bound to YcgR interacts with components of the flagellar motor to disrupt flagellar rotation, thereby leading to decreased motility and inducing the biofilm formation	83.3	5.62e-29
JL_0.02_sbin_1_k141_627002_length_47878_cov_23.0000_20	VFG007546	cheW	purine-binding chemotaxis protein CheW	Flagella	VF0519	Motility	VFC0204	Vibrio parahaemolyticus RIMD 2210633	0	0	Contributes to the virulence of pathogenic Vibrio through adhesion or biofilm formation	The flagellar regulatory system positively mediates the transcription of diguanylate cyclase CdgD which results in the transcription of a hemagglutinin that enhances intestinal colonization; c-di-GMP directly bound to YcgR interacts with components of the flagellar motor to disrupt flagellar rotation, thereby leading to decreased motility and inducing the biofilm formation	84.5	1.64e-88
RS_10_sbin_92_k141_3108202_length_8680_cov_16.2616_4	VFG007568	cheY	chemotaxis protein CheY	Flagella	VF0519	Motility	VFC0204	Vibrio cholerae O1 biovar El Tor str. N16961	0	0	Contributes to the virulence of pathogenic Vibrio through adhesion or biofilm formation	The flagellar regulatory system positively mediates the transcription of diguanylate cyclase CdgD which results in the transcription of a hemagglutinin that enhances intestinal colonization; c-di-GMP directly bound to YcgR interacts with components of the flagellar motor to disrupt flagellar rotation, thereby leading to decreased motility and inducing the biofilm formation	82.3	4.36e-69
RS_13_sbin_28_k141_1216084_length_3629_cov_9.0000_4	VFG007568	cheY	chemotaxis protein CheY	Flagella	VF0519	Motility	VFC0204	Vibrio cholerae O1 biovar El Tor str. N16961	0	0	Contributes to the virulence of pathogenic Vibrio through adhesion or biofilm formation	The flagellar regulatory system positively mediates the transcription of diguanylate cyclase CdgD which results in the transcription of a hemagglutinin that enhances intestinal colonization; c-di-GMP directly bound to YcgR interacts with components of the flagellar motor to disrupt flagellar rotation, thereby leading to decreased motility and inducing the biofilm formation	90.9	3.49e-15
RS_1_sbin_72_k141_3012869_length_8104_cov_13.9992_2	VFG007573	cheY	chemotaxis protein CheY	Flagella	VF0519	Motility	VFC0204	Vibrio fischeri ES114	0	0	Contributes to the virulence of pathogenic Vibrio through adhesion or biofilm formation	The flagellar regulatory system positively mediates the transcription of diguanylate cyclase CdgD which results in the transcription of a hemagglutinin that enhances intestinal colonization; c-di-GMP directly bound to YcgR interacts with components of the flagellar motor to disrupt flagellar rotation, thereby leading to decreased motility and inducing the biofilm formation	83.3	8.65e-73
RS_2_sbin_36_k141_5193798_length_6688_cov_11.0000_2	VFG007573	cheY	chemotaxis protein CheY	Flagella	VF0519	Motility	VFC0204	Vibrio fischeri ES114	0	0	Contributes to the virulence of pathogenic Vibrio through adhesion or biofilm formation	The flagellar regulatory system positively mediates the transcription of diguanylate cyclase CdgD which results in the transcription of a hemagglutinin that enhances intestinal colonization; c-di-GMP directly bound to YcgR interacts with components of the flagellar motor to disrupt flagellar rotation, thereby leading to decreased motility and inducing the biofilm formation	82.5	1.75e-72
RS_2_sbin_48_k141_3835156_length_5005_cov_25.8797_2	VFG007573	cheY	chemotaxis protein CheY	Flagella	VF0519	Motility	VFC0204	Vibrio fischeri ES114	0	0	Contributes to the virulence of pathogenic Vibrio through adhesion or biofilm formation	The flagellar regulatory system positively mediates the transcription of diguanylate cyclase CdgD which results in the transcription of a hemagglutinin that enhances intestinal colonization; c-di-GMP directly bound to YcgR interacts with components of the flagellar motor to disrupt flagellar rotation, thereby leading to decreased motility and inducing the biofilm formation	82.5	6.09e-73
RS_4_sbin_71_k141_5478401_length_3844_cov_11.0000_4	VFG007573	cheY	chemotaxis protein CheY	Flagella	VF0519	Motility	VFC0204	Vibrio fischeri ES114	0	0	Contributes to the virulence of pathogenic Vibrio through adhesion or biofilm formation	The flagellar regulatory system positively mediates the transcription of diguanylate cyclase CdgD which results in the transcription of a hemagglutinin that enhances intestinal colonization; c-di-GMP directly bound to YcgR interacts with components of the flagellar motor to disrupt flagellar rotation, thereby leading to decreased motility and inducing the biofilm formation	81.7	3.27e-73
RS_mbin_249_k141_1039395_length_6979_cov_14.2887_6	VFG007573	cheY	chemotaxis protein CheY	Flagella	VF0519	Motility	VFC0204	Vibrio fischeri ES114	0	0	Contributes to the virulence of pathogenic Vibrio through adhesion or biofilm formation	The flagellar regulatory system positively mediates the transcription of diguanylate cyclase CdgD which results in the transcription of a hemagglutinin that enhances intestinal colonization; c-di-GMP directly bound to YcgR interacts with components of the flagellar motor to disrupt flagellar rotation, thereby leading to decreased motility and inducing the biofilm formation	81	2.12e-71
SF_HDNA3_sbin_4_k141_18759_length_2379_cov_10.3878_2	VFG007573	cheY	chemotaxis protein CheY	Flagella	VF0519	Motility	VFC0204	Vibrio fischeri ES114	0	0	Contributes to the virulence of pathogenic Vibrio through adhesion or biofilm formation	The flagellar regulatory system positively mediates the transcription of diguanylate cyclase CdgD which results in the transcription of a hemagglutinin that enhances intestinal colonization; c-di-GMP directly bound to YcgR interacts with components of the flagellar motor to disrupt flagellar rotation, thereby leading to decreased motility and inducing the biofilm formation	80.2	1.18e-70
SF_cobin_48_k127_459304_length_3986_cov_282.2796_4	VFG007573	cheY	chemotaxis protein CheY	Flagella	VF0519	Motility	VFC0204	Vibrio fischeri ES114	0	0	Contributes to the virulence of pathogenic Vibrio through adhesion or biofilm formation	The flagellar regulatory system positively mediates the transcription of diguanylate cyclase CdgD which results in the transcription of a hemagglutinin that enhances intestinal colonization; c-di-GMP directly bound to YcgR interacts with components of the flagellar motor to disrupt flagellar rotation, thereby leading to decreased motility and inducing the biofilm formation	80.2	1.18e-70
SY5_S20_sbin_26_k119_1178358_length_16372_cov_9.9192_6	VFG007573	cheY	chemotaxis protein CheY	Flagella	VF0519	Motility	VFC0204	Vibrio fischeri ES114	0	0	Contributes to the virulence of pathogenic Vibrio through adhesion or biofilm formation	The flagellar regulatory system positively mediates the transcription of diguanylate cyclase CdgD which results in the transcription of a hemagglutinin that enhances intestinal colonization; c-di-GMP directly bound to YcgR interacts with components of the flagellar motor to disrupt flagellar rotation, thereby leading to decreased motility and inducing the biofilm formation	83.3	3.67e-74
SY5_cobin_82_k117_4749676_length_6704_cov_173.3457_3	VFG007573	cheY	chemotaxis protein CheY	Flagella	VF0519	Motility	VFC0204	Vibrio fischeri ES114	0	0	Contributes to the virulence of pathogenic Vibrio through adhesion or biofilm formation	The flagellar regulatory system positively mediates the transcription of diguanylate cyclase CdgD which results in the transcription of a hemagglutinin that enhances intestinal colonization; c-di-GMP directly bound to YcgR interacts with components of the flagellar motor to disrupt flagellar rotation, thereby leading to decreased motility and inducing the biofilm formation	81.7	8.65e-73
SY6_cobin_128_k117_459097_length_13788_cov_20.0000_17	VFG007573	cheY	chemotaxis protein CheY	Flagella	VF0519	Motility	VFC0204	Vibrio fischeri ES114	0	0	Contributes to the virulence of pathogenic Vibrio through adhesion or biofilm formation	The flagellar regulatory system positively mediates the transcription of diguanylate cyclase CdgD which results in the transcription of a hemagglutinin that enhances intestinal colonization; c-di-GMP directly bound to YcgR interacts with components of the flagellar motor to disrupt flagellar rotation, thereby leading to decreased motility and inducing the biofilm formation	80.3	1.94e-68
HM3_cobin_40_k127_9746465_length_3688_cov_7.0000_2	VFG045345	mam7	multivalent adhesion molecule MAM7	MAM7	VF0512	Adherence	VFC0001	Vibrio parahaemolyticus RIMD 2210633	Multivalent adhesion molecule 7	0	Mediating attachment for the bacterium to a host cells	Binds to fibronectin and phospholipid phosphatidic acid	93	0
HM3_cobin_40_k127_9793016_length_3009_cov_7.0000_2	VFG018240	cqsA	CAI-1 autoinducer synthase	CAI-1	VF0405	Biofilm	VFC0271	Vibrio parahaemolyticus RIMD 2210633	Cholerae autoinducer-1	(S)-3-hydroxytridecan-4-one	CqsS receptor responds to the molecule CAI-1. Information from CAI-1 is transduced through the LuxO protein to control the levels of the master transcription factor HapR. At low cell density, in the absence of autoinducers, HapR is not produced, so virulence factors are expressed and biofilms are formed. At high cell density, in the presence of autoinducers, LuxO is inactivated, HapR is produced,…	0	87.4	1.05e-248
HM3_cobin_84_k127_11087737_length_2676_cov_76.4127_1	VFG046458	tufA	elongation factor Tu	EF-Tu	VF0460	Adherence	VFC0001	Francisella novicida U112	0	0	Surface-expressed elongation factor-Tu (EF-Tu) mediates attachment by interacting with host cell nucleolin	0	86.5	2.2e-40
HM3_cobin_84_k127_16758702_length_4686_cov_36.0261_1	VFG046458	tufA	elongation factor Tu	EF-Tu	VF0460	Adherence	VFC0001	Francisella novicida U112	0	0	Surface-expressed elongation factor-Tu (EF-Tu) mediates attachment by interacting with host cell nucleolin	0	86.5	2.2e-40
HM3_cobin_84_k127_7469452_length_6549_cov_157.7263_11	VFG013908	pilT	twitching motility protein PilT	Type IV pili	VF0082	Adherence	VFC0001	Pseudomonas stutzeri A1501	0	0	Attaches to host cells, but not to mucin, causing a twitching motility that allows the bacteria to move along the cell surface; biofilm formation	The C-terminal receptor-binding domain of pilin binds to asialoGM1 gangliosides on host cells. Generally, GM1 gangliosides contain a sialic acid moiety. P.aeruginosa produces a neuraminidase which removes sialic acid residues from the GM1 to form the asialoGM1, which is a better receptor for the pili; The asialoGM1 is present in increased abundance on the surface of cystic fibrosis respiratory ep…	84.8	4.83e-22
HM5_GDNA1_sbin_16_k141_3395143_length_5924_cov_6.9958_1	VFG046458	tufA	elongation factor Tu	EF-Tu	VF0460	Adherence	VFC0001	Francisella novicida U112	0	0	Surface-expressed elongation factor-Tu (EF-Tu) mediates attachment by interacting with host cell nucleolin	0	81.9	7.86e-51
HM5_GDNA1_sbin_21_k141_3021001_length_2820_cov_6.4983_6	VFG046458	tufA	elongation factor Tu	EF-Tu	VF0460	Adherence	VFC0001	Francisella novicida U112	0	0	Surface-expressed elongation factor-Tu (EF-Tu) mediates attachment by interacting with host cell nucleolin	0	90.5	5.15e-07
HM5_GDNA1_sbin_32_k141_1097840_length_4652_cov_9.6311_1	VFG046458	tufA	elongation factor Tu	EF-Tu	VF0460	Adherence	VFC0001	Francisella novicida U112	0	0	Surface-expressed elongation factor-Tu (EF-Tu) mediates attachment by interacting with host cell nucleolin	0	92.9	1.1e-13
HM5_GDNA1_sbin_37_k141_1963792_length_2526_cov_4.0000_4	VFG037938	rfbA	glucose-1-phosphate thymidylyltransferase RfbA	Capsule	VF0465	Immune modulation	VFC0258	Acinetobacter baumannii TYTH-1	0	0	Plays an important role in protecting bacteria from the host innate immune response	0	80.4	2.12e-55
HM5_GDNA1_sbin_8_k141_446239_length_10250_cov_9.5198_1	VFG046475	tufA	elongation factor Tu	EF-Tu	VF0460	Adherence	VFC0001	Francisella sp. TX077308	0	0	Surface-expressed elongation factor-Tu (EF-Tu) mediates attachment by interacting with host cell nucleolin	0	81.6	2.54e-92
HM5_GDNA2_sbin_12_k141_37734_length_1008_cov_4.0000_1	VFG037041	katA	catalase	KatA	VF0454	Stress survival	VFC0282	Neisseria meningitidis M01-240355	0	0	Detoxifies H2O2; Protects against ROS (Reactive oxygen species), a family of chemical that are oxidized version of molecular oxygen, including hydrogen peroxide, superoxide and hydroxyl radicals	0	82	1.98e-147
HM5_GDNA3_sbin_15_k141_937337_length_13365_cov_11.9917_10	VFG016490	tuf	elongation factor Tu	EF-Tu	VF0877	Adherence	VFC0001	Mycoplasma mycoides subsp. mycoides SC str. PG1	0	0	0	0	91.7	1.57e-16
HM5_GDNA3_sbin_17_k141_1085127_length_1624_cov_4.0000_2	VFG041187	ETAE_RS11285	PAAR domain-containing protein	EVP (E. tarda virulent protein)	VF1268	Effector delivery system	VFC0086	Edwardsiella tarda EIB202	0	0	0	0	81.4	1.26e-43
HM5_GDNA3_sbin_30_k141_384567_length_13453_cov_10.9887_1	VFG046458	tufA	elongation factor Tu	EF-Tu	VF0460	Adherence	VFC0001	Francisella novicida U112	0	0	Surface-expressed elongation factor-Tu (EF-Tu) mediates attachment by interacting with host cell nucleolin	0	80.5	5.52e-16
HM5_GDNA3_sbin_5_k141_881929_length_47624_cov_125.0782_45	VFG016491	tuf	elongation factor Tu	EF-Tu	VF0877	Adherence	VFC0001	Mycoplasma penetrans HF-2	0	0	0	0	80.9	8.86e-47
HM5_GDNA6_sbin_26_k141_1043263_length_6826_cov_5.4878_1	VFG046458	tufA	elongation factor Tu	EF-Tu	VF0460	Adherence	VFC0001	Francisella novicida U112	0	0	Surface-expressed elongation factor-Tu (EF-Tu) mediates attachment by interacting with host cell nucleolin	0	95.2	2.2e-21
HM5_GDNA6_sbin_26_k141_1579585_length_3022_cov_3.9042_1	VFG046459	tufA	elongation factor Tu	EF-Tu	VF0460	Adherence	VFC0001	Francisella philomiragia subsp. philomiragia ATCC 25017	0	0	Surface-expressed elongation factor-Tu (EF-Tu) mediates attachment by interacting with host cell nucleolin	0	82.5	8.01e-32
HM5_GDNA6_sbin_26_k141_1802037_length_6793_cov_6.9820_4	VFG001223	pilT	twitching motility protein PilT	Type IV pili	VF0082	Adherence	VFC0001	Pseudomonas aeruginosa PAO1	0	0	Attaches to host cells, but not to mucin, causing a twitching motility that allows the bacteria to move along the cell surface; biofilm formation	The C-terminal receptor-binding domain of pilin binds to asialoGM1 gangliosides on host cells. Generally, GM1 gangliosides contain a sialic acid moiety. P.aeruginosa produces a neuraminidase which removes sialic acid residues from the GM1 to form the asialoGM1, which is a better receptor for the pili; The asialoGM1 is present in increased abundance on the surface of cystic fibrosis respiratory ep…	80.8	4.26e-198
HM5_cobin_22_k127_4400646_length_1834_cov_54.5477_5	VFG002365	gmd	GDP-mannose 4,6-dehydratase	O-antigen	VF0392	Immune modulation	VFC0258	Yersinia enterocolitica subsp. enterocolitica 8081	0	0	LPS O antigen mutants were severely impaired in their ability to colonize the Peyer's patches and did not colonize spleen and liver. The absence of O antigen in the outer membrane affects the expression of other Yersinia virulence factors.	0	84	7.33e-23
HM5_cobin_26_k127_1032397_length_4264_cov_322.1680_5	VFG046458	tufA	elongation factor Tu	EF-Tu	VF0460	Adherence	VFC0001	Francisella novicida U112	0	0	Surface-expressed elongation factor-Tu (EF-Tu) mediates attachment by interacting with host cell nucleolin	0	83.3	6.06e-16
HM5_cobin_26_k127_5618769_length_13938_cov_252.8454_12	VFG046458	tufA	elongation factor Tu	EF-Tu	VF0460	Adherence	VFC0001	Francisella novicida U112	0	0	Surface-expressed elongation factor-Tu (EF-Tu) mediates attachment by interacting with host cell nucleolin	0	83.3	6.06e-16
HM5_cobin_41_k127_1217769_length_2961_cov_73.0000_6	VFG046458	tufA	elongation factor Tu	EF-Tu	VF0460	Adherence	VFC0001	Francisella novicida U112	0	0	Surface-expressed elongation factor-Tu (EF-Tu) mediates attachment by interacting with host cell nucleolin	0	82.9	1.52e-13
HM5_cobin_41_k127_2269544_length_2804_cov_18.7310_1	VFG047143	wbtF	NAD dependent epimerase	LPS	VF0542	Immune modulation	VFC0258	Francisella novicida U112	0	0	A key virulence factor does not signal through, and is not an agonist of, toll like receptor 4 (TLR-4) and has little endotoxic activity	Francisella lipid A is a very poor stimulant of the host's innate immunity. The lack of immune recognition of Franciscella lipid A has been attributed to several structural differences compared to E. coli lipid A. These include (1) the absence of phosphate at the 40 position as well as the modification of 1-phosphate with GalN and (2) tetraacylation of lipid A with longer acyl chains (16Â18 carb…	81	5.7e-06
HM5_cobin_59_k127_733434_length_5958_cov_25.9792_1	VFG050173	hasC	UTP--glucose-1-phosphate uridylyltransferase	Hyaluronic acid (HA) capsule	VF0667	Immune modulation	VFC0258	Bacillus anthracis str. Ames Ancestor	0	0	0	0	91.7	1.42e-32
HM5_cobin_60_k127_257156_length_1045_cov_4.0000_2	VFG023786	gmd	GDP-mannose 4,6-dehydratase	O-antigen	VF0392	Immune modulation	VFC0258	Yersinia enterocolitica subsp. palearctica 105.5R(r)	0	0	LPS O antigen mutants were severely impaired in their ability to colonize the Peyer's patches and did not colonize spleen and liver. The absence of O antigen in the outer membrane affects the expression of other Yersinia virulence factors.	0	90.9	2.9e-07
HM5_cobin_62_k127_305434_length_4117_cov_32.6541_3	VFG010906	csrA	carbon storage regulator CsrA	CsrA	VF0261	Regulation	VFC0301	Legionella pneumophila subsp. pneumophila str. Philadelphia 1	0	0	Post-transcriptional repression of the transmission regulon	Binds to particular mRNAs at a consensus sequence encompassing the ribosome binding site (RBS), destabilizing the mRNAs and preventing their translation	84.7	2.97e-29
HM5_cobin_62_k127_4357489_length_2993_cov_29.0000_5	VFG043469	eno	phosphopyruvate hydratase	SSU98_1513	VF1105	Adherence	VFC0001	Streptococcus suis 98HAH33	0	0	0	0	80.4	2.62e-47
HM5_cobin_62_k127_5243288_length_2958_cov_379.0925_3	VFG050386	pilT	type IV pilus twitching motility protein PilT	TFP	VF1334	Adherence	VFC0001	Acinetobacter baumannii ACICU	Type IV pili	0	Essential for twitching motility and natural competence, and contribute to host cell adherence	0	82	4.55e-205
HM5_cobin_73_k127_1039761_length_14738_cov_92.1402_1	VFG046475	tufA	elongation factor Tu	EF-Tu	VF0460	Adherence	VFC0001	Francisella sp. TX077308	0	0	Surface-expressed elongation factor-Tu (EF-Tu) mediates attachment by interacting with host cell nucleolin	0	85.3	7.59e-16
HM5_cobin_77_k127_4356368_length_4254_cov_15.0000_1	VFG010486	htpB	Hsp60, 60K heat shock protein HtpB	Hsp60	VF0159	Adherence	VFC0001	Legionella pneumophila str. Corby	0	0	Mediate a complement-independent attachment to mammalian and amoebal host cells	Specific receptors have not been identified	84.3	7.66e-31
HM5_cobin_8_k127_3505550_length_6555_cov_152.3395_9	VFG016486	tuf	elongation factor Tu	EF-Tu	VF0877	Adherence	VFC0001	Mycoplasma hyopneumoniae 232	0	0	0	0	81.3	6.06e-20
HM5_cobin_90_k127_269402_length_4029_cov_235.8588_1	VFG043573	dnaK	chaperone protein DnaK	Adherence; porin	VF0713	Adherence	VFC0001	Chlamydia trachomatis D/UW-3/CX	0	0	0	0	81.6	8.47e-15
HM5_cobin_95_k127_1549142_length_14364_cov_242.3571_1	VFG046458	tufA	elongation factor Tu	EF-Tu	VF0460	Adherence	VFC0001	Francisella novicida U112	0	0	Surface-expressed elongation factor-Tu (EF-Tu) mediates attachment by interacting with host cell nucleolin	0	91.2	4.04e-16
HM5_cobin_9_k127_1111584_length_7577_cov_112.8603_2	VFG002556	wcbK	GDP sugar epimerase/dehydratase	Capsule I	VF0436	Immune modulation	VFC0258	Burkholderia pseudomallei K96243	Type I O-polysaccharide	0	A key virulence determinant and that loss of capsule production results in severe attenuation in animal models of disease	Plays a role in reducing B. pseudomallei phagocytosis by host cells by preventing complement factor C3b deposition on the surface of the bacterium	80.9	9.39e-24
HM_SQ54_0.06_sbin_2_k141_913277_length_2095_cov_4.5210_1	VFG047717	carB	carbamoyl phosphate synthase large subunit	Pyrimidine biosynthesis	VF0558	Nutritional/Metabolic factor	VFC0272	Francisella noatunensis subsp. orientalis str. Toba 04	0	0	Mediating bacterial resistance to reactive oxygen species (ROS) that is important for phagosomal escape	0	83	1.75e-107
HM_SQ54_0.06_sbin_4_k141_17068_length_2039_cov_23.3656_2	VFG011430	acpXL	acyl carrier protein	LPS	VF0367	Immune modulation	VFC0258	Brucella melitensis bv. 1 str. 16M	Lipopolysaccharide	0	Plays a role in entry and early survival inside macrophages; Resistance to innate-immunity anti-bacterial responses; a modulator of the immune response	The entry and early survival stages of smooth Brucella are lipid-raft-dependent. The entry-gateway seems to include Brucella surface-exposed HSP60-PrPc (cellular prion protein) interaction but also a SR-A (class A scavenger)-lipid-A interaction and is also dependent on the LPS O-chain. And the LPS O-chain ensures the Brucella containing vacuole (BCV) aviodance of fusion with lysosomes transiently…	89.3	3.41e-41
HM_SQ54_0.10_sbin_2_k141_1181392_length_1512_cov_8.0000_1	VFG011424	kdsB	3-deoxy-manno-octulosonate cytidylyltransferase	LPS	VF0367	Immune modulation	VFC0258	Brucella melitensis bv. 1 str. 16M	Lipopolysaccharide	0	Plays a role in entry and early survival inside macrophages; Resistance to innate-immunity anti-bacterial responses; a modulator of the immune response	The entry and early survival stages of smooth Brucella are lipid-raft-dependent. The entry-gateway seems to include Brucella surface-exposed HSP60-PrPc (cellular prion protein) interaction but also a SR-A (class A scavenger)-lipid-A interaction and is also dependent on the LPS O-chain. And the LPS O-chain ensures the Brucella containing vacuole (BCV) aviodance of fusion with lysosomes transiently…	84.2	1.71e-24
HM_SQ54_0.10_sbin_2_k141_391341_length_5006_cov_11.0000_5	VFG011430	acpXL	acyl carrier protein	LPS	VF0367	Immune modulation	VFC0258	Brucella melitensis bv. 1 str. 16M	Lipopolysaccharide	0	Plays a role in entry and early survival inside macrophages; Resistance to innate-immunity anti-bacterial responses; a modulator of the immune response	The entry and early survival stages of smooth Brucella are lipid-raft-dependent. The entry-gateway seems to include Brucella surface-exposed HSP60-PrPc (cellular prion protein) interaction but also a SR-A (class A scavenger)-lipid-A interaction and is also dependent on the LPS O-chain. And the LPS O-chain ensures the Brucella containing vacuole (BCV) aviodance of fusion with lysosomes transiently…	89.3	4.85e-41
HM_SQ58_0.02_sbin_6_k141_681042_length_3411_cov_7.5700_1	VFG050386	pilT	type IV pilus twitching motility protein PilT	TFP	VF1334	Adherence	VFC0001	Acinetobacter baumannii ACICU	Type IV pili	0	Essential for twitching motility and natural competence, and contribute to host cell adherence	0	81.6	1.02e-181
HM_SQ58_0.02_sbin_9_k141_1371877_length_3154_cov_5.0000_1	VFG013908	pilT	twitching motility protein PilT	Type IV pili	VF0082	Adherence	VFC0001	Pseudomonas stutzeri A1501	0	0	Attaches to host cells, but not to mucin, causing a twitching motility that allows the bacteria to move along the cell surface; biofilm formation	The C-terminal receptor-binding domain of pilin binds to asialoGM1 gangliosides on host cells. Generally, GM1 gangliosides contain a sialic acid moiety. P.aeruginosa produces a neuraminidase which removes sialic acid residues from the GM1 to form the asialoGM1, which is a better receptor for the pili; The asialoGM1 is present in increased abundance on the surface of cystic fibrosis respiratory ep…	83.1	1.07e-121
HM_SQ58_0.06_sbin_10_k141_651277_length_20749_cov_43.2395_17	VFG011430	acpXL	acyl carrier protein	LPS	VF0367	Immune modulation	VFC0258	Brucella melitensis bv. 1 str. 16M	Lipopolysaccharide	0	Plays a role in entry and early survival inside macrophages; Resistance to innate-immunity anti-bacterial responses; a modulator of the immune response	The entry and early survival stages of smooth Brucella are lipid-raft-dependent. The entry-gateway seems to include Brucella surface-exposed HSP60-PrPc (cellular prion protein) interaction but also a SR-A (class A scavenger)-lipid-A interaction and is also dependent on the LPS O-chain. And the LPS O-chain ensures the Brucella containing vacuole (BCV) aviodance of fusion with lysosomes transiently…	86.8	2.9e-39
HM_SQ58_0.06_sbin_11_k141_185620_length_2911_cov_23.5426_4	VFG005579	eno	phosphopyruvate hydratase	Streptococcal enolase	VF1060	Exoenzyme	VFC0251	Streptococcus pneumoniae D39	0	0	0	0	80	4.27e-26
HM_SQ58_0.06_sbin_15_k141_305469_length_186910_cov_76.6186_98	VFG011430	acpXL	acyl carrier protein	LPS	VF0367	Immune modulation	VFC0258	Brucella melitensis bv. 1 str. 16M	Lipopolysaccharide	0	Plays a role in entry and early survival inside macrophages; Resistance to innate-immunity anti-bacterial responses; a modulator of the immune response	The entry and early survival stages of smooth Brucella are lipid-raft-dependent. The entry-gateway seems to include Brucella surface-exposed HSP60-PrPc (cellular prion protein) interaction but also a SR-A (class A scavenger)-lipid-A interaction and is also dependent on the LPS O-chain. And the LPS O-chain ensures the Brucella containing vacuole (BCV) aviodance of fusion with lysosomes transiently…	86.8	2.04e-39
HM_SQ58_0.06_sbin_16_k141_381020_length_20232_cov_9.9962_6	VFG011430	acpXL	acyl carrier protein	LPS	VF0367	Immune modulation	VFC0258	Brucella melitensis bv. 1 str. 16M	Lipopolysaccharide	0	Plays a role in entry and early survival inside macrophages; Resistance to innate-immunity anti-bacterial responses; a modulator of the immune response	The entry and early survival stages of smooth Brucella are lipid-raft-dependent. The entry-gateway seems to include Brucella surface-exposed HSP60-PrPc (cellular prion protein) interaction but also a SR-A (class A scavenger)-lipid-A interaction and is also dependent on the LPS O-chain. And the LPS O-chain ensures the Brucella containing vacuole (BCV) aviodance of fusion with lysosomes transiently…	85.9	2.69e-40
HM_SQ58_0.06_sbin_19_k141_927477_length_6835_cov_17.0000_6	VFG046458	tufA	elongation factor Tu	EF-Tu	VF0460	Adherence	VFC0001	Francisella novicida U112	0	0	Surface-expressed elongation factor-Tu (EF-Tu) mediates attachment by interacting with host cell nucleolin	0	91.4	2.05e-16
HM_SQ58_0.06_sbin_1_k141_467112_length_4127_cov_77.4431_3	VFG013907	pilT	twitching motility protein PilT	Type IV pili	VF0082	Adherence	VFC0001	Pseudomonas mendocina ymp	0	0	Attaches to host cells, but not to mucin, causing a twitching motility that allows the bacteria to move along the cell surface; biofilm formation	The C-terminal receptor-binding domain of pilin binds to asialoGM1 gangliosides on host cells. Generally, GM1 gangliosides contain a sialic acid moiety. P.aeruginosa produces a neuraminidase which removes sialic acid residues from the GM1 to form the asialoGM1, which is a better receptor for the pili; The asialoGM1 is present in increased abundance on the surface of cystic fibrosis respiratory ep…	80.5	3.38e-198
HM_SQ58_0.06_sbin_1_k141_660316_length_3482_cov_70.4741_3	VFG014886	algA	phosphomannose isomerase / guanosine 5'-diphospho-D-mannose pyrophosphorylase	Alginate	VF0091	Biofilm	VFC0271	Pseudomonas putida KT2440	Mucoid exopolysaccharide	Alginate is a linear polymer of high molecular weight composed of the uronic acids beta-D-mannuronate and its C-5 epimer, alpha-L-guluronate, which are linked by beta-1,4 glycosidic bonds; The early steps in the biosynthesis of alginate to form GDP mannuronic acid require the products of algA and algC to convert fructose-6-phosphate to GDP-mannose and then require the product of algD to convert t…	Allows the bacteria form biofilm; contributes to the persistence of the bacteria in the CF lung: act as an adhesin, preventing the bacteria from being expelled from the lung, and alginate slime layer makes it more difficult for phagocytes to ingest and kill the bacteria	0	86.2	7.78e-12
HM_SQ58_0.06_sbin_21_k141_896850_length_1892_cov_10.0000_1	VFG046458	tufA	elongation factor Tu	EF-Tu	VF0460	Adherence	VFC0001	Francisella novicida U112	0	0	Surface-expressed elongation factor-Tu (EF-Tu) mediates attachment by interacting with host cell nucleolin	0	87.1	2.92e-15
HM_SQ58_0.06_sbin_4_k141_251430_length_14921_cov_13.0813_12	VFG046458	tufA	elongation factor Tu	EF-Tu	VF0460	Adherence	VFC0001	Francisella novicida U112	0	0	Surface-expressed elongation factor-Tu (EF-Tu) mediates attachment by interacting with host cell nucleolin	0	81.1	8.3e-16
HM_SQ58_0.06_sbin_6_k141_1000787_length_2508_cov_105.0051_1	VFG007099	epsE	type II secretion system ATPase GspE	Eps T2SS	VF0613	Effector delivery system	VFC0086	Vibrio vulnificus CMCP6	Extracellular protein secretion	0	V. cholerae causes diarrhea by T2SS-dependent secretion of cholera toxin; V. cholerae exports, via the T2SS, other extracellular factors, including chitinases, proteases, DNase, and pilin, which aid in its ability to successfully occupy diverse ecological niches; Eps T2SS also secretes the three proteins RbmA, RbmC, and Bap1, which are necessary for robust, shear-resistant biofilm formation	0	84.4	4.9e-217
HM_SQ58_0.06_sbin_6_k141_1000787_length_2508_cov_105.0051_3	VFG007089	epsG	type II secretion system major pseudopilin GspG	Eps T2SS	VF0613	Effector delivery system	VFC0086	Vibrio fischeri ES114	Extracellular protein secretion	0	V. cholerae causes diarrhea by T2SS-dependent secretion of cholera toxin; V. cholerae exports, via the T2SS, other extracellular factors, including chitinases, proteases, DNase, and pilin, which aid in its ability to successfully occupy diverse ecological niches; Eps T2SS also secretes the three proteins RbmA, RbmC, and Bap1, which are necessary for robust, shear-resistant biofilm formation	0	93.1	2.28e-28
SY6_cobin_142_k117_4122253_length_5583_cov_24.7541_6	VFG007573	cheY	chemotaxis protein CheY	Flagella	VF0519	Motility	VFC0204	Vibrio fischeri ES114	0	0	Contributes to the virulence of pathogenic Vibrio through adhesion or biofilm formation	The flagellar regulatory system positively mediates the transcription of diguanylate cyclase CdgD which results in the transcription of a hemagglutinin that enhances intestinal colonization; c-di-GMP directly bound to YcgR interacts with components of the flagellar motor to disrupt flagellar rotation, thereby leading to decreased motility and inducing the biofilm formation	84.4	1.27e-71
SY6_cobin_145_k117_5853003_length_4133_cov_11.0000_3	VFG007573	cheY	chemotaxis protein CheY	Flagella	VF0519	Motility	VFC0204	Vibrio fischeri ES114	0	0	Contributes to the virulence of pathogenic Vibrio through adhesion or biofilm formation	The flagellar regulatory system positively mediates the transcription of diguanylate cyclase CdgD which results in the transcription of a hemagglutinin that enhances intestinal colonization; c-di-GMP directly bound to YcgR interacts with components of the flagellar motor to disrupt flagellar rotation, thereby leading to decreased motility and inducing the biofilm formation	82	4.42e-70
HM_SQ58_0.06_sbin_6_k141_1296604_length_2432_cov_101.1484_1	VFG038904	AHA_RS17655	hemolysin III	Hemolysin III	VF0647	Exotoxin	VFC0235	Aeromonas hydrophila subsp. hydrophila ATCC 7966	0	0	0	0	84	2.07e-25
HM_SQ58_0.06_sbin_6_k141_1312783_length_33927_cov_69.3977_10	VFG007659	rmlB	dTDP-glucose 4,6-dehydratase	Capsular polysaccharide	VF0624	Immune modulation	VFC0258	Vibrio fischeri ES114	0	0	0	0	92.4	3.55e-249
HM_SQ58_0.06_sbin_6_k141_1312783_length_33927_cov_69.3977_24	VFG007650	wbfU	sugar transferase	Capsular polysaccharide	VF0624	Immune modulation	VFC0258	Vibrio fischeri ES114	0	0	0	0	86.8	1.91e-110
HM_SQ58_0.06_sbin_6_k141_13543_length_6028_cov_130.3520_6	VFG013421	gmhA/lpcA	phosphoheptose isomerase	LOS	VF0044	Immune modulation	VFC0258	Haemophilus influenzae PittGG	0	Comprising Lipid A, an inner core of one molecule 3-deoxy-D-manno-oct-2-ulopyranosonic acid (Kdo) and three molecules of heptose, and an outer core composed of a heteropolymer of the neutral sugars glucose and galactose. Substitution of the out core with phosphorylcholine or sialic acid results in the heterogeneity of LPS; Lack O-antigen	Major immunogen; LOS phosphorylcholine (ChoP) may influence invasion via interaction with PAF receptor and stimulates of inflammatory signals; LPS phase variation is characterized by the spontaneous loss and gain of oligosaccharide structures present in the outer core. the phase variable expression of LPS biosynthesis genes promotes evasion of antigen-specific host immune defences and allow colon…	Lic1(lic1A-lic1D) responsible for the addition of phosphorylcholine to LPS. lic1A mediates phase variation (tetranucleotide repeat region); phase-variable gene lic3A encodes an alpha-2,3-sialyltransferase that is responsible for the addition of Neu5Ac to terminal lactose in the LPS, LPS sialylation has been shown to be important for resistance to the killing effectors of normal human serum	81.3	1.1e-109
HM1_GDNA17_sbin_44_k141_5132453_length_8374_cov_33.4403_3	VFG038700	cheY	chemotaxis protein CheY	Polar flagella	VF0473	Motility	VFC0204	Aeromonas salmonicida subsp. salmonicida A449	0	0	Necessary for motility, adhesion and invasion; glycosylation of the flagellin may play a role in provoking a proinflammatory response	0	83.2	1.79e-69
HM1_GDNA20_sbin_9_k141_1798466_length_25617_cov_9.0000_19	VFG038700	cheY	chemotaxis protein CheY	Polar flagella	VF0473	Motility	VFC0204	Aeromonas salmonicida subsp. salmonicida A449	0	0	Necessary for motility, adhesion and invasion; glycosylation of the flagellin may play a role in provoking a proinflammatory response	0	81.4	1.27e-70
HM1_cobin_164_k127_14258637_length_6816_cov_10.9118_3	VFG038701	cheY	chemotaxis protein CheY	Polar flagella	VF0473	Motility	VFC0204	Aeromonas veronii B565	0	0	Necessary for motility, adhesion and invasion; glycosylation of the flagellin may play a role in provoking a proinflammatory response	0	86.1	2.46e-72
HM_SQ58_0.06_sbin_6_k141_194677_length_2181_cov_127.2275_4	VFG013466	kdsA	2-dehydro-3-deoxyphosphooctonate aldolase	LOS	VF0044	Immune modulation	VFC0258	Haemophilus influenzae 86-028NP	0	Comprising Lipid A, an inner core of one molecule 3-deoxy-D-manno-oct-2-ulopyranosonic acid (Kdo) and three molecules of heptose, and an outer core composed of a heteropolymer of the neutral sugars glucose and galactose. Substitution of the out core with phosphorylcholine or sialic acid results in the heterogeneity of LPS; Lack O-antigen	Major immunogen; LOS phosphorylcholine (ChoP) may influence invasion via interaction with PAF receptor and stimulates of inflammatory signals; LPS phase variation is characterized by the spontaneous loss and gain of oligosaccharide structures present in the outer core. the phase variable expression of LPS biosynthesis genes promotes evasion of antigen-specific host immune defences and allow colon…	Lic1(lic1A-lic1D) responsible for the addition of phosphorylcholine to LPS. lic1A mediates phase variation (tetranucleotide repeat region); phase-variable gene lic3A encodes an alpha-2,3-sialyltransferase that is responsible for the addition of Neu5Ac to terminal lactose in the LPS, LPS sialylation has been shown to be important for resistance to the killing effectors of normal human serum	81.3	2.53e-158
HM3_GDNA23_sbin_1_k141_2075904_length_14158_cov_6.0000_12	VFG038700	cheY	chemotaxis protein CheY	Polar flagella	VF0473	Motility	VFC0204	Aeromonas salmonicida subsp. salmonicida A449	0	0	Necessary for motility, adhesion and invasion; glycosylation of the flagellin may play a role in provoking a proinflammatory response	0	82.4	5.12e-69
HM_SQ58_0.06_sbin_6_k141_28660_length_3131_cov_74.8482_1	VFG013625	hemN	radical SAM family heme chaperone HemW	Heme biosynthesis	VF0758	Nutritional/Metabolic factor	VFC0272	Haemophilus influenzae Rd KW20	0	0	0	0	81	1.64e-20
HM_SQ58_0.06_sbin_6_k141_14752_length_7886_cov_140.9382_4	VFG038701	cheY	chemotaxis protein CheY	Polar flagella	VF0473	Motility	VFC0204	Aeromonas veronii B565	0	0	Necessary for motility, adhesion and invasion; glycosylation of the flagellin may play a role in provoking a proinflammatory response	0	90.5	1.69e-80
HM_SQ58_0.06_sbin_6_k141_373706_length_2821_cov_78.2993_3	VFG038845	nueA	NeuA protein	Polar flagella	VF0473	Motility	VFC0204	Aeromonas hydrophila ML09-119	0	0	Necessary for motility, adhesion and invasion; glycosylation of the flagellin may play a role in provoking a proinflammatory response	0	81	4.87e-18
HM_SQ58_0.06_sbin_6_k141_806644_length_3612_cov_117.8528_1	VFG038840	flmH	short chain dehydrogenase/reductase family oxidoreductase	Polar flagella	VF0473	Motility	VFC0204	Aeromonas hydrophila ML09-119	0	0	Necessary for motility, adhesion and invasion; glycosylation of the flagellin may play a role in provoking a proinflammatory response	0	82.7	3.46e-104
HM_SQ81_0.06_sbin_10_k141_128360_length_12291_cov_19.4091_7	VFG038700	cheY	chemotaxis protein CheY	Polar flagella	VF0473	Motility	VFC0204	Aeromonas salmonicida subsp. salmonicida A449	0	0	Necessary for motility, adhesion and invasion; glycosylation of the flagellin may play a role in provoking a proinflammatory response	0	83.2	8.86e-70
HM_SQ81_0.06_sbin_15_k141_531041_length_6124_cov_35.1899_4	VFG038840	flmH	short chain dehydrogenase/reductase family oxidoreductase	Polar flagella	VF0473	Motility	VFC0204	Aeromonas hydrophila ML09-119	0	0	Necessary for motility, adhesion and invasion; glycosylation of the flagellin may play a role in provoking a proinflammatory response	0	81.6	4.51e-134
HM_SQ58_0.06_sbin_6_k141_632162_length_2751_cov_117.7897_2	VFG018243	luxS	S-ribosylhomocysteinase	AI-2	VF0406	Biofilm	VFC0271	Vibrio parahaemolyticus RIMD 2210633	Autoinducer-2	Furanosyl borate diester (2S,4S)-2-methyl-2,3,3,4-tetrahydroxytetrahydrofuran borate	LuxPQ receptor complex responds to the AI-2 molecule. Information from AI-2 is transduced through the LuxO protein to control the levels of the master transcription factor HapR. At low cell density, in the absence of autoinducers, HapR is not produced, so virulence factors are expressed and biofilms are formed. At high cell density, in the presence of autoinducers, LuxO is inactivated, HapR is pr…	0	87.1	7.02e-105
HM_SQ58_0.06_sbin_6_k141_683453_length_1436_cov_107.0000_1	VFG049189	clpV	ATP-dependent chaperone ClpB	T6SS-II	VF0783	Effector delivery system	VFC0086	Klebsiella oxytoca E718	0	0	0	0	84.3	7.05e-272
HM_SQ58_0.06_sbin_6_k141_719_length_5339_cov_70.5989_2	VFG011617	dhbA	2,3-dihydro-2,3-dihydroxybenzoate dehydrogenase	Brucebactin	VF0692	Nutritional/Metabolic factor	VFC0272	Brucella melitensis biovar Abortus 2308	0	0	0	0	84.4	5.18e-20
HM_SQ_cobin_20_k127_27158508_length_3016_cov_17.9412_3	VFG038700	cheY	chemotaxis protein CheY	Polar flagella	VF0473	Motility	VFC0204	Aeromonas salmonicida subsp. salmonicida A449	0	0	Necessary for motility, adhesion and invasion; glycosylation of the flagellin may play a role in provoking a proinflammatory response	0	82.4	1.01e-72
HY4_GJ-DNA-9_sbin_16_k141_1036365_length_157235_cov_20.7696_109	VFG038656	fliM	flagellar motor switch protein FliM	Polar flagella	VF0473	Motility	VFC0204	Aeromonas salmonicida subsp. salmonicida A449	0	0	Necessary for motility, adhesion and invasion; glycosylation of the flagellin may play a role in provoking a proinflammatory response	0	81.3	6.49e-210
HY4_GJ-DNA-9_sbin_16_k141_1036365_length_157235_cov_20.7696_120	VFG038699	cheY	chemotaxis protein CheY	Polar flagella	VF0473	Motility	VFC0204	Aeromonas hydrophila ML09-119	0	0	Necessary for motility, adhesion and invasion; glycosylation of the flagellin may play a role in provoking a proinflammatory response	0	83.7	5.99e-72
HY4_cobin_80_k127_2416025_length_3816_cov_14.8287_1	VFG038709	cheA-2	chemotaxis protein CheA	Polar flagella	VF0473	Motility	VFC0204	Aeromonas veronii B565	0	0	Necessary for motility, adhesion and invasion; glycosylation of the flagellin may play a role in provoking a proinflammatory response	0	82.4	2.39e-185
HM_SQ58_0.06_sbin_8_k141_113242_length_5163_cov_93.5757_8	VFG000133	algA	phosphomannose isomerase / guanosine 5'-diphospho-D-mannose pyrophosphorylase	Alginate	VF0091	Biofilm	VFC0271	Pseudomonas aeruginosa PAO1	Mucoid exopolysaccharide	Alginate is a linear polymer of high molecular weight composed of the uronic acids beta-D-mannuronate and its C-5 epimer, alpha-L-guluronate, which are linked by beta-1,4 glycosidic bonds; The early steps in the biosynthesis of alginate to form GDP mannuronic acid require the products of algA and algC to convert fructose-6-phosphate to GDP-mannose and then require the product of algD to convert t…	Allows the bacteria form biofilm; contributes to the persistence of the bacteria in the CF lung: act as an adhesin, preventing the bacteria from being expelled from the lung, and alginate slime layer makes it more difficult for phagocytes to ingest and kill the bacteria	0	90.6	1.45e-14
JL_0.02_sbin_1_k141_627002_length_47878_cov_23.0000_28	VFG038699	cheY	chemotaxis protein CheY	Polar flagella	VF0473	Motility	VFC0204	Aeromonas hydrophila ML09-119	0	0	Necessary for motility, adhesion and invasion; glycosylation of the flagellin may play a role in provoking a proinflammatory response	0	83.7	5.99e-72
JL_0.02_sbin_1_k141_627002_length_47878_cov_23.0000_39	VFG038656	fliM	flagellar motor switch protein FliM	Polar flagella	VF0473	Motility	VFC0204	Aeromonas salmonicida subsp. salmonicida A449	0	0	Necessary for motility, adhesion and invasion; glycosylation of the flagellin may play a role in provoking a proinflammatory response	0	81.3	6.49e-210
HM_SQ58_0.06_sbin_8_k141_739332_length_9535_cov_100.7234_4	VFG013907	pilT	twitching motility protein PilT	Type IV pili	VF0082	Adherence	VFC0001	Pseudomonas mendocina ymp	0	0	Attaches to host cells, but not to mucin, causing a twitching motility that allows the bacteria to move along the cell surface; biofilm formation	The C-terminal receptor-binding domain of pilin binds to asialoGM1 gangliosides on host cells. Generally, GM1 gangliosides contain a sialic acid moiety. P.aeruginosa produces a neuraminidase which removes sialic acid residues from the GM1 to form the asialoGM1, which is a better receptor for the pili; The asialoGM1 is present in increased abundance on the surface of cystic fibrosis respiratory ep…	80.2	4.79e-198
HM_SQ58_0.10_sbin_4_k141_295634_length_1125_cov_3.0000_1	VFG001835	icmO/dotL	Dot/Icm type IV secretion system coupling protein IcmO/DotL	Dot/Icm	VF0156	Effector delivery system	VFC0086	Legionella pneumophila subsp. pneumophila str. Philadelphia 1	Defect in organella trafficking/intracellular multiplication	Majority of the dot/icm genes are predicted to encode membrane-associated proteins ;DotA is an integral cytoplasmic membrane protein with 8 membrane-spanning domains; IcmK and IcmB proteins are on bacterial surface; IcmQ, IcmS, IcmR, IcmW located in the bacterial cytoplasm; IcmS, IcmW, IvgA are chaperons; IcmX are periplasmic protein; RalF structure: 1XSZ	Allows survival and growth in macrophages, prevent phagosome acidification and lysosome fusion, essential for induction of apoptosis in human macrophages	Assemble and activate a type IV secretion system in the bacterial membrane that exports plasmid and virulence factors to inhibit the phago-lysosome fusion and reprogram the Legionella-bearing vacuole; IcmS was shown to bind members of the SidE family (SidE, SdeA, SdeB, SdeC) and to be required for the export of SdeA; IcmW interacted with and was required for the translocation of additional Dot/Ic…	84.8	1.34e-222
HM_SQ79_0.02_sbin_12_k141_1359563_length_4434_cov_6.8700_4	VFG013948	pilZ	type 4 fimbrial biogenesis protein PilZ	Type IV pili	VF0082	Adherence	VFC0001	Pseudomonas aeruginosa PAO1	0	0	Attaches to host cells, but not to mucin, causing a twitching motility that allows the bacteria to move along the cell surface; biofilm formation	The C-terminal receptor-binding domain of pilin binds to asialoGM1 gangliosides on host cells. Generally, GM1 gangliosides contain a sialic acid moiety. P.aeruginosa produces a neuraminidase which removes sialic acid residues from the GM1 to form the asialoGM1, which is a better receptor for the pili; The asialoGM1 is present in increased abundance on the surface of cystic fibrosis respiratory ep…	85.6	2.65e-65
HM_SQ79_0.02_sbin_7_k141_1456192_length_1788_cov_9.0826_4	VFG001881	pilC	type IV pilus assembly protein PilC	Type IV pili	VF0155	Adherence	VFC0001	Legionella pneumophila subsp. pneumophila str. Philadelphia 1	0	0	Contribute to complement-independent binding, perhaps as the ligand for protozoan lectin	0	81.6	1.53e-19
HM_SQ79_0.02_sbin_7_k141_2043989_length_2281_cov_6.5248_1	VFG046459	tufA	elongation factor Tu	EF-Tu	VF0460	Adherence	VFC0001	Francisella philomiragia subsp. philomiragia ATCC 25017	0	0	Surface-expressed elongation factor-Tu (EF-Tu) mediates attachment by interacting with host cell nucleolin	0	85.7	3.51e-65
HM_SQ79_0.02_sbin_7_k141_2304707_length_3194_cov_15.3053_1	VFG046459	tufA	elongation factor Tu	EF-Tu	VF0460	Adherence	VFC0001	Francisella philomiragia subsp. philomiragia ATCC 25017	0	0	Surface-expressed elongation factor-Tu (EF-Tu) mediates attachment by interacting with host cell nucleolin	0	83.3	1.58e-69
HM_SQ79_0.02_sbin_7_k141_45989_length_1059_cov_11.4412_1	VFG015736	algD	GDP-mannose 6-dehydrogenase AlgD	Alginate	VF0091	Biofilm	VFC0271	Pseudomonas putida GB-1	Mucoid exopolysaccharide	Alginate is a linear polymer of high molecular weight composed of the uronic acids beta-D-mannuronate and its C-5 epimer, alpha-L-guluronate, which are linked by beta-1,4 glycosidic bonds; The early steps in the biosynthesis of alginate to form GDP mannuronic acid require the products of algA and algC to convert fructose-6-phosphate to GDP-mannose and then require the product of algD to convert t…	Allows the bacteria form biofilm; contributes to the persistence of the bacteria in the CF lung: act as an adhesin, preventing the bacteria from being expelled from the lung, and alginate slime layer makes it more difficult for phagocytes to ingest and kill the bacteria	0	80.3	9.57e-30
HM_SQ79_0.02_sbin_9_k141_2025864_length_3780_cov_6.8153_1	VFG046458	tufA	elongation factor Tu	EF-Tu	VF0460	Adherence	VFC0001	Francisella novicida U112	0	0	Surface-expressed elongation factor-Tu (EF-Tu) mediates attachment by interacting with host cell nucleolin	0	82.4	2.56e-15
HM_SQ79_0.06_sbin_13_k141_355653_length_4902_cov_7.8299_5	VFG000077	clpP	ATP-dependent Clp protease proteolytic subunit	ClpP	VF0074	Stress survival	VFC0282	Listeria monocytogenes EGD-e	0	0	Serine protease involved in proteolysis and is required for growth under stress conditions	0	83.3	2.47e-11
HM_SQ79_0.06_sbin_2_k141_10986_length_1943_cov_7.9145_1	VFG013948	pilZ	type 4 fimbrial biogenesis protein PilZ	Type IV pili	VF0082	Adherence	VFC0001	Pseudomonas aeruginosa PAO1	0	0	Attaches to host cells, but not to mucin, causing a twitching motility that allows the bacteria to move along the cell surface; biofilm formation	The C-terminal receptor-binding domain of pilin binds to asialoGM1 gangliosides on host cells. Generally, GM1 gangliosides contain a sialic acid moiety. P.aeruginosa produces a neuraminidase which removes sialic acid residues from the GM1 to form the asialoGM1, which is a better receptor for the pili; The asialoGM1 is present in increased abundance on the surface of cystic fibrosis respiratory ep…	80	8.67e-39
HM_SQ79_0.06_sbin_2_k141_38734_length_1200_cov_24.4230_2	VFG001223	pilT	twitching motility protein PilT	Type IV pili	VF0082	Adherence	VFC0001	Pseudomonas aeruginosa PAO1	0	0	Attaches to host cells, but not to mucin, causing a twitching motility that allows the bacteria to move along the cell surface; biofilm formation	The C-terminal receptor-binding domain of pilin binds to asialoGM1 gangliosides on host cells. Generally, GM1 gangliosides contain a sialic acid moiety. P.aeruginosa produces a neuraminidase which removes sialic acid residues from the GM1 to form the asialoGM1, which is a better receptor for the pili; The asialoGM1 is present in increased abundance on the surface of cystic fibrosis respiratory ep…	81.2	8.1e-195
HM_SQ79_0.06_sbin_2_k141_434461_length_1489_cov_6.8820_2	VFG046458	tufA	elongation factor Tu	EF-Tu	VF0460	Adherence	VFC0001	Francisella novicida U112	0	0	Surface-expressed elongation factor-Tu (EF-Tu) mediates attachment by interacting with host cell nucleolin	0	91.3	2.96e-10
HM_SQ79_0.06_sbin_2_k141_753568_length_2564_cov_120.9942_1	VFG001881	pilC	type IV pilus assembly protein PilC	Type IV pili	VF0155	Adherence	VFC0001	Legionella pneumophila subsp. pneumophila str. Philadelphia 1	0	0	Contribute to complement-independent binding, perhaps as the ligand for protozoan lectin	0	80.9	6.11e-18
HM_SQ79_0.06_sbin_2_k141_890359_length_1974_cov_6.0000_1	VFG046459	tufA	elongation factor Tu	EF-Tu	VF0460	Adherence	VFC0001	Francisella philomiragia subsp. philomiragia ATCC 25017	0	0	Surface-expressed elongation factor-Tu (EF-Tu) mediates attachment by interacting with host cell nucleolin	0	86.1	3.25e-87
HM_SQ79_0.06_sbin_5_k141_1369780_length_2628_cov_62.3510_2	VFG001223	pilT	twitching motility protein PilT	Type IV pili	VF0082	Adherence	VFC0001	Pseudomonas aeruginosa PAO1	0	0	Attaches to host cells, but not to mucin, causing a twitching motility that allows the bacteria to move along the cell surface; biofilm formation	The C-terminal receptor-binding domain of pilin binds to asialoGM1 gangliosides on host cells. Generally, GM1 gangliosides contain a sialic acid moiety. P.aeruginosa produces a neuraminidase which removes sialic acid residues from the GM1 to form the asialoGM1, which is a better receptor for the pili; The asialoGM1 is present in increased abundance on the surface of cystic fibrosis respiratory ep…	80.2	2.46e-197
HM_SQ79_0.06_sbin_5_k141_1373198_length_1572_cov_7.0000_2	VFG000477	rpoS	RNA polymerase sigma factor RpoS	RpoS	VF0112	Regulation	VFC0301	Salmonella enterica subsp. enterica serovar Typhimurium str. LT2	0	0	Necessary for sustaining a log-phase acid tolerance response (ATR), induction a stationary-phase acid survival system, production of thin aggregative fimbriae and expression of spv gene during stationary phase	0	80.4	6.36e-75
HM_SQ79_0.06_sbin_5_k141_1693942_length_1537_cov_5.0000_3	VFG046467	tufA	elongation factor Tu	EF-Tu	VF0460	Adherence	VFC0001	Francisella cf. tularensis subsp. novicida 3523	0	0	Surface-expressed elongation factor-Tu (EF-Tu) mediates attachment by interacting with host cell nucleolin	0	80.5	1.49e-130
HM_SQ79_0.06_sbin_5_k141_213527_length_2523_cov_11.0000_6	VFG046458	tufA	elongation factor Tu	EF-Tu	VF0460	Adherence	VFC0001	Francisella novicida U112	0	0	Surface-expressed elongation factor-Tu (EF-Tu) mediates attachment by interacting with host cell nucleolin	0	96.3	1.65e-11
HM_SQ79_0.10_sbin_11_k141_1871355_length_5349_cov_8.9990_1	VFG046458	tufA	elongation factor Tu	EF-Tu	VF0460	Adherence	VFC0001	Francisella novicida U112	0	0	Surface-expressed elongation factor-Tu (EF-Tu) mediates attachment by interacting with host cell nucleolin	0	87.3	3.64e-70
HM_SQ79_0.10_sbin_20_k141_2191430_length_3322_cov_10.6334_1	VFG046458	tufA	elongation factor Tu	EF-Tu	VF0460	Adherence	VFC0001	Francisella novicida U112	0	0	Surface-expressed elongation factor-Tu (EF-Tu) mediates attachment by interacting with host cell nucleolin	0	83.3	3.95e-21
HM_SQ79_0.10_sbin_23_k141_1547383_length_10957_cov_16.5188_6	VFG046458	tufA	elongation factor Tu	EF-Tu	VF0460	Adherence	VFC0001	Francisella novicida U112	0	0	Surface-expressed elongation factor-Tu (EF-Tu) mediates attachment by interacting with host cell nucleolin	0	82.1	8.66e-17
HM_SQ79_0.10_sbin_23_k141_1558561_length_4896_cov_14.7365_4	VFG046458	tufA	elongation factor Tu	EF-Tu	VF0460	Adherence	VFC0001	Francisella novicida U112	0	0	Surface-expressed elongation factor-Tu (EF-Tu) mediates attachment by interacting with host cell nucleolin	0	82.1	8.66e-17
HM_SQ81_0.02_sbin_8_k141_1023650_length_1727_cov_2.0000_1	VFG001223	pilT	twitching motility protein PilT	Type IV pili	VF0082	Adherence	VFC0001	Pseudomonas aeruginosa PAO1	0	0	Attaches to host cells, but not to mucin, causing a twitching motility that allows the bacteria to move along the cell surface; biofilm formation	The C-terminal receptor-binding domain of pilin binds to asialoGM1 gangliosides on host cells. Generally, GM1 gangliosides contain a sialic acid moiety. P.aeruginosa produces a neuraminidase which removes sialic acid residues from the GM1 to form the asialoGM1, which is a better receptor for the pili; The asialoGM1 is present in increased abundance on the surface of cystic fibrosis respiratory ep…	80	4.78e-118
HM_SQ81_0.02_sbin_8_k141_508025_length_1708_cov_5.0000_2	VFG013908	pilT	twitching motility protein PilT	Type IV pili	VF0082	Adherence	VFC0001	Pseudomonas stutzeri A1501	0	0	Attaches to host cells, but not to mucin, causing a twitching motility that allows the bacteria to move along the cell surface; biofilm formation	The C-terminal receptor-binding domain of pilin binds to asialoGM1 gangliosides on host cells. Generally, GM1 gangliosides contain a sialic acid moiety. P.aeruginosa produces a neuraminidase which removes sialic acid residues from the GM1 to form the asialoGM1, which is a better receptor for the pili; The asialoGM1 is present in increased abundance on the surface of cystic fibrosis respiratory ep…	84.7	7.83e-190
LS6045_0.21_sbin_29_k141_81511_length_3626_cov_5.0000_1	VFG038840	flmH	short chain dehydrogenase/reductase family oxidoreductase	Polar flagella	VF0473	Motility	VFC0204	Aeromonas hydrophila ML09-119	0	0	Necessary for motility, adhesion and invasion; glycosylation of the flagellin may play a role in provoking a proinflammatory response	0	81.8	2.73e-06
HM_SQ81_0.06_sbin_10_k141_1548267_length_7091_cov_18.4824_2	VFG013948	pilZ	type 4 fimbrial biogenesis protein PilZ	Type IV pili	VF0082	Adherence	VFC0001	Pseudomonas aeruginosa PAO1	0	0	Attaches to host cells, but not to mucin, causing a twitching motility that allows the bacteria to move along the cell surface; biofilm formation	The C-terminal receptor-binding domain of pilin binds to asialoGM1 gangliosides on host cells. Generally, GM1 gangliosides contain a sialic acid moiety. P.aeruginosa produces a neuraminidase which removes sialic acid residues from the GM1 to form the asialoGM1, which is a better receptor for the pili; The asialoGM1 is present in increased abundance on the surface of cystic fibrosis respiratory ep…	82.7	1.36e-62
HM_SQ81_0.06_sbin_10_k141_221767_length_4575_cov_15.6852_4	VFG013908	pilT	twitching motility protein PilT	Type IV pili	VF0082	Adherence	VFC0001	Pseudomonas stutzeri A1501	0	0	Attaches to host cells, but not to mucin, causing a twitching motility that allows the bacteria to move along the cell surface; biofilm formation	The C-terminal receptor-binding domain of pilin binds to asialoGM1 gangliosides on host cells. Generally, GM1 gangliosides contain a sialic acid moiety. P.aeruginosa produces a neuraminidase which removes sialic acid residues from the GM1 to form the asialoGM1, which is a better receptor for the pili; The asialoGM1 is present in increased abundance on the surface of cystic fibrosis respiratory ep…	83.4	1.13e-207
HM_SQ81_0.06_sbin_10_k141_388386_length_8371_cov_23.2256_4	VFG042942	PD_RS04400	response regulator	Type IV pili	VF1240	Adherence	VFC0001	Xylella fastidiosa Temecula1	0	0	0	0	81.4	2.27e-65
HM_SQ81_0.06_sbin_11_k141_890064_length_1761_cov_4.9580_4	VFG046459	tufA	elongation factor Tu	EF-Tu	VF0460	Adherence	VFC0001	Francisella philomiragia subsp. philomiragia ATCC 25017	0	0	Surface-expressed elongation factor-Tu (EF-Tu) mediates attachment by interacting with host cell nucleolin	0	83.6	2.69e-36
HM_SQ81_0.06_sbin_15_k141_1247272_length_8644_cov_38.6845_1	VFG013197	hemB	porphobilinogen synthase	Heme biosynthesis	VF0758	Nutritional/Metabolic factor	VFC0272	Haemophilus somnus 2336	0	0	0	0	84.8	2.89e-43
HM_SQ81_0.06_sbin_15_k141_125571_length_3561_cov_36.6082_2	VFG007097	epsE	type II secretion system ATPase GspE	Eps T2SS	VF0613	Effector delivery system	VFC0086	Vibrio cholerae O395	Extracellular protein secretion	0	V. cholerae causes diarrhea by T2SS-dependent secretion of cholera toxin; V. cholerae exports, via the T2SS, other extracellular factors, including chitinases, proteases, DNase, and pilin, which aid in its ability to successfully occupy diverse ecological niches; Eps T2SS also secretes the three proteins RbmA, RbmC, and Bap1, which are necessary for robust, shear-resistant biofilm formation	0	80	5.25e-271
HM_SQ81_0.06_sbin_15_k141_125571_length_3561_cov_36.6082_4	VFG007089	epsG	type II secretion system major pseudopilin GspG	Eps T2SS	VF0613	Effector delivery system	VFC0086	Vibrio fischeri ES114	Extracellular protein secretion	0	V. cholerae causes diarrhea by T2SS-dependent secretion of cholera toxin; V. cholerae exports, via the T2SS, other extracellular factors, including chitinases, proteases, DNase, and pilin, which aid in its ability to successfully occupy diverse ecological niches; Eps T2SS also secretes the three proteins RbmA, RbmC, and Bap1, which are necessary for robust, shear-resistant biofilm formation	0	86.7	4.92e-86
QDN_cobin_71_k127_1748720_length_2450_cov_6.0000_3	VFG038708	cheA-2	chemotaxis protein CheA	Polar flagella	VF0473	Motility	VFC0204	Aeromonas salmonicida subsp. salmonicida A449	0	0	Necessary for motility, adhesion and invasion; glycosylation of the flagellin may play a role in provoking a proinflammatory response	0	80.2	1.02e-193
QDN_cobin_71_k127_2196642_length_3336_cov_7.1446_6	VFG038816	cheV	CheV	Polar flagella	VF0473	Motility	VFC0204	Aeromonas hydrophila ML09-119	0	0	Necessary for motility, adhesion and invasion; glycosylation of the flagellin may play a role in provoking a proinflammatory response	0	95	5.77e-06
HM_SQ81_0.06_sbin_15_k141_146928_length_2760_cov_50.3360_6	VFG046459	tufA	elongation factor Tu	EF-Tu	VF0460	Adherence	VFC0001	Francisella philomiragia subsp. philomiragia ATCC 25017	0	0	Surface-expressed elongation factor-Tu (EF-Tu) mediates attachment by interacting with host cell nucleolin	0	81.3	3.55e-90
HM_SQ81_0.06_sbin_15_k141_1742362_length_11501_cov_32.8305_10	VFG042879	VV1_RS07215	type IV pilus twitching motility protein PilT	ChiRP	VF0609	Adherence	VFC0001	Vibrio vulnificus CMCP6	Chitin-regulated pilus	0	PilA is involved in biofilm formation, adherence to human epithelial cells.	0	80.8	2.94e-194
HM_SQ81_0.06_sbin_15_k141_174582_length_6246_cov_36.5938_3	VFG018243	luxS	S-ribosylhomocysteinase	AI-2	VF0406	Biofilm	VFC0271	Vibrio parahaemolyticus RIMD 2210633	Autoinducer-2	Furanosyl borate diester (2S,4S)-2-methyl-2,3,3,4-tetrahydroxytetrahydrofuran borate	LuxPQ receptor complex responds to the AI-2 molecule. Information from AI-2 is transduced through the LuxO protein to control the levels of the master transcription factor HapR. At low cell density, in the absence of autoinducers, HapR is not produced, so virulence factors are expressed and biofilms are formed. At high cell density, in the presence of autoinducers, LuxO is inactivated, HapR is pr…	0	86.5	1.16e-103
HM_SQ81_0.06_sbin_15_k141_289210_length_8236_cov_36.4214_3	VFG013421	gmhA/lpcA	phosphoheptose isomerase	LOS	VF0044	Immune modulation	VFC0258	Haemophilus influenzae PittGG	0	Comprising Lipid A, an inner core of one molecule 3-deoxy-D-manno-oct-2-ulopyranosonic acid (Kdo) and three molecules of heptose, and an outer core composed of a heteropolymer of the neutral sugars glucose and galactose. Substitution of the out core with phosphorylcholine or sialic acid results in the heterogeneity of LPS; Lack O-antigen	Major immunogen; LOS phosphorylcholine (ChoP) may influence invasion via interaction with PAF receptor and stimulates of inflammatory signals; LPS phase variation is characterized by the spontaneous loss and gain of oligosaccharide structures present in the outer core. the phase variable expression of LPS biosynthesis genes promotes evasion of antigen-specific host immune defences and allow colon…	Lic1(lic1A-lic1D) responsible for the addition of phosphorylcholine to LPS. lic1A mediates phase variation (tetranucleotide repeat region); phase-variable gene lic3A encodes an alpha-2,3-sialyltransferase that is responsible for the addition of Neu5Ac to terminal lactose in the LPS, LPS sialylation has been shown to be important for resistance to the killing effectors of normal human serum	81.3	1.1e-109
QDN_cobin_71_k127_2581543_length_4493_cov_9.0000_4	VFG038701	cheY	chemotaxis protein CheY	Polar flagella	VF0473	Motility	VFC0204	Aeromonas veronii B565	0	0	Necessary for motility, adhesion and invasion; glycosylation of the flagellin may play a role in provoking a proinflammatory response	0	87	3.61e-73
QDN_cobin_71_k127_5110483_length_4516_cov_7.0000_2	VFG038656	fliM	flagellar motor switch protein FliM	Polar flagella	VF0473	Motility	VFC0204	Aeromonas salmonicida subsp. salmonicida A449	0	0	Necessary for motility, adhesion and invasion; glycosylation of the flagellin may play a role in provoking a proinflammatory response	0	81.4	1.08e-210
HM_SQ81_0.06_sbin_15_k141_354831_length_3365_cov_13.5416_1	VFG016490	tuf	elongation factor Tu	EF-Tu	VF0877	Adherence	VFC0001	Mycoplasma mycoides subsp. mycoides SC str. PG1	0	0	0	0	82.1	4.69e-53
QDN_cobin_71_k127_660618_length_1036_cov_4.0000_2	VFG043204	cheW-2	chemotaxis protein CheW	Polar flagella	VF0473	Motility	VFC0204	Aeromonas hydrophila subsp. hydrophila ATCC 7966	0	0	Necessary for motility, adhesion and invasion; glycosylation of the flagellin may play a role in provoking a proinflammatory response	0	81.2	4.04e-86
QDN_cobin_71_k127_8140123_length_1891_cov_9.0000_1	VFG038660	fliN	flagellar motor switch protein FliN	Polar flagella	VF0473	Motility	VFC0204	Aeromonas salmonicida subsp. salmonicida A449	0	0	Necessary for motility, adhesion and invasion; glycosylation of the flagellin may play a role in provoking a proinflammatory response	0	95.2	8.93e-51
HM_SQ81_0.06_sbin_15_k141_635298_length_12393_cov_45.4351_3	VFG000477	rpoS	RNA polymerase sigma factor RpoS	RpoS	VF0112	Regulation	VFC0301	Salmonella enterica subsp. enterica serovar Typhimurium str. LT2	0	0	Necessary for sustaining a log-phase acid tolerance response (ATR), induction a stationary-phase acid survival system, production of thin aggregative fimbriae and expression of spv gene during stationary phase	0	83.7	1.25e-165
RS_11_sbin_54_k141_2493758_length_10207_cov_28.1492_8	VFG038699	cheY	chemotaxis protein CheY	Polar flagella	VF0473	Motility	VFC0204	Aeromonas hydrophila ML09-119	0	0	Necessary for motility, adhesion and invasion; glycosylation of the flagellin may play a role in provoking a proinflammatory response	0	82.1	2.96e-68
RS_mbin_249_k141_3307563_length_11545_cov_13.8066_13	VFG038699	cheY	chemotaxis protein CheY	Polar flagella	VF0473	Motility	VFC0204	Aeromonas hydrophila ML09-119	0	0	Necessary for motility, adhesion and invasion; glycosylation of the flagellin may play a role in provoking a proinflammatory response	0	89.1	2.9e-23
RS_mbin_568_k141_4691072_length_19866_cov_25.9741_9	VFG038699	cheY	chemotaxis protein CheY	Polar flagella	VF0473	Motility	VFC0204	Aeromonas hydrophila ML09-119	0	0	Necessary for motility, adhesion and invasion; glycosylation of the flagellin may play a role in provoking a proinflammatory response	0	81.4	2.56e-70
HM_SQ81_0.06_sbin_15_k141_68809_length_3481_cov_45.1623_1	VFG000478	fur	ferric iron uptake transcriptional regulator	Fur	VF0113	Regulation	VFC0301	Salmonella enterica subsp. enterica serovar Typhimurium str. LT2	Ferric uptake regulator	0	Repress the expression of iron-regulated genes; also required for acid-induced activation of atr genes	0	82.5	1.14e-82
SY5_S19_sbin_20_k119_1403874_length_2435_cov_19.8221_3	VFG038701	cheY	chemotaxis protein CheY	Polar flagella	VF0473	Motility	VFC0204	Aeromonas veronii B565	0	0	Necessary for motility, adhesion and invasion; glycosylation of the flagellin may play a role in provoking a proinflammatory response	0	86.1	4.96e-72
SY5_S19_sbin_36_k119_281604_length_19922_cov_9.9977_10	VFG038700	cheY	chemotaxis protein CheY	Polar flagella	VF0473	Motility	VFC0204	Aeromonas salmonicida subsp. salmonicida A449	0	0	Necessary for motility, adhesion and invasion; glycosylation of the flagellin may play a role in provoking a proinflammatory response	0	82.8	1.86e-67
SY5_S20_sbin_32_k119_645107_length_3144_cov_20.9293_3	VFG038701	cheY	chemotaxis protein CheY	Polar flagella	VF0473	Motility	VFC0204	Aeromonas veronii B565	0	0	Necessary for motility, adhesion and invasion; glycosylation of the flagellin may play a role in provoking a proinflammatory response	0	86.1	4.96e-72
SY5_cobin_25_k117_2444848_length_20613_cov_89.5658_13	VFG038701	cheY	chemotaxis protein CheY	Polar flagella	VF0473	Motility	VFC0204	Aeromonas veronii B565	0	0	Necessary for motility, adhesion and invasion; glycosylation of the flagellin may play a role in provoking a proinflammatory response	0	82.1	3.61e-71
SY6_S23_sbin_24_k119_229994_length_31412_cov_15.0000_23	VFG038701	cheY	chemotaxis protein CheY	Polar flagella	VF0473	Motility	VFC0204	Aeromonas veronii B565	0	0	Necessary for motility, adhesion and invasion; glycosylation of the flagellin may play a role in provoking a proinflammatory response	0	82.5	1.18e-71
QDN-W04B-4228_sbin_3_k141_415374_length_18539_cov_10.0000_1	VFG002492	fliN	flagellar motor switch protein FliN	Flagella	VF0430	Motility	VFC0204	Burkholderia pseudomallei K96243	0	0	Polar flagella required for motility and macrophage invasion	0	85	6.13e-30
HM_SQ58_0.06_sbin_8_k141_173494_length_18542_cov_85.9306_16	VFG043206	cheY	chemotaxis regulatory protein CheY	Flagella	VF0394	Motility	VFC0204	Yersinia enterocolitica subsp. enterocolitica 8081	0	0	Required for efficient cellular invasion; YplA, a phospholipase is secreted by this type III flagellum secretion system. YplA is required for survival of Y. enterocolitica in the Peyer's patches and for stimulation of the acute inflammatory response of the host to the infection; contributed to the initiation of biofilm formation	0	84.4	2.44e-73
HM_SQ81_0.06_sbin_15_k141_84520_length_4675_cov_45.2891_4	VFG010906	csrA	carbon storage regulator CsrA	CsrA	VF0261	Regulation	VFC0301	Legionella pneumophila subsp. pneumophila str. Philadelphia 1	0	0	Post-transcriptional repression of the transmission regulon	Binds to particular mRNAs at a consensus sequence encompassing the ribosome binding site (RBS), destabilizing the mRNAs and preventing their translation	81.8	1.46e-13
HM_SQ81_0.06_sbin_15_k141_900079_length_5321_cov_32.5091_4	VFG007656	wbfV/wcvB	nucleotide sugar dehydrogenase	Capsular polysaccharide	VF0624	Immune modulation	VFC0258	Vibrio vulnificus CMCP6	0	0	0	0	83.4	5.18e-102
HM_SQ81_0.06_sbin_15_k141_994962_length_9488_cov_59.9826_20	VFG046459	tufA	elongation factor Tu	EF-Tu	VF0460	Adherence	VFC0001	Francisella philomiragia subsp. philomiragia ATCC 25017	0	0	Surface-expressed elongation factor-Tu (EF-Tu) mediates attachment by interacting with host cell nucleolin	0	80.5	3.27e-88
HM_SQ81_0.06_sbin_18_k141_326744_length_2711_cov_5.0000_1	VFG047706	carB	carbamoyl phosphate synthase large subunit	Pyrimidine biosynthesis	VF0558	Nutritional/Metabolic factor	VFC0272	Francisella tularensis subsp. mediasiatica FSC147	0	0	Mediating bacterial resistance to reactive oxygen species (ROS) that is important for phagosomal escape	0	80.4	9.6e-25
HM_SQ81_0.06_sbin_28_k141_302342_length_35882_cov_198.7236_5	VFG011430	acpXL	acyl carrier protein	LPS	VF0367	Immune modulation	VFC0258	Brucella melitensis bv. 1 str. 16M	Lipopolysaccharide	0	Plays a role in entry and early survival inside macrophages; Resistance to innate-immunity anti-bacterial responses; a modulator of the immune response	The entry and early survival stages of smooth Brucella are lipid-raft-dependent. The entry-gateway seems to include Brucella surface-exposed HSP60-PrPc (cellular prion protein) interaction but also a SR-A (class A scavenger)-lipid-A interaction and is also dependent on the LPS O-chain. And the LPS O-chain ensures the Brucella containing vacuole (BCV) aviodance of fusion with lysosomes transiently…	84.4	4.82e-38
HM_SQ81_0.06_sbin_5_k141_281980_length_16506_cov_24.9610_1	VFG046458	tufA	elongation factor Tu	EF-Tu	VF0460	Adherence	VFC0001	Francisella novicida U112	0	0	Surface-expressed elongation factor-Tu (EF-Tu) mediates attachment by interacting with host cell nucleolin	0	90.5	5.78e-21
HM_SQ81_0.06_sbin_5_k141_833162_length_45092_cov_28.1974_48	VFG046458	tufA	elongation factor Tu	EF-Tu	VF0460	Adherence	VFC0001	Francisella novicida U112	0	0	Surface-expressed elongation factor-Tu (EF-Tu) mediates attachment by interacting with host cell nucleolin	0	90.5	5.78e-21
HM_SQ81_0.06_sbin_6_k141_1124028_length_5937_cov_57.1434_1	VFG046459	tufA	elongation factor Tu	EF-Tu	VF0460	Adherence	VFC0001	Francisella philomiragia subsp. philomiragia ATCC 25017	0	0	Surface-expressed elongation factor-Tu (EF-Tu) mediates attachment by interacting with host cell nucleolin	0	81	2.07e-65
HM_SQ81_0.06_sbin_6_k141_384316_length_242240_cov_53.8926_223	VFG011430	acpXL	acyl carrier protein	LPS	VF0367	Immune modulation	VFC0258	Brucella melitensis bv. 1 str. 16M	Lipopolysaccharide	0	Plays a role in entry and early survival inside macrophages; Resistance to innate-immunity anti-bacterial responses; a modulator of the immune response	The entry and early survival stages of smooth Brucella are lipid-raft-dependent. The entry-gateway seems to include Brucella surface-exposed HSP60-PrPc (cellular prion protein) interaction but also a SR-A (class A scavenger)-lipid-A interaction and is also dependent on the LPS O-chain. And the LPS O-chain ensures the Brucella containing vacuole (BCV) aviodance of fusion with lysosomes transiently…	85.7	8.32e-39
HM_SQ81_0.06_sbin_6_k141_433638_length_4822_cov_59.7167_1	VFG046459	tufA	elongation factor Tu	EF-Tu	VF0460	Adherence	VFC0001	Francisella philomiragia subsp. philomiragia ATCC 25017	0	0	Surface-expressed elongation factor-Tu (EF-Tu) mediates attachment by interacting with host cell nucleolin	0	81	2.07e-65
HM_SQ_cobin_105_k127_27046724_length_3238_cov_5.6734_6	VFG046459	tufA	elongation factor Tu	EF-Tu	VF0460	Adherence	VFC0001	Francisella philomiragia subsp. philomiragia ATCC 25017	0	0	Surface-expressed elongation factor-Tu (EF-Tu) mediates attachment by interacting with host cell nucleolin	0	80.6	7.08e-36
HM_SQ_cobin_108_k127_14971846_length_11669_cov_14.6393_11	VFG011430	acpXL	acyl carrier protein	LPS	VF0367	Immune modulation	VFC0258	Brucella melitensis bv. 1 str. 16M	Lipopolysaccharide	0	Plays a role in entry and early survival inside macrophages; Resistance to innate-immunity anti-bacterial responses; a modulator of the immune response	The entry and early survival stages of smooth Brucella are lipid-raft-dependent. The entry-gateway seems to include Brucella surface-exposed HSP60-PrPc (cellular prion protein) interaction but also a SR-A (class A scavenger)-lipid-A interaction and is also dependent on the LPS O-chain. And the LPS O-chain ensures the Brucella containing vacuole (BCV) aviodance of fusion with lysosomes transiently…	85.1	5.23e-38
HM_SQ58_0.06_sbin_8_k141_50596_length_31518_cov_114.2218_25	VFG043206	cheY	chemotaxis regulatory protein CheY	Flagella	VF0394	Motility	VFC0204	Yersinia enterocolitica subsp. enterocolitica 8081	0	0	Required for efficient cellular invasion; YplA, a phospholipase is secreted by this type III flagellum secretion system. YplA is required for survival of Y. enterocolitica in the Peyer's patches and for stimulation of the acute inflammatory response of the host to the infection; contributed to the initiation of biofilm formation	0	84.4	2.44e-73
HM_SQ_cobin_113_k127_233347_length_4160_cov_5.0000_5	VFG001225	pilG	twitching motility protein PilG	Type IV pili	VF0082	Adherence	VFC0001	Pseudomonas aeruginosa PAO1	0	0	Attaches to host cells, but not to mucin, causing a twitching motility that allows the bacteria to move along the cell surface; biofilm formation	The C-terminal receptor-binding domain of pilin binds to asialoGM1 gangliosides on host cells. Generally, GM1 gangliosides contain a sialic acid moiety. P.aeruginosa produces a neuraminidase which removes sialic acid residues from the GM1 to form the asialoGM1, which is a better receptor for the pili; The asialoGM1 is present in increased abundance on the surface of cystic fibrosis respiratory ep…	81.2	5.28e-66
HM_SQ_cobin_20_k127_20684184_length_1474_cov_6.0000_1	VFG002346	flgG	flagellar basal-body rod protein FlgG	Flagella	VF0394	Motility	VFC0204	Yersinia enterocolitica subsp. enterocolitica 8081	0	0	Required for efficient cellular invasion; YplA, a phospholipase is secreted by this type III flagellum secretion system. YplA is required for survival of Y. enterocolitica in the Peyer's patches and for stimulation of the acute inflammatory response of the host to the infection; contributed to the initiation of biofilm formation	0	82.1	7.13e-33
HM_SQ_cobin_113_k127_653820_length_5298_cov_9.8182_7	VFG013948	pilZ	type 4 fimbrial biogenesis protein PilZ	Type IV pili	VF0082	Adherence	VFC0001	Pseudomonas aeruginosa PAO1	0	0	Attaches to host cells, but not to mucin, causing a twitching motility that allows the bacteria to move along the cell surface; biofilm formation	The C-terminal receptor-binding domain of pilin binds to asialoGM1 gangliosides on host cells. Generally, GM1 gangliosides contain a sialic acid moiety. P.aeruginosa produces a neuraminidase which removes sialic acid residues from the GM1 to form the asialoGM1, which is a better receptor for the pili; The asialoGM1 is present in increased abundance on the surface of cystic fibrosis respiratory ep…	80	5.07e-58
HM_SQ_cobin_117_k127_2375819_length_3608_cov_149.2764_5	VFG046458	tufA	elongation factor Tu	EF-Tu	VF0460	Adherence	VFC0001	Francisella novicida U112	0	0	Surface-expressed elongation factor-Tu (EF-Tu) mediates attachment by interacting with host cell nucleolin	0	84.6	9.41e-18
HM_SQ_cobin_120_k127_5574768_length_4221_cov_186.1830_4	VFG011430	acpXL	acyl carrier protein	LPS	VF0367	Immune modulation	VFC0258	Brucella melitensis bv. 1 str. 16M	Lipopolysaccharide	0	Plays a role in entry and early survival inside macrophages; Resistance to innate-immunity anti-bacterial responses; a modulator of the immune response	The entry and early survival stages of smooth Brucella are lipid-raft-dependent. The entry-gateway seems to include Brucella surface-exposed HSP60-PrPc (cellular prion protein) interaction but also a SR-A (class A scavenger)-lipid-A interaction and is also dependent on the LPS O-chain. And the LPS O-chain ensures the Brucella containing vacuole (BCV) aviodance of fusion with lysosomes transiently…	86.7	1.63e-39
HM_SQ_cobin_135_k127_1435739_length_3699_cov_9.3662_1	VFG000141	waaA	lipopolysaccharide core biosynthesis protein WaaP	LPS	VF0085	Immune modulation	VFC0258	Pseudomonas aeruginosa PAO1	0	0	Mediates biological effects including resistance to serum killing and phagocytosis; the binding to normal CFTR (cystic fibrosis transmembrane conductance regulator) and invasion of host cells may make a contribution to virulence in the human eye; internalization by binding to normal CFTR protein expressed by airway epithelial cells followed by desquamation of bacteria-laden epithelial cells, cons…	Binding interaction occurs between the first extracellular loop of CFTR (predicted to be in amino acids 108-117 of the mature protein) and the complete outer portion of the core polysaccharide of the LPS	88	2.87e-08
HM_SQ_cobin_135_k127_3323708_length_3210_cov_177.0000_8	VFG046458	tufA	elongation factor Tu	EF-Tu	VF0460	Adherence	VFC0001	Francisella novicida U112	0	0	Surface-expressed elongation factor-Tu (EF-Tu) mediates attachment by interacting with host cell nucleolin	0	80	3.75e-08
HM_SQ_cobin_13_k127_814473_length_16591_cov_97.6244_11	VFG001225	pilG	twitching motility protein PilG	Type IV pili	VF0082	Adherence	VFC0001	Pseudomonas aeruginosa PAO1	0	0	Attaches to host cells, but not to mucin, causing a twitching motility that allows the bacteria to move along the cell surface; biofilm formation	The C-terminal receptor-binding domain of pilin binds to asialoGM1 gangliosides on host cells. Generally, GM1 gangliosides contain a sialic acid moiety. P.aeruginosa produces a neuraminidase which removes sialic acid residues from the GM1 to form the asialoGM1, which is a better receptor for the pili; The asialoGM1 is present in increased abundance on the surface of cystic fibrosis respiratory ep…	81.2	6.96e-67
HM_SQ_cobin_152_k127_2447432_length_6721_cov_206.0000_1	VFG046458	tufA	elongation factor Tu	EF-Tu	VF0460	Adherence	VFC0001	Francisella novicida U112	0	0	Surface-expressed elongation factor-Tu (EF-Tu) mediates attachment by interacting with host cell nucleolin	0	92.6	2.41e-12
HM_SQ_cobin_20_k127_11329600_length_2666_cov_8.4222_3	VFG047701	carB	carbamoyl phosphate synthase large subunit	Pyrimidine biosynthesis	VF0558	Nutritional/Metabolic factor	VFC0272	Francisella novicida U112	0	0	Mediating bacterial resistance to reactive oxygen species (ROS) that is important for phagosomal escape	0	81	6.53e-20
QDN_cobin_131_k127_1071486_length_66235_cov_21.1161_61	VFG002346	flgG	flagellar basal-body rod protein FlgG	Flagella	VF0394	Motility	VFC0204	Yersinia enterocolitica subsp. enterocolitica 8081	0	0	Required for efficient cellular invasion; YplA, a phospholipase is secreted by this type III flagellum secretion system. YplA is required for survival of Y. enterocolitica in the Peyer's patches and for stimulation of the acute inflammatory response of the host to the infection; contributed to the initiation of biofilm formation	0	80.6	5.51e-14
QDN_cobin_75_k127_1009429_length_9473_cov_18.9813_13	VFG002346	flgG	flagellar basal-body rod protein FlgG	Flagella	VF0394	Motility	VFC0204	Yersinia enterocolitica subsp. enterocolitica 8081	0	0	Required for efficient cellular invasion; YplA, a phospholipase is secreted by this type III flagellum secretion system. YplA is required for survival of Y. enterocolitica in the Peyer's patches and for stimulation of the acute inflammatory response of the host to the infection; contributed to the initiation of biofilm formation	0	80.6	5.51e-14
SF_GA-4_sbin_7_k141_249986_length_3940_cov_4.0000_4	VFG043206	cheY	chemotaxis regulatory protein CheY	Flagella	VF0394	Motility	VFC0204	Yersinia enterocolitica subsp. enterocolitica 8081	0	0	Required for efficient cellular invasion; YplA, a phospholipase is secreted by this type III flagellum secretion system. YplA is required for survival of Y. enterocolitica in the Peyer's patches and for stimulation of the acute inflammatory response of the host to the infection; contributed to the initiation of biofilm formation	0	85.2	2.44e-73
HM_SQ_cobin_23_k127_14535473_length_5332_cov_43.1324_1	VFG046458	tufA	elongation factor Tu	EF-Tu	VF0460	Adherence	VFC0001	Francisella novicida U112	0	0	Surface-expressed elongation factor-Tu (EF-Tu) mediates attachment by interacting with host cell nucleolin	0	86.8	5.28e-17
HM_SQ_cobin_23_k127_8267104_length_7624_cov_23.9876_2	VFG011430	acpXL	acyl carrier protein	LPS	VF0367	Immune modulation	VFC0258	Brucella melitensis bv. 1 str. 16M	Lipopolysaccharide	0	Plays a role in entry and early survival inside macrophages; Resistance to innate-immunity anti-bacterial responses; a modulator of the immune response	The entry and early survival stages of smooth Brucella are lipid-raft-dependent. The entry-gateway seems to include Brucella surface-exposed HSP60-PrPc (cellular prion protein) interaction but also a SR-A (class A scavenger)-lipid-A interaction and is also dependent on the LPS O-chain. And the LPS O-chain ensures the Brucella containing vacuole (BCV) aviodance of fusion with lysosomes transiently…	81.6	1.14e-34
HM_SQ_cobin_29_k127_12243050_length_4350_cov_26.2465_1	VFG012095	groEL	chaperonin GroEL	GroEL	VF0594	Adherence	VFC0001	Clostridium difficile 630	0	GroEL is released extracellularly after heat shock and can be surface associated.	Heat shock protein involved in intestinal colonization	0	86.7	1.92e-54
HM_SQ_cobin_33_k127_30214786_length_3440_cov_6.0000_4	VFG011430	acpXL	acyl carrier protein	LPS	VF0367	Immune modulation	VFC0258	Brucella melitensis bv. 1 str. 16M	Lipopolysaccharide	0	Plays a role in entry and early survival inside macrophages; Resistance to innate-immunity anti-bacterial responses; a modulator of the immune response	The entry and early survival stages of smooth Brucella are lipid-raft-dependent. The entry-gateway seems to include Brucella surface-exposed HSP60-PrPc (cellular prion protein) interaction but also a SR-A (class A scavenger)-lipid-A interaction and is also dependent on the LPS O-chain. And the LPS O-chain ensures the Brucella containing vacuole (BCV) aviodance of fusion with lysosomes transiently…	84	1.44e-37
HM_SQ_cobin_41_k127_12664396_length_2497_cov_7.0000_1	VFG003402	gmd	GDP-mannose 4,6-dehydratase	O-antigen	VF0392	Immune modulation	VFC0258	Yersinia pseudotuberculosis IP 32953	0	0	LPS O antigen mutants were severely impaired in their ability to colonize the Peyer's patches and did not colonize spleen and liver. The absence of O antigen in the outer membrane affects the expression of other Yersinia virulence factors.	0	86.4	2.33e-21
HM_SQ_cobin_41_k127_19652991_length_3332_cov_6.0000_3	VFG050186	bpsC	UTP--glucose-1-phosphate uridylyltransferase	B. cereus exo-polysaccharide (BPS)	VF0668	Immune modulation	VFC0258	Bacillus cereus G9241	0	0	0	0	80	2.31e-19
HM_SQ_cobin_41_k127_31179879_length_7762_cov_21.0000_11	VFG013907	pilT	twitching motility protein PilT	Type IV pili	VF0082	Adherence	VFC0001	Pseudomonas mendocina ymp	0	0	Attaches to host cells, but not to mucin, causing a twitching motility that allows the bacteria to move along the cell surface; biofilm formation	The C-terminal receptor-binding domain of pilin binds to asialoGM1 gangliosides on host cells. Generally, GM1 gangliosides contain a sialic acid moiety. P.aeruginosa produces a neuraminidase which removes sialic acid residues from the GM1 to form the asialoGM1, which is a better receptor for the pili; The asialoGM1 is present in increased abundance on the surface of cystic fibrosis respiratory ep…	90.9	1.06e-89
HM_SQ_cobin_48_k127_3076483_length_5072_cov_11.4374_10	VFG046458	tufA	elongation factor Tu	EF-Tu	VF0460	Adherence	VFC0001	Francisella novicida U112	0	0	Surface-expressed elongation factor-Tu (EF-Tu) mediates attachment by interacting with host cell nucleolin	0	84.4	3.91e-11
HM_SQ_cobin_64_k127_16025209_length_7524_cov_7.0000_3	VFG042014	RS_RS21190	sigma-70 family RNA polymerase sigma factor	T3SS	VF1295	Effector delivery system	VFC0086	Ralstonia solanacearum GMI1000	0	0	0	0	84.6	1.32e-103
HM_SQ_cobin_64_k127_16025209_length_7524_cov_7.0000_6	VFG042008	RS_RS21205	response regulator transcription factor	T3SS	VF1295	Effector delivery system	VFC0086	Ralstonia solanacearum GMI1000	0	0	0	0	82.6	1.84e-136
HM_SQ_cobin_64_k127_17201076_length_5336_cov_7.0000_2	VFG040984	gspF	type II secretion system inner membrane protein GspF	Gsp	VF1296	Effector delivery system	VFC0086	Ralstonia solanacearum GMI1000	0	0	0	0	94.3	3.16e-255
HM_SQ_cobin_64_k127_17201076_length_5336_cov_7.0000_3	VFG040983	gspE	type II secretion system ATPase GspE	Gsp	VF1296	Effector delivery system	VFC0086	Ralstonia solanacearum GMI1000	0	0	0	0	93.4	0
HM_SQ_cobin_64_k127_17201076_length_5336_cov_7.0000_4	VFG040973	gspD	type II secretion system secretin GspD	Gsp	VF1296	Effector delivery system	VFC0086	Ralstonia solanacearum GMI1000	0	0	0	0	84.7	0
HM_SQ_cobin_64_k127_18652717_length_15820_cov_8.0001_1	VFG040973	gspD	type II secretion system secretin GspD	Gsp	VF1296	Effector delivery system	VFC0086	Ralstonia solanacearum GMI1000	0	0	0	0	83.3	3.78e-11
HM_SQ_cobin_64_k127_18652717_length_15820_cov_8.0001_3	VFG040974	RS_RS15630	type II secretion system protein M	Gsp	VF1296	Effector delivery system	VFC0086	Ralstonia solanacearum GMI1000	0	0	0	0	85.7	3.42e-108
HM_SQ_cobin_64_k127_18652717_length_15820_cov_8.0001_5	VFG040976	gspK	type II secretion system minor pseudopilin GspK	Gsp	VF1296	Effector delivery system	VFC0086	Ralstonia solanacearum GMI1000	0	0	0	0	86.3	2.64e-192
HM_SQ_cobin_64_k127_18652717_length_15820_cov_8.0001_6	VFG040977	RS_RS15615	type II secretion system protein J	Gsp	VF1296	Effector delivery system	VFC0086	Ralstonia solanacearum GMI1000	0	0	0	0	83.3	1.96e-128
HM_SQ_cobin_64_k127_18652717_length_15820_cov_8.0001_8	VFG040980	RS_RS15605	GspH/FimT family pseudopilin	Gsp	VF1296	Effector delivery system	VFC0086	Ralstonia solanacearum GMI1000	0	0	0	0	81.6	4.57e-93
HM_SQ_cobin_64_k127_18652717_length_15820_cov_8.0001_9	VFG040979	gspG	type II secretion system major pseudopilin GspG	Gsp	VF1296	Effector delivery system	VFC0086	Ralstonia solanacearum GMI1000	0	0	0	0	91.6	4.43e-100
HM_SQ_cobin_64_k127_19770540_length_26025_cov_8.0000_1	VFG041709	sctV	type III secretion system export apparatus subunit SctV	T3SS	VF0704	Effector delivery system	VFC0086	Burkholderia cenocepacia J2315	0	0	0	0	85.6	2.66e-95
HM_SQ_cobin_64_k127_26548515_length_2864_cov_7.0000_3	VFG040982	RS_RS14140	A24 family peptidase	Gsp	VF1296	Effector delivery system	VFC0086	Ralstonia solanacearum GMI1000	0	0	0	0	90.3	1.85e-191
HM_SQ_cobin_64_k127_29413244_length_18137_cov_7.0000_12	VFG041147	tssC	type VI secretion system contractile sheath large subunit	T6SS	VF0698	Effector delivery system	VFC0086	Burkholderia cenocepacia J2315	0	0	0	0	87.3	0
HM_SQ_cobin_6_k127_11958230_length_3165_cov_22.0520_4	VFG000079	clpC	endopeptidase Clp ATP-binding chain C	ClpC	VF0072	Stress survival	VFC0282	Listeria monocytogenes EGD-e	0	0	An ATPase promoting early escape form the phagosome of macrophages; ClpC is also required for adhesion and invasion, possibly by modulating the expression of InlA,InlB and ActA	0	80.3	2.57e-256
HM_SQ_cobin_6_k127_14818495_length_24522_cov_41.1345_3	VFG044219	GBAA_RS25985	siderophore ABC transporter ATP-binding protein	Petrobactin	VF0584	Nutritional/Metabolic factor	VFC0272	Bacillus anthracis str. Ames Ancestor	0	0	Required for virulence in murine models of inhalational anthrax;Protects against oxidative stress and improve sporulation	0	82.4	2.26e-153
HM_SQ_cobin_6_k127_19975900_length_67672_cov_12.0000_57	VFG050201	BCAH187_RS26530	polysaccharide biosynthesis protein	Polysaccharide capsule	VF0659	Immune modulation	VFC0258	Bacillus cereus AH187	0	0	0	0	80.7	5.07e-194
HM_SQ_cobin_76_k127_1902473_length_13050_cov_26.7299_5	VFG014014	pilG	twitching motility protein PilG	Type IV pili	VF0082	Adherence	VFC0001	Pseudomonas mendocina ymp	0	0	Attaches to host cells, but not to mucin, causing a twitching motility that allows the bacteria to move along the cell surface; biofilm formation	The C-terminal receptor-binding domain of pilin binds to asialoGM1 gangliosides on host cells. Generally, GM1 gangliosides contain a sialic acid moiety. P.aeruginosa produces a neuraminidase which removes sialic acid residues from the GM1 to form the asialoGM1, which is a better receptor for the pili; The asialoGM1 is present in increased abundance on the surface of cystic fibrosis respiratory ep…	85.6	2.34e-72
HM_SQ_cobin_76_k127_19604146_length_7496_cov_20.7498_5	VFG013908	pilT	twitching motility protein PilT	Type IV pili	VF0082	Adherence	VFC0001	Pseudomonas stutzeri A1501	0	0	Attaches to host cells, but not to mucin, causing a twitching motility that allows the bacteria to move along the cell surface; biofilm formation	The C-terminal receptor-binding domain of pilin binds to asialoGM1 gangliosides on host cells. Generally, GM1 gangliosides contain a sialic acid moiety. P.aeruginosa produces a neuraminidase which removes sialic acid residues from the GM1 to form the asialoGM1, which is a better receptor for the pili; The asialoGM1 is present in increased abundance on the surface of cystic fibrosis respiratory ep…	88.1	8.23e-219
HM_SQ_cobin_76_k127_23557920_length_11944_cov_29.7124_6	VFG046458	tufA	elongation factor Tu	EF-Tu	VF0460	Adherence	VFC0001	Francisella novicida U112	0	0	Surface-expressed elongation factor-Tu (EF-Tu) mediates attachment by interacting with host cell nucleolin	0	83.3	9.28e-19
HM_SQ_cobin_83_k127_14409249_length_4132_cov_63.2894_4	VFG042942	PD_RS04400	response regulator	Type IV pili	VF1240	Adherence	VFC0001	Xylella fastidiosa Temecula1	0	0	0	0	81.8	1.82e-69
HM_SQ_cobin_83_k127_6344159_length_2308_cov_211.0000_1	VFG047033	wbtL	glucose-1-phosphate thymidylyltransferase	LPS	VF0542	Immune modulation	VFC0258	Francisella philomiragia subsp. philomiragia ATCC 25017	0	0	A key virulence factor does not signal through, and is not an agonist of, toll like receptor 4 (TLR-4) and has little endotoxic activity	Francisella lipid A is a very poor stimulant of the host's innate immunity. The lack of immune recognition of Franciscella lipid A has been attributed to several structural differences compared to E. coli lipid A. These include (1) the absence of phosphate at the 40 position as well as the modification of 1-phosphate with GalN and (2) tetraacylation of lipid A with longer acyl chains (16Â18 carb…	80	1.77e-08
HM_SQ_cobin_88_k127_26135315_length_3399_cov_15.0000_4	VFG046458	tufA	elongation factor Tu	EF-Tu	VF0460	Adherence	VFC0001	Francisella novicida U112	0	0	Surface-expressed elongation factor-Tu (EF-Tu) mediates attachment by interacting with host cell nucleolin	0	81	4.9e-07
HM_SQ_cobin_8_k127_9351477_length_10697_cov_24.0034_9	VFG046458	tufA	elongation factor Tu	EF-Tu	VF0460	Adherence	VFC0001	Francisella novicida U112	0	0	Surface-expressed elongation factor-Tu (EF-Tu) mediates attachment by interacting with host cell nucleolin	0	90.6	5.59e-13
HM_SQ_cobin_9_k127_10172211_length_1619_cov_5.0000_1	VFG013197	hemB	porphobilinogen synthase	Heme biosynthesis	VF0758	Nutritional/Metabolic factor	VFC0272	Haemophilus somnus 2336	0	0	0	0	81.4	1.35e-126
FR_cobin_10_k127_1033890_length_115152_cov_81.0561_74	VFG014706	motA	flagellar motor protein	Flagella	VF0273	Motility	VFC0204	Pseudomonas stutzeri A1501	0	0	Swimming motility; play a role in biofilm formation and other pathogenic adaptations	0	97.2	2.74e-191
HM_a_3.8_sbin_13_k127_19792_length_25089_cov_27.0000_23	VFG046458	tufA	elongation factor Tu	EF-Tu	VF0460	Adherence	VFC0001	Francisella novicida U112	0	0	Surface-expressed elongation factor-Tu (EF-Tu) mediates attachment by interacting with host cell nucleolin	0	90.9	1.24e-15
HM_a_3.8_sbin_17_k127_26073_length_15552_cov_15.0000_14	VFG046458	tufA	elongation factor Tu	EF-Tu	VF0460	Adherence	VFC0001	Francisella novicida U112	0	0	Surface-expressed elongation factor-Tu (EF-Tu) mediates attachment by interacting with host cell nucleolin	0	84.6	8.03e-12
HM_b_0.1_sbin_5_k127_59140_length_2684_cov_5.0000_1	VFG007660	rmlA	glucose-1-phosphate thymidylyltransferase RfbA	Capsular polysaccharide	VF0624	Immune modulation	VFC0258	Vibrio vulnificus YJ016	0	0	0	0	91.5	2.13e-22
FR_cobin_10_k127_1033890_length_115152_cov_81.0561_75	VFG014693	motB	flagellar motor protein	Flagella	VF0273	Motility	VFC0204	Pseudomonas stutzeri A1501	0	0	Swimming motility; play a role in biofilm formation and other pathogenic adaptations	0	88.1	3.66e-206
FR_cobin_10_k127_1621276_length_112126_cov_80.7057_20	VFG014316	fleI/flaG	flagellar protein FlaG	Flagella	VF0273	Motility	VFC0204	Pseudomonas stutzeri A1501	0	0	Swimming motility; play a role in biofilm formation and other pathogenic adaptations	0	81	1.94e-52
HM_c_0.1_sbin_3_k127_179649_length_15115_cov_65.0000_12	VFG046458	tufA	elongation factor Tu	EF-Tu	VF0460	Adherence	VFC0001	Francisella novicida U112	0	0	Surface-expressed elongation factor-Tu (EF-Tu) mediates attachment by interacting with host cell nucleolin	0	95.2	8.38e-09
HM_cobin_27_k127_1186911_length_1729_cov_8.0000_1	VFG038055	ABZJ_RS06290	NAD-dependent epimerase/dehydratase family protein	Capsule	VF0465	Immune modulation	VFC0258	Acinetobacter baumannii MDR-ZJ06	0	0	Plays an important role in protecting bacteria from the host innate immune response	0	82.4	5.2e-60
HM_cobin_27_k127_1186911_length_1729_cov_8.0000_2	VFG037994	wecB	UDP-N-acetylglucosamine 2-epimerase (non-hydrolyzing)	Capsule	VF0465	Immune modulation	VFC0258	Acinetobacter baumannii MDR-TJ	0	0	Plays an important role in protecting bacteria from the host innate immune response	0	80.1	2.86e-219
FR_cobin_10_k127_1621276_length_112126_cov_80.7057_22	VFG014342	fliS	flagellar protein FliS	Flagella	VF0273	Motility	VFC0204	Pseudomonas stutzeri A1501	0	0	Swimming motility; play a role in biofilm formation and other pathogenic adaptations	0	84.4	1.17e-75
HM_cobin_27_k127_658461_length_13856_cov_10.0000_14	VFG013907	pilT	twitching motility protein PilT	Type IV pili	VF0082	Adherence	VFC0001	Pseudomonas mendocina ymp	0	0	Attaches to host cells, but not to mucin, causing a twitching motility that allows the bacteria to move along the cell surface; biofilm formation	The C-terminal receptor-binding domain of pilin binds to asialoGM1 gangliosides on host cells. Generally, GM1 gangliosides contain a sialic acid moiety. P.aeruginosa produces a neuraminidase which removes sialic acid residues from the GM1 to form the asialoGM1, which is a better receptor for the pili; The asialoGM1 is present in increased abundance on the surface of cystic fibrosis respiratory ep…	81.1	5.41e-199
HM_cobin_27_k127_847132_length_12003_cov_10.0000_11	VFG010906	csrA	carbon storage regulator CsrA	CsrA	VF0261	Regulation	VFC0301	Legionella pneumophila subsp. pneumophila str. Philadelphia 1	0	0	Post-transcriptional repression of the transmission regulon	Binds to particular mRNAs at a consensus sequence encompassing the ribosome binding site (RBS), destabilizing the mRNAs and preventing their translation	83.9	3.18e-25
HM_cobin_44_k127_659747_length_6845_cov_26.0000_5	VFG046458	tufA	elongation factor Tu	EF-Tu	VF0460	Adherence	VFC0001	Francisella novicida U112	0	0	Surface-expressed elongation factor-Tu (EF-Tu) mediates attachment by interacting with host cell nucleolin	0	82.6	7.58e-10
HM_cobin_44_k127_660512_length_6816_cov_29.0000_7	VFG046458	tufA	elongation factor Tu	EF-Tu	VF0460	Adherence	VFC0001	Francisella novicida U112	0	0	Surface-expressed elongation factor-Tu (EF-Tu) mediates attachment by interacting with host cell nucleolin	0	82.6	7.58e-10
HM_cobin_47_k127_485249_length_11255_cov_9.0000_13	VFG011845	fliM	flagellar motor switch protein FliM	Flagella	VF0114	Motility	VFC0204	Campylobacter fetus subsp. fetus 82-40	0	A single unsheathed flagellum that is present at each pole; Over 40 genes are involved in C. jejuni flagella biogenesis and assembly	Penetrating the mucus barrier; chemotaxis is also important for intestinal colonization; In the absence of a type III secretion system, the flagellar secretion apparatus appears to secrete several putative virulence proteins including FspA, FlaC and up to eight Cia proteins	0	81	6.08e-186
HM_cobin_47_k127_488334_length_1750_cov_9.0000_3	VFG001900	flhB	flagellar biosynthetic protein	Flagella	VF0114	Motility	VFC0204	Campylobacter jejuni subsp. jejuni NCTC 11168	0	A single unsheathed flagellum that is present at each pole; Over 40 genes are involved in C. jejuni flagella biogenesis and assembly	Penetrating the mucus barrier; chemotaxis is also important for intestinal colonization; In the absence of a type III secretion system, the flagellar secretion apparatus appears to secrete several putative virulence proteins including FspA, FlaC and up to eight Cia proteins	0	81.8	3.12e-11
HM_cobin_47_k127_647966_length_2110_cov_7.0000_1	VFG043402	cheY	chemotaxis regulatory protein	Flagella	VF0114	Motility	VFC0204	Campylobacter jejuni subsp. jejuni NCTC 11168	0	A single unsheathed flagellum that is present at each pole; Over 40 genes are involved in C. jejuni flagella biogenesis and assembly	Penetrating the mucus barrier; chemotaxis is also important for intestinal colonization; In the absence of a type III secretion system, the flagellar secretion apparatus appears to secrete several putative virulence proteins including FspA, FlaC and up to eight Cia proteins	0	83.5	4.91e-65
HM_cobin_52_k127_226864_length_20181_cov_136.9457_25	VFG047701	carB	carbamoyl phosphate synthase large subunit	Pyrimidine biosynthesis	VF0558	Nutritional/Metabolic factor	VFC0272	Francisella novicida U112	0	0	Mediating bacterial resistance to reactive oxygen species (ROS) that is important for phagosomal escape	0	88.1	2.12e-21
HM_cobin_6_k127_191362_length_3871_cov_16.0000_5	VFG046458	tufA	elongation factor Tu	EF-Tu	VF0460	Adherence	VFC0001	Francisella novicida U112	0	0	Surface-expressed elongation factor-Tu (EF-Tu) mediates attachment by interacting with host cell nucleolin	0	81.6	2.8e-17
HY4_GA-6_sbin_6_k141_284546_length_1867_cov_1.8899_1	VFG046459	tufA	elongation factor Tu	EF-Tu	VF0460	Adherence	VFC0001	Francisella philomiragia subsp. philomiragia ATCC 25017	0	0	Surface-expressed elongation factor-Tu (EF-Tu) mediates attachment by interacting with host cell nucleolin	0	81.9	7.35e-85
HY4_GJ-DNA-10_sbin_14_k141_858386_length_20276_cov_9.9473_1	VFG046458	tufA	elongation factor Tu	EF-Tu	VF0460	Adherence	VFC0001	Francisella novicida U112	0	0	Surface-expressed elongation factor-Tu (EF-Tu) mediates attachment by interacting with host cell nucleolin	0	80.4	4.13e-18
HY4_GJ-DNA-10_sbin_1_k141_1785094_length_1629_cov_5.9261_1	VFG046458	tufA	elongation factor Tu	EF-Tu	VF0460	Adherence	VFC0001	Francisella novicida U112	0	0	Surface-expressed elongation factor-Tu (EF-Tu) mediates attachment by interacting with host cell nucleolin	0	84.6	4.56e-18
HY4_GJ-DNA-10_sbin_25_k141_284374_length_5657_cov_16.0000_1	VFG037029	katA	catalase	KatA	VF0454	Stress survival	VFC0282	Neisseria gonorrhoeae FA 1090	0	0	Detoxifies H2O2; Protects against ROS (Reactive oxygen species), a family of chemical that are oxidized version of molecular oxygen, including hydrogen peroxide, superoxide and hydroxyl radicals	0	84	2.25e-127
HY4_GJ-DNA-10_sbin_28_k141_589871_length_6137_cov_5.5213_4	VFG001223	pilT	twitching motility protein PilT	Type IV pili	VF0082	Adherence	VFC0001	Pseudomonas aeruginosa PAO1	0	0	Attaches to host cells, but not to mucin, causing a twitching motility that allows the bacteria to move along the cell surface; biofilm formation	The C-terminal receptor-binding domain of pilin binds to asialoGM1 gangliosides on host cells. Generally, GM1 gangliosides contain a sialic acid moiety. P.aeruginosa produces a neuraminidase which removes sialic acid residues from the GM1 to form the asialoGM1, which is a better receptor for the pili; The asialoGM1 is present in increased abundance on the surface of cystic fibrosis respiratory ep…	80.2	8.59e-198
HY4_GJ-DNA-10_sbin_30_k141_2524766_length_6963_cov_10.9678_1	VFG046458	tufA	elongation factor Tu	EF-Tu	VF0460	Adherence	VFC0001	Francisella novicida U112	0	0	Surface-expressed elongation factor-Tu (EF-Tu) mediates attachment by interacting with host cell nucleolin	0	82.1	1.94e-16
HY4_GJ-DNA-10_sbin_3_k141_2437560_length_11022_cov_6.9879_1	VFG046458	tufA	elongation factor Tu	EF-Tu	VF0460	Adherence	VFC0001	Francisella novicida U112	0	0	Surface-expressed elongation factor-Tu (EF-Tu) mediates attachment by interacting with host cell nucleolin	0	88.9	4.78e-21
HY4_GJ-DNA-12_sbin_15_k141_201039_length_7018_cov_6.0000_2	VFG013948	pilZ	type 4 fimbrial biogenesis protein PilZ	Type IV pili	VF0082	Adherence	VFC0001	Pseudomonas aeruginosa PAO1	0	0	Attaches to host cells, but not to mucin, causing a twitching motility that allows the bacteria to move along the cell surface; biofilm formation	The C-terminal receptor-binding domain of pilin binds to asialoGM1 gangliosides on host cells. Generally, GM1 gangliosides contain a sialic acid moiety. P.aeruginosa produces a neuraminidase which removes sialic acid residues from the GM1 to form the asialoGM1, which is a better receptor for the pili; The asialoGM1 is present in increased abundance on the surface of cystic fibrosis respiratory ep…	84.5	1.16e-63
HY4_GJ-DNA-12_sbin_15_k141_732166_length_8401_cov_4.0000_2	VFG013908	pilT	twitching motility protein PilT	Type IV pili	VF0082	Adherence	VFC0001	Pseudomonas stutzeri A1501	0	0	Attaches to host cells, but not to mucin, causing a twitching motility that allows the bacteria to move along the cell surface; biofilm formation	The C-terminal receptor-binding domain of pilin binds to asialoGM1 gangliosides on host cells. Generally, GM1 gangliosides contain a sialic acid moiety. P.aeruginosa produces a neuraminidase which removes sialic acid residues from the GM1 to form the asialoGM1, which is a better receptor for the pili; The asialoGM1 is present in increased abundance on the surface of cystic fibrosis respiratory ep…	82.3	6.22e-205
HY4_GJ-DNA-12_sbin_1_k141_136181_length_7410_cov_8.3300_1	VFG046458	tufA	elongation factor Tu	EF-Tu	VF0460	Adherence	VFC0001	Francisella novicida U112	0	0	Surface-expressed elongation factor-Tu (EF-Tu) mediates attachment by interacting with host cell nucleolin	0	84.4	8.05e-19
HY4_GJ-DNA-12_sbin_8_k141_201023_length_6784_cov_8.0000_1	VFG046458	tufA	elongation factor Tu	EF-Tu	VF0460	Adherence	VFC0001	Francisella novicida U112	0	0	Surface-expressed elongation factor-Tu (EF-Tu) mediates attachment by interacting with host cell nucleolin	0	90.6	1.94e-35
HY4_GJ-DNA-12_sbin_8_k141_609632_length_4972_cov_4.8816_1	VFG046459	tufA	elongation factor Tu	EF-Tu	VF0460	Adherence	VFC0001	Francisella philomiragia subsp. philomiragia ATCC 25017	0	0	Surface-expressed elongation factor-Tu (EF-Tu) mediates attachment by interacting with host cell nucleolin	0	80	4.88e-44
HY4_GJ-DNA-9_sbin_13_k141_101729_length_2564_cov_4.0000_3	VFG013907	pilT	twitching motility protein PilT	Type IV pili	VF0082	Adherence	VFC0001	Pseudomonas mendocina ymp	0	0	Attaches to host cells, but not to mucin, causing a twitching motility that allows the bacteria to move along the cell surface; biofilm formation	The C-terminal receptor-binding domain of pilin binds to asialoGM1 gangliosides on host cells. Generally, GM1 gangliosides contain a sialic acid moiety. P.aeruginosa produces a neuraminidase which removes sialic acid residues from the GM1 to form the asialoGM1, which is a better receptor for the pili; The asialoGM1 is present in increased abundance on the surface of cystic fibrosis respiratory ep…	84.1	1.03e-143
FR_cobin_10_k127_2043515_length_177908_cov_79.2062_62	VFG043017	PA3348	chemotaxis protein methyltransferase	Flagella	VF0273	Motility	VFC0204	Pseudomonas aeruginosa PAO1	0	0	Swimming motility; play a role in biofilm formation and other pathogenic adaptations	0	81	5.56e-159
FR_cobin_10_k127_2043515_length_177908_cov_79.2062_63	VFG014160	flgB	flagellar basal body rod protein FlgB	Flagella	VF0273	Motility	VFC0204	Pseudomonas stutzeri A1501	0	0	Swimming motility; play a role in biofilm formation and other pathogenic adaptations	0	91.8	7.8e-86
FR_cobin_10_k127_2043515_length_177908_cov_79.2062_64	VFG014173	flgC	flagellar basal-body rod protein FlgC	Flagella	VF0273	Motility	VFC0204	Pseudomonas stutzeri A1501	0	0	Swimming motility; play a role in biofilm formation and other pathogenic adaptations	0	95.9	3.43e-93
FR_cobin_10_k127_2043515_length_177908_cov_79.2062_67	VFG014212	flgF	flagellar basal-body rod protein FlgF	Flagella	VF0273	Motility	VFC0204	Pseudomonas stutzeri A1501	0	0	Swimming motility; play a role in biofilm formation and other pathogenic adaptations	0	91.1	8.42e-163
HY4_GJ-DNA-9_sbin_16_k141_133084_length_102487_cov_22.9905_87	VFG046475	tufA	elongation factor Tu	EF-Tu	VF0460	Adherence	VFC0001	Francisella sp. TX077308	0	0	Surface-expressed elongation factor-Tu (EF-Tu) mediates attachment by interacting with host cell nucleolin	0	80.9	2.49e-20
HY4_GJ-DNA-9_sbin_16_k141_134126_length_32208_cov_21.9712_24	VFG046475	tufA	elongation factor Tu	EF-Tu	VF0460	Adherence	VFC0001	Francisella sp. TX077308	0	0	Surface-expressed elongation factor-Tu (EF-Tu) mediates attachment by interacting with host cell nucleolin	0	80.9	2.49e-20
HY4_GJ-DNA-9_sbin_16_k141_1457997_length_75695_cov_21.9525_1	VFG046459	tufA	elongation factor Tu	EF-Tu	VF0460	Adherence	VFC0001	Francisella philomiragia subsp. philomiragia ATCC 25017	0	0	Surface-expressed elongation factor-Tu (EF-Tu) mediates attachment by interacting with host cell nucleolin	0	88.1	2.71e-19
HY4_GJ-DNA-9_sbin_16_k141_289390_length_176140_cov_22.6189_61	VFG038465	tapT	twitching ATPase	Tap type IV pili	VF0475	Adherence	VFC0001	Aeromonas salmonicida subsp. salmonicida A449	0	0	The role of the Tap pilus remains to be elucidated, its biogenesis has strong implications in virulence in other ways. TapD, a prepilin peptidase is not only required for the processing of the prepilins before they are incorporated into the pilus filament but also for the processing of the pseudopilins of the T2SS, that are essential for the secretion of many virulence factors	0	80.9	2.29e-198
HY4_GJ-DNA-9_sbin_16_k141_587475_length_179498_cov_23.8168_169	VFG046459	tufA	elongation factor Tu	EF-Tu	VF0460	Adherence	VFC0001	Francisella philomiragia subsp. philomiragia ATCC 25017	0	0	Surface-expressed elongation factor-Tu (EF-Tu) mediates attachment by interacting with host cell nucleolin	0	88.1	2.71e-19
HY4_GJ-DNA-9_sbin_16_k141_953870_length_12671_cov_17.9105_10	VFG007640	wbjD/wecB	UDP-N-acetylglucosamine 2-epimerase (non-hydrolyzing)	Capsular polysaccharide	VF0624	Immune modulation	VFC0258	Vibrio vulnificus YJ016	0	0	0	0	85.7	1.65e-228
HY4_GJ-DNA-9_sbin_16_k141_953870_length_12671_cov_17.9105_11	VFG007635	wecC	UDP-N-acetyl-D-mannosamine dehydrogenase	Capsular polysaccharide	VF0624	Immune modulation	VFC0258	Vibrio vulnificus CMCP6	0	0	0	0	81.5	9.18e-254
HY4_GJ-DNA-9_sbin_20_k141_453600_length_3319_cov_5.9644_4	VFG046475	tufA	elongation factor Tu	EF-Tu	VF0460	Adherence	VFC0001	Francisella sp. TX077308	0	0	Surface-expressed elongation factor-Tu (EF-Tu) mediates attachment by interacting with host cell nucleolin	0	84.2	8.61e-18
HY4_cobin_11_k127_587620_length_1123_cov_8.0000_1	VFG046458	tufA	elongation factor Tu	EF-Tu	VF0460	Adherence	VFC0001	Francisella novicida U112	0	0	Surface-expressed elongation factor-Tu (EF-Tu) mediates attachment by interacting with host cell nucleolin	0	91.2	1.96e-16
HY4_cobin_11_k127_757787_length_2020_cov_4.0000_3	VFG011430	acpXL	acyl carrier protein	LPS	VF0367	Immune modulation	VFC0258	Brucella melitensis bv. 1 str. 16M	Lipopolysaccharide	0	Plays a role in entry and early survival inside macrophages; Resistance to innate-immunity anti-bacterial responses; a modulator of the immune response	The entry and early survival stages of smooth Brucella are lipid-raft-dependent. The entry-gateway seems to include Brucella surface-exposed HSP60-PrPc (cellular prion protein) interaction but also a SR-A (class A scavenger)-lipid-A interaction and is also dependent on the LPS O-chain. And the LPS O-chain ensures the Brucella containing vacuole (BCV) aviodance of fusion with lysosomes transiently…	89.2	3.02e-39
HY4_cobin_17_k127_1552384_length_1057_cov_3.0000_1	VFG013200	hemE	uroporphyrinogen decarboxylase	Heme biosynthesis	VF0758	Nutritional/Metabolic factor	VFC0272	Haemophilus somnus 2336	0	0	0	0	81.8	2.62e-45
HY4_cobin_17_k127_364440_length_1427_cov_3.0000_1	VFG014103	wbpE	UDP-2-acetamido-2-deoxy-3-oxo-D-glucuronate aminotransferase	LPS	VF0085	Immune modulation	VFC0258	Pseudomonas aeruginosa PAO1	0	0	Mediates biological effects including resistance to serum killing and phagocytosis; the binding to normal CFTR (cystic fibrosis transmembrane conductance regulator) and invasion of host cells may make a contribution to virulence in the human eye; internalization by binding to normal CFTR protein expressed by airway epithelial cells followed by desquamation of bacteria-laden epithelial cells, cons…	Binding interaction occurs between the first extracellular loop of CFTR (predicted to be in amino acids 108-117 of the mature protein) and the complete outer portion of the core polysaccharide of the LPS	82.4	3.62e-191
HY4_cobin_17_k127_364440_length_1427_cov_3.0000_2	VFG014102	wbpD	UDP-2-acetamido-3-amino-2, 3-dideoxy-D-glucuronate N-acetyltransferase	LPS	VF0085	Immune modulation	VFC0258	Pseudomonas aeruginosa PAO1	0	0	Mediates biological effects including resistance to serum killing and phagocytosis; the binding to normal CFTR (cystic fibrosis transmembrane conductance regulator) and invasion of host cells may make a contribution to virulence in the human eye; internalization by binding to normal CFTR protein expressed by airway epithelial cells followed by desquamation of bacteria-laden epithelial cells, cons…	Binding interaction occurs between the first extracellular loop of CFTR (predicted to be in amino acids 108-117 of the mature protein) and the complete outer portion of the core polysaccharide of the LPS	85	2.84e-72
HY4_cobin_17_k127_5673297_length_1861_cov_4.0000_3	VFG013907	pilT	twitching motility protein PilT	Type IV pili	VF0082	Adherence	VFC0001	Pseudomonas mendocina ymp	0	0	Attaches to host cells, but not to mucin, causing a twitching motility that allows the bacteria to move along the cell surface; biofilm formation	The C-terminal receptor-binding domain of pilin binds to asialoGM1 gangliosides on host cells. Generally, GM1 gangliosides contain a sialic acid moiety. P.aeruginosa produces a neuraminidase which removes sialic acid residues from the GM1 to form the asialoGM1, which is a better receptor for the pili; The asialoGM1 is present in increased abundance on the surface of cystic fibrosis respiratory ep…	82.8	3.92e-69
HY4_cobin_24_k127_6428852_length_9339_cov_156.0000_1	VFG046458	tufA	elongation factor Tu	EF-Tu	VF0460	Adherence	VFC0001	Francisella novicida U112	0	0	Surface-expressed elongation factor-Tu (EF-Tu) mediates attachment by interacting with host cell nucleolin	0	84.2	1.87e-17
HY4_cobin_27_k127_7414338_length_8830_cov_100.8212_4	VFG011430	acpXL	acyl carrier protein	LPS	VF0367	Immune modulation	VFC0258	Brucella melitensis bv. 1 str. 16M	Lipopolysaccharide	0	Plays a role in entry and early survival inside macrophages; Resistance to innate-immunity anti-bacterial responses; a modulator of the immune response	The entry and early survival stages of smooth Brucella are lipid-raft-dependent. The entry-gateway seems to include Brucella surface-exposed HSP60-PrPc (cellular prion protein) interaction but also a SR-A (class A scavenger)-lipid-A interaction and is also dependent on the LPS O-chain. And the LPS O-chain ensures the Brucella containing vacuole (BCV) aviodance of fusion with lysosomes transiently…	83.3	6.34e-41
HY4_cobin_2_k127_5460426_length_5733_cov_10.7221_5	VFG046458	tufA	elongation factor Tu	EF-Tu	VF0460	Adherence	VFC0001	Francisella novicida U112	0	0	Surface-expressed elongation factor-Tu (EF-Tu) mediates attachment by interacting with host cell nucleolin	0	82.1	2.05e-16
HY4_cobin_31_k127_1445353_length_2506_cov_7.9529_5	VFG047701	carB	carbamoyl phosphate synthase large subunit	Pyrimidine biosynthesis	VF0558	Nutritional/Metabolic factor	VFC0272	Francisella novicida U112	0	0	Mediating bacterial resistance to reactive oxygen species (ROS) that is important for phagosomal escape	0	84.2	4.28e-18
HY4_cobin_31_k127_2399727_length_1538_cov_48.8724_3	VFG046458	tufA	elongation factor Tu	EF-Tu	VF0460	Adherence	VFC0001	Francisella novicida U112	0	0	Surface-expressed elongation factor-Tu (EF-Tu) mediates attachment by interacting with host cell nucleolin	0	81.6	1.43e-16
HY4_cobin_31_k127_7645408_length_4990_cov_12.0000_2	VFG011430	acpXL	acyl carrier protein	LPS	VF0367	Immune modulation	VFC0258	Brucella melitensis bv. 1 str. 16M	Lipopolysaccharide	0	Plays a role in entry and early survival inside macrophages; Resistance to innate-immunity anti-bacterial responses; a modulator of the immune response	The entry and early survival stages of smooth Brucella are lipid-raft-dependent. The entry-gateway seems to include Brucella surface-exposed HSP60-PrPc (cellular prion protein) interaction but also a SR-A (class A scavenger)-lipid-A interaction and is also dependent on the LPS O-chain. And the LPS O-chain ensures the Brucella containing vacuole (BCV) aviodance of fusion with lysosomes transiently…	84.4	3.39e-38
HY4_cobin_35_k127_6226328_length_1586_cov_7.0000_2	VFG010459	pilE/pilA	type IV pilus assembly protein, major pilin	Type IV pili	VF0155	Adherence	VFC0001	Legionella pneumophila subsp. pneumophila str. Philadelphia 1	0	0	Contribute to complement-independent binding, perhaps as the ligand for protozoan lectin	0	86.2	1.03e-07
HY4_cobin_36_k127_4050650_length_13528_cov_50.8431_14	VFG046458	tufA	elongation factor Tu	EF-Tu	VF0460	Adherence	VFC0001	Francisella novicida U112	0	0	Surface-expressed elongation factor-Tu (EF-Tu) mediates attachment by interacting with host cell nucleolin	0	88.2	3.86e-16
HY4_cobin_45_k127_1685422_length_11848_cov_45.8116_9	VFG016486	tuf	elongation factor Tu	EF-Tu	VF0877	Adherence	VFC0001	Mycoplasma hyopneumoniae 232	0	0	0	0	82.9	3.11e-17
HY4_cobin_45_k127_3006480_length_3881_cov_15.8732_1	VFG046458	tufA	elongation factor Tu	EF-Tu	VF0460	Adherence	VFC0001	Francisella novicida U112	0	0	Surface-expressed elongation factor-Tu (EF-Tu) mediates attachment by interacting with host cell nucleolin	0	87.2	4.36e-18
HY4_cobin_50_k127_5624259_length_5568_cov_29.5567_5	VFG046458	tufA	elongation factor Tu	EF-Tu	VF0460	Adherence	VFC0001	Francisella novicida U112	0	0	Surface-expressed elongation factor-Tu (EF-Tu) mediates attachment by interacting with host cell nucleolin	0	83.3	8.05e-19
HY4_cobin_55_k127_5071441_length_2741_cov_5.0000_2	VFG001859	feoB	ferrous iron transporter B	FeoAB	VF0160	Nutritional/Metabolic factor	VFC0272	Legionella pneumophila subsp. pneumophila str. Philadelphia 1	0	0	A feoB mutant of L. pneumophila has a lowered Fe2+ uptake and is attenuated for intracellular growth	The FeoB protein is a G protein with properties of GTPase activity kinetics and GTP/GDP binding that differ from those of the eukaryotic proteins. The GTPase activity of FeoB is necessary for Fe2+ transport	80.6	1.18e-13
HY4_cobin_55_k127_5958186_length_2280_cov_12.0000_3	VFG001859	feoB	ferrous iron transporter B	FeoAB	VF0160	Nutritional/Metabolic factor	VFC0272	Legionella pneumophila subsp. pneumophila str. Philadelphia 1	0	0	A feoB mutant of L. pneumophila has a lowered Fe2+ uptake and is attenuated for intracellular growth	The FeoB protein is a G protein with properties of GTPase activity kinetics and GTP/GDP binding that differ from those of the eukaryotic proteins. The GTPase activity of FeoB is necessary for Fe2+ transport	80.6	2.66e-15
HY4_cobin_63_k127_8088168_length_2266_cov_6.0000_4	VFG046459	tufA	elongation factor Tu	EF-Tu	VF0460	Adherence	VFC0001	Francisella philomiragia subsp. philomiragia ATCC 25017	0	0	Surface-expressed elongation factor-Tu (EF-Tu) mediates attachment by interacting with host cell nucleolin	0	87.2	1.14e-42
FR_cobin_10_k127_2043515_length_177908_cov_79.2062_68	VFG014225	flgG	flagellar basal-body rod protein FlgG	Flagella	VF0273	Motility	VFC0204	Pseudomonas stutzeri A1501	0	0	Swimming motility; play a role in biofilm formation and other pathogenic adaptations	0	97.7	3.74e-178
FR_cobin_10_k127_2043515_length_177908_cov_79.2062_69	VFG014238	flgH	flagellar L-ring protein precursor FlgH	Flagella	VF0273	Motility	VFC0204	Pseudomonas stutzeri A1501	0	0	Swimming motility; play a role in biofilm formation and other pathogenic adaptations	0	82.6	9.37e-131
HY4_cobin_69_k127_1262457_length_2668_cov_8.0000_4	VFG044101	PA4707	ABC transporter permease	Direct heme uptake system	VF0941	Nutritional/Metabolic factor	VFC0272	Pseudomonas aeruginosa PAO1	0	0	0	0	80.3	3.58e-98
HY4_cobin_69_k127_1278382_length_5884_cov_9.0000_1	VFG042739	crc	catabolite repression control protein	Type IV pili	VF0082	Adherence	VFC0001	Pseudomonas aeruginosa PAO1	0	0	Attaches to host cells, but not to mucin, causing a twitching motility that allows the bacteria to move along the cell surface; biofilm formation	The C-terminal receptor-binding domain of pilin binds to asialoGM1 gangliosides on host cells. Generally, GM1 gangliosides contain a sialic acid moiety. P.aeruginosa produces a neuraminidase which removes sialic acid residues from the GM1 to form the asialoGM1, which is a better receptor for the pili; The asialoGM1 is present in increased abundance on the surface of cystic fibrosis respiratory ep…	86.5	5.1e-175
HY4_cobin_69_k127_1972867_length_3840_cov_6.0000_3	VFG014996	algW	AlgW protein	Alginate	VF0091	Biofilm	VFC0271	Pseudomonas stutzeri A1501	Mucoid exopolysaccharide	Alginate is a linear polymer of high molecular weight composed of the uronic acids beta-D-mannuronate and its C-5 epimer, alpha-L-guluronate, which are linked by beta-1,4 glycosidic bonds; The early steps in the biosynthesis of alginate to form GDP mannuronic acid require the products of algA and algC to convert fructose-6-phosphate to GDP-mannose and then require the product of algD to convert t…	Allows the bacteria form biofilm; contributes to the persistence of the bacteria in the CF lung: act as an adhesin, preventing the bacteria from being expelled from the lung, and alginate slime layer makes it more difficult for phagocytes to ingest and kill the bacteria	0	86.1	3.02e-225
HY4_cobin_69_k127_2228578_length_3133_cov_7.0000_4	VFG046458	tufA	elongation factor Tu	EF-Tu	VF0460	Adherence	VFC0001	Francisella novicida U112	0	0	Surface-expressed elongation factor-Tu (EF-Tu) mediates attachment by interacting with host cell nucleolin	0	92.9	1.51e-13
HY4_cobin_69_k127_2275967_length_2773_cov_7.0000_2	VFG015012	mucP	metalloprotease protease	Alginate	VF0091	Biofilm	VFC0271	Pseudomonas stutzeri A1501	Mucoid exopolysaccharide	Alginate is a linear polymer of high molecular weight composed of the uronic acids beta-D-mannuronate and its C-5 epimer, alpha-L-guluronate, which are linked by beta-1,4 glycosidic bonds; The early steps in the biosynthesis of alginate to form GDP mannuronic acid require the products of algA and algC to convert fructose-6-phosphate to GDP-mannose and then require the product of algD to convert t…	Allows the bacteria form biofilm; contributes to the persistence of the bacteria in the CF lung: act as an adhesin, preventing the bacteria from being expelled from the lung, and alginate slime layer makes it more difficult for phagocytes to ingest and kill the bacteria	0	81.8	4.38e-272
HY4_cobin_69_k127_2355606_length_2489_cov_6.0000_3	VFG013954	pilZ	PilZ domain-containing protein	Type IV pili	VF0082	Adherence	VFC0001	Pseudomonas mendocina ymp	0	0	Attaches to host cells, but not to mucin, causing a twitching motility that allows the bacteria to move along the cell surface; biofilm formation	The C-terminal receptor-binding domain of pilin binds to asialoGM1 gangliosides on host cells. Generally, GM1 gangliosides contain a sialic acid moiety. P.aeruginosa produces a neuraminidase which removes sialic acid residues from the GM1 to form the asialoGM1, which is a better receptor for the pili; The asialoGM1 is present in increased abundance on the surface of cystic fibrosis respiratory ep…	94.9	3e-80
HY4_cobin_69_k127_2824929_length_3644_cov_5.0000_5	VFG014918	algU	alginate biosynthesis protein AlgZ/FimS	Alginate	VF0091	Biofilm	VFC0271	Pseudomonas stutzeri A1501	Mucoid exopolysaccharide	Alginate is a linear polymer of high molecular weight composed of the uronic acids beta-D-mannuronate and its C-5 epimer, alpha-L-guluronate, which are linked by beta-1,4 glycosidic bonds; The early steps in the biosynthesis of alginate to form GDP mannuronic acid require the products of algA and algC to convert fructose-6-phosphate to GDP-mannose and then require the product of algD to convert t…	Allows the bacteria form biofilm; contributes to the persistence of the bacteria in the CF lung: act as an adhesin, preventing the bacteria from being expelled from the lung, and alginate slime layer makes it more difficult for phagocytes to ingest and kill the bacteria	0	97.5	4.3e-81
FR_cobin_10_k127_2043515_length_177908_cov_79.2062_70	VFG014251	flgI	flagellar P-ring protein precursor FlgI	Flagella	VF0273	Motility	VFC0204	Pseudomonas stutzeri A1501	0	0	Swimming motility; play a role in biofilm formation and other pathogenic adaptations	0	93.7	3.63e-240
FR_cobin_10_k127_3115650_length_500643_cov_79.9747_205	VFG014407	fliE	flagellar hook-basal body complex protein FliE	Flagella	VF0273	Motility	VFC0204	Pseudomonas stutzeri A1501	0	0	Swimming motility; play a role in biofilm formation and other pathogenic adaptations	0	98.2	5e-68
FR_cobin_10_k127_3115650_length_500643_cov_79.9747_206	VFG014420	fliF	flagellar M-ring protein FliF	Flagella	VF0273	Motility	VFC0204	Pseudomonas stutzeri A1501	0	0	Swimming motility; play a role in biofilm formation and other pathogenic adaptations	0	96.6	0
HY4_cobin_69_k127_3718022_length_5012_cov_10.0000_1	VFG014041	pilI	twitching motility protein PilI	Type IV pili	VF0082	Adherence	VFC0001	Pseudomonas stutzeri A1501	0	0	Attaches to host cells, but not to mucin, causing a twitching motility that allows the bacteria to move along the cell surface; biofilm formation	The C-terminal receptor-binding domain of pilin binds to asialoGM1 gangliosides on host cells. Generally, GM1 gangliosides contain a sialic acid moiety. P.aeruginosa produces a neuraminidase which removes sialic acid residues from the GM1 to form the asialoGM1, which is a better receptor for the pili; The asialoGM1 is present in increased abundance on the surface of cystic fibrosis respiratory ep…	89.3	8.92e-120
HY4_cobin_69_k127_3718022_length_5012_cov_10.0000_2	VFG014028	pilH	twitching motility protein PilH	Type IV pili	VF0082	Adherence	VFC0001	Pseudomonas stutzeri A1501	0	0	Attaches to host cells, but not to mucin, causing a twitching motility that allows the bacteria to move along the cell surface; biofilm formation	The C-terminal receptor-binding domain of pilin binds to asialoGM1 gangliosides on host cells. Generally, GM1 gangliosides contain a sialic acid moiety. P.aeruginosa produces a neuraminidase which removes sialic acid residues from the GM1 to form the asialoGM1, which is a better receptor for the pili; The asialoGM1 is present in increased abundance on the surface of cystic fibrosis respiratory ep…	97.5	3.9e-82
HY4_cobin_69_k127_3718022_length_5012_cov_10.0000_3	VFG014015	pilG	twitching motility protein PilG	Type IV pili	VF0082	Adherence	VFC0001	Pseudomonas stutzeri A1501	0	0	Attaches to host cells, but not to mucin, causing a twitching motility that allows the bacteria to move along the cell surface; biofilm formation	The C-terminal receptor-binding domain of pilin binds to asialoGM1 gangliosides on host cells. Generally, GM1 gangliosides contain a sialic acid moiety. P.aeruginosa produces a neuraminidase which removes sialic acid residues from the GM1 to form the asialoGM1, which is a better receptor for the pili; The asialoGM1 is present in increased abundance on the surface of cystic fibrosis respiratory ep…	97	9.48e-92
HY4_cobin_69_k127_3993032_length_2799_cov_6.0000_2	VFG014090	chpC	probable chemotaxis protein	Type IV pili	VF0082	Adherence	VFC0001	Pseudomonas stutzeri A1501	0	0	Attaches to host cells, but not to mucin, causing a twitching motility that allows the bacteria to move along the cell surface; biofilm formation	The C-terminal receptor-binding domain of pilin binds to asialoGM1 gangliosides on host cells. Generally, GM1 gangliosides contain a sialic acid moiety. P.aeruginosa produces a neuraminidase which removes sialic acid residues from the GM1 to form the asialoGM1, which is a better receptor for the pili; The asialoGM1 is present in increased abundance on the surface of cystic fibrosis respiratory ep…	81.5	4.63e-84
HY4_cobin_69_k127_3993032_length_2799_cov_6.0000_4	VFG014072	chpA	still frameshift probable component of chemotactic signal transduction system	Type IV pili	VF0082	Adherence	VFC0001	Pseudomonas stutzeri A1501	0	0	Attaches to host cells, but not to mucin, causing a twitching motility that allows the bacteria to move along the cell surface; biofilm formation	The C-terminal receptor-binding domain of pilin binds to asialoGM1 gangliosides on host cells. Generally, GM1 gangliosides contain a sialic acid moiety. P.aeruginosa produces a neuraminidase which removes sialic acid residues from the GM1 to form the asialoGM1, which is a better receptor for the pili; The asialoGM1 is present in increased abundance on the surface of cystic fibrosis respiratory ep…	89.9	6.83e-190
FR_cobin_10_k127_3115650_length_500643_cov_79.9747_207	VFG014433	fliG	flagellar motor switch protein G	Flagella	VF0273	Motility	VFC0204	Pseudomonas stutzeri A1501	0	0	Swimming motility; play a role in biofilm formation and other pathogenic adaptations	0	98.5	4.55e-229
FR_cobin_10_k127_3115650_length_500643_cov_79.9747_208	VFG014446	fliH	flagellar assembly protein H	Flagella	VF0273	Motility	VFC0204	Pseudomonas stutzeri A1501	0	0	Swimming motility; play a role in biofilm formation and other pathogenic adaptations	0	94.2	1.14e-168
FR_cobin_10_k127_3115650_length_500643_cov_79.9747_209	VFG014459	fliI	flagellum-specific ATP synthase FliI	Flagella	VF0273	Motility	VFC0204	Pseudomonas stutzeri A1501	0	0	Swimming motility; play a role in biofilm formation and other pathogenic adaptations	0	96.2	6.00e-310
HY4_cobin_69_k127_4440706_length_2857_cov_7.0000_5	VFG000180	xcpT	general secretion pathway protein G	Xcp secretion system	VF0084	Effector delivery system	VFC0086	Pseudomonas aeruginosa PAO1	0	0	Secretes toxins and enzymes into the extracellular fluid; need for proper localization of PilB and PilC	0	83.7	1.54e-84
HY4_cobin_69_k127_4440706_length_2857_cov_7.0000_6	VFG000181	xcpS	general secretion pathway protein F	Xcp secretion system	VF0084	Effector delivery system	VFC0086	Pseudomonas aeruginosa PAO1	0	0	Secretes toxins and enzymes into the extracellular fluid; need for proper localization of PilB and PilC	0	82.1	1.15e-57
HY4_cobin_69_k127_4765098_length_3939_cov_5.9979_1	VFG014975	algR	alginate biosynthesis regulatory protein AlgR	Alginate	VF0091	Biofilm	VFC0271	Pseudomonas stutzeri A1501	Mucoid exopolysaccharide	Alginate is a linear polymer of high molecular weight composed of the uronic acids beta-D-mannuronate and its C-5 epimer, alpha-L-guluronate, which are linked by beta-1,4 glycosidic bonds; The early steps in the biosynthesis of alginate to form GDP mannuronic acid require the products of algA and algC to convert fructose-6-phosphate to GDP-mannose and then require the product of algD to convert t…	Allows the bacteria form biofilm; contributes to the persistence of the bacteria in the CF lung: act as an adhesin, preventing the bacteria from being expelled from the lung, and alginate slime layer makes it more difficult for phagocytes to ingest and kill the bacteria	0	92.3	2.41e-163
HY4_cobin_69_k127_5021814_length_5095_cov_9.0000_2	VFG000143	waaF	heptosyltransferase I	LPS	VF0085	Immune modulation	VFC0258	Pseudomonas aeruginosa PAO1	0	0	Mediates biological effects including resistance to serum killing and phagocytosis; the binding to normal CFTR (cystic fibrosis transmembrane conductance regulator) and invasion of host cells may make a contribution to virulence in the human eye; internalization by binding to normal CFTR protein expressed by airway epithelial cells followed by desquamation of bacteria-laden epithelial cells, cons…	Binding interaction occurs between the first extracellular loop of CFTR (predicted to be in amino acids 108-117 of the mature protein) and the complete outer portion of the core polysaccharide of the LPS	81.6	1.18e-209
HY4_cobin_69_k127_5167492_length_8542_cov_6.0000_1	VFG014053	pilJ	twitching motility protein PilJ	Type IV pili	VF0082	Adherence	VFC0001	Pseudomonas mendocina ymp	0	0	Attaches to host cells, but not to mucin, causing a twitching motility that allows the bacteria to move along the cell surface; biofilm formation	The C-terminal receptor-binding domain of pilin binds to asialoGM1 gangliosides on host cells. Generally, GM1 gangliosides contain a sialic acid moiety. P.aeruginosa produces a neuraminidase which removes sialic acid residues from the GM1 to form the asialoGM1, which is a better receptor for the pili; The asialoGM1 is present in increased abundance on the surface of cystic fibrosis respiratory ep…	89	1.66e-202
HY4_cobin_69_k127_5211365_length_2378_cov_4.0067_4	VFG014002	pilS	two-component sensor PilS	Type IV pili	VF0082	Adherence	VFC0001	Pseudomonas stutzeri A1501	0	0	Attaches to host cells, but not to mucin, causing a twitching motility that allows the bacteria to move along the cell surface; biofilm formation	The C-terminal receptor-binding domain of pilin binds to asialoGM1 gangliosides on host cells. Generally, GM1 gangliosides contain a sialic acid moiety. P.aeruginosa produces a neuraminidase which removes sialic acid residues from the GM1 to form the asialoGM1, which is a better receptor for the pili; The asialoGM1 is present in increased abundance on the surface of cystic fibrosis respiratory ep…	86.4	1.69e-252
FR_cobin_10_k127_3115650_length_500643_cov_79.9747_210	VFG014472	fliJ	flagellar protein FliJ	Flagella	VF0273	Motility	VFC0204	Pseudomonas stutzeri A1501	0	0	Swimming motility; play a role in biofilm formation and other pathogenic adaptations	0	89.3	2.66e-87
HY4_cobin_69_k127_5427167_length_2953_cov_3.0000_1	VFG015092	gacA	UvrY/SirA/GacA family response regulator transcription factor	GacS/GacA two-component system	VF0908	Regulation	VFC0301	Pseudomonas stutzeri A1501	0	0	0	0	89.2	1.51e-107
FR_cobin_10_k127_3115650_length_500643_cov_79.9747_215	VFG014498	fliL	flagellar basal body protein FliL	Flagella	VF0273	Motility	VFC0204	Pseudomonas stutzeri A1501	0	0	Swimming motility; play a role in biofilm formation and other pathogenic adaptations	0	87	6.88e-103
HY4_cobin_69_k127_5946871_length_4813_cov_6.0000_3	VFG013895	pilQ	type 4 fimbrial biogenesis protein PilQ	Type IV pili	VF0082	Adherence	VFC0001	Pseudomonas stutzeri A1501	0	0	Attaches to host cells, but not to mucin, causing a twitching motility that allows the bacteria to move along the cell surface; biofilm formation	The C-terminal receptor-binding domain of pilin binds to asialoGM1 gangliosides on host cells. Generally, GM1 gangliosides contain a sialic acid moiety. P.aeruginosa produces a neuraminidase which removes sialic acid residues from the GM1 to form the asialoGM1, which is a better receptor for the pili; The asialoGM1 is present in increased abundance on the surface of cystic fibrosis respiratory ep…	85	0
HY4_cobin_69_k127_5946871_length_4813_cov_6.0000_5	VFG013861	pilO	type IV pilus inner membrane platform protein PilO	Type IV pili	VF0082	Adherence	VFC0001	Pseudomonas aeruginosa PA7	0	0	Attaches to host cells, but not to mucin, causing a twitching motility that allows the bacteria to move along the cell surface; biofilm formation	The C-terminal receptor-binding domain of pilin binds to asialoGM1 gangliosides on host cells. Generally, GM1 gangliosides contain a sialic acid moiety. P.aeruginosa produces a neuraminidase which removes sialic acid residues from the GM1 to form the asialoGM1, which is a better receptor for the pili; The asialoGM1 is present in increased abundance on the surface of cystic fibrosis respiratory ep…	87	1.62e-92
FR_cobin_10_k127_3115650_length_500643_cov_79.9747_216	VFG014511	fliM	flagellar motor switch protein FliM	Flagella	VF0273	Motility	VFC0204	Pseudomonas stutzeri A1501	0	0	Swimming motility; play a role in biofilm formation and other pathogenic adaptations	0	100	7.35e-232
HY4_cobin_69_k127_6278978_length_6324_cov_6.0000_7	VFG015038	algQ	Alginate regulatory protein AlgQ	Alginate	VF0091	Biofilm	VFC0271	Pseudomonas stutzeri A1501	Mucoid exopolysaccharide	Alginate is a linear polymer of high molecular weight composed of the uronic acids beta-D-mannuronate and its C-5 epimer, alpha-L-guluronate, which are linked by beta-1,4 glycosidic bonds; The early steps in the biosynthesis of alginate to form GDP mannuronic acid require the products of algA and algC to convert fructose-6-phosphate to GDP-mannose and then require the product of algD to convert t…	Allows the bacteria form biofilm; contributes to the persistence of the bacteria in the CF lung: act as an adhesin, preventing the bacteria from being expelled from the lung, and alginate slime layer makes it more difficult for phagocytes to ingest and kill the bacteria	0	80.5	1.47e-88
FR_cobin_10_k127_3115650_length_500643_cov_79.9747_217	VFG014524	fliN	flagellar motor switch protein FliN	Flagella	VF0273	Motility	VFC0204	Pseudomonas stutzeri A1501	0	0	Swimming motility; play a role in biofilm formation and other pathogenic adaptations	0	95	3.83e-92
HY4_cobin_69_k127_6647941_length_2614_cov_5.0000_1	VFG014962	mucD	serine protease MucD precursor	Alginate	VF0091	Biofilm	VFC0271	Pseudomonas stutzeri A1501	Mucoid exopolysaccharide	Alginate is a linear polymer of high molecular weight composed of the uronic acids beta-D-mannuronate and its C-5 epimer, alpha-L-guluronate, which are linked by beta-1,4 glycosidic bonds; The early steps in the biosynthesis of alginate to form GDP mannuronic acid require the products of algA and algC to convert fructose-6-phosphate to GDP-mannose and then require the product of algD to convert t…	Allows the bacteria form biofilm; contributes to the persistence of the bacteria in the CF lung: act as an adhesin, preventing the bacteria from being expelled from the lung, and alginate slime layer makes it more difficult for phagocytes to ingest and kill the bacteria	0	81.1	1.94e-221
HY4_cobin_69_k127_6799777_length_3085_cov_5.0000_2	VFG014983	algZ	sigma factor AlgU	Alginate	VF0091	Biofilm	VFC0271	Pseudomonas stutzeri A1501	Mucoid exopolysaccharide	Alginate is a linear polymer of high molecular weight composed of the uronic acids beta-D-mannuronate and its C-5 epimer, alpha-L-guluronate, which are linked by beta-1,4 glycosidic bonds; The early steps in the biosynthesis of alginate to form GDP mannuronic acid require the products of algA and algC to convert fructose-6-phosphate to GDP-mannose and then require the product of algD to convert t…	Allows the bacteria form biofilm; contributes to the persistence of the bacteria in the CF lung: act as an adhesin, preventing the bacteria from being expelled from the lung, and alginate slime layer makes it more difficult for phagocytes to ingest and kill the bacteria	0	85.5	1.51e-204
HY4_cobin_69_k127_6799777_length_3085_cov_5.0000_3	VFG014975	algR	alginate biosynthesis regulatory protein AlgR	Alginate	VF0091	Biofilm	VFC0271	Pseudomonas stutzeri A1501	Mucoid exopolysaccharide	Alginate is a linear polymer of high molecular weight composed of the uronic acids beta-D-mannuronate and its C-5 epimer, alpha-L-guluronate, which are linked by beta-1,4 glycosidic bonds; The early steps in the biosynthesis of alginate to form GDP mannuronic acid require the products of algA and algC to convert fructose-6-phosphate to GDP-mannose and then require the product of algD to convert t…	Allows the bacteria form biofilm; contributes to the persistence of the bacteria in the CF lung: act as an adhesin, preventing the bacteria from being expelled from the lung, and alginate slime layer makes it more difficult for phagocytes to ingest and kill the bacteria	0	97	4.21e-16
HY4_cobin_69_k127_6872313_length_3296_cov_5.0000_2	VFG051572	tssK	type VI secretion system baseplate subunit TssK	HSI-2	VF0943	Effector delivery system	VFC0086	Pseudomonas fluorescens Pf0-1	0	0	The effectors PldA and PldB of Pseudomonas aeruginosa H2-T6SS target the Akt pathway to facilitate bacterial internalization;involved in the secretion of ModA that mediates molybdate uptake for P. aeruginosa in bacterium-bacterium competition under anaerobic conditions	0	82.2	6e-271
HY4_cobin_69_k127_6872313_length_3296_cov_5.0000_3	VFG051580	icmH/tssL	type IVB secretion system protein IcmH/DotU	HSI-2	VF0943	Effector delivery system	VFC0086	Pseudomonas fluorescens Pf0-1	0	0	The effectors PldA and PldB of Pseudomonas aeruginosa H2-T6SS target the Akt pathway to facilitate bacterial internalization;involved in the secretion of ModA that mediates molybdate uptake for P. aeruginosa in bacterium-bacterium competition under anaerobic conditions	0	80.9	2.84e-167
FR_cobin_10_k127_3115650_length_500643_cov_79.9747_218	VFG014537	fliO	flagellar protein FliO	Flagella	VF0273	Motility	VFC0204	Pseudomonas stutzeri A1501	0	0	Swimming motility; play a role in biofilm formation and other pathogenic adaptations	0	90.6	4.61e-85
FR_cobin_10_k127_3115650_length_500643_cov_79.9747_219	VFG014550	fliP	flagellar biosynthetic protein FliP	Flagella	VF0273	Motility	VFC0204	Pseudomonas stutzeri A1501	0	0	Swimming motility; play a role in biofilm formation and other pathogenic adaptations	0	96.1	1.93e-158
FR_cobin_10_k127_3115650_length_500643_cov_79.9747_220	VFG014563	fliQ	flagellar biosynthetic protein FliQ	Flagella	VF0273	Motility	VFC0204	Pseudomonas stutzeri A1501	0	0	Swimming motility; play a role in biofilm formation and other pathogenic adaptations	0	98.9	1.09e-55
FR_cobin_10_k127_3115650_length_500643_cov_79.9747_221	VFG014576	fliR	flagellar biosynthetic protein FliR	Flagella	VF0273	Motility	VFC0204	Pseudomonas stutzeri A1501	0	0	Swimming motility; play a role in biofilm formation and other pathogenic adaptations	0	95	1.42e-160
FR_cobin_10_k127_3115650_length_500643_cov_79.9747_222	VFG014589	flhB	flagellar biosynthetic protein FlhB	Flagella	VF0273	Motility	VFC0204	Pseudomonas stutzeri A1501	0	0	Swimming motility; play a role in biofilm formation and other pathogenic adaptations	0	97.4	7.72e-248
FR_cobin_10_k127_3115650_length_500643_cov_79.9747_224	VFG014602	flhA	flagellar biosynthesis protein FlhA	Flagella	VF0273	Motility	VFC0204	Pseudomonas stutzeri A1501	0	0	Swimming motility; play a role in biofilm formation and other pathogenic adaptations	0	97.2	0
FR_cobin_10_k127_3115650_length_500643_cov_79.9747_225	VFG014615	flhF	flagellar biosynthesis protein FlhF	Flagella	VF0273	Motility	VFC0204	Pseudomonas stutzeri A1501	0	0	Swimming motility; play a role in biofilm formation and other pathogenic adaptations	0	92.3	3.28e-273
HY4_cobin_69_k127_7693163_length_7096_cov_278.0000_6	VFG013917	pilU	twitching motility protein PilU	Type IV pili	VF0082	Adherence	VFC0001	Pseudomonas stutzeri A1501	0	0	Attaches to host cells, but not to mucin, causing a twitching motility that allows the bacteria to move along the cell surface; biofilm formation	The C-terminal receptor-binding domain of pilin binds to asialoGM1 gangliosides on host cells. Generally, GM1 gangliosides contain a sialic acid moiety. P.aeruginosa produces a neuraminidase which removes sialic acid residues from the GM1 to form the asialoGM1, which is a better receptor for the pili; The asialoGM1 is present in increased abundance on the surface of cystic fibrosis respiratory ep…	94	2.2e-260
HY4_cobin_69_k127_7693163_length_7096_cov_278.0000_7	VFG013908	pilT	twitching motility protein PilT	Type IV pili	VF0082	Adherence	VFC0001	Pseudomonas stutzeri A1501	0	0	Attaches to host cells, but not to mucin, causing a twitching motility that allows the bacteria to move along the cell surface; biofilm formation	The C-terminal receptor-binding domain of pilin binds to asialoGM1 gangliosides on host cells. Generally, GM1 gangliosides contain a sialic acid moiety. P.aeruginosa produces a neuraminidase which removes sialic acid residues from the GM1 to form the asialoGM1, which is a better receptor for the pili; The asialoGM1 is present in increased abundance on the surface of cystic fibrosis respiratory ep…	97.7	1.62e-241
HY4_cobin_69_k127_777536_length_13188_cov_5.9962_4	VFG015609	hdtS	1-acyl-sn-glycerol-3-phosphate acyltransferase	Acylhomoserine lactone synthase	VF0907	Biofilm	VFC0271	Pseudomonas stutzeri A1501	0	0	0	0	83.1	4.01e-150
FR_cobin_10_k127_3115650_length_500643_cov_79.9747_226	VFG014628	fleN	flagellar synthesis regulator FleN	Flagella	VF0273	Motility	VFC0204	Pseudomonas stutzeri A1501	0	0	Swimming motility; play a role in biofilm formation and other pathogenic adaptations	0	96.7	2.25e-186
FR_cobin_10_k127_3115650_length_500643_cov_79.9747_227	VFG014641	fliA	flagellar biosynthesis sigma factor FliA	Flagella	VF0273	Motility	VFC0204	Pseudomonas stutzeri A1501	0	0	Swimming motility; play a role in biofilm formation and other pathogenic adaptations	0	97.9	1.33e-165
FR_cobin_10_k127_3115650_length_500643_cov_79.9747_228	VFG043012	cheY	chemotaxis protein CheY	Flagella	VF0273	Motility	VFC0204	Pseudomonas aeruginosa PAO1	0	0	Swimming motility; play a role in biofilm formation and other pathogenic adaptations	0	96.8	1.7e-82
FR_cobin_10_k127_3115650_length_500643_cov_79.9747_232	VFG014719	motC	flagellar motor protein	Flagella	VF0273	Motility	VFC0204	Pseudomonas stutzeri A1501	0	0	Swimming motility; play a role in biofilm formation and other pathogenic adaptations	0	98.8	1.93e-168
HY4_cobin_69_k127_7910256_length_6314_cov_9.0000_1	VFG051516	tssB	type VI secretion system contractile sheath small subunit	HSI-2	VF0943	Effector delivery system	VFC0086	Pseudomonas fluorescens Pf0-1	0	0	The effectors PldA and PldB of Pseudomonas aeruginosa H2-T6SS target the Akt pathway to facilitate bacterial internalization;involved in the secretion of ModA that mediates molybdate uptake for P. aeruginosa in bacterium-bacterium competition under anaerobic conditions	0	81.3	1.1e-67
HY4_cobin_69_k127_7910256_length_6314_cov_9.0000_2	VFG051524	tssC	type VI secretion system contractile sheath large subunit	HSI-2	VF0943	Effector delivery system	VFC0086	Pseudomonas fluorescens Pf0-1	0	0	The effectors PldA and PldB of Pseudomonas aeruginosa H2-T6SS target the Akt pathway to facilitate bacterial internalization;involved in the secretion of ModA that mediates molybdate uptake for P. aeruginosa in bacterium-bacterium competition under anaerobic conditions	0	88.8	0
HY4_cobin_69_k127_7910256_length_6314_cov_9.0000_3	VFG051533	tssE	type VI secretion system baseplate subunit TssE	HSI-2	VF0943	Effector delivery system	VFC0086	Pseudomonas syringae pv. tomato str. DC3000	0	0	The effectors PldA and PldB of Pseudomonas aeruginosa H2-T6SS target the Akt pathway to facilitate bacterial internalization;involved in the secretion of ModA that mediates molybdate uptake for P. aeruginosa in bacterium-bacterium competition under anaerobic conditions	0	84.1	4.43e-74
HY4_cobin_69_k127_7910256_length_6314_cov_9.0000_7	VFG051557	tssH	type VI secretion system ATPase TssH	HSI-2	VF0943	Effector delivery system	VFC0086	Pseudomonas syringae pv. tomato str. DC3000	0	0	The effectors PldA and PldB of Pseudomonas aeruginosa H2-T6SS target the Akt pathway to facilitate bacterial internalization;involved in the secretion of ModA that mediates molybdate uptake for P. aeruginosa in bacterium-bacterium competition under anaerobic conditions	0	83.1	9.01e-165
HY4_cobin_69_k127_8089006_length_6648_cov_5.0000_9	VFG013955	pilZ	PilZ domain-containing protein	Type IV pili	VF0082	Adherence	VFC0001	Pseudomonas stutzeri A1501	0	0	Attaches to host cells, but not to mucin, causing a twitching motility that allows the bacteria to move along the cell surface; biofilm formation	The C-terminal receptor-binding domain of pilin binds to asialoGM1 gangliosides on host cells. Generally, GM1 gangliosides contain a sialic acid moiety. P.aeruginosa produces a neuraminidase which removes sialic acid residues from the GM1 to form the asialoGM1, which is a better receptor for the pili; The asialoGM1 is present in increased abundance on the surface of cystic fibrosis respiratory ep…	97.9	4.65e-28
HY4_cobin_69_k127_8219364_length_5425_cov_6.0157_1	VFG000116	algB	two-component response regulator AlgB	Alginate	VF0091	Biofilm	VFC0271	Pseudomonas aeruginosa PAO1	Mucoid exopolysaccharide	Alginate is a linear polymer of high molecular weight composed of the uronic acids beta-D-mannuronate and its C-5 epimer, alpha-L-guluronate, which are linked by beta-1,4 glycosidic bonds; The early steps in the biosynthesis of alginate to form GDP mannuronic acid require the products of algA and algC to convert fructose-6-phosphate to GDP-mannose and then require the product of algD to convert t…	Allows the bacteria form biofilm; contributes to the persistence of the bacteria in the CF lung: act as an adhesin, preventing the bacteria from being expelled from the lung, and alginate slime layer makes it more difficult for phagocytes to ingest and kill the bacteria	0	80.2	4.39e-255
HY4_cobin_69_k127_950687_length_1856_cov_5.0000_2	VFG000182	xcpR	general secretion pathway protein E	Xcp secretion system	VF0084	Effector delivery system	VFC0086	Pseudomonas aeruginosa PAO1	0	0	Secretes toxins and enzymes into the extracellular fluid; need for proper localization of PilB and PilC	0	80.1	6.66e-141
HY4_cobin_69_k127_986822_length_2987_cov_7.0000_1	VFG014002	pilS	two-component sensor PilS	Type IV pili	VF0082	Adherence	VFC0001	Pseudomonas stutzeri A1501	0	0	Attaches to host cells, but not to mucin, causing a twitching motility that allows the bacteria to move along the cell surface; biofilm formation	The C-terminal receptor-binding domain of pilin binds to asialoGM1 gangliosides on host cells. Generally, GM1 gangliosides contain a sialic acid moiety. P.aeruginosa produces a neuraminidase which removes sialic acid residues from the GM1 to form the asialoGM1, which is a better receptor for the pili; The asialoGM1 is present in increased abundance on the surface of cystic fibrosis respiratory ep…	91.5	5.31e-34
HY4_cobin_69_k127_986822_length_2987_cov_7.0000_2	VFG013993	pilR	two-component response regulator PilR	Type IV pili	VF0082	Adherence	VFC0001	Pseudomonas stutzeri A1501	0	0	Attaches to host cells, but not to mucin, causing a twitching motility that allows the bacteria to move along the cell surface; biofilm formation	The C-terminal receptor-binding domain of pilin binds to asialoGM1 gangliosides on host cells. Generally, GM1 gangliosides contain a sialic acid moiety. P.aeruginosa produces a neuraminidase which removes sialic acid residues from the GM1 to form the asialoGM1, which is a better receptor for the pili; The asialoGM1 is present in increased abundance on the surface of cystic fibrosis respiratory ep…	91.7	5.46e-289
FR_cobin_10_k127_3115650_length_500643_cov_79.9747_233	VFG014732	motD	flagellar motor protein	Flagella	VF0273	Motility	VFC0204	Pseudomonas stutzeri A1501	0	0	Swimming motility; play a role in biofilm formation and other pathogenic adaptations	0	91.4	1.56e-179
FR_cobin_10_k127_3115650_length_500643_cov_79.9747_236	VFG043016	PA1464	purine-binding chemotaxis protein	Flagella	VF0273	Motility	VFC0204	Pseudomonas aeruginosa PAO1	0	0	Swimming motility; play a role in biofilm formation and other pathogenic adaptations	0	89.3	4.72e-99
FR_cobin_10_k127_3115650_length_500643_cov_79.9747_252	VFG014368	fleQ	transcriptional regulator FleQ	Flagella	VF0273	Motility	VFC0204	Pseudomonas stutzeri A1501	0	0	Swimming motility; play a role in biofilm formation and other pathogenic adaptations	0	95.5	0
HY4_cobin_82_k127_2429273_length_7825_cov_35.0000_3	VFG013908	pilT	twitching motility protein PilT	Type IV pili	VF0082	Adherence	VFC0001	Pseudomonas stutzeri A1501	0	0	Attaches to host cells, but not to mucin, causing a twitching motility that allows the bacteria to move along the cell surface; biofilm formation	The C-terminal receptor-binding domain of pilin binds to asialoGM1 gangliosides on host cells. Generally, GM1 gangliosides contain a sialic acid moiety. P.aeruginosa produces a neuraminidase which removes sialic acid residues from the GM1 to form the asialoGM1, which is a better receptor for the pili; The asialoGM1 is present in increased abundance on the surface of cystic fibrosis respiratory ep…	81.3	1.9e-201
HY4_cobin_99_k127_40417_length_2511_cov_10.3398_3	VFG046458	tufA	elongation factor Tu	EF-Tu	VF0460	Adherence	VFC0001	Francisella novicida U112	0	0	Surface-expressed elongation factor-Tu (EF-Tu) mediates attachment by interacting with host cell nucleolin	0	97	2.94e-16
JL_0.02_sbin_1_k141_2016271_length_23980_cov_26.0141_1	VFG046459	tufA	elongation factor Tu	EF-Tu	VF0460	Adherence	VFC0001	Francisella philomiragia subsp. philomiragia ATCC 25017	0	0	Surface-expressed elongation factor-Tu (EF-Tu) mediates attachment by interacting with host cell nucleolin	0	88.9	9.1e-21
JL_0.02_sbin_1_k141_2023439_length_65913_cov_28.0009_1	VFG046459	tufA	elongation factor Tu	EF-Tu	VF0460	Adherence	VFC0001	Francisella philomiragia subsp. philomiragia ATCC 25017	0	0	Surface-expressed elongation factor-Tu (EF-Tu) mediates attachment by interacting with host cell nucleolin	0	88.9	9.1e-21
JL_0.02_sbin_1_k141_4624520_length_140681_cov_26.1372_97	VFG038465	tapT	twitching ATPase	Tap type IV pili	VF0475	Adherence	VFC0001	Aeromonas salmonicida subsp. salmonicida A449	0	0	The role of the Tap pilus remains to be elucidated, its biogenesis has strong implications in virulence in other ways. TapD, a prepilin peptidase is not only required for the processing of the prepilins before they are incorporated into the pilus filament but also for the processing of the pseudopilins of the T2SS, that are essential for the secretion of many virulence factors	0	81.5	3.96e-199
FR_cobin_10_k127_3115650_length_500643_cov_79.9747_254	VFG014394	fleR	two-component response regulator	Flagella	VF0273	Motility	VFC0204	Pseudomonas stutzeri A1501	0	0	Swimming motility; play a role in biofilm formation and other pathogenic adaptations	0	82.5	6.39e-265
FR_cobin_10_k127_582572_length_75825_cov_81.9893_39	VFG014745	motY	probable outer membrane protein precursor	Flagella	VF0273	Motility	VFC0204	Pseudomonas stutzeri A1501	0	0	Swimming motility; play a role in biofilm formation and other pathogenic adaptations	0	91.2	3.07e-195
HM1_cobin_117_k127_1856125_length_7743_cov_18.0467_5	VFG043012	cheY	chemotaxis protein CheY	Flagella	VF0273	Motility	VFC0204	Pseudomonas aeruginosa PAO1	0	0	Swimming motility; play a role in biofilm formation and other pathogenic adaptations	0	82	7.4e-68
LS6027_0.16_sbin_10_k141_441768_length_6850_cov_18.8979_1	VFG046458	tufA	elongation factor Tu	EF-Tu	VF0460	Adherence	VFC0001	Francisella novicida U112	0	0	Surface-expressed elongation factor-Tu (EF-Tu) mediates attachment by interacting with host cell nucleolin	0	81.6	2.24e-15
LS6027_0.16_sbin_11_k141_542739_length_7034_cov_8.0000_7	VFG041187	ETAE_RS11285	PAAR domain-containing protein	EVP (E. tarda virulent protein)	VF1268	Effector delivery system	VFC0086	Edwardsiella tarda EIB202	0	0	0	0	80.2	8.5e-42
LS6027_0.16_sbin_17_k141_1116254_length_15408_cov_9.9862_13	VFG046458	tufA	elongation factor Tu	EF-Tu	VF0460	Adherence	VFC0001	Francisella novicida U112	0	0	Surface-expressed elongation factor-Tu (EF-Tu) mediates attachment by interacting with host cell nucleolin	0	85.3	1.08e-15
LS6027_0.16_sbin_24_k141_753743_length_3548_cov_17.0000_4	VFG046458	tufA	elongation factor Tu	EF-Tu	VF0460	Adherence	VFC0001	Francisella novicida U112	0	0	Surface-expressed elongation factor-Tu (EF-Tu) mediates attachment by interacting with host cell nucleolin	0	87.5	5.17e-14
LS6027_0.16_sbin_2_k141_511919_length_26780_cov_9.0000_11	VFG011430	acpXL	acyl carrier protein	LPS	VF0367	Immune modulation	VFC0258	Brucella melitensis bv. 1 str. 16M	Lipopolysaccharide	0	Plays a role in entry and early survival inside macrophages; Resistance to innate-immunity anti-bacterial responses; a modulator of the immune response	The entry and early survival stages of smooth Brucella are lipid-raft-dependent. The entry-gateway seems to include Brucella surface-exposed HSP60-PrPc (cellular prion protein) interaction but also a SR-A (class A scavenger)-lipid-A interaction and is also dependent on the LPS O-chain. And the LPS O-chain ensures the Brucella containing vacuole (BCV) aviodance of fusion with lysosomes transiently…	89.3	4.85e-41
LS6027_0.16_sbin_5_k141_290962_length_7708_cov_11.0219_7	VFG046458	tufA	elongation factor Tu	EF-Tu	VF0460	Adherence	VFC0001	Francisella novicida U112	0	0	Surface-expressed elongation factor-Tu (EF-Tu) mediates attachment by interacting with host cell nucleolin	0	87.5	2.76e-14
LS6027_0.16_sbin_8_k141_320046_length_1851_cov_11.0000_3	VFG000077	clpP	ATP-dependent Clp protease proteolytic subunit	ClpP	VF0074	Stress survival	VFC0282	Listeria monocytogenes EGD-e	0	0	Serine protease involved in proteolysis and is required for growth under stress conditions	0	85.2	2.77e-10
LS6045_0.21_sbin_19_k141_1793259_length_6422_cov_12.1220_8	VFG047701	carB	carbamoyl phosphate synthase large subunit	Pyrimidine biosynthesis	VF0558	Nutritional/Metabolic factor	VFC0272	Francisella novicida U112	0	0	Mediating bacterial resistance to reactive oxygen species (ROS) that is important for phagosomal escape	0	83.9	4.98e-28
LS6045_0.21_sbin_19_k141_813117_length_15911_cov_14.0003_2	VFG011430	acpXL	acyl carrier protein	LPS	VF0367	Immune modulation	VFC0258	Brucella melitensis bv. 1 str. 16M	Lipopolysaccharide	0	Plays a role in entry and early survival inside macrophages; Resistance to innate-immunity anti-bacterial responses; a modulator of the immune response	The entry and early survival stages of smooth Brucella are lipid-raft-dependent. The entry-gateway seems to include Brucella surface-exposed HSP60-PrPc (cellular prion protein) interaction but also a SR-A (class A scavenger)-lipid-A interaction and is also dependent on the LPS O-chain. And the LPS O-chain ensures the Brucella containing vacuole (BCV) aviodance of fusion with lysosomes transiently…	88.5	1.97e-42
LS6045_0.21_sbin_29_k141_1002265_length_1443_cov_5.9155_1	VFG046458	tufA	elongation factor Tu	EF-Tu	VF0460	Adherence	VFC0001	Francisella novicida U112	0	0	Surface-expressed elongation factor-Tu (EF-Tu) mediates attachment by interacting with host cell nucleolin	0	91.1	3.28e-29
LS6045_0.21_sbin_29_k141_1117503_length_3097_cov_5.0000_4	VFG046459	tufA	elongation factor Tu	EF-Tu	VF0460	Adherence	VFC0001	Francisella philomiragia subsp. philomiragia ATCC 25017	0	0	Surface-expressed elongation factor-Tu (EF-Tu) mediates attachment by interacting with host cell nucleolin	0	80	4.47e-23
LS6045_0.21_sbin_29_k141_1592937_length_1874_cov_8.0000_2	VFG001225	pilG	twitching motility protein PilG	Type IV pili	VF0082	Adherence	VFC0001	Pseudomonas aeruginosa PAO1	0	0	Attaches to host cells, but not to mucin, causing a twitching motility that allows the bacteria to move along the cell surface; biofilm formation	The C-terminal receptor-binding domain of pilin binds to asialoGM1 gangliosides on host cells. Generally, GM1 gangliosides contain a sialic acid moiety. P.aeruginosa produces a neuraminidase which removes sialic acid residues from the GM1 to form the asialoGM1, which is a better receptor for the pili; The asialoGM1 is present in increased abundance on the surface of cystic fibrosis respiratory ep…	80	3.84e-68
LS6045_0.21_sbin_29_k141_581019_length_2659_cov_9.9531_1	VFG046458	tufA	elongation factor Tu	EF-Tu	VF0460	Adherence	VFC0001	Francisella novicida U112	0	0	Surface-expressed elongation factor-Tu (EF-Tu) mediates attachment by interacting with host cell nucleolin	0	91.1	3.28e-29
HM1_cobin_129_k127_7109783_length_3744_cov_7.0000_4	VFG043012	cheY	chemotaxis protein CheY	Flagella	VF0273	Motility	VFC0204	Pseudomonas aeruginosa PAO1	0	0	Swimming motility; play a role in biofilm formation and other pathogenic adaptations	0	85.7	2.65e-52
LS6045_0.21_sbin_37_k141_775949_length_15485_cov_25.9454_14	VFG016491	tuf	elongation factor Tu	EF-Tu	VF0877	Adherence	VFC0001	Mycoplasma penetrans HF-2	0	0	0	0	83.1	6.91e-76
LS6045_0.21_sbin_3_k141_786786_length_1021_cov_6.0000_3	VFG046458	tufA	elongation factor Tu	EF-Tu	VF0460	Adherence	VFC0001	Francisella novicida U112	0	0	Surface-expressed elongation factor-Tu (EF-Tu) mediates attachment by interacting with host cell nucleolin	0	81.3	7.66e-11
LS6045_0.21_sbin_40_k141_3052_length_2115_cov_12.0000_1	VFG047041	wbtL	glucose-1-phosphate thymidylyltransferase	LPS	VF0542	Immune modulation	VFC0258	Francisella cf. tularensis subsp. novicida 3523	0	0	A key virulence factor does not signal through, and is not an agonist of, toll like receptor 4 (TLR-4) and has little endotoxic activity	Francisella lipid A is a very poor stimulant of the host's innate immunity. The lack of immune recognition of Franciscella lipid A has been attributed to several structural differences compared to E. coli lipid A. These include (1) the absence of phosphate at the 40 position as well as the modification of 1-phosphate with GalN and (2) tetraacylation of lipid A with longer acyl chains (16Â18 carb…	91.7	2e-09
LS6045_0.21_sbin_42_k141_311721_length_17100_cov_14.9646_8	VFG020006	hsiB1/vipA/tssB	type VI secretion system tubule-forming protein VipA	HSI-1	VF0334	Effector delivery system	VFC0086	Pseudomonas fluorescens SBW25	Hcp secretion island I	0	Play role in chronic P. aeruginosa infections	Encoding a protein secretion apparatus for exporting Hcp1, a hexameric protein that forms rings with 40 angstrom internal diameter; a ClpB-like AAA+ family protein, ClpV1, forms a core component of this secretion apparatus and is likely to provide the energy for translocation of Hcp1	80.1	2.52e-90
LS6045_0.21_sbin_9_k141_2020888_length_3774_cov_73.2808_4	VFG046458	tufA	elongation factor Tu	EF-Tu	VF0460	Adherence	VFC0001	Francisella novicida U112	0	0	Surface-expressed elongation factor-Tu (EF-Tu) mediates attachment by interacting with host cell nucleolin	0	90.3	1.03e-14
LS6045_0.21_sbin_9_k141_918307_length_6036_cov_21.8480_1	VFG046458	tufA	elongation factor Tu	EF-Tu	VF0460	Adherence	VFC0001	Francisella novicida U112	0	0	Surface-expressed elongation factor-Tu (EF-Tu) mediates attachment by interacting with host cell nucleolin	0	89.2	2.13e-17
LS_cobin_23_k127_1311199_length_2432_cov_8.0000_6	VFG046458	tufA	elongation factor Tu	EF-Tu	VF0460	Adherence	VFC0001	Francisella novicida U112	0	0	Surface-expressed elongation factor-Tu (EF-Tu) mediates attachment by interacting with host cell nucleolin	0	90.3	1.87e-12
LS_cobin_24_k127_1683838_length_1521_cov_4.7762_2	VFG029485	rmlA	glucose-1-phosphate thymidylyltransferase RfbA	GPL locus	VF0841	Immune modulation	VFC0258	Mycobacterium leprae TN	0	0	0	0	86.1	9.63e-16
LS_cobin_24_k127_914102_length_2872_cov_6.0000_1	VFG016485	tuf	elongation factor Tu	EF-Tu	VF0877	Adherence	VFC0001	Mycoplasma gallisepticum str. R(low)	0	0	0	0	87.5	1.63e-15
LS_cobin_35_k127_3169429_length_3691_cov_7.2991_1	VFG043469	eno	phosphopyruvate hydratase	SSU98_1513	VF1105	Adherence	VFC0001	Streptococcus suis 98HAH33	0	0	0	0	84.8	2.08e-19
LS_cobin_35_k127_57274_length_2298_cov_7.0000_3	VFG046639	galE	UDP-glucose 4-epimerase GalE	Capsule	VF0543	Immune modulation	VFC0258	Francisella philomiragia subsp. philomiragia ATCC 25017	0	A polymer of the tetrasaccharide repeat, 4)-a-D-GalNAcAN-(1-.4)-a-D-GalNAcAN-(1-.3)-b-D-QuiNAc-(1-.2)-b-D-Qui4NFm-(1-, which is identical to F. tularensis O-antigen subunit; F. tularensis synthesizes an O-antigen capsule containing approximately 125 to 300 or more O-antigen repeating units	Providing a stealth shield that prevents the host immune system from detecting this potent pathogen	0	80	1.29e-10
LS_cobin_38_k127_3544060_length_3243_cov_5.0000_1	VFG048839	wcaJ	undecaprenyl-phosphate glucose phosphotransferase	Capsule	VF0560	Immune modulation	VFC0258	Klebsiella pneumoniae KCTC 2242	0	0	Assisting in evading the host immune system by protecting bacteria from opsonophagocytosis and serum killing	0	81.3	2.08e-22
LS_cobin_45_k127_1810034_length_2284_cov_6.0000_3	VFG019785	asnB	asparagine synthase (glutamine-hydrolyzing)	LPS	VF0085	Immune modulation	VFC0258	Pseudomonas aeruginosa LESB58	0	0	Mediates biological effects including resistance to serum killing and phagocytosis; the binding to normal CFTR (cystic fibrosis transmembrane conductance regulator) and invasion of host cells may make a contribution to virulence in the human eye; internalization by binding to normal CFTR protein expressed by airway epithelial cells followed by desquamation of bacteria-laden epithelial cells, cons…	Binding interaction occurs between the first extracellular loop of CFTR (predicted to be in amino acids 108-117 of the mature protein) and the complete outer portion of the core polysaccharide of the LPS	85	5.61e-06
LS_cobin_52_k127_3636725_length_2351_cov_6.0000_4	VFG002225	gmd	GDP-mannose 4,6-dehydratase	LPS	VF0367	Immune modulation	VFC0258	Brucella melitensis bv. 1 str. 16M	Lipopolysaccharide	0	Plays a role in entry and early survival inside macrophages; Resistance to innate-immunity anti-bacterial responses; a modulator of the immune response	The entry and early survival stages of smooth Brucella are lipid-raft-dependent. The entry-gateway seems to include Brucella surface-exposed HSP60-PrPc (cellular prion protein) interaction but also a SR-A (class A scavenger)-lipid-A interaction and is also dependent on the LPS O-chain. And the LPS O-chain ensures the Brucella containing vacuole (BCV) aviodance of fusion with lysosomes transiently…	83.7	1.4e-21
LS_cobin_61_k127_3544101_length_2166_cov_8.0059_1	VFG046458	tufA	elongation factor Tu	EF-Tu	VF0460	Adherence	VFC0001	Francisella novicida U112	0	0	Surface-expressed elongation factor-Tu (EF-Tu) mediates attachment by interacting with host cell nucleolin	0	82.9	1.09e-16
LS_cobin_61_k127_3549856_length_2962_cov_6.9905_7	VFG046458	tufA	elongation factor Tu	EF-Tu	VF0460	Adherence	VFC0001	Francisella novicida U112	0	0	Surface-expressed elongation factor-Tu (EF-Tu) mediates attachment by interacting with host cell nucleolin	0	82.9	1.09e-16
LS_cobin_72_k127_2273853_length_3386_cov_18.7515_1	VFG012103	groEL	chaperonin GroEL	GroEL	VF0594	Adherence	VFC0001	Clostridium thermocellum ATCC 27405	0	GroEL is released extracellularly after heat shock and can be surface associated.	Heat shock protein involved in intestinal colonization	0	83.3	1.99e-08
LS_cobin_7_k127_1876185_length_1553_cov_13.9088_1	VFG046458	tufA	elongation factor Tu	EF-Tu	VF0460	Adherence	VFC0001	Francisella novicida U112	0	0	Surface-expressed elongation factor-Tu (EF-Tu) mediates attachment by interacting with host cell nucleolin	0	82.1	7.58e-17
MS_sbin_11_k141_87065_length_8558_cov_34.3434_9	VFG046458	tufA	elongation factor Tu	EF-Tu	VF0460	Adherence	VFC0001	Francisella novicida U112	0	0	Surface-expressed elongation factor-Tu (EF-Tu) mediates attachment by interacting with host cell nucleolin	0	84.6	4.56e-18
MS_sbin_14_k141_11019_length_3249_cov_51.6055_4	VFG046458	tufA	elongation factor Tu	EF-Tu	VF0460	Adherence	VFC0001	Francisella novicida U112	0	0	Surface-expressed elongation factor-Tu (EF-Tu) mediates attachment by interacting with host cell nucleolin	0	82.8	2.95e-13
NGM_D24_sbin_3_k141_474575_length_1851_cov_4.0000_1	VFG046458	tufA	elongation factor Tu	EF-Tu	VF0460	Adherence	VFC0001	Francisella novicida U112	0	0	Surface-expressed elongation factor-Tu (EF-Tu) mediates attachment by interacting with host cell nucleolin	0	84.6	6e-18
OT_A10_sbin_11_k141_1336563_length_2511_cov_13.3717_1	VFG016491	tuf	elongation factor Tu	EF-Tu	VF0877	Adherence	VFC0001	Mycoplasma penetrans HF-2	0	0	0	0	82.4	2.62e-69
OT_A10_sbin_18_k141_1008583_length_9663_cov_17.0000_5	VFG031524	ptpA	low molecular weight phosphotyrosine protein phosphatase	Tyrosine phosphatase	VF0852	Immune modulation	VFC0258	Mycobacterium vanbaalenii PYR-1	0	0	0	0	84.4	2.21e-101
OT_A10_sbin_18_k141_1098407_length_9415_cov_12.0000_5	VFG026433	glnA1	glutamine synthetase	Glutamine synthesis	VF0816	Nutritional/Metabolic factor	VFC0272	Mycobacterium tuberculosis RGTB327	0	0	0	0	87.5	6.44e-293
OT_A10_sbin_18_k141_1178036_length_9503_cov_14.6458_2	VFG009333	purC	phosphoribosylaminoimidazolesuccinocarboxamide synthase	Purine synthesis	VF0811	Nutritional/Metabolic factor	VFC0272	Mycobacterium vanbaalenii PYR-1	0	0	0	0	81.1	1.29e-181
OT_A10_sbin_18_k141_1651439_length_32218_cov_13.8467_6	VFG009376	leuD	3-isopropylmalate dehydratase small subunit	Leucine synthesis	VF0814	Nutritional/Metabolic factor	VFC0272	Mycobacterium smegmatis str. MC2 155	0	0	0	0	87.3	3.65e-126
OT_A10_sbin_18_k141_1696757_length_32464_cov_13.2434_25	VFG009835	prrA	two-component system response regulator PrrA	PrrA/B	VF0823	Regulation	VFC0301	Mycobacterium vanbaalenii PYR-1	0	0	0	0	97.4	1.36e-157
OT_A10_sbin_18_k141_180482_length_23791_cov_13.2005_8	VFG010101	mce3B	virulence factor Mce family protein	Mce3	VF0826	Immune modulation	VFC0258	Mycobacterium gilvum PYR-GCK	0	0	0	0	82.8	9.6e-206
OT_A10_sbin_18_k141_1899633_length_28276_cov_11.9828_27	VFG023893	pknG	serine/threonine-protein kinase PknG	Protein kinase G	VF0805	Immune modulation	VFC0258	Mycobacterium gilvum Spyr1	0	0	0	0	83.8	0
OT_A10_sbin_18_k141_2518922_length_22081_cov_13.9031_20	VFG009930	relA	Probable GTP pyrophosphokinase RelA (ATP:GTP 3'-pyrophosphotransferase) (PPGPP synthetase I) ((P)PPGPP synthetase) (GTP diphosphokinase)	RelA	VF0287	Regulation	VFC0301	Mycobacterium vanbaalenii PYR-1	0	0	Associated with stationary phase adaptation and long-term survival	Produce ppGpp (guanosine 5'-diphosphate 3'-diphosphate), an 'alarmone' that suppresses synthesis of stable RNA, induces degradative pathways and modulates expression of genes involved in DNA replication	88	0
OT_A10_sbin_18_k141_2574503_length_18769_cov_14.8990_12	VFG009896	devR/dosR	response regulator transcription factor	DevRS	VF0317	Regulation	VFC0301	Mycobacterium sp. JLS	0	0	Controls the global response to oxidative stress and low oxygen repsonse, key regulator in the oxygen starvation-induced mycobacterial dormancy response	0	90.3	2.08e-125
OT_A10_sbin_18_k141_2585456_length_8033_cov_12.6792_3	VFG023831	mmaA4	class I SAM-dependent methyltransferase	MmaA4	VF0314	Others	VFC0346	Mycobacterium gilvum Spyr1	0	0	Methyltransferase forms methoxy and keto derivatives of the meromycolic acid chain	0	89.3	4.11e-205
OT_A10_sbin_18_k141_2678544_length_3018_cov_14.0000_3	VFG009806	phoP	Possible two component system response transcriptional positive regulator PhoP	PhoP	VF0286	Regulation	VFC0301	Mycobacterium vanbaalenii PYR-1	0	0	Senses Mg2+ starvation, controls expression of genes involved in surface remodeling and adaptation to intracellular growth	0	92.9	1.57e-146
OT_A10_sbin_18_k141_2697584_length_7098_cov_13.0000_5	VFG030996	fadE29	acyl-CoA dehydrogenase family protein	FadE29	VF0845	Nutritional/Metabolic factor	VFC0272	Mycobacterium vanbaalenii PYR-1	0	0	0	0	91.7	5.3e-271
OT_A10_sbin_18_k141_2697584_length_7098_cov_13.0000_6	VFG030945	fadE28	acyl-CoA/acyl-ACP dehydrogenase	FadE28	VF0844	Nutritional/Metabolic factor	VFC0272	Mycobacterium vanbaalenii PYR-1	0	0	0	0	83.2	3.72e-198
OT_A10_sbin_18_k141_2697584_length_7098_cov_13.0000_7	VFG030903	cyp125	cytochrome P450	Cyp125	VF0843	Nutritional/Metabolic factor	VFC0272	Mycobacterium indicus pranii MTCC 9506	0	0	0	0	81.1	4.03e-250
OT_A10_sbin_18_k141_2743107_length_12986_cov_11.1303_9	VFG008176	fbpC	Secreted antigen 85-C FbpC (85C) (antigen 85 complex C) (AG58C) (mycolyl transferase 85C) (fibronectin-binding protein C)	Antigen 85	VF0311	Adherence	VFC0001	Mycobacterium gilvum PYR-GCK	0	Containing a carboxylesterase domain bearing the highly-conserved consensus sequence GXXSXXG; PDB code: 1DQZ	Mycolyltransferase activity that transfer long-chain mycolic acids to trehalose derivatives (i.e., cord factor, a toxic glycolipid consisting of two mycolic acid molecules linked to trehalose by the hydroxyl groups of carbons 6 and 6' --> trehalose 6,6'-dimycolate (TDM), is an important immunomodulatory component of the cell wall), pivotal for the biosynthesis of the mycobacterial cell wall and f…	0	88	5.48e-225
OT_A10_sbin_18_k141_2745214_length_27469_cov_12.9960_27	VFG029496	rmlA	glucose-1-phosphate thymidylyltransferase RfbA	GPL locus	VF0841	Immune modulation	VFC0258	Mycobacterium vanbaalenii PYR-1	0	0	0	0	88.5	2.41e-187
OT_A10_sbin_18_k141_2800623_length_9018_cov_12.7457_3	VFG009865	mprA	response regulator transcription factor	MprAB	VF0298	Regulation	VFC0301	Mycobacterium vanbaalenii PYR-1	Mycobacterial persistence regulator	0	Required for establishment and maintenance of persistent infection	0	94.8	1.58e-152
OT_A10_sbin_18_k141_2800623_length_9018_cov_12.7457_4	VFG027254	mprB	HAMP domain-containing histidine kinase	MprAB	VF0298	Regulation	VFC0301	Mycobacterium smegmatis JS623	Mycobacterial persistence regulator	0	Required for establishment and maintenance of persistent infection	0	83.7	4.44e-265
OT_A10_sbin_18_k141_2860440_length_9112_cov_10.3417_1	VFG030630	sugB	carbohydrate ABC transporter permease	Trehalose-recycling ABC transporter	VF0842	Nutritional/Metabolic factor	VFC0272	Mycobacterium vanbaalenii PYR-1	0	0	0	0	96.7	3.18e-123
OT_A10_sbin_18_k141_2860440_length_9112_cov_10.3417_2	VFG030678	sugC	sn-glycerol-3-phosphate ABC transporter ATP-binding protein UgpC	Trehalose-recycling ABC transporter	VF0842	Nutritional/Metabolic factor	VFC0272	Mycobacterium gilvum PYR-GCK	0	0	0	0	83.7	3.31e-249
OT_A10_sbin_18_k141_2900827_length_5650_cov_11.9561_5	VFG030569	sugA	sugar ABC transporter permease	Trehalose-recycling ABC transporter	VF0842	Nutritional/Metabolic factor	VFC0272	Mycobacterium gilvum PYR-GCK	0	0	0	0	90.6	4.41e-206
OT_A10_sbin_18_k141_2900827_length_5650_cov_11.9561_6	VFG030630	sugB	carbohydrate ABC transporter permease	Trehalose-recycling ABC transporter	VF0842	Nutritional/Metabolic factor	VFC0272	Mycobacterium vanbaalenii PYR-1	0	0	0	0	82.2	3.1e-75
OT_A10_sbin_18_k141_2982172_length_22479_cov_15.2407_14	VFG030845	icl2	isocitrate lyase ICL2	Trehalose-recycling ABC transporter	VF0842	Nutritional/Metabolic factor	VFC0272	Mycobacterium gilvum Spyr1	0	0	0	0	87.8	0
OT_A10_sbin_18_k141_3207291_length_21276_cov_13.6617_2	VFG009348	proC	pyrroline-5-carboxylate reductase	Proline synthesis	VF0812	Nutritional/Metabolic factor	VFC0272	Mycobacterium vanbaalenii PYR-1	0	0	0	0	84.5	4.86e-155
OT_A10_sbin_18_k141_3496383_length_38018_cov_13.7310_33	VFG009763	sigH	sigma-70 family RNA polymerase sigma factor	SigH	VF0296	Regulation	VFC0301	Mycobacterium vanbaalenii PYR-1	0	0	Involved in response to heat shock and oxidative stress	0	84	1.11e-131
OT_A10_sbin_18_k141_3576431_length_21842_cov_13.0000_16	VFG029181	mbtN	Acyl-CoA dehydrogenase MbtN	Mycobactin	VF0299	Nutritional/Metabolic factor	VFC0272	Mycobacterium tuberculosis str. Haarlem/NITR202	0	0	Cell-association mycobactin participates in iron internalization and/or to serve as a temporary iron-holding molecule to prevent sudden influx of excess iron if the metal suddenly becomes available after a period of iron limitation	0	82.1	9.57e-230
OT_A10_sbin_18_k141_361905_length_26384_cov_12.4121_22	VFG031471	ndk	nucleoside-diphosphate kinase	Nucleoside diphosphate kinase	VF0851	Immune modulation	VFC0258	Mycobacterium vanbaalenii PYR-1	0	0	0	0	91.2	6.63e-88
OT_A10_sbin_18_k141_3738208_length_29814_cov_13.6789_17	VFG027033	sigE	RNA polymerase sigma factor SigE	SigE	VF0295	Regulation	VFC0301	Mycobacterium smegmatis JS623	0	0	Controls the bacterial response to external stimuli such as high temperature and detergent stress	0	90	1.87e-141
OT_A10_sbin_18_k141_396572_length_26305_cov_16.0000_11	VFG009364	trpD	anthranilate phosphoribosyltransferase	Tryptophan synthesis	VF0813	Nutritional/Metabolic factor	VFC0272	Mycobacterium sp. JLS	0	0	0	0	85.8	1.4e-186
OT_A10_sbin_18_k141_425594_length_20322_cov_14.3426_7	VFG009393	lysA	diaminopimelate decarboxylase	Lysine synthesis	VF0815	Nutritional/Metabolic factor	VFC0272	Mycobacterium vanbaalenii PYR-1	0	0	0	0	85.6	9.75e-295
OT_A10_sbin_18_k141_4296246_length_12664_cov_17.0000_12	VFG031355	ctpC	cation-translocating P-type ATPase	P(1)-type Mn2+ transporting ATPase	VF0848	Nutritional/Metabolic factor	VFC0272	Mycobacterium smegmatis str. MC2 155	0	0	0	0	81.2	0
OT_A10_sbin_18_k141_4629647_length_3933_cov_10.3850_2	VFG026490	ideR	Iron-dependent repressor and activator IdeR	IdeR	VF0300	Regulation	VFC0301	Mycobacterium smegmatis JS623	Iron-dependent regulator	0	Repressor of iron acquisition genes, activator of iron storage genes and a positive regulator of oxidative stress responses	0	91.3	3.73e-151
OT_A10_sbin_18_k141_4662371_length_9569_cov_12.5042_2	VFG009230	secA2	accessory Sec system translocase SecA2	Accessory secretion factor	VF0808	Others	VFC0346	Mycobacterium vanbaalenii PYR-1	0	0	0	0	85.2	0
OT_A10_sbin_18_k141_4810721_length_9377_cov_14.7338_2	VFG031729	regX3	two-component sensory transduction protein RegX	RegX3	VF0858	Regulation	VFC0301	Mycobacterium gilvum PYR-GCK	0	0	0	0	95.2	1.13e-153
OT_A10_sbin_18_k141_4810721_length_9377_cov_14.7338_3	VFG031683	senX3	two-component sensor histidine kinase	SenX3	VF0857	Regulation	VFC0301	Mycobacterium vanbaalenii PYR-1	0	0	0	0	80	2.4e-217
OT_A10_sbin_18_k141_4915274_length_16406_cov_14.6951_6	VFG052020	embC	arabinosyltransferase C	LAM	VF0318	Immune modulation	VFC0258	Mycobacterium gilvum PYR-GCK	Lipoarabinomannan	0	Important immunomodulator: AraLAM is a potent inducer of chemoattractant cytokines. PILAM can also induce a potent proinflammatory response in macrophages and dendritic cells. ManLAM is involved in the inhibition of phagosome maturation, apoptosis and cytokine secretion, thus may contribute to circumvent the activation of a pulmonary granulocytic response, which may be important in the early immu…	0	81.6	0
OT_A10_sbin_18_k141_4959509_length_6703_cov_12.6867_4	VFG008254	lpqH	lipoprotein LpqH	19-kD protein	VF0806	Immune modulation	VFC0258	Mycobacterium vanbaalenii PYR-1	0	0	0	0	80.4	2.21e-78
OT_A10_sbin_18_k141_5015690_length_16720_cov_12.3334_2	VFG029901	mmpL10	RND family transporter	GPL locus	VF0841	Immune modulation	VFC0258	Mycobacterium vanbaalenii PYR-1	0	0	0	0	81.1	0
OT_A10_sbin_18_k141_5015690_length_16720_cov_12.3334_3	VFG029847	papA3	condensation domain-containing protein	GPL locus	VF0841	Immune modulation	VFC0258	Mycobacterium sp. JLS	0	0	0	0	81	8.51e-296
OT_A10_sbin_18_k141_5015690_length_16720_cov_12.3334_4	VFG029827	pks	type I polyketide synthase	GPL locus	VF0841	Immune modulation	VFC0258	Mycobacterium vanbaalenii PYR-1	0	0	0	0	81.7	0
OT_A10_sbin_18_k141_5145345_length_8484_cov_14.5715_1	VFG009135	kasB	3-oxoacyl-(acyl carrier protein) synthase II	FAS-II	VF0809	Nutritional/Metabolic factor	VFC0272	Mycobacterium tuberculosis RGTB327	0	0	0	0	84.9	1.68e-226
OT_A10_sbin_18_k141_5145345_length_8484_cov_14.5715_2	VFG009245	kasB	beta-ketoacyl-ACP synthase	FAS-II	VF0809	Nutritional/Metabolic factor	VFC0272	Mycobacterium vanbaalenii PYR-1	0	0	0	0	82.7	1.87e-254
OT_A10_sbin_18_k141_5311142_length_16149_cov_11.6620_6	VFG021918	espR	ESX-1 transcriptional regulator EspR	ESX-1	VF0315	Effector delivery system	VFC0086	Mycobacterium gilvum PYR-GCK	ESAT-6 secretion system-1	0	ESX-1 is required for survival of mycobacteria in vivo; required for (initiation of) granuloma formation; essential for escape from phagosomes into cytosol; essential for cell lysis and cell-to-cell spreading; required for phagosome maturation; essential for induction of immunosuppressive type I interferons and represses conjugation in donor cells (M. smegmatis)	0	90.1	7.15e-80
OT_A10_sbin_18_k141_537244_length_8362_cov_12.4760_2	VFG009268	icl	Isocitrate lyase Icl (isocitrase) (isocitratase)	Isocitrate lyase	VF0253	Others	VFC0346	Mycobacterium vanbaalenii PYR-1	0	PDB code: 1F61	Required for persistent infection	Isocitrate lyase is the initial enzyme in the glyoxylate shunt, a secondary metabolic pathway that allows bacteria to utilize fatty acids as carbon and energy sources when the availability of primary carbon sources is limiting; Isocitrate lyase, in combination with malate synthase, catalyzes the conversion of isocitrate to malate, a reaction that allows maintenance of the TCA cycle and synthesize…	95.8	4.88e-306
OT_A10_sbin_18_k141_537244_length_8362_cov_12.4760_9	VFG007725	hbhA	iron-regulated heparin binding hemagglutinin hbhA (adhesin)	HbhA	VF0313	Adherence	VFC0001	Mycobacterium gilvum PYR-GCK	0	0	A multifunctional protein involved in adherence of Mycobacterium tuberculosis to non-phagocytic cells and in the formation of intracytosolic lipid inclusions.	0	81.3	8.61e-81
OT_A10_sbin_18_k141_5479048_length_28997_cov_13.7554_11	VFG031099	pafA	Pup--protein ligase	Proteasome-associated proteins	VF0847	Stress survival	VFC0282	Mycobacterium vanbaalenii PYR-1	0	0	0	0	96.9	4.36e-319
OT_A10_sbin_18_k141_5479048_length_28997_cov_13.7554_18	VFG031151	mpa	proteasome ATPase	Proteasome-associated proteins	VF0847	Stress survival	VFC0282	Mycobacterium vanbaalenii PYR-1	0	0	0	0	91.5	0
OT_A10_sbin_18_k141_5554736_length_11000_cov_13.5742_6	VFG026700	mbtI	Isochorismate synthase MbtI	Mycobactin	VF0299	Nutritional/Metabolic factor	VFC0272	Mycobacterium tuberculosis str. Haarlem/NITR202	0	0	Cell-association mycobactin participates in iron internalization and/or to serve as a temporary iron-holding molecule to prevent sudden influx of excess iron if the metal suddenly becomes available after a period of iron limitation	0	83.6	5.85e-295
OT_A10_sbin_18_k141_5593549_length_13198_cov_11.4483_12	VFG009215	eccD1	ESX-1 type VII secretion system EccD1	ESX-1	VF0315	Effector delivery system	VFC0086	Mycobacterium vanbaalenii PYR-1	ESAT-6 secretion system-1	0	ESX-1 is required for survival of mycobacteria in vivo; required for (initiation of) granuloma formation; essential for escape from phagosomes into cytosol; essential for cell lysis and cell-to-cell spreading; required for phagosome maturation; essential for induction of immunosuppressive type I interferons and represses conjugation in donor cells (M. smegmatis)	0	84.8	5.02e-38
OT_A10_sbin_18_k141_5659257_length_17229_cov_11.9730_3	VFG029775	fadE5	acyl-CoA dehydrogenase	GPL locus	VF0841	Immune modulation	VFC0258	Mycobacterium vanbaalenii PYR-1	0	0	0	0	89.4	0
OT_A10_sbin_18_k141_5663607_length_12311_cov_12.7702_9	VFG031310	mmpL11	MMPL family transporter	Heme uptake	VF0859	Nutritional/Metabolic factor	VFC0272	Mycobacterium vanbaalenii PYR-1	0	0	0	0	83.4	0
OT_A10_sbin_18_k141_5727058_length_10144_cov_11.3597_11	VFG009929	relA	Probable GTP pyrophosphokinase RelA (ATP:GTP 3'-pyrophosphotransferase) (PPGPP synthetase I) ((P)PPGPP synthetase) (GTP diphosphokinase)	RelA	VF0287	Regulation	VFC0301	Mycobacterium gilvum PYR-GCK	0	0	Associated with stationary phase adaptation and long-term survival	Produce ppGpp (guanosine 5'-diphosphate 3'-diphosphate), an 'alarmone' that suppresses synthesis of stable RNA, induces degradative pathways and modulates expression of genes involved in DNA replication	99	5.29e-58
OT_A10_sbin_18_k141_6001461_length_13715_cov_12.5239_7	VFG008183	fbpC	Secreted antigen 85-C FbpC (85C) (antigen 85 complex C) (AG58C) (mycolyl transferase 85C) (fibronectin-binding protein C)	Antigen 85	VF0311	Adherence	VFC0001	Mycobacterium vanbaalenii PYR-1	0	Containing a carboxylesterase domain bearing the highly-conserved consensus sequence GXXSXXG; PDB code: 1DQZ	Mycolyltransferase activity that transfer long-chain mycolic acids to trehalose derivatives (i.e., cord factor, a toxic glycolipid consisting of two mycolic acid molecules linked to trehalose by the hydroxyl groups of carbons 6 and 6' --> trehalose 6,6'-dimycolate (TDM), is an important immunomodulatory component of the cell wall), pivotal for the biosynthesis of the mycobacterial cell wall and f…	0	84.7	4.39e-222
OT_A10_sbin_18_k141_6001461_length_13715_cov_12.5239_8	VFG052111	aftB	terminal beta-(1->2)-arabinofuranosyltransferase	LAM	VF0318	Immune modulation	VFC0258	Mycobacterium vanbaalenii PYR-1	Lipoarabinomannan	0	Important immunomodulator: AraLAM is a potent inducer of chemoattractant cytokines. PILAM can also induce a potent proinflammatory response in macrophages and dendritic cells. ManLAM is involved in the inhibition of phagosome maturation, apoptosis and cytokine secretion, thus may contribute to circumvent the activation of a pulmonary granulocytic response, which may be important in the early immu…	0	80.5	0
OT_A10_sbin_18_k141_655131_length_5709_cov_13.0000_3	VFG007788	panD	aspartate 1-decarboxylase	PanC/PanD	VF0319	Nutritional/Metabolic factor	VFC0272	Mycobacterium smegmatis JS623	0	0	Lipid biosynthesis and metabolism play a pivotal role in the intracellular replication and persistence of M. tuberculosis. Pantothenic acid (vitamin B5) is an essential molecule required for the synthesis of coenzyme A and acyl carrier protein (ACP). PanC (pantothenate synthetase) and PanD (aspartate-1-decarboxylase) involved in pantothenate biosynthesis.	0	83	1.1e-81
OT_A10_sbin_18_k141_655131_length_5709_cov_13.0000_4	VFG008123	panD	type III pantothenate kinase	PanC/PanD	VF0319	Nutritional/Metabolic factor	VFC0272	Mycobacterium tuberculosis CCDC5079	0	0	Lipid biosynthesis and metabolism play a pivotal role in the intracellular replication and persistence of M. tuberculosis. Pantothenic acid (vitamin B5) is an essential molecule required for the synthesis of coenzyme A and acyl carrier protein (ACP). PanC (pantothenate synthetase) and PanD (aspartate-1-decarboxylase) involved in pantothenate biosynthesis.	0	82.4	5.11e-156
OT_A10_sbin_18_k141_660003_length_21886_cov_13.5840_18	VFG030066	lprG	LppX_LprAFG lipoprotein	Lipoprotein	VF0837	Immune modulation	VFC0258	Mycobacterium vanbaalenii PYR-1	0	0	0	0	81.2	6.47e-129
OT_A10_sbin_18_k141_72509_length_13466_cov_12.0000_3	VFG009408	glnA1	type I glutamate--ammonia ligase	Glutamine synthesis	VF0816	Nutritional/Metabolic factor	VFC0272	Mycobacterium vanbaalenii PYR-1	0	0	0	0	95.6	0
OT_A10_sbin_41_k141_4938956_length_3250_cov_5.0000_1	VFG046458	tufA	elongation factor Tu	EF-Tu	VF0460	Adherence	VFC0001	Francisella novicida U112	0	0	Surface-expressed elongation factor-Tu (EF-Tu) mediates attachment by interacting with host cell nucleolin	0	92	2.68e-11
OT_A10_sbin_53_k141_3398902_length_15341_cov_10.9245_14	VFG046458	tufA	elongation factor Tu	EF-Tu	VF0460	Adherence	VFC0001	Francisella novicida U112	0	0	Surface-expressed elongation factor-Tu (EF-Tu) mediates attachment by interacting with host cell nucleolin	0	80.6	2.67e-15
OT_A10_sbin_53_k141_351212_length_14667_cov_11.9667_13	VFG046458	tufA	elongation factor Tu	EF-Tu	VF0460	Adherence	VFC0001	Francisella novicida U112	0	0	Surface-expressed elongation factor-Tu (EF-Tu) mediates attachment by interacting with host cell nucleolin	0	80.6	2.67e-15
OT_A10_sbin_7_k141_1591278_length_1966_cov_8.8071_4	VFG046458	tufA	elongation factor Tu	EF-Tu	VF0460	Adherence	VFC0001	Francisella novicida U112	0	0	Surface-expressed elongation factor-Tu (EF-Tu) mediates attachment by interacting with host cell nucleolin	0	80.5	5.44e-18
OT_A10_sbin_7_k141_4026119_length_3477_cov_7.6631_5	VFG011430	acpXL	acyl carrier protein	LPS	VF0367	Immune modulation	VFC0258	Brucella melitensis bv. 1 str. 16M	Lipopolysaccharide	0	Plays a role in entry and early survival inside macrophages; Resistance to innate-immunity anti-bacterial responses; a modulator of the immune response	The entry and early survival stages of smooth Brucella are lipid-raft-dependent. The entry-gateway seems to include Brucella surface-exposed HSP60-PrPc (cellular prion protein) interaction but also a SR-A (class A scavenger)-lipid-A interaction and is also dependent on the LPS O-chain. And the LPS O-chain ensures the Brucella containing vacuole (BCV) aviodance of fusion with lysosomes transiently…	87.1	9.54e-36
OT_A10_sbin_7_k141_416454_length_3036_cov_9.0000_1	VFG011430	acpXL	acyl carrier protein	LPS	VF0367	Immune modulation	VFC0258	Brucella melitensis bv. 1 str. 16M	Lipopolysaccharide	0	Plays a role in entry and early survival inside macrophages; Resistance to innate-immunity anti-bacterial responses; a modulator of the immune response	The entry and early survival stages of smooth Brucella are lipid-raft-dependent. The entry-gateway seems to include Brucella surface-exposed HSP60-PrPc (cellular prion protein) interaction but also a SR-A (class A scavenger)-lipid-A interaction and is also dependent on the LPS O-chain. And the LPS O-chain ensures the Brucella containing vacuole (BCV) aviodance of fusion with lysosomes transiently…	87.1	1.21e-13
OT_A1_sbin_17_k141_3533916_length_2765_cov_3.9219_3	VFG046458	tufA	elongation factor Tu	EF-Tu	VF0460	Adherence	VFC0001	Francisella novicida U112	0	0	Surface-expressed elongation factor-Tu (EF-Tu) mediates attachment by interacting with host cell nucleolin	0	86.8	3.52e-17
OT_A1_sbin_19_k141_5739514_length_4592_cov_4.9802_5	VFG046459	tufA	elongation factor Tu	EF-Tu	VF0460	Adherence	VFC0001	Francisella philomiragia subsp. philomiragia ATCC 25017	0	0	Surface-expressed elongation factor-Tu (EF-Tu) mediates attachment by interacting with host cell nucleolin	0	82.1	6.04e-17
OT_A1_sbin_26_k141_3452588_length_4628_cov_6.6978_1	VFG046458	tufA	elongation factor Tu	EF-Tu	VF0460	Adherence	VFC0001	Francisella novicida U112	0	0	Surface-expressed elongation factor-Tu (EF-Tu) mediates attachment by interacting with host cell nucleolin	0	84.4	1.18e-19
OT_A1_sbin_26_k141_3452611_length_3889_cov_7.6081_1	VFG046458	tufA	elongation factor Tu	EF-Tu	VF0460	Adherence	VFC0001	Francisella novicida U112	0	0	Surface-expressed elongation factor-Tu (EF-Tu) mediates attachment by interacting with host cell nucleolin	0	84.4	1.18e-19
OT_A1_sbin_26_k141_4008271_length_1596_cov_1.8144_1	VFG046459	tufA	elongation factor Tu	EF-Tu	VF0460	Adherence	VFC0001	Francisella philomiragia subsp. philomiragia ATCC 25017	0	0	Surface-expressed elongation factor-Tu (EF-Tu) mediates attachment by interacting with host cell nucleolin	0	88.4	6.82e-74
OT_A1_sbin_27_k141_5064827_length_5437_cov_3.0000_1	VFG016490	tuf	elongation factor Tu	EF-Tu	VF0877	Adherence	VFC0001	Mycoplasma mycoides subsp. mycoides SC str. PG1	0	0	0	0	82.3	1.35e-77
OT_A1_sbin_29_k141_39999_length_4714_cov_8.8054_1	VFG046458	tufA	elongation factor Tu	EF-Tu	VF0460	Adherence	VFC0001	Francisella novicida U112	0	0	Surface-expressed elongation factor-Tu (EF-Tu) mediates attachment by interacting with host cell nucleolin	0	84.6	8.03e-12
OT_A1_sbin_41_k141_2322601_length_4350_cov_6.0000_4	VFG046458	tufA	elongation factor Tu	EF-Tu	VF0460	Adherence	VFC0001	Francisella novicida U112	0	0	Surface-expressed elongation factor-Tu (EF-Tu) mediates attachment by interacting with host cell nucleolin	0	82.9	3.85e-17
[truncated: 1,479 more rows]
