# Supplementary material for: The risk of pathogenicity and antibiotic resistance in deep-sea cold seep microorganisms
Source: mSystems. 2025 May 21;10(6):e01571-24. doi: 10.1128/msystems.01571-24 (PMC12172429; doi:10.1128/msystems.01571-24)
Supplement: Table S5 — The 92,532 ARGs from archaeal and bacterial MAGs. [file msystems.01571-24-s0006.xlsx]

## Sheet: Table S5
Supplementary Table 5. The 92532 ARGs from archaeal and bacterial MAGs.
gene_id	MAG_id	Database	Type	Type1	plmARG_pro	all_subtype	rgi_Subtype	Type3	subtype3	argfam_type	resfam_type	sarg_type	sarg_subtype	Type4	HMM.category
EGM_cobin_17_k127_3396880_length_4981_cov_8.0000_5	EGM_cobin_17	plm_arg ; ARGfam; resfam	multidrug	tetracycline	0.961311	ACR_tran; ACR_tran; ; NA	NA	multidrug	ACR_tran	ACR_tran	ACR_tran	NA		NA	NA
EGM_cobin_17_k127_2796958_length_4389_cov_8.0000_3	EGM_cobin_17	plm_arg ; ARGfam; resfam	multidrug	tetracycline	0.97376	ACR_tran; ACR_tran; ; NA	NA	multidrug	ACR_tran	ACR_tran	ACR_tran	NA		NA	NA
EGM_cobin_17_k127_5226023_length_3060_cov_6.0000_1	EGM_cobin_17	plm_arg ; ARGfam; resfam; SARG	beta-lactam	beta-lactam	0.891152	Transpeptidase; Transpeptidase; penA_train_msa; NA	NA	beta-lactam	beta_lactam;penA_train_msa	Transpeptidase	Transpeptidase	beta_lactam;penA_train_msa	penA_train_msa	NA	NA
EGM_cobin_35_k127_1376573_length_5431_cov_10.0000_3	EGM_cobin_35	plm_arg ; SARG; SARG_blast	MLS	macrolide	0.998871	NA; NA; macA_train_msa; macA	NA	MLS	macrolide_lincosamide_streptogramin;macA_train_msa	NA	NA	macrolide_lincosamide_streptogramin;macA_train_msa	macA_train_msa	MLS	macA
FR_S1_sbin_11_k141_3790261_length_9778_cov_9.7413_3	FR_S1_sbin_11	plm_arg ; SARG; SARG_blast	MLS	macrolide	0.998044	NA; NA; macA_train_msa; macA	NA	MLS	macrolide_lincosamide_streptogramin;macA_train_msa	NA	NA	macrolide_lincosamide_streptogramin;macA_train_msa	macA_train_msa	MLS	macA
FR_S1_sbin_50_k141_5058594_length_6515_cov_238.0000_2	FR_S1_sbin_50	plm_arg ; SARG_blast	MLS	macrolide;tetracycline	0.999433	NA; NA; NA; macA	NA	NA	NA	NA	NA	NA	NA	MLS	macA
EGM_cobin_25_k127_2494325_length_1560_cov_53.6657_1	EGM_cobin_25	plm_arg ; ARGfam; SARG; SARG_blast	bacitracin	peptide	0.979739	BacA; NA; bacA_train_msa; bacA	NA	bacitracin	bacitracin;bacA_train_msa	BacA	NA	bacitracin;bacA_train_msa	bacA_train_msa	bacitracin	bacA
EGM_cobin_30_k127_2918941_length_15006_cov_23.0261_9	EGM_cobin_30	plm_arg ; SARG_blast	MLS	macrolide	0.998132	NA; NA; NA; mel	NA	NA	NA	NA	NA	NA	NA	MLS	mel
EGM_cobin_30_k127_646689_length_12433_cov_17.3116_8	EGM_cobin_30	plm_arg ; SARG	multidrug	aminoglycoside;macrolide	0.949824	NA; NA; ompR_train_msa; NA	NA	multidrug	multidrug;ompR_train_msa	NA	NA	multidrug;ompR_train_msa	ompR_train_msa	NA	NA
EGM_cobin_30_k127_3004205_length_8067_cov_13.0418_4	EGM_cobin_30	plm_arg ; ARGfam; resfam	beta-lactam	beta-lactam	0.825539	Transpeptidase; Transpeptidase; ; NA	NA	beta-lactam	Transpeptidase	Transpeptidase	Transpeptidase	NA		NA	NA
EGM_cobin_30_k127_4448679_length_4618_cov_10.0000_4	EGM_cobin_30	plm_arg ; ARGfam; resfam; SARG_blast	quinolone	fluoroquinolone	0.896911	MFS_1; MFS_1; ; lfrA	NA	multidrug	MFS_1	MFS_1	MFS_1	NA		quinolone	lfrA
EGM_cobin_30_k127_913637_length_4318_cov_9.0000_3	EGM_cobin_30	plm_arg ; ARGfam; resfam; SARG; SARG_blast	beta-lactam	beta-lactam	0.99724	Transpeptidase; Transpeptidase; penA_train_msa; mecA	NA	beta-lactam	beta_lactam;penA_train_msa	Transpeptidase	Transpeptidase	beta_lactam;penA_train_msa	penA_train_msa	beta-lactam	mecA
EGM_cobin_30_k127_1041705_length_3829_cov_7.0000_2	EGM_cobin_30	plm_arg ; SARG	vancomycin	aminoglycoside;beta-lactam	0.901516	NA; NA; vanR_train_msa; NA	NA	vancomycin	vancomycin;vanR_train_msa	NA	NA	vancomycin;vanR_train_msa	vanR_train_msa	NA	NA
EGM_cobin_30_k127_5711866_length_3131_cov_14.0000_2	EGM_cobin_30	plm_arg ; ARGfam; resfam; SARG_blast	multidrug	sulfone	0.997086	MFS_1; MFS_1; ; Other_major_facilitator_superfamily_transporter	NA	multidrug	MFS_1	MFS_1	MFS_1	NA		multidrug	Other_major_facilitator_superfamily_transporter
EGM_cobin_30_k127_2250189_length_2857_cov_4.0000_2	EGM_cobin_30	plm_arg ; ARGfam; SARG; SARG_blast	bacitracin	peptide	0.958829	BacA; NA; bacA_train_msa; bacA	NA	bacitracin	bacitracin;bacA_train_msa	BacA	NA	bacitracin;bacA_train_msa	bacA_train_msa	bacitracin	bacA
FR_S1_sbin_57_k141_192711_length_2347_cov_5.0000_1	FR_S1_sbin_57	plm_arg ; SARG_blast	MLS	macrolide	0.996532	NA; NA; NA; macA	NA	NA	NA	NA	NA	NA	NA	MLS	macA
FR_S4_sbin_2_k141_100380_length_6351_cov_169.9612_8	FR_S4_sbin_2	plm_arg ; SARG; SARG_blast	MLS	macrolide	0.983282	NA; NA; macA_train_msa; macA	NA	MLS	macrolide_lincosamide_streptogramin;macA_train_msa	NA	NA	macrolide_lincosamide_streptogramin;macA_train_msa	macA_train_msa	MLS	macA
EGM_cobin_31_k127_13629_length_4410_cov_14.0962_1	EGM_cobin_31	plm_arg ; ARGfam; SARG; SARG_blast	bacitracin	peptide	0.999178	BacA; NA; bacA_train_msa; bacA	NA	bacitracin	bacitracin;bacA_train_msa	BacA	NA	bacitracin;bacA_train_msa	bacA_train_msa	bacitracin	bacA
EGM_cobin_31_k127_1244055_length_3816_cov_12.2147_1	EGM_cobin_31	plm_arg ; ARGfam; resfam	multidrug	tetracycline	0.99514	ACR_tran; ACR_tran; ; NA	NA	multidrug	ACR_tran	ACR_tran	ACR_tran	NA		NA	NA
EGM_cobin_31_k127_3597882_length_3780_cov_14.8081_2	EGM_cobin_31	plm_arg ; ARGfam; resfam	multidrug	tetracycline	0.995751	ACR_tran; ACR_tran; ; NA	NA	multidrug	ACR_tran	ACR_tran	ACR_tran	NA		NA	NA
EGM_cobin_31_k127_108510_length_2169_cov_18.5162_2	EGM_cobin_31	plm_arg ; SARG_blast	multidrug	macrolide	0.944441	NA; NA; NA; MexE	NA	NA	NA	NA	NA	NA	NA	multidrug	MexE
EGM_cobin_34_k127_1232057_length_14396_cov_13.3032_2	EGM_cobin_34	plm_arg ; ARGfam; resfam; SARG	beta-lactam	beta-lactam	0.970223	Transpeptidase; Transpeptidase; penA_train_msa; NA	NA	beta-lactam	beta_lactam;penA_train_msa	Transpeptidase	Transpeptidase	beta_lactam;penA_train_msa	penA_train_msa	NA	NA
EGM_cobin_34_k127_5183309_length_13445_cov_15.6484_9	EGM_cobin_34	plm_arg ; ARGfam; resfam	multidrug	tetracycline	0.97464	ACR_tran; ACR_tran; ; NA	NA	multidrug	ACR_tran	ACR_tran	ACR_tran	NA		NA	NA
EGM_cobin_34_k127_2246001_length_12045_cov_12.5065_4	EGM_cobin_34	plm_arg ; ARGfam; resfam	beta-lactam	beta-lactam	0.928418	Lactamase_B; Lactamase_B; ; NA	NA	beta-lactam	Lactamase_B	Lactamase_B	Lactamase_B	NA		NA	NA
EGM_cobin_34_k127_6276455_length_11645_cov_14.1820_9	EGM_cobin_34	plm_arg ; ARGfam; resfam	beta-lactam	beta-lactam	0.987713	Beta-lactamase; Beta-lactamase; ; NA	NA	beta-lactam	Beta-lactamase	Beta-lactamase	Beta-lactamase	NA		NA	NA
EGM_cobin_34_k127_1793904_length_11290_cov_13.0000_2	EGM_cobin_34	plm_arg ; ARGfam; resfam	beta-lactam	beta-lactam	0.923874	Lactamase_B; Lactamase_B; ; NA	NA	beta-lactam	Lactamase_B	Lactamase_B	Lactamase_B	NA		NA	NA
EGM_cobin_34_k127_5256458_length_9420_cov_95.0000_1	EGM_cobin_34	plm_arg ; ARGfam; resfam; SARG	beta-lactam	beta-lactam	0.963208	Transpeptidase; Transpeptidase; PBP_1A_train_msa; NA	NA	beta-lactam	beta_lactam;PBP_1A_train_msa	Transpeptidase	Transpeptidase	beta_lactam;PBP_1A_train_msa	PBP_1A_train_msa	NA	NA
EGM_cobin_34_k127_2910034_length_7798_cov_18.7869_7	EGM_cobin_34	plm_arg ; ARGfam; resfam	beta-lactam	beta-lactam	0.999451	Transpeptidase; Transpeptidase; ; NA	NA	beta-lactam	Transpeptidase	Transpeptidase	Transpeptidase	NA		NA	NA
EGM_cobin_34_k127_1021685_length_6352_cov_14.0010_1	EGM_cobin_34	plm_arg ; ARGfam; resfam	beta-lactam	beta-lactam	0.83911	Lactamase_B; Lactamase_B; ; NA	NA	beta-lactam	Lactamase_B	Lactamase_B	Lactamase_B	NA		NA	NA
EGM_cobin_34_k127_10714_length_5345_cov_16.0617_4	EGM_cobin_34	plm_arg ; SARG_blast	sulfonamide	sulfonamide	0.995899	NA; NA; NA; sul4	NA	NA	NA	NA	NA	NA	NA	sulfonamide	sul4
EGM_cobin_34_k127_5387646_length_5276_cov_49.0000_4	EGM_cobin_34	plm_arg ; ARGfam; resfam; SARG; SARG_blast	multidrug	diaminopyrimidine;phenicol	0.999914	ACR_tran; ACR_tran; cmeB_train_msa; MexF	NA	multidrug	multidrug;cmeB_train_msa	ACR_tran	ACR_tran	multidrug;cmeB_train_msa	cmeB_train_msa	multidrug	MexF
EGM_cobin_34_k127_132567_length_4682_cov_15.1849_3	EGM_cobin_34	plm_arg ; SARG_blast	polymyxin	peptide	0.812632	NA; NA; NA; pmrF	NA	NA	NA	NA	NA	NA	NA	polymyxin	pmrF
EGM_cobin_34_k127_3360462_length_4469_cov_13.0000_5	EGM_cobin_34	plm_arg ; SARG_blast	polymyxin	peptide	0.954288	NA; NA; NA; pmrF	NA	NA	NA	NA	NA	NA	NA	polymyxin	pmrF
EGM_cobin_34_k127_3938789_length_4283_cov_11.1985_2	EGM_cobin_34	plm_arg ; SARG_blast	tetracycline	tetracycline	0.807796	NA; NA; NA; tetA(46)	NA	NA	NA	NA	NA	NA	NA	tetracycline	tetA(46)
HM1_cobin_105_k127_9596642_length_3995_cov_197.0000_2	HM1_cobin_105	plm_arg ; SARG_blast	MLS	macrolide	0.998235	NA; NA; NA; macA	NA	NA	NA	NA	NA	NA	NA	MLS	macA
HM1_cobin_166_k127_1081282_length_4204_cov_67.8192_2	HM1_cobin_166	plm_arg ; SARG; SARG_blast	MLS	macrolide	0.999603	NA; NA; macA_train_msa; macA	NA	MLS	macrolide_lincosamide_streptogramin;macA_train_msa	NA	NA	macrolide_lincosamide_streptogramin;macA_train_msa	macA_train_msa	MLS	macA
EGM_cobin_35_k127_162467_length_4253_cov_9.1059_3	EGM_cobin_35	plm_arg ; SARG_blast	sulfonamide	sulfonamide	0.994108	NA; NA; NA; sul4	NA	NA	NA	NA	NA	NA	NA	sulfonamide	sul4
EGM_cobin_35_k127_6903729_length_3347_cov_10.4661_4	EGM_cobin_35	plm_arg ; ARGfam; resfam; SARG_blast	multidrug	tetracycline	0.998331	ACR_tran; ACR_tran; ; MexF	NA	multidrug	ACR_tran	ACR_tran	ACR_tran	NA		multidrug	MexF
EGM_cobin_35_k127_728218_length_3303_cov_8.0000_2	EGM_cobin_35	plm_arg ; SARG_blast	vancomycin	glycopeptide	0.963715	NA; NA; NA; vanB	NA	NA	NA	NA	NA	NA	NA	vancomycin	vanB
EGM_cobin_35_k127_3538240_length_2954_cov_29.0000_2	EGM_cobin_35	plm_arg ; ARGfam; resfam; SARG	beta-lactam	beta-lactam	0.987238	Transpeptidase; Transpeptidase; penA_train_msa; NA	NA	beta-lactam	beta_lactam;penA_train_msa	Transpeptidase	Transpeptidase	beta_lactam;penA_train_msa	penA_train_msa	NA	NA
HM1_cobin_172_k127_10771716_length_8484_cov_20.0000_4	HM1_cobin_172	plm_arg ; SARG; SARG_blast	MLS	macrolide	0.998214	NA; NA; macA_train_msa; macA	NA	MLS	macrolide_lincosamide_streptogramin;macA_train_msa	NA	NA	macrolide_lincosamide_streptogramin;macA_train_msa	macA_train_msa	MLS	macA
HM1_cobin_34_k127_8826573_length_47164_cov_19.9604_32	HM1_cobin_34	plm_arg ; SARG; SARG_blast	MLS	macrolide	0.999846	NA; NA; macA_train_msa; macA	NA	MLS	macrolide_lincosamide_streptogramin;macA_train_msa	NA	NA	macrolide_lincosamide_streptogramin;macA_train_msa	macA_train_msa	MLS	macA
EGM_cobin_45_k127_895557_length_35288_cov_14.5347_32	EGM_cobin_45	plm_arg ; ARGfam; resfam; SARG	beta-lactam	beta-lactam	0.951304	Transpeptidase; Transpeptidase; penA_train_msa; NA	NA	beta-lactam	beta_lactam;penA_train_msa	Transpeptidase	Transpeptidase	beta_lactam;penA_train_msa	penA_train_msa	NA	NA
EGM_cobin_48_k127_2945575_length_5310_cov_11.3797_2	EGM_cobin_48	plm_arg ; ARGfam; resfam	multidrug	tetracycline	0.99688	ACR_tran; ACR_tran; ; NA	NA	multidrug	ACR_tran	ACR_tran	ACR_tran	NA		NA	NA
EGM_cobin_48_k127_925028_length_4075_cov_7.0000_4	EGM_cobin_48	plm_arg ; ARGfam; resfam; SARG	beta-lactam	beta-lactam	0.937304	Transpeptidase; Transpeptidase; penA_train_msa; NA	NA	beta-lactam	beta_lactam;penA_train_msa	Transpeptidase	Transpeptidase	beta_lactam;penA_train_msa	penA_train_msa	NA	NA
EGM_cobin_48_k127_2252087_length_2718_cov_7.0000_2	EGM_cobin_48	plm_arg ; ARGfam; resfam; SARG_blast	aminoglycoside	aminoglycoside	0.998433	Antibiotic_NAT; Antibiotic_NAT; ; AAC(3)-VIIa	NA	aminoglycoside	Antibiotic_NAT	Antibiotic_NAT	Antibiotic_NAT	NA		aminoglycoside	AAC(3)-VIIa
HM1_cobin_45_k127_9686724_length_6583_cov_12.0000_7	HM1_cobin_45	plm_arg ; SARG; SARG_blast	MLS	macrolide	0.999922	NA; NA; macA_train_msa; macA	NA	MLS	macrolide_lincosamide_streptogramin;macA_train_msa	NA	NA	macrolide_lincosamide_streptogramin;macA_train_msa	macA_train_msa	MLS	macA
EGM_cobin_51_k127_3809943_length_4454_cov_7.0000_4	EGM_cobin_51	plm_arg ; SARG_blast	sulfonamide	sulfonamide	0.990518	NA; NA; NA; sul4	NA	NA	NA	NA	NA	NA	NA	sulfonamide	sul4
EGM_cobin_51_k127_1180314_length_3376_cov_9.0000_2	EGM_cobin_51	plm_arg ; ARGfam; resfam	beta-lactam	beta-lactam	0.865152	Lactamase_B; Lactamase_B; ; NA	NA	beta-lactam	Lactamase_B	Lactamase_B	Lactamase_B	NA		NA	NA
EGM_cobin_55_k127_1738302_length_49891_cov_9.7227_33	EGM_cobin_55	plm_arg ; ARGfam; resfam	aminoglycoside	aminoglycoside	0.954132	Antibiotic_NAT; Antibiotic_NAT; ; NA	NA	aminoglycoside	Antibiotic_NAT	Antibiotic_NAT	Antibiotic_NAT	NA		NA	NA
EGM_cobin_55_k127_4419965_length_13635_cov_9.8071_9	EGM_cobin_55	plm_arg ; ARGfam; resfam; SARG; SARG_blast	bacitracin	lincosamide;macrolide;streptogramin	0.98313	ABC_tran; ABC_tran; macB_train_msa; bcrA	NA	multidrug	macrolide_lincosamide_streptogramin;macB_train_msa	ABC_tran	ABC_tran	macrolide_lincosamide_streptogramin;macB_train_msa	macB_train_msa	bacitracin	bcrA
EGM_cobin_55_k127_7547541_length_12989_cov_62.0000_9	EGM_cobin_55	plm_arg ; ARGfam; resfam	beta-lactam	beta-lactam	0.928495	Lactamase_B; Lactamase_B; ; NA	NA	beta-lactam	Lactamase_B	Lactamase_B	Lactamase_B	NA		NA	NA
EGM_cobin_55_k127_7835558_length_12191_cov_40.7737_5	EGM_cobin_55	plm_arg ; ARGfam; resfam	beta-lactam	beta-lactam	0.860457	Lactamase_B; Lactamase_B; ; NA	NA	beta-lactam	Lactamase_B	Lactamase_B	Lactamase_B	NA		NA	NA
EGM_cobin_55_k127_3727326_length_9587_cov_10.0000_4	EGM_cobin_55	plm_arg ; ARGfam; SARG	bacitracin	peptide	0.999155	BacA; NA; bacA_train_msa; NA	NA	bacitracin	bacitracin;bacA_train_msa	BacA	NA	bacitracin;bacA_train_msa	bacA_train_msa	NA	NA
EGM_cobin_55_k127_6702050_length_7723_cov_9.8669_5	EGM_cobin_55	plm_arg ; ARGfam; resfam; SARG_blast	MLS	macrolide	0.996822	MFS_1; MFS_1; ; mef(C)	NA	multidrug	MFS_1	MFS_1	MFS_1	NA		MLS	mef(C)
EGM_cobin_55_k127_2599657_length_7095_cov_10.0072_2	EGM_cobin_55	plm_arg ; ARGfam; resfam	beta-lactam	beta-lactam	0.979543	Beta-lactamase; Beta-lactamase; ; NA	NA	beta-lactam	Beta-lactamase	Beta-lactamase	Beta-lactamase	NA		NA	NA
EGM_cobin_55_k127_4865902_length_6450_cov_9.0000_5	EGM_cobin_55	plm_arg ; ARGfam; resfam; SARG_blast	tetracycline	sulfone	0.972758	MFS_1; MFS_1; ; tet(J)	NA	multidrug	MFS_1	MFS_1	MFS_1	NA		tetracycline	tet(J)
HM1_cobin_48_k127_6546222_length_6091_cov_28.0039_3	HM1_cobin_48	plm_arg ; SARG; SARG_blast	MLS	macrolide	0.998289	NA; NA; macA_train_msa; macA	NA	MLS	macrolide_lincosamide_streptogramin;macA_train_msa	NA	NA	macrolide_lincosamide_streptogramin;macA_train_msa	macA_train_msa	MLS	macA
EGM_cobin_55_k127_4006243_length_5427_cov_10.0008_2	EGM_cobin_55	plm_arg ; SARG_blast	novobiocin	sulfone	0.985469	NA; NA; NA; novA	NA	NA	NA	NA	NA	NA	NA	novobiocin	novA
EGM_cobin_55_k127_6429169_length_4774_cov_10.0000_5	EGM_cobin_55	plm_arg ; SARG_blast	beta-lactam	beta-lactam	0.88193	NA; NA; NA; CRD3-1	NA	NA	NA	NA	NA	NA	NA	beta-lactam	CRD3-1
EGM_cobin_5_k127_1824013_length_4064_cov_10.0000_4	EGM_cobin_5	plm_arg ; ARGfam; resfam; SARG_blast	tetracycline	sulfone	0.993873	MFS_1; MFS_1; ; tet(41)	NA	multidrug	MFS_1	MFS_1	MFS_1	NA		tetracycline	tet(41)
EGM_cobin_5_k127_7679882_length_2909_cov_8.0000_1	EGM_cobin_5	plm_arg ; ARGfam; resfam	multidrug	tetracycline	0.953703	ACR_tran; ACR_tran; ; NA	NA	multidrug	ACR_tran	ACR_tran	ACR_tran	NA		NA	NA
EGM_cobin_5_k127_642616_length_2429_cov_11.0000_2	EGM_cobin_5	plm_arg ; SARG_blast	MLS	lincosamide	0.992737	NA; NA; NA; optrA	NA	NA	NA	NA	NA	NA	NA	MLS	optrA
EGM_cobin_5_k127_5179848_length_2362_cov_5.0000_3	EGM_cobin_5	plm_arg ; SARG_blast	multidrug	diaminopyrimidine;sulfone	0.996045	NA; NA; NA; OprN	NA	NA	NA	NA	NA	NA	NA	multidrug	OprN
EGM_cobin_5_k127_1090195_length_2284_cov_9.0000_2	EGM_cobin_5	plm_arg ; SARG_blast	novobiocin	sulfone	0.988982	NA; NA; NA; novA	NA	NA	NA	NA	NA	NA	NA	novobiocin	novA
FR_cobin_10_k127_4395724_length_105148_cov_80.9997_87	FR_cobin_10	plm_arg ; SARG; ; SARG_blast	multidrug	beta-lactam;fluoroquinolone;sulfone	0.999662	NA; NA; mexA_train_msa; MexA	NA	multidrug	multidrug;mexA_train_msa	NA	NA	multidrug;mexA_train_msa	mexA_train_msa	multidrug	MexA
EGM_cobin_5_k127_2602856_length_1817_cov_9.0000_2	EGM_cobin_5	plm_arg ; SARG_blast	sulfonamide	sulfonamide	0.977717	NA; NA; NA; sul4	NA	NA	NA	NA	NA	NA	NA	sulfonamide	sul4
EGM_cobin_61_k127_2104280_length_5344_cov_69.0000_2	EGM_cobin_61	plm_arg ; SARG_blast	sulfonamide	sulfonamide	0.976059	NA; NA; NA; sul4	NA	NA	NA	NA	NA	NA	NA	sulfonamide	sul4
EGM_cobin_61_k127_5804888_length_3250_cov_9.0000_3	EGM_cobin_61	plm_arg ; ARGfam; resfam; SARG	beta-lactam	beta-lactam	0.983896	Transpeptidase; Transpeptidase; penA_train_msa; NA	NA	beta-lactam	beta_lactam;penA_train_msa	Transpeptidase	Transpeptidase	beta_lactam;penA_train_msa	penA_train_msa	NA	NA
EGM_cobin_61_k127_1455641_length_2974_cov_23.5638_1	EGM_cobin_61	plm_arg ; ARGfam; resfam	beta-lactam	beta-lactam	0.909925	Transpeptidase; Transpeptidase; ; NA	NA	beta-lactam	Transpeptidase	Transpeptidase	Transpeptidase	NA		NA	NA
EGM_cobin_61_k127_5079404_length_2951_cov_6.9996_2	EGM_cobin_61	plm_arg ; ARGfam; resfam; SARG	multidrug	tetracycline	0.961277	MATE_efflux; MATE_efflux; mdtK_train_msa; NA	NA	multidrug	multidrug;mdtK_train_msa	MATE_efflux	MATE_efflux	multidrug;mdtK_train_msa	mdtK_train_msa	NA	NA
EGM_cobin_62_k127_5095389_length_5218_cov_13.0000_4	EGM_cobin_62	plm_arg ; ARGfam; resfam; SARG_blast	tetracycline	sulfone	0.949396	MFS_1; MFS_1; ; tet(42)	NA	multidrug	MFS_1	MFS_1	MFS_1	NA		tetracycline	tet(42)
EGM_cobin_62_k127_6810603_length_3166_cov_3.0000_2	EGM_cobin_62	plm_arg ; ARGfam; resfam	beta-lactam	beta-lactam	0.999308	Beta-lactamase2; Beta-lactamase2; ; NA	NA	beta-lactam	Beta-lactamase2	Beta-lactamase2	Beta-lactamase2	NA		NA	NA
HM1_cobin_6_k127_1161175_length_2851_cov_5.0000_2	HM1_cobin_6	plm_arg ; SARG; SARG_blast	MLS	macrolide	0.998736	NA; NA; macA_train_msa; macA	NA	MLS	macrolide_lincosamide_streptogramin;macA_train_msa	NA	NA	macrolide_lincosamide_streptogramin;macA_train_msa	macA_train_msa	MLS	macA
EGM_cobin_7_k127_3960531_length_2044_cov_8.0000_2	EGM_cobin_7	plm_arg ; ARGfam; SARG; SARG_blast	bacitracin	peptide	0.999718	BacA; NA; bacA_train_msa; bacA	NA	bacitracin	bacitracin;bacA_train_msa	BacA	NA	bacitracin;bacA_train_msa	bacA_train_msa	bacitracin	bacA
EGM_cobin_7_k127_5980192_length_1794_cov_11.0000_1	EGM_cobin_7	plm_arg ; ARGfam; resfam	beta-lactam	beta-lactam	0.960461	Transpeptidase; Transpeptidase; ; NA	NA	beta-lactam	Transpeptidase	Transpeptidase	Transpeptidase	NA		NA	NA
EGM_cobin_7_k127_2814991_length_1678_cov_6.0000_2	EGM_cobin_7	plm_arg ; ARGfam; resfam; SARG_blast	multidrug	tetracycline	0.982992	ACR_tran; ACR_tran; ; MuxC	NA	multidrug	ACR_tran	ACR_tran	ACR_tran	NA		multidrug	MuxC
EGM_cobin_7_k127_6929560_length_1505_cov_8.0000_2	EGM_cobin_7	plm_arg ; SARG	MLS	macrolide	0.999235	NA; NA; macA_train_msa; NA	NA	MLS	macrolide_lincosamide_streptogramin;macA_train_msa	NA	NA	macrolide_lincosamide_streptogramin;macA_train_msa	macA_train_msa	NA	NA
EGM_cobin_7_k127_7906459_length_1440_cov_7.0000_1	EGM_cobin_7	plm_arg ; SARG	MLS	macrolide	0.998845	NA; NA; macA_train_msa; NA	NA	MLS	macrolide_lincosamide_streptogramin;macA_train_msa	NA	NA	macrolide_lincosamide_streptogramin;macA_train_msa	macA_train_msa	NA	NA
HM1_GDNA17_sbin_17_k141_3727440_length_5660_cov_6.0000_1	HM1_GDNA17_sbin_17	plm_arg ; SARG_blast	MLS	macrolide	0.997273	NA; NA; NA; macA	NA	NA	NA	NA	NA	NA	NA	MLS	macA
EGM_cobin_9_k127_5941819_length_7715_cov_10.1013_2	EGM_cobin_9	plm_arg ; ARGfam; resfam; SARG	beta-lactam	beta-lactam	0.964588	Transpeptidase; Transpeptidase; penA_train_msa; NA	NA	beta-lactam	beta_lactam;penA_train_msa	Transpeptidase	Transpeptidase	beta_lactam;penA_train_msa	penA_train_msa	NA	NA
EGM_cobin_9_k127_3405090_length_7297_cov_9.0018_3	EGM_cobin_9	plm_arg ; ARGfam; resfam	multidrug	tetracycline	0.985944	ACR_tran; ACR_tran; ; NA	NA	multidrug	ACR_tran	ACR_tran	ACR_tran	NA		NA	NA
EGM_cobin_9_k127_7920821_length_3319_cov_6.0000_1	EGM_cobin_9	plm_arg ; ARGfam; resfam; SARG; SARG_blast	beta-lactam	beta-lactam	0.979385	Transpeptidase; Transpeptidase; penA_train_msa; mecA	NA	beta-lactam	beta_lactam;penA_train_msa	Transpeptidase	Transpeptidase	beta_lactam;penA_train_msa	penA_train_msa	beta-lactam	mecA
EGM_cobin_9_k127_7080122_length_2406_cov_8.0000_1	EGM_cobin_9	plm_arg ; SARG	multidrug	macrolide	0.986325	NA; NA; TolC_train_msa; NA	NA	multidrug	multidrug;TolC_train_msa	NA	NA	multidrug;TolC_train_msa	TolC_train_msa	NA	NA
EGM_cobin_9_k127_3629291_length_1855_cov_5.0000_2	EGM_cobin_9	plm_arg ; ARGfam; resfam	beta-lactam	beta-lactam	0.921784	Lactamase_B; Lactamase_B; ; NA	NA	beta-lactam	Lactamase_B	Lactamase_B	Lactamase_B	NA		NA	NA
EGM_cobin_9_k127_6126754_length_1752_cov_5.0000_2	EGM_cobin_9	plm_arg ; ARGfam; resfam	beta-lactam	beta-lactam	0.873792	Lactamase_B; Lactamase_B; ; NA	NA	beta-lactam	Lactamase_B	Lactamase_B	Lactamase_B	NA		NA	NA
EGM_cobin_9_k127_7883330_length_1672_cov_7.0000_1	EGM_cobin_9	plm_arg ; ARGfam; resfam	beta-lactam	beta-lactam	0.916924	Lactamase_B; Lactamase_B; ; NA	NA	beta-lactam	Lactamase_B	Lactamase_B	Lactamase_B	NA		NA	NA
EGM_cobin_9_k127_6143233_length_1535_cov_8.0000_1	EGM_cobin_9	plm_arg ; SARG_blast	sulfonamide	sulfonamide	0.99619	NA; NA; NA; sul4	NA	NA	NA	NA	NA	NA	NA	sulfonamide	sul4
EGM_cobin_9_k127_5889337_length_1379_cov_9.0000_1	EGM_cobin_9	plm_arg ; ARGfam; resfam; SARG_blast	multidrug	tetracycline	0.988626	ACR_tran; ACR_tran; ; MuxB	NA	multidrug	ACR_tran	ACR_tran	ACR_tran	NA		multidrug	MuxB
EGM_E26_sbin_11_k141_228130_length_2613_cov_7.6007_2	EGM_E26_sbin_11	plm_arg ; ARGfam; SARG; SARG_blast	bacitracin	peptide	0.999764	BacA; NA; bacA_train_msa; bacA	NA	bacitracin	bacitracin;bacA_train_msa	BacA	NA	bacitracin;bacA_train_msa	bacA_train_msa	bacitracin	bacA
EGM_E26_sbin_11_k141_565468_length_2130_cov_7.0000_1	EGM_E26_sbin_11	plm_arg ; ARGfam; resfam	multidrug	tetracycline	0.982199	ACR_tran; ACR_tran; ; NA	NA	multidrug	ACR_tran	ACR_tran	ACR_tran	NA		NA	NA
HM1_GDNA17_sbin_17_k141_2914081_length_2837_cov_5.0000_3	HM1_GDNA17_sbin_17	plm_arg ; SARG; SARG_blast	MLS	macrolide	0.999234	NA; NA; macA_train_msa; macA	NA	MLS	macrolide_lincosamide_streptogramin;macA_train_msa	NA	NA	macrolide_lincosamide_streptogramin;macA_train_msa	macA_train_msa	MLS	macA
EGM_E26_sbin_11_k141_68343_length_1091_cov_3.0000_2	EGM_E26_sbin_11	plm_arg ; ARGfam; SARG; SARG_blast	bacitracin	peptide	0.999618	BacA; NA; bacA_train_msa; bacA	NA	bacitracin	bacitracin;bacA_train_msa	BacA	NA	bacitracin;bacA_train_msa	bacA_train_msa	bacitracin	bacA
EGM_E26_sbin_1_k141_687198_length_75412_cov_20.0000_46	EGM_E26_sbin_1	plm_arg ; SARG_blast	polymyxin	peptide	0.969095	NA; NA; NA; pmrF	NA	NA	NA	NA	NA	NA	NA	polymyxin	pmrF
EGM_E26_sbin_1_k141_288721_length_32861_cov_17.9943_23	EGM_E26_sbin_1	plm_arg ; ARGfam; SARG; SARG_blast	bacitracin	peptide	0.956247	BacA; NA; bacA_train_msa; bacA	NA	bacitracin	bacitracin;bacA_train_msa	BacA	NA	bacitracin;bacA_train_msa	bacA_train_msa	bacitracin	bacA
EGM_E26_sbin_1_k141_409026_length_32151_cov_17.9713_32	EGM_E26_sbin_1	plm_arg ; SARG_blast	polymyxin	peptide	0.847365	NA; NA; NA; pmrF	NA	NA	NA	NA	NA	NA	NA	polymyxin	pmrF
EGM_E26_sbin_1_k141_663260_length_25241_cov_19.0000_17	EGM_E26_sbin_1	plm_arg ; SARG	vancomycin	glycopeptide	0.882475	NA; NA; vanR_train_msa; NA	NA	vancomycin	vancomycin;vanR_train_msa	NA	NA	vancomycin;vanR_train_msa	vanR_train_msa	NA	NA
EGM_E26_sbin_1_k141_416852_length_15986_cov_15.0000_14	EGM_E26_sbin_1	plm_arg ; SARG_blast	chloramphenicol	phenicol	0.98077	NA; NA; NA; catI	NA	NA	NA	NA	NA	NA	NA	chloramphenicol	catI
EGM_E26_sbin_1_k141_24289_length_14981_cov_19.0000_6	EGM_E26_sbin_1	plm_arg ; ARGfam; resfam	multidrug	macrolide	0.854616	MFS_1; MFS_1; ; NA	NA	multidrug	MFS_1	MFS_1	MFS_1	NA		NA	NA
EGM_E26_sbin_1_k141_731286_length_11072_cov_45.9094_4	EGM_E26_sbin_1	plm_arg ; ARGfam; resfam	multidrug	tetracycline	0.89768	MFS_1; MFS_1; ; NA	NA	multidrug	MFS_1	MFS_1	MFS_1	NA		NA	NA
EGM_E26_sbin_1_k141_685741_length_10255_cov_16.0000_6	EGM_E26_sbin_1	plm_arg ; SARG_blast	polymyxin	peptide	0.869971	NA; NA; NA; pmrF	NA	NA	NA	NA	NA	NA	NA	polymyxin	pmrF
EGM_E26_sbin_1_k141_734487_length_9771_cov_16.0000_7	EGM_E26_sbin_1	plm_arg ; ARGfam; resfam; SARG	beta-lactam	beta-lactam	0.990374	Transpeptidase; Transpeptidase; penA_train_msa; NA	NA	beta-lactam	beta_lactam;penA_train_msa	Transpeptidase	Transpeptidase	beta_lactam;penA_train_msa	penA_train_msa	NA	NA
HM1_GDNA17_sbin_5_k141_1594481_length_2734_cov_5.6498_1	HM1_GDNA17_sbin_5	plm_arg ; SARG_blast	MLS	macrolide;tetracycline	0.999422	NA; NA; NA; macA	NA	NA	NA	NA	NA	NA	NA	MLS	macA
HM1_GDNA18_sbin_2_k141_662262_length_3837_cov_6.0000_4	HM1_GDNA18_sbin_2	plm_arg ; SARG; SARG_blast	MLS	macrolide	0.998428	NA; NA; macA_train_msa; macA	NA	MLS	macrolide_lincosamide_streptogramin;macA_train_msa	NA	NA	macrolide_lincosamide_streptogramin;macA_train_msa	macA_train_msa	MLS	macA
HM1_GDNA18_sbin_31_k141_2569478_length_3237_cov_7.9955_1	HM1_GDNA18_sbin_31	plm_arg ; SARG; SARG_blast	MLS	macrolide	0.999622	NA; NA; macA_train_msa; macA	NA	MLS	macrolide_lincosamide_streptogramin;macA_train_msa	NA	NA	macrolide_lincosamide_streptogramin;macA_train_msa	macA_train_msa	MLS	macA
EGM_E26_sbin_1_k141_552958_length_5446_cov_21.9668_2	EGM_E26_sbin_1	plm_arg ; SARG_blast	MLS	macrolide	0.969518	NA; NA; NA; optrA	NA	NA	NA	NA	NA	NA	NA	MLS	optrA
HM1_GDNA19_sbin_39_k141_740732_length_3163_cov_5.9471_2	HM1_GDNA19_sbin_39	plm_arg ; SARG; SARG_blast	MLS	macrolide	0.997465	NA; NA; macA_train_msa; macA	NA	MLS	macrolide_lincosamide_streptogramin;macA_train_msa	NA	NA	macrolide_lincosamide_streptogramin;macA_train_msa	macA_train_msa	MLS	macA
EGM_E26_sbin_1_k141_716876_length_4092_cov_17.0000_4	EGM_E26_sbin_1	plm_arg ; ARGfam; resfam; SARG	beta-lactam	beta-lactam	0.997885	Transpeptidase; Transpeptidase; PBP_2X_train_msa; NA	NA	beta-lactam	beta_lactam;PBP_2X_train_msa	Transpeptidase	Transpeptidase	beta_lactam;PBP_2X_train_msa	PBP_2X_train_msa	NA	NA
EGM_E26_sbin_1_k141_165990_length_3993_cov_18.0000_3	EGM_E26_sbin_1	plm_arg ; SARG_blast	novobiocin	sulfone	0.984713	NA; NA; NA; novA	NA	NA	NA	NA	NA	NA	NA	novobiocin	novA
EGM_E26_sbin_3_k141_470592_length_8945_cov_8.9746_3	EGM_E26_sbin_3	plm_arg ; ARGfam; resfam	beta-lactam	beta-lactam	0.931469	Lactamase_B; Lactamase_B; ; NA	NA	beta-lactam	Lactamase_B	Lactamase_B	Lactamase_B	NA		NA	NA
EGM_E26_sbin_3_k141_639355_length_7561_cov_10.0000_1	EGM_E26_sbin_3	plm_arg ; ARGfam; SARG; SARG_blast	bacitracin	peptide	0.975517	BacA; NA; bacA_train_msa; bacA	NA	bacitracin	bacitracin;bacA_train_msa	BacA	NA	bacitracin;bacA_train_msa	bacA_train_msa	bacitracin	bacA
EGM_E26_sbin_3_k141_401366_length_3112_cov_7.0000_2	EGM_E26_sbin_3	plm_arg ; ARGfam; resfam	beta-lactam	beta-lactam	0.927496	Lactamase_B; Lactamase_B; ; NA	NA	beta-lactam	Lactamase_B	Lactamase_B	Lactamase_B	NA		NA	NA
EGM_E26_sbin_3_k141_234524_length_3057_cov_10.0000_2	EGM_E26_sbin_3	plm_arg ; ARGfam; resfam; SARG_blast	MLS	macrolide	0.99727	MFS_1; MFS_1; ; mef(B)	NA	multidrug	MFS_1	MFS_1	MFS_1	NA		MLS	mef(B)
EGM_E26_sbin_3_k141_11031_length_2796_cov_4.9156_3	EGM_E26_sbin_3	plm_arg ; ARGfam; resfam	beta-lactam	beta-lactam	0.978732	Beta-lactamase2; Beta-lactamase2; ; NA	NA	beta-lactam	Beta-lactamase2	Beta-lactamase2	Beta-lactamase2	NA		NA	NA
HM1_GDNA21_sbin_5_k141_2299720_length_1618_cov_2.6865_1	HM1_GDNA21_sbin_5	plm_arg ; SARG; SARG_blast	MLS	macrolide	0.999303	NA; NA; macA_train_msa; macA	NA	MLS	macrolide_lincosamide_streptogramin;macA_train_msa	NA	NA	macrolide_lincosamide_streptogramin;macA_train_msa	macA_train_msa	MLS	macA
EGM_E26_sbin_4_k141_679340_length_2146_cov_5.9451_1	EGM_E26_sbin_4	plm_arg ; ARGfam; resfam; SARG	beta-lactam	beta-lactam	0.99662	Transpeptidase; Transpeptidase; penA_train_msa; NA	NA	beta-lactam	beta_lactam;penA_train_msa	Transpeptidase	Transpeptidase	beta_lactam;penA_train_msa	penA_train_msa	NA	NA
EGM_E26_sbin_4_k141_53288_length_1639_cov_7.8692_1	EGM_E26_sbin_4	plm_arg ; SARG_blast	tetracycline	tetracycline	0.824319	NA; NA; NA; tetA(60)	NA	NA	NA	NA	NA	NA	NA	tetracycline	tetA(60)
EGM_E26_sbin_4_k141_379022_length_1235_cov_6.1773_2	EGM_E26_sbin_4	plm_arg ; SARG_blast	bacitracin	peptide	0.995139	NA; NA; NA; bacA	NA	NA	NA	NA	NA	NA	NA	bacitracin	bacA
EGM_E26_sbin_6_k141_727938_length_11252_cov_25.6125_8	EGM_E26_sbin_6	plm_arg ; ARGfam; resfam; SARG_blast	beta-lactam	beta-lactam	0.984904	Lactamase_B; Lactamase_B; ; GOB	NA	beta-lactam	Lactamase_B	Lactamase_B	Lactamase_B	NA		beta-lactam	GOB
EGM_E26_sbin_6_k141_250024_length_4511_cov_39.9595_1	EGM_E26_sbin_6	plm_arg ; ARGfam; resfam	beta-lactam	beta-lactam	0.864957	Lactamase_B; Lactamase_B; ; NA	NA	beta-lactam	Lactamase_B	Lactamase_B	Lactamase_B	NA		NA	NA
EGM_E26_sbin_6_k141_95644_length_2310_cov_11.0000_3	EGM_E26_sbin_6	plm_arg ; ARGfam; resfam	beta-lactam	beta-lactam	0.877178	Lactamase_B; Lactamase_B; ; NA	NA	beta-lactam	Lactamase_B	Lactamase_B	Lactamase_B	NA		NA	NA
EGM_E26_sbin_6_k141_552969_length_2142_cov_32.0000_2	EGM_E26_sbin_6	plm_arg ; ARGfam; resfam; SARG_blast	beta-lactam	beta-lactam	0.815238	Lactamase_B; Lactamase_B; ; CAR-1	NA	beta-lactam	Lactamase_B	Lactamase_B	Lactamase_B	NA		beta-lactam	CAR-1
EGM_E26_sbin_6_k141_149762_length_1681_cov_36.0000_2	EGM_E26_sbin_6	plm_arg ; SARG_blast	sulfonamide	sulfonamide	0.995278	NA; NA; NA; sul4	NA	NA	NA	NA	NA	NA	NA	sulfonamide	sul4
EGM_E26_sbin_7_k141_284860_length_8058_cov_11.0000_3	EGM_E26_sbin_7	plm_arg ; ARGfam; resfam; SARG_blast	trimethoprim	diaminopyrimidine	0.971675	DHFR_1; DHFR_1; ; dfrA3	NA	trimethoprim	DHFR_1	DHFR_1	DHFR_1	NA		trimethoprim	dfrA3
EGM_E26_sbin_7_k141_603620_length_6154_cov_10.0000_4	EGM_E26_sbin_7	plm_arg ; ARGfam; resfam; SARG	beta-lactam	beta-lactam	0.983867	Transpeptidase; Transpeptidase; penA_train_msa; NA	NA	beta-lactam	beta_lactam;penA_train_msa	Transpeptidase	Transpeptidase	beta_lactam;penA_train_msa	penA_train_msa	NA	NA
EGM_E26_sbin_7_k141_766240_length_4291_cov_16.0000_1	EGM_E26_sbin_7	plm_arg ; ARGfam; resfam	multidrug	tetracycline	0.967217	ACR_tran; ACR_tran; ; NA	NA	multidrug	ACR_tran	ACR_tran	ACR_tran	NA		NA	NA
EGM_E26_sbin_7_k141_7555_length_4203_cov_11.0000_2	EGM_E26_sbin_7	plm_arg ; SARG_blast	sulfonamide	sulfonamide	0.992225	NA; NA; NA; sul4	NA	NA	NA	NA	NA	NA	NA	sulfonamide	sul4
EGM_E26_sbin_7_k141_406644_length_3560_cov_12.0000_1	EGM_E26_sbin_7	plm_arg ; ARGfam; resfam	multidrug	tetracycline	0.938797	ACR_tran; ACR_tran; ; NA	NA	multidrug	ACR_tran	ACR_tran	ACR_tran	NA		NA	NA
EGM_E26_sbin_7_k141_264399_length_1593_cov_13.0000_2	EGM_E26_sbin_7	plm_arg ; ARGfam; SARG; SARG_blast	bacitracin	peptide	0.992382	BacA; NA; bacA_train_msa; bacA	NA	bacitracin	bacitracin;bacA_train_msa	BacA	NA	bacitracin;bacA_train_msa	bacA_train_msa	bacitracin	bacA
EGM_E29_sbin_12_k141_2729421_length_6982_cov_4.0000_1	EGM_E29_sbin_12	plm_arg ; ARGfam; resfam; SARG	beta-lactam	beta-lactam	0.98652	Transpeptidase; Transpeptidase; penA_train_msa; NA	NA	beta-lactam	beta_lactam;penA_train_msa	Transpeptidase	Transpeptidase	beta_lactam;penA_train_msa	penA_train_msa	NA	NA
EGM_E29_sbin_12_k141_1378613_length_3988_cov_4.0000_2	EGM_E29_sbin_12	plm_arg ; ARGfam; resfam	beta-lactam	beta-lactam	0.929601	Transpeptidase; Transpeptidase; ; NA	NA	beta-lactam	Transpeptidase	Transpeptidase	Transpeptidase	NA		NA	NA
EGM_E29_sbin_12_k141_1515244_length_2846_cov_3.0000_2	EGM_E29_sbin_12	plm_arg ; ARGfam; resfam	multidrug	macrolide	0.987473	MFS_1; MFS_1; ; NA	NA	multidrug	MFS_1	MFS_1	MFS_1	NA		NA	NA
HM3_cobin_40_k127_13197229_length_12960_cov_7.0000_8	HM3_cobin_40	plm_arg ; SARG_blast	MLS	tetracycline	0.998816	NA; NA; NA; macA	NA	NA	NA	NA	NA	NA	NA	MLS	macA
EGM_E29_sbin_12_k141_623654_length_2007_cov_3.0000_2	EGM_E29_sbin_12	plm_arg ; SARG	MLS	macrolide	0.998943	NA; NA; macA_train_msa; NA	NA	MLS	macrolide_lincosamide_streptogramin;macA_train_msa	NA	NA	macrolide_lincosamide_streptogramin;macA_train_msa	macA_train_msa	NA	NA
EGM_E29_sbin_12_k141_380424_length_1747_cov_4.0000_2	EGM_E29_sbin_12	plm_arg ; ARGfam; SARG; SARG_blast	bacitracin	peptide	0.999467	BacA; NA; bacA_train_msa; bacA	NA	bacitracin	bacitracin;bacA_train_msa	BacA	NA	bacitracin;bacA_train_msa	bacA_train_msa	bacitracin	bacA
EGM_E29_sbin_12_k141_374668_length_1478_cov_4.0000_1	EGM_E29_sbin_12	plm_arg ; SARG	multidrug	macrolide	0.929231	NA; NA; TolC_train_msa; NA	NA	multidrug	multidrug;TolC_train_msa	NA	NA	multidrug;TolC_train_msa	TolC_train_msa	NA	NA
EGM_E29_sbin_12_k141_874113_length_1057_cov_4.0000_1	EGM_E29_sbin_12	plm_arg ; ARGfam; resfam	multidrug	tetracycline	0.955702	ACR_tran; ACR_tran; ; NA	NA	multidrug	ACR_tran	ACR_tran	ACR_tran	NA		NA	NA
EGM_E29_sbin_12_k141_260306_length_1026_cov_3.0000_1	EGM_E29_sbin_12	plm_arg ; SARG	MLS	macrolide	0.998389	NA; NA; macA_train_msa; NA	NA	MLS	macrolide_lincosamide_streptogramin;macA_train_msa	NA	NA	macrolide_lincosamide_streptogramin;macA_train_msa	macA_train_msa	NA	NA
EGM_E29_sbin_13_k141_1568447_length_8721_cov_6.8564_2	EGM_E29_sbin_13	plm_arg ; ARGfam; resfam; SARG_blast	beta-lactam	beta-lactam	0.967412	Lactamase_B; Lactamase_B; ; L1 beta-lactamase	NA	beta-lactam	Lactamase_B	Lactamase_B	Lactamase_B	NA		beta-lactam	L1 beta-lactamase
EGM_E29_sbin_13_k141_2004535_length_5990_cov_5.0000_4	EGM_E29_sbin_13	plm_arg ; ARGfam; resfam; SARG_blast	beta-lactam	beta-lactam	0.952824	Lactamase_B; Lactamase_B; ; L1 beta-lactamase	NA	beta-lactam	Lactamase_B	Lactamase_B	Lactamase_B	NA		beta-lactam	L1 beta-lactamase
HM3_cobin_70_k127_13170606_length_2389_cov_19.2838_2	HM3_cobin_70	plm_arg ; SARG; SARG_blast	MLS	macrolide	0.999582	NA; NA; macA_train_msa; macA	NA	MLS	macrolide_lincosamide_streptogramin;macA_train_msa	NA	NA	macrolide_lincosamide_streptogramin;macA_train_msa	macA_train_msa	MLS	macA
HM3_cobin_88_k127_7396469_length_7040_cov_7.9397_2	HM3_cobin_88	plm_arg ; SARG; SARG_blast	MLS	macrolide	0.998763	NA; NA; macA_train_msa; macA	NA	MLS	macrolide_lincosamide_streptogramin;macA_train_msa	NA	NA	macrolide_lincosamide_streptogramin;macA_train_msa	macA_train_msa	MLS	macA
EGM_E29_sbin_15_k141_34167_length_23493_cov_5.9973_10	EGM_E29_sbin_15	plm_arg ; ARGfam; resfam; SARG_blast	quinolone	tetracycline	0.998272	MFS_1; MFS_1; ; norA	NA	multidrug	MFS_1	MFS_1	MFS_1	NA		quinolone	norA
EGM_E29_sbin_15_k141_34167_length_23493_cov_5.9973_28	EGM_E29_sbin_15	plm_arg ; ARGfam; resfam; SARG	beta-lactam	beta-lactam	0.929472	Transpeptidase; Transpeptidase; penA_train_msa; NA	NA	beta-lactam	beta_lactam;penA_train_msa	Transpeptidase	Transpeptidase	beta_lactam;penA_train_msa	penA_train_msa	NA	NA
HM3_GDNA26_sbin_30_k141_991031_length_13359_cov_7.7266_5	HM3_GDNA26_sbin_30	plm_arg ; SARG; SARG_blast	MLS	macrolide	0.999831	NA; NA; macA_train_msa; macA	NA	MLS	macrolide_lincosamide_streptogramin;macA_train_msa	NA	NA	macrolide_lincosamide_streptogramin;macA_train_msa	macA_train_msa	MLS	macA
EGM_E29_sbin_1_k141_1893659_length_10478_cov_12.8328_9	EGM_E29_sbin_1	plm_arg ; ARGfam; resfam	beta-lactam	beta-lactam	0.824653	Lactamase_B; Lactamase_B; ; NA	NA	beta-lactam	Lactamase_B	Lactamase_B	Lactamase_B	NA		NA	NA
EGM_E29_sbin_1_k141_2523295_length_5069_cov_12.2752_5	EGM_E29_sbin_1	plm_arg ; ARGfam; resfam; SARG_blast	multidrug	tetracycline	0.999702	MFS_1; MFS_1; ; Other_major_facilitator_superfamily_transporter	NA	multidrug	MFS_1	MFS_1	MFS_1	NA		multidrug	Other_major_facilitator_superfamily_transporter
EGM_E29_sbin_1_k141_2393153_length_4450_cov_9.1026_5	EGM_E29_sbin_1	plm_arg ; SARG_blast	tetracycline	tetracycline	0.882014	NA; NA; NA; tet(M)	NA	NA	NA	NA	NA	NA	NA	tetracycline	tet(M)
HM5_cobin_100_k127_2457106_length_3882_cov_21.0000_1	HM5_cobin_100	plm_arg ; SARG_blast	MLS	macrolide	0.980731	NA; NA; NA; macA	NA	NA	NA	NA	NA	NA	NA	MLS	macA
HM5_cobin_105_k127_3381453_length_4665_cov_12.0000_4	HM5_cobin_105	plm_arg ; SARG; SARG_blast	MLS	macrolide	0.999792	NA; NA; macA_train_msa; macA	NA	MLS	macrolide_lincosamide_streptogramin;macA_train_msa	NA	NA	macrolide_lincosamide_streptogramin;macA_train_msa	macA_train_msa	MLS	macA
EGM_E29_sbin_1_k141_1960821_length_1158_cov_5.3363_2	EGM_E29_sbin_1	plm_arg ; SARG_blast	sulfonamide	sulfonamide	0.997061	NA; NA; NA; sul4	NA	NA	NA	NA	NA	NA	NA	sulfonamide	sul4
EGM_E29_sbin_21_k141_1265479_length_7476_cov_16.3712_8	EGM_E29_sbin_21	plm_arg ; SARG	MLS	macrolide	0.997496	NA; NA; macA_train_msa; NA	NA	MLS	macrolide_lincosamide_streptogramin;macA_train_msa	NA	NA	macrolide_lincosamide_streptogramin;macA_train_msa	macA_train_msa	NA	NA
HM5_cobin_105_k127_4065423_length_2673_cov_19.0000_3	HM5_cobin_105	plm_arg ; SARG_blast	MLS	macrolide	0.999562	NA; NA; NA; macA	NA	NA	NA	NA	NA	NA	NA	MLS	macA
EGM_E29_sbin_21_k141_1736792_length_5466_cov_10.3559_6	EGM_E29_sbin_21	plm_arg ; ARGfam; resfam; SARG	multidrug	tetracycline	0.971993	MATE_efflux; MATE_efflux; mdtK_train_msa; NA	NA	multidrug	multidrug;mdtK_train_msa	MATE_efflux	MATE_efflux	multidrug;mdtK_train_msa	mdtK_train_msa	NA	NA
EGM_E29_sbin_21_k141_911862_length_4384_cov_9.7455_1	EGM_E29_sbin_21	plm_arg ; ARGfam; resfam	beta-lactam	beta-lactam	0.939919	Transpeptidase; Transpeptidase; ; NA	NA	beta-lactam	Transpeptidase	Transpeptidase	Transpeptidase	NA		NA	NA
EGM_E29_sbin_21_k141_609125_length_3983_cov_15.9141_1	EGM_E29_sbin_21	plm_arg ; SARG_blast	MLS	pleuromutilin;streptogramin	0.907672	NA; NA; NA; lsa(D)	NA	NA	NA	NA	NA	NA	NA	MLS	lsa(D)
EGM_E29_sbin_21_k141_1356479_length_3490_cov_15.0997_1	EGM_E29_sbin_21	plm_arg ; SARG_blast	MLS	streptogramin	0.822997	NA; NA; NA; optrA	NA	NA	NA	NA	NA	NA	NA	MLS	optrA
EGM_E29_sbin_21_k141_1882156_length_1708_cov_9.6694_2	EGM_E29_sbin_21	plm_arg ; ARGfam; SARG; SARG_blast	bacitracin	peptide	0.998302	BacA; NA; bacA_train_msa; bacA	NA	bacitracin	bacitracin;bacA_train_msa	BacA	NA	bacitracin;bacA_train_msa	bacA_train_msa	bacitracin	bacA
EGM_E29_sbin_21_k141_362048_length_1632_cov_14.0000_1	EGM_E29_sbin_21	plm_arg ; ARGfam; SARG; SARG_blast	bacitracin	peptide	0.997861	BacA; NA; bacA_train_msa; bacA	NA	bacitracin	bacitracin;bacA_train_msa	BacA	NA	bacitracin;bacA_train_msa	bacA_train_msa	bacitracin	bacA
EGM_E29_sbin_23_k141_2540365_length_7042_cov_13.2934_5	EGM_E29_sbin_23	plm_arg ; ARGfam; resfam	multidrug	tetracycline	0.97874	ACR_tran; ACR_tran; ; NA	NA	multidrug	ACR_tran	ACR_tran	ACR_tran	NA		NA	NA
EGM_E29_sbin_23_k141_1989526_length_6008_cov_14.9630_4	EGM_E29_sbin_23	plm_arg ; ARGfam; resfam; SARG	beta-lactam	beta-lactam	0.995349	Transpeptidase; Transpeptidase; penA_train_msa; NA	NA	beta-lactam	beta_lactam;penA_train_msa	Transpeptidase	Transpeptidase	beta_lactam;penA_train_msa	penA_train_msa	NA	NA
EGM_E29_sbin_23_k141_928821_length_5225_cov_15.8895_3	EGM_E29_sbin_23	plm_arg ; ARGfam; resfam; SARG	beta-lactam	beta-lactam	0.962297	Transpeptidase; Transpeptidase; PBP_1A_train_msa; NA	NA	beta-lactam	beta_lactam;PBP_1A_train_msa	Transpeptidase	Transpeptidase	beta_lactam;PBP_1A_train_msa	PBP_1A_train_msa	NA	NA
EGM_E29_sbin_23_k141_53066_length_5016_cov_13.1118_2	EGM_E29_sbin_23	plm_arg ; SARG_blast	sulfonamide	sulfonamide	0.996821	NA; NA; NA; sul4	NA	NA	NA	NA	NA	NA	NA	sulfonamide	sul4
EGM_E29_sbin_23_k141_356291_length_4746_cov_8.4732_3	EGM_E29_sbin_23	plm_arg ; ARGfam; resfam	beta-lactam	beta-lactam	0.973946	Beta-lactamase; Beta-lactamase; ; NA	NA	beta-lactam	Beta-lactamase	Beta-lactamase	Beta-lactamase	NA		NA	NA
EGM_E29_sbin_23_k141_1811972_length_4541_cov_12.6761_2	EGM_E29_sbin_23	plm_arg ; ARGfam; resfam	multidrug	tetracycline	0.957147	ACR_tran; ACR_tran; ; NA	NA	multidrug	ACR_tran	ACR_tran	ACR_tran	NA		NA	NA
EGM_E29_sbin_23_k141_2273447_length_2080_cov_9.5585_2	EGM_E29_sbin_23	plm_arg ; ARGfam; resfam; SARG_blast	beta-lactam	beta-lactam	0.997686	Lactamase_B; Lactamase_B; ; CRD3-1	NA	beta-lactam	Lactamase_B	Lactamase_B	Lactamase_B	NA		beta-lactam	CRD3-1
EGM_E29_sbin_24_k141_1361643_length_17596_cov_10.9857_3	EGM_E29_sbin_24	plm_arg ; ARGfam; resfam; SARG	beta-lactam	beta-lactam	0.985892	Transpeptidase; Transpeptidase; penA_train_msa; NA	NA	beta-lactam	beta_lactam;penA_train_msa	Transpeptidase	Transpeptidase	beta_lactam;penA_train_msa	penA_train_msa	NA	NA
EGM_E29_sbin_24_k141_1103673_length_10483_cov_8.9948_4	EGM_E29_sbin_24	plm_arg ; SARG_blast	sulfonamide	sulfonamide	0.986879	NA; NA; NA; sul4	NA	NA	NA	NA	NA	NA	NA	sulfonamide	sul4
EGM_E29_sbin_24_k141_1456311_length_9623_cov_5.0000_5	EGM_E29_sbin_24	plm_arg ; ARGfam; resfam	beta-lactam	beta-lactam	0.994467	Beta-lactamase; Beta-lactamase; ; NA	NA	beta-lactam	Beta-lactamase	Beta-lactamase	Beta-lactamase	NA		NA	NA
EGM_E29_sbin_24_k141_1197678_length_5611_cov_10.0000_5	EGM_E29_sbin_24	plm_arg ; ARGfam; resfam; SARG	beta-lactam	beta-lactam	0.905473	Transpeptidase; Transpeptidase; penA_train_msa; NA	NA	beta-lactam	beta_lactam;penA_train_msa	Transpeptidase	Transpeptidase	beta_lactam;penA_train_msa	penA_train_msa	NA	NA
EGM_E29_sbin_24_k141_2106718_length_5580_cov_7.6036_1	EGM_E29_sbin_24	plm_arg ; ARGfam; resfam; SARG_blast	multidrug	tetracycline	0.932033	ACR_tran; ACR_tran; ; mexK	NA	multidrug	ACR_tran	ACR_tran	ACR_tran	NA		multidrug	mexK
EGM_E29_sbin_24_k141_2382677_length_4814_cov_8.0000_2	EGM_E29_sbin_24	plm_arg ; ARGfam; resfam	multidrug	tetracycline	0.942547	ACR_tran; ACR_tran; ; NA	NA	multidrug	ACR_tran	ACR_tran	ACR_tran	NA		NA	NA
EGM_E29_sbin_24_k141_2486171_length_4567_cov_5.7054_5	EGM_E29_sbin_24	plm_arg ; ARGfam; resfam	beta-lactam	beta-lactam	0.977115	Lactamase_B; Lactamase_B; ; NA	NA	beta-lactam	Lactamase_B	Lactamase_B	Lactamase_B	NA		NA	NA
EGM_E29_sbin_24_k141_2686067_length_3971_cov_4.0000_2	EGM_E29_sbin_24	plm_arg ; ARGfam; resfam	beta-lactam	beta-lactam	0.909687	Lactamase_B; Lactamase_B; ; NA	NA	beta-lactam	Lactamase_B	Lactamase_B	Lactamase_B	NA		NA	NA
EGM_E29_sbin_24_k141_1342003_length_3953_cov_9.6647_3	EGM_E29_sbin_24	plm_arg ; ARGfam; resfam	multidrug	tetracycline	0.982655	ACR_tran; ACR_tran; ; NA	NA	multidrug	ACR_tran	ACR_tran	ACR_tran	NA		NA	NA
EGM_E29_sbin_24_k141_2288052_length_3945_cov_7.8005_3	EGM_E29_sbin_24	plm_arg ; ARGfam; resfam	beta-lactam	beta-lactam	0.985126	Lactamase_B; Lactamase_B; ; NA	NA	beta-lactam	Lactamase_B	Lactamase_B	Lactamase_B	NA		NA	NA
EGM_E29_sbin_24_k141_1820919_length_2725_cov_5.9613_1	EGM_E29_sbin_24	plm_arg ; ARGfam; resfam	beta-lactam	beta-lactam	0.9875	Beta-lactamase; Beta-lactamase; ; NA	NA	beta-lactam	Beta-lactamase	Beta-lactamase	Beta-lactamase	NA		NA	NA
EGM_E29_sbin_25_k141_868673_length_7623_cov_6.0000_3	EGM_E29_sbin_25	plm_arg ; SARG_blast	polymyxin	peptide	0.919695	NA; NA; NA; pmrF	NA	NA	NA	NA	NA	NA	NA	polymyxin	pmrF
EGM_E29_sbin_25_k141_607441_length_7171_cov_3.9602_5	EGM_E29_sbin_25	plm_arg ; ARGfam; SARG; SARG_blast	bacitracin	peptide	0.999197	BacA; NA; bacA_train_msa; bacA	NA	bacitracin	bacitracin;bacA_train_msa	BacA	NA	bacitracin;bacA_train_msa	bacA_train_msa	bacitracin	bacA
HM5_cobin_116_k127_271875_length_5754_cov_60.0332_5	HM5_cobin_116	plm_arg ; SARG; SARG_blast	MLS	macrolide	0.997436	NA; NA; macA_train_msa; macA	NA	MLS	macrolide_lincosamide_streptogramin;macA_train_msa	NA	NA	macrolide_lincosamide_streptogramin;macA_train_msa	macA_train_msa	MLS	macA
EGM_E29_sbin_25_k141_1540154_length_2349_cov_4.0000_2	EGM_E29_sbin_25	plm_arg ; SARG_blast	pleuromutilin_tiamulin	pleuromutilin	0.958916	NA; NA; NA; TaeA	NA	NA	NA	NA	NA	NA	NA	pleuromutilin_tiamulin	TaeA
EGM_E29_sbin_25_k141_2869621_length_2051_cov_3.8194_2	EGM_E29_sbin_25	plm_arg ; ARGfam; resfam; SARG	beta-lactam	beta-lactam	0.989697	Transpeptidase; Transpeptidase; PBP_2X_train_msa; NA	NA	beta-lactam	beta_lactam;PBP_2X_train_msa	Transpeptidase	Transpeptidase	beta_lactam;PBP_2X_train_msa	PBP_2X_train_msa	NA	NA
EGM_E29_sbin_25_k141_2175503_length_1788_cov_5.0000_1	EGM_E29_sbin_25	plm_arg ; SARG	beta-lactam	beta-lactam	0.870582	NA; NA; PBP_1A_train_msa; NA	NA	beta-lactam	beta_lactam;PBP_1A_train_msa	NA	NA	beta_lactam;PBP_1A_train_msa	PBP_1A_train_msa	NA	NA
HM5_cobin_29_k127_2240816_length_3778_cov_17.0000_2	HM5_cobin_29	plm_arg ; SARG; SARG_blast	MLS	macrolide	0.999219	NA; NA; macA_train_msa; macA	NA	MLS	macrolide_lincosamide_streptogramin;macA_train_msa	NA	NA	macrolide_lincosamide_streptogramin;macA_train_msa	macA_train_msa	MLS	macA
EGM_E29_sbin_27_k141_1599724_length_20895_cov_6.0000_15	EGM_E29_sbin_27	plm_arg ; ARGfam; SARG; SARG_blast	bacitracin	peptide	0.999466	BacA; NA; bacA_train_msa; bacA	NA	bacitracin	bacitracin;bacA_train_msa	BacA	NA	bacitracin;bacA_train_msa	bacA_train_msa	bacitracin	bacA
HM5_cobin_41_k127_330625_length_4644_cov_147.4111_2	HM5_cobin_41	plm_arg ; SARG; SARG_blast	MLS	macrolide	0.99965	NA; NA; macA_train_msa; macA	NA	MLS	macrolide_lincosamide_streptogramin;macA_train_msa	NA	NA	macrolide_lincosamide_streptogramin;macA_train_msa	macA_train_msa	MLS	macA
HM5_cobin_50_k127_4390035_length_6588_cov_25.9820_1	HM5_cobin_50	plm_arg ; SARG; SARG_blast	MLS	macrolide	0.999617	NA; NA; macA_train_msa; macA	NA	MLS	macrolide_lincosamide_streptogramin;macA_train_msa	NA	NA	macrolide_lincosamide_streptogramin;macA_train_msa	macA_train_msa	MLS	macA
EGM_E29_sbin_30_k141_2091379_length_15706_cov_8.7238_6	EGM_E29_sbin_30	plm_arg ; ARGfam; resfam; SARG; SARG_blast	multidrug	tetracycline	0.998517	MATE_efflux; MATE_efflux; mdtK_train_msa; PmpM	NA	multidrug	multidrug;mdtK_train_msa	MATE_efflux	MATE_efflux	multidrug;mdtK_train_msa	mdtK_train_msa	multidrug	PmpM
EGM_E29_sbin_30_k141_121801_length_15523_cov_8.9745_13	EGM_E29_sbin_30	plm_arg ; ARGfam; resfam; SARG	beta-lactam	beta-lactam	0.995652	Transpeptidase; Transpeptidase; PBP_2X_train_msa; NA	NA	beta-lactam	beta_lactam;PBP_2X_train_msa	Transpeptidase	Transpeptidase	beta_lactam;PBP_2X_train_msa	PBP_2X_train_msa	NA	NA
EGM_E29_sbin_30_k141_981130_length_14218_cov_9.9859_12	EGM_E29_sbin_30	plm_arg ; SARG_blast	multidrug	tetracycline	0.979229	NA; NA; NA; OprM	NA	NA	NA	NA	NA	NA	NA	multidrug	OprM
HM5_cobin_71_k127_5749042_length_7433_cov_14.3999_3	HM5_cobin_71	plm_arg ; SARG; SARG_blast	MLS	macrolide	0.998971	NA; NA; macA_train_msa; macA	NA	MLS	macrolide_lincosamide_streptogramin;macA_train_msa	NA	NA	macrolide_lincosamide_streptogramin;macA_train_msa	macA_train_msa	MLS	macA
HM5_cobin_73_k127_1843771_length_24364_cov_77.0881_1	HM5_cobin_73	plm_arg ; SARG; SARG_blast	MLS	macrolide	0.998206	NA; NA; macA_train_msa; macA	NA	MLS	macrolide_lincosamide_streptogramin;macA_train_msa	NA	NA	macrolide_lincosamide_streptogramin;macA_train_msa	macA_train_msa	MLS	macA
EGM_E29_sbin_30_k141_1190802_length_10966_cov_8.9143_5	EGM_E29_sbin_30	plm_arg ; ARGfam; SARG; SARG_blast	bacitracin	peptide	0.999897	BacA; NA; bacA_train_msa; bacA	NA	bacitracin	bacitracin;bacA_train_msa	BacA	NA	bacitracin;bacA_train_msa	bacA_train_msa	bacitracin	bacA
EGM_E29_sbin_30_k141_2567646_length_10759_cov_8.9533_5	EGM_E29_sbin_30	plm_arg ; ARGfam; resfam	multidrug	tetracycline	0.995544	ACR_tran; ACR_tran; ; NA	NA	multidrug	ACR_tran	ACR_tran	ACR_tran	NA		NA	NA
EGM_E29_sbin_30_k141_964972_length_4702_cov_6.0000_2	EGM_E29_sbin_30	plm_arg ; SARG_blast	multidrug	tetracycline	0.992578	NA; NA; NA; opcM	NA	NA	NA	NA	NA	NA	NA	multidrug	opcM
EGM_E29_sbin_36_k141_21897_length_19128_cov_11.6101_6	EGM_E29_sbin_36	plm_arg ; SARG_blast	sulfonamide	sulfonamide	0.949967	NA; NA; NA; sul4	NA	NA	NA	NA	NA	NA	NA	sulfonamide	sul4
EGM_E29_sbin_36_k141_2127735_length_16600_cov_10.5500_12	EGM_E29_sbin_36	plm_arg ; ARGfam; resfam; SARG	beta-lactam	beta-lactam	0.837162	Transpeptidase; Transpeptidase; PBP_2X_train_msa; NA	NA	beta-lactam	beta_lactam;PBP_2X_train_msa	Transpeptidase	Transpeptidase	beta_lactam;PBP_2X_train_msa	PBP_2X_train_msa	NA	NA
EGM_E29_sbin_36_k141_164261_length_12385_cov_8.0166_7	EGM_E29_sbin_36	plm_arg ; ARGfam; resfam	multidrug	tetracycline	0.99514	ACR_tran; ACR_tran; ; NA	NA	multidrug	ACR_tran	ACR_tran	ACR_tran	NA		NA	NA
EGM_E29_sbin_36_k141_2832170_length_11115_cov_11.0303_6	EGM_E29_sbin_36	plm_arg ; ARGfam; resfam; SARG	beta-lactam	beta-lactam	0.926019	Transpeptidase; Transpeptidase; penA_train_msa; NA	NA	beta-lactam	beta_lactam;penA_train_msa	Transpeptidase	Transpeptidase	beta_lactam;penA_train_msa	penA_train_msa	NA	NA
EGM_E29_sbin_36_k141_1244004_length_11088_cov_10.9741_4	EGM_E29_sbin_36	plm_arg ; ARGfam; resfam; SARG	beta-lactam	beta-lactam	0.94827	Transpeptidase; Transpeptidase; PBP_1A_train_msa; NA	NA	beta-lactam	beta_lactam;PBP_1A_train_msa	Transpeptidase	Transpeptidase	beta_lactam;PBP_1A_train_msa	PBP_1A_train_msa	NA	NA
EGM_E29_sbin_36_k141_1674890_length_8265_cov_10.9458_8	EGM_E29_sbin_36	plm_arg ; ARGfam; SARG; SARG_blast	bacitracin	peptide	0.999634	BacA; NA; bacA_train_msa; bacA	NA	bacitracin	bacitracin;bacA_train_msa	BacA	NA	bacitracin;bacA_train_msa	bacA_train_msa	bacitracin	bacA
HM5_cobin_75_k127_2428398_length_3682_cov_26.0076_1	HM5_cobin_75	plm_arg ; SARG; SARG_blast	MLS	macrolide	0.998747	NA; NA; macA_train_msa; macA	NA	MLS	macrolide_lincosamide_streptogramin;macA_train_msa	NA	NA	macrolide_lincosamide_streptogramin;macA_train_msa	macA_train_msa	MLS	macA
EGM_E29_sbin_40_k141_279304_length_4811_cov_9.2580_4	EGM_E29_sbin_40	plm_arg ; ARGfam; resfam; SARG	beta-lactam	beta-lactam	0.984877	Transpeptidase; Transpeptidase; penA_train_msa; NA	NA	beta-lactam	beta_lactam;penA_train_msa	Transpeptidase	Transpeptidase	beta_lactam;penA_train_msa	penA_train_msa	NA	NA
EGM_E29_sbin_40_k141_899039_length_4191_cov_8.7175_4	EGM_E29_sbin_40	plm_arg ; ARGfam; resfam	beta-lactam	beta-lactam	0.863176	Transpeptidase; Transpeptidase; ; NA	NA	beta-lactam	Transpeptidase	Transpeptidase	Transpeptidase	NA		NA	NA
HM5_cobin_9_k127_2289018_length_10721_cov_27.3824_2	HM5_cobin_9	plm_arg ; SARG; SARG_blast	MLS	macrolide	0.998999	NA; NA; macA_train_msa; macA	NA	MLS	macrolide_lincosamide_streptogramin;macA_train_msa	NA	NA	macrolide_lincosamide_streptogramin;macA_train_msa	macA_train_msa	MLS	macA
EGM_E29_sbin_40_k141_2951166_length_2852_cov_5.6983_2	EGM_E29_sbin_40	plm_arg ; SARG_blast	polymyxin	peptide	0.894955	NA; NA; NA; pmrF	NA	NA	NA	NA	NA	NA	NA	polymyxin	pmrF
EGM_E29_sbin_41_k141_971038_length_10837_cov_5.0000_3	EGM_E29_sbin_41	plm_arg ; ARGfam; SARG; SARG_blast	bacitracin	peptide	0.99714	BacA; NA; bacA_train_msa; bacA	NA	bacitracin	bacitracin;bacA_train_msa	BacA	NA	bacitracin;bacA_train_msa	bacA_train_msa	bacitracin	bacA
HM5_GDNA1_sbin_10_k141_2608785_length_42812_cov_24.7181_3	HM5_GDNA1_sbin_10	plm_arg ; SARG; SARG_blast	MLS	macrolide	0.996737	NA; NA; macA_train_msa; macA	NA	MLS	macrolide_lincosamide_streptogramin;macA_train_msa	NA	NA	macrolide_lincosamide_streptogramin;macA_train_msa	macA_train_msa	MLS	macA
HM5_GDNA1_sbin_35_k141_2124338_length_3688_cov_6.4587_3	HM5_GDNA1_sbin_35	plm_arg ; SARG; SARG_blast	MLS	macrolide	0.999802	NA; NA; macA_train_msa; macA	NA	MLS	macrolide_lincosamide_streptogramin;macA_train_msa	NA	NA	macrolide_lincosamide_streptogramin;macA_train_msa	macA_train_msa	MLS	macA
HM5_GDNA1_sbin_49_k141_3293181_length_3777_cov_5.7533_3	HM5_GDNA1_sbin_49	plm_arg ; SARG; SARG_blast	MLS	macrolide	0.998983	NA; NA; macA_train_msa; macA	NA	MLS	macrolide_lincosamide_streptogramin;macA_train_msa	NA	NA	macrolide_lincosamide_streptogramin;macA_train_msa	macA_train_msa	MLS	macA
EGM_E29_sbin_41_k141_1570560_length_3908_cov_5.0000_3	EGM_E29_sbin_41	plm_arg ; SARG_blast	polymyxin	peptide	0.908312	NA; NA; NA; pmrF	NA	NA	NA	NA	NA	NA	NA	polymyxin	pmrF
EGM_E29_sbin_41_k141_2924582_length_2065_cov_5.0000_1	EGM_E29_sbin_41	plm_arg ; ARGfam; resfam; SARG	beta-lactam	beta-lactam	0.992411	Transpeptidase; Transpeptidase; PBP_2X_train_msa; NA	NA	beta-lactam	beta_lactam;PBP_2X_train_msa	Transpeptidase	Transpeptidase	beta_lactam;PBP_2X_train_msa	PBP_2X_train_msa	NA	NA
EGM_E29_sbin_42_k141_1401389_length_25516_cov_10.5266_6	EGM_E29_sbin_42	plm_arg ; ARGfam; resfam	beta-lactam	beta-lactam	0.940762	Lactamase_B; Lactamase_B; ; NA	NA	beta-lactam	Lactamase_B	Lactamase_B	Lactamase_B	NA		NA	NA
EGM_E29_sbin_42_k141_1213884_length_4344_cov_7.3709_6	EGM_E29_sbin_42	plm_arg ; ARGfam; SARG; SARG_blast	bacitracin	peptide	0.996134	BacA; NA; bacA_train_msa; bacA	NA	bacitracin	bacitracin;bacA_train_msa	BacA	NA	bacitracin;bacA_train_msa	bacA_train_msa	bacitracin	bacA
HM5_GDNA1_sbin_8_k141_1163817_length_23841_cov_12.0000_10	HM5_GDNA1_sbin_8	plm_arg ; SARG; SARG_blast	MLS	macrolide	0.999813	NA; NA; macA_train_msa; macA	NA	MLS	macrolide_lincosamide_streptogramin;macA_train_msa	NA	NA	macrolide_lincosamide_streptogramin;macA_train_msa	macA_train_msa	MLS	macA
EGM_E29_sbin_45_k141_842809_length_3223_cov_5.3864_4	EGM_E29_sbin_45	plm_arg ; SARG; ; SARG_blast	vancomycin	glycopeptide	0.988783	NA; NA; vanR_train_msa; vanB	NA	vancomycin	vancomycin;vanR_train_msa	NA	NA	vancomycin;vanR_train_msa	vanR_train_msa	vancomycin	vanB
EGM_E29_sbin_45_k141_2945961_length_2531_cov_5.0000_2	EGM_E29_sbin_45	plm_arg ; ARGfam; resfam; SARG	beta-lactam	beta-lactam	0.976395	Transpeptidase; Transpeptidase; penA_train_msa; NA	NA	beta-lactam	beta_lactam;penA_train_msa	Transpeptidase	Transpeptidase	beta_lactam;penA_train_msa	penA_train_msa	NA	NA
EGM_E29_sbin_45_k141_2223832_length_2440_cov_7.2514_1	EGM_E29_sbin_45	plm_arg ; SARG_blast	beta-lactam	beta-lactam	0.902431	NA; NA; NA; mecB	NA	NA	NA	NA	NA	NA	NA	beta-lactam	mecB
EGM_E29_sbin_46_k141_46185_length_4479_cov_4.6939_2	EGM_E29_sbin_46	plm_arg ; ARGfam; resfam; SARG	multidrug	tetracycline	0.922449	MATE_efflux; MATE_efflux; mdtK_train_msa; NA	NA	multidrug	multidrug;mdtK_train_msa	MATE_efflux	MATE_efflux	multidrug;mdtK_train_msa	mdtK_train_msa	NA	NA
EGM_E29_sbin_46_k141_2702110_length_2746_cov_4.0000_4	EGM_E29_sbin_46	plm_arg ; SARG_blast	sulfonamide	sulfonamide	0.987423	NA; NA; NA; sul4	NA	NA	NA	NA	NA	NA	NA	sulfonamide	sul4
EGM_E29_sbin_46_k141_1878354_length_2250_cov_2.0000_1	EGM_E29_sbin_46	plm_arg ; ARGfam; resfam	beta-lactam	beta-lactam	0.992193	Beta-lactamase2; Beta-lactamase2; ; NA	NA	beta-lactam	Beta-lactamase2	Beta-lactamase2	Beta-lactamase2	NA		NA	NA
EGM_E29_sbin_46_k141_2051585_length_2021_cov_3.9649_3	EGM_E29_sbin_46	plm_arg ; ARGfam; resfam	aminoglycoside	aminoglycoside	0.987006	APH; APH; ; NA	NA	aminoglycoside	APH	APH	APH	NA		NA	NA
EGM_E29_sbin_4_k141_405427_length_3651_cov_4.1145_3	EGM_E29_sbin_4	plm_arg ; ARGfam; resfam	multidrug	tetracycline	0.970613	ACR_tran; ACR_tran; ; NA	NA	multidrug	ACR_tran	ACR_tran	ACR_tran	NA		NA	NA
EGM_E29_sbin_4_k141_895459_length_1917_cov_4.0000_2	EGM_E29_sbin_4	plm_arg ; ARGfam; SARG; SARG_blast	bacitracin	peptide	0.999176	BacA; NA; bacA_train_msa; bacA	NA	bacitracin	bacitracin;bacA_train_msa	BacA	NA	bacitracin;bacA_train_msa	bacA_train_msa	bacitracin	bacA
EGM_E29_sbin_4_k141_2475455_length_1766_cov_4.0000_1	EGM_E29_sbin_4	plm_arg ; ARGfam; resfam	beta-lactam	beta-lactam	0.835133	Lactamase_B; Lactamase_B; ; NA	NA	beta-lactam	Lactamase_B	Lactamase_B	Lactamase_B	NA		NA	NA
EGM_E29_sbin_4_k141_2514046_length_1348_cov_4.0000_2	EGM_E29_sbin_4	plm_arg ; ARGfam; resfam; SARG	beta-lactam	beta-lactam	0.974771	Transpeptidase; Transpeptidase; penA_train_msa; NA	NA	beta-lactam	beta_lactam;penA_train_msa	Transpeptidase	Transpeptidase	beta_lactam;penA_train_msa	penA_train_msa	NA	NA
EGM_E29_sbin_51_k141_2893475_length_4875_cov_6.0000_1	EGM_E29_sbin_51	plm_arg ; ARGfam; resfam	multidrug	tetracycline	0.972334	ACR_tran; ACR_tran; ; NA	NA	multidrug	ACR_tran	ACR_tran	ACR_tran	NA		NA	NA
EGM_E29_sbin_51_k141_72003_length_3159_cov_4.0000_1	EGM_E29_sbin_51	plm_arg ; SARG_blast	MLS	lincosamide;macrolide;streptogramin	0.910551	NA; NA; NA; optrA	NA	NA	NA	NA	NA	NA	NA	MLS	optrA
EGM_E29_sbin_51_k141_1868955_length_2154_cov_3.0000_2	EGM_E29_sbin_51	plm_arg ; ARGfam; resfam; SARG; SARG_blast	MLS	lincosamide;macrolide;streptogramin	0.945372	ABC_tran; ABC_tran; macB_train_msa; vga(A)	NA	multidrug	macrolide_lincosamide_streptogramin;macB_train_msa	ABC_tran	ABC_tran	macrolide_lincosamide_streptogramin;macB_train_msa	macB_train_msa	MLS	vga(A)
EGM_E29_sbin_51_k141_1156252_length_1484_cov_4.3999_1	EGM_E29_sbin_51	plm_arg ; SARG_blast	bacitracin	peptide	0.937524	NA; NA; NA; bacA	NA	NA	NA	NA	NA	NA	NA	bacitracin	bacA
EGM_E29_sbin_52_k141_2677400_length_92533_cov_18.5305_42	EGM_E29_sbin_52	plm_arg ; ARGfam; resfam; SARG_blast	aminoglycoside	aminoglycoside	0.918516	Antibiotic_NAT; Antibiotic_NAT; ; AAC(3)-IV	NA	aminoglycoside	Antibiotic_NAT	Antibiotic_NAT	Antibiotic_NAT	NA		aminoglycoside	AAC(3)-IV
EGM_E29_sbin_52_k141_2459327_length_29608_cov_17.1060_9	EGM_E29_sbin_52	plm_arg ; ARGfam; SARG	bacitracin	peptide	0.999426	BacA; NA; bacA_train_msa; NA	NA	bacitracin	bacitracin;bacA_train_msa	BacA	NA	bacitracin;bacA_train_msa	bacA_train_msa	NA	NA
EGM_E29_sbin_52_k141_457553_length_21321_cov_15.7832_4	EGM_E29_sbin_52	plm_arg ; ARGfam; resfam	beta-lactam	beta-lactam	0.980895	Lactamase_B; Lactamase_B; ; NA	NA	beta-lactam	Lactamase_B	Lactamase_B	Lactamase_B	NA		NA	NA
EGM_E29_sbin_52_k141_1520238_length_12231_cov_15.9727_9	EGM_E29_sbin_52	plm_arg ; ARGfam; resfam	multidrug	macrolide	0.991428	MFS_1; MFS_1; ; NA	NA	multidrug	MFS_1	MFS_1	MFS_1	NA		NA	NA
EGM_E29_sbin_52_k141_2294939_length_11333_cov_14.9725_6	EGM_E29_sbin_52	plm_arg ; ARGfam; resfam; SARG; SARG_blast	multidrug	sulfone	0.958273	ABC_tran; ABC_tran; multidrug_ABC_transporter_train_msa; efrA	NA	multidrug	multidrug;multidrug_ABC_transporter_train_msa	ABC_tran	ABC_tran	multidrug;multidrug_ABC_transporter_train_msa	multidrug_ABC_transporter_train_msa	multidrug	efrA
EGM_E29_sbin_52_k141_665512_length_4730_cov_13.9377_3	EGM_E29_sbin_52	plm_arg ; SARG_blast	sulfonamide	sulfonamide	0.963022	NA; NA; NA; sul4	NA	NA	NA	NA	NA	NA	NA	sulfonamide	sul4
HM5_GDNA1_sbin_8_k141_2700244_length_14702_cov_10.9751_11	HM5_GDNA1_sbin_8	plm_arg ; SARG_blast	MLS	macrolide	0.900269	NA; NA; NA; macA	NA	NA	NA	NA	NA	NA	NA	MLS	macA
EGM_E29_sbin_55_k141_678876_length_11975_cov_8.8656_5	EGM_E29_sbin_55	plm_arg ; ARGfam; resfam	multidrug	macrolide	0.998376	MFS_1; MFS_1; ; NA	NA	multidrug	MFS_1	MFS_1	MFS_1	NA		NA	NA
EGM_E29_sbin_55_k141_602739_length_8506_cov_9.1996_5	EGM_E29_sbin_55	plm_arg ; SARG_blast	pleuromutilin_tiamulin	macrolide	0.974118	NA; NA; NA; TaeA	NA	NA	NA	NA	NA	NA	NA	pleuromutilin_tiamulin	TaeA
EGM_E29_sbin_55_k141_1315486_length_8245_cov_8.9566_3	EGM_E29_sbin_55	plm_arg ; ARGfam; resfam	beta-lactam	beta-lactam	0.995997	Transpeptidase; Transpeptidase; ; NA	NA	beta-lactam	Transpeptidase	Transpeptidase	Transpeptidase	NA		NA	NA
EGM_E29_sbin_55_k141_1822295_length_7670_cov_9.0426_4	EGM_E29_sbin_55	plm_arg ; ARGfam; resfam	aminoglycoside	aminoglycoside	0.895182	Antibiotic_NAT; Antibiotic_NAT; ; NA	NA	aminoglycoside	Antibiotic_NAT	Antibiotic_NAT	Antibiotic_NAT	NA		NA	NA
EGM_E29_sbin_55_k141_2861926_length_5586_cov_10.3893_3	EGM_E29_sbin_55	plm_arg ; SARG_blast	polymyxin	peptide	0.920604	NA; NA; NA; pmrF	NA	NA	NA	NA	NA	NA	NA	polymyxin	pmrF
EGM_E29_sbin_55_k141_2371979_length_3717_cov_9.0000_1	EGM_E29_sbin_55	plm_arg ; SARG_blast	beta-lactam	beta-lactam	0.911222	NA; NA; NA; mecB	NA	NA	NA	NA	NA	NA	NA	beta-lactam	mecB
HM5_GDNA1_sbin_8_k141_596943_length_12759_cov_10.9033_3	HM5_GDNA1_sbin_8	plm_arg ; SARG; SARG_blast	MLS	macrolide	0.999754	NA; NA; macA_train_msa; macA	NA	MLS	macrolide_lincosamide_streptogramin;macA_train_msa	NA	NA	macrolide_lincosamide_streptogramin;macA_train_msa	macA_train_msa	MLS	macA
HM5_GDNA3_sbin_15_k141_1051074_length_10859_cov_12.0000_11	HM5_GDNA3_sbin_15	plm_arg ; SARG_blast	MLS	macrolide	0.998938	NA; NA; NA; macA	NA	NA	NA	NA	NA	NA	NA	MLS	macA
EGM_E29_sbin_5_k141_919764_length_10000_cov_6.0000_5	EGM_E29_sbin_5	plm_arg ; ARGfam; resfam	beta-lactam	beta-lactam	0.989316	Lactamase_B; Lactamase_B; ; NA	NA	beta-lactam	Lactamase_B	Lactamase_B	Lactamase_B	NA		NA	NA
EGM_E29_sbin_5_k141_1527765_length_3226_cov_4.0000_1	EGM_E29_sbin_5	plm_arg ; ARGfam; resfam	beta-lactam	beta-lactam	0.835707	Lactamase_B; Lactamase_B; ; NA	NA	beta-lactam	Lactamase_B	Lactamase_B	Lactamase_B	NA		NA	NA
EGM_E29_sbin_6_k141_946179_length_3950_cov_4.8813_1	EGM_E29_sbin_6	plm_arg ; ARGfam; resfam; SARG; SARG_blast	novobiocin	aminocoumarin	0.980352	ABC_tran; ABC_tran; multidrug_ABC_transporter_train_msa; novA	NA	multidrug	multidrug;multidrug_ABC_transporter_train_msa	ABC_tran	ABC_tran	multidrug;multidrug_ABC_transporter_train_msa	multidrug_ABC_transporter_train_msa	novobiocin	novA
HM5_GDNA6_sbin_31_k141_2269780_length_4000_cov_5.9715_2	HM5_GDNA6_sbin_31	plm_arg ; SARG; SARG_blast	MLS	macrolide	0.998491	NA; NA; macA_train_msa; macA	NA	MLS	macrolide_lincosamide_streptogramin;macA_train_msa	NA	NA	macrolide_lincosamide_streptogramin;macA_train_msa	macA_train_msa	MLS	macA
EGM_E29_sbin_6_k141_1408929_length_2893_cov_5.0000_2	EGM_E29_sbin_6	plm_arg ; SARG_blast	MLS	macrolide	0.971306	NA; NA; NA; optrA	NA	NA	NA	NA	NA	NA	NA	MLS	optrA
HM_a_3.8_sbin_13_k127_19792_length_25089_cov_27.0000_11	HM_a_3.8_sbin_13	plm_arg ; SARG; SARG_blast	MLS	macrolide	0.999542	NA; NA; macA_train_msa; macA	NA	MLS	macrolide_lincosamide_streptogramin;macA_train_msa	NA	NA	macrolide_lincosamide_streptogramin;macA_train_msa	macA_train_msa	MLS	macA
HM_cobin_13_k127_58282_length_14755_cov_15.0000_11	HM_cobin_13	plm_arg ; SARG; SARG_blast	MLS	macrolide	0.999828	NA; NA; macA_train_msa; macA	NA	MLS	macrolide_lincosamide_streptogramin;macA_train_msa	NA	NA	macrolide_lincosamide_streptogramin;macA_train_msa	macA_train_msa	MLS	macA
EGM_E29_sbin_9_k141_2938804_length_5450_cov_6.8158_2	EGM_E29_sbin_9	plm_arg ; SARG_blast	tetracycline	tetracycline	0.902449	NA; NA; NA; tet(M)	NA	NA	NA	NA	NA	NA	NA	tetracycline	tet(M)
EGM_E29_sbin_9_k141_774733_length_2974_cov_5.9506_5	EGM_E29_sbin_9	plm_arg ; SARG_blast	sulfonamide	sulfonamide	0.995502	NA; NA; NA; sul4	NA	NA	NA	NA	NA	NA	NA	sulfonamide	sul4
EGM_E44_sbin_10_k141_1371667_length_21141_cov_7.3270_19	EGM_E44_sbin_10	plm_arg ; ARGfam; SARG; SARG_blast	bacitracin	peptide	0.999592	BacA; NA; bacA_train_msa; bacA	NA	bacitracin	bacitracin;bacA_train_msa	BacA	NA	bacitracin;bacA_train_msa	bacA_train_msa	bacitracin	bacA
EGM_E44_sbin_10_k141_1844952_length_20684_cov_4.9757_17	EGM_E44_sbin_10	plm_arg ; ARGfam; resfam	beta-lactam	beta-lactam	0.985583	Beta-lactamase; Beta-lactamase; ; NA	NA	beta-lactam	Beta-lactamase	Beta-lactamase	Beta-lactamase	NA		NA	NA
EGM_E44_sbin_10_k141_1269483_length_10577_cov_7.0000_2	EGM_E44_sbin_10	plm_arg ; ARGfam; resfam; SARG	beta-lactam	beta-lactam	0.973876	Transpeptidase; Transpeptidase; PBP_1A_train_msa; NA	NA	beta-lactam	beta_lactam;PBP_1A_train_msa	Transpeptidase	Transpeptidase	beta_lactam;PBP_1A_train_msa	PBP_1A_train_msa	NA	NA
EGM_E44_sbin_10_k141_976577_length_8529_cov_7.0000_5	EGM_E44_sbin_10	plm_arg ; ARGfam; resfam; SARG	multidrug	tetracycline	0.805198	MFS_1; MFS_1; rosA_train_msa; NA	NA	multidrug	fosmidomycin;rosA_train_msa	MFS_1	MFS_1	fosmidomycin;rosA_train_msa	rosA_train_msa	NA	NA
EGM_E44_sbin_10_k141_1877806_length_6773_cov_5.9065_4	EGM_E44_sbin_10	plm_arg ; ARGfam; resfam; SARG	beta-lactam	beta-lactam	0.966404	Transpeptidase; Transpeptidase; penA_train_msa; NA	NA	beta-lactam	beta_lactam;penA_train_msa	Transpeptidase	Transpeptidase	beta_lactam;penA_train_msa	penA_train_msa	NA	NA
EGM_E44_sbin_10_k141_2083207_length_6726_cov_5.8998_2	EGM_E44_sbin_10	plm_arg ; SARG_blast	sulfonamide	sulfonamide	0.99737	NA; NA; NA; sul4	NA	NA	NA	NA	NA	NA	NA	sulfonamide	sul4
EGM_E44_sbin_10_k141_1068603_length_5895_cov_6.0000_5	EGM_E44_sbin_10	plm_arg ; ARGfam; resfam; SARG_blast	multidrug	tetracycline	0.994666	MFS_1; MFS_1; ; Other_major_facilitator_superfamily_transporter	NA	multidrug	MFS_1	MFS_1	MFS_1	NA		multidrug	Other_major_facilitator_superfamily_transporter
EGM_E44_sbin_11_k141_1240730_length_76640_cov_13.7060_37	EGM_E44_sbin_11	plm_arg ; ARGfam; resfam; SARG_blast	chloramphenicol	phenicol	0.996494	CAT; CAT; ; catI	NA	chloramphenicol	CAT	CAT	CAT	NA		chloramphenicol	catI
EGM_E44_sbin_11_k141_1564587_length_45053_cov_15.8618_25	EGM_E44_sbin_11	plm_arg ; ARGfam; resfam	aminoglycoside	aminoglycoside	0.980069	Antibiotic_NAT; Antibiotic_NAT; ; NA	NA	aminoglycoside	Antibiotic_NAT	Antibiotic_NAT	Antibiotic_NAT	NA		NA	NA
EGM_E44_sbin_11_k141_1004861_length_44593_cov_20.0000_34	EGM_E44_sbin_11	plm_arg ; ARGfam; resfam; SARG_blast	tetracycline	sulfone	0.998851	MFS_1; MFS_1; ; tet(39)	NA	multidrug	MFS_1	MFS_1	MFS_1	NA		tetracycline	tet(39)
EGM_E44_sbin_11_k141_1441557_length_43583_cov_13.4368_16	EGM_E44_sbin_11	plm_arg ; ARGfam; resfam; SARG	beta-lactam	beta-lactam	0.964922	Transpeptidase; Transpeptidase; penA_train_msa; NA	NA	beta-lactam	beta_lactam;penA_train_msa	Transpeptidase	Transpeptidase	beta_lactam;penA_train_msa	penA_train_msa	NA	NA
EGM_E44_sbin_11_k141_1260876_length_41318_cov_15.9920_38	EGM_E44_sbin_11	plm_arg ; SARG_blast	MLS	lincosamide;macrolide;streptogramin	0.800933	NA; NA; NA; optrA	NA	NA	NA	NA	NA	NA	NA	MLS	optrA
HM_cobin_8_k127_935721_length_20517_cov_13.0000_5	HM_cobin_8	plm_arg ; SARG; SARG_blast	MLS	macrolide	0.999498	NA; NA; macA_train_msa; macA	NA	MLS	macrolide_lincosamide_streptogramin;macA_train_msa	NA	NA	macrolide_lincosamide_streptogramin;macA_train_msa	macA_train_msa	MLS	macA
HM_SQ58_0.06_sbin_3_k141_135094_length_4119_cov_8.0000_2	HM_SQ58_0.06_sbin_3	plm_arg ; SARG; SARG_blast	MLS	macrolide	0.992408	NA; NA; macA_train_msa; macA	NA	MLS	macrolide_lincosamide_streptogramin;macA_train_msa	NA	NA	macrolide_lincosamide_streptogramin;macA_train_msa	macA_train_msa	MLS	macA
EGM_E44_sbin_11_k141_793710_length_25054_cov_16.0000_15	EGM_E44_sbin_11	plm_arg ; ARGfam; SARG; SARG_blast	bacitracin	peptide	0.999769	BacA; NA; bacA_train_msa; bacA	NA	bacitracin	bacitracin;bacA_train_msa	BacA	NA	bacitracin;bacA_train_msa	bacA_train_msa	bacitracin	bacA
HM_SQ81_0.06_sbin_12_k141_497510_length_2661_cov_15.6131_3	HM_SQ81_0.06_sbin_12	plm_arg ; SARG; SARG_blast	MLS	macrolide	0.999902	NA; NA; macA_train_msa; macA	NA	MLS	macrolide_lincosamide_streptogramin;macA_train_msa	NA	NA	macrolide_lincosamide_streptogramin;macA_train_msa	macA_train_msa	MLS	macA
EGM_E44_sbin_11_k141_1527239_length_19275_cov_14.3081_15	EGM_E44_sbin_11	plm_arg ; ARGfam; resfam; SARG	beta-lactam	beta-lactam	0.944017	Transpeptidase; Transpeptidase; penA_train_msa; NA	NA	beta-lactam	beta_lactam;penA_train_msa	Transpeptidase	Transpeptidase	beta_lactam;penA_train_msa	penA_train_msa	NA	NA
EGM_E44_sbin_11_k141_1193061_length_8044_cov_14.9962_4	EGM_E44_sbin_11	plm_arg ; ARGfam; resfam; SARG_blast	multidrug	tetracycline	0.99877	MFS_1; MFS_1; ; pmrA	NA	multidrug	MFS_1	MFS_1	MFS_1	NA		multidrug	pmrA
EGM_E44_sbin_11_k141_1317587_length_7958_cov_12.5106_5	EGM_E44_sbin_11	plm_arg ; ARGfam; resfam	multidrug	macrolide	0.996941	MFS_1; MFS_1; ; NA	NA	multidrug	MFS_1	MFS_1	MFS_1	NA		NA	NA
EGM_E44_sbin_11_k141_295866_length_4323_cov_15.9211_4	EGM_E44_sbin_11	plm_arg ; ARGfam; resfam	beta-lactam	beta-lactam	0.985079	Beta-lactamase; Beta-lactamase; ; NA	NA	beta-lactam	Beta-lactamase	Beta-lactamase	Beta-lactamase	NA		NA	NA
EGM_E44_sbin_12_k141_1785953_length_138314_cov_9.0000_61	EGM_E44_sbin_12	plm_arg ; ARGfam; resfam	multidrug	tetracycline	0.83137	ACR_tran; ACR_tran; ; NA	NA	multidrug	ACR_tran	ACR_tran	ACR_tran	NA		NA	NA
HM_SQ_cobin_116_k127_18327707_length_5224_cov_373.0000_3	HM_SQ_cobin_116	plm_arg ; SARG; SARG_blast	MLS	macrolide	0.997471	NA; NA; macA_train_msa; macA	NA	MLS	macrolide_lincosamide_streptogramin;macA_train_msa	NA	NA	macrolide_lincosamide_streptogramin;macA_train_msa	macA_train_msa	MLS	macA
HM_SQ_cobin_73_k127_666198_length_5833_cov_16.6095_1	HM_SQ_cobin_73	plm_arg ; SARG; SARG_blast	MLS	macrolide	0.998665	NA; NA; macA_train_msa; macA	NA	MLS	macrolide_lincosamide_streptogramin;macA_train_msa	NA	NA	macrolide_lincosamide_streptogramin;macA_train_msa	macA_train_msa	MLS	macA
EGM_E44_sbin_12_k141_1208447_length_48675_cov_10.0000_6	EGM_E44_sbin_12	plm_arg ; SARG	MLS	macrolide	0.998058	NA; NA; macA_train_msa; NA	NA	MLS	macrolide_lincosamide_streptogramin;macA_train_msa	NA	NA	macrolide_lincosamide_streptogramin;macA_train_msa	macA_train_msa	NA	NA
EGM_E44_sbin_12_k141_1409635_length_41407_cov_10.0000_9	EGM_E44_sbin_12	plm_arg ; ARGfam; resfam	multidrug	tetracycline	0.938765	ACR_tran; ACR_tran; ; NA	NA	multidrug	ACR_tran	ACR_tran	ACR_tran	NA		NA	NA
EGM_E44_sbin_12_k141_463383_length_40156_cov_9.0000_13	EGM_E44_sbin_12	plm_arg ; ARGfam; resfam	multidrug	tetracycline	0.981335	ACR_tran; ACR_tran; ; NA	NA	multidrug	ACR_tran	ACR_tran	ACR_tran	NA		NA	NA
EGM_E44_sbin_12_k141_769823_length_35246_cov_9.0000_17	EGM_E44_sbin_12	plm_arg ; ARGfam; resfam	multidrug	tetracycline	0.985638	ACR_tran; ACR_tran; ; NA	NA	multidrug	ACR_tran	ACR_tran	ACR_tran	NA		NA	NA
EGM_E44_sbin_12_k141_1459224_length_33595_cov_10.0000_29	EGM_E44_sbin_12	plm_arg ; SARG_blast	polymyxin	peptide	0.920647	NA; NA; NA; pmrF	NA	NA	NA	NA	NA	NA	NA	polymyxin	pmrF
HY4_cobin_57_k127_6593637_length_7599_cov_9.0017_3	HY4_cobin_57	plm_arg ; SARG; SARG_blast	MLS	macrolide	0.997758	NA; NA; macA_train_msa; macA	NA	MLS	macrolide_lincosamide_streptogramin;macA_train_msa	NA	NA	macrolide_lincosamide_streptogramin;macA_train_msa	macA_train_msa	MLS	macA
EGM_E44_sbin_12_k141_1125289_length_21320_cov_9.0000_14	EGM_E44_sbin_12	plm_arg ; ARGfam; resfam; SARG	beta-lactam	beta-lactam	0.995789	Transpeptidase; Transpeptidase; penA_train_msa; NA	NA	beta-lactam	beta_lactam;penA_train_msa	Transpeptidase	Transpeptidase	beta_lactam;penA_train_msa	penA_train_msa	NA	NA
EGM_E44_sbin_12_k141_2083606_length_21219_cov_11.0000_3	EGM_E44_sbin_12	plm_arg ; ARGfam; resfam	aminoglycoside	aminoglycoside	0.968463	APH; APH; ; NA	NA	aminoglycoside	APH	APH	APH	NA		NA	NA
EGM_E44_sbin_12_k141_8650_length_15942_cov_10.0000_7	EGM_E44_sbin_12	plm_arg ; ARGfam; resfam; SARG	multidrug	tetracycline	0.940914	MATE_efflux; MATE_efflux; mdtK_train_msa; NA	NA	multidrug	multidrug;mdtK_train_msa	MATE_efflux	MATE_efflux	multidrug;mdtK_train_msa	mdtK_train_msa	NA	NA
EGM_E44_sbin_12_k141_1746088_length_7715_cov_9.0000_1	EGM_E44_sbin_12	plm_arg ; ARGfam; SARG; SARG_blast	bacitracin	peptide	0.99935	BacA; NA; bacA_train_msa; bacA	NA	bacitracin	bacitracin;bacA_train_msa	BacA	NA	bacitracin;bacA_train_msa	bacA_train_msa	bacitracin	bacA
EGM_E44_sbin_13_k141_1204997_length_8274_cov_5.0000_2	EGM_E44_sbin_13	plm_arg ; ARGfam; resfam	beta-lactam	beta-lactam	0.877961	Lactamase_B; Lactamase_B; ; NA	NA	beta-lactam	Lactamase_B	Lactamase_B	Lactamase_B	NA		NA	NA
EGM_E44_sbin_13_k141_1230025_length_4017_cov_4.0000_3	EGM_E44_sbin_13	plm_arg ; ARGfam; resfam; SARG_blast	tetracenomycin_C	tetracycline	0.992299	MFS_1; MFS_1; ; tcmA	NA	multidrug	MFS_1	MFS_1	MFS_1	NA		tetracenomycin_C	tcmA
HY4_cobin_57_k127_1279000_length_5596_cov_18.3719_2	HY4_cobin_57	plm_arg ; SARG; SARG_blast	MLS	macrolide	0.996501	NA; NA; macA_train_msa; macA	NA	MLS	macrolide_lincosamide_streptogramin;macA_train_msa	NA	NA	macrolide_lincosamide_streptogramin;macA_train_msa	macA_train_msa	MLS	macA
HY4_cobin_75_k127_6805196_length_1092_cov_4.0000_1	HY4_cobin_75	plm_arg ; SARG_blast	MLS	macrolide	0.986976	NA; NA; NA; macA	NA	NA	NA	NA	NA	NA	NA	MLS	macA
EGM_E44_sbin_15_k141_1023582_length_29947_cov_8.0000_27	EGM_E44_sbin_15	plm_arg ; ARGfam; resfam; SARG_blast	multidrug	tetracycline	0.999509	MFS_1; MFS_1; ; Other_major_facilitator_superfamily_transporter	NA	multidrug	MFS_1	MFS_1	MFS_1	NA		multidrug	Other_major_facilitator_superfamily_transporter
EGM_E44_sbin_15_k141_1545871_length_8802_cov_7.0000_7	EGM_E44_sbin_15	plm_arg ; ARGfam; resfam; SARG_blast	multidrug	sulfone	0.992827	MFS_1; MFS_1; ; Other_major_facilitator_superfamily_transporter	NA	multidrug	MFS_1	MFS_1	MFS_1	NA		multidrug	Other_major_facilitator_superfamily_transporter
HY4_GA-7_sbin_3_k141_161141_length_3168_cov_3.1437_3	HY4_GA-7_sbin_3	plm_arg ; SARG; SARG_blast	MLS	macrolide	0.997569	NA; NA; macA_train_msa; macA	NA	MLS	macrolide_lincosamide_streptogramin;macA_train_msa	NA	NA	macrolide_lincosamide_streptogramin;macA_train_msa	macA_train_msa	MLS	macA
EGM_E44_sbin_15_k141_1847922_length_6511_cov_6.0000_5	EGM_E44_sbin_15	plm_arg ; SARG_blast	sulfonamide	sulfonamide	0.993682	NA; NA; NA; sul4	NA	NA	NA	NA	NA	NA	NA	sulfonamide	sul4
EGM_E44_sbin_17_k141_452944_length_10970_cov_7.7824_12	EGM_E44_sbin_17	plm_arg ; SARG_blast	sulfonamide	sulfonamide	0.989474	NA; NA; NA; sul4	NA	NA	NA	NA	NA	NA	NA	sulfonamide	sul4
EGM_E44_sbin_17_k141_728394_length_2020_cov_4.5253_1	EGM_E44_sbin_17	plm_arg ; SARG_blast	beta-lactam	beta-lactam	0.939484	NA; NA; NA; GOB	NA	NA	NA	NA	NA	NA	NA	beta-lactam	GOB
EGM_E44_sbin_1_k141_250118_length_86971_cov_8.4145_92	EGM_E44_sbin_1	plm_arg ; ARGfam; resfam; SARG	beta-lactam	beta-lactam	0.883636	Transpeptidase; Transpeptidase; penA_train_msa; NA	NA	beta-lactam	beta_lactam;penA_train_msa	Transpeptidase	Transpeptidase	beta_lactam;penA_train_msa	penA_train_msa	NA	NA
EGM_E44_sbin_1_k141_1665769_length_80477_cov_9.1705_59	EGM_E44_sbin_1	plm_arg ; ARGfam; resfam; SARG	beta-lactam	beta-lactam	0.89821	Transpeptidase; Transpeptidase; PBP_1A_train_msa; NA	NA	beta-lactam	beta_lactam;PBP_1A_train_msa	Transpeptidase	Transpeptidase	beta_lactam;PBP_1A_train_msa	PBP_1A_train_msa	NA	NA
EGM_E44_sbin_21_k141_734692_length_41531_cov_7.0000_12	EGM_E44_sbin_21	plm_arg ; ARGfam; resfam	beta-lactam	beta-lactam	0.916296	Beta-lactamase; Beta-lactamase; ; NA	NA	beta-lactam	Beta-lactamase	Beta-lactamase	Beta-lactamase	NA		NA	NA
EGM_E44_sbin_21_k141_1225917_length_31563_cov_9.0000_9	EGM_E44_sbin_21	plm_arg ; SARG_blast	sulfonamide	sulfonamide	0.926913	NA; NA; NA; sul4	NA	NA	NA	NA	NA	NA	NA	sulfonamide	sul4
EGM_E44_sbin_21_k141_335160_length_29600_cov_8.0000_10	EGM_E44_sbin_21	plm_arg ; SARG_blast	novobiocin	sulfone	0.993395	NA; NA; NA; novA	NA	NA	NA	NA	NA	NA	NA	novobiocin	novA
EGM_E44_sbin_21_k141_570738_length_15639_cov_7.0000_11	EGM_E44_sbin_21	plm_arg ; ARGfam; resfam; SARG_blast	multidrug	tetracycline	0.994491	MFS_1; MFS_1; ; Other_major_facilitator_superfamily_transporter	NA	multidrug	MFS_1	MFS_1	MFS_1	NA		multidrug	Other_major_facilitator_superfamily_transporter
EGM_E44_sbin_21_k141_1665894_length_14600_cov_6.0000_20	EGM_E44_sbin_21	plm_arg ; ARGfam; resfam	multidrug	sulfone	0.994239	MFS_1; MFS_1; ; NA	NA	multidrug	MFS_1	MFS_1	MFS_1	NA		NA	NA
EGM_E44_sbin_21_k141_1601744_length_13377_cov_5.8956_2	EGM_E44_sbin_21	plm_arg ; ARGfam; resfam	beta-lactam	beta-lactam	0.882623	Lactamase_B; Lactamase_B; ; NA	NA	beta-lactam	Lactamase_B	Lactamase_B	Lactamase_B	NA		NA	NA
EGM_E44_sbin_21_k141_1052244_length_12444_cov_7.7381_11	EGM_E44_sbin_21	plm_arg ; ARGfam; resfam	beta-lactam	beta-lactam	0.911374	Lactamase_B; Lactamase_B; ; NA	NA	beta-lactam	Lactamase_B	Lactamase_B	Lactamase_B	NA		NA	NA
EGM_E44_sbin_21_k141_409741_length_12093_cov_6.0000_3	EGM_E44_sbin_21	plm_arg ; ARGfam; resfam	beta-lactam	beta-lactam	0.95954	Beta-lactamase; Beta-lactamase; ; NA	NA	beta-lactam	Beta-lactamase	Beta-lactamase	Beta-lactamase	NA		NA	NA
HY4_GJ-DNA-10_sbin_27_k141_1894410_length_1778_cov_3.0000_1	HY4_GJ-DNA-10_sbin_27	plm_arg ; SARG_blast	MLS	macrolide	0.992741	NA; NA; NA; macA	NA	NA	NA	NA	NA	NA	NA	MLS	macA
EGM_E44_sbin_21_k141_1451568_length_10211_cov_6.0000_5	EGM_E44_sbin_21	plm_arg ; ARGfam; resfam	beta-lactam	beta-lactam	0.983262	Beta-lactamase; Beta-lactamase; ; NA	NA	beta-lactam	Beta-lactamase	Beta-lactamase	Beta-lactamase	NA		NA	NA
EGM_E44_sbin_22_k141_78946_length_29749_cov_7.0000_2	EGM_E44_sbin_22	plm_arg ; SARG_blast	tetracycline	tetracycline	0.98929	NA; NA; NA; tetB(P)	NA	NA	NA	NA	NA	NA	NA	tetracycline	tetB(P)
EGM_E44_sbin_22_k141_533504_length_7032_cov_7.0000_2	EGM_E44_sbin_22	plm_arg ; SARG	MLS	lincosamide;macrolide;streptogramin	0.95012	NA; NA; kasugamycin_resistance_protein_ksgA_train_msa; NA	NA	kasugamycin	kasugamycin;kasugamycin_resistance_protein_ksgA_train_msa	NA	NA	kasugamycin;kasugamycin_resistance_protein_ksgA_train_msa	kasugamycin_resistance_protein_ksgA_train_msa	NA	NA
EGM_E44_sbin_23_k141_1780802_length_6493_cov_10.5734_7	EGM_E44_sbin_23	plm_arg ; ARGfam; resfam; SARG_blast	quinolone	fluoroquinolone	0.998532	MFS_1; MFS_1; ; norA	NA	multidrug	MFS_1	MFS_1	MFS_1	NA		quinolone	norA
EGM_E44_sbin_25_k141_565621_length_24922_cov_55.0456_11	EGM_E44_sbin_25	plm_arg ; ARGfam; resfam	beta-lactam	beta-lactam	0.983042	Lactamase_B; Lactamase_B; ; NA	NA	beta-lactam	Lactamase_B	Lactamase_B	Lactamase_B	NA		NA	NA
EGM_E44_sbin_25_k141_97036_length_8850_cov_63.5064_4	EGM_E44_sbin_25	plm_arg ; ARGfam; resfam; SARG_blast	multidrug	macrolide	0.994294	MFS_1; MFS_1; ; mefF	NA	multidrug	MFS_1	MFS_1	MFS_1	NA		multidrug	mefF
EGM_E44_sbin_25_k141_662283_length_6236_cov_34.6543_6	EGM_E44_sbin_25	plm_arg ; ARGfam	aminoglycoside	aminoglycoside	0.99346	Adenyl_transf; NA; ; NA	NA	aminoglycoside	Adenyl_transf	Adenyl_transf	NA	NA		NA	NA
EGM_E44_sbin_26_k141_1964899_length_2157_cov_6.0000_2	EGM_E44_sbin_26	plm_arg ; ARGfam; SARG; SARG_blast	bacitracin	peptide	0.993416	BacA; NA; bacA_train_msa; bacA	NA	bacitracin	bacitracin;bacA_train_msa	BacA	NA	bacitracin;bacA_train_msa	bacA_train_msa	bacitracin	bacA
HY4_GJ-DNA-11_sbin_8_k141_812019_length_5507_cov_4.0000_5	HY4_GJ-DNA-11_sbin_8	plm_arg ; SARG; SARG_blast	MLS	macrolide	0.996744	NA; NA; macA_train_msa; macA	NA	MLS	macrolide_lincosamide_streptogramin;macA_train_msa	NA	NA	macrolide_lincosamide_streptogramin;macA_train_msa	macA_train_msa	MLS	macA
JL_cobin_1_k127_4272467_length_1539_cov_7.0000_3	JL_cobin_1	plm_arg ; SARG_blast	MLS	macrolide	0.985979	NA; NA; NA; macA	NA	NA	NA	NA	NA	NA	NA	MLS	macA
EGM_E44_sbin_27_k141_1465489_length_3424_cov_54.9412_5	EGM_E44_sbin_27	plm_arg ; ARGfam; resfam; SARG	beta-lactam	beta-lactam	0.895679	Transpeptidase; Transpeptidase; penA_train_msa; NA	NA	beta-lactam	beta_lactam;penA_train_msa	Transpeptidase	Transpeptidase	beta_lactam;penA_train_msa	penA_train_msa	NA	NA
EGM_E44_sbin_30_k141_64009_length_65188_cov_9.4895_11	EGM_E44_sbin_30	plm_arg ; ARGfam; resfam; SARG	beta-lactam	beta-lactam	0.918994	Transpeptidase; Transpeptidase; PBP_1A_train_msa; NA	NA	beta-lactam	beta_lactam;PBP_1A_train_msa	Transpeptidase	Transpeptidase	beta_lactam;PBP_1A_train_msa	PBP_1A_train_msa	NA	NA
JL_cobin_3_k127_15062097_length_5805_cov_12.4058_5	JL_cobin_3	plm_arg ; SARG; SARG_blast	MLS	macrolide	0.999898	NA; NA; macA_train_msa; macA	NA	MLS	macrolide_lincosamide_streptogramin;macA_train_msa	NA	NA	macrolide_lincosamide_streptogramin;macA_train_msa	macA_train_msa	MLS	macA
EGM_E44_sbin_30_k141_284317_length_51188_cov_8.0500_46	EGM_E44_sbin_30	plm_arg ; SARG	MLS	macrolide	0.998898	NA; NA; macA_train_msa; NA	NA	MLS	macrolide_lincosamide_streptogramin;macA_train_msa	NA	NA	macrolide_lincosamide_streptogramin;macA_train_msa	macA_train_msa	NA	NA
LS6027_0.16_sbin_11_k141_398110_length_11270_cov_9.8213_9	LS6027_0.16_sbin_11	plm_arg ; SARG; SARG_blast	MLS	macrolide	0.999316	NA; NA; macA_train_msa; macA	NA	MLS	macrolide_lincosamide_streptogramin;macA_train_msa	NA	NA	macrolide_lincosamide_streptogramin;macA_train_msa	macA_train_msa	MLS	macA
EGM_E44_sbin_30_k141_1764456_length_38599_cov_8.7851_24	EGM_E44_sbin_30	plm_arg ; ARGfam; resfam; SARG	beta-lactam	beta-lactam	0.925306	Transpeptidase; Transpeptidase; PBP_2X_train_msa; NA	NA	beta-lactam	beta_lactam;PBP_2X_train_msa	Transpeptidase	Transpeptidase	beta_lactam;PBP_2X_train_msa	PBP_2X_train_msa	NA	NA
EGM_E44_sbin_30_k141_1651362_length_35583_cov_8.5641_2	EGM_E44_sbin_30	plm_arg ; ARGfam; resfam; SARG	beta-lactam	beta-lactam	0.886911	Transpeptidase; Transpeptidase; penA_train_msa; NA	NA	beta-lactam	beta_lactam;penA_train_msa	Transpeptidase	Transpeptidase	beta_lactam;penA_train_msa	penA_train_msa	NA	NA
EGM_E44_sbin_30_k141_1211327_length_28432_cov_8.5409_17	EGM_E44_sbin_30	plm_arg ; ARGfam; resfam	beta-lactam	beta-lactam	0.982721	Beta-lactamase; Beta-lactamase; ; NA	NA	beta-lactam	Beta-lactamase	Beta-lactamase	Beta-lactamase	NA		NA	NA
EGM_E44_sbin_30_k141_764189_length_20446_cov_7.9284_22	EGM_E44_sbin_30	plm_arg ; ARGfam; resfam	multidrug	tetracycline	0.904069	ACR_tran; ACR_tran; ; NA	NA	multidrug	ACR_tran	ACR_tran	ACR_tran	NA		NA	NA
EGM_E44_sbin_30_k141_1885956_length_19931_cov_8.0000_3	EGM_E44_sbin_30	plm_arg ; SARG_blast	multidrug	fluoroquinolone	0.996751	NA; NA; NA; mepA	NA	NA	NA	NA	NA	NA	NA	multidrug	mepA
EGM_E44_sbin_30_k141_1885956_length_19931_cov_8.0000_12	EGM_E44_sbin_30	plm_arg ; SARG; ; SARG_blast	polymyxin	peptide	0.951522	NA; NA; arnA_train_msa; pmrF	NA	polymyxin	polymyxin;arnA_train_msa	NA	NA	polymyxin;arnA_train_msa	arnA_train_msa	polymyxin	pmrF
EGM_E44_sbin_30_k141_667393_length_5597_cov_6.8988_1	EGM_E44_sbin_30	plm_arg ; ARGfam; SARG; SARG_blast	bacitracin	peptide	0.999936	BacA; NA; bacA_train_msa; bacA	NA	bacitracin	bacitracin;bacA_train_msa	BacA	NA	bacitracin;bacA_train_msa	bacA_train_msa	bacitracin	bacA
EGM_E44_sbin_31_k141_1425830_length_13184_cov_5.0198_13	EGM_E44_sbin_31	plm_arg ; ARGfam; resfam	multidrug	tetracycline	0.980764	ACR_tran; ACR_tran; ; NA	NA	multidrug	ACR_tran	ACR_tran	ACR_tran	NA		NA	NA
LS6027_0.16_sbin_22_k141_11916_length_26530_cov_12.0000_5	LS6027_0.16_sbin_22	plm_arg ; SARG; SARG_blast	MLS	macrolide	0.999883	NA; NA; macA_train_msa; macA	NA	MLS	macrolide_lincosamide_streptogramin;macA_train_msa	NA	NA	macrolide_lincosamide_streptogramin;macA_train_msa	macA_train_msa	MLS	macA
EGM_E44_sbin_31_k141_368570_length_5372_cov_5.0000_2	EGM_E44_sbin_31	plm_arg ; SARG; ; SARG_blast	polymyxin	peptide	0.888989	NA; NA; arnA_train_msa; pmrF	NA	polymyxin	polymyxin;arnA_train_msa	NA	NA	polymyxin;arnA_train_msa	arnA_train_msa	polymyxin	pmrF
EGM_E44_sbin_31_k141_53706_length_5093_cov_6.0000_3	EGM_E44_sbin_31	plm_arg ; ARGfam; resfam	beta-lactam	beta-lactam	0.838958	Lactamase_B; Lactamase_B; ; NA	NA	beta-lactam	Lactamase_B	Lactamase_B	Lactamase_B	NA		NA	NA
EGM_E44_sbin_31_k141_228275_length_4598_cov_6.7243_1	EGM_E44_sbin_31	plm_arg ; ARGfam; resfam	beta-lactam	beta-lactam	0.980691	Beta-lactamase; Beta-lactamase; ; NA	NA	beta-lactam	Beta-lactamase	Beta-lactamase	Beta-lactamase	NA		NA	NA
EGM_E44_sbin_31_k141_579916_length_4471_cov_5.0000_3	EGM_E44_sbin_31	plm_arg ; ARGfam; resfam; SARG	beta-lactam	beta-lactam	0.980201	Transpeptidase; Transpeptidase; PBP_1A_train_msa; NA	NA	beta-lactam	beta_lactam;PBP_1A_train_msa	Transpeptidase	Transpeptidase	beta_lactam;PBP_1A_train_msa	PBP_1A_train_msa	NA	NA
EGM_E44_sbin_31_k141_1693581_length_2630_cov_4.0000_3	EGM_E44_sbin_31	plm_arg ; SARG	MLS	macrolide	0.998501	NA; NA; macA_train_msa; NA	NA	MLS	macrolide_lincosamide_streptogramin;macA_train_msa	NA	NA	macrolide_lincosamide_streptogramin;macA_train_msa	macA_train_msa	NA	NA
LS6027_0.16_sbin_4_k141_380865_length_2863_cov_8.0029_2	LS6027_0.16_sbin_4	plm_arg ; SARG; SARG_blast	MLS	macrolide	0.999738	NA; NA; macA_train_msa; macA	NA	MLS	macrolide_lincosamide_streptogramin;macA_train_msa	NA	NA	macrolide_lincosamide_streptogramin;macA_train_msa	macA_train_msa	MLS	macA
LS6045_0.21_sbin_29_k141_778249_length_2721_cov_4.0000_1	LS6045_0.21_sbin_29	plm_arg ; SARG_blast	MLS	macrolide;tetracycline	0.998362	NA; NA; NA; macA	NA	NA	NA	NA	NA	NA	NA	MLS	macA
EGM_E44_sbin_32_k141_1752244_length_8575_cov_30.5702_9	EGM_E44_sbin_32	plm_arg ; SARG_blast	vancomycin	glycopeptide	0.878992	NA; NA; NA; vanB	NA	NA	NA	NA	NA	NA	NA	vancomycin	vanB
EGM_E44_sbin_35_k141_1458032_length_7277_cov_4.0000_5	EGM_E44_sbin_35	plm_arg ; SARG_blast	polymyxin	peptide	0.915604	NA; NA; NA; pmrF	NA	NA	NA	NA	NA	NA	NA	polymyxin	pmrF
EGM_E44_sbin_35_k141_1604705_length_5450_cov_4.0000_5	EGM_E44_sbin_35	plm_arg ; ARGfam; SARG; SARG_blast	bacitracin	peptide	0.995938	BacA; NA; bacA_train_msa; bacA	NA	bacitracin	bacitracin;bacA_train_msa	BacA	NA	bacitracin;bacA_train_msa	bacA_train_msa	bacitracin	bacA
EGM_E44_sbin_38_k141_280418_length_11904_cov_7.0000_1	EGM_E44_sbin_38	plm_arg ; ARGfam; resfam	beta-lactam	beta-lactam	0.995548	Transpeptidase; Transpeptidase; ; NA	NA	beta-lactam	Transpeptidase	Transpeptidase	Transpeptidase	NA		NA	NA
EGM_E44_sbin_38_k141_468849_length_11279_cov_7.0000_11	EGM_E44_sbin_38	plm_arg ; ARGfam; resfam; SARG_blast	trimethoprim	diaminopyrimidine	0.995145	DHFR_1; DHFR_1; ; dfrA3	NA	trimethoprim	DHFR_1	DHFR_1	DHFR_1	NA		trimethoprim	dfrA3
EGM_E44_sbin_38_k141_595909_length_6227_cov_6.0000_3	EGM_E44_sbin_38	plm_arg ; ARGfam; SARG; SARG_blast	bacitracin	peptide	0.999686	BacA; NA; bacA_train_msa; bacA	NA	bacitracin	bacitracin;bacA_train_msa	BacA	NA	bacitracin;bacA_train_msa	bacA_train_msa	bacitracin	bacA
LS6045_0.21_sbin_45_k141_946413_length_10807_cov_7.0000_7	LS6045_0.21_sbin_45	plm_arg ; SARG; SARG_blast	MLS	macrolide	0.999896	NA; NA; macA_train_msa; macA	NA	MLS	macrolide_lincosamide_streptogramin;macA_train_msa	NA	NA	macrolide_lincosamide_streptogramin;macA_train_msa	macA_train_msa	MLS	macA
LS_cobin_13_k127_2819337_length_2710_cov_7.0000_2	LS_cobin_13	plm_arg ; SARG; SARG_blast	MLS	macrolide	0.99978	NA; NA; macA_train_msa; macA	NA	MLS	macrolide_lincosamide_streptogramin;macA_train_msa	NA	NA	macrolide_lincosamide_streptogramin;macA_train_msa	macA_train_msa	MLS	macA
EGM_E44_sbin_38_k141_1609639_length_5413_cov_5.0000_6	EGM_E44_sbin_38	plm_arg ; SARG_blast	bacitracin	peptide	0.95069	NA; NA; NA; bcrA	NA	NA	NA	NA	NA	NA	NA	bacitracin	bcrA
LS_cobin_23_k127_648143_length_14373_cov_9.9992_2	LS_cobin_23	plm_arg ; SARG; SARG_blast	MLS	macrolide	0.998244	NA; NA; macA_train_msa; macA	NA	MLS	macrolide_lincosamide_streptogramin;macA_train_msa	NA	NA	macrolide_lincosamide_streptogramin;macA_train_msa	macA_train_msa	MLS	macA
EGM_E44_sbin_38_k141_1965107_length_5213_cov_4.6011_1	EGM_E44_sbin_38	plm_arg ; ARGfam; resfam	aminoglycoside	aminoglycoside	0.989233	Antibiotic_NAT; Antibiotic_NAT; ; NA	NA	aminoglycoside	Antibiotic_NAT	Antibiotic_NAT	Antibiotic_NAT	NA		NA	NA
EGM_E44_sbin_38_k141_1529215_length_5132_cov_6.0000_3	EGM_E44_sbin_38	plm_arg ; ARGfam; resfam; SARG_blast	MLS	macrolide	0.995942	MFS_1; MFS_1; ; mel	NA	multidrug	MFS_1	MFS_1	MFS_1	NA		MLS	mel
EGM_E44_sbin_38_k141_79733_length_4852_cov_6.0000_4	EGM_E44_sbin_38	plm_arg ; ARGfam; resfam	beta-lactam	beta-lactam	0.954144	Beta-lactamase; Beta-lactamase; ; NA	NA	beta-lactam	Beta-lactamase	Beta-lactamase	Beta-lactamase	NA		NA	NA
EGM_E44_sbin_38_k141_1774286_length_4391_cov_5.0000_5	EGM_E44_sbin_38	plm_arg ; ARGfam; resfam	beta-lactam	beta-lactam	0.994854	Beta-lactamase; Beta-lactamase; ; NA	NA	beta-lactam	Beta-lactamase	Beta-lactamase	Beta-lactamase	NA		NA	NA
EGM_E44_sbin_38_k141_727829_length_4175_cov_5.0000_3	EGM_E44_sbin_38	plm_arg ; ARGfam; resfam; SARG_blast	chloramphenicol	phenicol	0.992428	CAT; CAT; ; catI	NA	chloramphenicol	CAT	CAT	CAT	NA		chloramphenicol	catI
EGM_E44_sbin_38_k141_2100962_length_4101_cov_6.0000_4	EGM_E44_sbin_38	plm_arg ; ARGfam; resfam	beta-lactam	beta-lactam	0.995525	Transpeptidase; Transpeptidase; ; NA	NA	beta-lactam	Transpeptidase	Transpeptidase	Transpeptidase	NA		NA	NA
LS_cobin_35_k127_484550_length_3804_cov_5.0000_5	LS_cobin_35	plm_arg ; SARG_blast	MLS	macrolide	0.980613	NA; NA; NA; macA	NA	NA	NA	NA	NA	NA	NA	MLS	macA
LS_cobin_53_k127_3025623_length_12648_cov_10.0000_1	LS_cobin_53	plm_arg ; SARG_blast	MLS	macrolide	0.999147	NA; NA; NA; macA	NA	NA	NA	NA	NA	NA	NA	MLS	macA
EGM_E44_sbin_38_k141_1230771_length_2490_cov_7.0000_2	EGM_E44_sbin_38	plm_arg ; SARG_blast	sulfonamide	sulfonamide	0.949406	NA; NA; NA; sul4	NA	NA	NA	NA	NA	NA	NA	sulfonamide	sul4
EGM_E44_sbin_38_k141_2107260_length_1908_cov_5.0000_1	EGM_E44_sbin_38	plm_arg ; ARGfam; resfam; SARG_blast	multidrug	tetracycline	0.998243	MFS_1; MFS_1; ; pmrA	NA	multidrug	MFS_1	MFS_1	MFS_1	NA		multidrug	pmrA
EGM_E44_sbin_39_k141_2102914_length_66263_cov_8.5013_5	EGM_E44_sbin_39	plm_arg ; ARGfam; resfam; SARG	beta-lactam	beta-lactam	0.99333	Transpeptidase; Transpeptidase; penA_train_msa; NA	NA	beta-lactam	beta_lactam;penA_train_msa	Transpeptidase	Transpeptidase	beta_lactam;penA_train_msa	penA_train_msa	NA	NA
EGM_E44_sbin_39_k141_607529_length_25492_cov_6.9603_15	EGM_E44_sbin_39	plm_arg ; ARGfam; resfam; SARG	multidrug	tetracycline	0.95846	MATE_efflux; MATE_efflux; mdtK_train_msa; NA	NA	multidrug	multidrug;mdtK_train_msa	MATE_efflux	MATE_efflux	multidrug;mdtK_train_msa	mdtK_train_msa	NA	NA
EGM_E44_sbin_39_k141_475101_length_18580_cov_7.7196_12	EGM_E44_sbin_39	plm_arg ; SARG_blast	sulfonamide	sulfonamide	0.995212	NA; NA; NA; sul4	NA	NA	NA	NA	NA	NA	NA	sulfonamide	sul4
EGM_E44_sbin_39_k141_658883_length_6553_cov_7.8504_1	EGM_E44_sbin_39	plm_arg ; ARGfam; resfam	multidrug	tetracycline	0.910229	ACR_tran; ACR_tran; ; NA	NA	multidrug	ACR_tran	ACR_tran	ACR_tran	NA		NA	NA
EGM_E44_sbin_39_k141_658883_length_6553_cov_7.8504_3	EGM_E44_sbin_39	plm_arg ; SARG_blast	multidrug	tetracycline	0.997601	NA; NA; NA; opcM	NA	NA	NA	NA	NA	NA	NA	multidrug	opcM
EGM_E44_sbin_40_k141_1376490_length_2871_cov_7.0000_4	EGM_E44_sbin_40	plm_arg ; ARGfam; SARG; SARG_blast	bacitracin	peptide	0.999465	BacA; NA; bacA_train_msa; bacA	NA	bacitracin	bacitracin;bacA_train_msa	BacA	NA	bacitracin;bacA_train_msa	bacA_train_msa	bacitracin	bacA
EGM_E44_sbin_40_k141_548854_length_2833_cov_6.0000_2	EGM_E44_sbin_40	plm_arg ; ARGfam; resfam; SARG	beta-lactam	beta-lactam	0.983987	Transpeptidase; Transpeptidase; PBP_2X_train_msa; NA	NA	beta-lactam	beta_lactam;PBP_2X_train_msa	Transpeptidase	Transpeptidase	beta_lactam;PBP_2X_train_msa	PBP_2X_train_msa	NA	NA
EGM_E44_sbin_40_k141_259480_length_2307_cov_3.8033_1	EGM_E44_sbin_40	plm_arg ; ARGfam; resfam; SARG	beta-lactam	beta-lactam	0.93839	Transpeptidase; Transpeptidase; penA_train_msa; NA	NA	beta-lactam	beta_lactam;penA_train_msa	Transpeptidase	Transpeptidase	beta_lactam;penA_train_msa	penA_train_msa	NA	NA
EGM_E44_sbin_43_k141_838003_length_83315_cov_9.0000_80	EGM_E44_sbin_43	plm_arg ; ARGfam; resfam; SARG	beta-lactam	beta-lactam	0.97567	Transpeptidase; Transpeptidase; penA_train_msa; NA	NA	beta-lactam	beta_lactam;penA_train_msa	Transpeptidase	Transpeptidase	beta_lactam;penA_train_msa	penA_train_msa	NA	NA
LS_cobin_54_k127_3563418_length_2324_cov_8.0000_1	LS_cobin_54	plm_arg ; SARG; SARG_blast	MLS	macrolide	0.999559	NA; NA; macA_train_msa; macA	NA	MLS	macrolide_lincosamide_streptogramin;macA_train_msa	NA	NA	macrolide_lincosamide_streptogramin;macA_train_msa	macA_train_msa	MLS	macA
EGM_E44_sbin_43_k141_1268614_length_78332_cov_9.0000_7	EGM_E44_sbin_43	plm_arg ; SARG	MLS	macrolide	0.999539	NA; NA; macA_train_msa; NA	NA	MLS	macrolide_lincosamide_streptogramin;macA_train_msa	NA	NA	macrolide_lincosamide_streptogramin;macA_train_msa	macA_train_msa	NA	NA
EGM_E44_sbin_43_k141_1268614_length_78332_cov_9.0000_25	EGM_E44_sbin_43	plm_arg ; ARGfam; resfam	beta-lactam	beta-lactam	0.989935	Beta-lactamase; Beta-lactamase; ; NA	NA	beta-lactam	Beta-lactamase	Beta-lactamase	Beta-lactamase	NA		NA	NA
EGM_E44_sbin_43_k141_124509_length_63426_cov_9.0000_4	EGM_E44_sbin_43	plm_arg ; ARGfam; resfam; SARG	multidrug	tetracycline	0.993123	MATE_efflux; MATE_efflux; mepA_train_msa; NA	NA	multidrug	multidrug;mepA_train_msa	MATE_efflux	MATE_efflux	multidrug;mepA_train_msa	mepA_train_msa	NA	NA
EGM_E44_sbin_43_k141_1523195_length_62700_cov_8.9972_54	EGM_E44_sbin_43	plm_arg ; ARGfam; resfam	beta-lactam	beta-lactam	0.903849	Transpeptidase; Transpeptidase; ; NA	NA	beta-lactam	Transpeptidase	Transpeptidase	Transpeptidase	NA		NA	NA
EGM_E44_sbin_43_k141_2111176_length_54038_cov_9.0000_29	EGM_E44_sbin_43	plm_arg ; ARGfam; resfam; SARG	beta-lactam	beta-lactam	0.803403	Transpeptidase; Transpeptidase; PBP_1A_train_msa; NA	NA	beta-lactam	beta_lactam;PBP_1A_train_msa	Transpeptidase	Transpeptidase	beta_lactam;PBP_1A_train_msa	PBP_1A_train_msa	NA	NA
EGM_E44_sbin_43_k141_819750_length_52746_cov_9.0000_47	EGM_E44_sbin_43	plm_arg ; ARGfam; SARG; SARG_blast	bacitracin	peptide	0.986012	BacA; NA; bacA_train_msa; bacA	NA	bacitracin	bacitracin;bacA_train_msa	BacA	NA	bacitracin;bacA_train_msa	bacA_train_msa	bacitracin	bacA
EGM_E44_sbin_43_k141_1946556_length_10633_cov_9.0857_5	EGM_E44_sbin_43	plm_arg ; ARGfam; resfam; SARG; SARG_blast	MLS	lincosamide;macrolide;streptogramin	0.840096	ABC_tran; ABC_tran; macB_train_msa; vga(A)	NA	multidrug	macrolide_lincosamide_streptogramin;macB_train_msa	ABC_tran	ABC_tran	macrolide_lincosamide_streptogramin;macB_train_msa	macB_train_msa	MLS	vga(A)
EGM_E44_sbin_46_k141_2072425_length_5235_cov_4.0000_1	EGM_E44_sbin_46	plm_arg ; ARGfam; resfam; SARG_blast	multidrug	tetracycline	0.924443	ACR_tran; ACR_tran; ; MuxB	NA	multidrug	ACR_tran	ACR_tran	ACR_tran	NA		multidrug	MuxB
LS_cobin_71_k127_501970_length_3768_cov_11.0000_4	LS_cobin_71	plm_arg ; SARG_blast	MLS	macrolide	0.999089	NA; NA; NA; macA	NA	NA	NA	NA	NA	NA	NA	MLS	macA
EGM_E44_sbin_47_k141_2174762_length_113163_cov_13.0181_62	EGM_E44_sbin_47	plm_arg ; ARGfam; resfam; SARG	beta-lactam	beta-lactam	0.968485	Transpeptidase; Transpeptidase; penA_train_msa; NA	NA	beta-lactam	beta_lactam;penA_train_msa	Transpeptidase	Transpeptidase	beta_lactam;penA_train_msa	penA_train_msa	NA	NA
EGM_E44_sbin_47_k141_2095275_length_72454_cov_13.5783_54	EGM_E44_sbin_47	plm_arg ; ARGfam; resfam	aminoglycoside	aminoglycoside	0.977311	APH; APH; ; NA	NA	aminoglycoside	APH	APH	APH	NA		NA	NA
EGM_E44_sbin_47_k141_651774_length_67352_cov_14.9908_4	EGM_E44_sbin_47	plm_arg ; ARGfam; resfam; SARG	beta-lactam	beta-lactam	0.913191	Transpeptidase; Transpeptidase; PBP_1A_train_msa; NA	NA	beta-lactam	beta_lactam;PBP_1A_train_msa	Transpeptidase	Transpeptidase	beta_lactam;PBP_1A_train_msa	PBP_1A_train_msa	NA	NA
EGM_E44_sbin_47_k141_1504902_length_65006_cov_13.6672_2	EGM_E44_sbin_47	plm_arg ; SARG; ; SARG_blast	polymyxin	peptide	0.982591	NA; NA; arnA_train_msa; arnA	NA	polymyxin	polymyxin;arnA_train_msa	NA	NA	polymyxin;arnA_train_msa	arnA_train_msa	polymyxin	arnA
EGM_E44_sbin_47_k141_1917244_length_62648_cov_14.1539_29	EGM_E44_sbin_47	plm_arg ; ARGfam; SARG; SARG_blast	bacitracin	peptide	0.999175	BacA; NA; bacA_train_msa; bacA	NA	bacitracin	bacitracin;bacA_train_msa	BacA	NA	bacitracin;bacA_train_msa	bacA_train_msa	bacitracin	bacA
EGM_E44_sbin_47_k141_1013489_length_55186_cov_14.8552_21	EGM_E44_sbin_47	plm_arg ; ARGfam; resfam; SARG	beta-lactam	beta-lactam	0.852432	Transpeptidase; Transpeptidase; PBP_2X_train_msa; NA	NA	beta-lactam	beta_lactam;PBP_2X_train_msa	Transpeptidase	Transpeptidase	beta_lactam;PBP_2X_train_msa	PBP_2X_train_msa	NA	NA
EGM_E44_sbin_47_k141_1054811_length_47660_cov_12.9944_1	EGM_E44_sbin_47	plm_arg ; ARGfam; resfam	multidrug	tetracycline	0.994725	ACR_tran; ACR_tran; ; NA	NA	multidrug	ACR_tran	ACR_tran	ACR_tran	NA		NA	NA
EGM_E44_sbin_47_k141_143569_length_41075_cov_13.8517_30	EGM_E44_sbin_47	plm_arg ; ARGfam; resfam; SARG	multidrug	fluoroquinolone	0.98699	MATE_efflux; MATE_efflux; mdtK_train_msa; NA	NA	multidrug	multidrug;mdtK_train_msa	MATE_efflux	MATE_efflux	multidrug;mdtK_train_msa	mdtK_train_msa	NA	NA
EGM_E44_sbin_47_k141_953879_length_26468_cov_11.9908_15	EGM_E44_sbin_47	plm_arg ; ARGfam; resfam	multidrug	tetracycline	0.925255	MFS_1; MFS_1; ; NA	NA	multidrug	MFS_1	MFS_1	MFS_1	NA		NA	NA
EGM_E44_sbin_47_k141_925968_length_18257_cov_12.1571_13	EGM_E44_sbin_47	plm_arg ; SARG	MLS	macrolide	0.999853	NA; NA; macA_train_msa; NA	NA	MLS	macrolide_lincosamide_streptogramin;macA_train_msa	NA	NA	macrolide_lincosamide_streptogramin;macA_train_msa	macA_train_msa	NA	NA
LS_cobin_71_k127_2153448_length_2916_cov_10.8161_3	LS_cobin_71	plm_arg ; SARG_blast	MLS	macrolide	0.999469	NA; NA; NA; macA	NA	NA	NA	NA	NA	NA	NA	MLS	macA
EGM_E44_sbin_47_k141_164362_length_15905_cov_13.9373_12	EGM_E44_sbin_47	plm_arg ; ARGfam; resfam; SARG_blast	beta-lactam	beta-lactam	0.808058	Lactamase_B; Lactamase_B; ; PEDO-2	NA	beta-lactam	Lactamase_B	Lactamase_B	Lactamase_B	NA		beta-lactam	PEDO-2
EGM_E44_sbin_47_k141_1825087_length_9942_cov_14.0000_10	EGM_E44_sbin_47	plm_arg ; SARG_blast	edeine	aminoglycoside	0.903824	NA; NA; NA; EdeQ	NA	NA	NA	NA	NA	NA	NA	edeine	EdeQ
EGM_E44_sbin_48_k141_1415654_length_5821_cov_6.0000_1	EGM_E44_sbin_48	plm_arg ; ARGfam; resfam; SARG	beta-lactam	beta-lactam	0.826475	Transpeptidase; Transpeptidase; PBP_1A_train_msa; NA	NA	beta-lactam	beta_lactam;PBP_1A_train_msa	Transpeptidase	Transpeptidase	beta_lactam;PBP_1A_train_msa	PBP_1A_train_msa	NA	NA
NGM_D33_sbin_1_k141_562033_length_3238_cov_6.8579_2	NGM_D33_sbin_1	plm_arg ; SARG; SARG_blast	MLS	macrolide	0.99945	NA; NA; macA_train_msa; macA	NA	MLS	macrolide_lincosamide_streptogramin;macA_train_msa	NA	NA	macrolide_lincosamide_streptogramin;macA_train_msa	macA_train_msa	MLS	macA
EGM_E44_sbin_48_k141_1161332_length_3583_cov_5.0000_2	EGM_E44_sbin_48	plm_arg ; ARGfam; resfam; SARG	beta-lactam	beta-lactam	0.979085	Transpeptidase; Transpeptidase; penA_train_msa; NA	NA	beta-lactam	beta_lactam;penA_train_msa	Transpeptidase	Transpeptidase	beta_lactam;penA_train_msa	penA_train_msa	NA	NA
EGM_E44_sbin_48_k141_1201157_length_3241_cov_3.9381_4	EGM_E44_sbin_48	plm_arg ; ARGfam; resfam; SARG	beta-lactam	beta-lactam	0.982083	Transpeptidase; Transpeptidase; penA_train_msa; NA	NA	beta-lactam	beta_lactam;penA_train_msa	Transpeptidase	Transpeptidase	beta_lactam;penA_train_msa	penA_train_msa	NA	NA
EGM_E44_sbin_48_k141_993007_length_3183_cov_5.0000_2	EGM_E44_sbin_48	plm_arg ; ARGfam; resfam; SARG_blast	quinolone	fluoroquinolone	0.998457	MFS_1; MFS_1; ; norA	NA	multidrug	MFS_1	MFS_1	MFS_1	NA		quinolone	norA
EGM_E44_sbin_48_k141_304734_length_2508_cov_4.0000_2	EGM_E44_sbin_48	plm_arg ; ARGfam; resfam	beta-lactam	beta-lactam	0.921784	Lactamase_B; Lactamase_B; ; NA	NA	beta-lactam	Lactamase_B	Lactamase_B	Lactamase_B	NA		NA	NA
OT_A10_sbin_49_k141_5042306_length_8423_cov_8.0000_8	OT_A10_sbin_49	plm_arg ; SARG; SARG_blast	MLS	macrolide	0.999689	NA; NA; macA_train_msa; macA	NA	MLS	macrolide_lincosamide_streptogramin;macA_train_msa	NA	NA	macrolide_lincosamide_streptogramin;macA_train_msa	macA_train_msa	MLS	macA
EGM_E44_sbin_48_k141_1734204_length_2282_cov_4.0000_3	EGM_E44_sbin_48	plm_arg ; ARGfam; resfam	beta-lactam	beta-lactam	0.908024	Lactamase_B; Lactamase_B; ; NA	NA	beta-lactam	Lactamase_B	Lactamase_B	Lactamase_B	NA		NA	NA
EGM_E44_sbin_48_k141_247431_length_2049_cov_4.0000_1	EGM_E44_sbin_48	plm_arg ; ARGfam; SARG_blast	multidrug	tetracycline	0.997867	Multi_Drug_Res; NA; ; qacE	NA	multidrug	Multi_Drug_Res	Multi_Drug_Res	NA	NA		multidrug	qacE
EGM_E44_sbin_48_k141_437663_length_1254_cov_5.6541_1	EGM_E44_sbin_48	plm_arg ; ARGfam; resfam	multidrug	tetracycline	0.99112	ACR_tran; ACR_tran; ; NA	NA	multidrug	ACR_tran	ACR_tran	ACR_tran	NA		NA	NA
EGM_E44_sbin_48_k141_1687555_length_1235_cov_2.5814_1	EGM_E44_sbin_48	plm_arg ; ARGfam; resfam	beta-lactam	beta-lactam	0.821257	Beta-lactamase; Beta-lactamase; ; NA	NA	beta-lactam	Beta-lactamase	Beta-lactamase	Beta-lactamase	NA		NA	NA
EGM_E44_sbin_48_k141_1612654_length_1066_cov_4.0000_1	EGM_E44_sbin_48	plm_arg ; SARG_blast	beta-lactam	beta-lactam	0.930965	NA; NA; NA; MUS	NA	NA	NA	NA	NA	NA	NA	beta-lactam	MUS
EGM_E44_sbin_48_k141_966232_length_1007_cov_3.5289_1	EGM_E44_sbin_48	plm_arg ; ARGfam; resfam	beta-lactam	beta-lactam	0.908358	Lactamase_B; Lactamase_B; ; NA	NA	beta-lactam	Lactamase_B	Lactamase_B	Lactamase_B	NA		NA	NA
EGM_E44_sbin_55_k141_996767_length_11815_cov_10.7556_3	EGM_E44_sbin_55	plm_arg ; SARG_blast	aminoglycoside	aminoglycoside	0.88276	NA; NA; NA; AAC(3)-IV	NA	NA	NA	NA	NA	NA	NA	aminoglycoside	AAC(3)-IV
EGM_E44_sbin_55_k141_1106524_length_9563_cov_10.0628_4	EGM_E44_sbin_55	plm_arg ; SARG_blast	beta-lactam	beta-lactam	0.945405	NA; NA; NA; GOB	NA	NA	NA	NA	NA	NA	NA	beta-lactam	GOB
EGM_E44_sbin_55_k141_757750_length_6335_cov_8.3260_3	EGM_E44_sbin_55	plm_arg ; SARG_blast	multidrug	sulfone	0.985277	NA; NA; NA; efrA	NA	NA	NA	NA	NA	NA	NA	multidrug	efrA
EGM_E44_sbin_55_k141_1920154_length_5893_cov_9.1373_6	EGM_E44_sbin_55	plm_arg ; SARG_blast	MLS	macrolide	0.998255	NA; NA; NA; mel	NA	NA	NA	NA	NA	NA	NA	MLS	mel
EGM_E44_sbin_55_k141_207062_length_3575_cov_4.7638_2	EGM_E44_sbin_55	plm_arg ; SARG_blast	sulfonamide	sulfonamide	0.971204	NA; NA; NA; sul1	NA	NA	NA	NA	NA	NA	NA	sulfonamide	sul1
EGM_E44_sbin_55_k141_735556_length_2946_cov_10.9216_2	EGM_E44_sbin_55	plm_arg ; ARGfam; resfam	beta-lactam	beta-lactam	0.987911	Lactamase_B; Lactamase_B; ; NA	NA	beta-lactam	Lactamase_B	Lactamase_B	Lactamase_B	NA		NA	NA
EGM_E44_sbin_6_k141_666996_length_11689_cov_29.1902_4	EGM_E44_sbin_6	plm_arg ; SARG	MLS	macrolide	0.999236	NA; NA; macA_train_msa; NA	NA	MLS	macrolide_lincosamide_streptogramin;macA_train_msa	NA	NA	macrolide_lincosamide_streptogramin;macA_train_msa	macA_train_msa	NA	NA
OT_A10_sbin_49_k141_4315275_length_5413_cov_7.0000_1	OT_A10_sbin_49	plm_arg ; SARG; SARG_blast	MLS	macrolide	0.992753	NA; NA; macA_train_msa; macA	NA	MLS	macrolide_lincosamide_streptogramin;macA_train_msa	NA	NA	macrolide_lincosamide_streptogramin;macA_train_msa	macA_train_msa	MLS	macA
EGM_E44_sbin_6_k141_55600_length_4875_cov_30.3707_2	EGM_E44_sbin_6	plm_arg ; SARG_blast	sulfonamide	sulfonamide	0.986054	NA; NA; NA; sul4	NA	NA	NA	NA	NA	NA	NA	sulfonamide	sul4
EGM_E44_sbin_6_k141_995146_length_4241_cov_26.0215_3	EGM_E44_sbin_6	plm_arg ; ARGfam; resfam	beta-lactam	beta-lactam	0.998509	Beta-lactamase; Beta-lactamase; ; NA	NA	beta-lactam	Beta-lactamase	Beta-lactamase	Beta-lactamase	NA		NA	NA
EGM_E44_sbin_6_k141_1761493_length_3172_cov_25.5721_4	EGM_E44_sbin_6	plm_arg ; ARGfam; resfam; SARG	beta-lactam	beta-lactam	0.995746	Transpeptidase; Transpeptidase; penA_train_msa; NA	NA	beta-lactam	beta_lactam;penA_train_msa	Transpeptidase	Transpeptidase	beta_lactam;penA_train_msa	penA_train_msa	NA	NA
EGM_E44_sbin_6_k141_1986816_length_2972_cov_15.7506_1	EGM_E44_sbin_6	plm_arg ; ARGfam; resfam; SARG	beta-lactam	beta-lactam	0.969764	Transpeptidase; Transpeptidase; penA_train_msa; NA	NA	beta-lactam	beta_lactam;penA_train_msa	Transpeptidase	Transpeptidase	beta_lactam;penA_train_msa	penA_train_msa	NA	NA
OT_A1_sbin_17_k141_5693431_length_2295_cov_3.5576_2	OT_A1_sbin_17	plm_arg ; SARG; SARG_blast	MLS	macrolide	0.998353	NA; NA; macA_train_msa; macA	NA	MLS	macrolide_lincosamide_streptogramin;macA_train_msa	NA	NA	macrolide_lincosamide_streptogramin;macA_train_msa	macA_train_msa	MLS	macA
OT_A1_sbin_46_k141_3076657_length_6404_cov_4.7118_7	OT_A1_sbin_46	plm_arg ; SARG; SARG_blast	MLS	macrolide	0.99949	NA; NA; macA_train_msa; macA	NA	MLS	macrolide_lincosamide_streptogramin;macA_train_msa	NA	NA	macrolide_lincosamide_streptogramin;macA_train_msa	macA_train_msa	MLS	macA
EGM_E44_sbin_8_k141_6906_length_4377_cov_5.0000_3	EGM_E44_sbin_8	plm_arg ; ARGfam; resfam	beta-lactam	beta-lactam	0.997837	Transpeptidase; Transpeptidase; ; NA	NA	beta-lactam	Transpeptidase	Transpeptidase	Transpeptidase	NA		NA	NA
EGM_E44_sbin_8_k141_1680410_length_2790_cov_4.0000_2	EGM_E44_sbin_8	plm_arg ; ARGfam; resfam	beta-lactam	beta-lactam	0.996872	Beta-lactamase; Beta-lactamase; ; NA	NA	beta-lactam	Beta-lactamase	Beta-lactamase	Beta-lactamase	NA		NA	NA
EGM_E44_sbin_8_k141_1915070_length_2525_cov_4.0000_4	EGM_E44_sbin_8	plm_arg ; SARG_blast	sulfonamide	sulfonamide	0.961288	NA; NA; NA; sul4	NA	NA	NA	NA	NA	NA	NA	sulfonamide	sul4
EGM_E44_sbin_8_k141_1228688_length_2244_cov_3.0000_1	EGM_E44_sbin_8	plm_arg ; ARGfam; SARG; SARG_blast	bacitracin	peptide	0.99716	BacA; NA; bacA_train_msa; bacA	NA	bacitracin	bacitracin;bacA_train_msa	BacA	NA	bacitracin;bacA_train_msa	bacA_train_msa	bacitracin	bacA
EGM_E44_sbin_8_k141_1654128_length_2224_cov_4.0000_3	EGM_E44_sbin_8	plm_arg ; ARGfam; resfam	beta-lactam	beta-lactam	0.9669	Beta-lactamase; Beta-lactamase; ; NA	NA	beta-lactam	Beta-lactamase	Beta-lactamase	Beta-lactamase	NA		NA	NA
EGM_E44_sbin_8_k141_626404_length_1903_cov_4.0000_1	EGM_E44_sbin_8	plm_arg ; ARGfam; resfam; SARG_blast	multidrug	tetracycline	0.985572	ACR_tran; ACR_tran; ; MuxB	NA	multidrug	ACR_tran	ACR_tran	ACR_tran	NA		multidrug	MuxB
OT_A2_sbin_25_k141_1989025_length_1888_cov_11.5919_2	OT_A2_sbin_25	plm_arg ; SARG_blast	MLS	macrolide	0.998017	NA; NA; NA; macA	NA	NA	NA	NA	NA	NA	NA	MLS	macA
EGM_E44_sbin_8_k141_737295_length_1407_cov_3.0000_2	EGM_E44_sbin_8	plm_arg ; SARG	MLS	macrolide;streptogramin	0.808681	NA; NA; macB_train_msa; NA	NA	MLS	macrolide_lincosamide_streptogramin;macB_train_msa	NA	NA	macrolide_lincosamide_streptogramin;macB_train_msa	macB_train_msa	NA	NA
EGM_E44_sbin_8_k141_710043_length_1150_cov_2.0000_1	EGM_E44_sbin_8	plm_arg ; ARGfam; resfam	multidrug	macrolide	0.992693	MFS_1; MFS_1; ; NA	NA	multidrug	MFS_1	MFS_1	MFS_1	NA		NA	NA
OT_A2_sbin_31_k141_6951384_length_7430_cov_6.7720_7	OT_A2_sbin_31	plm_arg ; SARG; SARG_blast	MLS	macrolide	0.999749	NA; NA; macA_train_msa; macA	NA	MLS	macrolide_lincosamide_streptogramin;macA_train_msa	NA	NA	macrolide_lincosamide_streptogramin;macA_train_msa	macA_train_msa	MLS	macA
EGM_E44_sbin_9_k141_18572_length_7435_cov_10.0000_5	EGM_E44_sbin_9	plm_arg ; SARG	vancomycin	glycopeptide	0.956141	NA; NA; vanR_train_msa; NA	NA	vancomycin	vancomycin;vanR_train_msa	NA	NA	vancomycin;vanR_train_msa	vanR_train_msa	NA	NA
EGM_E44_sbin_9_k141_1563067_length_5260_cov_7.0000_1	EGM_E44_sbin_9	plm_arg ; ARGfam; resfam; SARG_blast	multidrug	tetracycline	0.99867	MFS_1; MFS_1; ; Other_major_facilitator_superfamily_transporter	NA	multidrug	MFS_1	MFS_1	MFS_1	NA		multidrug	Other_major_facilitator_superfamily_transporter
EGM_E44_sbin_9_k141_178278_length_4222_cov_6.0000_1	EGM_E44_sbin_9	plm_arg ; SARG_blast	sulfonamide	sulfonamide	0.858748	NA; NA; NA; sul4	NA	NA	NA	NA	NA	NA	NA	sulfonamide	sul4
EGM_E44_sbin_9_k141_1049017_length_3045_cov_5.3519_1	EGM_E44_sbin_9	plm_arg ; ARGfam; resfam	beta-lactam	beta-lactam	0.920501	Lactamase_B; Lactamase_B; ; NA	NA	beta-lactam	Lactamase_B	Lactamase_B	Lactamase_B	NA		NA	NA
OT_A2_sbin_9_k141_5430493_length_8779_cov_8.0000_6	OT_A2_sbin_9	plm_arg ; SARG; SARG_blast	MLS	macrolide	0.997343	NA; NA; macA_train_msa; macA	NA	MLS	macrolide_lincosamide_streptogramin;macA_train_msa	NA	NA	macrolide_lincosamide_streptogramin;macA_train_msa	macA_train_msa	MLS	macA
ENP_2_sbin_1_k119_8012_length_4765_cov_10.0000_3	ENP_2_sbin_1	plm_arg ; ARGfam; resfam	beta-lactam	beta-lactam	0.989768	Beta-lactamase; Beta-lactamase; ; NA	NA	beta-lactam	Beta-lactamase	Beta-lactamase	Beta-lactamase	NA		NA	NA
ENP_2_sbin_1_k119_35633_length_3931_cov_8.0000_3	ENP_2_sbin_1	plm_arg ; SARG_blast	polymyxin	peptide	0.972152	NA; NA; NA; pmrF	NA	NA	NA	NA	NA	NA	NA	polymyxin	pmrF
OT_A3_sbin_34_k141_5241923_length_1042_cov_2.0000_1	OT_A3_sbin_34	plm_arg ; SARG_blast	MLS	macrolide	0.985987	NA; NA; NA; macA	NA	NA	NA	NA	NA	NA	NA	MLS	macA
ENP_2_sbin_1_k119_4101_length_6425_cov_7.0000_7	ENP_2_sbin_1	plm_arg ; ARGfam; SARG; SARG_blast	bacitracin	peptide	0.979995	BacA; NA; bacA_train_msa; bacA	NA	bacitracin	bacitracin;bacA_train_msa	BacA	NA	bacitracin;bacA_train_msa	bacA_train_msa	bacitracin	bacA
ENP_2_sbin_1_k119_989_length_4212_cov_10.0000_6	ENP_2_sbin_1	plm_arg ; SARG_blast	bacitracin	peptide	0.972033	NA; NA; NA; bacA	NA	NA	NA	NA	NA	NA	NA	bacitracin	bacA
ENP_2_sbin_1_k119_19725_length_3891_cov_8.9067_3	ENP_2_sbin_1	plm_arg ; SARG_blast	polymyxin	peptide	0.956994	NA; NA; NA; pmrF	NA	NA	NA	NA	NA	NA	NA	polymyxin	pmrF
OT_A4_sbin_25_k141_1590663_length_37711_cov_44.8662_27	OT_A4_sbin_25	plm_arg ; SARG; SARG_blast	MLS	macrolide	0.999887	NA; NA; macA_train_msa; macA	NA	MLS	macrolide_lincosamide_streptogramin;macA_train_msa	NA	NA	macrolide_lincosamide_streptogramin;macA_train_msa	macA_train_msa	MLS	macA
ENP_cobin_14_k119_472789_length_17577_cov_65.0000_22	ENP_cobin_14	plm_arg ; ARGfam; resfam; SARG_blast	beta-lactam	beta-lactam	0.900965	Lactamase_B; Lactamase_B; ; EVM-1	NA	beta-lactam	Lactamase_B	Lactamase_B	Lactamase_B	NA		beta-lactam	EVM-1
ENP_cobin_14_k119_163596_length_11002_cov_42.0000_4	ENP_cobin_14	plm_arg ; SARG_blast	sulfonamide	sulfonamide	0.985957	NA; NA; NA; sul4	NA	NA	NA	NA	NA	NA	NA	sulfonamide	sul4
ENP_cobin_14_k119_772446_length_6455_cov_12.0000_10	ENP_cobin_14	plm_arg ; SARG	vancomycin	glycopeptide	0.921894	NA; NA; vanR_train_msa; NA	NA	vancomycin	vancomycin;vanR_train_msa	NA	NA	vancomycin;vanR_train_msa	vanR_train_msa	NA	NA
ENP_cobin_14_k119_725410_length_3732_cov_150.5444_2	ENP_cobin_14	plm_arg ; SARG	polymyxin	peptide	0.938771	NA; NA; arnA_train_msa; NA	NA	polymyxin	polymyxin;arnA_train_msa	NA	NA	polymyxin;arnA_train_msa	arnA_train_msa	NA	NA
ENP_cobin_14_k119_612298_length_2723_cov_38.0000_3	ENP_cobin_14	plm_arg ; SARG_blast	sulfonamide	sulfonamide	0.931018	NA; NA; NA; sul4	NA	NA	NA	NA	NA	NA	NA	sulfonamide	sul4
OT_A4_sbin_45_k141_1277608_length_5283_cov_6.0000_2	OT_A4_sbin_45	plm_arg ; SARG_blast	MLS	macrolide	0.99022	NA; NA; NA; macA	NA	NA	NA	NA	NA	NA	NA	MLS	macA
ENP_cobin_16_k119_428832_length_7289_cov_17.0000_5	ENP_cobin_16	plm_arg ; SARG_blast	sulfonamide	sulfonamide	0.995286	NA; NA; NA; sul4	NA	NA	NA	NA	NA	NA	NA	sulfonamide	sul4
ENP_cobin_16_k119_648118_length_5489_cov_89.0000_4	ENP_cobin_16	plm_arg ; SARG_blast	vancomycin	glycopeptide	0.87087	NA; NA; NA; vanB	NA	NA	NA	NA	NA	NA	NA	vancomycin	vanB
OT_A5_sbin_52_k141_960836_length_31744_cov_11.9923_13	OT_A5_sbin_52	plm_arg ; SARG; SARG_blast	MLS	macrolide	0.999895	NA; NA; macA_train_msa; macA	NA	MLS	macrolide_lincosamide_streptogramin;macA_train_msa	NA	NA	macrolide_lincosamide_streptogramin;macA_train_msa	macA_train_msa	MLS	macA
ENP_cobin_17_k119_16728_length_12476_cov_227.3778_5	ENP_cobin_17	plm_arg ; SARG_blast	sulfonamide	sulfonamide	0.998916	NA; NA; NA; sul4	NA	NA	NA	NA	NA	NA	NA	sulfonamide	sul4
OT_A6_sbin_12_k141_1296938_length_4194_cov_403.0000_3	OT_A6_sbin_12	plm_arg ; SARG; SARG_blast	MLS	macrolide	0.997826	NA; NA; macA_train_msa; macA	NA	MLS	macrolide_lincosamide_streptogramin;macA_train_msa	NA	NA	macrolide_lincosamide_streptogramin;macA_train_msa	macA_train_msa	MLS	macA
ENP_cobin_17_k119_258411_length_8665_cov_77.9670_3	ENP_cobin_17	plm_arg ; ARGfam; resfam; SARG_blast	tetracycline	tetracycline	0.998678	MFS_1; MFS_1; ; tet(D)	NA	multidrug	MFS_1	MFS_1	MFS_1	NA		tetracycline	tet(D)
ENP_cobin_17_k119_280585_length_7114_cov_78.4447_4	ENP_cobin_17	plm_arg ; SARG_blast	sulfonamide	sulfonamide	0.999322	NA; NA; NA; sul4	NA	NA	NA	NA	NA	NA	NA	sulfonamide	sul4
ENP_cobin_18_k119_231300_length_30907_cov_17.9011_10	ENP_cobin_18	plm_arg ; SARG; ; SARG_blast	vancomycin	glycopeptide	0.993458	NA; NA; vanR_train_msa; vanB	NA	vancomycin	vancomycin;vanR_train_msa	NA	NA	vancomycin;vanR_train_msa	vanR_train_msa	vancomycin	vanB
ENP_cobin_18_k119_120828_length_21425_cov_75.5096_15	ENP_cobin_18	plm_arg ; ARGfam; resfam	beta-lactam	beta-lactam	0.995293	Beta-lactamase; Beta-lactamase; ; NA	NA	beta-lactam	Beta-lactamase	Beta-lactamase	Beta-lactamase	NA		NA	NA
ENP_cobin_18_k119_519862_length_19567_cov_22.9176_6	ENP_cobin_18	plm_arg ; ARGfam; SARG; SARG_blast	bacitracin	peptide	0.999409	BacA; NA; bacA_train_msa; bacA	NA	bacitracin	bacitracin;bacA_train_msa	BacA	NA	bacitracin;bacA_train_msa	bacA_train_msa	bacitracin	bacA
ENP_cobin_18_k119_9757_length_19494_cov_54.9196_16	ENP_cobin_18	plm_arg ; SARG	MLS	macrolide	0.969858	NA; NA; macA_train_msa; NA	NA	MLS	macrolide_lincosamide_streptogramin;macA_train_msa	NA	NA	macrolide_lincosamide_streptogramin;macA_train_msa	macA_train_msa	NA	NA
ENP_cobin_18_k119_723973_length_13824_cov_15.9267_7	ENP_cobin_18	plm_arg ; SARG_blast	multidrug	tetracycline	0.985111	NA; NA; NA; opcM	NA	NA	NA	NA	NA	NA	NA	multidrug	opcM
ENP_cobin_18_k119_723973_length_13824_cov_15.9267_8	ENP_cobin_18	plm_arg ; ARGfam; resfam; SARG_blast	multidrug	fluoroquinolone;phenicol	0.99986	ACR_tran; ACR_tran; ; bpeF	NA	multidrug	ACR_tran	ACR_tran	ACR_tran	NA		multidrug	bpeF
ENP_cobin_18_k119_723973_length_13824_cov_15.9267_9	ENP_cobin_18	plm_arg ; SARG_blast	multidrug	fluoroquinolone;tetracycline	0.999761	NA; NA; NA; MexE	NA	NA	NA	NA	NA	NA	NA	multidrug	MexE
OT_A6_sbin_17_k141_3198500_length_75291_cov_38.9975_5	OT_A6_sbin_17	plm_arg ; SARG; SARG_blast	MLS	macrolide	0.99994	NA; NA; macA_train_msa; macA	NA	MLS	macrolide_lincosamide_streptogramin;macA_train_msa	NA	NA	macrolide_lincosamide_streptogramin;macA_train_msa	macA_train_msa	MLS	macA
ENP_cobin_18_k119_478512_length_7739_cov_45.1917_5	ENP_cobin_18	plm_arg ; SARG_blast	polymyxin	peptide	0.898583	NA; NA; NA; pmrF	NA	NA	NA	NA	NA	NA	NA	polymyxin	pmrF
ENP_cobin_18_k119_146356_length_6919_cov_22.9353_5	ENP_cobin_18	plm_arg ; ARGfam; resfam; SARG	beta-lactam	beta-lactam	0.98929	Transpeptidase; Transpeptidase; penA_train_msa; NA	NA	beta-lactam	beta_lactam;penA_train_msa	Transpeptidase	Transpeptidase	beta_lactam;penA_train_msa	penA_train_msa	NA	NA
ENP_cobin_18_k119_220533_length_6897_cov_16.0000_5	ENP_cobin_18	plm_arg ; SARG_blast	sulfonamide	sulfonamide	0.990138	NA; NA; NA; sul4	NA	NA	NA	NA	NA	NA	NA	sulfonamide	sul4
ENP_cobin_18_k119_52923_length_5326_cov_16.9385_1	ENP_cobin_18	plm_arg ; ARGfam; resfam	beta-lactam	beta-lactam	0.88504	Transpeptidase; Transpeptidase; ; NA	NA	beta-lactam	Transpeptidase	Transpeptidase	Transpeptidase	NA		NA	NA
ENP_cobin_18_k119_27840_length_4065_cov_20.0000_1	ENP_cobin_18	plm_arg ; ARGfam; resfam	beta-lactam	beta-lactam	0.959945	Beta-lactamase; Beta-lactamase; ; NA	NA	beta-lactam	Beta-lactamase	Beta-lactamase	Beta-lactamase	NA		NA	NA
ENP_cobin_1_k119_402072_length_39066_cov_19.3464_5	ENP_cobin_1	plm_arg ; ARGfam; resfam	beta-lactam	beta-lactam	0.89931	Lactamase_B; Lactamase_B; ; NA	NA	beta-lactam	Lactamase_B	Lactamase_B	Lactamase_B	NA		NA	NA
ENP_cobin_1_k119_402072_length_39066_cov_19.3464_34	ENP_cobin_1	plm_arg ; ARGfam; resfam	beta-lactam	beta-lactam	0.89931	Lactamase_B; Lactamase_B; ; NA	NA	beta-lactam	Lactamase_B	Lactamase_B	Lactamase_B	NA		NA	NA
ENP_cobin_1_k119_370473_length_38590_cov_20.1264_21	ENP_cobin_1	plm_arg ; ARGfam; SARG; SARG_blast	bacitracin	peptide	0.999459	BacA; NA; bacA_train_msa; bacA	NA	bacitracin	bacitracin;bacA_train_msa	BacA	NA	bacitracin;bacA_train_msa	bacA_train_msa	bacitracin	bacA
ENP_cobin_1_k119_35711_length_27787_cov_25.6917_3	ENP_cobin_1	plm_arg ; ARGfam; resfam; SARG_blast	aminoglycoside	aminoglycoside	0.99755	APH; APH; ; APH(3')-IVa	NA	aminoglycoside	APH	APH	APH	NA		aminoglycoside	APH(3')-IVa
ENP_cobin_1_k119_257098_length_19841_cov_28.0629_3	ENP_cobin_1	plm_arg ; SARG_blast	polymyxin	peptide	0.972351	NA; NA; NA; pmrF	NA	NA	NA	NA	NA	NA	NA	polymyxin	pmrF
ENP_cobin_1_k119_195981_length_14037_cov_26.3535_8	ENP_cobin_1	plm_arg ; ARGfam; resfam; SARG; SARG_blast	novobiocin	sulfone	0.966978	ABC_tran; ABC_tran; multidrug_ABC_transporter_train_msa; novA	NA	multidrug	multidrug;multidrug_ABC_transporter_train_msa	ABC_tran	ABC_tran	multidrug;multidrug_ABC_transporter_train_msa	multidrug_ABC_transporter_train_msa	novobiocin	novA
ENP_cobin_1_k119_217334_length_13976_cov_64.4028_7	ENP_cobin_1	plm_arg ; ARGfam; resfam	beta-lactam	beta-lactam	0.905217	Beta-lactamase; Beta-lactamase; ; NA	NA	beta-lactam	Beta-lactamase	Beta-lactamase	Beta-lactamase	NA		NA	NA
ENP_cobin_1_k119_472185_length_12690_cov_52.1629_4	ENP_cobin_1	plm_arg ; ARGfam; resfam	beta-lactam	beta-lactam	0.984025	Beta-lactamase; Beta-lactamase; ; NA	NA	beta-lactam	Beta-lactamase	Beta-lactamase	Beta-lactamase	NA		NA	NA
ENP_cobin_1_k119_78391_length_7864_cov_27.9303_1	ENP_cobin_1	plm_arg ; ARGfam; resfam	beta-lactam	beta-lactam	0.972426	Beta-lactamase; Beta-lactamase; ; NA	NA	beta-lactam	Beta-lactamase	Beta-lactamase	Beta-lactamase	NA		NA	NA
ENP_cobin_1_k119_224756_length_7668_cov_9.7875_4	ENP_cobin_1	plm_arg ; ARGfam; resfam	beta-lactam	beta-lactam	0.843768	Beta-lactamase; Beta-lactamase; ; NA	NA	beta-lactam	Beta-lactamase	Beta-lactamase	Beta-lactamase	NA		NA	NA
ENP_cobin_5_k119_21530_length_78789_cov_23.9942_47	ENP_cobin_5	plm_arg ; SARG_blast	sulfonamide	sulfonamide	0.990346	NA; NA; NA; sul4	NA	NA	NA	NA	NA	NA	NA	sulfonamide	sul4
ENP_cobin_5_k119_394741_length_30053_cov_31.9586_9	ENP_cobin_5	plm_arg ; SARG_blast	tetracycline	tetracycline	0.964543	NA; NA; NA; tet(M)	NA	NA	NA	NA	NA	NA	NA	tetracycline	tet(M)
ENP_cobin_6_k119_529796_length_66925_cov_21.0000_29	ENP_cobin_6	plm_arg ; ARGfam; resfam	aminoglycoside	aminoglycoside	0.994406	APH; APH; ; NA	NA	aminoglycoside	APH	APH	APH	NA		NA	NA
ENP_cobin_6_k119_529796_length_66925_cov_21.0000_58	ENP_cobin_6	plm_arg ; SARG_blast	beta-lactam	beta-lactam	0.816332	NA; NA; NA; L1 beta-lactamase	NA	NA	NA	NA	NA	NA	NA	beta-lactam	L1 beta-lactamase
ENP_cobin_6_k119_702195_length_53123_cov_15.0000_37	ENP_cobin_6	plm_arg ; ARGfam; resfam; SARG_blast	beta-lactam	beta-lactam	0.999949	Transpeptidase; Transpeptidase; ; OXA	NA	beta-lactam	Transpeptidase	Transpeptidase	Transpeptidase	NA		beta-lactam	OXA
ENP_cobin_6_k119_55540_length_47324_cov_11.0000_26	ENP_cobin_6	plm_arg ; ARGfam; resfam; SARG	beta-lactam	beta-lactam	0.857063	Transpeptidase; Transpeptidase; penA_train_msa; NA	NA	beta-lactam	beta_lactam;penA_train_msa	Transpeptidase	Transpeptidase	beta_lactam;penA_train_msa	penA_train_msa	NA	NA
ENP_cobin_6_k119_137615_length_37606_cov_17.0000_24	ENP_cobin_6	plm_arg ; SARG_blast	vancomycin	beta-lactam	0.872987	NA; NA; NA; vanYD	NA	NA	NA	NA	NA	NA	NA	vancomycin	vanYD
ENP_cobin_6_k119_300645_length_35313_cov_14.0000_33	ENP_cobin_6	plm_arg ; ARGfam; resfam	beta-lactam	beta-lactam	0.828512	Beta-lactamase; Beta-lactamase; ; NA	NA	beta-lactam	Beta-lactamase	Beta-lactamase	Beta-lactamase	NA		NA	NA
ENP_cobin_6_k119_102214_length_31725_cov_12.6454_11	ENP_cobin_6	plm_arg ; ARGfam; resfam	multidrug	tetracycline	0.995862	MFS_1; MFS_1; ; NA	NA	multidrug	MFS_1	MFS_1	MFS_1	NA		NA	NA
ENP_cobin_6_k119_545745_length_28816_cov_10.0000_25	ENP_cobin_6	plm_arg ; ARGfam; resfam	beta-lactam	beta-lactam	0.853971	Lactamase_B; Lactamase_B; ; NA	NA	beta-lactam	Lactamase_B	Lactamase_B	Lactamase_B	NA		NA	NA
ENP_cobin_6_k119_592779_length_24470_cov_10.0000_22	ENP_cobin_6	plm_arg ; ARGfam; resfam	beta-lactam	beta-lactam	0.856097	Beta-lactamase; Beta-lactamase; ; NA	NA	beta-lactam	Beta-lactamase	Beta-lactamase	Beta-lactamase	NA		NA	NA
ENP_cobin_6_k119_345014_length_22574_cov_8.0000_18	ENP_cobin_6	plm_arg ; SARG_blast	multidrug	fluoroquinolone	0.999792	NA; NA; NA; MexE	NA	NA	NA	NA	NA	NA	NA	multidrug	MexE
ENP_cobin_6_k119_345014_length_22574_cov_8.0000_19	ENP_cobin_6	plm_arg ; ARGfam; resfam; SARG_blast	multidrug	fluoroquinolone	0.999239	ACR_tran; ACR_tran; ; MexF	NA	multidrug	ACR_tran	ACR_tran	ACR_tran	NA		multidrug	MexF
ENP_cobin_6_k119_581426_length_22535_cov_10.0000_8	ENP_cobin_6	plm_arg ; ARGfam; resfam	beta-lactam	beta-lactam	0.998083	Beta-lactamase; Beta-lactamase; ; NA	NA	beta-lactam	Beta-lactamase	Beta-lactamase	Beta-lactamase	NA		NA	NA
ENP_cobin_6_k119_240913_length_19932_cov_10.0000_6	ENP_cobin_6	plm_arg ; ARGfam; resfam	aminoglycoside	aminoglycoside	0.989095	APH; APH; ; NA	NA	aminoglycoside	APH	APH	APH	NA		NA	NA
ENP_cobin_6_k119_708429_length_19653_cov_11.0000_5	ENP_cobin_6	plm_arg ; ARGfam; resfam	multidrug	tetracycline	0.950466	ACR_tran; ACR_tran; ; NA	NA	multidrug	ACR_tran	ACR_tran	ACR_tran	NA		NA	NA
ENP_cobin_6_k119_366548_length_15561_cov_18.0000_18	ENP_cobin_6	plm_arg ; SARG_blast	multidrug	tetracycline	0.995526	NA; NA; NA; ykkD	NA	NA	NA	NA	NA	NA	NA	multidrug	ykkD
ENP_cobin_6_k119_710133_length_14341_cov_13.0000_15	ENP_cobin_6	plm_arg ; ARGfam; resfam; SARG_blast	multidrug	tetracycline	0.991555	ACR_tran; ACR_tran; ; MexF	NA	multidrug	ACR_tran	ACR_tran	ACR_tran	NA		multidrug	MexF
ENP_cobin_6_k119_461175_length_12406_cov_9.0000_10	ENP_cobin_6	plm_arg ; SARG_blast	multidrug	sulfone	0.999817	NA; NA; NA; acrE	NA	NA	NA	NA	NA	NA	NA	multidrug	acrE
ENP_cobin_6_k119_600628_length_11516_cov_10.9649_3	ENP_cobin_6	plm_arg ; ARGfam; resfam; SARG	multidrug	tetracycline	0.988391	MATE_efflux; MATE_efflux; mepA_train_msa; NA	NA	multidrug	multidrug;mepA_train_msa	MATE_efflux	MATE_efflux	multidrug;mepA_train_msa	mepA_train_msa	NA	NA
ENP_cobin_6_k119_253748_length_10239_cov_9.0000_7	ENP_cobin_6	plm_arg ; ARGfam; resfam	beta-lactam	beta-lactam	0.868479	Beta-lactamase; Beta-lactamase; ; NA	NA	beta-lactam	Beta-lactamase	Beta-lactamase	Beta-lactamase	NA		NA	NA
ENP_cobin_6_k119_150989_length_9724_cov_9.0000_2	ENP_cobin_6	plm_arg ; ARGfam; resfam; SARG_blast	multidrug	tetracycline	0.999711	MFS_1; MFS_1; ; emrB	NA	multidrug	MFS_1	MFS_1	MFS_1	NA		multidrug	emrB
ENP_cobin_6_k119_679542_length_7933_cov_6.0000_9	ENP_cobin_6	plm_arg ; ARGfam; resfam; SARG_blast	chloramphenicol	phenicol	0.943472	MFS_1; MFS_1; ; cmrA	NA	multidrug	MFS_1	MFS_1	MFS_1	NA		chloramphenicol	cmrA
ENP_cobin_6_k119_104780_length_7482_cov_8.0000_6	ENP_cobin_6	plm_arg ; ARGfam; SARG; SARG_blast	bacitracin	peptide	0.9962	BacA; NA; bacA_train_msa; bacA	NA	bacitracin	bacitracin;bacA_train_msa	BacA	NA	bacitracin;bacA_train_msa	bacA_train_msa	bacitracin	bacA
ENP_cobin_6_k119_216485_length_6292_cov_8.0000_7	ENP_cobin_6	plm_arg ; ARGfam; resfam	multidrug	tetracycline	0.905188	ACR_tran; ACR_tran; ; NA	NA	multidrug	ACR_tran	ACR_tran	ACR_tran	NA		NA	NA
ENP_cobin_6_k119_628919_length_5924_cov_10.0000_1	ENP_cobin_6	plm_arg ; ARGfam; resfam; SARG_blast	multidrug	tetracycline	0.996475	ACR_tran; ACR_tran; ; mexW	NA	multidrug	ACR_tran	ACR_tran	ACR_tran	NA		multidrug	mexW
ENP_cobin_6_k119_746711_length_5033_cov_8.0000_2	ENP_cobin_6	plm_arg ; ARGfam; resfam; SARG_blast	multidrug	tetracycline	0.999421	MFS_1; MFS_1; ; mdtE	NA	multidrug	MFS_1	MFS_1	MFS_1	NA		multidrug	mdtE
ENP_cobin_6_k119_437330_length_5014_cov_12.0000_3	ENP_cobin_6	plm_arg ; SARG_blast	multidrug	tetracycline	0.997911	NA; NA; NA; emrA	NA	NA	NA	NA	NA	NA	NA	multidrug	emrA
ENP_cobin_6_k119_387841_length_4381_cov_11.7832_3	ENP_cobin_6	plm_arg ; SARG_blast	aminoglycoside	aminoglycoside	0.999374	NA; NA; NA; AAC(6')-IIb	NA	NA	NA	NA	NA	NA	NA	aminoglycoside	AAC(6')-IIb
OT_A6_sbin_18_k141_1051084_length_22935_cov_52.8996_5	OT_A6_sbin_18	plm_arg ; SARG; SARG_blast	MLS	macrolide	0.999781	NA; NA; macA_train_msa; macA	NA	MLS	macrolide_lincosamide_streptogramin;macA_train_msa	NA	NA	macrolide_lincosamide_streptogramin;macA_train_msa	macA_train_msa	MLS	macA
ENP_cobin_6_k119_137343_length_3926_cov_6.0000_6	ENP_cobin_6	plm_arg ; ARGfam; resfam	beta-lactam	beta-lactam	0.9789	Beta-lactamase; Beta-lactamase; ; NA	NA	beta-lactam	Beta-lactamase	Beta-lactamase	Beta-lactamase	NA		NA	NA
ENP_cobin_6_k119_158022_length_3371_cov_5.0000_2	ENP_cobin_6	plm_arg ; ARGfam; resfam; SARG_blast	tetracycline	sulfone	0.999786	MFS_1; MFS_1; ; tet(39)	NA	multidrug	MFS_1	MFS_1	MFS_1	NA		tetracycline	tet(39)
ENP_cobin_6_k119_765958_length_3180_cov_5.0000_4	ENP_cobin_6	plm_arg ; SARG_blast	sulfonamide	sulfonamide	0.995249	NA; NA; NA; sul4	NA	NA	NA	NA	NA	NA	NA	sulfonamide	sul4
OT_A6_sbin_31_k141_221732_length_19032_cov_26.9027_12	OT_A6_sbin_31	plm_arg ; SARG; SARG_blast	MLS	macrolide	0.999935	NA; NA; macA_train_msa; macA	NA	MLS	macrolide_lincosamide_streptogramin;macA_train_msa	NA	NA	macrolide_lincosamide_streptogramin;macA_train_msa	macA_train_msa	MLS	macA
ENP_cobin_7_k119_270999_length_3599_cov_103.5213_1	ENP_cobin_7	plm_arg ; ARGfam; resfam; SARG	beta-lactam	beta-lactam	0.868015	Transpeptidase; Transpeptidase; PBP_2X_train_msa; NA	NA	beta-lactam	beta_lactam;PBP_2X_train_msa	Transpeptidase	Transpeptidase	beta_lactam;PBP_2X_train_msa	PBP_2X_train_msa	NA	NA
ENP_cobin_7_k119_60712_length_1610_cov_509.9718_1	ENP_cobin_7	plm_arg ; SARG	MLS	lincosamide;streptogramin	0.875442	NA; NA; macB_train_msa; NA	NA	MLS	macrolide_lincosamide_streptogramin;macB_train_msa	NA	NA	macrolide_lincosamide_streptogramin;macB_train_msa	macB_train_msa	NA	NA
OT_A8_sbin_22_k141_4533727_length_5530_cov_11.2813_2	OT_A8_sbin_22	plm_arg ; SARG; SARG_blast	MLS	macrolide	0.993672	NA; NA; macA_train_msa; macA	NA	MLS	macrolide_lincosamide_streptogramin;macA_train_msa	NA	NA	macrolide_lincosamide_streptogramin;macA_train_msa	macA_train_msa	MLS	macA
FR_cobin_10_k127_3115650_length_500643_cov_79.9747_60	FR_cobin_10	plm_arg ; ARGfam; resfam; SARG_blast	multidrug	disinfecting agents and antiseptics;tetracycline	0.97653	ACR_tran; ACR_tran; ; mexK	NA	multidrug	ACR_tran	ACR_tran	ACR_tran	NA		multidrug	mexK
FR_cobin_10_k127_3115650_length_500643_cov_79.9747_97	FR_cobin_10	plm_arg ; ARGfam; resfam; SARG_blast	beta-lactam	beta-lactam	0.999923	Transpeptidase; Transpeptidase; ; LCR-1	NA	beta-lactam	Transpeptidase	Transpeptidase	Transpeptidase	NA		beta-lactam	LCR-1
FR_cobin_10_k127_3115650_length_500643_cov_79.9747_373	FR_cobin_10	plm_arg ; SARG	multidrug	aminoglycoside;beta-lactam;diaminopyrimidine;peptide	0.993654	NA; NA; ompR_train_msa; NA	NA	multidrug	multidrug;ompR_train_msa	NA	NA	multidrug;ompR_train_msa	ompR_train_msa	NA	NA
FR_cobin_10_k127_2966890_length_281984_cov_82.4200_73	FR_cobin_10	plm_arg ; ARGfam; resfam	multidrug	tetracycline	0.853533	ACR_tran; ACR_tran; ; NA	NA	multidrug	ACR_tran	ACR_tran	ACR_tran	NA		NA	NA
FR_cobin_10_k127_2477039_length_169916_cov_82.0028_86	FR_cobin_10	plm_arg ; ARGfam; resfam; SARG	beta-lactam	beta-lactam	0.966484	Transpeptidase; Transpeptidase; penA_train_msa; NA	NA	beta-lactam	beta_lactam;penA_train_msa	Transpeptidase	Transpeptidase	beta_lactam;penA_train_msa	penA_train_msa	NA	NA
FR_cobin_10_k127_820908_length_133880_cov_84.4088_81	FR_cobin_10	plm_arg ; ARGfam; SARG; SARG_blast	bacitracin	peptide	0.982776	BacA; NA; bacA_train_msa; bacA	NA	bacitracin	bacitracin;bacA_train_msa	BacA	NA	bacitracin;bacA_train_msa	bacA_train_msa	bacitracin	bacA
FR_cobin_10_k127_1961112_length_115212_cov_77.9987_89	FR_cobin_10	plm_arg ; ARGfam; resfam; SARG; SARG_blast	bicyclomycin	tetracycline	0.99861	MFS_1; MFS_1; bicyclomycin_multidrug_efflux_protein_bcr_train_msa; bcr-1	NA	multidrug	multidrug;bicyclomycin_multidrug_efflux_protein_bcr_train_msa	MFS_1	MFS_1	multidrug;bicyclomycin_multidrug_efflux_protein_bcr_train_msa	bicyclomycin_multidrug_efflux_protein_bcr_train_msa	bicyclomycin	bcr-1
FR_cobin_10_k127_1961112_length_115212_cov_77.9987_97	FR_cobin_10	plm_arg ; ARGfam; resfam; SARG_blast	multidrug	tetracycline	0.987591	ACR_tran; ACR_tran; ; mexK	NA	multidrug	ACR_tran	ACR_tran	ACR_tran	NA		multidrug	mexK
FR_cobin_10_k127_1033890_length_115152_cov_81.0561_39	FR_cobin_10	plm_arg ; SARG_blast	chloramphenicol	phenicol	0.824671	NA; NA; NA; catB9	NA	NA	NA	NA	NA	NA	NA	chloramphenicol	catB9
FR_cobin_10_k127_1033890_length_115152_cov_81.0561_45	FR_cobin_10	plm_arg ; SARG_blast	multidrug	tetracycline	0.967859	NA; NA; NA; msbA	NA	NA	NA	NA	NA	NA	NA	multidrug	msbA
FR_cobin_10_k127_1033890_length_115152_cov_81.0561_54	FR_cobin_10	plm_arg ; SARG_blast	multidrug	disinfecting agents and antiseptics;macrolide	0.987013	NA; NA; NA; OpmH	NA	NA	NA	NA	NA	NA	NA	multidrug	OpmH
FR_cobin_10_k127_1033890_length_115152_cov_81.0561_90	FR_cobin_10	plm_arg ; ARGfam; resfam; SARG	beta-lactam	beta-lactam	0.99064	Transpeptidase; Transpeptidase; penA_train_msa; NA	NA	beta-lactam	beta_lactam;penA_train_msa	Transpeptidase	Transpeptidase	beta_lactam;penA_train_msa	penA_train_msa	NA	NA
HM_SQ_cobin_116_k127_9425865_length_2532_cov_38.6599_3	HM_SQ_cobin_116	plm_arg ; SARG_blast	multidrug	macrolide	0.999162	NA; NA; NA; MexA	NA	NA	NA	NA	NA	NA	NA	multidrug	MexA
HY4_cobin_69_k127_2086034_length_9184_cov_7.0000_5	HY4_cobin_69	plm_arg ; SARG; ; SARG_blast	multidrug	beta-lactam;diaminopyrimidine;fluoroquinolone;phenicol	0.999799	NA; NA; mexA_train_msa; MexA	NA	multidrug	multidrug;mexA_train_msa	NA	NA	multidrug;mexA_train_msa	mexA_train_msa	multidrug	MexA
FR_cobin_10_k127_4395724_length_105148_cov_80.9997_89	FR_cobin_10	plm_arg ; SARG_blast	multidrug	fluoroquinolone	0.999458	NA; NA; NA; OprM	NA	NA	NA	NA	NA	NA	NA	multidrug	OprM
FR_cobin_10_k127_4373799_length_102368_cov_78.9985_39	FR_cobin_10	plm_arg ; ARGfam; resfam; SARG	beta-lactam	beta-lactam	0.978849	Transpeptidase; Transpeptidase; PBP_1A_train_msa; NA	NA	beta-lactam	beta_lactam;PBP_1A_train_msa	Transpeptidase	Transpeptidase	beta_lactam;PBP_1A_train_msa	PBP_1A_train_msa	NA	NA
FR_cobin_10_k127_4049257_length_86476_cov_85.9996_14	FR_cobin_10	plm_arg ; SARG_blast	sulfonamide	sulfonamide	0.892452	NA; NA; NA; sul4	NA	NA	NA	NA	NA	NA	NA	sulfonamide	sul4
FR_cobin_10_k127_866702_length_85283_cov_79.0013_1	FR_cobin_10	plm_arg ; SARG_blast	multidrug	fluoroquinolone	0.999962	NA; NA; NA; MexE	NA	NA	NA	NA	NA	NA	NA	multidrug	MexE
FR_cobin_10_k127_866702_length_85283_cov_79.0013_2	FR_cobin_10	plm_arg ; SARG	multidrug	diaminopyrimidine;fluoroquinolone;phenicol	0.990678	NA; NA; mexT_train_msa; NA	NA	multidrug	multidrug;mexT_train_msa	NA	NA	multidrug;mexT_train_msa	mexT_train_msa	NA	NA
FR_cobin_10_k127_866702_length_85283_cov_79.0013_43	FR_cobin_10	plm_arg ; SARG_blast	multidrug	tetracycline	0.994558	NA; NA; NA; OprN	NA	NA	NA	NA	NA	NA	NA	multidrug	OprN
FR_cobin_10_k127_866702_length_85283_cov_79.0013_44	FR_cobin_10	plm_arg ; SARG_blast	multidrug	fluoroquinolone	0.850787	NA; NA; NA; mdtN	NA	NA	NA	NA	NA	NA	NA	multidrug	mdtN
FR_cobin_10_k127_1661823_length_56979_cov_77.9878_12	FR_cobin_10	plm_arg ; ARGfam; SARG; SARG_blast	bacitracin	peptide	0.99998	BacA; NA; bacA_train_msa; bacA	NA	bacitracin	bacitracin;bacA_train_msa	BacA	NA	bacitracin;bacA_train_msa	bacA_train_msa	bacitracin	bacA
FR_cobin_10_k127_1661823_length_56979_cov_77.9878_35	FR_cobin_10	plm_arg ; ARGfam; resfam; SARG; SARG_blast	multidrug	aminocoumarin;tetracycline	0.999628	ACR_tran; ACR_tran; mdtB_train_msa; MuxB	NA	multidrug	multidrug;mdtB_train_msa	ACR_tran	ACR_tran	multidrug;mdtB_train_msa	mdtB_train_msa	multidrug	MuxB
FR_cobin_10_k127_1661823_length_56979_cov_77.9878_36	FR_cobin_10	plm_arg ; ARGfam; resfam; SARG; SARG_blast	multidrug	aminocoumarin	0.999839	ACR_tran; ACR_tran; mdtC_train_msa; MuxC	NA	multidrug	multidrug;mdtC_train_msa	ACR_tran	ACR_tran	multidrug;mdtC_train_msa	mdtC_train_msa	multidrug	MuxC
FR_cobin_10_k127_1661823_length_56979_cov_77.9878_40	FR_cobin_10	plm_arg ; ARGfam; resfam; SARG; SARG_blast	multidrug	diaminopyrimidine;fluoroquinolone;phenicol	0.99994	ACR_tran; ACR_tran; mexF_train_msa; MexF	NA	multidrug	multidrug;mexF_train_msa	ACR_tran	ACR_tran	multidrug;mexF_train_msa	mexF_train_msa	multidrug	MexF
FR_cobin_10_k127_5286058_length_51153_cov_82.9989_16	FR_cobin_10	plm_arg ; ARGfam; resfam	beta-lactam	beta-lactam	0.999879	Beta-lactamase2; Beta-lactamase2; ; NA	NA	beta-lactam	Beta-lactamase2	Beta-lactamase2	Beta-lactamase2	NA		NA	NA
FR_cobin_10_k127_5286058_length_51153_cov_82.9989_25	FR_cobin_10	plm_arg ; SARG_blast	pleuromutilin_tiamulin	macrolide	0.872017	NA; NA; NA; TaeA	NA	NA	NA	NA	NA	NA	NA	pleuromutilin_tiamulin	TaeA
FR_cobin_10_k127_4153079_length_48130_cov_81.0464_25	FR_cobin_10	plm_arg ; SARG; ; SARG_blast	multidrug	alkaloids with antibiotic activity;fluoroquinolone;sulfone	0.999653	NA; NA; mexH_train_msa; mexV	NA	multidrug	multidrug;mexH_train_msa	NA	NA	multidrug;mexH_train_msa	mexH_train_msa	multidrug	mexV
FR_cobin_10_k127_4153079_length_48130_cov_81.0464_26	FR_cobin_10	plm_arg ; ARGfam; resfam; SARG; SARG_blast	multidrug	alkaloids with antibiotic activity;fluoroquinolone;macrolide;phenicol;sulfone	0.999581	ACR_tran; ACR_tran; mexW_train_msa; mexW	NA	multidrug	multidrug;mexW_train_msa	ACR_tran	ACR_tran	multidrug;mexW_train_msa	mexW_train_msa	multidrug	mexW
FR_cobin_10_k127_5921228_length_32286_cov_77.0146_22	FR_cobin_10	plm_arg ; ARGfam; resfam; SARG; SARG_blast	multidrug	tetracycline	0.993387	MATE_efflux; MATE_efflux; mdtK_train_msa; PmpM	NA	multidrug	multidrug;mdtK_train_msa	MATE_efflux	MATE_efflux	multidrug;mdtK_train_msa	mdtK_train_msa	multidrug	PmpM
FR_cobin_10_k127_1594239_length_17506_cov_110.8844_8	FR_cobin_10	plm_arg ; ARGfam; resfam	multidrug	tetracycline	0.93394	ACR_tran; ACR_tran; ; NA	NA	multidrug	ACR_tran	ACR_tran	ACR_tran	NA		NA	NA
FR_cobin_10_k127_2715277_length_16325_cov_100.0000_8	FR_cobin_10	plm_arg ; ARGfam; resfam	aminoglycoside	aminoglycoside	0.825295	APH; APH; ; NA	NA	aminoglycoside	APH	APH	APH	NA		NA	NA
FR_cobin_10_k127_5547844_length_11697_cov_80.9572_6	FR_cobin_10	plm_arg ; ARGfam; resfam; SARG_blast	multidrug	fluoroquinolone	0.999503	MFS_1; MFS_1; ; mdtE	NA	multidrug	MFS_1	MFS_1	MFS_1	NA		multidrug	mdtE
FR_cobin_10_k127_2328118_length_6201_cov_82.3094_3	FR_cobin_10	plm_arg ; SARG_blast	multidrug	tetracycline	0.993746	NA; NA; NA; ykkD	NA	NA	NA	NA	NA	NA	NA	multidrug	ykkD
FR_cobin_13_k127_45844_length_37967_cov_54.9021_11	FR_cobin_13	plm_arg ; ARGfam; resfam	beta-lactam	beta-lactam	0.97881	Beta-lactamase; Beta-lactamase; ; NA	NA	beta-lactam	Beta-lactamase	Beta-lactamase	Beta-lactamase	NA		NA	NA
FR_cobin_13_k127_1006065_length_30861_cov_86.6698_22	FR_cobin_13	plm_arg ; ARGfam; resfam	multidrug	tetracycline	0.840823	ACR_tran; ACR_tran; ; NA	NA	multidrug	ACR_tran	ACR_tran	ACR_tran	NA		NA	NA
FR_cobin_13_k127_2502520_length_24771_cov_118.5616_15	FR_cobin_13	plm_arg ; SARG	MLS	macrolide	0.9994	NA; NA; macA_train_msa; NA	NA	MLS	macrolide_lincosamide_streptogramin;macA_train_msa	NA	NA	macrolide_lincosamide_streptogramin;macA_train_msa	macA_train_msa	NA	NA
FR_cobin_13_k127_2502520_length_24771_cov_118.5616_16	FR_cobin_13	plm_arg ; ARGfam; resfam	multidrug	tetracycline	0.994511	ACR_tran; ACR_tran; ; NA	NA	multidrug	ACR_tran	ACR_tran	ACR_tran	NA		NA	NA
FR_cobin_13_k127_1657443_length_21237_cov_40.9853_10	FR_cobin_13	plm_arg ; SARG_blast	sulfonamide	sulfonamide	0.982823	NA; NA; NA; sul4	NA	NA	NA	NA	NA	NA	NA	sulfonamide	sul4
FR_cobin_13_k127_755245_length_15846_cov_43.6528_12	FR_cobin_13	plm_arg ; ARGfam; resfam	multidrug	tetracycline	0.984201	ACR_tran; ACR_tran; ; NA	NA	multidrug	ACR_tran	ACR_tran	ACR_tran	NA		NA	NA
FR_cobin_13_k127_369153_length_14672_cov_48.7357_2	FR_cobin_13	plm_arg ; SARG_blast	polymyxin	peptide	0.960954	NA; NA; NA; pmrF	NA	NA	NA	NA	NA	NA	NA	polymyxin	pmrF
FR_cobin_13_k127_1226863_length_14398_cov_38.5892_9	FR_cobin_13	plm_arg ; ARGfam; resfam	beta-lactam	beta-lactam	0.998348	Beta-lactamase; Beta-lactamase; ; NA	NA	beta-lactam	Beta-lactamase	Beta-lactamase	Beta-lactamase	NA		NA	NA
FR_cobin_13_k127_2658525_length_14015_cov_98.9554_7	FR_cobin_13	plm_arg ; SARG_blast	fosfomycin	tetracycline	0.865604	NA; NA; NA; FosA family	NA	NA	NA	NA	NA	NA	NA	fosfomycin	FosA family
FR_cobin_13_k127_1164234_length_13899_cov_77.7539_5	FR_cobin_13	plm_arg ; ARGfam; resfam	multidrug	tetracycline	0.902596	ACR_tran; ACR_tran; ; NA	NA	multidrug	ACR_tran	ACR_tran	ACR_tran	NA		NA	NA
FR_cobin_13_k127_3633403_length_13643_cov_59.0292_11	FR_cobin_13	plm_arg ; SARG_blast	MLS	lincosamide;streptogramin	0.991325	NA; NA; NA; optrA	NA	NA	NA	NA	NA	NA	NA	MLS	optrA
FR_cobin_13_k127_4694560_length_13330_cov_72.0050_10	FR_cobin_13	plm_arg ; ARGfam; resfam	beta-lactam	beta-lactam	0.886626	Beta-lactamase; Beta-lactamase; ; NA	NA	beta-lactam	Beta-lactamase	Beta-lactamase	Beta-lactamase	NA		NA	NA
FR_cobin_13_k127_598637_length_12584_cov_121.2669_5	FR_cobin_13	plm_arg ; ARGfam; resfam	beta-lactam	beta-lactam	0.992503	Beta-lactamase; Beta-lactamase; ; NA	NA	beta-lactam	Beta-lactamase	Beta-lactamase	Beta-lactamase	NA		NA	NA
FR_cobin_13_k127_2084464_length_12248_cov_49.5150_9	FR_cobin_13	plm_arg ; ARGfam; resfam	multidrug	tetracycline	0.939705	ACR_tran; ACR_tran; ; NA	NA	multidrug	ACR_tran	ACR_tran	ACR_tran	NA		NA	NA
FR_cobin_13_k127_5096018_length_10279_cov_28.3585_4	FR_cobin_13	plm_arg ; ARGfam; resfam	multidrug	tetracycline	0.930796	ACR_tran; ACR_tran; ; NA	NA	multidrug	ACR_tran	ACR_tran	ACR_tran	NA		NA	NA
OT_A8_sbin_2_k141_2725394_length_23392_cov_44.9398_9	OT_A8_sbin_2	plm_arg ; SARG; SARG_blast	MLS	macrolide	0.999906	NA; NA; macA_train_msa; macA	NA	MLS	macrolide_lincosamide_streptogramin;macA_train_msa	NA	NA	macrolide_lincosamide_streptogramin;macA_train_msa	macA_train_msa	MLS	macA
OT_A9_sbin_14_k141_928217_length_37858_cov_41.7080_37	OT_A9_sbin_14	plm_arg ; SARG; SARG_blast	MLS	macrolide	0.99982	NA; NA; macA_train_msa; macA	NA	MLS	macrolide_lincosamide_streptogramin;macA_train_msa	NA	NA	macrolide_lincosamide_streptogramin;macA_train_msa	macA_train_msa	MLS	macA
FR_cobin_13_k127_4828705_length_8454_cov_35.9612_6	FR_cobin_13	plm_arg ; ARGfam; resfam; SARG_blast	tetracycline	sulfone	0.980534	MFS_1; MFS_1; ; tet(39)	NA	multidrug	MFS_1	MFS_1	MFS_1	NA		tetracycline	tet(39)
FR_cobin_13_k127_2940334_length_8025_cov_60.5558_1	FR_cobin_13	plm_arg ; ARGfam; resfam	beta-lactam	beta-lactam	0.999648	Beta-lactamase; Beta-lactamase; ; NA	NA	beta-lactam	Beta-lactamase	Beta-lactamase	Beta-lactamase	NA		NA	NA
FR_cobin_13_k127_1587467_length_6963_cov_54.2398_6	FR_cobin_13	plm_arg ; ARGfam; resfam	beta-lactam	beta-lactam	0.994584	Beta-lactamase; Beta-lactamase; ; NA	NA	beta-lactam	Beta-lactamase	Beta-lactamase	Beta-lactamase	NA		NA	NA
FR_cobin_13_k127_3138847_length_6461_cov_57.4612_2	FR_cobin_13	plm_arg ; ARGfam; resfam	beta-lactam	beta-lactam	0.995196	Beta-lactamase; Beta-lactamase; ; NA	NA	beta-lactam	Beta-lactamase	Beta-lactamase	Beta-lactamase	NA		NA	NA
FR_cobin_13_k127_126601_length_6352_cov_59.0000_2	FR_cobin_13	plm_arg ; SARG_blast	polymyxin	peptide	0.83585	NA; NA; NA; pmrF	NA	NA	NA	NA	NA	NA	NA	polymyxin	pmrF
FR_cobin_13_k127_986774_length_6102_cov_31.1197_4	FR_cobin_13	plm_arg ; ARGfam; resfam	beta-lactam	beta-lactam	0.851781	Beta-lactamase; Beta-lactamase; ; NA	NA	beta-lactam	Beta-lactamase	Beta-lactamase	Beta-lactamase	NA		NA	NA
FR_cobin_13_k127_1056644_length_5119_cov_39.3297_1	FR_cobin_13	plm_arg ; SARG_blast	MLS	lincosamide	0.980487	NA; NA; NA; srm(B)	NA	NA	NA	NA	NA	NA	NA	MLS	srm(B)
FR_cobin_13_k127_748011_length_5042_cov_42.3660_4	FR_cobin_13	plm_arg ; ARGfam; resfam	multidrug	tetracycline	0.839709	ACR_tran; ACR_tran; ; NA	NA	multidrug	ACR_tran	ACR_tran	ACR_tran	NA		NA	NA
OT_A9_sbin_14_k141_592724_length_14901_cov_37.8519_8	OT_A9_sbin_14	plm_arg ; SARG; SARG_blast	MLS	macrolide	0.985663	NA; NA; macA_train_msa; macA	NA	MLS	macrolide_lincosamide_streptogramin;macA_train_msa	NA	NA	macrolide_lincosamide_streptogramin;macA_train_msa	macA_train_msa	MLS	macA
OT_A9_sbin_40_k141_7188721_length_3671_cov_7.6351_1	OT_A9_sbin_40	plm_arg ; SARG; SARG_blast	MLS	macrolide	0.998736	NA; NA; macA_train_msa; macA	NA	MLS	macrolide_lincosamide_streptogramin;macA_train_msa	NA	NA	macrolide_lincosamide_streptogramin;macA_train_msa	macA_train_msa	MLS	macA
FR_cobin_13_k127_5336654_length_3203_cov_79.4408_3	FR_cobin_13	plm_arg ; SARG	MLS	macrolide	0.99864	NA; NA; macA_train_msa; NA	NA	MLS	macrolide_lincosamide_streptogramin;macA_train_msa	NA	NA	macrolide_lincosamide_streptogramin;macA_train_msa	macA_train_msa	NA	NA
FR_cobin_13_k127_1620798_length_3194_cov_39.7776_2	FR_cobin_13	plm_arg ; ARGfam; resfam	beta-lactam	beta-lactam	0.891744	Beta-lactamase; Beta-lactamase; ; NA	NA	beta-lactam	Beta-lactamase	Beta-lactamase	Beta-lactamase	NA		NA	NA
FR_cobin_13_k127_2438433_length_2828_cov_49.5990_2	FR_cobin_13	plm_arg ; ARGfam; resfam	beta-lactam	beta-lactam	0.994548	Beta-lactamase; Beta-lactamase; ; NA	NA	beta-lactam	Beta-lactamase	Beta-lactamase	Beta-lactamase	NA		NA	NA
FR_cobin_1_k127_5732995_length_9401_cov_13.2338_3	FR_cobin_1	plm_arg ; ARGfam; resfam	beta-lactam	beta-lactam	0.986575	Beta-lactamase; Beta-lactamase; ; NA	NA	beta-lactam	Beta-lactamase	Beta-lactamase	Beta-lactamase	NA		NA	NA
FR_cobin_1_k127_3011479_length_6110_cov_11.2049_1	FR_cobin_1	plm_arg ; ARGfam; resfam; SARG	beta-lactam	beta-lactam	0.995548	Transpeptidase; Transpeptidase; PBP_2X_train_msa; NA	NA	beta-lactam	beta_lactam;PBP_2X_train_msa	Transpeptidase	Transpeptidase	beta_lactam;PBP_2X_train_msa	PBP_2X_train_msa	NA	NA
OT_mbin_89_k141_1556984_length_6127_cov_7.0000_4	OT_mbin_89	plm_arg ; SARG; SARG_blast	MLS	macrolide	0.992535	NA; NA; macA_train_msa; macA	NA	MLS	macrolide_lincosamide_streptogramin;macA_train_msa	NA	NA	macrolide_lincosamide_streptogramin;macA_train_msa	macA_train_msa	MLS	macA
FR_cobin_1_k127_3301589_length_4379_cov_26.0000_2	FR_cobin_1	plm_arg ; ARGfam; resfam	multidrug	tetracycline	0.971913	ACR_tran; ACR_tran; ; NA	NA	multidrug	ACR_tran	ACR_tran	ACR_tran	NA		NA	NA
FR_cobin_1_k127_861290_length_4019_cov_20.0000_4	FR_cobin_1	plm_arg ; ARGfam; resfam; SARG	beta-lactam	beta-lactam	0.980424	Transpeptidase; Transpeptidase; penA_train_msa; NA	NA	beta-lactam	beta_lactam;penA_train_msa	Transpeptidase	Transpeptidase	beta_lactam;penA_train_msa	penA_train_msa	NA	NA
FR_cobin_1_k127_4945065_length_3272_cov_19.0000_4	FR_cobin_1	plm_arg ; SARG_blast	pleuromutilin_tiamulin	macrolide	0.816049	NA; NA; NA; TaeA	NA	NA	NA	NA	NA	NA	NA	pleuromutilin_tiamulin	TaeA
FR_cobin_1_k127_5381874_length_2743_cov_17.0000_1	FR_cobin_1	plm_arg ; ARGfam; resfam	multidrug	tetracycline	0.914657	ACR_tran; ACR_tran; ; NA	NA	multidrug	ACR_tran	ACR_tran	ACR_tran	NA		NA	NA
FR_cobin_1_k127_258773_length_2335_cov_25.0000_2	FR_cobin_1	plm_arg ; ARGfam; resfam	multidrug	tetracycline	0.950717	ACR_tran; ACR_tran; ; NA	NA	multidrug	ACR_tran	ACR_tran	ACR_tran	NA		NA	NA
QDN_cobin_108_k127_2530278_length_119151_cov_39.0000_22	QDN_cobin_108	plm_arg ; SARG; SARG_blast	MLS	macrolide	0.999363	NA; NA; macA_train_msa; macA	NA	MLS	macrolide_lincosamide_streptogramin;macA_train_msa	NA	NA	macrolide_lincosamide_streptogramin;macA_train_msa	macA_train_msa	MLS	macA
FR_cobin_1_k127_2254470_length_1906_cov_29.4553_2	FR_cobin_1	plm_arg ; SARG_blast	sulfonamide	sulfonamide	0.996379	NA; NA; NA; sul4	NA	NA	NA	NA	NA	NA	NA	sulfonamide	sul4
FR_cobin_1_k127_2789228_length_1539_cov_5.0000_2	FR_cobin_1	plm_arg ; ARGfam; SARG; SARG_blast	bacitracin	peptide	0.997658	BacA; NA; bacA_train_msa; bacA	NA	bacitracin	bacitracin;bacA_train_msa	BacA	NA	bacitracin;bacA_train_msa	bacA_train_msa	bacitracin	bacA
FR_cobin_24_k127_1507137_length_17325_cov_98.3721_2	FR_cobin_24	plm_arg ; ARGfam; resfam	multidrug	tetracycline	0.975239	ACR_tran; ACR_tran; ; NA	NA	multidrug	ACR_tran	ACR_tran	ACR_tran	NA		NA	NA
FR_cobin_24_k127_2579809_length_15297_cov_110.4950_13	FR_cobin_24	plm_arg ; ARGfam; resfam	multidrug	tetracycline	0.988228	ACR_tran; ACR_tran; ; NA	NA	multidrug	ACR_tran	ACR_tran	ACR_tran	NA		NA	NA
FR_cobin_24_k127_702247_length_13876_cov_124.3465_12	FR_cobin_24	plm_arg ; ARGfam; resfam; SARG	beta-lactam	beta-lactam	0.809176	Transpeptidase; Transpeptidase; PBP_1A_train_msa; NA	NA	beta-lactam	beta_lactam;PBP_1A_train_msa	Transpeptidase	Transpeptidase	beta_lactam;PBP_1A_train_msa	PBP_1A_train_msa	NA	NA
FR_cobin_24_k127_5023533_length_13554_cov_122.9915_8	FR_cobin_24	plm_arg ; ARGfam; resfam; SARG_blast	tetracycline	sulfone	0.999836	MFS_1; MFS_1; ; tet(C)	NA	multidrug	MFS_1	MFS_1	MFS_1	NA		tetracycline	tet(C)
FR_cobin_24_k127_2669910_length_11144_cov_221.0000_4	FR_cobin_24	plm_arg ; ARGfam; resfam	aminoglycoside	aminoglycoside	0.988199	APH; APH; ; NA	NA	aminoglycoside	APH	APH	APH	NA		NA	NA
FR_cobin_24_k127_2477239_length_10202_cov_521.1753_6	FR_cobin_24	plm_arg ; ARGfam; resfam	multidrug	tetracycline	0.979593	ACR_tran; ACR_tran; ; NA	NA	multidrug	ACR_tran	ACR_tran	ACR_tran	NA		NA	NA
FR_cobin_24_k127_3414203_length_9776_cov_74.8129_7	FR_cobin_24	plm_arg ; ARGfam; resfam	multidrug	tetracycline	0.919246	ACR_tran; ACR_tran; ; NA	NA	multidrug	ACR_tran	ACR_tran	ACR_tran	NA		NA	NA
FR_cobin_24_k127_811647_length_8577_cov_115.0490_2	FR_cobin_24	plm_arg ; ARGfam; resfam	beta-lactam	beta-lactam	0.969586	Lactamase_B; Lactamase_B; ; NA	NA	beta-lactam	Lactamase_B	Lactamase_B	Lactamase_B	NA		NA	NA
FR_cobin_24_k127_3957043_length_7497_cov_162.0742_6	FR_cobin_24	plm_arg ; SARG_blast	MLS	macrolide	0.981113	NA; NA; NA; carA	NA	NA	NA	NA	NA	NA	NA	MLS	carA
FR_cobin_24_k127_1124653_length_7386_cov_142.0000_2	FR_cobin_24	plm_arg ; ARGfam; resfam; SARG_blast	multidrug	tetracycline	0.80788	ACR_tran; ACR_tran; ; mexK	NA	multidrug	ACR_tran	ACR_tran	ACR_tran	NA		multidrug	mexK
FR_cobin_24_k127_1101836_length_6726_cov_172.8813_5	FR_cobin_24	plm_arg ; ARGfam; resfam; SARG; SARG_blast	florfenicol	phenicol;tetracycline	0.999688	MFS_1; MFS_1; emrD_train_msa; floR	NA	multidrug	multidrug;emrD_train_msa	MFS_1	MFS_1	multidrug;emrD_train_msa	emrD_train_msa	florfenicol	floR
FR_cobin_24_k127_203996_length_5620_cov_288.7905_5	FR_cobin_24	plm_arg ; ARGfam; resfam; SARG	multidrug	tetracycline	0.9848	MATE_efflux; MATE_efflux; mdtK_train_msa; NA	NA	multidrug	multidrug;mdtK_train_msa	MATE_efflux	MATE_efflux	multidrug;mdtK_train_msa	mdtK_train_msa	NA	NA
FR_cobin_24_k127_1332246_length_4806_cov_84.6499_2	FR_cobin_24	plm_arg ; ARGfam; SARG; SARG_blast	bacitracin	peptide	0.963926	BacA; NA; bacA_train_msa; bacA	NA	bacitracin	bacitracin;bacA_train_msa	BacA	NA	bacitracin;bacA_train_msa	bacA_train_msa	bacitracin	bacA
FR_cobin_27_k127_466323_length_5360_cov_74.0000_5	FR_cobin_27	plm_arg ; ARGfam; SARG; SARG_blast	bacitracin	peptide	0.9992	BacA; NA; bacA_train_msa; bacA	NA	bacitracin	bacitracin;bacA_train_msa	BacA	NA	bacitracin;bacA_train_msa	bacA_train_msa	bacitracin	bacA
FR_cobin_27_k127_1643408_length_3996_cov_53.7377_3	FR_cobin_27	plm_arg ; ARGfam; resfam; SARG_blast	multidrug	tetracycline	0.958844	ACR_tran; ACR_tran; ; mexK	NA	multidrug	ACR_tran	ACR_tran	ACR_tran	NA		multidrug	mexK
FR_cobin_27_k127_2848738_length_2933_cov_25.0000_2	FR_cobin_27	plm_arg ; ARGfam; resfam; SARG	beta-lactam	beta-lactam	0.948229	Transpeptidase; Transpeptidase; PBP_1A_train_msa; NA	NA	beta-lactam	beta_lactam;PBP_1A_train_msa	Transpeptidase	Transpeptidase	beta_lactam;PBP_1A_train_msa	PBP_1A_train_msa	NA	NA
FR_cobin_27_k127_1057757_length_2925_cov_17.0000_2	FR_cobin_27	plm_arg ; ARGfam; resfam; SARG	multidrug	tetracycline	0.965095	MATE_efflux; MATE_efflux; mdtK_train_msa; NA	NA	multidrug	multidrug;mdtK_train_msa	MATE_efflux	MATE_efflux	multidrug;mdtK_train_msa	mdtK_train_msa	NA	NA
FR_cobin_30_k127_4771510_length_12820_cov_13.3750_13	FR_cobin_30	plm_arg ; ARGfam; resfam	multidrug	tetracycline	0.98475	ACR_tran; ACR_tran; ; NA	NA	multidrug	ACR_tran	ACR_tran	ACR_tran	NA		NA	NA
FR_cobin_30_k127_2799112_length_11450_cov_11.0000_1	FR_cobin_30	plm_arg ; ARGfam; resfam; SARG	beta-lactam	beta-lactam	0.926994	Transpeptidase; Transpeptidase; penA_train_msa; NA	NA	beta-lactam	beta_lactam;penA_train_msa	Transpeptidase	Transpeptidase	beta_lactam;penA_train_msa	penA_train_msa	NA	NA
FR_cobin_30_k127_5678919_length_11432_cov_20.4463_12	FR_cobin_30	plm_arg ; ARGfam; resfam; SARG_blast	trimethoprim	diaminopyrimidine	0.94323	DHFR_1; DHFR_1; ; dfrK	NA	trimethoprim	DHFR_1	DHFR_1	DHFR_1	NA		trimethoprim	dfrK
FR_cobin_30_k127_3578491_length_6905_cov_15.0000_2	FR_cobin_30	plm_arg ; ARGfam; resfam; SARG_blast	tetracycline	sulfone	0.993738	MFS_1; MFS_1; ; tet(B)	NA	multidrug	MFS_1	MFS_1	MFS_1	NA		tetracycline	tet(B)
FR_cobin_30_k127_4479065_length_5365_cov_9.0000_3	FR_cobin_30	plm_arg ; ARGfam; resfam	multidrug	tetracycline	0.901297	ACR_tran; ACR_tran; ; NA	NA	multidrug	ACR_tran	ACR_tran	ACR_tran	NA		NA	NA
FR_cobin_30_k127_2824068_length_5178_cov_7.0000_1	FR_cobin_30	plm_arg ; ARGfam; resfam	beta-lactam	beta-lactam	0.9179	Transpeptidase; Transpeptidase; ; NA	NA	beta-lactam	Transpeptidase	Transpeptidase	Transpeptidase	NA		NA	NA
FR_cobin_30_k127_4980796_length_5100_cov_8.0000_5	FR_cobin_30	plm_arg ; SARG; ; SARG_blast	vancomycin	glycopeptide	0.973365	NA; NA; vanX_train_msa; vanXB	NA	vancomycin	vancomycin;vanX_train_msa	NA	NA	vancomycin;vanX_train_msa	vanX_train_msa	vancomycin	vanXB
QDN_cobin_123_k127_2146214_length_167153_cov_27.9609_62	QDN_cobin_123	plm_arg ; SARG; SARG_blast	MLS	macrolide	0.995434	NA; NA; macA_train_msa; macA	NA	MLS	macrolide_lincosamide_streptogramin;macA_train_msa	NA	NA	macrolide_lincosamide_streptogramin;macA_train_msa	macA_train_msa	MLS	macA
FR_cobin_30_k127_3957385_length_4039_cov_9.0000_3	FR_cobin_30	plm_arg ; ARGfam; resfam; SARG_blast	beta-lactam	beta-lactam	0.986269	Beta-lactamase; Beta-lactamase; ; DHA	NA	beta-lactam	Beta-lactamase	Beta-lactamase	Beta-lactamase	NA		beta-lactam	DHA
FR_cobin_30_k127_439061_length_2999_cov_14.0000_2	FR_cobin_30	plm_arg ; ARGfam; SARG; SARG_blast	bacitracin	peptide	0.924143	BacA; NA; bacA_train_msa; bacA	NA	bacitracin	bacitracin;bacA_train_msa	BacA	NA	bacitracin;bacA_train_msa	bacA_train_msa	bacitracin	bacA
FR_cobin_30_k127_2571399_length_2802_cov_27.4142_2	FR_cobin_30	plm_arg ; ARGfam; resfam	multidrug	tetracycline	0.94423	ACR_tran; ACR_tran; ; NA	NA	multidrug	ACR_tran	ACR_tran	ACR_tran	NA		NA	NA
FR_cobin_30_k127_4130007_length_2764_cov_24.0000_2	FR_cobin_30	plm_arg ; ARGfam; resfam	multidrug	tetracycline	0.925389	ACR_tran; ACR_tran; ; NA	NA	multidrug	ACR_tran	ACR_tran	ACR_tran	NA		NA	NA
FR_cobin_30_k127_3214956_length_2182_cov_10.0000_3	FR_cobin_30	plm_arg ; ARGfam; resfam; SARG	beta-lactam	beta-lactam	0.865438	Transpeptidase; Transpeptidase; penA_train_msa; NA	NA	beta-lactam	beta_lactam;penA_train_msa	Transpeptidase	Transpeptidase	beta_lactam;penA_train_msa	penA_train_msa	NA	NA
FR_cobin_35_k127_3602128_length_9595_cov_53.0000_3	FR_cobin_35	plm_arg ; ARGfam; resfam; SARG	beta-lactam	beta-lactam	0.978888	Transpeptidase; Transpeptidase; PBP_1A_train_msa; NA	NA	beta-lactam	beta_lactam;PBP_1A_train_msa	Transpeptidase	Transpeptidase	beta_lactam;PBP_1A_train_msa	PBP_1A_train_msa	NA	NA
FR_cobin_35_k127_3581111_length_8296_cov_13.0000_6	FR_cobin_35	plm_arg ; ARGfam; resfam	beta-lactam	beta-lactam	0.853365	Lactamase_B; Lactamase_B; ; NA	NA	beta-lactam	Lactamase_B	Lactamase_B	Lactamase_B	NA		NA	NA
FR_cobin_35_k127_1352024_length_5839_cov_14.0000_3	FR_cobin_35	plm_arg ; ARGfam; resfam	multidrug	tetracycline	0.952512	ACR_tran; ACR_tran; ; NA	NA	multidrug	ACR_tran	ACR_tran	ACR_tran	NA		NA	NA
FR_cobin_35_k127_4293627_length_3370_cov_15.0000_2	FR_cobin_35	plm_arg ; ARGfam; resfam	multidrug	tetracycline	0.847801	ACR_tran; ACR_tran; ; NA	NA	multidrug	ACR_tran	ACR_tran	ACR_tran	NA		NA	NA
FR_cobin_35_k127_3535397_length_2649_cov_9.0000_2	FR_cobin_35	plm_arg ; ARGfam; resfam; SARG	beta-lactam	beta-lactam	0.989419	Transpeptidase; Transpeptidase; penA_train_msa; NA	NA	beta-lactam	beta_lactam;penA_train_msa	Transpeptidase	Transpeptidase	beta_lactam;penA_train_msa	penA_train_msa	NA	NA
FR_cobin_35_k127_1091692_length_2619_cov_8.0000_2	FR_cobin_35	plm_arg ; ARGfam; SARG; SARG_blast	bacitracin	peptide	0.999988	BacA; NA; bacA_train_msa; bacA	NA	bacitracin	bacitracin;bacA_train_msa	BacA	NA	bacitracin;bacA_train_msa	bacA_train_msa	bacitracin	bacA
FR_cobin_35_k127_1914216_length_2154_cov_9.0000_1	FR_cobin_35	plm_arg ; SARG_blast	MLS	lincosamide;pleuromutilin	0.969678	NA; NA; NA; lsa(D)	NA	NA	NA	NA	NA	NA	NA	MLS	lsa(D)
FR_cobin_35_k127_22472_length_1976_cov_18.0000_3	FR_cobin_35	plm_arg ; ARGfam; resfam	multidrug	tetracycline	0.968204	ACR_tran; ACR_tran; ; NA	NA	multidrug	ACR_tran	ACR_tran	ACR_tran	NA		NA	NA
FR_cobin_39_k127_2851247_length_11846_cov_53.1368_11	FR_cobin_39	plm_arg ; SARG_blast	multidrug	tetracycline	0.999036	NA; NA; NA; OprN	NA	NA	NA	NA	NA	NA	NA	multidrug	OprN
FR_cobin_39_k127_4907745_length_10983_cov_41.0888_3	FR_cobin_39	plm_arg ; ARGfam; resfam; SARG	beta-lactam	beta-lactam	0.998246	Transpeptidase; Transpeptidase; penA_train_msa; NA	NA	beta-lactam	beta_lactam;penA_train_msa	Transpeptidase	Transpeptidase	beta_lactam;penA_train_msa	penA_train_msa	NA	NA
FR_cobin_39_k127_2093895_length_7472_cov_53.0000_2	FR_cobin_39	plm_arg ; ARGfam; resfam	beta-lactam	beta-lactam	0.990518	Beta-lactamase; Beta-lactamase; ; NA	NA	beta-lactam	Beta-lactamase	Beta-lactamase	Beta-lactamase	NA		NA	NA
QDN_cobin_128_k127_21354_length_10366_cov_47.1402_7	QDN_cobin_128	plm_arg ; SARG; SARG_blast	MLS	macrolide	0.999378	NA; NA; macA_train_msa; macA	NA	MLS	macrolide_lincosamide_streptogramin;macA_train_msa	NA	NA	macrolide_lincosamide_streptogramin;macA_train_msa	macA_train_msa	MLS	macA
QDN_cobin_131_k127_5768258_length_17861_cov_39.9970_11	QDN_cobin_131	plm_arg ; SARG; SARG_blast	MLS	macrolide	0.998628	NA; NA; macA_train_msa; macA	NA	MLS	macrolide_lincosamide_streptogramin;macA_train_msa	NA	NA	macrolide_lincosamide_streptogramin;macA_train_msa	macA_train_msa	MLS	macA
FR_cobin_39_k127_996362_length_6966_cov_42.7851_3	FR_cobin_39	plm_arg ; ARGfam; resfam	aminoglycoside	aminoglycoside	0.977353	APH; APH; ; NA	NA	aminoglycoside	APH	APH	APH	NA		NA	NA
FR_cobin_39_k127_3619365_length_6349_cov_36.9664_4	FR_cobin_39	plm_arg ; ARGfam; resfam	beta-lactam	beta-lactam	0.884911	Beta-lactamase; Beta-lactamase; ; NA	NA	beta-lactam	Beta-lactamase	Beta-lactamase	Beta-lactamase	NA		NA	NA
FR_cobin_39_k127_3822947_length_5138_cov_68.0000_4	FR_cobin_39	plm_arg ; ARGfam; resfam	multidrug	tetracycline	0.991756	ACR_tran; ACR_tran; ; NA	NA	multidrug	ACR_tran	ACR_tran	ACR_tran	NA		NA	NA
FR_cobin_39_k127_1339708_length_5079_cov_64.0000_1	FR_cobin_39	plm_arg ; ARGfam; resfam	multidrug	tetracycline	0.813722	ACR_tran; ACR_tran; ; NA	NA	multidrug	ACR_tran	ACR_tran	ACR_tran	NA		NA	NA
FR_cobin_39_k127_1609100_length_5006_cov_65.3384_3	FR_cobin_39	plm_arg ; ARGfam; resfam; SARG	beta-lactam	beta-lactam	0.940811	Transpeptidase; Transpeptidase; PBP_1A_train_msa; NA	NA	beta-lactam	beta_lactam;PBP_1A_train_msa	Transpeptidase	Transpeptidase	beta_lactam;PBP_1A_train_msa	PBP_1A_train_msa	NA	NA
FR_cobin_39_k127_5517574_length_4842_cov_46.0000_2	FR_cobin_39	plm_arg ; SARG	MLS	macrolide	0.998996	NA; NA; macA_train_msa; NA	NA	MLS	macrolide_lincosamide_streptogramin;macA_train_msa	NA	NA	macrolide_lincosamide_streptogramin;macA_train_msa	macA_train_msa	NA	NA
FR_cobin_39_k127_1835703_length_4699_cov_53.5728_3	FR_cobin_39	plm_arg ; SARG_blast	sulfonamide	sulfonamide	0.993627	NA; NA; NA; sul4	NA	NA	NA	NA	NA	NA	NA	sulfonamide	sul4
FR_cobin_39_k127_4194656_length_4436_cov_141.9831_3	FR_cobin_39	plm_arg ; ARGfam; resfam; SARG_blast	trimethoprim	diaminopyrimidine	0.965699	DHFR_1; DHFR_1; ; dfrA3	NA	trimethoprim	DHFR_1	DHFR_1	DHFR_1	NA		trimethoprim	dfrA3
FR_cobin_39_k127_5598414_length_4366_cov_33.0000_4	FR_cobin_39	plm_arg ; ARGfam; resfam	beta-lactam	beta-lactam	0.976276	Beta-lactamase; Beta-lactamase; ; NA	NA	beta-lactam	Beta-lactamase	Beta-lactamase	Beta-lactamase	NA		NA	NA
FR_cobin_39_k127_1342791_length_3563_cov_43.0000_2	FR_cobin_39	plm_arg ; ARGfam; resfam	beta-lactam	beta-lactam	0.99598	Beta-lactamase; Beta-lactamase; ; NA	NA	beta-lactam	Beta-lactamase	Beta-lactamase	Beta-lactamase	NA		NA	NA
FR_cobin_39_k127_1211895_length_3514_cov_68.0000_2	FR_cobin_39	plm_arg ; ARGfam; resfam; SARG_blast	tetracycline	sulfone	0.999258	MFS_1; MFS_1; ; tetA	NA	multidrug	MFS_1	MFS_1	MFS_1	NA		tetracycline	tetA
FR_cobin_39_k127_471506_length_3180_cov_31.0000_4	FR_cobin_39	plm_arg ; ARGfam; resfam	multidrug	tetracycline	0.993802	ACR_tran; ACR_tran; ; NA	NA	multidrug	ACR_tran	ACR_tran	ACR_tran	NA		NA	NA
FR_cobin_39_k127_3804623_length_3117_cov_54.0000_1	FR_cobin_39	plm_arg ; ARGfam; resfam; SARG_blast	beta-lactam	beta-lactam	0.987723	Beta-lactamase; Beta-lactamase; ; Rhodobacter sphaeroides ampC	NA	beta-lactam	Beta-lactamase	Beta-lactamase	Beta-lactamase	NA		beta-lactam	Rhodobacter sphaeroides ampC
FR_cobin_39_k127_4028728_length_2800_cov_20.0000_2	FR_cobin_39	plm_arg ; ARGfam; resfam	aminoglycoside	aminoglycoside	0.859961	APH; APH; ; NA	NA	aminoglycoside	APH	APH	APH	NA		NA	NA
FR_cobin_43_k127_2217691_length_3913_cov_43.0000_2	FR_cobin_43	plm_arg ; ARGfam; resfam	multidrug	tetracycline	0.94639	ACR_tran; ACR_tran; ; NA	NA	multidrug	ACR_tran	ACR_tran	ACR_tran	NA		NA	NA
FR_cobin_43_k127_2692437_length_3206_cov_36.0000_1	FR_cobin_43	plm_arg ; ARGfam; resfam	multidrug	tetracycline	0.987999	ACR_tran; ACR_tran; ; NA	NA	multidrug	ACR_tran	ACR_tran	ACR_tran	NA		NA	NA
FR_cobin_43_k127_199469_length_2357_cov_17.0000_1	FR_cobin_43	plm_arg ; ARGfam; resfam; SARG_blast	trimethoprim	diaminopyrimidine	0.975492	DHFR_1; DHFR_1; ; dfrA26	NA	trimethoprim	DHFR_1	DHFR_1	DHFR_1	NA		trimethoprim	dfrA26
FR_cobin_43_k127_3237026_length_2238_cov_11.0000_1	FR_cobin_43	plm_arg ; ARGfam; resfam; SARG	beta-lactam	beta-lactam	0.973403	Transpeptidase; Transpeptidase; PBP_2X_train_msa; NA	NA	beta-lactam	beta_lactam;PBP_2X_train_msa	Transpeptidase	Transpeptidase	beta_lactam;PBP_2X_train_msa	PBP_2X_train_msa	NA	NA
FR_cobin_43_k127_3803105_length_1812_cov_6.0000_2	FR_cobin_43	plm_arg ; ARGfam; resfam	multidrug	tetracycline	0.974432	ACR_tran; ACR_tran; ; NA	NA	multidrug	ACR_tran	ACR_tran	ACR_tran	NA		NA	NA
FR_cobin_43_k127_767972_length_1758_cov_15.0000_1	FR_cobin_43	plm_arg ; ARGfam; resfam	beta-lactam	beta-lactam	0.975903	Beta-lactamase; Beta-lactamase; ; NA	NA	beta-lactam	Beta-lactamase	Beta-lactamase	Beta-lactamase	NA		NA	NA
FR_cobin_43_k127_424337_length_1739_cov_6.0000_1	FR_cobin_43	plm_arg ; SARG_blast	multidrug	beta-lactam;diaminopyrimidine;sulfone	0.998781	NA; NA; NA; oprA	NA	NA	NA	NA	NA	NA	NA	multidrug	oprA
FR_cobin_43_k127_3179396_length_1550_cov_10.0000_1	FR_cobin_43	plm_arg ; ARGfam; resfam	multidrug	tetracycline	0.877577	ACR_tran; ACR_tran; ; NA	NA	multidrug	ACR_tran	ACR_tran	ACR_tran	NA		NA	NA
QDN_cobin_142_k127_7651731_length_2676_cov_29.0000_2	QDN_cobin_142	plm_arg ; SARG; SARG_blast	MLS	macrolide	0.99822	NA; NA; macA_train_msa; macA	NA	MLS	macrolide_lincosamide_streptogramin;macA_train_msa	NA	NA	macrolide_lincosamide_streptogramin;macA_train_msa	macA_train_msa	MLS	macA
FR_cobin_43_k127_3116264_length_1390_cov_5.0000_1	FR_cobin_43	plm_arg ; SARG	multidrug	tetracycline	0.967285	NA; NA; mdtK_train_msa; NA	NA	multidrug	multidrug;mdtK_train_msa	NA	NA	multidrug;mdtK_train_msa	mdtK_train_msa	NA	NA
FR_cobin_43_k127_3816606_length_1338_cov_8.0000_2	FR_cobin_43	plm_arg ; SARG_blast	polymyxin	peptide	0.903578	NA; NA; NA; pmrF	NA	NA	NA	NA	NA	NA	NA	polymyxin	pmrF
FR_cobin_43_k127_5993416_length_1296_cov_9.0000_2	FR_cobin_43	plm_arg ; SARG_blast	beta-lactam	beta-lactam	0.967008	NA; NA; NA; ACC	NA	NA	NA	NA	NA	NA	NA	beta-lactam	ACC
FR_cobin_43_k127_5416387_length_1155_cov_22.0000_1	FR_cobin_43	plm_arg ; ARGfam; resfam	multidrug	tetracycline	0.971586	ACR_tran; ACR_tran; ; NA	NA	multidrug	ACR_tran	ACR_tran	ACR_tran	NA		NA	NA
FR_cobin_47_k127_2938366_length_6087_cov_225.3842_1	FR_cobin_47	plm_arg ; ARGfam; resfam	multidrug	tetracycline	0.955443	ACR_tran; ACR_tran; ; NA	NA	multidrug	ACR_tran	ACR_tran	ACR_tran	NA		NA	NA
FR_cobin_47_k127_381633_length_4644_cov_82.5712_3	FR_cobin_47	plm_arg ; ARGfam; resfam; SARG	beta-lactam	beta-lactam	0.955969	Transpeptidase; Transpeptidase; penA_train_msa; NA	NA	beta-lactam	beta_lactam;penA_train_msa	Transpeptidase	Transpeptidase	beta_lactam;penA_train_msa	penA_train_msa	NA	NA
FR_cobin_47_k127_747311_length_4588_cov_351.3255_3	FR_cobin_47	plm_arg ; SARG_blast	sulfonamide	sulfonamide	0.995585	NA; NA; NA; sul4	NA	NA	NA	NA	NA	NA	NA	sulfonamide	sul4
FR_cobin_47_k127_4483168_length_4186_cov_225.0187_2	FR_cobin_47	plm_arg ; ARGfam; resfam	multidrug	tetracycline	0.937364	ACR_tran; ACR_tran; ; NA	NA	multidrug	ACR_tran	ACR_tran	ACR_tran	NA		NA	NA
FR_cobin_47_k127_1903884_length_3891_cov_77.1724_1	FR_cobin_47	plm_arg ; ARGfam; resfam	beta-lactam	beta-lactam	0.861501	Transpeptidase; Transpeptidase; ; NA	NA	beta-lactam	Transpeptidase	Transpeptidase	Transpeptidase	NA		NA	NA
FR_cobin_47_k127_50474_length_3389_cov_72.2563_1	FR_cobin_47	plm_arg ; ARGfam; resfam; SARG	beta-lactam	beta-lactam	0.953777	Transpeptidase; Transpeptidase; PBP_1A_train_msa; NA	NA	beta-lactam	beta_lactam;PBP_1A_train_msa	Transpeptidase	Transpeptidase	beta_lactam;PBP_1A_train_msa	PBP_1A_train_msa	NA	NA
FR_cobin_47_k127_2953856_length_2433_cov_65.0000_1	FR_cobin_47	plm_arg ; ARGfam; resfam	multidrug	tetracycline	0.944464	ACR_tran; ACR_tran; ; NA	NA	multidrug	ACR_tran	ACR_tran	ACR_tran	NA		NA	NA
FR_cobin_47_k127_5147863_length_1977_cov_74.0000_2	FR_cobin_47	plm_arg ; ARGfam; resfam	beta-lactam	beta-lactam	0.955597	Beta-lactamase; Beta-lactamase; ; NA	NA	beta-lactam	Beta-lactamase	Beta-lactamase	Beta-lactamase	NA		NA	NA
QDN_cobin_38_k127_2814698_length_43001_cov_35.0016_38	QDN_cobin_38	plm_arg ; SARG; SARG_blast	MLS	macrolide	0.999549	NA; NA; macA_train_msa; macA	NA	MLS	macrolide_lincosamide_streptogramin;macA_train_msa	NA	NA	macrolide_lincosamide_streptogramin;macA_train_msa	macA_train_msa	MLS	macA
FR_cobin_50_k127_3032870_length_15158_cov_72.3795_2	FR_cobin_50	plm_arg ; SARG_blast	pleuromutilin_tiamulin	lincosamide	0.847444	NA; NA; NA; TaeA	NA	NA	NA	NA	NA	NA	NA	pleuromutilin_tiamulin	TaeA
FR_cobin_50_k127_811365_length_8209_cov_96.9818_6	FR_cobin_50	plm_arg ; ARGfam; resfam	multidrug	tetracycline	0.991721	ACR_tran; ACR_tran; ; NA	NA	multidrug	ACR_tran	ACR_tran	ACR_tran	NA		NA	NA
FR_cobin_50_k127_1396368_length_7555_cov_140.9717_5	FR_cobin_50	plm_arg ; ARGfam; resfam	multidrug	tetracycline	0.956876	MATE_efflux; MATE_efflux; ; NA	NA	multidrug	MATE_efflux	MATE_efflux	MATE_efflux	NA		NA	NA
FR_cobin_50_k127_5122266_length_6642_cov_119.9842_2	FR_cobin_50	plm_arg ; ARGfam; resfam; SARG	beta-lactam	beta-lactam	0.977239	Transpeptidase; Transpeptidase; mecA_train_msa; NA	NA	beta-lactam	beta_lactam;mecA_train_msa	Transpeptidase	Transpeptidase	beta_lactam;mecA_train_msa	mecA_train_msa	NA	NA
FR_cobin_50_k127_981278_length_6485_cov_61.4923_2	FR_cobin_50	plm_arg ; ARGfam; resfam; SARG	beta-lactam	beta-lactam	0.877771	Transpeptidase; Transpeptidase; PBP_1A_train_msa; NA	NA	beta-lactam	beta_lactam;PBP_1A_train_msa	Transpeptidase	Transpeptidase	beta_lactam;PBP_1A_train_msa	PBP_1A_train_msa	NA	NA
FR_cobin_50_k127_981278_length_6485_cov_61.4923_6	FR_cobin_50	plm_arg ; ARGfam; resfam; SARG_blast	multidrug	tetracycline	0.998875	MFS_1; MFS_1; ; mdtL	NA	multidrug	MFS_1	MFS_1	MFS_1	NA		multidrug	mdtL
FR_cobin_50_k127_1097886_length_5668_cov_83.0000_6	FR_cobin_50	plm_arg ; ARGfam; resfam; SARG_blast	trimethoprim	diaminopyrimidine	0.999636	DHFR_1; DHFR_1; ; dfrA3	NA	trimethoprim	DHFR_1	DHFR_1	DHFR_1	NA		trimethoprim	dfrA3
FR_cobin_50_k127_1020053_length_4786_cov_66.4722_5	FR_cobin_50	plm_arg ; ARGfam; SARG; SARG_blast	bacitracin	peptide	0.907256	BacA; NA; bacA_train_msa; bacA	NA	bacitracin	bacitracin;bacA_train_msa	BacA	NA	bacitracin;bacA_train_msa	bacA_train_msa	bacitracin	bacA
FR_cobin_50_k127_4574838_length_3833_cov_391.0000_2	FR_cobin_50	plm_arg ; SARG	multidrug	aminocoumarin;beta-lactam;disinfecting agents and antiseptics;phenicol;rifamycin;sulfone	0.96274	NA; NA; TolC_train_msa; NA	NA	multidrug	multidrug;TolC_train_msa	NA	NA	multidrug;TolC_train_msa	TolC_train_msa	NA	NA
FR_cobin_50_k127_126075_length_3098_cov_206.5089_2	FR_cobin_50	plm_arg ; ARGfam; resfam	multidrug	tetracycline	0.977148	ACR_tran; ACR_tran; ; NA	NA	multidrug	ACR_tran	ACR_tran	ACR_tran	NA		NA	NA
FR_cobin_52_k127_5663813_length_135477_cov_28.5416_41	FR_cobin_52	plm_arg ; SARG_blast	sulfonamide	sulfonamide	0.995594	NA; NA; NA; sul4	NA	NA	NA	NA	NA	NA	NA	sulfonamide	sul4
FR_cobin_52_k127_3138695_length_69891_cov_22.2649_13	FR_cobin_52	plm_arg ; ARGfam; resfam	multidrug	tetracycline	0.989079	ACR_tran; ACR_tran; ; NA	NA	multidrug	ACR_tran	ACR_tran	ACR_tran	NA		NA	NA
FR_cobin_52_k127_3138695_length_69891_cov_22.2649_46	FR_cobin_52	plm_arg ; SARG_blast	vancomycin	aminoglycoside	0.984668	NA; NA; NA; vanB	NA	NA	NA	NA	NA	NA	NA	vancomycin	vanB
QDN_cobin_51_k127_28776_length_321969_cov_47.1223_285	QDN_cobin_51	plm_arg ; SARG; SARG_blast	MLS	macrolide	0.999106	NA; NA; macA_train_msa; macA	NA	MLS	macrolide_lincosamide_streptogramin;macA_train_msa	NA	NA	macrolide_lincosamide_streptogramin;macA_train_msa	macA_train_msa	MLS	macA
QDN_cobin_67_k127_337278_length_7847_cov_10.0000_5	QDN_cobin_67	plm_arg ; SARG; SARG_blast	MLS	macrolide	0.989129	NA; NA; macA_train_msa; macA	NA	MLS	macrolide_lincosamide_streptogramin;macA_train_msa	NA	NA	macrolide_lincosamide_streptogramin;macA_train_msa	macA_train_msa	MLS	macA
FR_cobin_52_k127_641610_length_38652_cov_52.0688_22	FR_cobin_52	plm_arg ; ARGfam; resfam; SARG	multidrug	tetracycline	0.982565	MATE_efflux; MATE_efflux; mdtK_train_msa; NA	NA	multidrug	multidrug;mdtK_train_msa	MATE_efflux	MATE_efflux	multidrug;mdtK_train_msa	mdtK_train_msa	NA	NA
FR_cobin_52_k127_4954229_length_38381_cov_42.3351_22	FR_cobin_52	plm_arg ; ARGfam; resfam; SARG	beta-lactam	beta-lactam	0.978657	Transpeptidase; Transpeptidase; penA_train_msa; NA	NA	beta-lactam	beta_lactam;penA_train_msa	Transpeptidase	Transpeptidase	beta_lactam;penA_train_msa	penA_train_msa	NA	NA
FR_cobin_52_k127_1098283_length_35443_cov_24.3448_25	FR_cobin_52	plm_arg ; ARGfam; resfam	multidrug	tetracycline	0.940986	ACR_tran; ACR_tran; ; NA	NA	multidrug	ACR_tran	ACR_tran	ACR_tran	NA		NA	NA
FR_cobin_52_k127_302534_length_33863_cov_23.9932_8	FR_cobin_52	plm_arg ; ARGfam; resfam; SARG_blast	trimethoprim	diaminopyrimidine	0.993992	DHFR_1; DHFR_1; ; dfrA3	NA	trimethoprim	DHFR_1	DHFR_1	DHFR_1	NA		trimethoprim	dfrA3
FR_cobin_52_k127_2966312_length_32651_cov_20.8631_25	FR_cobin_52	plm_arg ; ARGfam; resfam	beta-lactam	beta-lactam	0.998922	Beta-lactamase; Beta-lactamase; ; NA	NA	beta-lactam	Beta-lactamase	Beta-lactamase	Beta-lactamase	NA		NA	NA
FR_cobin_52_k127_4636985_length_30236_cov_25.9234_18	FR_cobin_52	plm_arg ; SARG	multidrug	aminocoumarin;aminoglycoside	0.99279	NA; NA; ompR_train_msa; NA	NA	multidrug	multidrug;ompR_train_msa	NA	NA	multidrug;ompR_train_msa	ompR_train_msa	NA	NA
FR_cobin_52_k127_5464921_length_27769_cov_31.0208_19	FR_cobin_52	plm_arg ; ARGfam; resfam; SARG	beta-lactam	beta-lactam	0.958186	Transpeptidase; Transpeptidase; penA_train_msa; NA	NA	beta-lactam	beta_lactam;penA_train_msa	Transpeptidase	Transpeptidase	beta_lactam;penA_train_msa	penA_train_msa	NA	NA
FR_cobin_52_k127_1911770_length_24848_cov_29.9102_10	FR_cobin_52	plm_arg ; SARG_blast	multidrug	tetracycline	0.997473	NA; NA; NA; OprN	NA	NA	NA	NA	NA	NA	NA	multidrug	OprN
FR_cobin_52_k127_485210_length_22982_cov_32.0066_20	FR_cobin_52	plm_arg ; ARGfam; resfam	beta-lactam	beta-lactam	0.999583	Beta-lactamase; Beta-lactamase; ; NA	NA	beta-lactam	Beta-lactamase	Beta-lactamase	Beta-lactamase	NA		NA	NA
FR_cobin_52_k127_785683_length_22614_cov_28.6748_6	FR_cobin_52	plm_arg ; SARG_blast	multidrug	disinfecting agents and antiseptics	0.998883	NA; NA; NA; tolC	NA	NA	NA	NA	NA	NA	NA	multidrug	tolC
FR_cobin_52_k127_746859_length_21929_cov_23.5199_2	FR_cobin_52	plm_arg ; ARGfam; resfam	multidrug	tetracycline	0.987274	ACR_tran; ACR_tran; ; NA	NA	multidrug	ACR_tran	ACR_tran	ACR_tran	NA		NA	NA
FR_cobin_52_k127_390569_length_21580_cov_21.0635_7	FR_cobin_52	plm_arg ; ARGfam; resfam	multidrug	tetracycline	0.96747	ACR_tran; ACR_tran; ; NA	NA	multidrug	ACR_tran	ACR_tran	ACR_tran	NA		NA	NA
FR_cobin_52_k127_667809_length_19370_cov_25.6211_4	FR_cobin_52	plm_arg ; ARGfam; resfam	multidrug	tetracycline	0.954838	ACR_tran; ACR_tran; ; NA	NA	multidrug	ACR_tran	ACR_tran	ACR_tran	NA		NA	NA
FR_cobin_52_k127_3353035_length_17190_cov_21.1575_7	FR_cobin_52	plm_arg ; ARGfam; resfam; SARG; SARG_blast	multidrug	fluoroquinolone	0.999754	ACR_tran; ACR_tran; cmeB_train_msa; MexF	NA	multidrug	multidrug;cmeB_train_msa	ACR_tran	ACR_tran	multidrug;cmeB_train_msa	cmeB_train_msa	multidrug	MexF
FR_cobin_52_k127_4083681_length_16594_cov_33.6391_8	FR_cobin_52	plm_arg ; SARG	MLS	macrolide	0.999006	NA; NA; macA_train_msa; NA	NA	MLS	macrolide_lincosamide_streptogramin;macA_train_msa	NA	NA	macrolide_lincosamide_streptogramin;macA_train_msa	macA_train_msa	NA	NA
QDN_cobin_73_k127_2597984_length_72268_cov_86.9919_3	QDN_cobin_73	plm_arg ; SARG; SARG_blast	MLS	macrolide	0.997755	NA; NA; macA_train_msa; macA	NA	MLS	macrolide_lincosamide_streptogramin;macA_train_msa	NA	NA	macrolide_lincosamide_streptogramin;macA_train_msa	macA_train_msa	MLS	macA
FR_cobin_52_k127_2258801_length_11051_cov_25.0005_2	FR_cobin_52	plm_arg ; ARGfam; SARG; SARG_blast	bacitracin	peptide	0.934053	BacA; NA; bacA_train_msa; bacA	NA	bacitracin	bacitracin;bacA_train_msa	BacA	NA	bacitracin;bacA_train_msa	bacA_train_msa	bacitracin	bacA
FR_cobin_52_k127_964843_length_7431_cov_24.1253_3	FR_cobin_52	plm_arg ; ARGfam; resfam	beta-lactam	beta-lactam	0.989314	Beta-lactamase; Beta-lactamase; ; NA	NA	beta-lactam	Beta-lactamase	Beta-lactamase	Beta-lactamase	NA		NA	NA
FR_cobin_52_k127_4895650_length_6999_cov_21.0000_2	FR_cobin_52	plm_arg ; ARGfam; resfam; SARG; SARG_blast	multidrug	fluoroquinolone	0.952576	MATE_efflux; MATE_efflux; mdtK_train_msa; mdtK	NA	multidrug	multidrug;mdtK_train_msa	MATE_efflux	MATE_efflux	multidrug;mdtK_train_msa	mdtK_train_msa	multidrug	mdtK
FR_cobin_52_k127_4401459_length_6735_cov_27.0850_4	FR_cobin_52	plm_arg ; ARGfam; resfam	aminoglycoside	aminoglycoside	0.95991	APH; APH; ; NA	NA	aminoglycoside	APH	APH	APH	NA		NA	NA
FR_cobin_52_k127_1592762_length_3150_cov_26.1204_3	FR_cobin_52	plm_arg ; SARG_blast	multidrug	tetracycline	0.996465	NA; NA; NA; OprN	NA	NA	NA	NA	NA	NA	NA	multidrug	OprN
FR_cobin_53_k127_4982068_length_27551_cov_10.9964_7	FR_cobin_53	plm_arg ; ARGfam; resfam	beta-lactam	beta-lactam	0.919392	Transpeptidase; Transpeptidase; ; NA	NA	beta-lactam	Transpeptidase	Transpeptidase	Transpeptidase	NA		NA	NA
QDN_cobin_75_k127_6512410_length_4540_cov_13.0000_6	QDN_cobin_75	plm_arg ; SARG; SARG_blast	MLS	macrolide	0.999146	NA; NA; macA_train_msa; macA	NA	MLS	macrolide_lincosamide_streptogramin;macA_train_msa	NA	NA	macrolide_lincosamide_streptogramin;macA_train_msa	macA_train_msa	MLS	macA
QDN_cobin_87_k127_855855_length_4419_cov_53.4655_1	QDN_cobin_87	plm_arg ; SARG; SARG_blast	MLS	macrolide	0.994403	NA; NA; macA_train_msa; macA	NA	MLS	macrolide_lincosamide_streptogramin;macA_train_msa	NA	NA	macrolide_lincosamide_streptogramin;macA_train_msa	macA_train_msa	MLS	macA
FR_cobin_55_k127_3074624_length_2361_cov_35.0721_2	FR_cobin_55	plm_arg ; SARG_blast	MLS	lincosamide;macrolide	0.982496	NA; NA; NA; optrA	NA	NA	NA	NA	NA	NA	NA	MLS	optrA
FR_cobin_55_k127_3133144_length_2358_cov_34.0000_1	FR_cobin_55	plm_arg ; ARGfam; resfam; SARG; SARG_blast	novobiocin	aminocoumarin	0.985538	ABC_tran; ABC_tran; multidrug_ABC_transporter_train_msa; novA	NA	multidrug	multidrug;multidrug_ABC_transporter_train_msa	ABC_tran	ABC_tran	multidrug;multidrug_ABC_transporter_train_msa	multidrug_ABC_transporter_train_msa	novobiocin	novA
FR_cobin_55_k127_2213949_length_2077_cov_75.0000_1	FR_cobin_55	plm_arg ; SARG_blast	polymyxin	peptide	0.874632	NA; NA; NA; pmrF	NA	NA	NA	NA	NA	NA	NA	polymyxin	pmrF
QDN_cobin_99_k127_258944_length_32134_cov_9.0000_6	QDN_cobin_99	plm_arg ; SARG; SARG_blast	MLS	macrolide	0.999774	NA; NA; macA_train_msa; macA	NA	MLS	macrolide_lincosamide_streptogramin;macA_train_msa	NA	NA	macrolide_lincosamide_streptogramin;macA_train_msa	macA_train_msa	MLS	macA
FR_cobin_55_k127_1484138_length_1670_cov_45.0000_1	FR_cobin_55	plm_arg ; SARG_blast	pleuromutilin_tiamulin	lincosamide;macrolide	0.925666	NA; NA; NA; TaeA	NA	NA	NA	NA	NA	NA	NA	pleuromutilin_tiamulin	TaeA
FR_cobin_58_k127_4954224_length_8976_cov_22.4215_4	FR_cobin_58	plm_arg ; SARG_blast	polymyxin	peptide	0.904645	NA; NA; NA; pmrF	NA	NA	NA	NA	NA	NA	NA	polymyxin	pmrF
FR_cobin_58_k127_5294559_length_6464_cov_19.0000_1	FR_cobin_58	plm_arg ; ARGfam; resfam; SARG_blast	multidrug	tetracycline	0.991875	MFS_1; MFS_1; ; emrB	NA	multidrug	MFS_1	MFS_1	MFS_1	NA		multidrug	emrB
FR_cobin_58_k127_628538_length_5993_cov_79.4446_3	FR_cobin_58	plm_arg ; ARGfam; resfam	multidrug	tetracycline	0.933019	ACR_tran; ACR_tran; ; NA	NA	multidrug	ACR_tran	ACR_tran	ACR_tran	NA		NA	NA
FR_cobin_58_k127_2071217_length_5868_cov_25.0000_3	FR_cobin_58	plm_arg ; SARG_blast	sulfonamide	sulfonamide	0.996734	NA; NA; NA; sul4	NA	NA	NA	NA	NA	NA	NA	sulfonamide	sul4
FR_cobin_58_k127_4449634_length_5201_cov_36.5097_1	FR_cobin_58	plm_arg ; ARGfam; resfam	beta-lactam	beta-lactam	0.973615	Beta-lactamase; Beta-lactamase; ; NA	NA	beta-lactam	Beta-lactamase	Beta-lactamase	Beta-lactamase	NA		NA	NA
FR_cobin_58_k127_608749_length_4779_cov_69.1580_5	FR_cobin_58	plm_arg ; ARGfam; resfam	multidrug	tetracycline	0.890518	ACR_tran; ACR_tran; ; NA	NA	multidrug	ACR_tran	ACR_tran	ACR_tran	NA		NA	NA
FR_cobin_58_k127_4474301_length_4400_cov_39.0000_1	FR_cobin_58	plm_arg ; ARGfam; SARG; SARG_blast	bacitracin	peptide	0.999067	BacA; NA; bacA_train_msa; bacA	NA	bacitracin	bacitracin;bacA_train_msa	BacA	NA	bacitracin;bacA_train_msa	bacA_train_msa	bacitracin	bacA
FR_cobin_58_k127_1505496_length_4211_cov_39.5475_1	FR_cobin_58	plm_arg ; ARGfam; resfam	multidrug	tetracycline	0.990765	ACR_tran; ACR_tran; ; NA	NA	multidrug	ACR_tran	ACR_tran	ACR_tran	NA		NA	NA
FR_cobin_58_k127_899527_length_3964_cov_26.0000_4	FR_cobin_58	plm_arg ; ARGfam; resfam	beta-lactam	beta-lactam	0.981825	Beta-lactamase; Beta-lactamase; ; NA	NA	beta-lactam	Beta-lactamase	Beta-lactamase	Beta-lactamase	NA		NA	NA
FR_cobin_60_k127_5982562_length_1683_cov_54.0000_1	FR_cobin_60	plm_arg ; ARGfam; SARG; SARG_blast	bacitracin	peptide	0.997894	BacA; NA; bacA_train_msa; bacA	NA	bacitracin	bacitracin;bacA_train_msa	BacA	NA	bacitracin;bacA_train_msa	bacA_train_msa	bacitracin	bacA
FR_cobin_66_k127_237363_length_5441_cov_68.6951_6	FR_cobin_66	plm_arg ; ARGfam; resfam	beta-lactam	beta-lactam	0.949857	Lactamase_B; Lactamase_B; ; NA	NA	beta-lactam	Lactamase_B	Lactamase_B	Lactamase_B	NA		NA	NA
FR_cobin_66_k127_1330412_length_3276_cov_147.1419_3	FR_cobin_66	plm_arg ; ARGfam; resfam; SARG_blast	chloramphenicol	phenicol	0.99426	CAT; CAT; ; Clostridium butyricum catB	NA	chloramphenicol	CAT	CAT	CAT	NA		chloramphenicol	Clostridium butyricum catB
FR_cobin_69_k127_1258182_length_30510_cov_31.7616_3	FR_cobin_69	plm_arg ; SARG_blast	pleuromutilin_tiamulin	pleuromutilin	0.98792	NA; NA; NA; TaeA	NA	NA	NA	NA	NA	NA	NA	pleuromutilin_tiamulin	TaeA
FR_cobin_69_k127_1215673_length_23669_cov_118.8519_4	FR_cobin_69	plm_arg ; ARGfam; resfam	beta-lactam	beta-lactam	0.908162	Transpeptidase; Transpeptidase; ; NA	NA	beta-lactam	Transpeptidase	Transpeptidase	Transpeptidase	NA		NA	NA
QDN-W01B-1949_sbin_15_k141_659360_length_24510_cov_12.0000_20	QDN-W01B-1949_sbin_15	plm_arg ; SARG; SARG_blast	MLS	macrolide	0.976447	NA; NA; macA_train_msa; macA	NA	MLS	macrolide_lincosamide_streptogramin;macA_train_msa	NA	NA	macrolide_lincosamide_streptogramin;macA_train_msa	macA_train_msa	MLS	macA
FR_cobin_69_k127_1953489_length_13494_cov_60.7132_12	FR_cobin_69	plm_arg ; SARG	MLS	macrolide	0.994014	NA; NA; macA_train_msa; NA	NA	MLS	macrolide_lincosamide_streptogramin;macA_train_msa	NA	NA	macrolide_lincosamide_streptogramin;macA_train_msa	macA_train_msa	NA	NA
QDN-W01B-1949_sbin_18_k141_564071_length_20864_cov_44.9066_7	QDN-W01B-1949_sbin_18	plm_arg ; SARG; SARG_blast	MLS	macrolide	0.999922	NA; NA; macA_train_msa; macA	NA	MLS	macrolide_lincosamide_streptogramin;macA_train_msa	NA	NA	macrolide_lincosamide_streptogramin;macA_train_msa	macA_train_msa	MLS	macA
FR_cobin_69_k127_3636743_length_13096_cov_49.8574_3	FR_cobin_69	plm_arg ; ARGfam; resfam; SARG_blast	chloramphenicol	phenicol	0.997961	CAT; CAT; ; Clostridium butyricum catB	NA	chloramphenicol	CAT	CAT	CAT	NA		chloramphenicol	Clostridium butyricum catB
FR_cobin_69_k127_3049532_length_12924_cov_35.5776_7	FR_cobin_69	plm_arg ; ARGfam; SARG; SARG_blast	bacitracin	peptide	0.984821	BacA; NA; bacA_train_msa; bacA	NA	bacitracin	bacitracin;bacA_train_msa	BacA	NA	bacitracin;bacA_train_msa	bacA_train_msa	bacitracin	bacA
FR_cobin_69_k127_1245382_length_11638_cov_28.7682_8	FR_cobin_69	plm_arg ; ARGfam; resfam; SARG	beta-lactam	beta-lactam	0.967887	Transpeptidase; Transpeptidase; PBP_1A_train_msa; NA	NA	beta-lactam	beta_lactam;PBP_1A_train_msa	Transpeptidase	Transpeptidase	beta_lactam;PBP_1A_train_msa	PBP_1A_train_msa	NA	NA
FR_cobin_69_k127_1183447_length_7870_cov_30.8801_6	FR_cobin_69	plm_arg ; ARGfam; resfam	multidrug	tetracycline	0.876014	ACR_tran; ACR_tran; ; NA	NA	multidrug	ACR_tran	ACR_tran	ACR_tran	NA		NA	NA
FR_cobin_69_k127_3877247_length_6300_cov_61.0468_5	FR_cobin_69	plm_arg ; ARGfam; resfam; SARG_blast	trimethoprim	diaminopyrimidine	0.895957	DHFR_1; DHFR_1; ; dfrA26	NA	trimethoprim	DHFR_1	DHFR_1	DHFR_1	NA		trimethoprim	dfrA26
FR_cobin_69_k127_2026846_length_4796_cov_46.0000_4	FR_cobin_69	plm_arg ; ARGfam; resfam	beta-lactam	beta-lactam	0.983282	Transpeptidase; Transpeptidase; ; NA	NA	beta-lactam	Transpeptidase	Transpeptidase	Transpeptidase	NA		NA	NA
FR_cobin_74_k127_1054610_length_37235_cov_17.0000_35	FR_cobin_74	plm_arg ; ARGfam; resfam	multidrug	tetracycline	0.988222	ACR_tran; ACR_tran; ; NA	NA	multidrug	ACR_tran	ACR_tran	ACR_tran	NA		NA	NA
FR_cobin_74_k127_991138_length_32685_cov_19.7088_4	FR_cobin_74	plm_arg ; ARGfam; resfam	beta-lactam	beta-lactam	0.960187	Transpeptidase; Transpeptidase; ; NA	NA	beta-lactam	Transpeptidase	Transpeptidase	Transpeptidase	NA		NA	NA
FR_cobin_74_k127_287547_length_24231_cov_20.0742_12	FR_cobin_74	plm_arg ; ARGfam; resfam	beta-lactam	beta-lactam	0.993197	Transpeptidase; Transpeptidase; ; NA	NA	beta-lactam	Transpeptidase	Transpeptidase	Transpeptidase	NA		NA	NA
FR_cobin_74_k127_5089118_length_19408_cov_11.9937_16	FR_cobin_74	plm_arg ; ARGfam; resfam; SARG; SARG_blast	multidrug	tetracycline	0.997331	MATE_efflux; MATE_efflux; mepA_train_msa; cdeA	NA	multidrug	multidrug;mepA_train_msa	MATE_efflux	MATE_efflux	multidrug;mepA_train_msa	mepA_train_msa	multidrug	cdeA
FR_cobin_74_k127_2129819_length_19326_cov_13.0085_5	FR_cobin_74	plm_arg ; SARG_blast	tetracycline	sulfone	0.959669	NA; NA; NA; tetB(P)	NA	NA	NA	NA	NA	NA	NA	tetracycline	tetB(P)
FR_cobin_74_k127_924155_length_13611_cov_10.8099_2	FR_cobin_74	plm_arg ; SARG	vancomycin	glycopeptide	0.913722	NA; NA; vanR_train_msa; NA	NA	vancomycin	vancomycin;vanR_train_msa	NA	NA	vancomycin;vanR_train_msa	vanR_train_msa	NA	NA
FR_cobin_74_k127_1643156_length_12888_cov_37.9545_10	FR_cobin_74	plm_arg ; SARG_blast	bacitracin	peptide	0.931486	NA; NA; NA; bcrA	NA	NA	NA	NA	NA	NA	NA	bacitracin	bcrA
FR_cobin_74_k127_434977_length_12590_cov_37.0000_8	FR_cobin_74	plm_arg ; ARGfam; resfam; SARG_blast	trimethoprim	diaminopyrimidine	0.993004	DHFR_1; DHFR_1; ; dfrG	NA	trimethoprim	DHFR_1	DHFR_1	DHFR_1	NA		trimethoprim	dfrG
FR_cobin_74_k127_5677960_length_12010_cov_15.0000_4	FR_cobin_74	plm_arg ; ARGfam; resfam; SARG; SARG_blast	novobiocin	nitroimidazole	0.961491	ABC_tran; ABC_tran; multidrug_ABC_transporter_train_msa; novA	NA	multidrug	multidrug;multidrug_ABC_transporter_train_msa	ABC_tran	ABC_tran	multidrug;multidrug_ABC_transporter_train_msa	multidrug_ABC_transporter_train_msa	novobiocin	novA
FR_cobin_74_k127_2161716_length_9943_cov_27.6542_4	FR_cobin_74	plm_arg ; SARG_blast	pleuromutilin_tiamulin	pleuromutilin	0.819261	NA; NA; NA; TaeA	NA	NA	NA	NA	NA	NA	NA	pleuromutilin_tiamulin	TaeA
FR_cobin_74_k127_37926_length_9552_cov_22.6818_2	FR_cobin_74	plm_arg ; SARG	vancomycin	glycopeptide	0.961316	NA; NA; vanR_train_msa; NA	NA	vancomycin	vancomycin;vanR_train_msa	NA	NA	vancomycin;vanR_train_msa	vanR_train_msa	NA	NA
FR_cobin_74_k127_2914963_length_8466_cov_14.0000_3	FR_cobin_74	plm_arg ; SARG_blast	MLS	pleuromutilin	0.885441	NA; NA; NA; optrA	NA	NA	NA	NA	NA	NA	NA	MLS	optrA
FR_cobin_74_k127_753953_length_6739_cov_14.2616_2	FR_cobin_74	plm_arg ; ARGfam; SARG; SARG_blast	bacitracin	peptide	0.999981	BacA; NA; bacA_train_msa; bacA	NA	bacitracin	bacitracin;bacA_train_msa	BacA	NA	bacitracin;bacA_train_msa	bacA_train_msa	bacitracin	bacA
FR_cobin_74_k127_876545_length_5600_cov_13.1939_3	FR_cobin_74	plm_arg ; ARGfam; resfam	multidrug	macrolide	0.998208	MFS_1; MFS_1; ; NA	NA	multidrug	MFS_1	MFS_1	MFS_1	NA		NA	NA
QDN-W01B-1949_sbin_51_k141_1348051_length_45320_cov_7.9950_17	QDN-W01B-1949_sbin_51	plm_arg ; SARG; SARG_blast	MLS	macrolide	0.999505	NA; NA; macA_train_msa; macA	NA	MLS	macrolide_lincosamide_streptogramin;macA_train_msa	NA	NA	macrolide_lincosamide_streptogramin;macA_train_msa	macA_train_msa	MLS	macA
FR_cobin_74_k127_4159810_length_4957_cov_18.2143_6	FR_cobin_74	plm_arg ; SARG	vancomycin	glycopeptide	0.972723	NA; NA; vanR_train_msa; NA	NA	vancomycin	vancomycin;vanR_train_msa	NA	NA	vancomycin;vanR_train_msa	vanR_train_msa	NA	NA
FR_cobin_74_k127_2327125_length_4549_cov_24.0025_4	FR_cobin_74	plm_arg ; SARG_blast	vancomycin	glycopeptide	0.891266	NA; NA; NA; vanB	NA	NA	NA	NA	NA	NA	NA	vancomycin	vanB
FR_cobin_9_k127_439556_length_12590_cov_25.9007_11	FR_cobin_9	plm_arg ; ARGfam; SARG; SARG_blast	bacitracin	peptide	0.992392	BacA; NA; bacA_train_msa; bacA	NA	bacitracin	bacitracin;bacA_train_msa	BacA	NA	bacitracin;bacA_train_msa	bacA_train_msa	bacitracin	bacA
FR_cobin_9_k127_3522562_length_4339_cov_12.0000_1	FR_cobin_9	plm_arg ; ARGfam; resfam	multidrug	tetracycline	0.960529	ACR_tran; ACR_tran; ; NA	NA	multidrug	ACR_tran	ACR_tran	ACR_tran	NA		NA	NA
FR_S1_sbin_11_k141_2322105_length_94766_cov_15.0000_20	FR_S1_sbin_11	plm_arg ; ARGfam; resfam	multidrug	tetracycline	0.894017	ACR_tran; ACR_tran; ; NA	NA	multidrug	ACR_tran	ACR_tran	ACR_tran	NA		NA	NA
FR_S1_sbin_11_k141_3125019_length_76778_cov_14.0000_2	FR_S1_sbin_11	plm_arg ; ARGfam; resfam	multidrug	tetracycline	0.968841	ACR_tran; ACR_tran; ; NA	NA	multidrug	ACR_tran	ACR_tran	ACR_tran	NA		NA	NA
FR_S1_sbin_11_k141_3529994_length_71674_cov_15.0000_17	FR_S1_sbin_11	plm_arg ; ARGfam; resfam; SARG; SARG_blast	bicyclomycin	tetracycline	0.99987	MFS_1; MFS_1; bicyclomycin_multidrug_efflux_protein_bcr_train_msa; bcr-1	NA	multidrug	multidrug;bicyclomycin_multidrug_efflux_protein_bcr_train_msa	MFS_1	MFS_1	multidrug;bicyclomycin_multidrug_efflux_protein_bcr_train_msa	bicyclomycin_multidrug_efflux_protein_bcr_train_msa	bicyclomycin	bcr-1
QDN-W01B-4577_sbin_11_k141_169387_length_21839_cov_13.1476_19	QDN-W01B-4577_sbin_11	plm_arg ; SARG; SARG_blast	MLS	macrolide	0.999384	NA; NA; macA_train_msa; macA	NA	MLS	macrolide_lincosamide_streptogramin;macA_train_msa	NA	NA	macrolide_lincosamide_streptogramin;macA_train_msa	macA_train_msa	MLS	macA
FR_S1_sbin_11_k141_4895506_length_55363_cov_14.0552_11	FR_S1_sbin_11	plm_arg ; ARGfam; resfam	multidrug	tetracycline	0.982953	ACR_tran; ACR_tran; ; NA	NA	multidrug	ACR_tran	ACR_tran	ACR_tran	NA		NA	NA
FR_S1_sbin_11_k141_4895506_length_55363_cov_14.0552_45	FR_S1_sbin_11	plm_arg ; ARGfam; resfam	multidrug	beta-lactam;phenicol;rifamycin;sulfone	0.941835	SoxR; SoxR; ; NA	NA	multidrug	SoxR	SoxR	SoxR	NA		NA	NA
FR_S1_sbin_11_k141_4364922_length_52628_cov_15.9937_14	FR_S1_sbin_11	plm_arg ; ARGfam; resfam	multidrug	tetracycline	0.959906	ACR_tran; ACR_tran; ; NA	NA	multidrug	ACR_tran	ACR_tran	ACR_tran	NA		NA	NA
FR_S1_sbin_11_k141_4104362_length_50744_cov_14.9939_32	FR_S1_sbin_11	plm_arg ; ARGfam; resfam; SARG; SARG_blast	bicyclomycin	phenicol	0.999379	MFS_1; MFS_1; bicyclomycin_multidrug_efflux_protein_bcr_train_msa; bcr-1	NA	multidrug	multidrug;bicyclomycin_multidrug_efflux_protein_bcr_train_msa	MFS_1	MFS_1	multidrug;bicyclomycin_multidrug_efflux_protein_bcr_train_msa	bicyclomycin_multidrug_efflux_protein_bcr_train_msa	bicyclomycin	bcr-1
FR_S1_sbin_11_k141_1496615_length_47985_cov_14.1710_14	FR_S1_sbin_11	plm_arg ; ARGfam; resfam; SARG	beta-lactam	beta-lactam	0.995309	Transpeptidase; Transpeptidase; penA_train_msa; NA	NA	beta-lactam	beta_lactam;penA_train_msa	Transpeptidase	Transpeptidase	beta_lactam;penA_train_msa	penA_train_msa	NA	NA
FR_S1_sbin_11_k141_3727272_length_43546_cov_18.5127_41	FR_S1_sbin_11	plm_arg ; ARGfam; resfam; SARG	beta-lactam	beta-lactam	0.968071	Transpeptidase; Transpeptidase; PBP_1A_train_msa; NA	NA	beta-lactam	beta_lactam;PBP_1A_train_msa	Transpeptidase	Transpeptidase	beta_lactam;PBP_1A_train_msa	PBP_1A_train_msa	NA	NA
FR_S1_sbin_11_k141_3262818_length_24647_cov_14.9874_11	FR_S1_sbin_11	plm_arg ; ARGfam; resfam	aminoglycoside	aminoglycoside	0.946308	APH; APH; ; NA	NA	aminoglycoside	APH	APH	APH	NA		NA	NA
FR_S1_sbin_11_k141_1560523_length_24399_cov_14.0000_12	FR_S1_sbin_11	plm_arg ; ARGfam; resfam; SARG_blast	trimethoprim	diaminopyrimidine	0.993437	DHFR_1; DHFR_1; ; dfrA26	NA	trimethoprim	DHFR_1	DHFR_1	DHFR_1	NA		trimethoprim	dfrA26
FR_S1_sbin_11_k141_4374583_length_20269_cov_16.0000_11	FR_S1_sbin_11	plm_arg ; ARGfam; SARG; SARG_blast	bacitracin	peptide	0.93764	BacA; NA; bacA_train_msa; bacA	NA	bacitracin	bacitracin;bacA_train_msa	BacA	NA	bacitracin;bacA_train_msa	bacA_train_msa	bacitracin	bacA
FR_S1_sbin_11_k141_2357750_length_17809_cov_14.9818_13	FR_S1_sbin_11	plm_arg ; SARG_blast	vancomycin	glycopeptide	0.820154	NA; NA; NA; vanB	NA	NA	NA	NA	NA	NA	NA	vancomycin	vanB
FR_S1_sbin_11_k141_3818123_length_17705_cov_12.7460_9	FR_S1_sbin_11	plm_arg ; ARGfam; resfam	aminoglycoside	aminoglycoside	0.979149	APH; APH; ; NA	NA	aminoglycoside	APH	APH	APH	NA		NA	NA
QDN-W01B-4577_sbin_29_k141_19467_length_1402_cov_4.0000_1	QDN-W01B-4577_sbin_29	plm_arg ; SARG; SARG_blast	MLS	macrolide	0.998948	NA; NA; macA_train_msa; macA	NA	MLS	macrolide_lincosamide_streptogramin;macA_train_msa	NA	NA	macrolide_lincosamide_streptogramin;macA_train_msa	macA_train_msa	MLS	macA
QDN-W04B-4228_sbin_32_k141_271949_length_173771_cov_26.9967_65	QDN-W04B-4228_sbin_32	plm_arg ; SARG; SARG_blast	MLS	macrolide	0.999715	NA; NA; macA_train_msa; macA	NA	MLS	macrolide_lincosamide_streptogramin;macA_train_msa	NA	NA	macrolide_lincosamide_streptogramin;macA_train_msa	macA_train_msa	MLS	macA
FR_S1_sbin_11_k141_2379138_length_7796_cov_15.0000_3	FR_S1_sbin_11	plm_arg ; ARGfam; resfam	multidrug	tetracycline	0.989284	ACR_tran; ACR_tran; ; NA	NA	multidrug	ACR_tran	ACR_tran	ACR_tran	NA		NA	NA
FR_S1_sbin_11_k141_237717_length_7428_cov_14.0000_3	FR_S1_sbin_11	plm_arg ; ARGfam; resfam	multidrug	tetracycline	0.988209	ACR_tran; ACR_tran; ; NA	NA	multidrug	ACR_tran	ACR_tran	ACR_tran	NA		NA	NA
FR_S1_sbin_13_k141_2190885_length_31918_cov_12.0637_6	FR_S1_sbin_13	plm_arg ; ARGfam; resfam	beta-lactam	beta-lactam	0.99148	Beta-lactamase; Beta-lactamase; ; NA	NA	beta-lactam	Beta-lactamase	Beta-lactamase	Beta-lactamase	NA		NA	NA
FR_S1_sbin_13_k141_3918384_length_31601_cov_10.8678_11	FR_S1_sbin_13	plm_arg ; SARG_blast	polymyxin	peptide	0.946354	NA; NA; NA; pmrF	NA	NA	NA	NA	NA	NA	NA	polymyxin	pmrF
FR_S1_sbin_13_k141_3918384_length_31601_cov_10.8678_19	FR_S1_sbin_13	plm_arg ; ARGfam; resfam; SARG_blast	trimethoprim	diaminopyrimidine	0.880925	DHFR_1; DHFR_1; ; dfrG	NA	trimethoprim	DHFR_1	DHFR_1	DHFR_1	NA		trimethoprim	dfrG
FR_S1_sbin_13_k141_2676598_length_25883_cov_11.9503_15	FR_S1_sbin_13	plm_arg ; ARGfam; resfam	beta-lactam	beta-lactam	0.965435	Lactamase_B; Lactamase_B; ; NA	NA	beta-lactam	Lactamase_B	Lactamase_B	Lactamase_B	NA		NA	NA
FR_S1_sbin_13_k141_5024608_length_25139_cov_10.4041_15	FR_S1_sbin_13	plm_arg ; SARG_blast	vancomycin	glycopeptide	0.826104	NA; NA; NA; vanXF	NA	NA	NA	NA	NA	NA	NA	vancomycin	vanXF
QDN-W04B-4228_sbin_32_k141_410947_length_22706_cov_27.9474_11	QDN-W04B-4228_sbin_32	plm_arg ; SARG; SARG_blast	MLS	macrolide	0.998941	NA; NA; macA_train_msa; macA	NA	MLS	macrolide_lincosamide_streptogramin;macA_train_msa	NA	NA	macrolide_lincosamide_streptogramin;macA_train_msa	macA_train_msa	MLS	macA
FR_S1_sbin_13_k141_2395425_length_13809_cov_9.4339_2	FR_S1_sbin_13	plm_arg ; ARGfam; resfam	beta-lactam	beta-lactam	0.994508	Beta-lactamase; Beta-lactamase; ; NA	NA	beta-lactam	Beta-lactamase	Beta-lactamase	Beta-lactamase	NA		NA	NA
FR_S1_sbin_13_k141_535183_length_12537_cov_10.9823_5	FR_S1_sbin_13	plm_arg ; SARG_blast	vancomycin	glycopeptide	0.911763	NA; NA; NA; vanB	NA	NA	NA	NA	NA	NA	NA	vancomycin	vanB
FR_S1_sbin_13_k141_4648152_length_11567_cov_9.8902_4	FR_S1_sbin_13	plm_arg ; ARGfam; resfam	beta-lactam	beta-lactam	0.854731	Beta-lactamase; Beta-lactamase; ; NA	NA	beta-lactam	Beta-lactamase	Beta-lactamase	Beta-lactamase	NA		NA	NA
FR_S1_sbin_13_k141_1173568_length_7404_cov_11.9729_6	FR_S1_sbin_13	plm_arg ; ARGfam; resfam	beta-lactam	beta-lactam	0.98488	Beta-lactamase; Beta-lactamase; ; NA	NA	beta-lactam	Beta-lactamase	Beta-lactamase	Beta-lactamase	NA		NA	NA
FR_S1_sbin_13_k141_4500564_length_7164_cov_10.9060_9	FR_S1_sbin_13	plm_arg ; SARG	MLS	macrolide	0.996127	NA; NA; macA_train_msa; NA	NA	MLS	macrolide_lincosamide_streptogramin;macA_train_msa	NA	NA	macrolide_lincosamide_streptogramin;macA_train_msa	macA_train_msa	NA	NA
FR_S1_sbin_13_k141_183634_length_6749_cov_10.0091_6	FR_S1_sbin_13	plm_arg ; ARGfam; resfam	beta-lactam	beta-lactam	0.90103	Beta-lactamase; Beta-lactamase; ; NA	NA	beta-lactam	Beta-lactamase	Beta-lactamase	Beta-lactamase	NA		NA	NA
QDN-W04B-4228_sbin_50_k141_1132366_length_3812_cov_5.0000_3	QDN-W04B-4228_sbin_50	plm_arg ; SARG; SARG_blast	MLS	macrolide	0.999846	NA; NA; macA_train_msa; macA	NA	MLS	macrolide_lincosamide_streptogramin;macA_train_msa	NA	NA	macrolide_lincosamide_streptogramin;macA_train_msa	macA_train_msa	MLS	macA
FR_S1_sbin_13_k141_599152_length_4101_cov_11.9389_2	FR_S1_sbin_13	plm_arg ; SARG_blast	multidrug	tetracycline	0.995179	NA; NA; NA; opcM	NA	NA	NA	NA	NA	NA	NA	multidrug	opcM
FR_S1_sbin_13_k141_5084148_length_3739_cov_9.3866_1	FR_S1_sbin_13	plm_arg ; SARG_blast	bacitracin	peptide	0.924105	NA; NA; NA; bcrA	NA	NA	NA	NA	NA	NA	NA	bacitracin	bcrA
QDN-W04B-4900_sbin_38_k141_997819_length_45162_cov_339.3635_9	QDN-W04B-4900_sbin_38	plm_arg ; SARG; SARG_blast	MLS	macrolide	0.933995	NA; NA; macA_train_msa; macA	NA	MLS	macrolide_lincosamide_streptogramin;macA_train_msa	NA	NA	macrolide_lincosamide_streptogramin;macA_train_msa	macA_train_msa	MLS	macA
FR_S1_sbin_14_k141_2175513_length_110568_cov_35.0539_105	FR_S1_sbin_14	plm_arg ; SARG; ; SARG_blast	vancomycin	glycopeptide	0.912382	NA; NA; ompR_train_msa; vanB	NA	multidrug	multidrug;ompR_train_msa	NA	NA	multidrug;ompR_train_msa	ompR_train_msa	vancomycin	vanB
FR_S1_sbin_14_k141_2175513_length_110568_cov_35.0539_110	FR_S1_sbin_14	plm_arg ; ARGfam; resfam	multidrug	macrolide	0.997291	MFS_1; MFS_1; ; NA	NA	multidrug	MFS_1	MFS_1	MFS_1	NA		NA	NA
FR_S1_sbin_14_k141_3546047_length_102901_cov_37.0200_32	FR_S1_sbin_14	plm_arg ; SARG_blast	pleuromutilin_tiamulin	pleuromutilin	0.95683	NA; NA; NA; TaeA	NA	NA	NA	NA	NA	NA	NA	pleuromutilin_tiamulin	TaeA
FR_S1_sbin_14_k141_2475213_length_102743_cov_34.9854_65	FR_S1_sbin_14	plm_arg ; ARGfam; resfam; SARG	beta-lactam	beta-lactam	0.990747	Transpeptidase; Transpeptidase; penA_train_msa; NA	NA	beta-lactam	beta_lactam;penA_train_msa	Transpeptidase	Transpeptidase	beta_lactam;penA_train_msa	penA_train_msa	NA	NA
FR_S1_sbin_14_k141_2475213_length_102743_cov_34.9854_98	FR_S1_sbin_14	plm_arg ; SARG	MLS	macrolide	0.995884	NA; NA; macA_train_msa; NA	NA	MLS	macrolide_lincosamide_streptogramin;macA_train_msa	NA	NA	macrolide_lincosamide_streptogramin;macA_train_msa	macA_train_msa	NA	NA
QDN-W04B-4900_sbin_3_k141_1380150_length_48195_cov_83.0855_40	QDN-W04B-4900_sbin_3	plm_arg ; SARG; SARG_blast	MLS	macrolide	0.999795	NA; NA; macA_train_msa; macA	NA	MLS	macrolide_lincosamide_streptogramin;macA_train_msa	NA	NA	macrolide_lincosamide_streptogramin;macA_train_msa	macA_train_msa	MLS	macA
FR_S1_sbin_14_k141_2139830_length_85124_cov_38.0000_6	FR_S1_sbin_14	plm_arg ; ARGfam; SARG; SARG_blast	bacitracin	peptide	0.999395	BacA; NA; bacA_train_msa; bacA	NA	bacitracin	bacitracin;bacA_train_msa	BacA	NA	bacitracin;bacA_train_msa	bacA_train_msa	bacitracin	bacA
FR_S1_sbin_14_k141_710903_length_59931_cov_35.0000_21	FR_S1_sbin_14	plm_arg ; ARGfam; resfam	multidrug	tetracycline	0.987651	ACR_tran; ACR_tran; ; NA	NA	multidrug	ACR_tran	ACR_tran	ACR_tran	NA		NA	NA
FR_S1_sbin_14_k141_1128783_length_38287_cov_33.4900_6	FR_S1_sbin_14	plm_arg ; ARGfam; resfam; SARG	beta-lactam	beta-lactam	0.956007	Transpeptidase; Transpeptidase; penA_train_msa; NA	NA	beta-lactam	beta_lactam;penA_train_msa	Transpeptidase	Transpeptidase	beta_lactam;penA_train_msa	penA_train_msa	NA	NA
FR_S1_sbin_14_k141_1128783_length_38287_cov_33.4900_28	FR_S1_sbin_14	plm_arg ; ARGfam; SARG	vancomycin	glycopeptide	0.988923	VanW; NA; vanW_train_msa; NA	NA	vancomycin	vancomycin;vanW_train_msa	VanW	NA	vancomycin;vanW_train_msa	vanW_train_msa	NA	NA
FR_S1_sbin_14_k141_1863682_length_31946_cov_35.0000_20	FR_S1_sbin_14	plm_arg ; ARGfam; resfam; SARG; SARG_blast	multidrug	tetracycline	0.997589	MATE_efflux; MATE_efflux; mepA_train_msa; mepA	NA	multidrug	multidrug;mepA_train_msa	MATE_efflux	MATE_efflux	multidrug;mepA_train_msa	mepA_train_msa	multidrug	mepA
FR_S1_sbin_14_k141_3550911_length_25736_cov_32.5524_16	FR_S1_sbin_14	plm_arg ; ARGfam; resfam; SARG_blast	trimethoprim	diaminopyrimidine	0.986217	DHFR_1; DHFR_1; ; dfrC	NA	trimethoprim	DHFR_1	DHFR_1	DHFR_1	NA		trimethoprim	dfrC
FR_S1_sbin_14_k141_1853607_length_20796_cov_33.7772_13	FR_S1_sbin_14	plm_arg ; ARGfam; resfam	multidrug	tetracycline	0.884022	ACR_tran; ACR_tran; ; NA	NA	multidrug	ACR_tran	ACR_tran	ACR_tran	NA		NA	NA
FR_S1_sbin_14_k141_824702_length_20728_cov_35.9626_3	FR_S1_sbin_14	plm_arg ; ARGfam; resfam	aminoglycoside	aminoglycoside	0.889269	APH; APH; ; NA	NA	aminoglycoside	APH	APH	APH	NA		NA	NA
FR_S1_sbin_14_k141_4054044_length_15756_cov_44.9380_6	FR_S1_sbin_14	plm_arg ; SARG_blast	sulfonamide	sulfonamide	0.995224	NA; NA; NA; sul4	NA	NA	NA	NA	NA	NA	NA	sulfonamide	sul4
FR_S1_sbin_14_k141_766268_length_15597_cov_35.8365_2	FR_S1_sbin_14	plm_arg ; SARG_blast	vancomycin	glycopeptide	0.963772	NA; NA; NA; vanZF	NA	NA	NA	NA	NA	NA	NA	vancomycin	vanZF
RS_10_sbin_102_k141_6327489_length_3467_cov_6.0000_2	RS_10_sbin_102	plm_arg ; SARG; SARG_blast	MLS	macrolide	0.999817	NA; NA; macA_train_msa; macA	NA	MLS	macrolide_lincosamide_streptogramin;macA_train_msa	NA	NA	macrolide_lincosamide_streptogramin;macA_train_msa	macA_train_msa	MLS	macA
FR_S1_sbin_14_k141_648628_length_11747_cov_25.7730_8	FR_S1_sbin_14	plm_arg ; ARGfam; SARG; SARG_blast	vancomycin	glycopeptide	0.995953	VanY; NA; vanY_train_msa; vanYB	NA	vancomycin	vancomycin;vanY_train_msa	VanY	NA	vancomycin;vanY_train_msa	vanY_train_msa	vancomycin	vanYB
FR_S1_sbin_14_k141_1979257_length_6904_cov_82.3779_3	FR_S1_sbin_14	plm_arg ; ARGfam; resfam	multidrug	macrolide	0.997041	MFS_1; MFS_1; ; NA	NA	multidrug	MFS_1	MFS_1	MFS_1	NA		NA	NA
FR_S1_sbin_16_k141_2056048_length_26156_cov_12.3147_16	FR_S1_sbin_16	plm_arg ; ARGfam; resfam	beta-lactam	beta-lactam	0.968019	Beta-lactamase; Beta-lactamase; ; NA	NA	beta-lactam	Beta-lactamase	Beta-lactamase	Beta-lactamase	NA		NA	NA
FR_S1_sbin_16_k141_2554654_length_23586_cov_10.3986_8	FR_S1_sbin_16	plm_arg ; SARG_blast	sulfonamide	sulfonamide	0.996647	NA; NA; NA; sul4	NA	NA	NA	NA	NA	NA	NA	sulfonamide	sul4
FR_S1_sbin_16_k141_1917136_length_19684_cov_12.8047_3	FR_S1_sbin_16	plm_arg ; SARG_blast	multidrug	diaminopyrimidine	0.999795	NA; NA; NA; oqxA	NA	NA	NA	NA	NA	NA	NA	multidrug	oqxA
FR_S1_sbin_16_k141_1917136_length_19684_cov_12.8047_4	FR_S1_sbin_16	plm_arg ; ARGfam; resfam; SARG_blast	multidrug	phenicol	0.999627	ACR_tran; ACR_tran; ; MexF	NA	multidrug	ACR_tran	ACR_tran	ACR_tran	NA		multidrug	MexF
FR_S1_sbin_16_k141_3643251_length_7569_cov_10.0000_3	FR_S1_sbin_16	plm_arg ; ARGfam; resfam	multidrug	tetracycline	0.885872	ACR_tran; ACR_tran; ; NA	NA	multidrug	ACR_tran	ACR_tran	ACR_tran	NA		NA	NA
RS_10_sbin_29_k141_4873020_length_4191_cov_10.3630_2	RS_10_sbin_29	plm_arg ; SARG; SARG_blast	MLS	macrolide	0.996333	NA; NA; macA_train_msa; macA	NA	MLS	macrolide_lincosamide_streptogramin;macA_train_msa	NA	NA	macrolide_lincosamide_streptogramin;macA_train_msa	macA_train_msa	MLS	macA
FR_S1_sbin_16_k141_885668_length_5024_cov_10.0000_4	FR_S1_sbin_16	plm_arg ; ARGfam; resfam; SARG_blast	tetracycline	sulfone	0.996389	MFS_1; MFS_1; ; tet(41)	NA	multidrug	MFS_1	MFS_1	MFS_1	NA		tetracycline	tet(41)
FR_S1_sbin_16_k141_1649559_length_4082_cov_12.9330_1	FR_S1_sbin_16	plm_arg ; SARG_blast	multidrug	tetracycline	0.934244	NA; NA; NA; emrA	NA	NA	NA	NA	NA	NA	NA	multidrug	emrA
FR_S1_sbin_16_k141_1546601_length_2490_cov_7.9106_2	FR_S1_sbin_16	plm_arg ; SARG_blast	MLS	macrolide	0.965617	NA; NA; NA; vga(E)	NA	NA	NA	NA	NA	NA	NA	MLS	vga(E)
FR_S1_sbin_16_k141_3214122_length_2454_cov_7.4163_2	FR_S1_sbin_16	plm_arg ; ARGfam; resfam	multidrug	tetracycline	0.925134	ACR_tran; ACR_tran; ; NA	NA	multidrug	ACR_tran	ACR_tran	ACR_tran	NA		NA	NA
FR_S1_sbin_17_k141_4163926_length_8512_cov_6.9183_1	FR_S1_sbin_17	plm_arg ; ARGfam; resfam; SARG_blast	multidrug	tetracycline	0.997862	MFS_1; MFS_1; ; Other_major_facilitator_superfamily_transporter	NA	multidrug	MFS_1	MFS_1	MFS_1	NA		multidrug	Other_major_facilitator_superfamily_transporter
FR_S1_sbin_17_k141_4125933_length_6403_cov_8.0000_3	FR_S1_sbin_17	plm_arg ; ARGfam; resfam; SARG	beta-lactam	beta-lactam	0.866163	Transpeptidase; Transpeptidase; penA_train_msa; NA	NA	beta-lactam	beta_lactam;penA_train_msa	Transpeptidase	Transpeptidase	beta_lactam;penA_train_msa	penA_train_msa	NA	NA
FR_S1_sbin_17_k141_2764138_length_6384_cov_6.0000_6	FR_S1_sbin_17	plm_arg ; ARGfam; resfam	multidrug	sulfone	0.99731	MFS_1; MFS_1; ; NA	NA	multidrug	MFS_1	MFS_1	MFS_1	NA		NA	NA
FR_S1_sbin_17_k141_1411657_length_5266_cov_9.0000_1	FR_S1_sbin_17	plm_arg ; ARGfam; resfam; SARG; SARG_blast	bicyclomycin	tetracycline	0.999744	MFS_1; MFS_1; emrD_train_msa; bcr-1	NA	multidrug	multidrug;emrD_train_msa	MFS_1	MFS_1	multidrug;emrD_train_msa	emrD_train_msa	bicyclomycin	bcr-1
RS_10_sbin_33_k141_6318336_length_1062_cov_5.0000_1	RS_10_sbin_33	plm_arg ; SARG_blast	MLS	macrolide	0.998024	NA; NA; NA; macA	NA	NA	NA	NA	NA	NA	NA	MLS	macA
FR_S1_sbin_17_k141_4489517_length_4750_cov_10.0000_2	FR_S1_sbin_17	plm_arg ; ARGfam; resfam; SARG; SARG_blast	bicyclomycin	tetracycline	0.999723	MFS_1; MFS_1; emrD_train_msa; bcr-1	NA	multidrug	multidrug;emrD_train_msa	MFS_1	MFS_1	multidrug;emrD_train_msa	emrD_train_msa	bicyclomycin	bcr-1
FR_S1_sbin_17_k141_1254725_length_4594_cov_5.0000_1	FR_S1_sbin_17	plm_arg ; ARGfam; resfam; SARG_blast	multidrug	tetracycline	0.999903	MFS_1; MFS_1; ; emrD	NA	multidrug	MFS_1	MFS_1	MFS_1	NA		multidrug	emrD
FR_S1_sbin_17_k141_847760_length_3867_cov_8.0000_2	FR_S1_sbin_17	plm_arg ; SARG_blast	multidrug	sulfone	0.998797	NA; NA; NA; tolC	NA	NA	NA	NA	NA	NA	NA	multidrug	tolC
FR_S1_sbin_17_k141_123839_length_3730_cov_7.0000_2	FR_S1_sbin_17	plm_arg ; ARGfam; resfam; SARG; SARG_blast	chloramphenicol	tetracycline	0.999685	MFS_1; MFS_1; bicyclomycin_multidrug_efflux_protein_bcr_train_msa; cmlB	NA	multidrug	multidrug;bicyclomycin_multidrug_efflux_protein_bcr_train_msa	MFS_1	MFS_1	multidrug;bicyclomycin_multidrug_efflux_protein_bcr_train_msa	bicyclomycin_multidrug_efflux_protein_bcr_train_msa	chloramphenicol	cmlB
FR_S1_sbin_17_k141_505226_length_3392_cov_7.0000_2	FR_S1_sbin_17	plm_arg ; ARGfam; resfam; SARG	beta-lactam	beta-lactam	0.993203	Transpeptidase; Transpeptidase; penA_train_msa; NA	NA	beta-lactam	beta_lactam;penA_train_msa	Transpeptidase	Transpeptidase	beta_lactam;penA_train_msa	penA_train_msa	NA	NA
FR_S1_sbin_17_k141_3746985_length_3078_cov_8.0000_2	FR_S1_sbin_17	plm_arg ; SARG; ; SARG_blast	multidrug	fluoroquinolone	0.999201	NA; NA; mexH_train_msa; mexV	NA	multidrug	multidrug;mexH_train_msa	NA	NA	multidrug;mexH_train_msa	mexH_train_msa	multidrug	mexV
RS_10_sbin_67_k141_6400738_length_5573_cov_7.0000_2	RS_10_sbin_67	plm_arg ; SARG; SARG_blast	MLS	macrolide	0.999259	NA; NA; macA_train_msa; macA	NA	MLS	macrolide_lincosamide_streptogramin;macA_train_msa	NA	NA	macrolide_lincosamide_streptogramin;macA_train_msa	macA_train_msa	MLS	macA
FR_S1_sbin_17_k141_4041986_length_2177_cov_6.0000_1	FR_S1_sbin_17	plm_arg ; ARGfam; resfam; SARG; SARG_blast	chloramphenicol	tetracycline	0.999575	MFS_1; MFS_1; bicyclomycin_multidrug_efflux_protein_bcr_train_msa; fexA	NA	multidrug	multidrug;bicyclomycin_multidrug_efflux_protein_bcr_train_msa	MFS_1	MFS_1	multidrug;bicyclomycin_multidrug_efflux_protein_bcr_train_msa	bicyclomycin_multidrug_efflux_protein_bcr_train_msa	chloramphenicol	fexA
FR_S1_sbin_19_k141_2217708_length_10587_cov_13.9368_4	FR_S1_sbin_19	plm_arg ; ARGfam; resfam	multidrug	tetracycline	0.898947	ACR_tran; ACR_tran; ; NA	NA	multidrug	ACR_tran	ACR_tran	ACR_tran	NA		NA	NA
FR_S1_sbin_19_k141_3186280_length_8283_cov_21.4056_2	FR_S1_sbin_19	plm_arg ; ARGfam; resfam; SARG; SARG_blast	beta-lactam	beta-lactam	0.989993	Transpeptidase; Transpeptidase; penA_train_msa; mecA	NA	beta-lactam	beta_lactam;penA_train_msa	Transpeptidase	Transpeptidase	beta_lactam;penA_train_msa	penA_train_msa	beta-lactam	mecA
FR_S1_sbin_19_k141_4917385_length_8187_cov_13.9645_2	FR_S1_sbin_19	plm_arg ; ARGfam; resfam	multidrug	tetracycline	0.842028	ACR_tran; ACR_tran; ; NA	NA	multidrug	ACR_tran	ACR_tran	ACR_tran	NA		NA	NA
FR_S1_sbin_19_k141_5169483_length_7159_cov_12.4870_4	FR_S1_sbin_19	plm_arg ; ARGfam; resfam; SARG	beta-lactam	beta-lactam	0.827165	Transpeptidase; Transpeptidase; PBP_1A_train_msa; NA	NA	beta-lactam	beta_lactam;PBP_1A_train_msa	Transpeptidase	Transpeptidase	beta_lactam;PBP_1A_train_msa	PBP_1A_train_msa	NA	NA
FR_S1_sbin_19_k141_3263266_length_7013_cov_22.5454_1	FR_S1_sbin_19	plm_arg ; ARGfam; resfam	multidrug	tetracycline	0.849322	MFS_1; MFS_1; ; NA	NA	multidrug	MFS_1	MFS_1	MFS_1	NA		NA	NA
FR_S1_sbin_19_k141_1686075_length_6589_cov_12.8530_3	FR_S1_sbin_19	plm_arg ; SARG_blast	multidrug	sulfone	0.993223	NA; NA; NA; msbA	NA	NA	NA	NA	NA	NA	NA	multidrug	msbA
FR_S1_sbin_19_k141_684476_length_5683_cov_26.0000_1	FR_S1_sbin_19	plm_arg ; SARG_blast	vancomycin	glycopeptide	0.898032	NA; NA; NA; vanB	NA	NA	NA	NA	NA	NA	NA	vancomycin	vanB
FR_S1_sbin_19_k141_2498954_length_5359_cov_15.8965_1	FR_S1_sbin_19	plm_arg ; ARGfam; resfam; SARG	multidrug	tetracycline	0.962375	MATE_efflux; MATE_efflux; mdtK_train_msa; NA	NA	multidrug	multidrug;mdtK_train_msa	MATE_efflux	MATE_efflux	multidrug;mdtK_train_msa	mdtK_train_msa	NA	NA
FR_S1_sbin_19_k141_3439666_length_4462_cov_13.0000_4	FR_S1_sbin_19	plm_arg ; ARGfam; resfam; SARG_blast	multidrug	fluoroquinolone	0.999838	MFS_1; MFS_1; ; emrB	NA	multidrug	MFS_1	MFS_1	MFS_1	NA		multidrug	emrB
FR_S1_sbin_19_k141_2324552_length_3688_cov_10.8816_4	FR_S1_sbin_19	plm_arg ; ARGfam; resfam; SARG	multidrug	lincosamide;macrolide;streptogramin	0.906018	ABC_tran; ABC_tran; macB_train_msa; NA	NA	multidrug	macrolide_lincosamide_streptogramin;macB_train_msa	ABC_tran	ABC_tran	macrolide_lincosamide_streptogramin;macB_train_msa	macB_train_msa	NA	NA
RS_11_sbin_41_k141_358803_length_4009_cov_9.6952_1	RS_11_sbin_41	plm_arg ; SARG; SARG_blast	MLS	macrolide	0.999285	NA; NA; macA_train_msa; macA	NA	MLS	macrolide_lincosamide_streptogramin;macA_train_msa	NA	NA	macrolide_lincosamide_streptogramin;macA_train_msa	macA_train_msa	MLS	macA
FR_S1_sbin_19_k141_4843610_length_3528_cov_16.4048_2	FR_S1_sbin_19	plm_arg ; SARG_blast	vancomycin	glycopeptide	0.929419	NA; NA; NA; vanB	NA	NA	NA	NA	NA	NA	NA	vancomycin	vanB
FR_S1_sbin_19_k141_2191823_length_3393_cov_12.2657_1	FR_S1_sbin_19	plm_arg ; SARG_blast	MLS	streptogramin	0.927318	NA; NA; NA; optrA	NA	NA	NA	NA	NA	NA	NA	MLS	optrA
FR_S1_sbin_19_k141_4531346_length_3199_cov_16.8139_3	FR_S1_sbin_19	plm_arg ; SARG_blast	vancomycin	glycopeptide	0.962244	NA; NA; NA; vanB	NA	NA	NA	NA	NA	NA	NA	vancomycin	vanB
RS_11_sbin_82_k141_5109651_length_4076_cov_16.0000_4	RS_11_sbin_82	plm_arg ; SARG; SARG_blast	MLS	macrolide	0.991997	NA; NA; macA_train_msa; macA	NA	MLS	macrolide_lincosamide_streptogramin;macA_train_msa	NA	NA	macrolide_lincosamide_streptogramin;macA_train_msa	macA_train_msa	MLS	macA
FR_S1_sbin_19_k141_1474507_length_2834_cov_8.8893_2	FR_S1_sbin_19	plm_arg ; ARGfam; resfam; SARG_blast	chloramphenicol	phenicol	0.998814	CAT; CAT; ; catQ	NA	chloramphenicol	CAT	CAT	CAT	NA		chloramphenicol	catQ
FR_S1_sbin_19_k141_1474507_length_2834_cov_8.8893_4	FR_S1_sbin_19	plm_arg ; ARGfam; resfam; SARG_blast	trimethoprim	diaminopyrimidine	0.960619	DHFR_1; DHFR_1; ; dfrA18	NA	trimethoprim	DHFR_1	DHFR_1	DHFR_1	NA		trimethoprim	dfrA18
FR_S1_sbin_21_k141_2658928_length_258730_cov_21.5413_55	FR_S1_sbin_21	plm_arg ; ARGfam; resfam	multidrug	tetracycline	0.838976	ACR_tran; ACR_tran; ; NA	NA	multidrug	ACR_tran	ACR_tran	ACR_tran	NA		NA	NA
FR_S1_sbin_21_k141_692291_length_203114_cov_21.2180_104	FR_S1_sbin_21	plm_arg ; SARG	MLS	macrolide	0.999851	NA; NA; macA_train_msa; NA	NA	MLS	macrolide_lincosamide_streptogramin;macA_train_msa	NA	NA	macrolide_lincosamide_streptogramin;macA_train_msa	macA_train_msa	NA	NA
FR_S1_sbin_21_k141_692291_length_203114_cov_21.2180_133	FR_S1_sbin_21	plm_arg ; ARGfam; resfam; SARG	beta-lactam	beta-lactam	0.86416	Transpeptidase; Transpeptidase; PBP_1A_train_msa; NA	NA	beta-lactam	beta_lactam;PBP_1A_train_msa	Transpeptidase	Transpeptidase	beta_lactam;PBP_1A_train_msa	PBP_1A_train_msa	NA	NA
FR_S1_sbin_21_k141_3014023_length_201567_cov_21.1650_114	FR_S1_sbin_21	plm_arg ; SARG_blast	vancomycin	glycopeptide	0.881535	NA; NA; NA; vanB	NA	NA	NA	NA	NA	NA	NA	vancomycin	vanB
FR_S1_sbin_21_k141_4003430_length_183998_cov_20.7678_91	FR_S1_sbin_21	plm_arg ; ARGfam; SARG; SARG_blast	bacitracin	peptide	0.999245	BacA; NA; bacA_train_msa; bacA	NA	bacitracin	bacitracin;bacA_train_msa	BacA	NA	bacitracin;bacA_train_msa	bacA_train_msa	bacitracin	bacA
FR_S1_sbin_21_k141_1624098_length_132144_cov_21.6112_81	FR_S1_sbin_21	plm_arg ; ARGfam; resfam; SARG	beta-lactam	beta-lactam	0.994879	Transpeptidase; Transpeptidase; PBP_2X_train_msa; NA	NA	beta-lactam	beta_lactam;PBP_2X_train_msa	Transpeptidase	Transpeptidase	beta_lactam;PBP_2X_train_msa	PBP_2X_train_msa	NA	NA
FR_S1_sbin_21_k141_3744824_length_114227_cov_20.9716_28	FR_S1_sbin_21	plm_arg ; SARG	multidrug	glycopeptide	0.835965	NA; NA; ompR_train_msa; NA	NA	multidrug	multidrug;ompR_train_msa	NA	NA	multidrug;ompR_train_msa	ompR_train_msa	NA	NA
FR_S1_sbin_21_k141_3744824_length_114227_cov_20.9716_51	FR_S1_sbin_21	plm_arg ; SARG; ; SARG_blast	vancomycin	glycopeptide	0.991911	NA; NA; ompR_train_msa; vanB	NA	multidrug	multidrug;ompR_train_msa	NA	NA	multidrug;ompR_train_msa	ompR_train_msa	vancomycin	vanB
FR_S1_sbin_21_k141_2154076_length_112933_cov_20.9942_76	FR_S1_sbin_21	plm_arg ; SARG	vancomycin	glycopeptide	0.931807	NA; NA; vanR_train_msa; NA	NA	vancomycin	vancomycin;vanR_train_msa	NA	NA	vancomycin;vanR_train_msa	vanR_train_msa	NA	NA
RS_12_sbin_10_k141_859448_length_22751_cov_29.7406_14	RS_12_sbin_10	plm_arg ; SARG; SARG_blast	MLS	macrolide	0.999368	NA; NA; macA_train_msa; macA	NA	MLS	macrolide_lincosamide_streptogramin;macA_train_msa	NA	NA	macrolide_lincosamide_streptogramin;macA_train_msa	macA_train_msa	MLS	macA
RS_12_sbin_32_k141_92290_length_7096_cov_26.6395_1	RS_12_sbin_32	plm_arg ; SARG; SARG_blast	MLS	macrolide	0.983146	NA; NA; macA_train_msa; macA	NA	MLS	macrolide_lincosamide_streptogramin;macA_train_msa	NA	NA	macrolide_lincosamide_streptogramin;macA_train_msa	macA_train_msa	MLS	macA
FR_S1_sbin_21_k141_3546870_length_108649_cov_20.9904_61	FR_S1_sbin_21	plm_arg ; ARGfam; resfam	beta-lactam	beta-lactam	0.923377	Transpeptidase; Transpeptidase; ; NA	NA	beta-lactam	Transpeptidase	Transpeptidase	Transpeptidase	NA		NA	NA
FR_S1_sbin_21_k141_3546870_length_108649_cov_20.9904_83	FR_S1_sbin_21	plm_arg ; SARG_blast	pleuromutilin_tiamulin	pleuromutilin	0.962913	NA; NA; NA; TaeA	NA	NA	NA	NA	NA	NA	NA	pleuromutilin_tiamulin	TaeA
RS_12_sbin_40_k141_717846_length_33229_cov_38.6357_16	RS_12_sbin_40	plm_arg ; SARG; SARG_blast	MLS	macrolide	0.999287	NA; NA; macA_train_msa; macA	NA	MLS	macrolide_lincosamide_streptogramin;macA_train_msa	NA	NA	macrolide_lincosamide_streptogramin;macA_train_msa	macA_train_msa	MLS	macA
FR_S1_sbin_21_k141_3569545_length_107215_cov_21.0000_70	FR_S1_sbin_21	plm_arg ; ARGfam; resfam	multidrug	macrolide	0.998318	MFS_1; MFS_1; ; NA	NA	multidrug	MFS_1	MFS_1	MFS_1	NA		NA	NA
RS_12_sbin_91_k141_2975925_length_8132_cov_17.0000_2	RS_12_sbin_91	plm_arg ; SARG; SARG_blast	MLS	macrolide	0.998729	NA; NA; macA_train_msa; macA	NA	MLS	macrolide_lincosamide_streptogramin;macA_train_msa	NA	NA	macrolide_lincosamide_streptogramin;macA_train_msa	macA_train_msa	MLS	macA
FR_S1_sbin_21_k141_39013_length_100329_cov_21.9954_37	FR_S1_sbin_21	plm_arg ; SARG; ; SARG_blast	vancomycin	glycopeptide	0.957989	NA; NA; vanR_train_msa; vanB	NA	vancomycin	vancomycin;vanR_train_msa	NA	NA	vancomycin;vanR_train_msa	vanR_train_msa	vancomycin	vanB
FR_S1_sbin_21_k141_2685922_length_57566_cov_20.9923_56	FR_S1_sbin_21	plm_arg ; ARGfam; resfam; SARG	beta-lactam	beta-lactam	0.97435	Transpeptidase; Transpeptidase; penA_train_msa; NA	NA	beta-lactam	beta_lactam;penA_train_msa	Transpeptidase	Transpeptidase	beta_lactam;penA_train_msa	penA_train_msa	NA	NA
FR_S1_sbin_21_k141_4347579_length_31528_cov_20.9860_15	FR_S1_sbin_21	plm_arg ; SARG	vancomycin	glycopeptide	0.924296	NA; NA; vanR_train_msa; NA	NA	vancomycin	vancomycin;vanR_train_msa	NA	NA	vancomycin;vanR_train_msa	vanR_train_msa	NA	NA
FR_S1_sbin_21_k141_3134558_length_23183_cov_20.9809_15	FR_S1_sbin_21	plm_arg ; SARG	vancomycin	glycopeptide	0.982547	NA; NA; vanR_train_msa; NA	NA	vancomycin	vancomycin;vanR_train_msa	NA	NA	vancomycin;vanR_train_msa	vanR_train_msa	NA	NA
FR_S1_sbin_21_k141_3134558_length_23183_cov_20.9809_17	FR_S1_sbin_21	plm_arg ; SARG	MLS	macrolide	0.998719	NA; NA; macA_train_msa; NA	NA	MLS	macrolide_lincosamide_streptogramin;macA_train_msa	NA	NA	macrolide_lincosamide_streptogramin;macA_train_msa	macA_train_msa	NA	NA
FR_S1_sbin_21_k141_3134558_length_23183_cov_20.9809_18	FR_S1_sbin_21	plm_arg ; ARGfam; resfam	multidrug	tetracycline	0.975079	ACR_tran; ACR_tran; ; NA	NA	multidrug	ACR_tran	ACR_tran	ACR_tran	NA		NA	NA
FR_S1_sbin_22_k141_1338274_length_15165_cov_11.0000_4	FR_S1_sbin_22	plm_arg ; ARGfam; resfam	multidrug	tetracycline	0.942844	ACR_tran; ACR_tran; ; NA	NA	multidrug	ACR_tran	ACR_tran	ACR_tran	NA		NA	NA
FR_S1_sbin_22_k141_1153999_length_12035_cov_10.0000_6	FR_S1_sbin_22	plm_arg ; SARG_blast	sulfonamide	sulfonamide	0.998434	NA; NA; NA; sul4	NA	NA	NA	NA	NA	NA	NA	sulfonamide	sul4
FR_S1_sbin_22_k141_2944949_length_7527_cov_7.5133_1	FR_S1_sbin_22	plm_arg ; ARGfam; resfam; SARG	beta-lactam	beta-lactam	0.987859	Transpeptidase; Transpeptidase; penA_train_msa; NA	NA	beta-lactam	beta_lactam;penA_train_msa	Transpeptidase	Transpeptidase	beta_lactam;penA_train_msa	penA_train_msa	NA	NA
RS_13_sbin_23_k141_406627_length_25422_cov_36.7415_17	RS_13_sbin_23	plm_arg ; SARG; SARG_blast	MLS	macrolide	0.999304	NA; NA; macA_train_msa; macA	NA	MLS	macrolide_lincosamide_streptogramin;macA_train_msa	NA	NA	macrolide_lincosamide_streptogramin;macA_train_msa	macA_train_msa	MLS	macA
FR_S1_sbin_22_k141_1281148_length_5638_cov_18.8936_1	FR_S1_sbin_22	plm_arg ; SARG_blast	tetracycline	sulfone	0.992619	NA; NA; NA; tetA(60)	NA	NA	NA	NA	NA	NA	NA	tetracycline	tetA(60)
FR_S1_sbin_22_k141_2892930_length_4928_cov_13.0000_1	FR_S1_sbin_22	plm_arg ; ARGfam; resfam	aminoglycoside	aminoglycoside	0.912605	APH; APH; ; NA	NA	aminoglycoside	APH	APH	APH	NA		NA	NA
FR_S1_sbin_22_k141_2909684_length_3981_cov_6.8891_1	FR_S1_sbin_22	plm_arg ; ARGfam; resfam; SARG	multidrug	tetracycline	0.882639	MATE_efflux; MATE_efflux; mdtK_train_msa; NA	NA	multidrug	multidrug;mdtK_train_msa	MATE_efflux	MATE_efflux	multidrug;mdtK_train_msa	mdtK_train_msa	NA	NA
FR_S1_sbin_22_k141_563922_length_3158_cov_7.1564_1	FR_S1_sbin_22	plm_arg ; ARGfam; resfam; SARG_blast	multidrug	tetracycline	0.999916	ACR_tran; ACR_tran; ; MexF	NA	multidrug	ACR_tran	ACR_tran	ACR_tran	NA		multidrug	MexF
FR_S1_sbin_23_k141_4549210_length_199753_cov_27.2334_77	FR_S1_sbin_23	plm_arg ; SARG; ; SARG_blast	vancomycin	glycopeptide	0.832973	NA; NA; vanR_train_msa; vanB	NA	vancomycin	vancomycin;vanR_train_msa	NA	NA	vancomycin;vanR_train_msa	vanR_train_msa	vancomycin	vanB
FR_S1_sbin_23_k141_4549344_length_113621_cov_27.9948_59	FR_S1_sbin_23	plm_arg ; ARGfam; resfam; SARG	beta-lactam	beta-lactam	0.994757	Transpeptidase; Transpeptidase; PBP_2X_train_msa; NA	NA	beta-lactam	beta_lactam;PBP_2X_train_msa	Transpeptidase	Transpeptidase	beta_lactam;PBP_2X_train_msa	PBP_2X_train_msa	NA	NA
FR_S1_sbin_23_k141_4549344_length_113621_cov_27.9948_60	FR_S1_sbin_23	plm_arg ; ARGfam; resfam; SARG	beta-lactam	beta-lactam	0.986601	Transpeptidase; Transpeptidase; penA_train_msa; NA	NA	beta-lactam	beta_lactam;penA_train_msa	Transpeptidase	Transpeptidase	beta_lactam;penA_train_msa	penA_train_msa	NA	NA
FR_S1_sbin_23_k141_4651459_length_107728_cov_25.9777_50	FR_S1_sbin_23	plm_arg ; SARG	vancomycin	glycopeptide	0.907316	NA; NA; vanR_train_msa; NA	NA	vancomycin	vancomycin;vanR_train_msa	NA	NA	vancomycin;vanR_train_msa	vanR_train_msa	NA	NA
RS_13_sbin_2_k141_3115933_length_8597_cov_21.0000_5	RS_13_sbin_2	plm_arg ; SARG; SARG_blast	MLS	macrolide	0.999532	NA; NA; macA_train_msa; macA	NA	MLS	macrolide_lincosamide_streptogramin;macA_train_msa	NA	NA	macrolide_lincosamide_streptogramin;macA_train_msa	macA_train_msa	MLS	macA
FR_S1_sbin_23_k141_2404996_length_80057_cov_26.6989_46	FR_S1_sbin_23	plm_arg ; SARG_blast	pleuromutilin_tiamulin	pleuromutilin	0.982746	NA; NA; NA; TaeA	NA	NA	NA	NA	NA	NA	NA	pleuromutilin_tiamulin	TaeA
FR_S1_sbin_23_k141_2404996_length_80057_cov_26.6989_50	FR_S1_sbin_23	plm_arg ; SARG_blast	vancomycin	glycopeptide	0.917385	NA; NA; NA; vanB	NA	NA	NA	NA	NA	NA	NA	vancomycin	vanB
FR_S1_sbin_23_k141_1877206_length_79100_cov_28.0568_59	FR_S1_sbin_23	plm_arg ; SARG_blast	MLS	pleuromutilin	0.991135	NA; NA; NA; optrA	NA	NA	NA	NA	NA	NA	NA	MLS	optrA
FR_S1_sbin_23_k141_1877206_length_79100_cov_28.0568_69	FR_S1_sbin_23	plm_arg ; ARGfam; resfam; SARG_blast	trimethoprim	diaminopyrimidine	0.995645	DHFR_1; DHFR_1; ; dfrC	NA	trimethoprim	DHFR_1	DHFR_1	DHFR_1	NA		trimethoprim	dfrC
FR_S1_sbin_23_k141_821050_length_78383_cov_24.9933_39	FR_S1_sbin_23	plm_arg ; SARG_blast	vancomycin	glycopeptide	0.98409	NA; NA; NA; vanB	NA	NA	NA	NA	NA	NA	NA	vancomycin	vanB
FR_S1_sbin_23_k141_821050_length_78383_cov_24.9933_42	FR_S1_sbin_23	plm_arg ; SARG_blast	pleuromutilin_tiamulin	lincosamide;macrolide	0.845827	NA; NA; NA; TaeA	NA	NA	NA	NA	NA	NA	NA	pleuromutilin_tiamulin	TaeA
FR_S1_sbin_23_k141_4082790_length_76996_cov_139.2331_9	FR_S1_sbin_23	plm_arg ; SARG_blast	vancomycin	glycopeptide	0.935581	NA; NA; NA; vanB	NA	NA	NA	NA	NA	NA	NA	vancomycin	vanB
FR_S1_sbin_23_k141_4082790_length_76996_cov_139.2331_50	FR_S1_sbin_23	plm_arg ; ARGfam; resfam; SARG; SARG_blast	bacitracin	peptide	0.939078	ABC_tran; ABC_tran; bcrA_train_msa; bcrA	NA	multidrug	bacitracin;bcrA_train_msa	ABC_tran	ABC_tran	bacitracin;bcrA_train_msa	bcrA_train_msa	bacitracin	bcrA
FR_S1_sbin_23_k141_2820156_length_75327_cov_28.7253_13	FR_S1_sbin_23	plm_arg ; SARG	vancomycin	glycopeptide	0.960221	NA; NA; vanR_train_msa; NA	NA	vancomycin	vancomycin;vanR_train_msa	NA	NA	vancomycin;vanR_train_msa	vanR_train_msa	NA	NA
FR_S1_sbin_23_k141_2820156_length_75327_cov_28.7253_19	FR_S1_sbin_23	plm_arg ; ARGfam; resfam	multidrug	tetracycline	0.974923	ACR_tran; ACR_tran; ; NA	NA	multidrug	ACR_tran	ACR_tran	ACR_tran	NA		NA	NA
FR_S1_sbin_23_k141_3645102_length_68554_cov_28.0000_42	FR_S1_sbin_23	plm_arg ; ARGfam; SARG; SARG_blast	bacitracin	peptide	0.99167	BacA; NA; bacA_train_msa; bacA	NA	bacitracin	bacitracin;bacA_train_msa	BacA	NA	bacitracin;bacA_train_msa	bacA_train_msa	bacitracin	bacA
FR_S1_sbin_23_k141_1906981_length_63517_cov_25.9718_35	FR_S1_sbin_23	plm_arg ; ARGfam; SARG	vancomycin	glycopeptide	0.980547	VanW; NA; vanW_train_msa; NA	NA	vancomycin	vancomycin;vanW_train_msa	VanW	NA	vancomycin;vanW_train_msa	vanW_train_msa	NA	NA
RS_13_sbin_33_k141_795869_length_2671_cov_28.2395_1	RS_13_sbin_33	plm_arg ; SARG_blast	MLS	macrolide	0.989067	NA; NA; NA; macA	NA	NA	NA	NA	NA	NA	NA	MLS	macA
FR_S1_sbin_23_k141_4003981_length_62675_cov_27.0000_18	FR_S1_sbin_23	plm_arg ; ARGfam; resfam	multidrug	macrolide	0.998414	MFS_1; MFS_1; ; NA	NA	multidrug	MFS_1	MFS_1	MFS_1	NA		NA	NA
RS_13_sbin_3_k141_740176_length_16023_cov_22.3898_3	RS_13_sbin_3	plm_arg ; SARG; SARG_blast	MLS	macrolide	0.998668	NA; NA; macA_train_msa; macA	NA	MLS	macrolide_lincosamide_streptogramin;macA_train_msa	NA	NA	macrolide_lincosamide_streptogramin;macA_train_msa	macA_train_msa	MLS	macA
FR_S1_sbin_23_k141_4345523_length_59514_cov_27.3815_38	FR_S1_sbin_23	plm_arg ; ARGfam; resfam; SARG; SARG_blast	multidrug	tetracycline	0.946834	MATE_efflux; MATE_efflux; mepA_train_msa; cdeA	NA	multidrug	multidrug;mepA_train_msa	MATE_efflux	MATE_efflux	multidrug;mepA_train_msa	mepA_train_msa	multidrug	cdeA
FR_S1_sbin_23_k141_4345523_length_59514_cov_27.3815_48	FR_S1_sbin_23	plm_arg ; SARG_blast	bacitracin	peptide	0.922537	NA; NA; NA; bcrA	NA	NA	NA	NA	NA	NA	NA	bacitracin	bcrA
RS_13_sbin_53_k141_1305208_length_61755_cov_19.9957_39	RS_13_sbin_53	plm_arg ; SARG; SARG_blast	MLS	macrolide	0.999723	NA; NA; macA_train_msa; macA	NA	MLS	macrolide_lincosamide_streptogramin;macA_train_msa	NA	NA	macrolide_lincosamide_streptogramin;macA_train_msa	macA_train_msa	MLS	macA
FR_S1_sbin_23_k141_699797_length_54571_cov_25.9899_7	FR_S1_sbin_23	plm_arg ; ARGfam; resfam; SARG	beta-lactam	beta-lactam	0.994947	Transpeptidase; Transpeptidase; penA_train_msa; NA	NA	beta-lactam	beta_lactam;penA_train_msa	Transpeptidase	Transpeptidase	beta_lactam;penA_train_msa	penA_train_msa	NA	NA
FR_S1_sbin_23_k141_4596941_length_54452_cov_30.5358_2	FR_S1_sbin_23	plm_arg ; SARG_blast	MLS	lincosamide;pleuromutilin;streptogramin	0.999601	NA; NA; NA; lsa(B)	NA	NA	NA	NA	NA	NA	NA	MLS	lsa(B)
FR_S1_sbin_23_k141_4596941_length_54452_cov_30.5358_20	FR_S1_sbin_23	plm_arg ; ARGfam; resfam	multidrug	tetracycline	0.978121	ACR_tran; ACR_tran; ; NA	NA	multidrug	ACR_tran	ACR_tran	ACR_tran	NA		NA	NA
FR_S1_sbin_23_k141_1681024_length_52954_cov_27.6410_40	FR_S1_sbin_23	plm_arg ; ARGfam; resfam	multidrug	tetracycline	0.984701	ACR_tran; ACR_tran; ; NA	NA	multidrug	ACR_tran	ACR_tran	ACR_tran	NA		NA	NA
FR_S1_sbin_23_k141_1332510_length_48062_cov_26.8106_34	FR_S1_sbin_23	plm_arg ; SARG; ; SARG_blast	vancomycin	glycopeptide	0.937514	NA; NA; vanR_train_msa; vanB	NA	vancomycin	vancomycin;vanR_train_msa	NA	NA	vancomycin;vanR_train_msa	vanR_train_msa	vancomycin	vanB
FR_S1_sbin_23_k141_2990120_length_43321_cov_26.0000_16	FR_S1_sbin_23	plm_arg ; ARGfam; resfam	beta-lactam	beta-lactam	0.929866	Transpeptidase; Transpeptidase; ; NA	NA	beta-lactam	Transpeptidase	Transpeptidase	Transpeptidase	NA		NA	NA
FR_S1_sbin_23_k141_2990120_length_43321_cov_26.0000_32	FR_S1_sbin_23	plm_arg ; SARG_blast	MLS	streptogramin	0.999516	NA; NA; NA; vat(F)	NA	NA	NA	NA	NA	NA	NA	MLS	vat(F)
RS_13_sbin_57_k141_1722342_length_1383_cov_9.0000_1	RS_13_sbin_57	plm_arg ; SARG; SARG_blast	MLS	macrolide	0.999764	NA; NA; macA_train_msa; macA	NA	MLS	macrolide_lincosamide_streptogramin;macA_train_msa	NA	NA	macrolide_lincosamide_streptogramin;macA_train_msa	macA_train_msa	MLS	macA
FR_S1_sbin_23_k141_4790195_length_14706_cov_28.9577_2	FR_S1_sbin_23	plm_arg ; ARGfam; resfam	beta-lactam	beta-lactam	0.955971	Beta-lactamase; Beta-lactamase; ; NA	NA	beta-lactam	Beta-lactamase	Beta-lactamase	Beta-lactamase	NA		NA	NA
FR_S1_sbin_23_k141_3354733_length_8559_cov_27.9294_2	FR_S1_sbin_23	plm_arg ; ARGfam	beta-lactam	beta-lactam	0.94997	Peptidase_M56; NA; ; NA	NA	beta-lactam	Peptidase_M56	Peptidase_M56	NA	NA		NA	NA
FR_S1_sbin_24_k141_3024569_length_131661_cov_54.7617_41	FR_S1_sbin_24	plm_arg ; ARGfam; resfam; SARG	beta-lactam	beta-lactam	0.992505	Transpeptidase; Transpeptidase; penA_train_msa; NA	NA	beta-lactam	beta_lactam;penA_train_msa	Transpeptidase	Transpeptidase	beta_lactam;penA_train_msa	penA_train_msa	NA	NA
FR_S1_sbin_24_k141_4550550_length_117229_cov_55.2352_10	FR_S1_sbin_24	plm_arg ; ARGfam; resfam	multidrug	tetracycline	0.958018	ACR_tran; ACR_tran; ; NA	NA	multidrug	ACR_tran	ACR_tran	ACR_tran	NA		NA	NA
FR_S1_sbin_24_k141_1593109_length_112212_cov_58.1615_22	FR_S1_sbin_24	plm_arg ; ARGfam; resfam	beta-lactam	beta-lactam	0.988118	Beta-lactamase; Beta-lactamase; ; NA	NA	beta-lactam	Beta-lactamase	Beta-lactamase	Beta-lactamase	NA		NA	NA
FR_S1_sbin_24_k141_4621454_length_78231_cov_52.0000_3	FR_S1_sbin_24	plm_arg ; ARGfam; resfam; SARG	beta-lactam	beta-lactam	0.983146	Transpeptidase; Transpeptidase; PBP_2X_train_msa; NA	NA	beta-lactam	beta_lactam;PBP_2X_train_msa	Transpeptidase	Transpeptidase	beta_lactam;PBP_2X_train_msa	PBP_2X_train_msa	NA	NA
FR_S1_sbin_24_k141_1673118_length_60496_cov_49.1956_19	FR_S1_sbin_24	plm_arg ; ARGfam; resfam	multidrug	tetracycline	0.944492	ACR_tran; ACR_tran; ; NA	NA	multidrug	ACR_tran	ACR_tran	ACR_tran	NA		NA	NA
FR_S1_sbin_24_k141_1886415_length_57363_cov_54.2122_23	FR_S1_sbin_24	plm_arg ; ARGfam; resfam	multidrug	tetracycline	0.897336	ACR_tran; ACR_tran; ; NA	NA	multidrug	ACR_tran	ACR_tran	ACR_tran	NA		NA	NA
FR_S1_sbin_24_k141_1886415_length_57363_cov_54.2122_32	FR_S1_sbin_24	plm_arg ; ARGfam; resfam	multidrug	tetracycline	0.987521	ACR_tran; ACR_tran; ; NA	NA	multidrug	ACR_tran	ACR_tran	ACR_tran	NA		NA	NA
FR_S1_sbin_24_k141_189044_length_49657_cov_54.9520_31	FR_S1_sbin_24	plm_arg ; ARGfam; resfam; SARG_blast	trimethoprim	diaminopyrimidine	0.99511	DHFR_1; DHFR_1; ; dfrA3	NA	trimethoprim	DHFR_1	DHFR_1	DHFR_1	NA		trimethoprim	dfrA3
FR_S1_sbin_24_k141_3728685_length_43389_cov_53.0000_9	FR_S1_sbin_24	plm_arg ; ARGfam; resfam	multidrug	tetracycline	0.982685	ACR_tran; ACR_tran; ; NA	NA	multidrug	ACR_tran	ACR_tran	ACR_tran	NA		NA	NA
FR_S1_sbin_24_k141_1287236_length_40202_cov_57.5234_22	FR_S1_sbin_24	plm_arg ; ARGfam; resfam; SARG_blast	multidrug	fluoroquinolone;tetracycline	0.999712	ACR_tran; ACR_tran; ; MexF	NA	multidrug	ACR_tran	ACR_tran	ACR_tran	NA		multidrug	MexF
FR_S1_sbin_24_k141_3479453_length_39803_cov_51.0000_19	FR_S1_sbin_24	plm_arg ; ARGfam; resfam	beta-lactam	beta-lactam	0.989769	Beta-lactamase; Beta-lactamase; ; NA	NA	beta-lactam	Beta-lactamase	Beta-lactamase	Beta-lactamase	NA		NA	NA
FR_S1_sbin_24_k141_3479453_length_39803_cov_51.0000_30	FR_S1_sbin_24	plm_arg ; ARGfam; resfam	multidrug	tetracycline	0.835211	MFS_1; MFS_1; ; NA	NA	multidrug	MFS_1	MFS_1	MFS_1	NA		NA	NA
FR_S1_sbin_24_k141_2152006_length_38138_cov_52.5054_21	FR_S1_sbin_24	plm_arg ; SARG_blast	pleuromutilin_tiamulin	pleuromutilin	0.983457	NA; NA; NA; TaeA	NA	NA	NA	NA	NA	NA	NA	pleuromutilin_tiamulin	TaeA
FR_S1_sbin_24_k141_3997440_length_29786_cov_54.3297_12	FR_S1_sbin_24	plm_arg ; SARG_blast	sulfonamide	sulfonamide	0.996214	NA; NA; NA; sul4	NA	NA	NA	NA	NA	NA	NA	sulfonamide	sul4
FR_S1_sbin_24_k141_2928654_length_29198_cov_52.2767_10	FR_S1_sbin_24	plm_arg ; ARGfam; SARG; SARG_blast	bacitracin	peptide	0.998829	BacA; NA; bacA_train_msa; bacA	NA	bacitracin	bacitracin;bacA_train_msa	BacA	NA	bacitracin;bacA_train_msa	bacA_train_msa	bacitracin	bacA
RS_13_sbin_58_k141_1935838_length_11520_cov_26.9437_6	RS_13_sbin_58	plm_arg ; SARG; SARG_blast	MLS	macrolide	0.996288	NA; NA; macA_train_msa; macA	NA	MLS	macrolide_lincosamide_streptogramin;macA_train_msa	NA	NA	macrolide_lincosamide_streptogramin;macA_train_msa	macA_train_msa	MLS	macA
FR_S1_sbin_24_k141_1122490_length_14852_cov_54.0000_12	FR_S1_sbin_24	plm_arg ; ARGfam; resfam	multidrug	tetracycline	0.933661	ACR_tran; ACR_tran; ; NA	NA	multidrug	ACR_tran	ACR_tran	ACR_tran	NA		NA	NA
FR_S1_sbin_26_k141_5106263_length_24610_cov_33.1751_11	FR_S1_sbin_26	plm_arg ; SARG	multidrug	aminoglycoside	0.990061	NA; NA; ompR_train_msa; NA	NA	multidrug	multidrug;ompR_train_msa	NA	NA	multidrug;ompR_train_msa	ompR_train_msa	NA	NA
RS_13_sbin_77_k141_765871_length_13481_cov_39.5570_3	RS_13_sbin_77	plm_arg ; SARG; SARG_blast	MLS	macrolide	0.999396	NA; NA; macA_train_msa; macA	NA	MLS	macrolide_lincosamide_streptogramin;macA_train_msa	NA	NA	macrolide_lincosamide_streptogramin;macA_train_msa	macA_train_msa	MLS	macA
RS_13_sbin_83_k141_3368880_length_4001_cov_40.1238_2	RS_13_sbin_83	plm_arg ; SARG; SARG_blast	MLS	macrolide	0.99972	NA; NA; macA_train_msa; macA	NA	MLS	macrolide_lincosamide_streptogramin;macA_train_msa	NA	NA	macrolide_lincosamide_streptogramin;macA_train_msa	macA_train_msa	MLS	macA
FR_S1_sbin_26_k141_1999415_length_19251_cov_30.0325_9	FR_S1_sbin_26	plm_arg ; ARGfam; resfam; SARG_blast	aminoglycoside	aminoglycoside	0.962743	Antibiotic_NAT; Antibiotic_NAT; ; AAC(3)-VIIa	NA	aminoglycoside	Antibiotic_NAT	Antibiotic_NAT	Antibiotic_NAT	NA		aminoglycoside	AAC(3)-VIIa
FR_S1_sbin_26_k141_4024531_length_12110_cov_31.3939_13	FR_S1_sbin_26	plm_arg ; ARGfam; resfam	beta-lactam	beta-lactam	0.973264	Beta-lactamase; Beta-lactamase; ; NA	NA	beta-lactam	Beta-lactamase	Beta-lactamase	Beta-lactamase	NA		NA	NA
FR_S1_sbin_26_k141_5067177_length_9117_cov_29.0000_5	FR_S1_sbin_26	plm_arg ; SARG_blast	sulfonamide	sulfonamide	0.997853	NA; NA; NA; sul4	NA	NA	NA	NA	NA	NA	NA	sulfonamide	sul4
FR_S1_sbin_26_k141_3811664_length_7323_cov_29.2836_1	FR_S1_sbin_26	plm_arg ; SARG; ; SARG_blast	vancomycin	glycopeptide	0.914655	NA; NA; vanR_train_msa; vanB	NA	vancomycin	vancomycin;vanR_train_msa	NA	NA	vancomycin;vanR_train_msa	vanR_train_msa	vancomycin	vanB
FR_S1_sbin_26_k141_1703985_length_6818_cov_28.2441_7	FR_S1_sbin_26	plm_arg ; SARG_blast	aminoglycoside	aminoglycoside	0.99498	NA; NA; NA; cpaA	NA	NA	NA	NA	NA	NA	NA	aminoglycoside	cpaA
FR_S1_sbin_26_k141_815808_length_4636_cov_21.8972_5	FR_S1_sbin_26	plm_arg ; SARG; ; SARG_blast	vancomycin	glycopeptide	0.908155	NA; NA; vanR_train_msa; vanB	NA	vancomycin	vancomycin;vanR_train_msa	NA	NA	vancomycin;vanR_train_msa	vanR_train_msa	vancomycin	vanB
FR_S1_sbin_2_k141_949487_length_45884_cov_17.8605_39	FR_S1_sbin_2	plm_arg ; SARG	multidrug	aminoglycoside	0.996008	NA; NA; ompR_train_msa; NA	NA	multidrug	multidrug;ompR_train_msa	NA	NA	multidrug;ompR_train_msa	ompR_train_msa	NA	NA
FR_S1_sbin_2_k141_936193_length_42276_cov_20.3978_11	FR_S1_sbin_2	plm_arg ; SARG_blast	multidrug	aminocoumarin;beta-lactam;disinfecting agents and antiseptics;fluoroquinolone;macrolide;phenicol;rifamycin;sulfone	0.996803	NA; NA; NA; tolC	NA	NA	NA	NA	NA	NA	NA	multidrug	tolC
RS_14_sbin_2_k141_1876149_length_6454_cov_43.0000_6	RS_14_sbin_2	plm_arg ; SARG; SARG_blast	MLS	macrolide	0.999776	NA; NA; macA_train_msa; macA	NA	MLS	macrolide_lincosamide_streptogramin;macA_train_msa	NA	NA	macrolide_lincosamide_streptogramin;macA_train_msa	macA_train_msa	MLS	macA
FR_S1_sbin_2_k141_4541699_length_28882_cov_25.5348_11	FR_S1_sbin_2	plm_arg ; ARGfam; resfam; SARG; SARG_blast	bicyclomycin	tetracycline	0.999925	MFS_1; MFS_1; bicyclomycin_multidrug_efflux_protein_bcr_train_msa; bcr-1	NA	multidrug	multidrug;bicyclomycin_multidrug_efflux_protein_bcr_train_msa	MFS_1	MFS_1	multidrug;bicyclomycin_multidrug_efflux_protein_bcr_train_msa	bicyclomycin_multidrug_efflux_protein_bcr_train_msa	bicyclomycin	bcr-1
FR_S1_sbin_2_k141_4541699_length_28882_cov_25.5348_26	FR_S1_sbin_2	plm_arg ; SARG_blast	pleuromutilin_tiamulin	lincosamide	0.87913	NA; NA; NA; TaeA	NA	NA	NA	NA	NA	NA	NA	pleuromutilin_tiamulin	TaeA
RS_15_sbin_3_k141_505424_length_4602_cov_123.6537_1	RS_15_sbin_3	plm_arg ; SARG; SARG_blast	MLS	macrolide	0.99964	NA; NA; macA_train_msa; macA	NA	MLS	macrolide_lincosamide_streptogramin;macA_train_msa	NA	NA	macrolide_lincosamide_streptogramin;macA_train_msa	macA_train_msa	MLS	macA
FR_S1_sbin_2_k141_2946498_length_25021_cov_20.7701_13	FR_S1_sbin_2	plm_arg ; ARGfam; resfam	multidrug	tetracycline	0.986327	ACR_tran; ACR_tran; ; NA	NA	multidrug	ACR_tran	ACR_tran	ACR_tran	NA		NA	NA
FR_S1_sbin_2_k141_3259199_length_22993_cov_27.9468_14	FR_S1_sbin_2	plm_arg ; ARGfam; SARG; SARG_blast	bacitracin	peptide	0.991358	BacA; NA; bacA_train_msa; bacA	NA	bacitracin	bacitracin;bacA_train_msa	BacA	NA	bacitracin;bacA_train_msa	bacA_train_msa	bacitracin	bacA
FR_S1_sbin_2_k141_1960781_length_22589_cov_17.5207_15	FR_S1_sbin_2	plm_arg ; SARG_blast	pleuromutilin_tiamulin	macrolide	0.801158	NA; NA; NA; TaeA	NA	NA	NA	NA	NA	NA	NA	pleuromutilin_tiamulin	TaeA
FR_S1_sbin_2_k141_1745056_length_21758_cov_21.8203_9	FR_S1_sbin_2	plm_arg ; ARGfam; resfam; SARG_blast	trimethoprim	diaminopyrimidine	0.946134	DHFR_1; DHFR_1; ; dfrA3	NA	trimethoprim	DHFR_1	DHFR_1	DHFR_1	NA		trimethoprim	dfrA3
FR_S1_sbin_2_k141_4537690_length_12314_cov_15.2416_1	FR_S1_sbin_2	plm_arg ; ARGfam; resfam	multidrug	tetracycline	0.853122	ACR_tran; ACR_tran; ; NA	NA	multidrug	ACR_tran	ACR_tran	ACR_tran	NA		NA	NA
FR_S1_sbin_2_k141_1592835_length_12223_cov_17.3080_3	FR_S1_sbin_2	plm_arg ; ARGfam; resfam; SARG	multidrug	tetracycline	0.999918	MFS_1; MFS_1; bicyclomycin_multidrug_efflux_protein_bcr_train_msa; NA	NA	multidrug	multidrug;bicyclomycin_multidrug_efflux_protein_bcr_train_msa	MFS_1	MFS_1	multidrug;bicyclomycin_multidrug_efflux_protein_bcr_train_msa	bicyclomycin_multidrug_efflux_protein_bcr_train_msa	NA	NA
FR_S1_sbin_2_k141_550270_length_11258_cov_11.7417_5	FR_S1_sbin_2	plm_arg ; ARGfam; resfam	beta-lactam	beta-lactam	0.999579	Beta-lactamase; Beta-lactamase; ; NA	NA	beta-lactam	Beta-lactamase	Beta-lactamase	Beta-lactamase	NA		NA	NA
FR_S1_sbin_2_k141_4805184_length_9105_cov_18.1953_9	FR_S1_sbin_2	plm_arg ; ARGfam; resfam	beta-lactam	beta-lactam	0.996032	Beta-lactamase; Beta-lactamase; ; NA	NA	beta-lactam	Beta-lactamase	Beta-lactamase	Beta-lactamase	NA		NA	NA
FR_S1_sbin_2_k141_1187761_length_6351_cov_19.9327_3	FR_S1_sbin_2	plm_arg ; ARGfam; resfam	multidrug	tetracycline	0.976593	ACR_tran; ACR_tran; ; NA	NA	multidrug	ACR_tran	ACR_tran	ACR_tran	NA		NA	NA
FR_S1_sbin_2_k141_4642700_length_5231_cov_7.4475_6	FR_S1_sbin_2	plm_arg ; SARG_blast	beta-lactam	beta-lactam	0.999941	NA; NA; NA; OXA	NA	NA	NA	NA	NA	NA	NA	beta-lactam	OXA
FR_S1_sbin_2_k141_1429322_length_3495_cov_13.0000_2	FR_S1_sbin_2	plm_arg ; ARGfam; SARG; SARG_blast	bacitracin	peptide	0.991842	BacA; NA; bacA_train_msa; bacA	NA	bacitracin	bacitracin;bacA_train_msa	BacA	NA	bacitracin;bacA_train_msa	bacA_train_msa	bacitracin	bacA
FR_S1_sbin_2_k141_3473940_length_3037_cov_9.1809_2	FR_S1_sbin_2	plm_arg ; ARGfam; resfam	beta-lactam	beta-lactam	0.998684	Beta-lactamase; Beta-lactamase; ; NA	NA	beta-lactam	Beta-lactamase	Beta-lactamase	Beta-lactamase	NA		NA	NA
FR_S1_sbin_31_k141_1962557_length_252955_cov_16.9972_4	FR_S1_sbin_31	plm_arg ; ARGfam; resfam; SARG_blast	chloramphenicol	phenicol	0.999837	CAT; CAT; ; catD	NA	chloramphenicol	CAT	CAT	CAT	NA		chloramphenicol	catD
FR_S1_sbin_31_k141_1962557_length_252955_cov_16.9972_199	FR_S1_sbin_31	plm_arg ; ARGfam; SARG; SARG_blast	bacitracin	peptide	0.999989	BacA; NA; bacA_train_msa; bacA	NA	bacitracin	bacitracin;bacA_train_msa	BacA	NA	bacitracin;bacA_train_msa	bacA_train_msa	bacitracin	bacA
FR_S1_sbin_31_k141_4486247_length_183357_cov_16.0000_40	FR_S1_sbin_31	plm_arg ; SARG	vancomycin	glycopeptide	0.867841	NA; NA; vanR_train_msa; NA	NA	vancomycin	vancomycin;vanR_train_msa	NA	NA	vancomycin;vanR_train_msa	vanR_train_msa	NA	NA
RS_16_sbin_26_k141_917079_length_3929_cov_39.0000_3	RS_16_sbin_26	plm_arg ; SARG_blast	MLS	macrolide	0.984643	NA; NA; NA; macA	NA	NA	NA	NA	NA	NA	NA	MLS	macA
FR_S1_sbin_31_k141_4486247_length_183357_cov_16.0000_46	FR_S1_sbin_31	plm_arg ; SARG; ; SARG_blast	vancomycin	glycopeptide	0.993278	NA; NA; vanR_train_msa; vanB	NA	vancomycin	vancomycin;vanR_train_msa	NA	NA	vancomycin;vanR_train_msa	vanR_train_msa	vancomycin	vanB
FR_S1_sbin_31_k141_617009_length_133607_cov_14.9977_117	FR_S1_sbin_31	plm_arg ; ARGfam; resfam; SARG	beta-lactam	beta-lactam	0.994197	Transpeptidase; Transpeptidase; penA_train_msa; NA	NA	beta-lactam	beta_lactam;penA_train_msa	Transpeptidase	Transpeptidase	beta_lactam;penA_train_msa	penA_train_msa	NA	NA
FR_S1_sbin_31_k141_822628_length_133214_cov_15.9975_92	FR_S1_sbin_31	plm_arg ; ARGfam; resfam; SARG	multidrug	tetracycline	0.996287	MATE_efflux; MATE_efflux; mdtK_train_msa; NA	NA	multidrug	multidrug;mdtK_train_msa	MATE_efflux	MATE_efflux	multidrug;mdtK_train_msa	mdtK_train_msa	NA	NA
FR_S1_sbin_31_k141_1678089_length_115975_cov_16.0000_70	FR_S1_sbin_31	plm_arg ; ARGfam; resfam	multidrug	tetracycline	0.965938	ACR_tran; ACR_tran; ; NA	NA	multidrug	ACR_tran	ACR_tran	ACR_tran	NA		NA	NA
FR_S1_sbin_31_k141_1678089_length_115975_cov_16.0000_75	FR_S1_sbin_31	plm_arg ; ARGfam; resfam; SARG	multidrug	tetracycline	0.987085	MATE_efflux; MATE_efflux; mdtK_train_msa; NA	NA	multidrug	multidrug;mdtK_train_msa	MATE_efflux	MATE_efflux	multidrug;mdtK_train_msa	mdtK_train_msa	NA	NA
FR_S1_sbin_31_k141_1397489_length_113145_cov_17.9666_83	FR_S1_sbin_31	plm_arg ; SARG_blast	MLS	macrolide	0.945963	NA; NA; NA; optrA	NA	NA	NA	NA	NA	NA	NA	MLS	optrA
FR_S1_sbin_31_k141_2237362_length_113009_cov_14.9973_45	FR_S1_sbin_31	plm_arg ; ARGfam; resfam	multidrug	sulfone	0.929038	MFS_1; MFS_1; ; NA	NA	multidrug	MFS_1	MFS_1	MFS_1	NA		NA	NA
FR_S1_sbin_31_k141_1400901_length_99069_cov_13.9971_57	FR_S1_sbin_31	plm_arg ; SARG_blast	aminoglycoside	aminoglycoside	0.926109	NA; NA; NA; AAC(6')-Isa	NA	NA	NA	NA	NA	NA	NA	aminoglycoside	AAC(6')-Isa
FR_S1_sbin_31_k141_328246_length_91623_cov_14.9933_52	FR_S1_sbin_31	plm_arg ; ARGfam; resfam	multidrug	macrolide	0.997211	MFS_1; MFS_1; ; NA	NA	multidrug	MFS_1	MFS_1	MFS_1	NA		NA	NA
FR_S1_sbin_31_k141_2274948_length_90785_cov_15.8859_54	FR_S1_sbin_31	plm_arg ; ARGfam; resfam; SARG	beta-lactam	beta-lactam	0.855865	Transpeptidase; Transpeptidase; PBP_1A_train_msa; NA	NA	beta-lactam	beta_lactam;PBP_1A_train_msa	Transpeptidase	Transpeptidase	beta_lactam;PBP_1A_train_msa	PBP_1A_train_msa	NA	NA
FR_S1_sbin_31_k141_2966928_length_70707_cov_14.0000_3	FR_S1_sbin_31	plm_arg ; SARG	vancomycin	glycopeptide	0.961476	NA; NA; vanR_train_msa; NA	NA	vancomycin	vancomycin;vanR_train_msa	NA	NA	vancomycin;vanR_train_msa	vanR_train_msa	NA	NA
FR_S1_sbin_31_k141_2448183_length_68375_cov_15.9952_7	FR_S1_sbin_31	plm_arg ; SARG_blast	pleuromutilin_tiamulin	pleuromutilin	0.935513	NA; NA; NA; TaeA	NA	NA	NA	NA	NA	NA	NA	pleuromutilin_tiamulin	TaeA
RS_17_sbin_16_k141_2092475_length_90965_cov_42.2476_30	RS_17_sbin_16	plm_arg ; SARG; SARG_blast	MLS	macrolide	0.990968	NA; NA; macA_train_msa; macA	NA	MLS	macrolide_lincosamide_streptogramin;macA_train_msa	NA	NA	macrolide_lincosamide_streptogramin;macA_train_msa	macA_train_msa	MLS	macA
FR_S1_sbin_31_k141_2448183_length_68375_cov_15.9952_58	FR_S1_sbin_31	plm_arg ; SARG_blast	vancomycin	glycopeptide	0.935403	NA; NA; NA; vanB	NA	NA	NA	NA	NA	NA	NA	vancomycin	vanB
RS_17_sbin_35_k141_2054711_length_8371_cov_13.0000_9	RS_17_sbin_35	plm_arg ; SARG_blast	MLS	macrolide	0.998429	NA; NA; NA; macA	NA	NA	NA	NA	NA	NA	NA	MLS	macA
FR_S1_sbin_31_k141_4444652_length_63278_cov_16.9888_28	FR_S1_sbin_31	plm_arg ; SARG_blast	aminoglycoside	aminoglycoside	0.997692	NA; NA; NA; AAC(6')-IIa-32	NA	NA	NA	NA	NA	NA	NA	aminoglycoside	AAC(6')-IIa-32
FR_S1_sbin_31_k141_2949626_length_61971_cov_14.9900_73	FR_S1_sbin_31	plm_arg ; SARG_blast	MLS	pleuromutilin	0.966424	NA; NA; NA; optrA	NA	NA	NA	NA	NA	NA	NA	MLS	optrA
FR_S1_sbin_31_k141_383129_length_61324_cov_15.9946_39	FR_S1_sbin_31	plm_arg ; SARG	vancomycin	glycopeptide	0.841585	NA; NA; vanR_train_msa; NA	NA	vancomycin	vancomycin;vanR_train_msa	NA	NA	vancomycin;vanR_train_msa	vanR_train_msa	NA	NA
RS_17_sbin_37_k141_902848_length_12982_cov_221.9769_4	RS_17_sbin_37	plm_arg ; SARG; SARG_blast	MLS	macrolide	0.999551	NA; NA; macA_train_msa; macA	NA	MLS	macrolide_lincosamide_streptogramin;macA_train_msa	NA	NA	macrolide_lincosamide_streptogramin;macA_train_msa	macA_train_msa	MLS	macA
FR_S1_sbin_31_k141_384955_length_54558_cov_16.9356_25	FR_S1_sbin_31	plm_arg ; ARGfam; resfam	multidrug	sulfone	0.859199	MFS_1; MFS_1; ; NA	NA	multidrug	MFS_1	MFS_1	MFS_1	NA		NA	NA
FR_S1_sbin_31_k141_3966806_length_52661_cov_13.0000_46	FR_S1_sbin_31	plm_arg ; SARG	vancomycin	glycopeptide	0.935966	NA; NA; vanR_train_msa; NA	NA	vancomycin	vancomycin;vanR_train_msa	NA	NA	vancomycin;vanR_train_msa	vanR_train_msa	NA	NA
RS_17_sbin_48_k141_1558631_length_4874_cov_51.0452_5	RS_17_sbin_48	plm_arg ; SARG; SARG_blast	MLS	macrolide	0.999702	NA; NA; macA_train_msa; macA	NA	MLS	macrolide_lincosamide_streptogramin;macA_train_msa	NA	NA	macrolide_lincosamide_streptogramin;macA_train_msa	macA_train_msa	MLS	macA
FR_S1_sbin_31_k141_3967832_length_30081_cov_15.6388_9	FR_S1_sbin_31	plm_arg ; ARGfam; resfam	beta-lactam	beta-lactam	0.951244	Beta-lactamase; Beta-lactamase; ; NA	NA	beta-lactam	Beta-lactamase	Beta-lactamase	Beta-lactamase	NA		NA	NA
FR_S1_sbin_31_k141_3296043_length_18620_cov_14.0000_6	FR_S1_sbin_31	plm_arg ; SARG; ; SARG_blast	vancomycin	glycopeptide	0.922932	NA; NA; vanR_train_msa; vanB	NA	vancomycin	vancomycin;vanR_train_msa	NA	NA	vancomycin;vanR_train_msa	vanR_train_msa	vancomycin	vanB
FR_S1_sbin_31_k141_3296043_length_18620_cov_14.0000_8	FR_S1_sbin_31	plm_arg ; ARGfam; resfam; SARG; SARG_blast	bacitracin	peptide	0.970061	ABC_tran; ABC_tran; bcrA_train_msa; bcrA	NA	multidrug	bacitracin;bcrA_train_msa	ABC_tran	ABC_tran	bacitracin;bcrA_train_msa	bcrA_train_msa	bacitracin	bcrA
FR_S1_sbin_31_k141_3296043_length_18620_cov_14.0000_14	FR_S1_sbin_31	plm_arg ; ARGfam; resfam	beta-lactam	beta-lactam	0.915433	Beta-lactamase; Beta-lactamase; ; NA	NA	beta-lactam	Beta-lactamase	Beta-lactamase	Beta-lactamase	NA		NA	NA
FR_S1_sbin_35_k141_373371_length_60072_cov_14.1541_51	FR_S1_sbin_35	plm_arg ; ARGfam; SARG; SARG_blast	bacitracin	peptide	0.996072	BacA; NA; bacA_train_msa; bacA	NA	bacitracin	bacitracin;bacA_train_msa	BacA	NA	bacitracin;bacA_train_msa	bacA_train_msa	bacitracin	bacA
FR_S1_sbin_35_k141_2569237_length_43152_cov_12.8565_7	FR_S1_sbin_35	plm_arg ; SARG; ; SARG_blast	vancomycin	glycopeptide	0.890006	NA; NA; vanR_train_msa; vanB	NA	vancomycin	vancomycin;vanR_train_msa	NA	NA	vancomycin;vanR_train_msa	vanR_train_msa	vancomycin	vanB
FR_S1_sbin_35_k141_2569237_length_43152_cov_12.8565_12	FR_S1_sbin_35	plm_arg ; SARG_blast	multidrug	macrolide	0.999366	NA; NA; NA; efmA	NA	NA	NA	NA	NA	NA	NA	multidrug	efmA
FR_S1_sbin_35_k141_2406544_length_35250_cov_11.9931_18	FR_S1_sbin_35	plm_arg ; ARGfam; resfam; SARG	beta-lactam	beta-lactam	0.975516	Transpeptidase; Transpeptidase; PBP_1A_train_msa; NA	NA	beta-lactam	beta_lactam;PBP_1A_train_msa	Transpeptidase	Transpeptidase	beta_lactam;PBP_1A_train_msa	PBP_1A_train_msa	NA	NA
FR_S1_sbin_35_k141_2406544_length_35250_cov_11.9931_30	FR_S1_sbin_35	plm_arg ; ARGfam; resfam	beta-lactam	beta-lactam	0.968561	Beta-lactamase; Beta-lactamase; ; NA	NA	beta-lactam	Beta-lactamase	Beta-lactamase	Beta-lactamase	NA		NA	NA
FR_S1_sbin_35_k141_1621403_length_34432_cov_13.5423_3	FR_S1_sbin_35	plm_arg ; ARGfam; resfam; SARG	multidrug	macrolide	0.999011	MFS_1; MFS_1; tetV_train_msa; NA	NA	multidrug	tetracycline;tetV_train_msa	MFS_1	MFS_1	tetracycline;tetV_train_msa	tetV_train_msa	NA	NA
FR_S1_sbin_35_k141_1435562_length_22617_cov_12.4666_7	FR_S1_sbin_35	plm_arg ; ARGfam; resfam; SARG	beta-lactam	beta-lactam	0.977075	Transpeptidase; Transpeptidase; PBP_2X_train_msa; NA	NA	beta-lactam	beta_lactam;PBP_2X_train_msa	Transpeptidase	Transpeptidase	beta_lactam;PBP_2X_train_msa	PBP_2X_train_msa	NA	NA
FR_S1_sbin_35_k141_1435562_length_22617_cov_12.4666_8	FR_S1_sbin_35	plm_arg ; ARGfam; resfam; SARG	beta-lactam	beta-lactam	0.992878	Transpeptidase; Transpeptidase; PBP_2X_train_msa; NA	NA	beta-lactam	beta_lactam;PBP_2X_train_msa	Transpeptidase	Transpeptidase	beta_lactam;PBP_2X_train_msa	PBP_2X_train_msa	NA	NA
FR_S1_sbin_35_k141_4374447_length_17923_cov_12.0000_18	FR_S1_sbin_35	plm_arg ; SARG; ; SARG_blast	vancomycin	glycopeptide	0.892313	NA; NA; vanR_train_msa; vanB	NA	vancomycin	vancomycin;vanR_train_msa	NA	NA	vancomycin;vanR_train_msa	vanR_train_msa	vancomycin	vanB
FR_S1_sbin_35_k141_4826683_length_17581_cov_12.7329_10	FR_S1_sbin_35	plm_arg ; ARGfam; resfam; SARG	beta-lactam	beta-lactam	0.987255	Transpeptidase; Transpeptidase; penA_train_msa; NA	NA	beta-lactam	beta_lactam;penA_train_msa	Transpeptidase	Transpeptidase	beta_lactam;penA_train_msa	penA_train_msa	NA	NA
FR_S1_sbin_35_k141_1948866_length_17208_cov_13.2303_3	FR_S1_sbin_35	plm_arg ; SARG; ; SARG_blast	vancomycin	glycopeptide	0.983879	NA; NA; vanR_train_msa; vanB	NA	vancomycin	vancomycin;vanR_train_msa	NA	NA	vancomycin;vanR_train_msa	vanR_train_msa	vancomycin	vanB
FR_S1_sbin_35_k141_819570_length_15089_cov_11.8925_3	FR_S1_sbin_35	plm_arg ; ARGfam; resfam	aminoglycoside	aminoglycoside	0.968005	APH; APH; ; NA	NA	aminoglycoside	APH	APH	APH	NA		NA	NA
FR_S1_sbin_35_k141_740519_length_11845_cov_8.0000_6	FR_S1_sbin_35	plm_arg ; SARG_blast	vancomycin	glycopeptide	0.842502	NA; NA; NA; vanB	NA	NA	NA	NA	NA	NA	NA	vancomycin	vanB
FR_S1_sbin_35_k141_3450443_length_11601_cov_11.9789_6	FR_S1_sbin_35	plm_arg ; SARG_blast	bacitracin	peptide	0.883683	NA; NA; NA; bcrA	NA	NA	NA	NA	NA	NA	NA	bacitracin	bcrA
FR_S1_sbin_35_k141_3450443_length_11601_cov_11.9789_8	FR_S1_sbin_35	plm_arg ; SARG	vancomycin	glycopeptide	0.915714	NA; NA; vanR_train_msa; NA	NA	vancomycin	vancomycin;vanR_train_msa	NA	NA	vancomycin;vanR_train_msa	vanR_train_msa	NA	NA
FR_S1_sbin_35_k141_3224185_length_11209_cov_12.3898_5	FR_S1_sbin_35	plm_arg ; ARGfam; resfam	beta-lactam	beta-lactam	0.992936	Transpeptidase; Transpeptidase; ; NA	NA	beta-lactam	Transpeptidase	Transpeptidase	Transpeptidase	NA		NA	NA
FR_S1_sbin_35_k141_4466488_length_10382_cov_11.1140_9	FR_S1_sbin_35	plm_arg ; SARG_blast	MLS	macrolide;pleuromutilin;streptogramin	0.997388	NA; NA; NA; vga(B)	NA	NA	NA	NA	NA	NA	NA	MLS	vga(B)
FR_S1_sbin_35_k141_3804804_length_10204_cov_12.9738_6	FR_S1_sbin_35	plm_arg ; ARGfam; resfam	aminoglycoside	aminoglycoside	0.872379	APH; APH; ; NA	NA	aminoglycoside	APH	APH	APH	NA		NA	NA
FR_S1_sbin_35_k141_2523693_length_9897_cov_16.3270_10	FR_S1_sbin_35	plm_arg ; ARGfam; resfam	beta-lactam	beta-lactam	0.996291	Beta-lactamase; Beta-lactamase; ; NA	NA	beta-lactam	Beta-lactamase	Beta-lactamase	Beta-lactamase	NA		NA	NA
RS_17_sbin_4_k141_2155044_length_9250_cov_27.0000_7	RS_17_sbin_4	plm_arg ; SARG; SARG_blast	MLS	macrolide	0.999866	NA; NA; macA_train_msa; macA	NA	MLS	macrolide_lincosamide_streptogramin;macA_train_msa	NA	NA	macrolide_lincosamide_streptogramin;macA_train_msa	macA_train_msa	MLS	macA
FR_S1_sbin_35_k141_1901038_length_6649_cov_13.1036_5	FR_S1_sbin_35	plm_arg ; SARG	vancomycin	glycopeptide	0.981139	NA; NA; vanR_train_msa; NA	NA	vancomycin	vancomycin;vanR_train_msa	NA	NA	vancomycin;vanR_train_msa	vanR_train_msa	NA	NA
FR_S1_sbin_35_k141_1256633_length_6425_cov_10.2078_8	FR_S1_sbin_35	plm_arg ; SARG_blast	fosfomycin	tetracycline	0.999503	NA; NA; NA; FosB family	NA	NA	NA	NA	NA	NA	NA	fosfomycin	FosB family
FR_S1_sbin_35_k141_2888562_length_5924_cov_11.0000_1	FR_S1_sbin_35	plm_arg ; SARG_blast	tetracycline	sulfone	0.98982	NA; NA; NA; tetB(P)	NA	NA	NA	NA	NA	NA	NA	tetracycline	tetB(P)
FR_S1_sbin_35_k141_2265842_length_5895_cov_9.8186_2	FR_S1_sbin_35	plm_arg ; SARG; ; SARG_blast	vancomycin	glycopeptide	0.880177	NA; NA; vanR_train_msa; vanB	NA	vancomycin	vancomycin;vanR_train_msa	NA	NA	vancomycin;vanR_train_msa	vanR_train_msa	vancomycin	vanB
FR_S1_sbin_35_k141_1982569_length_5457_cov_12.3516_3	FR_S1_sbin_35	plm_arg ; ARGfam; resfam	multidrug	macrolide	0.999306	MFS_1; MFS_1; ; NA	NA	multidrug	MFS_1	MFS_1	MFS_1	NA		NA	NA
FR_S1_sbin_35_k141_4582265_length_3080_cov_10.1385_4	FR_S1_sbin_35	plm_arg ; SARG	vancomycin	glycopeptide	0.913284	NA; NA; vanR_train_msa; NA	NA	vancomycin	vancomycin;vanR_train_msa	NA	NA	vancomycin;vanR_train_msa	vanR_train_msa	NA	NA
FR_S1_sbin_36_k141_3393489_length_43299_cov_10.9886_17	FR_S1_sbin_36	plm_arg ; ARGfam; resfam	multidrug	sulfone	0.980507	MFS_1; MFS_1; ; NA	NA	multidrug	MFS_1	MFS_1	MFS_1	NA		NA	NA
FR_S1_sbin_36_k141_2255716_length_36871_cov_11.9575_39	FR_S1_sbin_36	plm_arg ; SARG_blast	pleuromutilin_tiamulin	macrolide	0.82446	NA; NA; NA; TaeA	NA	NA	NA	NA	NA	NA	NA	pleuromutilin_tiamulin	TaeA
FR_S1_sbin_36_k141_3598742_length_36063_cov_9.9366_15	FR_S1_sbin_36	plm_arg ; ARGfam; resfam	beta-lactam	beta-lactam	0.989532	Transpeptidase; Transpeptidase; ; NA	NA	beta-lactam	Transpeptidase	Transpeptidase	Transpeptidase	NA		NA	NA
FR_S1_sbin_36_k141_3598742_length_36063_cov_9.9366_31	FR_S1_sbin_36	plm_arg ; ARGfam; SARG; SARG_blast	bacitracin	peptide	0.977371	BacA; NA; bacA_train_msa; bacA	NA	bacitracin	bacitracin;bacA_train_msa	BacA	NA	bacitracin;bacA_train_msa	bacA_train_msa	bacitracin	bacA
FR_S1_sbin_36_k141_3336625_length_33890_cov_19.9505_21	FR_S1_sbin_36	plm_arg ; ARGfam; resfam	beta-lactam	beta-lactam	0.803857	Beta-lactamase; Beta-lactamase; ; NA	NA	beta-lactam	Beta-lactamase	Beta-lactamase	Beta-lactamase	NA		NA	NA
FR_S1_sbin_36_k141_1696001_length_30699_cov_10.0000_17	FR_S1_sbin_36	plm_arg ; ARGfam; resfam; SARG_blast	chloramphenicol	phenicol	0.997643	CAT; CAT; ; Clostridium butyricum catB	NA	chloramphenicol	CAT	CAT	CAT	NA		chloramphenicol	Clostridium butyricum catB
FR_S1_sbin_36_k141_4819954_length_25654_cov_8.9655_1	FR_S1_sbin_36	plm_arg ; SARG_blast	multidrug	tetracycline	0.999655	NA; NA; NA; MexE	NA	NA	NA	NA	NA	NA	NA	multidrug	MexE
FR_S1_sbin_36_k141_2519109_length_17705_cov_8.9353_2	FR_S1_sbin_36	plm_arg ; ARGfam; resfam	beta-lactam	beta-lactam	0.917614	Beta-lactamase; Beta-lactamase; ; NA	NA	beta-lactam	Beta-lactamase	Beta-lactamase	Beta-lactamase	NA		NA	NA
FR_S1_sbin_36_k141_2519109_length_17705_cov_8.9353_9	FR_S1_sbin_36	plm_arg ; SARG_blast	polymyxin	peptide	0.830307	NA; NA; NA; pmrF	NA	NA	NA	NA	NA	NA	NA	polymyxin	pmrF
FR_S1_sbin_36_k141_4639837_length_15897_cov_8.9714_6	FR_S1_sbin_36	plm_arg ; ARGfam; resfam	beta-lactam	beta-lactam	0.982985	Beta-lactamase; Beta-lactamase; ; NA	NA	beta-lactam	Beta-lactamase	Beta-lactamase	Beta-lactamase	NA		NA	NA
FR_S1_sbin_36_k141_2154241_length_15181_cov_9.0000_4	FR_S1_sbin_36	plm_arg ; SARG	MLS	macrolide	0.997686	NA; NA; macA_train_msa; NA	NA	MLS	macrolide_lincosamide_streptogramin;macA_train_msa	NA	NA	macrolide_lincosamide_streptogramin;macA_train_msa	macA_train_msa	NA	NA
RS_19_sbin_17_k141_924631_length_19670_cov_44.0000_4	RS_19_sbin_17	plm_arg ; SARG; SARG_blast	MLS	macrolide	0.998736	NA; NA; macA_train_msa; macA	NA	MLS	macrolide_lincosamide_streptogramin;macA_train_msa	NA	NA	macrolide_lincosamide_streptogramin;macA_train_msa	macA_train_msa	MLS	macA
FR_S1_sbin_36_k141_4433344_length_9981_cov_11.0000_3	FR_S1_sbin_36	plm_arg ; SARG_blast	pleuromutilin_tiamulin	pleuromutilin	0.991399	NA; NA; NA; TaeA	NA	NA	NA	NA	NA	NA	NA	pleuromutilin_tiamulin	TaeA
FR_S1_sbin_36_k141_2622317_length_9694_cov_9.0000_4	FR_S1_sbin_36	plm_arg ; ARGfam; resfam	multidrug	tetracycline	0.97746	ACR_tran; ACR_tran; ; NA	NA	multidrug	ACR_tran	ACR_tran	ACR_tran	NA		NA	NA
FR_S1_sbin_36_k141_943946_length_7793_cov_8.7700_6	FR_S1_sbin_36	plm_arg ; ARGfam; resfam; SARG_blast	trimethoprim	diaminopyrimidine	0.95926	DHFR_1; DHFR_1; ; dfrA3	NA	trimethoprim	DHFR_1	DHFR_1	DHFR_1	NA		trimethoprim	dfrA3
FR_S1_sbin_36_k141_205464_length_4991_cov_10.0000_1	FR_S1_sbin_36	plm_arg ; ARGfam; resfam	beta-lactam	beta-lactam	0.855965	Beta-lactamase; Beta-lactamase; ; NA	NA	beta-lactam	Beta-lactamase	Beta-lactamase	Beta-lactamase	NA		NA	NA
FR_S1_sbin_37_k141_625952_length_38455_cov_55.8477_12	FR_S1_sbin_37	plm_arg ; SARG_blast	MLS	pleuromutilin	0.982117	NA; NA; NA; optrA	NA	NA	NA	NA	NA	NA	NA	MLS	optrA
FR_S1_sbin_37_k141_3492909_length_37886_cov_52.8516_12	FR_S1_sbin_37	plm_arg ; ARGfam; resfam; SARG	beta-lactam	beta-lactam	0.99341	Transpeptidase; Transpeptidase; penA_train_msa; NA	NA	beta-lactam	beta_lactam;penA_train_msa	Transpeptidase	Transpeptidase	beta_lactam;penA_train_msa	penA_train_msa	NA	NA
FR_S1_sbin_37_k141_4617794_length_31536_cov_46.3531_23	FR_S1_sbin_37	plm_arg ; ARGfam; resfam	beta-lactam	beta-lactam	0.938161	Transpeptidase; Transpeptidase; ; NA	NA	beta-lactam	Transpeptidase	Transpeptidase	Transpeptidase	NA		NA	NA
FR_S1_sbin_37_k141_4617794_length_31536_cov_46.3531_25	FR_S1_sbin_37	plm_arg ; SARG	vancomycin	glycopeptide	0.994724	NA; NA; vanR_train_msa; NA	NA	vancomycin	vancomycin;vanR_train_msa	NA	NA	vancomycin;vanR_train_msa	vanR_train_msa	NA	NA
FR_S1_sbin_37_k141_4617794_length_31536_cov_46.3531_26	FR_S1_sbin_37	plm_arg ; SARG	vancomycin	glycopeptide	0.998554	NA; NA; vanS_train_msa; NA	NA	vancomycin	vancomycin;vanS_train_msa	NA	NA	vancomycin;vanS_train_msa	vanS_train_msa	NA	NA
FR_S1_sbin_37_k141_685752_length_21959_cov_52.8189_19	FR_S1_sbin_37	plm_arg ; SARG_blast	beta-lactam	beta-lactam	0.997724	NA; NA; NA; SPS-1	NA	NA	NA	NA	NA	NA	NA	beta-lactam	SPS-1
FR_S1_sbin_37_k141_3773859_length_20629_cov_51.0166_6	FR_S1_sbin_37	plm_arg ; SARG; ; SARG_blast	vancomycin	glycopeptide	0.96869	NA; NA; vanR_train_msa; vanB	NA	vancomycin	vancomycin;vanR_train_msa	NA	NA	vancomycin;vanR_train_msa	vanR_train_msa	vancomycin	vanB
FR_S1_sbin_37_k141_3020719_length_18566_cov_44.0205_12	FR_S1_sbin_37	plm_arg ; ARGfam	beta-lactam	beta-lactam	0.805778	Peptidase_M56; NA; ; NA	NA	beta-lactam	Peptidase_M56	Peptidase_M56	NA	NA		NA	NA
FR_S1_sbin_37_k141_784508_length_14920_cov_70.0351_8	FR_S1_sbin_37	plm_arg ; SARG	vancomycin	glycopeptide	0.98787	NA; NA; vanS_train_msa; NA	NA	vancomycin	vancomycin;vanS_train_msa	NA	NA	vancomycin;vanS_train_msa	vanS_train_msa	NA	NA
FR_S1_sbin_37_k141_784508_length_14920_cov_70.0351_9	FR_S1_sbin_37	plm_arg ; SARG	vancomycin	glycopeptide	0.984031	NA; NA; vanR_train_msa; NA	NA	vancomycin	vancomycin;vanR_train_msa	NA	NA	vancomycin;vanR_train_msa	vanR_train_msa	NA	NA
RS_1_sbin_26_k141_4500563_length_5341_cov_10.0000_3	RS_1_sbin_26	plm_arg ; SARG; SARG_blast	MLS	macrolide	0.998845	NA; NA; macA_train_msa; macA	NA	MLS	macrolide_lincosamide_streptogramin;macA_train_msa	NA	NA	macrolide_lincosamide_streptogramin;macA_train_msa	macA_train_msa	MLS	macA
FR_S1_sbin_37_k141_2960895_length_14559_cov_52.1433_4	FR_S1_sbin_37	plm_arg ; ARGfam; SARG; SARG_blast	bacitracin	peptide	0.99944	BacA; NA; bacA_train_msa; bacA	NA	bacitracin	bacitracin;bacA_train_msa	BacA	NA	bacitracin;bacA_train_msa	bacA_train_msa	bacitracin	bacA
FR_S1_sbin_37_k141_2014481_length_14233_cov_45.4891_5	FR_S1_sbin_37	plm_arg ; SARG; ; SARG_blast	vancomycin	glycopeptide	0.907892	NA; NA; vanR_train_msa; vanB	NA	vancomycin	vancomycin;vanR_train_msa	NA	NA	vancomycin;vanR_train_msa	vanR_train_msa	vancomycin	vanB
FR_S1_sbin_37_k141_1626491_length_13723_cov_44.7112_9	FR_S1_sbin_37	plm_arg ; ARGfam; SARG; SARG_blast	bacitracin	peptide	0.999982	BacA; NA; bacA_train_msa; bacA	NA	bacitracin	bacitracin;bacA_train_msa	BacA	NA	bacitracin;bacA_train_msa	bacA_train_msa	bacitracin	bacA
FR_S1_sbin_37_k141_2176624_length_13558_cov_50.9180_14	FR_S1_sbin_37	plm_arg ; SARG	vancomycin	glycopeptide	0.956612	NA; NA; vanR_train_msa; NA	NA	vancomycin	vancomycin;vanR_train_msa	NA	NA	vancomycin;vanR_train_msa	vanR_train_msa	NA	NA
FR_S1_sbin_37_k141_3235832_length_12604_cov_52.9082_8	FR_S1_sbin_37	plm_arg ; ARGfam; resfam; SARG	beta-lactam	beta-lactam	0.929717	Transpeptidase; Transpeptidase; penA_train_msa; NA	NA	beta-lactam	beta_lactam;penA_train_msa	Transpeptidase	Transpeptidase	beta_lactam;penA_train_msa	penA_train_msa	NA	NA
FR_S1_sbin_37_k141_3235832_length_12604_cov_52.9082_9	FR_S1_sbin_37	plm_arg ; ARGfam; resfam; SARG	beta-lactam	beta-lactam	0.980648	Transpeptidase; Transpeptidase; penA_train_msa; NA	NA	beta-lactam	beta_lactam;penA_train_msa	Transpeptidase	Transpeptidase	beta_lactam;penA_train_msa	penA_train_msa	NA	NA
RS_1_sbin_37_k141_1540530_length_4561_cov_8.0000_4	RS_1_sbin_37	plm_arg ; SARG; SARG_blast	MLS	macrolide	0.999616	NA; NA; macA_train_msa; macA	NA	MLS	macrolide_lincosamide_streptogramin;macA_train_msa	NA	NA	macrolide_lincosamide_streptogramin;macA_train_msa	macA_train_msa	MLS	macA
FR_S1_sbin_37_k141_3229649_length_11724_cov_43.0873_12	FR_S1_sbin_37	plm_arg ; ARGfam; resfam	chloramphenicol	phenicol	0.997672	CAT; CAT; ; NA	NA	chloramphenicol	CAT	CAT	CAT	NA		NA	NA
FR_S1_sbin_37_k141_1126526_length_11500_cov_53.8283_3	FR_S1_sbin_37	plm_arg ; SARG; ; SARG_blast	vancomycin	glycopeptide	0.980991	NA; NA; vanR_train_msa; vanB	NA	vancomycin	vancomycin;vanR_train_msa	NA	NA	vancomycin;vanR_train_msa	vanR_train_msa	vancomycin	vanB
FR_S1_sbin_37_k141_4061239_length_11187_cov_36.5924_8	FR_S1_sbin_37	plm_arg ; SARG_blast	aminoglycoside	aminoglycoside	0.952397	NA; NA; NA; cpaA	NA	NA	NA	NA	NA	NA	NA	aminoglycoside	cpaA
FR_S1_sbin_37_k141_3189264_length_10741_cov_35.4445_6	FR_S1_sbin_37	plm_arg ; SARG	vancomycin	glycopeptide	0.831034	NA; NA; vanR_train_msa; NA	NA	vancomycin	vancomycin;vanR_train_msa	NA	NA	vancomycin;vanR_train_msa	vanR_train_msa	NA	NA
RS_1_sbin_3_k141_4871574_length_2228_cov_13.9401_2	RS_1_sbin_3	plm_arg ; SARG_blast	MLS	macrolide;tetracycline	0.998594	NA; NA; NA; macA	NA	NA	NA	NA	NA	NA	NA	MLS	macA
RS_1_sbin_58_k141_3074573_length_6595_cov_22.3364_1	RS_1_sbin_58	plm_arg ; SARG; SARG_blast	MLS	macrolide	0.999634	NA; NA; macA_train_msa; macA	NA	MLS	macrolide_lincosamide_streptogramin;macA_train_msa	NA	NA	macrolide_lincosamide_streptogramin;macA_train_msa	macA_train_msa	MLS	macA
RS_1_sbin_6_k141_4872619_length_3645_cov_13.0000_2	RS_1_sbin_6	plm_arg ; SARG; SARG_blast	MLS	macrolide	0.999833	NA; NA; macA_train_msa; macA	NA	MLS	macrolide_lincosamide_streptogramin;macA_train_msa	NA	NA	macrolide_lincosamide_streptogramin;macA_train_msa	macA_train_msa	MLS	macA
FR_S1_sbin_37_k141_3753114_length_9606_cov_32.8068_8	FR_S1_sbin_37	plm_arg ; SARG	vancomycin	glycopeptide	0.980896	NA; NA; vanR_train_msa; NA	NA	vancomycin	vancomycin;vanR_train_msa	NA	NA	vancomycin;vanR_train_msa	vanR_train_msa	NA	NA
FR_S1_sbin_37_k141_3753114_length_9606_cov_32.8068_10	FR_S1_sbin_37	plm_arg ; ARGfam; resfam	beta-lactam	beta-lactam	0.819728	Beta-lactamase; Beta-lactamase; ; NA	NA	beta-lactam	Beta-lactamase	Beta-lactamase	Beta-lactamase	NA		NA	NA
RS_2_sbin_33_k141_2331752_length_8657_cov_15.0000_8	RS_2_sbin_33	plm_arg ; SARG; SARG_blast	MLS	macrolide	0.999739	NA; NA; macA_train_msa; macA	NA	MLS	macrolide_lincosamide_streptogramin;macA_train_msa	NA	NA	macrolide_lincosamide_streptogramin;macA_train_msa	macA_train_msa	MLS	macA
FR_S1_sbin_37_k141_1621976_length_8132_cov_37.5101_9	FR_S1_sbin_37	plm_arg ; SARG_blast	vancomycin	glycopeptide	0.859935	NA; NA; NA; vanZF	NA	NA	NA	NA	NA	NA	NA	vancomycin	vanZF
FR_S1_sbin_37_k141_321353_length_7743_cov_24.6293_4	FR_S1_sbin_37	plm_arg ; ARGfam; SARG; SARG_blast	multidrug	tetracycline	0.994573	Multi_Drug_Res; NA; ykkC_train_msa; ykkC	NA	multidrug	multidrug;ykkC_train_msa	Multi_Drug_Res	NA	multidrug;ykkC_train_msa	ykkC_train_msa	multidrug	ykkC
RS_2_sbin_48_k141_2290583_length_5525_cov_18.5983_2	RS_2_sbin_48	plm_arg ; SARG_blast	MLS	tetracycline	0.998011	NA; NA; NA; macA	NA	NA	NA	NA	NA	NA	NA	MLS	macA
FR_S1_sbin_37_k141_1378898_length_7600_cov_39.9492_3	FR_S1_sbin_37	plm_arg ; SARG; ; SARG_blast	vancomycin	glycopeptide	0.962186	NA; NA; vanR_train_msa; vanB	NA	vancomycin	vancomycin;vanR_train_msa	NA	NA	vancomycin;vanR_train_msa	vanR_train_msa	vancomycin	vanB
FR_S1_sbin_37_k141_20461_length_7426_cov_24.8586_1	FR_S1_sbin_37	plm_arg ; SARG_blast	MLS	streptogramin	0.998202	NA; NA; NA; vmlR	NA	NA	NA	NA	NA	NA	NA	MLS	vmlR
FR_S1_sbin_37_k141_2144447_length_7227_cov_45.5364_5	FR_S1_sbin_37	plm_arg ; ARGfam; resfam	multidrug	macrolide	0.996515	MFS_1; MFS_1; ; NA	NA	multidrug	MFS_1	MFS_1	MFS_1	NA		NA	NA
FR_S1_sbin_37_k141_5015474_length_7148_cov_36.6165_2	FR_S1_sbin_37	plm_arg ; SARG_blast	novobiocin	tetracycline	0.82548	NA; NA; NA; novA	NA	NA	NA	NA	NA	NA	NA	novobiocin	novA
FR_S1_sbin_37_k141_2929092_length_6766_cov_31.7941_2	FR_S1_sbin_37	plm_arg ; ARGfam; resfam; SARG_blast	chloramphenicol	phenicol	0.998992	CAT; CAT; ; catI	NA	chloramphenicol	CAT	CAT	CAT	NA		chloramphenicol	catI
FR_S1_sbin_37_k141_1899322_length_6646_cov_32.0000_3	FR_S1_sbin_37	plm_arg ; ARGfam; resfam; SARG; SARG_blast	multidrug	tetracycline	0.995008	MATE_efflux; MATE_efflux; mepA_train_msa; cdeA	NA	multidrug	multidrug;mepA_train_msa	MATE_efflux	MATE_efflux	multidrug;mepA_train_msa	mepA_train_msa	multidrug	cdeA
FR_S1_sbin_37_k141_4792612_length_6615_cov_37.1838_1	FR_S1_sbin_37	plm_arg ; ARGfam	beta-lactam	beta-lactam	0.860436	Peptidase_M56; NA; ; NA	NA	beta-lactam	Peptidase_M56	Peptidase_M56	NA	NA		NA	NA
FR_S1_sbin_37_k141_4795181_length_6307_cov_38.3435_4	FR_S1_sbin_37	plm_arg ; ARGfam; resfam; SARG	beta-lactam	beta-lactam	0.866031	Transpeptidase; Transpeptidase; PBP_1A_train_msa; NA	NA	beta-lactam	beta_lactam;PBP_1A_train_msa	Transpeptidase	Transpeptidase	beta_lactam;PBP_1A_train_msa	PBP_1A_train_msa	NA	NA
FR_S1_sbin_37_k141_4202705_length_6291_cov_36.8914_2	FR_S1_sbin_37	plm_arg ; SARG_blast	multidrug	tetracycline	0.992299	NA; NA; NA; cdeA	NA	NA	NA	NA	NA	NA	NA	multidrug	cdeA
FR_S1_sbin_37_k141_4202705_length_6291_cov_36.8914_4	FR_S1_sbin_37	plm_arg ; SARG	vancomycin	glycopeptide	0.867716	NA; NA; vanR_train_msa; NA	NA	vancomycin	vancomycin;vanR_train_msa	NA	NA	vancomycin;vanR_train_msa	vanR_train_msa	NA	NA
RS_2_sbin_48_k141_5476645_length_4897_cov_23.2483_2	RS_2_sbin_48	plm_arg ; SARG_blast	MLS	tetracycline	0.998231	NA; NA; NA; macA	NA	NA	NA	NA	NA	NA	NA	MLS	macA
FR_S1_sbin_37_k141_1884034_length_5955_cov_40.9009_4	FR_S1_sbin_37	plm_arg ; ARGfam; resfam	multidrug	macrolide	0.995378	MFS_1; MFS_1; ; NA	NA	multidrug	MFS_1	MFS_1	MFS_1	NA		NA	NA
FR_S1_sbin_37_k141_4060719_length_5946_cov_31.0854_6	FR_S1_sbin_37	plm_arg ; ARGfam; resfam	beta-lactam	beta-lactam	0.898696	Beta-lactamase; Beta-lactamase; ; NA	NA	beta-lactam	Beta-lactamase	Beta-lactamase	Beta-lactamase	NA		NA	NA
FR_S1_sbin_37_k141_3609550_length_5914_cov_45.3664_2	FR_S1_sbin_37	plm_arg ; SARG	vancomycin	glycopeptide	0.865208	NA; NA; vanR_train_msa; NA	NA	vancomycin	vancomycin;vanR_train_msa	NA	NA	vancomycin;vanR_train_msa	vanR_train_msa	NA	NA
FR_S1_sbin_37_k141_2683268_length_5680_cov_39.9787_2	FR_S1_sbin_37	plm_arg ; ARGfam; resfam; SARG_blast	trimethoprim	diaminopyrimidine	0.996303	DHFR_1; DHFR_1; ; dfrD	NA	trimethoprim	DHFR_1	DHFR_1	DHFR_1	NA		trimethoprim	dfrD
FR_S1_sbin_37_k141_1194172_length_5051_cov_34.6122_6	FR_S1_sbin_37	plm_arg ; ARGfam; resfam; SARG_blast	aminoglycoside	aminoglycoside	0.940678	Antibiotic_NAT; Antibiotic_NAT; ; AAC(3)-IXa	NA	aminoglycoside	Antibiotic_NAT	Antibiotic_NAT	Antibiotic_NAT	NA		aminoglycoside	AAC(3)-IXa
FR_S1_sbin_37_k141_2253812_length_4994_cov_40.7939_4	FR_S1_sbin_37	plm_arg ; SARG_blast	vancomycin	glycopeptide	0.913876	NA; NA; NA; vanB	NA	NA	NA	NA	NA	NA	NA	vancomycin	vanB
FR_S1_sbin_37_k141_2150396_length_4179_cov_20.6261_2	FR_S1_sbin_37	plm_arg ; ARGfam; resfam	multidrug	tetracycline	0.945494	ACR_tran; ACR_tran; ; NA	NA	multidrug	ACR_tran	ACR_tran	ACR_tran	NA		NA	NA
FR_S1_sbin_37_k141_809026_length_2718_cov_40.7373_2	FR_S1_sbin_37	plm_arg ; ARGfam; SARG; SARG_blast	vancomycin	glycopeptide	0.992012	VanY; NA; vanY_train_msa; vanYA	NA	vancomycin	vancomycin;vanY_train_msa	VanY	NA	vancomycin;vanY_train_msa	vanY_train_msa	vancomycin	vanYA
FR_S1_sbin_37_k141_809026_length_2718_cov_40.7373_3	FR_S1_sbin_37	plm_arg ; SARG; ; SARG_blast	vancomycin	glycopeptide	0.964403	NA; NA; vanT_train_msa; vanTG	NA	vancomycin	vancomycin;vanT_train_msa	NA	NA	vancomycin;vanT_train_msa	vanT_train_msa	vancomycin	vanTG
FR_S1_sbin_37_k141_807481_length_2627_cov_33.5487_2	FR_S1_sbin_37	plm_arg ; SARG_blast	tetracycline	sulfone	0.968962	NA; NA; NA; tetB(P)	NA	NA	NA	NA	NA	NA	NA	tetracycline	tetB(P)
FR_S1_sbin_3_k141_2460826_length_277959_cov_17.0000_229	FR_S1_sbin_3	plm_arg ; SARG_blast	vancomycin	glycopeptide	0.986776	NA; NA; NA; vanZF	NA	NA	NA	NA	NA	NA	NA	vancomycin	vanZF
FR_S1_sbin_3_k141_2128894_length_246725_cov_18.9984_54	FR_S1_sbin_3	plm_arg ; SARG; ; SARG_blast	vancomycin	glycopeptide	0.983516	NA; NA; vanR_train_msa; vanB	NA	vancomycin	vancomycin;vanR_train_msa	NA	NA	vancomycin;vanR_train_msa	vanR_train_msa	vancomycin	vanB
RS_2_sbin_60_k141_3641031_length_3860_cov_23.0000_4	RS_2_sbin_60	plm_arg ; SARG; SARG_blast	MLS	macrolide	0.998976	NA; NA; macA_train_msa; macA	NA	MLS	macrolide_lincosamide_streptogramin;macA_train_msa	NA	NA	macrolide_lincosamide_streptogramin;macA_train_msa	macA_train_msa	MLS	macA
FR_S1_sbin_3_k141_262057_length_210323_cov_18.1311_138	FR_S1_sbin_3	plm_arg ; SARG_blast	vancomycin	glycopeptide	0.962811	NA; NA; NA; vanB	NA	NA	NA	NA	NA	NA	NA	vancomycin	vanB
FR_S1_sbin_3_k141_2842517_length_163595_cov_16.9978_147	FR_S1_sbin_3	plm_arg ; ARGfam; resfam	trimethoprim	diaminopyrimidine	0.998256	DHFR_1; DHFR_1; ; NA	NA	trimethoprim	DHFR_1	DHFR_1	DHFR_1	NA		NA	NA
FR_S1_sbin_3_k141_5151429_length_153542_cov_17.7815_74	FR_S1_sbin_3	plm_arg ; ARGfam; SARG; SARG_blast	vancomycin	glycopeptide	0.96267	VanY; NA; vanY_train_msa; vanYF	NA	vancomycin	vancomycin;vanY_train_msa	VanY	NA	vancomycin;vanY_train_msa	vanY_train_msa	vancomycin	vanYF
FR_S1_sbin_3_k141_3902275_length_151692_cov_17.9975_64	FR_S1_sbin_3	plm_arg ; ARGfam; resfam	multidrug	tetracycline	0.952775	ACR_tran; ACR_tran; ; NA	NA	multidrug	ACR_tran	ACR_tran	ACR_tran	NA		NA	NA
FR_S1_sbin_3_k141_4876049_length_131960_cov_17.9972_124	FR_S1_sbin_3	plm_arg ; SARG	multidrug	sulfone	0.996419	NA; NA; mepA_train_msa; NA	NA	multidrug	multidrug;mepA_train_msa	NA	NA	multidrug;mepA_train_msa	mepA_train_msa	NA	NA
FR_S1_sbin_3_k141_4876049_length_131960_cov_17.9972_129	FR_S1_sbin_3	plm_arg ; ARGfam; resfam; SARG_blast	chloramphenicol	phenicol	0.999366	CAT; CAT; ; catQ	NA	chloramphenicol	CAT	CAT	CAT	NA		chloramphenicol	catQ
FR_S1_sbin_3_k141_4078989_length_127524_cov_18.9938_59	FR_S1_sbin_3	plm_arg ; SARG_blast	sulfonamide	sulfonamide	0.987064	NA; NA; NA; sul4	NA	NA	NA	NA	NA	NA	NA	sulfonamide	sul4
FR_S1_sbin_3_k141_95768_length_123422_cov_18.9968_81	FR_S1_sbin_3	plm_arg ; ARGfam; resfam; SARG	beta-lactam	beta-lactam	0.996333	Transpeptidase; Transpeptidase; penA_train_msa; NA	NA	beta-lactam	beta_lactam;penA_train_msa	Transpeptidase	Transpeptidase	beta_lactam;penA_train_msa	penA_train_msa	NA	NA
RS_5_sbin_74_k141_987199_length_2135_cov_8.0000_2	RS_5_sbin_74	plm_arg ; SARG_blast	MLS	macrolide	0.990559	NA; NA; NA; macA	NA	NA	NA	NA	NA	NA	NA	MLS	macA
FR_S1_sbin_3_k141_2712070_length_111879_cov_19.0050_86	FR_S1_sbin_3	plm_arg ; ARGfam; resfam	multidrug	tetracycline	0.960893	ACR_tran; ACR_tran; ; NA	NA	multidrug	ACR_tran	ACR_tran	ACR_tran	NA		NA	NA
FR_S1_sbin_3_k141_2712070_length_111879_cov_19.0050_89	FR_S1_sbin_3	plm_arg ; ARGfam; SARG; SARG_blast	bacitracin	peptide	0.99974	BacA; NA; bacA_train_msa; bacA	NA	bacitracin	bacitracin;bacA_train_msa	BacA	NA	bacitracin;bacA_train_msa	bacA_train_msa	bacitracin	bacA
FR_S1_sbin_3_k141_1157329_length_42836_cov_18.0000_9	FR_S1_sbin_3	plm_arg ; SARG	vancomycin	glycopeptide	0.947417	NA; NA; vanR_train_msa; NA	NA	vancomycin	vancomycin;vanR_train_msa	NA	NA	vancomycin;vanR_train_msa	vanR_train_msa	NA	NA
FR_S1_sbin_41_k141_335220_length_44094_cov_81.6675_26	FR_S1_sbin_41	plm_arg ; ARGfam; resfam	multidrug	tetracycline	0.988183	ACR_tran; ACR_tran; ; NA	NA	multidrug	ACR_tran	ACR_tran	ACR_tran	NA		NA	NA
FR_S1_sbin_41_k141_3231212_length_41067_cov_81.9076_29	FR_S1_sbin_41	plm_arg ; ARGfam; resfam	multidrug	tetracycline	0.924726	ACR_tran; ACR_tran; ; NA	NA	multidrug	ACR_tran	ACR_tran	ACR_tran	NA		NA	NA
FR_S1_sbin_41_k141_1866751_length_27875_cov_90.2750_5	FR_S1_sbin_41	plm_arg ; SARG_blast	MLS	phenicol	0.991472	NA; NA; NA; vat(F)	NA	NA	NA	NA	NA	NA	NA	MLS	vat(F)
FR_S1_sbin_41_k141_411514_length_27337_cov_89.8648_3	FR_S1_sbin_41	plm_arg ; ARGfam; resfam	aminoglycoside	aminoglycoside	0.854702	APH; APH; ; NA	NA	aminoglycoside	APH	APH	APH	NA		NA	NA
FR_S1_sbin_41_k141_3329997_length_22491_cov_55.5518_4	FR_S1_sbin_41	plm_arg ; ARGfam; resfam	multidrug	tetracycline	0.800744	ACR_tran; ACR_tran; ; NA	NA	multidrug	ACR_tran	ACR_tran	ACR_tran	NA		NA	NA
FR_S1_sbin_41_k141_5229589_length_13736_cov_84.5531_4	FR_S1_sbin_41	plm_arg ; ARGfam; resfam; SARG	beta-lactam	beta-lactam	0.984064	Transpeptidase; Transpeptidase; PBP_1A_train_msa; NA	NA	beta-lactam	beta_lactam;PBP_1A_train_msa	Transpeptidase	Transpeptidase	beta_lactam;PBP_1A_train_msa	PBP_1A_train_msa	NA	NA
FR_S1_sbin_41_k141_2735972_length_11857_cov_75.4810_1	FR_S1_sbin_41	plm_arg ; ARGfam; resfam	multidrug	tetracycline	0.962458	ACR_tran; ACR_tran; ; NA	NA	multidrug	ACR_tran	ACR_tran	ACR_tran	NA		NA	NA
FR_S1_sbin_41_k141_1768553_length_9918_cov_55.0000_3	FR_S1_sbin_41	plm_arg ; ARGfam; resfam; SARG; SARG_blast	chloramphenicol	tetracycline	0.999669	MFS_1; MFS_1; emrD_train_msa; cmlA	NA	multidrug	multidrug;emrD_train_msa	MFS_1	MFS_1	multidrug;emrD_train_msa	emrD_train_msa	chloramphenicol	cmlA
FR_S1_sbin_41_k141_3127614_length_8752_cov_83.7879_2	FR_S1_sbin_41	plm_arg ; ARGfam; resfam	multidrug	beta-lactam;phenicol;rifamycin;sulfone	0.829408	SoxR; SoxR; ; NA	NA	multidrug	SoxR	SoxR	SoxR	NA		NA	NA
FR_S1_sbin_41_k141_4306616_length_8382_cov_74.0000_9	FR_S1_sbin_41	plm_arg ; ARGfam; resfam; SARG; SARG_blast	multidrug	tetracycline	0.999274	MFS_1; MFS_1; bicyclomycin_multidrug_efflux_protein_bcr_train_msa; emrD	NA	multidrug	multidrug;bicyclomycin_multidrug_efflux_protein_bcr_train_msa	MFS_1	MFS_1	multidrug;bicyclomycin_multidrug_efflux_protein_bcr_train_msa	bicyclomycin_multidrug_efflux_protein_bcr_train_msa	multidrug	emrD
FR_S1_sbin_41_k141_3757627_length_7523_cov_82.7675_3	FR_S1_sbin_41	plm_arg ; ARGfam; resfam	beta-lactam	beta-lactam	0.810927	Beta-lactamase; Beta-lactamase; ; NA	NA	beta-lactam	Beta-lactamase	Beta-lactamase	Beta-lactamase	NA		NA	NA
FR_S1_sbin_41_k141_2009514_length_6823_cov_84.7507_3	FR_S1_sbin_41	plm_arg ; ARGfam; resfam	multidrug	tetracycline	0.997548	ACR_tran; ACR_tran; ; NA	NA	multidrug	ACR_tran	ACR_tran	ACR_tran	NA		NA	NA
FR_S1_sbin_41_k141_2393431_length_6366_cov_63.8106_1	FR_S1_sbin_41	plm_arg ; ARGfam; resfam	multidrug	tetracycline	0.987104	ACR_tran; ACR_tran; ; NA	NA	multidrug	ACR_tran	ACR_tran	ACR_tran	NA		NA	NA
FR_S1_sbin_41_k141_4106742_length_5022_cov_86.0000_2	FR_S1_sbin_41	plm_arg ; ARGfam; resfam	multidrug	tetracycline	0.999711	MFS_1; MFS_1; ; NA	NA	multidrug	MFS_1	MFS_1	MFS_1	NA		NA	NA
FR_S1_sbin_41_k141_4638280_length_4305_cov_85.0000_2	FR_S1_sbin_41	plm_arg ; ARGfam; SARG; SARG_blast	bacitracin	peptide	0.968286	BacA; NA; bacA_train_msa; bacA	NA	bacitracin	bacitracin;bacA_train_msa	BacA	NA	bacitracin;bacA_train_msa	bacA_train_msa	bacitracin	bacA
FR_S1_sbin_41_k141_1902897_length_4207_cov_81.8101_5	FR_S1_sbin_41	plm_arg ; ARGfam; resfam; SARG_blast	tetracycline	sulfone	0.999647	MFS_1; MFS_1; ; tet(C)	NA	multidrug	MFS_1	MFS_1	MFS_1	NA		tetracycline	tet(C)
FR_S1_sbin_43_k141_1995273_length_11396_cov_13.0794_4	FR_S1_sbin_43	plm_arg ; ARGfam; resfam	multidrug	tetracycline	0.989985	ACR_tran; ACR_tran; ; NA	NA	multidrug	ACR_tran	ACR_tran	ACR_tran	NA		NA	NA
FR_S1_sbin_43_k141_4813552_length_8705_cov_13.2585_8	FR_S1_sbin_43	plm_arg ; SARG_blast	multidrug	aminocoumarin;beta-lactam;disinfecting agents and antiseptics;fluoroquinolone;macrolide;phenicol;rifamycin	0.998775	NA; NA; NA; OpmH	NA	NA	NA	NA	NA	NA	NA	multidrug	OpmH
FR_S1_sbin_43_k141_2155446_length_7772_cov_13.3985_6	FR_S1_sbin_43	plm_arg ; ARGfam; resfam; SARG	beta-lactam	beta-lactam	0.93854	Transpeptidase; Transpeptidase; PBP_1A_train_msa; NA	NA	beta-lactam	beta_lactam;PBP_1A_train_msa	Transpeptidase	Transpeptidase	beta_lactam;PBP_1A_train_msa	PBP_1A_train_msa	NA	NA
FR_S1_sbin_43_k141_2435158_length_7614_cov_11.5908_5	FR_S1_sbin_43	plm_arg ; ARGfam; SARG; SARG_blast	bacitracin	peptide	0.996304	BacA; NA; bacA_train_msa; bacA	NA	bacitracin	bacitracin;bacA_train_msa	BacA	NA	bacitracin;bacA_train_msa	bacA_train_msa	bacitracin	bacA
FR_S1_sbin_43_k141_3036121_length_5633_cov_13.9479_1	FR_S1_sbin_43	plm_arg ; ARGfam; resfam; SARG_blast	multidrug	tetracycline	0.850816	ACR_tran; ACR_tran; ; mexK	NA	multidrug	ACR_tran	ACR_tran	ACR_tran	NA		multidrug	mexK
FR_S1_sbin_43_k141_4424722_length_5023_cov_12.0000_4	FR_S1_sbin_43	plm_arg ; SARG_blast	multidrug	macrolide;phenicol;sulfone	0.991814	NA; NA; NA; opcM	NA	NA	NA	NA	NA	NA	NA	multidrug	opcM
FR_S1_sbin_43_k141_5030035_length_4199_cov_10.6309_1	FR_S1_sbin_43	plm_arg ; SARG_blast	sulfonamide	sulfonamide	0.976459	NA; NA; NA; sul4	NA	NA	NA	NA	NA	NA	NA	sulfonamide	sul4
FR_S1_sbin_43_k141_314188_length_4115_cov_9.8853_3	FR_S1_sbin_43	plm_arg ; SARG_blast	vancomycin	aminocoumarin	0.850657	NA; NA; NA; vanB	NA	NA	NA	NA	NA	NA	NA	vancomycin	vanB
FR_S1_sbin_43_k141_5072660_length_3910_cov_8.4627_5	FR_S1_sbin_43	plm_arg ; SARG_blast	multidrug	fluoroquinolone;sulfone	0.996376	NA; NA; NA; OprN	NA	NA	NA	NA	NA	NA	NA	multidrug	OprN
FR_S1_sbin_43_k141_1330132_length_3817_cov_11.0000_2	FR_S1_sbin_43	plm_arg ; ARGfam; resfam	aminoglycoside	aminoglycoside	0.985815	APH; APH; ; NA	NA	aminoglycoside	APH	APH	APH	NA		NA	NA
FR_S1_sbin_43_k141_2367231_length_2425_cov_11.4326_3	FR_S1_sbin_43	plm_arg ; ARGfam; resfam; SARG; SARG_blast	bicyclomycin	tetracycline	0.999896	MFS_1; MFS_1; bicyclomycin_multidrug_efflux_protein_bcr_train_msa; bcr-1	NA	multidrug	multidrug;bicyclomycin_multidrug_efflux_protein_bcr_train_msa	MFS_1	MFS_1	multidrug;bicyclomycin_multidrug_efflux_protein_bcr_train_msa	bicyclomycin_multidrug_efflux_protein_bcr_train_msa	bicyclomycin	bcr-1
RS_6_sbin_84_k141_657814_length_10663_cov_16.0000_7	RS_6_sbin_84	plm_arg ; SARG; SARG_blast	MLS	macrolide	0.998763	NA; NA; macA_train_msa; macA	NA	MLS	macrolide_lincosamide_streptogramin;macA_train_msa	NA	NA	macrolide_lincosamide_streptogramin;macA_train_msa	macA_train_msa	MLS	macA
FR_S1_sbin_45_k141_2426220_length_4425_cov_4.0000_4	FR_S1_sbin_45	plm_arg ; ARGfam; SARG; SARG_blast	bacitracin	peptide	0.910997	BacA; NA; bacA_train_msa; bacA	NA	bacitracin	bacitracin;bacA_train_msa	BacA	NA	bacitracin;bacA_train_msa	bacA_train_msa	bacitracin	bacA
FR_S1_sbin_45_k141_697534_length_4206_cov_5.4617_4	FR_S1_sbin_45	plm_arg ; SARG_blast	vancomycin	beta-lactam;glycopeptide	0.928333	NA; NA; NA; vanB	NA	NA	NA	NA	NA	NA	NA	vancomycin	vanB
FR_S1_sbin_45_k141_3096621_length_3682_cov_4.9751_1	FR_S1_sbin_45	plm_arg ; ARGfam; resfam; SARG_blast	tetracenomycin_C	tetracycline	0.979152	MFS_1; MFS_1; ; tcmA	NA	multidrug	MFS_1	MFS_1	MFS_1	NA		tetracenomycin_C	tcmA
FR_S1_sbin_45_k141_4502584_length_3673_cov_4.5512_2	FR_S1_sbin_45	plm_arg ; ARGfam; resfam	beta-lactam	beta-lactam	0.960115	Beta-lactamase; Beta-lactamase; ; NA	NA	beta-lactam	Beta-lactamase	Beta-lactamase	Beta-lactamase	NA		NA	NA
RS_6_sbin_86_k141_4021288_length_5113_cov_22.0422_3	RS_6_sbin_86	plm_arg ; SARG; SARG_blast	MLS	macrolide	0.99982	NA; NA; macA_train_msa; macA	NA	MLS	macrolide_lincosamide_streptogramin;macA_train_msa	NA	NA	macrolide_lincosamide_streptogramin;macA_train_msa	macA_train_msa	MLS	macA
FR_S1_sbin_45_k141_3808489_length_3090_cov_4.6236_1	FR_S1_sbin_45	plm_arg ; SARG_blast	tetracycline	sulfone	0.989248	NA; NA; NA; tetA(P)	NA	NA	NA	NA	NA	NA	NA	tetracycline	tetA(P)
FR_S1_sbin_45_k141_2743605_length_2800_cov_6.9504_1	FR_S1_sbin_45	plm_arg ; ARGfam; resfam	beta-lactam	beta-lactam	0.890817	Beta-lactamase; Beta-lactamase; ; NA	NA	beta-lactam	Beta-lactamase	Beta-lactamase	Beta-lactamase	NA		NA	NA
FR_S1_sbin_45_k141_3075270_length_2176_cov_3.6948_2	FR_S1_sbin_45	plm_arg ; ARGfam; resfam; SARG_blast	multidrug	tetracycline	0.999806	MFS_1; MFS_1; ; Other_major_facilitator_superfamily_transporter	NA	multidrug	MFS_1	MFS_1	MFS_1	NA		multidrug	Other_major_facilitator_superfamily_transporter
FR_S1_sbin_45_k141_5226260_length_2091_cov_3.0000_1	FR_S1_sbin_45	plm_arg ; SARG_blast	multidrug	tetracycline	0.949026	NA; NA; NA; mepA	NA	NA	NA	NA	NA	NA	NA	multidrug	mepA
FR_S1_sbin_45_k141_3076977_length_1914_cov_4.9030_1	FR_S1_sbin_45	plm_arg ; ARGfam; resfam	multidrug	tetracycline	0.975669	ACR_tran; ACR_tran; ; NA	NA	multidrug	ACR_tran	ACR_tran	ACR_tran	NA		NA	NA
FR_S1_sbin_45_k141_1056205_length_1768_cov_2.3528_2	FR_S1_sbin_45	plm_arg ; ARGfam; resfam	beta-lactam	beta-lactam	0.900402	Beta-lactamase; Beta-lactamase; ; NA	NA	beta-lactam	Beta-lactamase	Beta-lactamase	Beta-lactamase	NA		NA	NA
RS_7_sbin_15_k141_5157368_length_1551_cov_6.0000_2	RS_7_sbin_15	plm_arg ; SARG_blast	MLS	macrolide	0.997021	NA; NA; NA; macA	NA	NA	NA	NA	NA	NA	NA	MLS	macA
FR_S1_sbin_46_k141_4042947_length_16795_cov_27.5548_5	FR_S1_sbin_46	plm_arg ; ARGfam; resfam	aminoglycoside	aminoglycoside	0.868089	APH; APH; ; NA	NA	aminoglycoside	APH	APH	APH	NA		NA	NA
FR_S1_sbin_46_k141_1086428_length_16295_cov_20.1318_3	FR_S1_sbin_46	plm_arg ; ARGfam; resfam	multidrug	tetracycline	0.984949	ACR_tran; ACR_tran; ; NA	NA	multidrug	ACR_tran	ACR_tran	ACR_tran	NA		NA	NA
FR_S1_sbin_46_k141_5064852_length_10021_cov_23.5666_8	FR_S1_sbin_46	plm_arg ; ARGfam; resfam; SARG; SARG_blast	MLS	lincosamide;macrolide;streptogramin	0.93354	ABC_tran; ABC_tran; macB_train_msa; vga(A)	NA	multidrug	macrolide_lincosamide_streptogramin;macB_train_msa	ABC_tran	ABC_tran	macrolide_lincosamide_streptogramin;macB_train_msa	macB_train_msa	MLS	vga(A)
FR_S1_sbin_46_k141_593832_length_8510_cov_17.2737_7	FR_S1_sbin_46	plm_arg ; ARGfam; resfam	multidrug	tetracycline	0.960318	ACR_tran; ACR_tran; ; NA	NA	multidrug	ACR_tran	ACR_tran	ACR_tran	NA		NA	NA
FR_S1_sbin_46_k141_1898580_length_6177_cov_20.1935_1	FR_S1_sbin_46	plm_arg ; ARGfam; resfam	multidrug	tetracycline	0.957274	ACR_tran; ACR_tran; ; NA	NA	multidrug	ACR_tran	ACR_tran	ACR_tran	NA		NA	NA
FR_S1_sbin_46_k141_1144871_length_5923_cov_12.7676_1	FR_S1_sbin_46	plm_arg ; ARGfam; resfam	multidrug	tetracycline	0.907248	ACR_tran; ACR_tran; ; NA	NA	multidrug	ACR_tran	ACR_tran	ACR_tran	NA		NA	NA
FR_S1_sbin_46_k141_4063489_length_4971_cov_23.0675_1	FR_S1_sbin_46	plm_arg ; ARGfam; resfam	multidrug	tetracycline	0.988979	ACR_tran; ACR_tran; ; NA	NA	multidrug	ACR_tran	ACR_tran	ACR_tran	NA		NA	NA
FR_S1_sbin_46_k141_2700222_length_4926_cov_28.3373_2	FR_S1_sbin_46	plm_arg ; ARGfam; resfam; SARG	beta-lactam	beta-lactam	0.842302	Transpeptidase; Transpeptidase; PBP_1A_train_msa; NA	NA	beta-lactam	beta_lactam;PBP_1A_train_msa	Transpeptidase	Transpeptidase	beta_lactam;PBP_1A_train_msa	PBP_1A_train_msa	NA	NA
FR_S1_sbin_46_k141_3823404_length_4716_cov_18.2079_3	FR_S1_sbin_46	plm_arg ; ARGfam; resfam; SARG_blast	multidrug	tetracycline	0.945305	ACR_tran; ACR_tran; ; mexK	NA	multidrug	ACR_tran	ACR_tran	ACR_tran	NA		multidrug	mexK
FR_S1_sbin_46_k141_4856885_length_4691_cov_14.4980_2	FR_S1_sbin_46	plm_arg ; SARG_blast	sulfonamide	sulfonamide	0.995903	NA; NA; NA; sul4	NA	NA	NA	NA	NA	NA	NA	sulfonamide	sul4
FR_S1_sbin_46_k141_2976430_length_4625_cov_27.0564_3	FR_S1_sbin_46	plm_arg ; ARGfam; SARG; SARG_blast	bacitracin	peptide	0.999214	BacA; NA; bacA_train_msa; bacA	NA	bacitracin	bacitracin;bacA_train_msa	BacA	NA	bacitracin;bacA_train_msa	bacA_train_msa	bacitracin	bacA
FR_S1_sbin_46_k141_3109241_length_4274_cov_17.7779_2	FR_S1_sbin_46	plm_arg ; SARG_blast	MLS	pleuromutilin	0.847189	NA; NA; NA; vga(D)	NA	NA	NA	NA	NA	NA	NA	MLS	vga(D)
FR_S1_sbin_46_k141_677842_length_3907_cov_20.0000_2	FR_S1_sbin_46	plm_arg ; ARGfam; resfam; SARG	multidrug	tetracycline	0.971705	MATE_efflux; MATE_efflux; mdtK_train_msa; NA	NA	multidrug	multidrug;mdtK_train_msa	MATE_efflux	MATE_efflux	multidrug;mdtK_train_msa	mdtK_train_msa	NA	NA
FR_S1_sbin_46_k141_4300257_length_3665_cov_10.9205_1	FR_S1_sbin_46	plm_arg ; ARGfam; resfam	multidrug	tetracycline	0.965191	ACR_tran; ACR_tran; ; NA	NA	multidrug	ACR_tran	ACR_tran	ACR_tran	NA		NA	NA
FR_S1_sbin_46_k141_2437443_length_3172_cov_17.8766_1	FR_S1_sbin_46	plm_arg ; ARGfam; resfam; SARG	multidrug	tetracycline	0.993621	MATE_efflux; MATE_efflux; mdtK_train_msa; NA	NA	multidrug	multidrug;mdtK_train_msa	MATE_efflux	MATE_efflux	multidrug;mdtK_train_msa	mdtK_train_msa	NA	NA
FR_S1_sbin_46_k141_5059275_length_2606_cov_8.3972_1	FR_S1_sbin_46	plm_arg ; ARGfam; resfam	multidrug	tetracycline	0.954236	ACR_tran; ACR_tran; ; NA	NA	multidrug	ACR_tran	ACR_tran	ACR_tran	NA		NA	NA
FR_S1_sbin_46_k141_2479230_length_2504_cov_12.9289_2	FR_S1_sbin_46	plm_arg ; SARG_blast	sulfonamide	sulfonamide	0.997022	NA; NA; NA; sul4	NA	NA	NA	NA	NA	NA	NA	sulfonamide	sul4
FR_S1_sbin_46_k141_1945943_length_2272_cov_6.7522_2	FR_S1_sbin_46	plm_arg ; ARGfam; resfam; SARG_blast	trimethoprim	diaminopyrimidine	0.998781	DHFR_1; DHFR_1; ; dfrA3	NA	trimethoprim	DHFR_1	DHFR_1	DHFR_1	NA		trimethoprim	dfrA3
RS_7_sbin_25_k141_1820816_length_69961_cov_51.9646_32	RS_7_sbin_25	plm_arg ; SARG; SARG_blast	MLS	macrolide	0.999548	NA; NA; macA_train_msa; macA	NA	MLS	macrolide_lincosamide_streptogramin;macA_train_msa	NA	NA	macrolide_lincosamide_streptogramin;macA_train_msa	macA_train_msa	MLS	macA
FR_S1_sbin_46_k141_2174595_length_2170_cov_6.5850_2	FR_S1_sbin_46	plm_arg ; ARGfam; resfam	multidrug	tetracycline	0.950935	ACR_tran; ACR_tran; ; NA	NA	multidrug	ACR_tran	ACR_tran	ACR_tran	NA		NA	NA
FR_S1_sbin_47_k141_23936_length_25804_cov_11.1074_3	FR_S1_sbin_47	plm_arg ; ARGfam; resfam; SARG_blast	tetracycline	sulfone	0.999752	MFS_1; MFS_1; ; tetA	NA	multidrug	MFS_1	MFS_1	MFS_1	NA		tetracycline	tetA
FR_S1_sbin_47_k141_2734548_length_21386_cov_9.9915_1	FR_S1_sbin_47	plm_arg ; ARGfam; resfam	multidrug	tetracycline	0.985456	ACR_tran; ACR_tran; ; NA	NA	multidrug	ACR_tran	ACR_tran	ACR_tran	NA		NA	NA
FR_S1_sbin_47_k141_2848371_length_20876_cov_10.6544_8	FR_S1_sbin_47	plm_arg ; ARGfam; resfam	multidrug	tetracycline	0.993764	ACR_tran; ACR_tran; ; NA	NA	multidrug	ACR_tran	ACR_tran	ACR_tran	NA		NA	NA
FR_S1_sbin_47_k141_5019296_length_15106_cov_11.0000_12	FR_S1_sbin_47	plm_arg ; ARGfam; resfam; SARG_blast	bicyclomycin	tetracycline	0.99841	MFS_1; MFS_1; ; bcr-1	NA	multidrug	MFS_1	MFS_1	MFS_1	NA		bicyclomycin	bcr-1
FR_S1_sbin_47_k141_2451361_length_13103_cov_9.5453_12	FR_S1_sbin_47	plm_arg ; ARGfam; resfam; SARG; SARG_blast	bicyclomycin	tetracycline	0.999799	MFS_1; MFS_1; bicyclomycin_multidrug_efflux_protein_bcr_train_msa; bcr-1	NA	multidrug	multidrug;bicyclomycin_multidrug_efflux_protein_bcr_train_msa	MFS_1	MFS_1	multidrug;bicyclomycin_multidrug_efflux_protein_bcr_train_msa	bicyclomycin_multidrug_efflux_protein_bcr_train_msa	bicyclomycin	bcr-1
FR_S1_sbin_47_k141_3507879_length_8465_cov_10.0000_10	FR_S1_sbin_47	plm_arg ; SARG_blast	MLS	macrolide	0.981181	NA; NA; NA; tlr(C)	NA	NA	NA	NA	NA	NA	NA	MLS	tlr(C)
FR_S1_sbin_47_k141_5083704_length_8329_cov_9.0000_5	FR_S1_sbin_47	plm_arg ; ARGfam; resfam; SARG	beta-lactam	beta-lactam	0.9725	Transpeptidase; Transpeptidase; PBP_1A_train_msa; NA	NA	beta-lactam	beta_lactam;PBP_1A_train_msa	Transpeptidase	Transpeptidase	beta_lactam;PBP_1A_train_msa	PBP_1A_train_msa	NA	NA
FR_S1_sbin_47_k141_1036792_length_6744_cov_10.9152_4	FR_S1_sbin_47	plm_arg ; ARGfam; SARG; SARG_blast	bacitracin	peptide	0.991915	BacA; NA; bacA_train_msa; bacA	NA	bacitracin	bacitracin;bacA_train_msa	BacA	NA	bacitracin;bacA_train_msa	bacA_train_msa	bacitracin	bacA
FR_S1_sbin_47_k141_4615213_length_6166_cov_11.0000_3	FR_S1_sbin_47	plm_arg ; ARGfam; resfam; SARG	beta-lactam	beta-lactam	0.997673	Transpeptidase; Transpeptidase; penA_train_msa; NA	NA	beta-lactam	beta_lactam;penA_train_msa	Transpeptidase	Transpeptidase	beta_lactam;penA_train_msa	penA_train_msa	NA	NA
FR_S1_sbin_47_k141_376552_length_4416_cov_11.0000_1	FR_S1_sbin_47	plm_arg ; ARGfam; resfam; SARG	multidrug	tetracycline	0.996705	MATE_efflux; MATE_efflux; mdtK_train_msa; NA	NA	multidrug	multidrug;mdtK_train_msa	MATE_efflux	MATE_efflux	multidrug;mdtK_train_msa	mdtK_train_msa	NA	NA
RS_7_sbin_42_k141_2373464_length_4871_cov_10.8448_1	RS_7_sbin_42	plm_arg ; SARG; SARG_blast	MLS	macrolide	0.998922	NA; NA; macA_train_msa; macA	NA	MLS	macrolide_lincosamide_streptogramin;macA_train_msa	NA	NA	macrolide_lincosamide_streptogramin;macA_train_msa	macA_train_msa	MLS	macA
FR_S1_sbin_47_k141_1700833_length_2738_cov_4.8129_4	FR_S1_sbin_47	plm_arg ; SARG	multidrug	tetracycline	0.979439	NA; NA; mdtK_train_msa; NA	NA	multidrug	multidrug;mdtK_train_msa	NA	NA	multidrug;mdtK_train_msa	mdtK_train_msa	NA	NA
FR_S1_sbin_47_k141_3927764_length_1936_cov_11.0000_3	FR_S1_sbin_47	plm_arg ; ARGfam; resfam; SARG_blast	tetracycline	sulfone	0.999875	MFS_1; MFS_1; ; tet(A)	NA	multidrug	MFS_1	MFS_1	MFS_1	NA		tetracycline	tet(A)
FR_S1_sbin_48_k141_927049_length_56184_cov_31.4319_19	FR_S1_sbin_48	plm_arg ; SARG_blast	MLS	pleuromutilin	0.952923	NA; NA; NA; optrA	NA	NA	NA	NA	NA	NA	NA	MLS	optrA
FR_S1_sbin_48_k141_1677901_length_41931_cov_28.0698_21	FR_S1_sbin_48	plm_arg ; SARG	vancomycin	glycopeptide	0.931652	NA; NA; vanR_train_msa; NA	NA	vancomycin	vancomycin;vanR_train_msa	NA	NA	vancomycin;vanR_train_msa	vanR_train_msa	NA	NA
FR_S1_sbin_48_k141_1882327_length_33038_cov_28.9292_5	FR_S1_sbin_48	plm_arg ; ARGfam; resfam; SARG	beta-lactam	beta-lactam	0.983107	Transpeptidase; Transpeptidase; PBP_2X_train_msa; NA	NA	beta-lactam	beta_lactam;PBP_2X_train_msa	Transpeptidase	Transpeptidase	beta_lactam;PBP_2X_train_msa	PBP_2X_train_msa	NA	NA
FR_S1_sbin_48_k141_3407337_length_25445_cov_25.9783_9	FR_S1_sbin_48	plm_arg ; ARGfam; resfam	beta-lactam	beta-lactam	0.997393	Transpeptidase; Transpeptidase; ; NA	NA	beta-lactam	Transpeptidase	Transpeptidase	Transpeptidase	NA		NA	NA
FR_S1_sbin_48_k141_3200017_length_22122_cov_29.9631_15	FR_S1_sbin_48	plm_arg ; ARGfam; resfam	multidrug	macrolide	0.984592	MFS_1; MFS_1; ; NA	NA	multidrug	MFS_1	MFS_1	MFS_1	NA		NA	NA
FR_S1_sbin_48_k141_271607_length_21602_cov_26.5214_4	FR_S1_sbin_48	plm_arg ; ARGfam; SARG; SARG_blast	bacitracin	peptide	0.999991	BacA; NA; bacA_train_msa; bacA	NA	bacitracin	bacitracin;bacA_train_msa	BacA	NA	bacitracin;bacA_train_msa	bacA_train_msa	bacitracin	bacA
FR_S1_sbin_48_k141_802455_length_19746_cov_29.8526_4	FR_S1_sbin_48	plm_arg ; ARGfam; resfam	beta-lactam	beta-lactam	0.913646	Beta-lactamase; Beta-lactamase; ; NA	NA	beta-lactam	Beta-lactamase	Beta-lactamase	Beta-lactamase	NA		NA	NA
FR_S1_sbin_48_k141_4532458_length_17603_cov_28.5720_9	FR_S1_sbin_48	plm_arg ; ARGfam	beta-lactam	beta-lactam	0.814516	Peptidase_M56; NA; ; NA	NA	beta-lactam	Peptidase_M56	Peptidase_M56	NA	NA		NA	NA
RS_7_sbin_74_k141_5261157_length_1172_cov_7.0000_2	RS_7_sbin_74	plm_arg ; SARG_blast	MLS	macrolide	0.999055	NA; NA; NA; macA	NA	NA	NA	NA	NA	NA	NA	MLS	macA
FR_S1_sbin_48_k141_2769116_length_11917_cov_24.9678_8	FR_S1_sbin_48	plm_arg ; ARGfam	aminoglycoside	aminoglycoside	0.999673	Adenyl_transf; NA; ; NA	NA	aminoglycoside	Adenyl_transf	Adenyl_transf	NA	NA		NA	NA
RS_7_sbin_86_k141_1552138_length_131136_cov_18.0022_12	RS_7_sbin_86	plm_arg ; SARG_blast	MLS	macrolide	0.997945	NA; NA; NA; macA	NA	NA	NA	NA	NA	NA	NA	MLS	macA
FR_S1_sbin_48_k141_564650_length_9154_cov_31.0000_7	FR_S1_sbin_48	plm_arg ; ARGfam; resfam	multidrug	tetracycline	0.992246	ACR_tran; ACR_tran; ; NA	NA	multidrug	ACR_tran	ACR_tran	ACR_tran	NA		NA	NA
FR_S1_sbin_48_k141_5042200_length_7664_cov_17.3170_8	FR_S1_sbin_48	plm_arg ; SARG_blast	vancomycin	glycopeptide	0.920941	NA; NA; NA; vanB	NA	NA	NA	NA	NA	NA	NA	vancomycin	vanB
FR_S1_sbin_48_k141_5206479_length_7051_cov_22.8229_6	FR_S1_sbin_48	plm_arg ; ARGfam; resfam	beta-lactam	beta-lactam	0.995448	Beta-lactamase2; Beta-lactamase2; ; NA	NA	beta-lactam	Beta-lactamase2	Beta-lactamase2	Beta-lactamase2	NA		NA	NA
FR_S1_sbin_48_k141_647993_length_7001_cov_22.6569_10	FR_S1_sbin_48	plm_arg ; ARGfam; resfam	multidrug	tetracycline	0.809786	ACR_tran; ACR_tran; ; NA	NA	multidrug	ACR_tran	ACR_tran	ACR_tran	NA		NA	NA
FR_S1_sbin_48_k141_4438548_length_6164_cov_25.2193_5	FR_S1_sbin_48	plm_arg ; ARGfam; resfam	beta-lactam	beta-lactam	0.828605	Beta-lactamase; Beta-lactamase; ; NA	NA	beta-lactam	Beta-lactamase	Beta-lactamase	Beta-lactamase	NA		NA	NA
RS_7_sbin_86_k141_1552138_length_131136_cov_18.0022_22	RS_7_sbin_86	plm_arg ; SARG; SARG_blast	MLS	macrolide	0.999237	NA; NA; macA_train_msa; macA	NA	MLS	macrolide_lincosamide_streptogramin;macA_train_msa	NA	NA	macrolide_lincosamide_streptogramin;macA_train_msa	macA_train_msa	MLS	macA
FR_S1_sbin_48_k141_4993743_length_5278_cov_18.0021_2	FR_S1_sbin_48	plm_arg ; SARG_blast	vancomycin	glycopeptide	0.946528	NA; NA; NA; vanB	NA	NA	NA	NA	NA	NA	NA	vancomycin	vanB
FR_S1_sbin_48_k141_4833523_length_5029_cov_18.8449_6	FR_S1_sbin_48	plm_arg ; SARG_blast	sulfonamide	sulfonamide	0.993097	NA; NA; NA; sul4	NA	NA	NA	NA	NA	NA	NA	sulfonamide	sul4
FR_S1_sbin_48_k141_2773121_length_4373_cov_22.5111_1	FR_S1_sbin_48	plm_arg ; SARG_blast	pleuromutilin_tiamulin	pleuromutilin	0.973399	NA; NA; NA; TaeA	NA	NA	NA	NA	NA	NA	NA	pleuromutilin_tiamulin	TaeA
RS_8_sbin_15_k141_2266212_length_10729_cov_14.9757_7	RS_8_sbin_15	plm_arg ; SARG; SARG_blast	MLS	macrolide	0.884969	NA; NA; macA_train_msa; macA	NA	MLS	macrolide_lincosamide_streptogramin;macA_train_msa	NA	NA	macrolide_lincosamide_streptogramin;macA_train_msa	macA_train_msa	MLS	macA
FR_S1_sbin_48_k141_1346584_length_3090_cov_23.0000_2	FR_S1_sbin_48	plm_arg ; ARGfam; resfam; SARG; SARG_blast	bicyclomycin	tetracycline	0.999711	MFS_1; MFS_1; bicyclomycin_multidrug_efflux_protein_bcr_train_msa; bcr-1	NA	multidrug	multidrug;bicyclomycin_multidrug_efflux_protein_bcr_train_msa	MFS_1	MFS_1	multidrug;bicyclomycin_multidrug_efflux_protein_bcr_train_msa	bicyclomycin_multidrug_efflux_protein_bcr_train_msa	bicyclomycin	bcr-1
FR_S1_sbin_49_k141_841184_length_3288_cov_5.0000_4	FR_S1_sbin_49	plm_arg ; ARGfam; resfam; SARG_blast	multidrug	sulfone	0.993308	MFS_1; MFS_1; ; Other_major_facilitator_superfamily_transporter	NA	multidrug	MFS_1	MFS_1	MFS_1	NA		multidrug	Other_major_facilitator_superfamily_transporter
RS_8_sbin_26_k141_6323968_length_2821_cov_15.0000_4	RS_8_sbin_26	plm_arg ; SARG; SARG_blast	MLS	macrolide	0.997727	NA; NA; macA_train_msa; macA	NA	MLS	macrolide_lincosamide_streptogramin;macA_train_msa	NA	NA	macrolide_lincosamide_streptogramin;macA_train_msa	macA_train_msa	MLS	macA
FR_S1_sbin_49_k141_2319283_length_1672_cov_4.0000_1	FR_S1_sbin_49	plm_arg ; SARG_blast	tetracycline	tetracycline	0.957185	NA; NA; NA; tet(M)	NA	NA	NA	NA	NA	NA	NA	tetracycline	tet(M)
FR_S1_sbin_49_k141_5085182_length_1568_cov_2.4352_2	FR_S1_sbin_49	plm_arg ; ARGfam; resfam; SARG_blast	multidrug	tetracycline	0.999296	MFS_1; MFS_1; ; Other_major_facilitator_superfamily_transporter	NA	multidrug	MFS_1	MFS_1	MFS_1	NA		multidrug	Other_major_facilitator_superfamily_transporter
FR_S1_sbin_49_k141_2798450_length_1477_cov_2.9431_2	FR_S1_sbin_49	plm_arg ; ARGfam; resfam	beta-lactam	beta-lactam	0.928494	Lactamase_B; Lactamase_B; ; NA	NA	beta-lactam	Lactamase_B	Lactamase_B	Lactamase_B	NA		NA	NA
FR_S1_sbin_49_k141_1851779_length_1241_cov_3.0000_1	FR_S1_sbin_49	plm_arg ; SARG_blast	sulfonamide	sulfonamide	0.900488	NA; NA; NA; sul4	NA	NA	NA	NA	NA	NA	NA	sulfonamide	sul4
RS_8_sbin_58_k141_709006_length_5963_cov_21.5412_2	RS_8_sbin_58	plm_arg ; SARG; SARG_blast	MLS	macrolide	0.999758	NA; NA; macA_train_msa; macA	NA	MLS	macrolide_lincosamide_streptogramin;macA_train_msa	NA	NA	macrolide_lincosamide_streptogramin;macA_train_msa	macA_train_msa	MLS	macA
FR_S1_sbin_4_k141_2471028_length_13525_cov_7.0000_1	FR_S1_sbin_4	plm_arg ; SARG_blast	MLS	lincosamide;pleuromutilin;streptogramin	0.99734	NA; NA; NA; optrA	NA	NA	NA	NA	NA	NA	NA	MLS	optrA
FR_S1_sbin_4_k141_3147458_length_12265_cov_7.0000_3	FR_S1_sbin_4	plm_arg ; SARG	multidrug	beta-lactam;sulfonamide	0.99378	NA; NA; ompR_train_msa; NA	NA	multidrug	multidrug;ompR_train_msa	NA	NA	multidrug;ompR_train_msa	ompR_train_msa	NA	NA
FR_S1_sbin_4_k141_2944325_length_7215_cov_6.0000_2	FR_S1_sbin_4	plm_arg ; ARGfam; resfam; SARG	multidrug	tetracycline	0.963834	MATE_efflux; MATE_efflux; mdtK_train_msa; NA	NA	multidrug	multidrug;mdtK_train_msa	MATE_efflux	MATE_efflux	multidrug;mdtK_train_msa	mdtK_train_msa	NA	NA
FR_S1_sbin_4_k141_2944325_length_7215_cov_6.0000_4	FR_S1_sbin_4	plm_arg ; SARG_blast	MLS	lincosamide	0.972359	NA; NA; NA; lmrC	NA	NA	NA	NA	NA	NA	NA	MLS	lmrC
FR_S1_sbin_4_k141_2082556_length_6294_cov_7.0000_2	FR_S1_sbin_4	plm_arg ; ARGfam; resfam; SARG	beta-lactam	beta-lactam	0.941067	Transpeptidase; Transpeptidase; penA_train_msa; NA	NA	beta-lactam	beta_lactam;penA_train_msa	Transpeptidase	Transpeptidase	beta_lactam;penA_train_msa	penA_train_msa	NA	NA
FR_S1_sbin_4_k141_2724815_length_5117_cov_7.0000_5	FR_S1_sbin_4	plm_arg ; ARGfam; resfam; SARG; SARG_blast	bicyclomycin	tetracycline	0.997465	MFS_1; MFS_1; bicyclomycin_multidrug_efflux_protein_bcr_train_msa; bcr-1	NA	multidrug	multidrug;bicyclomycin_multidrug_efflux_protein_bcr_train_msa	MFS_1	MFS_1	multidrug;bicyclomycin_multidrug_efflux_protein_bcr_train_msa	bicyclomycin_multidrug_efflux_protein_bcr_train_msa	bicyclomycin	bcr-1
FR_S1_sbin_4_k141_146638_length_4219_cov_7.0000_1	FR_S1_sbin_4	plm_arg ; ARGfam; resfam	multidrug	tetracycline	0.929367	ACR_tran; ACR_tran; ; NA	NA	multidrug	ACR_tran	ACR_tran	ACR_tran	NA		NA	NA
FR_S1_sbin_4_k141_218405_length_4165_cov_9.0000_6	FR_S1_sbin_4	plm_arg ; SARG_blast	beta-lactam	beta-lactam	0.978928	NA; NA; NA; mecD	NA	NA	NA	NA	NA	NA	NA	beta-lactam	mecD
FR_S1_sbin_4_k141_5122397_length_3892_cov_8.8470_2	FR_S1_sbin_4	plm_arg ; ARGfam; resfam	aminoglycoside	aminoglycoside	0.98225	APH; APH; ; NA	NA	aminoglycoside	APH	APH	APH	NA		NA	NA
RS_9_sbin_100_k141_3900280_length_1914_cov_11.0000_2	RS_9_sbin_100	plm_arg ; SARG; SARG_blast	MLS	macrolide	0.999801	NA; NA; macA_train_msa; macA	NA	MLS	macrolide_lincosamide_streptogramin;macA_train_msa	NA	NA	macrolide_lincosamide_streptogramin;macA_train_msa	macA_train_msa	MLS	macA
FR_S1_sbin_4_k141_2670460_length_3802_cov_6.0000_2	FR_S1_sbin_4	plm_arg ; ARGfam; resfam; SARG_blast	multidrug	tetracycline	0.983266	ACR_tran; ACR_tran; ; mexK	NA	multidrug	ACR_tran	ACR_tran	ACR_tran	NA		multidrug	mexK
FR_S1_sbin_4_k141_3931881_length_3520_cov_8.0000_3	FR_S1_sbin_4	plm_arg ; SARG_blast	vancomycin	peptide	0.993264	NA; NA; NA; vanB	NA	NA	NA	NA	NA	NA	NA	vancomycin	vanB
FR_S1_sbin_4_k141_2060607_length_3489_cov_5.9671_2	FR_S1_sbin_4	plm_arg ; SARG; ; SARG_blast	vancomycin	glycopeptide	0.936112	NA; NA; vanX_train_msa; vanX_in_vanP_cl	NA	vancomycin	vancomycin;vanX_train_msa	NA	NA	vancomycin;vanX_train_msa	vanX_train_msa	vancomycin	vanX_in_vanP_cl
FR_S1_sbin_4_k141_1565334_length_3458_cov_6.0000_2	FR_S1_sbin_4	plm_arg ; SARG_blast	multidrug	disinfecting agents and antiseptics	0.996369	NA; NA; NA; tolC	NA	NA	NA	NA	NA	NA	NA	multidrug	tolC
FR_S1_sbin_4_k141_1106530_length_3271_cov_6.0000_4	FR_S1_sbin_4	plm_arg ; ARGfam; resfam; SARG_blast	multidrug	fluoroquinolone	0.999858	MFS_1; MFS_1; ; emrB	NA	multidrug	MFS_1	MFS_1	MFS_1	NA		multidrug	emrB
FR_S1_sbin_4_k141_365990_length_3140_cov_6.0000_3	FR_S1_sbin_4	plm_arg ; ARGfam; resfam; SARG_blast	trimethoprim	diaminopyrimidine	0.994824	DHFR_1; DHFR_1; ; dfrG	NA	trimethoprim	DHFR_1	DHFR_1	DHFR_1	NA		trimethoprim	dfrG
FR_S1_sbin_4_k141_1209409_length_2664_cov_9.0000_3	FR_S1_sbin_4	plm_arg ; ARGfam; resfam; SARG; SARG_blast	multidrug	tetracycline	0.999938	MFS_1; MFS_1; emrD_train_msa; emrD	NA	multidrug	multidrug;emrD_train_msa	MFS_1	MFS_1	multidrug;emrD_train_msa	emrD_train_msa	multidrug	emrD
FR_S1_sbin_4_k141_1667001_length_2644_cov_7.0000_2	FR_S1_sbin_4	plm_arg ; SARG; ; SARG_blast	multidrug	fluoroquinolone	0.999671	NA; NA; mexH_train_msa; mexV	NA	multidrug	multidrug;mexH_train_msa	NA	NA	multidrug;mexH_train_msa	mexH_train_msa	multidrug	mexV
FR_S1_sbin_4_k141_953232_length_2379_cov_7.0000_1	FR_S1_sbin_4	plm_arg ; ARGfam; resfam	multidrug	tetracycline	0.971811	ACR_tran; ACR_tran; ; NA	NA	multidrug	ACR_tran	ACR_tran	ACR_tran	NA		NA	NA
FR_S1_sbin_50_k141_1066670_length_26351_cov_231.8679_26	FR_S1_sbin_50	plm_arg ; ARGfam; resfam; SARG_blast	tetracycline	sulfone	0.999354	MFS_1; MFS_1; ; tet(41)	NA	multidrug	MFS_1	MFS_1	MFS_1	NA		tetracycline	tet(41)
FR_S1_sbin_50_k141_1149137_length_15396_cov_219.3146_3	FR_S1_sbin_50	plm_arg ; ARGfam; resfam; SARG	beta-lactam	beta-lactam	0.969301	Transpeptidase; Transpeptidase; PBP_1A_train_msa; NA	NA	beta-lactam	beta_lactam;PBP_1A_train_msa	Transpeptidase	Transpeptidase	beta_lactam;PBP_1A_train_msa	PBP_1A_train_msa	NA	NA
FR_S1_sbin_50_k141_2416127_length_13726_cov_207.3388_9	FR_S1_sbin_50	plm_arg ; ARGfam; resfam; SARG	beta-lactam	beta-lactam	0.887861	Transpeptidase; Transpeptidase; PBP_1A_train_msa; NA	NA	beta-lactam	beta_lactam;PBP_1A_train_msa	Transpeptidase	Transpeptidase	beta_lactam;PBP_1A_train_msa	PBP_1A_train_msa	NA	NA
FR_S1_sbin_50_k141_78640_length_9454_cov_244.3359_4	FR_S1_sbin_50	plm_arg ; ARGfam; resfam	multidrug	tetracycline	0.948899	ACR_tran; ACR_tran; ; NA	NA	multidrug	ACR_tran	ACR_tran	ACR_tran	NA		NA	NA
FR_S1_sbin_50_k141_5058594_length_6515_cov_238.0000_1	FR_S1_sbin_50	plm_arg ; ARGfam; resfam	multidrug	tetracycline	0.870293	ACR_tran; ACR_tran; ; NA	NA	multidrug	ACR_tran	ACR_tran	ACR_tran	NA		NA	NA
RS_9_sbin_47_k141_5104744_length_4330_cov_7.0000_2	RS_9_sbin_47	plm_arg ; SARG_blast	MLS	macrolide	0.994059	NA; NA; NA; macA	NA	NA	NA	NA	NA	NA	NA	MLS	macA
FR_S1_sbin_50_k141_849308_length_6425_cov_186.0000_5	FR_S1_sbin_50	plm_arg ; SARG_blast	aminoglycoside	aminoglycoside	0.999738	NA; NA; NA; AAC(6')-Iag	NA	NA	NA	NA	NA	NA	NA	aminoglycoside	AAC(6')-Iag
FR_S1_sbin_50_k141_937705_length_4758_cov_106.7373_3	FR_S1_sbin_50	plm_arg ; ARGfam; resfam	beta-lactam	beta-lactam	0.929122	Transpeptidase; Transpeptidase; ; NA	NA	beta-lactam	Transpeptidase	Transpeptidase	Transpeptidase	NA		NA	NA
FR_S1_sbin_50_k141_2829083_length_4300_cov_131.7737_3	FR_S1_sbin_50	plm_arg ; ARGfam; SARG; SARG_blast	bacitracin	peptide	0.956462	BacA; NA; bacA_train_msa; bacA	NA	bacitracin	bacitracin;bacA_train_msa	BacA	NA	bacitracin;bacA_train_msa	bacA_train_msa	bacitracin	bacA
FR_S1_sbin_50_k141_2682243_length_2701_cov_161.5430_1	FR_S1_sbin_50	plm_arg ; SARG_blast	MLS	lincosamide	0.920622	NA; NA; NA; optrA	NA	NA	NA	NA	NA	NA	NA	MLS	optrA
RS_9_sbin_63_k141_5011265_length_4323_cov_12.8173_2	RS_9_sbin_63	plm_arg ; SARG; SARG_blast	MLS	macrolide	0.999499	NA; NA; macA_train_msa; macA	NA	MLS	macrolide_lincosamide_streptogramin;macA_train_msa	NA	NA	macrolide_lincosamide_streptogramin;macA_train_msa	macA_train_msa	MLS	macA
FR_S1_sbin_51_k141_220446_length_7363_cov_9.0000_5	FR_S1_sbin_51	plm_arg ; ARGfam; resfam	multidrug	macrolide	0.997596	MFS_1; MFS_1; ; NA	NA	multidrug	MFS_1	MFS_1	MFS_1	NA		NA	NA
FR_S1_sbin_51_k141_1232030_length_5691_cov_7.9495_3	FR_S1_sbin_51	plm_arg ; ARGfam; resfam	multidrug	tetracycline	0.852728	ACR_tran; ACR_tran; ; NA	NA	multidrug	ACR_tran	ACR_tran	ACR_tran	NA		NA	NA
FR_S1_sbin_51_k141_2362111_length_5551_cov_6.9756_7	FR_S1_sbin_51	plm_arg ; ARGfam; resfam	beta-lactam	beta-lactam	0.948564	Transpeptidase; Transpeptidase; ; NA	NA	beta-lactam	Transpeptidase	Transpeptidase	Transpeptidase	NA		NA	NA
FR_S1_sbin_51_k141_1064743_length_5280_cov_7.2827_7	FR_S1_sbin_51	plm_arg ; SARG_blast	edeine	aminoglycoside	0.988746	NA; NA; NA; EdeQ	NA	NA	NA	NA	NA	NA	NA	edeine	EdeQ
FR_S1_sbin_51_k141_163739_length_4197_cov_7.0000_4	FR_S1_sbin_51	plm_arg ; SARG	vancomycin	glycopeptide	0.932227	NA; NA; vanR_train_msa; NA	NA	vancomycin	vancomycin;vanR_train_msa	NA	NA	vancomycin;vanR_train_msa	vanR_train_msa	NA	NA
FR_S1_sbin_51_k141_2346835_length_4055_cov_8.9550_2	FR_S1_sbin_51	plm_arg ; ARGfam; resfam; SARG	beta-lactam	beta-lactam	0.998276	Transpeptidase; Transpeptidase; PBP_2X_train_msa; NA	NA	beta-lactam	beta_lactam;PBP_2X_train_msa	Transpeptidase	Transpeptidase	beta_lactam;PBP_2X_train_msa	PBP_2X_train_msa	NA	NA
RS_mbin_252_k141_648559_length_5985_cov_13.9781_3	RS_mbin_252	plm_arg ; SARG; SARG_blast	MLS	macrolide	0.999643	NA; NA; macA_train_msa; macA	NA	MLS	macrolide_lincosamide_streptogramin;macA_train_msa	NA	NA	macrolide_lincosamide_streptogramin;macA_train_msa	macA_train_msa	MLS	macA
FR_S1_sbin_51_k141_3579278_length_3658_cov_8.8749_3	FR_S1_sbin_51	plm_arg ; SARG_blast	vancomycin	glycopeptide	0.939518	NA; NA; NA; vanZF	NA	NA	NA	NA	NA	NA	NA	vancomycin	vanZF
FR_S1_sbin_51_k141_982134_length_3656_cov_7.0000_5	FR_S1_sbin_51	plm_arg ; ARGfam; resfam	beta-lactam	beta-lactam	0.839161	Transpeptidase; Transpeptidase; ; NA	NA	beta-lactam	Transpeptidase	Transpeptidase	Transpeptidase	NA		NA	NA
FR_S1_sbin_51_k141_1348389_length_3631_cov_9.0000_1	FR_S1_sbin_51	plm_arg ; ARGfam; resfam	beta-lactam	beta-lactam	0.930902	Beta-lactamase; Beta-lactamase; ; NA	NA	beta-lactam	Beta-lactamase	Beta-lactamase	Beta-lactamase	NA		NA	NA
FR_S1_sbin_51_k141_1586529_length_3484_cov_8.0000_1	FR_S1_sbin_51	plm_arg ; SARG	vancomycin	glycopeptide	0.884986	NA; NA; vanR_train_msa; NA	NA	vancomycin	vancomycin;vanR_train_msa	NA	NA	vancomycin;vanR_train_msa	vanR_train_msa	NA	NA
FR_S1_sbin_51_k141_3575036_length_3484_cov_6.0000_3	FR_S1_sbin_51	plm_arg ; ARGfam; resfam	multidrug	macrolide	0.997541	MFS_1; MFS_1; ; NA	NA	multidrug	MFS_1	MFS_1	MFS_1	NA		NA	NA
FR_S1_sbin_51_k141_2525623_length_3000_cov_4.7594_2	FR_S1_sbin_51	plm_arg ; SARG_blast	MLS	macrolide;streptogramin	0.992321	NA; NA; NA; vga(D)	NA	NA	NA	NA	NA	NA	NA	MLS	vga(D)
FR_S1_sbin_51_k141_1977175_length_2960_cov_7.0000_5	FR_S1_sbin_51	plm_arg ; ARGfam; SARG; SARG_blast	bacitracin	peptide	0.997242	BacA; NA; bacA_train_msa; bacA	NA	bacitracin	bacitracin;bacA_train_msa	BacA	NA	bacitracin;bacA_train_msa	bacA_train_msa	bacitracin	bacA
FR_S1_sbin_51_k141_3781467_length_1908_cov_5.0000_2	FR_S1_sbin_51	plm_arg ; ARGfam; resfam; SARG	multidrug	tetracycline	0.998504	MATE_efflux; MATE_efflux; mepA_train_msa; NA	NA	multidrug	multidrug;mepA_train_msa	MATE_efflux	MATE_efflux	multidrug;mepA_train_msa	mepA_train_msa	NA	NA
FR_S1_sbin_51_k141_2619444_length_1576_cov_5.9233_2	FR_S1_sbin_51	plm_arg ; ARGfam; resfam	multidrug	tetracycline	0.892644	ACR_tran; ACR_tran; ; NA	NA	multidrug	ACR_tran	ACR_tran	ACR_tran	NA		NA	NA
FR_S1_sbin_51_k141_29340_length_1037_cov_5.0000_1	FR_S1_sbin_51	plm_arg ; SARG_blast	aminoglycoside	aminoglycoside	0.994808	NA; NA; NA; AAC(6')-Ii	NA	NA	NA	NA	NA	NA	NA	aminoglycoside	AAC(6')-Ii
FR_S1_sbin_55_k141_3041483_length_31301_cov_20.0000_20	FR_S1_sbin_55	plm_arg ; ARGfam; resfam; SARG	beta-lactam	beta-lactam	0.997991	Transpeptidase; Transpeptidase; penA_train_msa; NA	NA	beta-lactam	beta_lactam;penA_train_msa	Transpeptidase	Transpeptidase	beta_lactam;penA_train_msa	penA_train_msa	NA	NA
FR_S1_sbin_55_k141_2471360_length_17092_cov_20.8889_1	FR_S1_sbin_55	plm_arg ; SARG_blast	multidrug	aminocoumarin;disinfecting agents and antiseptics;fluoroquinolone;macrolide;phenicol;sulfone	0.998645	NA; NA; NA; tolC	NA	NA	NA	NA	NA	NA	NA	multidrug	tolC
FR_S1_sbin_55_k141_1424747_length_12305_cov_18.7573_2	FR_S1_sbin_55	plm_arg ; SARG_blast	multidrug	tetracycline	0.998318	NA; NA; NA; OprN	NA	NA	NA	NA	NA	NA	NA	multidrug	OprN
FR_S1_sbin_55_k141_3271480_length_11433_cov_18.0000_5	FR_S1_sbin_55	plm_arg ; SARG_blast	sulfonamide	sulfonamide	0.984555	NA; NA; NA; sul4	NA	NA	NA	NA	NA	NA	NA	sulfonamide	sul4
FR_S1_sbin_55_k141_3092863_length_10310_cov_12.0181_2	FR_S1_sbin_55	plm_arg ; ARGfam; resfam	multidrug	tetracycline	0.988797	ACR_tran; ACR_tran; ; NA	NA	multidrug	ACR_tran	ACR_tran	ACR_tran	NA		NA	NA
FR_S1_sbin_55_k141_4880682_length_10205_cov_14.1056_1	FR_S1_sbin_55	plm_arg ; ARGfam; resfam	multidrug	tetracycline	0.952582	ACR_tran; ACR_tran; ; NA	NA	multidrug	ACR_tran	ACR_tran	ACR_tran	NA		NA	NA
FR_S1_sbin_55_k141_5249807_length_9914_cov_16.9640_9	FR_S1_sbin_55	plm_arg ; ARGfam; resfam; SARG	beta-lactam	beta-lactam	0.993428	Transpeptidase; Transpeptidase; penA_train_msa; NA	NA	beta-lactam	beta_lactam;penA_train_msa	Transpeptidase	Transpeptidase	beta_lactam;penA_train_msa	penA_train_msa	NA	NA
RS_mbin_26_k141_3544166_length_25828_cov_15.3798_18	RS_mbin_26	plm_arg ; SARG; SARG_blast	MLS	macrolide	0.998097	NA; NA; macA_train_msa; macA	NA	MLS	macrolide_lincosamide_streptogramin;macA_train_msa	NA	NA	macrolide_lincosamide_streptogramin;macA_train_msa	macA_train_msa	MLS	macA
FR_S1_sbin_55_k141_4646907_length_8340_cov_16.5359_7	FR_S1_sbin_55	plm_arg ; ARGfam; resfam	multidrug	tetracycline	0.967091	ACR_tran; ACR_tran; ; NA	NA	multidrug	ACR_tran	ACR_tran	ACR_tran	NA		NA	NA
FR_S1_sbin_55_k141_468029_length_7759_cov_14.0606_1	FR_S1_sbin_55	plm_arg ; ARGfam; resfam	multidrug	tetracycline	0.961758	ACR_tran; ACR_tran; ; NA	NA	multidrug	ACR_tran	ACR_tran	ACR_tran	NA		NA	NA
FR_S1_sbin_55_k141_1983640_length_7344_cov_14.1002_3	FR_S1_sbin_55	plm_arg ; ARGfam; resfam; SARG_blast	multidrug	fluoroquinolone;tetracycline	0.99011	ACR_tran; ACR_tran; ; mexW	NA	multidrug	ACR_tran	ACR_tran	ACR_tran	NA		multidrug	mexW
FR_S1_sbin_55_k141_1983640_length_7344_cov_14.1002_4	FR_S1_sbin_55	plm_arg ; SARG; ; SARG_blast	multidrug	fluoroquinolone;sulfone	0.999475	NA; NA; mexH_train_msa; mexV	NA	multidrug	multidrug;mexH_train_msa	NA	NA	multidrug;mexH_train_msa	mexH_train_msa	multidrug	mexV
FR_S1_sbin_55_k141_749728_length_7157_cov_16.4818_5	FR_S1_sbin_55	plm_arg ; SARG_blast	polymyxin	peptide	0.995942	NA; NA; NA; pmrF	NA	NA	NA	NA	NA	NA	NA	polymyxin	pmrF
FR_S1_sbin_55_k141_749728_length_7157_cov_16.4818_6	FR_S1_sbin_55	plm_arg ; SARG; ; SARG_blast	polymyxin	peptide	0.994305	NA; NA; arnA_train_msa; arnA	NA	polymyxin	polymyxin;arnA_train_msa	NA	NA	polymyxin;arnA_train_msa	arnA_train_msa	polymyxin	arnA
FR_S1_sbin_55_k141_556702_length_5578_cov_18.2122_3	FR_S1_sbin_55	plm_arg ; SARG; ; SARG_blast	multidrug	tetracycline	0.999842	NA; NA; cmeA_train_msa; MexE	NA	multidrug	multidrug;cmeA_train_msa	NA	NA	multidrug;cmeA_train_msa	cmeA_train_msa	multidrug	MexE
FR_S1_sbin_55_k141_556702_length_5578_cov_18.2122_4	FR_S1_sbin_55	plm_arg ; ARGfam; resfam; SARG_blast	multidrug	fluoroquinolone;tetracycline	0.99987	ACR_tran; ACR_tran; ; ceoB	NA	multidrug	ACR_tran	ACR_tran	ACR_tran	NA		multidrug	ceoB
FR_S1_sbin_55_k141_680142_length_5524_cov_18.0000_1	FR_S1_sbin_55	plm_arg ; ARGfam; resfam	multidrug	tetracycline	0.92842	ACR_tran; ACR_tran; ; NA	NA	multidrug	ACR_tran	ACR_tran	ACR_tran	NA		NA	NA
RS_mbin_315_k141_2874004_length_2444_cov_8.0000_1	RS_mbin_315	plm_arg ; SARG; SARG_blast	MLS	macrolide	0.99379	NA; NA; macA_train_msa; macA	NA	MLS	macrolide_lincosamide_streptogramin;macA_train_msa	NA	NA	macrolide_lincosamide_streptogramin;macA_train_msa	macA_train_msa	MLS	macA
FR_S1_sbin_55_k141_3649844_length_4869_cov_9.9581_6	FR_S1_sbin_55	plm_arg ; SARG_blast	fosfomycin	tetracycline	0.820184	NA; NA; NA; FosA family	NA	NA	NA	NA	NA	NA	NA	fosfomycin	FosA family
FR_S1_sbin_55_k141_2058374_length_4264_cov_14.8045_6	FR_S1_sbin_55	plm_arg ; SARG_blast	pleuromutilin_tiamulin	lincosamide	0.901567	NA; NA; NA; TaeA	NA	NA	NA	NA	NA	NA	NA	pleuromutilin_tiamulin	TaeA
FR_S1_sbin_55_k141_1752625_length_4178_cov_12.4206_3	FR_S1_sbin_55	plm_arg ; ARGfam; resfam; SARG	beta-lactam	beta-lactam	0.991076	Transpeptidase; Transpeptidase; PBP_1A_train_msa; NA	NA	beta-lactam	beta_lactam;PBP_1A_train_msa	Transpeptidase	Transpeptidase	beta_lactam;PBP_1A_train_msa	PBP_1A_train_msa	NA	NA
FR_S1_sbin_55_k141_853504_length_3815_cov_10.9401_3	FR_S1_sbin_55	plm_arg ; SARG_blast	pleuromutilin_tiamulin	macrolide	0.905228	NA; NA; NA; TaeA	NA	NA	NA	NA	NA	NA	NA	pleuromutilin_tiamulin	TaeA
FR_S1_sbin_55_k141_1429885_length_3286_cov_12.9161_4	FR_S1_sbin_55	plm_arg ; ARGfam; SARG; SARG_blast	bacitracin	peptide	0.975325	BacA; NA; bacA_train_msa; bacA	NA	bacitracin	bacitracin;bacA_train_msa	BacA	NA	bacitracin;bacA_train_msa	bacA_train_msa	bacitracin	bacA
FR_S1_sbin_55_k141_1612563_length_2413_cov_15.0000_2	FR_S1_sbin_55	plm_arg ; SARG_blast	multidrug	aminocoumarin;disinfecting agents and antiseptics;fluoroquinolone;macrolide;phenicol;rifamycin;sulfone	0.996749	NA; NA; NA; tolC	NA	NA	NA	NA	NA	NA	NA	multidrug	tolC
FR_S1_sbin_55_k141_2515430_length_2239_cov_12.0000_2	FR_S1_sbin_55	plm_arg ; ARGfam; resfam	aminoglycoside	aminoglycoside	0.953001	APH; APH; ; NA	NA	aminoglycoside	APH	APH	APH	NA		NA	NA
FR_S1_sbin_55_k141_1367276_length_2221_cov_12.0712_2	FR_S1_sbin_55	plm_arg ; ARGfam; resfam; SARG_blast	trimethoprim	diaminopyrimidine	0.974573	DHFR_1; DHFR_1; ; dfrA3	NA	trimethoprim	DHFR_1	DHFR_1	DHFR_1	NA		trimethoprim	dfrA3
FR_S1_sbin_55_k141_4126685_length_1643_cov_7.7949_1	FR_S1_sbin_55	plm_arg ; ARGfam; resfam	multidrug	tetracycline	0.916839	ACR_tran; ACR_tran; ; NA	NA	multidrug	ACR_tran	ACR_tran	ACR_tran	NA		NA	NA
FR_S1_sbin_57_k141_280001_length_6012_cov_7.0000_2	FR_S1_sbin_57	plm_arg ; ARGfam; resfam	multidrug	tetracycline	0.977329	ACR_tran; ACR_tran; ; NA	NA	multidrug	ACR_tran	ACR_tran	ACR_tran	NA		NA	NA
FR_S1_sbin_57_k141_365728_length_5389_cov_7.0000_5	FR_S1_sbin_57	plm_arg ; ARGfam; resfam; SARG_blast	tetracycline	sulfone	0.999649	MFS_1; MFS_1; ; tet(41)	NA	multidrug	MFS_1	MFS_1	MFS_1	NA		tetracycline	tet(41)
FR_S1_sbin_57_k141_5302288_length_4953_cov_7.0000_3	FR_S1_sbin_57	plm_arg ; ARGfam; resfam	multidrug	tetracycline	0.975503	ACR_tran; ACR_tran; ; NA	NA	multidrug	ACR_tran	ACR_tran	ACR_tran	NA		NA	NA
RS_mbin_366_k141_5328048_length_17328_cov_11.0000_2	RS_mbin_366	plm_arg ; SARG_blast	MLS	macrolide;tetracycline	0.999269	NA; NA; NA; macA	NA	NA	NA	NA	NA	NA	NA	MLS	macA
FR_S1_sbin_57_k141_489990_length_4700_cov_4.7425_1	FR_S1_sbin_57	plm_arg ; ARGfam; resfam	multidrug	tetracycline	0.884786	ACR_tran; ACR_tran; ; NA	NA	multidrug	ACR_tran	ACR_tran	ACR_tran	NA		NA	NA
FR_S1_sbin_57_k141_4853780_length_4501_cov_6.0000_5	FR_S1_sbin_57	plm_arg ; SARG_blast	sulfonamide	sulfonamide	0.907445	NA; NA; NA; sul4	NA	NA	NA	NA	NA	NA	NA	sulfonamide	sul4
FR_S1_sbin_57_k141_1466248_length_4157_cov_6.0000_2	FR_S1_sbin_57	plm_arg ; ARGfam; resfam; SARG	multidrug	tetracycline	0.998814	MFS_1; MFS_1; bicyclomycin_multidrug_efflux_protein_bcr_train_msa; NA	NA	multidrug	multidrug;bicyclomycin_multidrug_efflux_protein_bcr_train_msa	MFS_1	MFS_1	multidrug;bicyclomycin_multidrug_efflux_protein_bcr_train_msa	bicyclomycin_multidrug_efflux_protein_bcr_train_msa	NA	NA
FR_S1_sbin_57_k141_824040_length_4153_cov_7.0000_1	FR_S1_sbin_57	plm_arg ; ARGfam; resfam; SARG_blast	beta-lactam	beta-lactam	0.995186	Beta-lactamase; Beta-lactamase; ; Rhodobacter sphaeroides ampC	NA	beta-lactam	Beta-lactamase	Beta-lactamase	Beta-lactamase	NA		beta-lactam	Rhodobacter sphaeroides ampC
FR_S1_sbin_57_k141_1859612_length_4033_cov_4.3140_2	FR_S1_sbin_57	plm_arg ; ARGfam; resfam	multidrug	tetracycline	0.964027	ACR_tran; ACR_tran; ; NA	NA	multidrug	ACR_tran	ACR_tran	ACR_tran	NA		NA	NA
FR_S1_sbin_57_k141_1923993_length_3592_cov_5.0000_4	FR_S1_sbin_57	plm_arg ; ARGfam; resfam	beta-lactam	beta-lactam	0.988704	Beta-lactamase; Beta-lactamase; ; NA	NA	beta-lactam	Beta-lactamase	Beta-lactamase	Beta-lactamase	NA		NA	NA
FR_S1_sbin_57_k141_3737842_length_3196_cov_4.0000_1	FR_S1_sbin_57	plm_arg ; ARGfam; SARG; SARG_blast	bacitracin	peptide	0.994093	BacA; NA; bacA_train_msa; bacA	NA	bacitracin	bacitracin;bacA_train_msa	BacA	NA	bacitracin;bacA_train_msa	bacA_train_msa	bacitracin	bacA
RS_mbin_386_k141_940026_length_11051_cov_24.4029_5	RS_mbin_386	plm_arg ; SARG; SARG_blast	MLS	macrolide	0.997804	NA; NA; macA_train_msa; macA	NA	MLS	macrolide_lincosamide_streptogramin;macA_train_msa	NA	NA	macrolide_lincosamide_streptogramin;macA_train_msa	macA_train_msa	MLS	macA
FR_S1_sbin_57_k141_1269944_length_2764_cov_5.0000_3	FR_S1_sbin_57	plm_arg ; ARGfam; resfam	multidrug	tetracycline	0.985899	ACR_tran; ACR_tran; ; NA	NA	multidrug	ACR_tran	ACR_tran	ACR_tran	NA		NA	NA
FR_S1_sbin_57_k141_2711629_length_2708_cov_8.0000_1	FR_S1_sbin_57	plm_arg ; ARGfam; resfam	beta-lactam	beta-lactam	0.9592	Beta-lactamase; Beta-lactamase; ; NA	NA	beta-lactam	Beta-lactamase	Beta-lactamase	Beta-lactamase	NA		NA	NA
FR_S1_sbin_57_k141_4545461_length_2692_cov_6.0000_1	FR_S1_sbin_57	plm_arg ; ARGfam; resfam; SARG_blast	multidrug	tetracycline	0.907402	ACR_tran; ACR_tran; ; MuxB	NA	multidrug	ACR_tran	ACR_tran	ACR_tran	NA		multidrug	MuxB
FR_S1_sbin_57_k141_4569375_length_2576_cov_5.0000_3	FR_S1_sbin_57	plm_arg ; ARGfam; resfam	multidrug	tetracycline	0.938287	ACR_tran; ACR_tran; ; NA	NA	multidrug	ACR_tran	ACR_tran	ACR_tran	NA		NA	NA
FR_S1_sbin_57_k141_3891091_length_2537_cov_6.0000_4	FR_S1_sbin_57	plm_arg ; ARGfam; resfam; SARG_blast	multidrug	tetracycline	0.883093	ACR_tran; ACR_tran; ; MexF	NA	multidrug	ACR_tran	ACR_tran	ACR_tran	NA		multidrug	MexF
FR_S1_sbin_57_k141_1426370_length_2514_cov_3.0000_3	FR_S1_sbin_57	plm_arg ; ARGfam; SARG; SARG_blast	bacitracin	peptide	0.878898	BacA; NA; bacA_train_msa; bacA	NA	bacitracin	bacitracin;bacA_train_msa	BacA	NA	bacitracin;bacA_train_msa	bacA_train_msa	bacitracin	bacA
FR_S1_sbin_57_k141_4422032_length_2506_cov_4.0000_3	FR_S1_sbin_57	plm_arg ; ARGfam; resfam; SARG	beta-lactam	beta-lactam	0.884968	Transpeptidase; Transpeptidase; penA_train_msa; NA	NA	beta-lactam	beta_lactam;penA_train_msa	Transpeptidase	Transpeptidase	beta_lactam;penA_train_msa	penA_train_msa	NA	NA
FR_S1_sbin_57_k141_2977241_length_2479_cov_5.0000_2	FR_S1_sbin_57	plm_arg ; ARGfam; resfam; SARG_blast	trimethoprim	diaminopyrimidine	0.955618	DHFR_1; DHFR_1; ; dfrA3	NA	trimethoprim	DHFR_1	DHFR_1	DHFR_1	NA		trimethoprim	dfrA3
FR_S1_sbin_57_k141_4747057_length_2376_cov_5.0000_1	FR_S1_sbin_57	plm_arg ; ARGfam; resfam; SARG	beta-lactam	beta-lactam	0.860316	Transpeptidase; Transpeptidase; PBP_1A_train_msa; NA	NA	beta-lactam	beta_lactam;PBP_1A_train_msa	Transpeptidase	Transpeptidase	beta_lactam;PBP_1A_train_msa	PBP_1A_train_msa	NA	NA
RS_mbin_41_k141_5967903_length_8203_cov_12.5185_2	RS_mbin_41	plm_arg ; SARG; SARG_blast	MLS	macrolide	0.999293	NA; NA; macA_train_msa; macA	NA	MLS	macrolide_lincosamide_streptogramin;macA_train_msa	NA	NA	macrolide_lincosamide_streptogramin;macA_train_msa	macA_train_msa	MLS	macA
FR_S1_sbin_57_k141_2936383_length_2205_cov_2.0000_2	FR_S1_sbin_57	plm_arg ; SARG_blast	aminoglycoside	aminoglycoside	0.808247	NA; NA; NA; AAC(3)-Ic	NA	NA	NA	NA	NA	NA	NA	aminoglycoside	AAC(3)-Ic
FR_S1_sbin_57_k141_5106262_length_2191_cov_3.0000_1	FR_S1_sbin_57	plm_arg ; ARGfam; resfam	chloramphenicol	phenicol	0.997891	CAT; CAT; ; NA	NA	chloramphenicol	CAT	CAT	CAT	NA		NA	NA
FR_S1_sbin_57_k141_709262_length_2152_cov_4.0000_2	FR_S1_sbin_57	plm_arg ; ARGfam; resfam	multidrug	tetracycline	0.953625	ACR_tran; ACR_tran; ; NA	NA	multidrug	ACR_tran	ACR_tran	ACR_tran	NA		NA	NA
FR_S1_sbin_57_k141_644683_length_1986_cov_3.9789_2	FR_S1_sbin_57	plm_arg ; ARGfam; SARG; SARG_blast	bacitracin	peptide	0.985629	BacA; NA; bacA_train_msa; bacA	NA	bacitracin	bacitracin;bacA_train_msa	BacA	NA	bacitracin;bacA_train_msa	bacA_train_msa	bacitracin	bacA
FR_S1_sbin_57_k141_400372_length_1776_cov_5.0000_2	FR_S1_sbin_57	plm_arg ; ARGfam; resfam	beta-lactam	beta-lactam	0.979645	Beta-lactamase; Beta-lactamase; ; NA	NA	beta-lactam	Beta-lactamase	Beta-lactamase	Beta-lactamase	NA		NA	NA
FR_S1_sbin_57_k141_599112_length_1731_cov_4.0000_2	FR_S1_sbin_57	plm_arg ; ARGfam; resfam	beta-lactam	beta-lactam	0.997032	Beta-lactamase; Beta-lactamase; ; NA	NA	beta-lactam	Beta-lactamase	Beta-lactamase	Beta-lactamase	NA		NA	NA
FR_S1_sbin_57_k141_4275959_length_1690_cov_6.3977_3	FR_S1_sbin_57	plm_arg ; ARGfam; resfam	beta-lactam	beta-lactam	0.972091	Beta-lactamase; Beta-lactamase; ; NA	NA	beta-lactam	Beta-lactamase	Beta-lactamase	Beta-lactamase	NA		NA	NA
FR_S1_sbin_57_k141_1714341_length_1261_cov_2.8563_1	FR_S1_sbin_57	plm_arg ; ARGfam; resfam; SARG_blast	multidrug	tetracycline	0.914446	ACR_tran; ACR_tran; ; mexQ	NA	multidrug	ACR_tran	ACR_tran	ACR_tran	NA		multidrug	mexQ
FR_S1_sbin_58_k141_358899_length_23346_cov_7.4507_16	FR_S1_sbin_58	plm_arg ; ARGfam; resfam	multidrug	tetracycline	0.966427	ACR_tran; ACR_tran; ; NA	NA	multidrug	ACR_tran	ACR_tran	ACR_tran	NA		NA	NA
RS_mbin_422_k141_2296914_length_5863_cov_9.0000_1	RS_mbin_422	plm_arg ; SARG_blast	MLS	tetracycline	0.999215	NA; NA; NA; macA	NA	NA	NA	NA	NA	NA	NA	MLS	macA
FR_S1_sbin_58_k141_740728_length_7465_cov_8.0000_1	FR_S1_sbin_58	plm_arg ; SARG_blast	polymyxin	peptide	0.929459	NA; NA; NA; pmrF	NA	NA	NA	NA	NA	NA	NA	polymyxin	pmrF
FR_S1_sbin_58_k141_4974458_length_5554_cov_9.0000_1	FR_S1_sbin_58	plm_arg ; SARG_blast	multidrug	sulfone	0.998269	NA; NA; NA; OprN	NA	NA	NA	NA	NA	NA	NA	multidrug	OprN
FR_S1_sbin_58_k141_1509447_length_5070_cov_5.5048_4	FR_S1_sbin_58	plm_arg ; ARGfam; resfam; SARG	beta-lactam	beta-lactam	0.945803	Transpeptidase; Transpeptidase; penA_train_msa; NA	NA	beta-lactam	beta_lactam;penA_train_msa	Transpeptidase	Transpeptidase	beta_lactam;penA_train_msa	penA_train_msa	NA	NA
FR_S1_sbin_58_k141_1030678_length_5017_cov_5.7970_6	FR_S1_sbin_58	plm_arg ; ARGfam; resfam; SARG_blast	trimethoprim	diaminopyrimidine	0.999406	DHFR_1; DHFR_1; ; dfrA3	NA	trimethoprim	DHFR_1	DHFR_1	DHFR_1	NA		trimethoprim	dfrA3
FR_S1_sbin_58_k141_549174_length_4790_cov_6.1379_1	FR_S1_sbin_58	plm_arg ; SARG_blast	polymyxin	peptide	0.866677	NA; NA; NA; pmrF	NA	NA	NA	NA	NA	NA	NA	polymyxin	pmrF
FR_S1_sbin_58_k141_2886068_length_4514_cov_7.0000_1	FR_S1_sbin_58	plm_arg ; ARGfam; resfam	multidrug	tetracycline	0.977739	ACR_tran; ACR_tran; ; NA	NA	multidrug	ACR_tran	ACR_tran	ACR_tran	NA		NA	NA
FR_S1_sbin_58_k141_3261021_length_4442_cov_4.4892_7	FR_S1_sbin_58	plm_arg ; ARGfam; resfam; SARG_blast	multidrug	diaminopyrimidine;fluoroquinolone;tetracycline	0.999525	ACR_tran; ACR_tran; ; ceoB	NA	multidrug	ACR_tran	ACR_tran	ACR_tran	NA		multidrug	ceoB
FR_S1_sbin_58_k141_4326359_length_4385_cov_7.0000_1	FR_S1_sbin_58	plm_arg ; SARG	multidrug	phenicol;sulfone	0.983372	NA; NA; TolC_train_msa; NA	NA	multidrug	multidrug;TolC_train_msa	NA	NA	multidrug;TolC_train_msa	TolC_train_msa	NA	NA
FR_S1_sbin_58_k141_280338_length_3076_cov_7.0000_3	FR_S1_sbin_58	plm_arg ; SARG_blast	polymyxin	peptide	0.933696	NA; NA; NA; pmrF	NA	NA	NA	NA	NA	NA	NA	polymyxin	pmrF
FR_S1_sbin_58_k141_4946942_length_2908_cov_5.0000_1	FR_S1_sbin_58	plm_arg ; ARGfam; resfam	multidrug	tetracycline	0.876245	ACR_tran; ACR_tran; ; NA	NA	multidrug	ACR_tran	ACR_tran	ACR_tran	NA		NA	NA
FR_S1_sbin_58_k141_876636_length_2908_cov_6.0000_3	FR_S1_sbin_58	plm_arg ; ARGfam; resfam; SARG; SARG_blast	bicyclomycin	tetracycline	0.999915	MFS_1; MFS_1; bicyclomycin_multidrug_efflux_protein_bcr_train_msa; bcr-1	NA	multidrug	multidrug;bicyclomycin_multidrug_efflux_protein_bcr_train_msa	MFS_1	MFS_1	multidrug;bicyclomycin_multidrug_efflux_protein_bcr_train_msa	bicyclomycin_multidrug_efflux_protein_bcr_train_msa	bicyclomycin	bcr-1
FR_S1_sbin_58_k141_589721_length_2860_cov_5.9573_3	FR_S1_sbin_58	plm_arg ; SARG	multidrug	aminoglycoside	0.995189	NA; NA; ompR_train_msa; NA	NA	multidrug	multidrug;ompR_train_msa	NA	NA	multidrug;ompR_train_msa	ompR_train_msa	NA	NA
FR_S1_sbin_58_k141_3127355_length_2635_cov_5.7137_2	FR_S1_sbin_58	plm_arg ; ARGfam; resfam; SARG	beta-lactam	beta-lactam	0.962651	Transpeptidase; Transpeptidase; penA_train_msa; NA	NA	beta-lactam	beta_lactam;penA_train_msa	Transpeptidase	Transpeptidase	beta_lactam;penA_train_msa	penA_train_msa	NA	NA
FR_S1_sbin_58_k141_4429150_length_2605_cov_3.2812_2	FR_S1_sbin_58	plm_arg ; ARGfam; SARG; SARG_blast	bacitracin	peptide	0.937919	BacA; NA; bacA_train_msa; bacA	NA	bacitracin	bacitracin;bacA_train_msa	BacA	NA	bacitracin;bacA_train_msa	bacA_train_msa	bacitracin	bacA
FR_S1_sbin_58_k141_1606878_length_2592_cov_8.0000_2	FR_S1_sbin_58	plm_arg ; ARGfam; resfam; SARG	beta-lactam	beta-lactam	0.971354	Transpeptidase; Transpeptidase; penA_train_msa; NA	NA	beta-lactam	beta_lactam;penA_train_msa	Transpeptidase	Transpeptidase	beta_lactam;penA_train_msa	penA_train_msa	NA	NA
FR_S1_sbin_62_k141_671867_length_24103_cov_56.1744_20	FR_S1_sbin_62	plm_arg ; ARGfam; resfam	beta-lactam	beta-lactam	0.877886	Beta-lactamase; Beta-lactamase; ; NA	NA	beta-lactam	Beta-lactamase	Beta-lactamase	Beta-lactamase	NA		NA	NA
FR_S1_sbin_62_k141_4015067_length_20726_cov_16.4640_5	FR_S1_sbin_62	plm_arg ; ARGfam; resfam; SARG_blast	trimethoprim	diaminopyrimidine	0.827974	DHFR_1; DHFR_1; ; dfrA26	NA	trimethoprim	DHFR_1	DHFR_1	DHFR_1	NA		trimethoprim	dfrA26
FR_S1_sbin_62_k141_122667_length_20585_cov_18.9953_6	FR_S1_sbin_62	plm_arg ; SARG	MLS	macrolide	0.995983	NA; NA; macA_train_msa; NA	NA	MLS	macrolide_lincosamide_streptogramin;macA_train_msa	NA	NA	macrolide_lincosamide_streptogramin;macA_train_msa	macA_train_msa	NA	NA
RS_mbin_591_k141_1534584_length_76580_cov_27.2439_73	RS_mbin_591	plm_arg ; SARG; SARG_blast	MLS	macrolide	0.999763	NA; NA; macA_train_msa; macA	NA	MLS	macrolide_lincosamide_streptogramin;macA_train_msa	NA	NA	macrolide_lincosamide_streptogramin;macA_train_msa	macA_train_msa	MLS	macA
FR_S1_sbin_62_k141_4616410_length_18016_cov_17.8378_15	FR_S1_sbin_62	plm_arg ; SARG_blast	pleuromutilin_tiamulin	pleuromutilin	0.875493	NA; NA; NA; TaeA	NA	NA	NA	NA	NA	NA	NA	pleuromutilin_tiamulin	TaeA
RS_mbin_600_k141_1995719_length_81878_cov_20.3003_53	RS_mbin_600	plm_arg ; SARG; SARG_blast	MLS	macrolide	0.999052	NA; NA; macA_train_msa; macA	NA	MLS	macrolide_lincosamide_streptogramin;macA_train_msa	NA	NA	macrolide_lincosamide_streptogramin;macA_train_msa	macA_train_msa	MLS	macA
FR_S1_sbin_62_k141_823355_length_12733_cov_31.1858_3	FR_S1_sbin_62	plm_arg ; SARG_blast	multidrug	tetracycline	0.996636	NA; NA; NA; opcM	NA	NA	NA	NA	NA	NA	NA	multidrug	opcM
FR_S1_sbin_62_k141_823355_length_12733_cov_31.1858_4	FR_S1_sbin_62	plm_arg ; ARGfam; resfam; SARG; SARG_blast	multidrug	fluoroquinolone	0.999835	ACR_tran; ACR_tran; cmeB_train_msa; MexF	NA	multidrug	multidrug;cmeB_train_msa	ACR_tran	ACR_tran	multidrug;cmeB_train_msa	cmeB_train_msa	multidrug	MexF
FR_S1_sbin_62_k141_2765752_length_11531_cov_14.7553_1	FR_S1_sbin_62	plm_arg ; ARGfam; resfam	multidrug	tetracycline	0.984763	ACR_tran; ACR_tran; ; NA	NA	multidrug	ACR_tran	ACR_tran	ACR_tran	NA		NA	NA
FR_S1_sbin_62_k141_3740011_length_11494_cov_15.7661_1	FR_S1_sbin_62	plm_arg ; ARGfam; resfam	beta-lactam	beta-lactam	0.974444	Beta-lactamase; Beta-lactamase; ; NA	NA	beta-lactam	Beta-lactamase	Beta-lactamase	Beta-lactamase	NA		NA	NA
FR_S1_sbin_62_k141_5284060_length_11420_cov_10.2208_8	FR_S1_sbin_62	plm_arg ; ARGfam; resfam; SARG	beta-lactam	beta-lactam	0.961893	Transpeptidase; Transpeptidase; PBP_1A_train_msa; NA	NA	beta-lactam	beta_lactam;PBP_1A_train_msa	Transpeptidase	Transpeptidase	beta_lactam;PBP_1A_train_msa	PBP_1A_train_msa	NA	NA
FR_S1_sbin_62_k141_691658_length_10425_cov_16.2305_9	FR_S1_sbin_62	plm_arg ; ARGfam; resfam; SARG	beta-lactam	beta-lactam	0.976968	Transpeptidase; Transpeptidase; penA_train_msa; NA	NA	beta-lactam	beta_lactam;penA_train_msa	Transpeptidase	Transpeptidase	beta_lactam;penA_train_msa	penA_train_msa	NA	NA
FR_S1_sbin_62_k141_2263842_length_9321_cov_16.9617_1	FR_S1_sbin_62	plm_arg ; ARGfam; resfam; SARG_blast	beta-lactam	beta-lactam	0.99667	Beta-lactamase; Beta-lactamase; ; ADC	NA	beta-lactam	Beta-lactamase	Beta-lactamase	Beta-lactamase	NA		beta-lactam	ADC
FR_S1_sbin_62_k141_2013287_length_6614_cov_10.4695_4	FR_S1_sbin_62	plm_arg ; ARGfam; resfam	chloramphenicol	phenicol	0.999158	CAT; CAT; ; NA	NA	chloramphenicol	CAT	CAT	CAT	NA		NA	NA
FR_S1_sbin_62_k141_4835144_length_5956_cov_18.0000_2	FR_S1_sbin_62	plm_arg ; ARGfam; resfam	beta-lactam	beta-lactam	0.997894	Transpeptidase; Transpeptidase; ; NA	NA	beta-lactam	Transpeptidase	Transpeptidase	Transpeptidase	NA		NA	NA
FR_S1_sbin_62_k141_5259664_length_5674_cov_20.0193_6	FR_S1_sbin_62	plm_arg ; SARG_blast	pleuromutilin_tiamulin	macrolide	0.909677	NA; NA; NA; TaeA	NA	NA	NA	NA	NA	NA	NA	pleuromutilin_tiamulin	TaeA
FR_S1_sbin_62_k141_1236327_length_5600_cov_12.0000_4	FR_S1_sbin_62	plm_arg ; ARGfam; resfam	beta-lactam	beta-lactam	0.826559	Beta-lactamase; Beta-lactamase; ; NA	NA	beta-lactam	Beta-lactamase	Beta-lactamase	Beta-lactamase	NA		NA	NA
FR_S1_sbin_62_k141_3050090_length_5135_cov_12.6588_4	FR_S1_sbin_62	plm_arg ; ARGfam; SARG; SARG_blast	bacitracin	peptide	0.975418	BacA; NA; bacA_train_msa; bacA	NA	bacitracin	bacitracin;bacA_train_msa	BacA	NA	bacitracin;bacA_train_msa	bacA_train_msa	bacitracin	bacA
FR_S1_sbin_62_k141_3083159_length_5130_cov_15.8166_3	FR_S1_sbin_62	plm_arg ; SARG	MLS	macrolide	0.995338	NA; NA; macA_train_msa; NA	NA	MLS	macrolide_lincosamide_streptogramin;macA_train_msa	NA	NA	macrolide_lincosamide_streptogramin;macA_train_msa	macA_train_msa	NA	NA
FR_S1_sbin_62_k141_3218304_length_3971_cov_10.1225_2	FR_S1_sbin_62	plm_arg ; ARGfam; resfam	beta-lactam	beta-lactam	0.999065	Beta-lactamase; Beta-lactamase; ; NA	NA	beta-lactam	Beta-lactamase	Beta-lactamase	Beta-lactamase	NA		NA	NA
FR_S1_sbin_63_k141_1757427_length_3010_cov_5.0000_1	FR_S1_sbin_63	plm_arg ; ARGfam; resfam	beta-lactam	beta-lactam	0.817267	Lactamase_B; Lactamase_B; ; NA	NA	beta-lactam	Lactamase_B	Lactamase_B	Lactamase_B	NA		NA	NA
FR_S1_sbin_64_k141_2109096_length_2091_cov_1.9692_1	FR_S1_sbin_64	plm_arg ; ARGfam; resfam	multidrug	tetracycline	0.981026	ACR_tran; ACR_tran; ; NA	NA	multidrug	ACR_tran	ACR_tran	ACR_tran	NA		NA	NA
FR_S1_sbin_64_k141_824051_length_1733_cov_4.0000_1	FR_S1_sbin_64	plm_arg ; ARGfam; resfam; SARG_blast	MLS	tetracycline	0.960186	ACR_tran; ACR_tran; ; LpeB	NA	multidrug	ACR_tran	ACR_tran	ACR_tran	NA		MLS	LpeB
FR_S1_sbin_64_k141_4742706_length_1696_cov_4.0000_2	FR_S1_sbin_64	plm_arg ; ARGfam; SARG; SARG_blast	bacitracin	peptide	0.999617	BacA; NA; bacA_train_msa; bacA	NA	bacitracin	bacitracin;bacA_train_msa	BacA	NA	bacitracin;bacA_train_msa	bacA_train_msa	bacitracin	bacA
FR_S1_sbin_64_k141_4848959_length_1660_cov_2.0000_2	FR_S1_sbin_64	plm_arg ; SARG_blast	multidrug	tetracycline	0.811046	NA; NA; NA; OprN	NA	NA	NA	NA	NA	NA	NA	multidrug	OprN
FR_S1_sbin_64_k141_4590339_length_1638_cov_1.9359_3	FR_S1_sbin_64	plm_arg ; SARG	MLS	macrolide	0.999607	NA; NA; macA_train_msa; NA	NA	MLS	macrolide_lincosamide_streptogramin;macA_train_msa	NA	NA	macrolide_lincosamide_streptogramin;macA_train_msa	macA_train_msa	NA	NA
FR_S1_sbin_64_k141_1715676_length_1512_cov_3.0000_2	FR_S1_sbin_64	plm_arg ; ARGfam; resfam; SARG	multidrug	tetracycline	0.976259	MATE_efflux; MATE_efflux; mdtK_train_msa; NA	NA	multidrug	multidrug;mdtK_train_msa	MATE_efflux	MATE_efflux	multidrug;mdtK_train_msa	mdtK_train_msa	NA	NA
FR_S1_sbin_64_k141_3413876_length_1440_cov_4.0000_1	FR_S1_sbin_64	plm_arg ; ARGfam; resfam	multidrug	tetracycline	0.969647	ACR_tran; ACR_tran; ; NA	NA	multidrug	ACR_tran	ACR_tran	ACR_tran	NA		NA	NA
FR_S1_sbin_64_k141_4973511_length_1216_cov_1.0000_1	FR_S1_sbin_64	plm_arg ; SARG_blast	multidrug	fluoroquinolone	0.95491	NA; NA; NA; OprN	NA	NA	NA	NA	NA	NA	NA	multidrug	OprN
FR_S1_sbin_64_k141_5023534_length_1111_cov_1.8000_2	FR_S1_sbin_64	plm_arg ; SARG_blast	sulfonamide	sulfonamide	0.972623	NA; NA; NA; sul4	NA	NA	NA	NA	NA	NA	NA	sulfonamide	sul4
FR_S1_sbin_64_k141_4650503_length_1110_cov_4.0000_1	FR_S1_sbin_64	plm_arg ; ARGfam; resfam	multidrug	tetracycline	0.99067	ACR_tran; ACR_tran; ; NA	NA	multidrug	ACR_tran	ACR_tran	ACR_tran	NA		NA	NA
FR_S1_sbin_64_k141_369116_length_1038_cov_2.0000_2	FR_S1_sbin_64	plm_arg ; ARGfam; resfam	multidrug	tetracycline	0.982889	ACR_tran; ACR_tran; ; NA	NA	multidrug	ACR_tran	ACR_tran	ACR_tran	NA		NA	NA
FR_S1_sbin_64_k141_1827196_length_1031_cov_1.0000_2	FR_S1_sbin_64	plm_arg ; SARG_blast	multidrug	sulfone;tetracycline	0.984782	NA; NA; NA; opcM	NA	NA	NA	NA	NA	NA	NA	multidrug	opcM
FR_S1_sbin_64_k141_1414468_length_1016_cov_2.0000_1	FR_S1_sbin_64	plm_arg ; ARGfam; resfam	multidrug	tetracycline	0.953871	ACR_tran; ACR_tran; ; NA	NA	multidrug	ACR_tran	ACR_tran	ACR_tran	NA		NA	NA
FR_S1_sbin_66_k141_4262043_length_35207_cov_50.0000_28	FR_S1_sbin_66	plm_arg ; ARGfam; resfam; SARG_blast	tetracycline	tetracycline	0.999691	MFS_1; MFS_1; ; tcr3	NA	multidrug	MFS_1	MFS_1	MFS_1	NA		tetracycline	tcr3
FR_S1_sbin_66_k141_8282_length_23097_cov_44.1510_11	FR_S1_sbin_66	plm_arg ; ARGfam; resfam	multidrug	tetracycline	0.958055	ACR_tran; ACR_tran; ; NA	NA	multidrug	ACR_tran	ACR_tran	ACR_tran	NA		NA	NA
FR_S1_sbin_66_k141_3265063_length_20467_cov_47.7387_15	FR_S1_sbin_66	plm_arg ; ARGfam; SARG; SARG_blast	bacitracin	peptide	0.972019	BacA; NA; bacA_train_msa; bacA	NA	bacitracin	bacitracin;bacA_train_msa	BacA	NA	bacitracin;bacA_train_msa	bacA_train_msa	bacitracin	bacA
FR_S1_sbin_66_k141_3556203_length_12895_cov_51.9120_8	FR_S1_sbin_66	plm_arg ; ARGfam; resfam; SARG	beta-lactam	beta-lactam	0.976929	Transpeptidase; Transpeptidase; PBP_1A_train_msa; NA	NA	beta-lactam	beta_lactam;PBP_1A_train_msa	Transpeptidase	Transpeptidase	beta_lactam;PBP_1A_train_msa	PBP_1A_train_msa	NA	NA
FR_S1_sbin_66_k141_4058616_length_12356_cov_41.2264_4	FR_S1_sbin_66	plm_arg ; ARGfam; resfam; SARG; SARG_blast	bicyclomycin	tetracycline	0.999252	MFS_1; MFS_1; bicyclomycin_multidrug_efflux_protein_bcr_train_msa; bcr-1	NA	multidrug	multidrug;bicyclomycin_multidrug_efflux_protein_bcr_train_msa	MFS_1	MFS_1	multidrug;bicyclomycin_multidrug_efflux_protein_bcr_train_msa	bicyclomycin_multidrug_efflux_protein_bcr_train_msa	bicyclomycin	bcr-1
FR_S1_sbin_66_k141_821176_length_11499_cov_41.0148_1	FR_S1_sbin_66	plm_arg ; ARGfam; resfam	multidrug	tetracycline	0.994137	ACR_tran; ACR_tran; ; NA	NA	multidrug	ACR_tran	ACR_tran	ACR_tran	NA		NA	NA
RS_mbin_734_k141_467784_length_10258_cov_79.1078_3	RS_mbin_734	plm_arg ; SARG; SARG_blast	MLS	macrolide	0.99764	NA; NA; macA_train_msa; macA	NA	MLS	macrolide_lincosamide_streptogramin;macA_train_msa	NA	NA	macrolide_lincosamide_streptogramin;macA_train_msa	macA_train_msa	MLS	macA
FR_S1_sbin_66_k141_98757_length_10542_cov_56.0000_5	FR_S1_sbin_66	plm_arg ; ARGfam; resfam; SARG	beta-lactam	beta-lactam	0.987416	Transpeptidase; Transpeptidase; penA_train_msa; NA	NA	beta-lactam	beta_lactam;penA_train_msa	Transpeptidase	Transpeptidase	beta_lactam;penA_train_msa	penA_train_msa	NA	NA
FR_S1_sbin_66_k141_1153003_length_10379_cov_46.1993_6	FR_S1_sbin_66	plm_arg ; SARG_blast	sulfonamide	sulfonamide	0.969561	NA; NA; NA; sul4	NA	NA	NA	NA	NA	NA	NA	sulfonamide	sul4
FR_S1_sbin_66_k141_3145498_length_6090_cov_44.0000_3	FR_S1_sbin_66	plm_arg ; SARG_blast	MLS	macrolide	0.961538	NA; NA; NA; vga(E)	NA	NA	NA	NA	NA	NA	NA	MLS	vga(E)
FR_S1_sbin_68_k141_154237_length_7989_cov_8.9215_5	FR_S1_sbin_68	plm_arg ; SARG	vancomycin	glycopeptide	0.867604	NA; NA; vanR_train_msa; NA	NA	vancomycin	vancomycin;vanR_train_msa	NA	NA	vancomycin;vanR_train_msa	vanR_train_msa	NA	NA
FR_S1_sbin_68_k141_4584514_length_7872_cov_5.0000_7	FR_S1_sbin_68	plm_arg ; ARGfam; resfam	multidrug	macrolide	0.998871	MFS_1; MFS_1; ; NA	NA	multidrug	MFS_1	MFS_1	MFS_1	NA		NA	NA
FR_S1_sbin_68_k141_4305319_length_7666_cov_6.0000_2	FR_S1_sbin_68	plm_arg ; ARGfam; resfam; SARG_blast	MLS	pleuromutilin	0.941949	ABC_tran; ABC_tran; ; optrA	NA	multidrug	ABC_tran	ABC_tran	ABC_tran	NA		MLS	optrA
FR_S1_sbin_68_k141_531736_length_7381_cov_8.0000_8	FR_S1_sbin_68	plm_arg ; ARGfam; resfam	multidrug	macrolide	0.998735	MFS_1; MFS_1; ; NA	NA	multidrug	MFS_1	MFS_1	MFS_1	NA		NA	NA
FR_S1_sbin_68_k141_3444856_length_6391_cov_5.0000_4	FR_S1_sbin_68	plm_arg ; SARG; ; SARG_blast	vancomycin	glycopeptide	0.929639	NA; NA; vanR_train_msa; vanB	NA	vancomycin	vancomycin;vanR_train_msa	NA	NA	vancomycin;vanR_train_msa	vanR_train_msa	vancomycin	vanB
FR_S1_sbin_68_k141_3718598_length_6113_cov_7.0000_3	FR_S1_sbin_68	plm_arg ; SARG_blast	bacitracin	peptide	0.948144	NA; NA; NA; bcrA	NA	NA	NA	NA	NA	NA	NA	bacitracin	bcrA
FR_S1_sbin_68_k141_281086_length_5444_cov_8.0000_4	FR_S1_sbin_68	plm_arg ; SARG_blast	novobiocin	nitroimidazole	0.984745	NA; NA; NA; novA	NA	NA	NA	NA	NA	NA	NA	novobiocin	novA
FR_S1_sbin_68_k141_183436_length_5297_cov_9.9500_2	FR_S1_sbin_68	plm_arg ; ARGfam; resfam	beta-lactam	beta-lactam	0.995702	Beta-lactamase; Beta-lactamase; ; NA	NA	beta-lactam	Beta-lactamase	Beta-lactamase	Beta-lactamase	NA		NA	NA
FR_S1_sbin_68_k141_2715428_length_5297_cov_6.0000_9	FR_S1_sbin_68	plm_arg ; SARG_blast	fosfomycin	tetracycline	0.999777	NA; NA; NA; FosA family	NA	NA	NA	NA	NA	NA	NA	fosfomycin	FosA family
FR_S1_sbin_68_k141_5256591_length_4970_cov_5.0000_3	FR_S1_sbin_68	plm_arg ; SARG; ; SARG_blast	vancomycin	glycopeptide	0.908655	NA; NA; vanR_train_msa; vanB	NA	vancomycin	vancomycin;vanR_train_msa	NA	NA	vancomycin;vanR_train_msa	vanR_train_msa	vancomycin	vanB
RS_mbin_745_k141_1106172_length_28276_cov_31.5729_4	RS_mbin_745	plm_arg ; SARG; SARG_blast	MLS	macrolide	0.999637	NA; NA; macA_train_msa; macA	NA	MLS	macrolide_lincosamide_streptogramin;macA_train_msa	NA	NA	macrolide_lincosamide_streptogramin;macA_train_msa	macA_train_msa	MLS	macA
FR_S1_sbin_68_k141_4235659_length_4650_cov_8.0000_1	FR_S1_sbin_68	plm_arg ; ARGfam; resfam	multidrug	tetracycline	0.961504	ACR_tran; ACR_tran; ; NA	NA	multidrug	ACR_tran	ACR_tran	ACR_tran	NA		NA	NA
FR_S1_sbin_68_k141_2664155_length_4603_cov_6.0000_2	FR_S1_sbin_68	plm_arg ; ARGfam; resfam	multidrug	macrolide	0.989574	MFS_1; MFS_1; ; NA	NA	multidrug	MFS_1	MFS_1	MFS_1	NA		NA	NA
FR_S1_sbin_68_k141_1779604_length_4450_cov_5.9745_4	FR_S1_sbin_68	plm_arg ; SARG_blast	tetracycline	sulfone	0.998287	NA; NA; NA; tetB(P)	NA	NA	NA	NA	NA	NA	NA	tetracycline	tetB(P)
FR_S1_sbin_68_k141_4262665_length_3955_cov_6.0000_3	FR_S1_sbin_68	plm_arg ; SARG	vancomycin	glycopeptide	0.822263	NA; NA; vanS_train_msa; NA	NA	vancomycin	vancomycin;vanS_train_msa	NA	NA	vancomycin;vanS_train_msa	vanS_train_msa	NA	NA
FR_S1_sbin_68_k141_4107727_length_3458_cov_10.0000_2	FR_S1_sbin_68	plm_arg ; SARG	vancomycin	glycopeptide	0.952628	NA; NA; vanR_train_msa; NA	NA	vancomycin	vancomycin;vanR_train_msa	NA	NA	vancomycin;vanR_train_msa	vanR_train_msa	NA	NA
FR_S1_sbin_68_k141_2053049_length_3361_cov_6.0000_1	FR_S1_sbin_68	plm_arg ; ARGfam; resfam	beta-lactam	beta-lactam	0.977738	Beta-lactamase; Beta-lactamase; ; NA	NA	beta-lactam	Beta-lactamase	Beta-lactamase	Beta-lactamase	NA		NA	NA
RS_mbin_745_k141_1457592_length_42807_cov_38.2696_30	RS_mbin_745	plm_arg ; SARG; SARG_blast	MLS	macrolide	0.997818	NA; NA; macA_train_msa; macA	NA	MLS	macrolide_lincosamide_streptogramin;macA_train_msa	NA	NA	macrolide_lincosamide_streptogramin;macA_train_msa	macA_train_msa	MLS	macA
FR_S1_sbin_68_k141_5054155_length_3241_cov_6.0000_3	FR_S1_sbin_68	plm_arg ; ARGfam; resfam; SARG	beta-lactam	beta-lactam	0.826611	Transpeptidase; Transpeptidase; PBP_2X_train_msa; NA	NA	beta-lactam	beta_lactam;PBP_2X_train_msa	Transpeptidase	Transpeptidase	beta_lactam;PBP_2X_train_msa	PBP_2X_train_msa	NA	NA
FR_S1_sbin_75_k141_719015_length_22020_cov_11.0000_17	FR_S1_sbin_75	plm_arg ; SARG	vancomycin	glycopeptide	0.959862	NA; NA; vanR_train_msa; NA	NA	vancomycin	vancomycin;vanR_train_msa	NA	NA	vancomycin;vanR_train_msa	vanR_train_msa	NA	NA
FR_S1_sbin_75_k141_4810795_length_7598_cov_8.9270_8	FR_S1_sbin_75	plm_arg ; SARG	vancomycin	glycopeptide	0.940541	NA; NA; vanR_train_msa; NA	NA	vancomycin	vancomycin;vanR_train_msa	NA	NA	vancomycin;vanR_train_msa	vanR_train_msa	NA	NA
FR_S1_sbin_75_k141_1448818_length_5201_cov_7.9460_1	FR_S1_sbin_75	plm_arg ; ARGfam; resfam	multidrug	tetracycline	0.975142	ACR_tran; ACR_tran; ; NA	NA	multidrug	ACR_tran	ACR_tran	ACR_tran	NA		NA	NA
FR_S1_sbin_75_k141_1475482_length_4652_cov_8.0000_3	FR_S1_sbin_75	plm_arg ; ARGfam; resfam; SARG	beta-lactam	beta-lactam	0.993958	Transpeptidase; Transpeptidase; PBP_2X_train_msa; NA	NA	beta-lactam	beta_lactam;PBP_2X_train_msa	Transpeptidase	Transpeptidase	beta_lactam;PBP_2X_train_msa	PBP_2X_train_msa	NA	NA
FR_S1_sbin_75_k141_3029077_length_4261_cov_8.0000_5	FR_S1_sbin_75	plm_arg ; ARGfam; SARG_blast	aminoglycoside	aminoglycoside	0.999633	Adenyl_transf; NA; ; ANT(6)	NA	aminoglycoside	Adenyl_transf	Adenyl_transf	NA	NA		aminoglycoside	ANT(6)
FR_S1_sbin_75_k141_1683389_length_3964_cov_7.9597_2	FR_S1_sbin_75	plm_arg ; ARGfam; resfam	beta-lactam	beta-lactam	0.997039	Beta-lactamase2; Beta-lactamase2; ; NA	NA	beta-lactam	Beta-lactamase2	Beta-lactamase2	Beta-lactamase2	NA		NA	NA
FR_S1_sbin_75_k141_2235242_length_3880_cov_9.0000_3	FR_S1_sbin_75	plm_arg ; ARGfam; resfam	multidrug	macrolide	0.995905	MFS_1; MFS_1; ; NA	NA	multidrug	MFS_1	MFS_1	MFS_1	NA		NA	NA
FR_S1_sbin_75_k141_1364942_length_2514_cov_6.0000_5	FR_S1_sbin_75	plm_arg ; SARG_blast	sulfonamide	sulfonamide	0.967079	NA; NA; NA; sul4	NA	NA	NA	NA	NA	NA	NA	sulfonamide	sul4
RS_mbin_80_k141_830091_length_23153_cov_12.0000_15	RS_mbin_80	plm_arg ; SARG; SARG_blast	MLS	macrolide	0.99978	NA; NA; macA_train_msa; macA	NA	MLS	macrolide_lincosamide_streptogramin;macA_train_msa	NA	NA	macrolide_lincosamide_streptogramin;macA_train_msa	macA_train_msa	MLS	macA
S11_10_sbin_5_k141_303677_length_7610_cov_8.0000_3	S11_10_sbin_5	plm_arg ; SARG; SARG_blast	MLS	macrolide	0.989273	NA; NA; macA_train_msa; macA	NA	MLS	macrolide_lincosamide_streptogramin;macA_train_msa	NA	NA	macrolide_lincosamide_streptogramin;macA_train_msa	macA_train_msa	MLS	macA
FR_S2_sbin_3_k141_435825_length_5635_cov_30.8580_3	FR_S2_sbin_3	plm_arg ; ARGfam; resfam	multidrug	tetracycline	0.989911	ACR_tran; ACR_tran; ; NA	NA	multidrug	ACR_tran	ACR_tran	ACR_tran	NA		NA	NA
FR_S2_sbin_3_k141_290530_length_5532_cov_55.0000_3	FR_S2_sbin_3	plm_arg ; SARG_blast	sulfonamide	sulfonamide	0.997897	NA; NA; NA; sul4	NA	NA	NA	NA	NA	NA	NA	sulfonamide	sul4
FR_S2_sbin_3_k141_677004_length_4909_cov_48.0000_2	FR_S2_sbin_3	plm_arg ; SARG	MLS	macrolide	0.996486	NA; NA; macA_train_msa; NA	NA	MLS	macrolide_lincosamide_streptogramin;macA_train_msa	NA	NA	macrolide_lincosamide_streptogramin;macA_train_msa	macA_train_msa	NA	NA
FR_S2_sbin_3_k141_677004_length_4909_cov_48.0000_3	FR_S2_sbin_3	plm_arg ; ARGfam; resfam	multidrug	tetracycline	0.995073	ACR_tran; ACR_tran; ; NA	NA	multidrug	ACR_tran	ACR_tran	ACR_tran	NA		NA	NA
FR_S2_sbin_3_k141_378604_length_4358_cov_30.7012_2	FR_S2_sbin_3	plm_arg ; ARGfam; resfam; SARG_blast	multidrug	tetracycline	0.990788	ACR_tran; ACR_tran; ; mexK	NA	multidrug	ACR_tran	ACR_tran	ACR_tran	NA		multidrug	mexK
FR_S2_sbin_3_k141_193178_length_4285_cov_55.0000_1	FR_S2_sbin_3	plm_arg ; SARG	multidrug	macrolide	0.996001	NA; NA; mexH_train_msa; NA	NA	multidrug	multidrug;mexH_train_msa	NA	NA	multidrug;mexH_train_msa	mexH_train_msa	NA	NA
FR_S2_sbin_3_k141_69923_length_4162_cov_51.7672_2	FR_S2_sbin_3	plm_arg ; ARGfam; SARG; SARG_blast	bacitracin	peptide	0.998739	BacA; NA; bacA_train_msa; bacA	NA	bacitracin	bacitracin;bacA_train_msa	BacA	NA	bacitracin;bacA_train_msa	bacA_train_msa	bacitracin	bacA
FR_S2_sbin_3_k141_378285_length_4107_cov_18.4937_2	FR_S2_sbin_3	plm_arg ; ARGfam; resfam	multidrug	tetracycline	0.990894	ACR_tran; ACR_tran; ; NA	NA	multidrug	ACR_tran	ACR_tran	ACR_tran	NA		NA	NA
FR_S2_sbin_3_k141_823513_length_4060_cov_47.3082_1	FR_S2_sbin_3	plm_arg ; ARGfam; resfam; SARG_blast	multidrug	tetracycline	0.91405	ACR_tran; ACR_tran; ; mexK	NA	multidrug	ACR_tran	ACR_tran	ACR_tran	NA		multidrug	mexK
FR_S2_sbin_3_k141_374792_length_3923_cov_39.0000_2	FR_S2_sbin_3	plm_arg ; ARGfam; resfam	multidrug	tetracycline	0.97875	ACR_tran; ACR_tran; ; NA	NA	multidrug	ACR_tran	ACR_tran	ACR_tran	NA		NA	NA
FR_S2_sbin_3_k141_137713_length_2925_cov_65.1444_2	FR_S2_sbin_3	plm_arg ; ARGfam; resfam; SARG	beta-lactam	beta-lactam	0.989346	Transpeptidase; Transpeptidase; PBP_2X_train_msa; NA	NA	beta-lactam	beta_lactam;PBP_2X_train_msa	Transpeptidase	Transpeptidase	beta_lactam;PBP_2X_train_msa	PBP_2X_train_msa	NA	NA
FR_S2_sbin_3_k141_224516_length_2534_cov_50.0000_1	FR_S2_sbin_3	plm_arg ; ARGfam; resfam	multidrug	tetracycline	0.995767	ACR_tran; ACR_tran; ; NA	NA	multidrug	ACR_tran	ACR_tran	ACR_tran	NA		NA	NA
FR_S2_sbin_4_k141_896983_length_12572_cov_40.9292_10	FR_S2_sbin_4	plm_arg ; ARGfam; resfam; SARG	beta-lactam	beta-lactam	0.984352	Transpeptidase; Transpeptidase; PBP_1A_train_msa; NA	NA	beta-lactam	beta_lactam;PBP_1A_train_msa	Transpeptidase	Transpeptidase	beta_lactam;PBP_1A_train_msa	PBP_1A_train_msa	NA	NA
FR_S2_sbin_4_k141_283801_length_6305_cov_64.0000_6	FR_S2_sbin_4	plm_arg ; ARGfam; resfam; SARG	beta-lactam	beta-lactam	0.904015	Transpeptidase; Transpeptidase; penA_train_msa; NA	NA	beta-lactam	beta_lactam;penA_train_msa	Transpeptidase	Transpeptidase	beta_lactam;penA_train_msa	penA_train_msa	NA	NA
FR_S2_sbin_4_k141_167101_length_4914_cov_45.5852_2	FR_S2_sbin_4	plm_arg ; ARGfam; resfam	multidrug	tetracycline	0.957822	ACR_tran; ACR_tran; ; NA	NA	multidrug	ACR_tran	ACR_tran	ACR_tran	NA		NA	NA
FR_S2_sbin_4_k141_167101_length_4914_cov_45.5852_3	FR_S2_sbin_4	plm_arg ; SARG	MLS	macrolide	0.999629	NA; NA; macA_train_msa; NA	NA	MLS	macrolide_lincosamide_streptogramin;macA_train_msa	NA	NA	macrolide_lincosamide_streptogramin;macA_train_msa	macA_train_msa	NA	NA
FR_S2_sbin_4_k141_397359_length_3432_cov_51.0000_3	FR_S2_sbin_4	plm_arg ; SARG_blast	sulfonamide	sulfonamide	0.990143	NA; NA; NA; sul4	NA	NA	NA	NA	NA	NA	NA	sulfonamide	sul4
FR_S2_sbin_4_k141_150112_length_3312_cov_55.6184_5	FR_S2_sbin_4	plm_arg ; ARGfam; resfam; SARG	multidrug	tetracycline	0.97462	MATE_efflux; MATE_efflux; mdtK_train_msa; NA	NA	multidrug	multidrug;mdtK_train_msa	MATE_efflux	MATE_efflux	multidrug;mdtK_train_msa	mdtK_train_msa	NA	NA
FR_S2_sbin_4_k141_744065_length_3109_cov_10.1065_3	FR_S2_sbin_4	plm_arg ; ARGfam; resfam	beta-lactam	beta-lactam	0.947073	Beta-lactamase; Beta-lactamase; ; NA	NA	beta-lactam	Beta-lactamase	Beta-lactamase	Beta-lactamase	NA		NA	NA
FR_S2_sbin_4_k141_786975_length_2476_cov_37.3028_2	FR_S2_sbin_4	plm_arg ; ARGfam; resfam; SARG	beta-lactam	beta-lactam	0.986473	Transpeptidase; Transpeptidase; penA_train_msa; NA	NA	beta-lactam	beta_lactam;penA_train_msa	Transpeptidase	Transpeptidase	beta_lactam;penA_train_msa	penA_train_msa	NA	NA
FR_S2_sbin_6_k141_239128_length_5389_cov_33.0000_3	FR_S2_sbin_6	plm_arg ; ARGfam; resfam; SARG	beta-lactam	beta-lactam	0.825268	Transpeptidase; Transpeptidase; PBP_1A_train_msa; NA	NA	beta-lactam	beta_lactam;PBP_1A_train_msa	Transpeptidase	Transpeptidase	beta_lactam;PBP_1A_train_msa	PBP_1A_train_msa	NA	NA
FR_S2_sbin_6_k141_496557_length_4294_cov_30.0000_3	FR_S2_sbin_6	plm_arg ; SARG_blast	polymyxin	peptide	0.814135	NA; NA; NA; pmrF	NA	NA	NA	NA	NA	NA	NA	polymyxin	pmrF
FR_S2_sbin_6_k141_156054_length_2988_cov_32.0000_1	FR_S2_sbin_6	plm_arg ; ARGfam; resfam	beta-lactam	beta-lactam	0.969522	Transpeptidase; Transpeptidase; ; NA	NA	beta-lactam	Transpeptidase	Transpeptidase	Transpeptidase	NA		NA	NA
FR_S2_sbin_7_k141_144282_length_9982_cov_47.3797_6	FR_S2_sbin_7	plm_arg ; ARGfam; SARG; SARG_blast	bacitracin	peptide	0.991439	BacA; NA; bacA_train_msa; bacA	NA	bacitracin	bacitracin;bacA_train_msa	BacA	NA	bacitracin;bacA_train_msa	bacA_train_msa	bacitracin	bacA
FR_S2_sbin_7_k141_324807_length_7756_cov_69.0000_6	FR_S2_sbin_7	plm_arg ; ARGfam; resfam; SARG	beta-lactam	beta-lactam	0.884058	Transpeptidase; Transpeptidase; penA_train_msa; NA	NA	beta-lactam	beta_lactam;penA_train_msa	Transpeptidase	Transpeptidase	beta_lactam;penA_train_msa	penA_train_msa	NA	NA
FR_S2_sbin_7_k141_600675_length_6999_cov_33.4113_1	FR_S2_sbin_7	plm_arg ; ARGfam; resfam	multidrug	tetracycline	0.936964	ACR_tran; ACR_tran; ; NA	NA	multidrug	ACR_tran	ACR_tran	ACR_tran	NA		NA	NA
FR_S2_sbin_7_k141_600675_length_6999_cov_33.4113_3	FR_S2_sbin_7	plm_arg ; SARG_blast	multidrug	tetracycline	0.992596	NA; NA; NA; smeF	NA	NA	NA	NA	NA	NA	NA	multidrug	smeF
FR_S2_sbin_7_k141_21169_length_6953_cov_58.0000_2	FR_S2_sbin_7	plm_arg ; ARGfam; resfam	multidrug	tetracycline	0.979186	ACR_tran; ACR_tran; ; NA	NA	multidrug	ACR_tran	ACR_tran	ACR_tran	NA		NA	NA
FR_S3_sbin_3_k141_176600_length_3532_cov_62.2162_2	FR_S3_sbin_3	plm_arg ; ARGfam; resfam; SARG	beta-lactam	beta-lactam	0.994448	Transpeptidase; Transpeptidase; penA_train_msa; NA	NA	beta-lactam	beta_lactam;penA_train_msa	Transpeptidase	Transpeptidase	beta_lactam;penA_train_msa	penA_train_msa	NA	NA
FR_S3_sbin_3_k141_447922_length_1935_cov_20.0000_1	FR_S3_sbin_3	plm_arg ; ARGfam; SARG; SARG_blast	bacitracin	peptide	0.865163	BacA; NA; bacA_train_msa; bacA	NA	bacitracin	bacitracin;bacA_train_msa	BacA	NA	bacitracin;bacA_train_msa	bacA_train_msa	bacitracin	bacA
FR_S3_sbin_3_k141_57012_length_1236_cov_40.0000_1	FR_S3_sbin_3	plm_arg ; ARGfam; SARG; SARG_blast	bacitracin	peptide	0.972159	BacA; NA; bacA_train_msa; bacA	NA	bacitracin	bacitracin;bacA_train_msa	BacA	NA	bacitracin;bacA_train_msa	bacA_train_msa	bacitracin	bacA
FR_S4_sbin_1_k141_121976_length_27696_cov_405.6037_2	FR_S4_sbin_1	plm_arg ; ARGfam; resfam; SARG	multidrug	tetracycline	0.840067	MATE_efflux; MATE_efflux; mdtK_train_msa; NA	NA	multidrug	multidrug;mdtK_train_msa	MATE_efflux	MATE_efflux	multidrug;mdtK_train_msa	mdtK_train_msa	NA	NA
FR_S4_sbin_1_k141_207040_length_24658_cov_419.4884_26	FR_S4_sbin_1	plm_arg ; ARGfam; resfam	beta-lactam	beta-lactam	0.985294	Beta-lactamase; Beta-lactamase; ; NA	NA	beta-lactam	Beta-lactamase	Beta-lactamase	Beta-lactamase	NA		NA	NA
FR_S4_sbin_1_k141_70613_length_19270_cov_309.1003_4	FR_S4_sbin_1	plm_arg ; ARGfam; resfam	beta-lactam	beta-lactam	0.975397	Beta-lactamase; Beta-lactamase; ; NA	NA	beta-lactam	Beta-lactamase	Beta-lactamase	Beta-lactamase	NA		NA	NA
FR_S4_sbin_1_k141_72235_length_17640_cov_389.3705_13	FR_S4_sbin_1	plm_arg ; ARGfam; resfam; SARG	beta-lactam	beta-lactam	0.948765	Transpeptidase; Transpeptidase; PBP_1A_train_msa; NA	NA	beta-lactam	beta_lactam;PBP_1A_train_msa	Transpeptidase	Transpeptidase	beta_lactam;PBP_1A_train_msa	PBP_1A_train_msa	NA	NA
FR_S4_sbin_1_k141_91211_length_11335_cov_386.8513_8	FR_S4_sbin_1	plm_arg ; ARGfam; SARG; SARG_blast	bacitracin	peptide	0.99778	BacA; NA; bacA_train_msa; bacA	NA	bacitracin	bacitracin;bacA_train_msa	BacA	NA	bacitracin;bacA_train_msa	bacA_train_msa	bacitracin	bacA
S11_10_sbin_9_k141_641217_length_7292_cov_10.0000_3	S11_10_sbin_9	plm_arg ; SARG; SARG_blast	MLS	macrolide	0.999759	NA; NA; macA_train_msa; macA	NA	MLS	macrolide_lincosamide_streptogramin;macA_train_msa	NA	NA	macrolide_lincosamide_streptogramin;macA_train_msa	macA_train_msa	MLS	macA
S11_12_sbin_6_k141_1273903_length_4143_cov_23.0000_2	S11_12_sbin_6	plm_arg ; SARG; SARG_blast	MLS	macrolide	0.996852	NA; NA; macA_train_msa; macA	NA	MLS	macrolide_lincosamide_streptogramin;macA_train_msa	NA	NA	macrolide_lincosamide_streptogramin;macA_train_msa	macA_train_msa	MLS	macA
FR_S4_sbin_1_k141_58063_length_6869_cov_245.0000_5	FR_S4_sbin_1	plm_arg ; ARGfam; resfam	beta-lactam	beta-lactam	0.993813	Beta-lactamase; Beta-lactamase; ; NA	NA	beta-lactam	Beta-lactamase	Beta-lactamase	Beta-lactamase	NA		NA	NA
FR_S4_sbin_1_k141_38572_length_5877_cov_294.5746_3	FR_S4_sbin_1	plm_arg ; SARG_blast	bacitracin	peptide	0.800188	NA; NA; NA; bcrA	NA	NA	NA	NA	NA	NA	NA	bacitracin	bcrA
FR_S4_sbin_1_k141_174902_length_4234_cov_330.4601_1	FR_S4_sbin_1	plm_arg ; ARGfam; resfam	beta-lactam	beta-lactam	0.8803	Transpeptidase; Transpeptidase; ; NA	NA	beta-lactam	Transpeptidase	Transpeptidase	Transpeptidase	NA		NA	NA
FR_S4_sbin_1_k141_208941_length_3258_cov_374.2644_2	FR_S4_sbin_1	plm_arg ; ARGfam; resfam; SARG	beta-lactam	beta-lactam	0.994919	Transpeptidase; Transpeptidase; penA_train_msa; NA	NA	beta-lactam	beta_lactam;penA_train_msa	Transpeptidase	Transpeptidase	beta_lactam;penA_train_msa	penA_train_msa	NA	NA
FR_S4_sbin_1_k141_163036_length_2888_cov_400.0000_1	FR_S4_sbin_1	plm_arg ; ARGfam; resfam; SARG	beta-lactam	beta-lactam	0.941125	Transpeptidase; Transpeptidase; penA_train_msa; NA	NA	beta-lactam	beta_lactam;penA_train_msa	Transpeptidase	Transpeptidase	beta_lactam;penA_train_msa	penA_train_msa	NA	NA
FR_S4_sbin_2_k141_28570_length_12200_cov_178.1664_2	FR_S4_sbin_2	plm_arg ; ARGfam; resfam	beta-lactam	beta-lactam	0.941626	Lactamase_B; Lactamase_B; ; NA	NA	beta-lactam	Lactamase_B	Lactamase_B	Lactamase_B	NA		NA	NA
S11_12_sbin_6_k141_1121391_length_2970_cov_10.0845_2	S11_12_sbin_6	plm_arg ; SARG_blast	MLS	macrolide	0.999475	NA; NA; NA; macA	NA	NA	NA	NA	NA	NA	NA	MLS	macA
FR_S4_sbin_2_k141_31189_length_3734_cov_73.7306_4	FR_S4_sbin_2	plm_arg ; SARG_blast	sulfonamide	sulfonamide	0.996102	NA; NA; NA; sul4	NA	NA	NA	NA	NA	NA	NA	sulfonamide	sul4
FR_S4_sbin_2_k141_40160_length_2906_cov_78.3761_3	FR_S4_sbin_2	plm_arg ; ARGfam; resfam	beta-lactam	beta-lactam	0.884386	Lactamase_B; Lactamase_B; ; NA	NA	beta-lactam	Lactamase_B	Lactamase_B	Lactamase_B	NA		NA	NA
FR_S4_sbin_3_k141_31891_length_55546_cov_1353.9247_25	FR_S4_sbin_3	plm_arg ; ARGfam; resfam; SARG	beta-lactam	beta-lactam	0.968903	Transpeptidase; Transpeptidase; penA_train_msa; NA	NA	beta-lactam	beta_lactam;penA_train_msa	Transpeptidase	Transpeptidase	beta_lactam;penA_train_msa	penA_train_msa	NA	NA
FR_S4_sbin_3_k141_218435_length_48592_cov_1409.7794_17	FR_S4_sbin_3	plm_arg ; ARGfam; resfam	beta-lactam	beta-lactam	0.989615	Beta-lactamase; Beta-lactamase; ; NA	NA	beta-lactam	Beta-lactamase	Beta-lactamase	Beta-lactamase	NA		NA	NA
S11_12_sbin_6_k141_1136432_length_2434_cov_11.0000_2	S11_12_sbin_6	plm_arg ; SARG; SARG_blast	MLS	macrolide	0.989273	NA; NA; macA_train_msa; macA	NA	MLS	macrolide_lincosamide_streptogramin;macA_train_msa	NA	NA	macrolide_lincosamide_streptogramin;macA_train_msa	macA_train_msa	MLS	macA
FR_S4_sbin_3_k141_46549_length_46474_cov_1215.6614_6	FR_S4_sbin_3	plm_arg ; SARG	MLS	macrolide	0.995101	NA; NA; macA_train_msa; NA	NA	MLS	macrolide_lincosamide_streptogramin;macA_train_msa	NA	NA	macrolide_lincosamide_streptogramin;macA_train_msa	macA_train_msa	NA	NA
FR_S4_sbin_3_k141_27081_length_34110_cov_1277.3446_29	FR_S4_sbin_3	plm_arg ; SARG; ; SARG_blast	polymyxin	peptide	0.90348	NA; NA; arnA_train_msa; arnA	NA	polymyxin	polymyxin;arnA_train_msa	NA	NA	polymyxin;arnA_train_msa	arnA_train_msa	polymyxin	arnA
S11_13_sbin_24_k141_1071178_length_71597_cov_31.9992_36	S11_13_sbin_24	plm_arg ; SARG_blast	MLS	macrolide	0.997099	NA; NA; NA; macA	NA	NA	NA	NA	NA	NA	NA	MLS	macA
FR_S4_sbin_3_k141_103724_length_25843_cov_1330.7197_5	FR_S4_sbin_3	plm_arg ; ARGfam; resfam	multidrug	tetracycline	0.978586	ACR_tran; ACR_tran; ; NA	NA	multidrug	ACR_tran	ACR_tran	ACR_tran	NA		NA	NA
FR_S4_sbin_3_k141_220125_length_15636_cov_1380.0392_9	FR_S4_sbin_3	plm_arg ; ARGfam; resfam	multidrug	tetracycline	0.964006	ACR_tran; ACR_tran; ; NA	NA	multidrug	ACR_tran	ACR_tran	ACR_tran	NA		NA	NA
FR_S4_sbin_3_k141_108575_length_15325_cov_1312.1894_3	FR_S4_sbin_3	plm_arg ; SARG_blast	polymyxin	peptide	0.891432	NA; NA; NA; pmrF	NA	NA	NA	NA	NA	NA	NA	polymyxin	pmrF
FR_S4_sbin_3_k141_33809_length_14121_cov_1257.9410_6	FR_S4_sbin_3	plm_arg ; ARGfam; resfam	beta-lactam	beta-lactam	0.928181	Transpeptidase; Transpeptidase; ; NA	NA	beta-lactam	Transpeptidase	Transpeptidase	Transpeptidase	NA		NA	NA
S11_13_sbin_3_k141_1768179_length_13297_cov_5.8544_5	S11_13_sbin_3	plm_arg ; SARG; SARG_blast	MLS	macrolide	0.986923	NA; NA; macA_train_msa; macA	NA	MLS	macrolide_lincosamide_streptogramin;macA_train_msa	NA	NA	macrolide_lincosamide_streptogramin;macA_train_msa	macA_train_msa	MLS	macA
S11_4_sbin_21_k141_2292365_length_25680_cov_20.8907_4	S11_4_sbin_21	plm_arg ; SARG; SARG_blast	MLS	macrolide	0.999731	NA; NA; macA_train_msa; macA	NA	MLS	macrolide_lincosamide_streptogramin;macA_train_msa	NA	NA	macrolide_lincosamide_streptogramin;macA_train_msa	macA_train_msa	MLS	macA
FR_S4_sbin_3_k141_118696_length_11024_cov_1292.7562_2	FR_S4_sbin_3	plm_arg ; SARG_blast	sulfonamide	sulfonamide	0.989863	NA; NA; NA; sul4	NA	NA	NA	NA	NA	NA	NA	sulfonamide	sul4
FR_S4_sbin_3_k141_2416_length_8438_cov_1342.0110_6	FR_S4_sbin_3	plm_arg ; ARGfam; resfam	multidrug	tetracycline	0.968104	ACR_tran; ACR_tran; ; NA	NA	multidrug	ACR_tran	ACR_tran	ACR_tran	NA		NA	NA
S11_4_sbin_21_k141_507282_length_9115_cov_17.0000_5	S11_4_sbin_21	plm_arg ; SARG; SARG_blast	MLS	macrolide	0.990215	NA; NA; macA_train_msa; macA	NA	MLS	macrolide_lincosamide_streptogramin;macA_train_msa	NA	NA	macrolide_lincosamide_streptogramin;macA_train_msa	macA_train_msa	MLS	macA
S11_6_sbin_23_k141_1522105_length_11706_cov_18.6131_2	S11_6_sbin_23	plm_arg ; SARG; SARG_blast	MLS	macrolide	0.950346	NA; NA; macA_train_msa; macA	NA	MLS	macrolide_lincosamide_streptogramin;macA_train_msa	NA	NA	macrolide_lincosamide_streptogramin;macA_train_msa	macA_train_msa	MLS	macA
S11_6_sbin_30_k141_1782811_length_8255_cov_8.9734_3	S11_6_sbin_30	plm_arg ; SARG; SARG_blast	MLS	macrolide	0.998907	NA; NA; macA_train_msa; macA	NA	MLS	macrolide_lincosamide_streptogramin;macA_train_msa	NA	NA	macrolide_lincosamide_streptogramin;macA_train_msa	macA_train_msa	MLS	macA
FR_S4_sbin_6_k141_162187_length_2962_cov_69.0000_2	FR_S4_sbin_6	plm_arg ; SARG_blast	polymyxin	peptide	0.927666	NA; NA; NA; pmrF	NA	NA	NA	NA	NA	NA	NA	polymyxin	pmrF
FR_S4_sbin_6_k141_209512_length_2921_cov_98.0000_2	FR_S4_sbin_6	plm_arg ; ARGfam; SARG_blast	aminoglycoside	aminoglycoside	0.999679	Adenyl_transf; NA; ; ANT(6)	NA	aminoglycoside	Adenyl_transf	Adenyl_transf	NA	NA		aminoglycoside	ANT(6)
FR_S4_sbin_6_k141_194377_length_2851_cov_134.4561_3	FR_S4_sbin_6	plm_arg ; SARG_blast	streptothricin	nucleoside	0.989824	NA; NA; NA; SatA	NA	NA	NA	NA	NA	NA	NA	streptothricin	SatA
FR_S4_sbin_6_k141_132358_length_2546_cov_67.0000_3	FR_S4_sbin_6	plm_arg ; SARG	beta-lactam	beta-lactam	0.910893	NA; NA; PBP_1A_train_msa; NA	NA	beta-lactam	beta_lactam;PBP_1A_train_msa	NA	NA	beta_lactam;PBP_1A_train_msa	PBP_1A_train_msa	NA	NA
FR_S4_sbin_6_k141_23220_length_1528_cov_99.0000_1	FR_S4_sbin_6	plm_arg ; ARGfam; SARG; SARG_blast	bacitracin	peptide	0.987599	BacA; NA; bacA_train_msa; bacA	NA	bacitracin	bacitracin;bacA_train_msa	BacA	NA	bacitracin;bacA_train_msa	bacA_train_msa	bacitracin	bacA
FR_S4_sbin_8_k141_47255_length_5520_cov_275.9360_1	FR_S4_sbin_8	plm_arg ; ARGfam; SARG; SARG_blast	bacitracin	peptide	0.998919	BacA; NA; bacA_train_msa; bacA	NA	bacitracin	bacitracin;bacA_train_msa	BacA	NA	bacitracin;bacA_train_msa	bacA_train_msa	bacitracin	bacA
FR_S4_sbin_8_k141_39594_length_3685_cov_389.9089_1	FR_S4_sbin_8	plm_arg ; ARGfam; resfam	beta-lactam	beta-lactam	0.977308	Beta-lactamase; Beta-lactamase; ; NA	NA	beta-lactam	Beta-lactamase	Beta-lactamase	Beta-lactamase	NA		NA	NA
HM1_cobin_100_k127_8985275_length_3336_cov_13.0000_2	HM1_cobin_100	plm_arg ; ARGfam; resfam; SARG	beta-lactam	beta-lactam	0.996908	Transpeptidase; Transpeptidase; penA_train_msa; NA	NA	beta-lactam	beta_lactam;penA_train_msa	Transpeptidase	Transpeptidase	beta_lactam;penA_train_msa	penA_train_msa	NA	NA
HM1_cobin_100_k127_5764528_length_3054_cov_11.0000_1	HM1_cobin_100	plm_arg ; ARGfam; resfam	beta-lactam	beta-lactam	0.947818	Beta-lactamase; Beta-lactamase; ; NA	NA	beta-lactam	Beta-lactamase	Beta-lactamase	Beta-lactamase	NA		NA	NA
HM1_cobin_100_k127_274205_length_2847_cov_10.0000_2	HM1_cobin_100	plm_arg ; ARGfam; resfam	beta-lactam	beta-lactam	0.906525	Beta-lactamase; Beta-lactamase; ; NA	NA	beta-lactam	Beta-lactamase	Beta-lactamase	Beta-lactamase	NA		NA	NA
HM1_cobin_100_k127_6571575_length_2547_cov_5.0000_2	HM1_cobin_100	plm_arg ; ARGfam; resfam	beta-lactam	beta-lactam	0.828802	Beta-lactamase; Beta-lactamase; ; NA	NA	beta-lactam	Beta-lactamase	Beta-lactamase	Beta-lactamase	NA		NA	NA
HM1_cobin_100_k127_6838140_length_2220_cov_12.0000_1	HM1_cobin_100	plm_arg ; SARG_blast	MLS	pleuromutilin	0.987526	NA; NA; NA; optrA	NA	NA	NA	NA	NA	NA	NA	MLS	optrA
HM1_cobin_100_k127_9960270_length_1758_cov_7.0000_1	HM1_cobin_100	plm_arg ; ARGfam; resfam	multidrug	tetracycline	0.948699	ACR_tran; ACR_tran; ; NA	NA	multidrug	ACR_tran	ACR_tran	ACR_tran	NA		NA	NA
S11_7_sbin_22_k141_1431923_length_6348_cov_76.1484_1	S11_7_sbin_22	plm_arg ; SARG; SARG_blast	MLS	macrolide	0.999913	NA; NA; macA_train_msa; macA	NA	MLS	macrolide_lincosamide_streptogramin;macA_train_msa	NA	NA	macrolide_lincosamide_streptogramin;macA_train_msa	macA_train_msa	MLS	macA
S11_8_sbin_15_k141_1285712_length_10307_cov_10.9567_6	S11_8_sbin_15	plm_arg ; SARG; SARG_blast	MLS	macrolide	0.998478	NA; NA; macA_train_msa; macA	NA	MLS	macrolide_lincosamide_streptogramin;macA_train_msa	NA	NA	macrolide_lincosamide_streptogramin;macA_train_msa	macA_train_msa	MLS	macA
HM1_cobin_100_k127_9566599_length_1660_cov_8.0000_1	HM1_cobin_100	plm_arg ; ARGfam; resfam	beta-lactam	beta-lactam	0.996555	Beta-lactamase; Beta-lactamase; ; NA	NA	beta-lactam	Beta-lactamase	Beta-lactamase	Beta-lactamase	NA		NA	NA
HM1_cobin_100_k127_10305308_length_1424_cov_8.0000_1	HM1_cobin_100	plm_arg ; ARGfam; resfam	multidrug	tetracycline	0.984157	ACR_tran; ACR_tran; ; NA	NA	multidrug	ACR_tran	ACR_tran	ACR_tran	NA		NA	NA
HM1_cobin_100_k127_15718624_length_1250_cov_8.0000_1	HM1_cobin_100	plm_arg ; ARGfam; resfam	beta-lactam	beta-lactam	0.842673	Beta-lactamase; Beta-lactamase; ; NA	NA	beta-lactam	Beta-lactamase	Beta-lactamase	Beta-lactamase	NA		NA	NA
HM1_cobin_101_k127_5798167_length_11449_cov_38.7432_6	HM1_cobin_101	plm_arg ; ARGfam; SARG; SARG_blast	bacitracin	peptide	0.997374	BacA; NA; bacA_train_msa; bacA	NA	bacitracin	bacitracin;bacA_train_msa	BacA	NA	bacitracin;bacA_train_msa	bacA_train_msa	bacitracin	bacA
HM1_cobin_101_k127_3147729_length_7468_cov_81.4724_6	HM1_cobin_101	plm_arg ; ARGfam; resfam; SARG; SARG_blast	multidrug	macrolide	0.999172	MFS_1; MFS_1; tetV_train_msa; mefJ	NA	multidrug	tetracycline;tetV_train_msa	MFS_1	MFS_1	tetracycline;tetV_train_msa	tetV_train_msa	multidrug	mefJ
HM1_cobin_101_k127_6962817_length_6963_cov_65.6226_5	HM1_cobin_101	plm_arg ; ARGfam; resfam	multidrug	sulfone	0.957682	MFS_1; MFS_1; ; NA	NA	multidrug	MFS_1	MFS_1	MFS_1	NA		NA	NA
HM1_cobin_101_k127_6331001_length_6377_cov_160.6794_4	HM1_cobin_101	plm_arg ; ARGfam; resfam	multidrug	macrolide	0.996286	MFS_1; MFS_1; ; NA	NA	multidrug	MFS_1	MFS_1	MFS_1	NA		NA	NA
HM1_cobin_101_k127_5281455_length_5265_cov_21.0000_4	HM1_cobin_101	plm_arg ; ARGfam; resfam	multidrug	sulfone	0.91907	MFS_1; MFS_1; ; NA	NA	multidrug	MFS_1	MFS_1	MFS_1	NA		NA	NA
HM1_cobin_101_k127_13131879_length_4660_cov_63.0777_7	HM1_cobin_101	plm_arg ; ARGfam; resfam	aminoglycoside	aminoglycoside	0.995808	APH; APH; ; NA	NA	aminoglycoside	APH	APH	APH	NA		NA	NA
HM1_cobin_101_k127_16041961_length_4215_cov_67.0000_5	HM1_cobin_101	plm_arg ; SARG_blast	beta-lactam	beta-lactam	0.98974	NA; NA; NA; EAM-1	NA	NA	NA	NA	NA	NA	NA	beta-lactam	EAM-1
S11_mbin_21_k141_1894593_length_13736_cov_16.2513_6	S11_mbin_21	plm_arg ; SARG; SARG_blast	MLS	macrolide	0.996819	NA; NA; macA_train_msa; macA	NA	MLS	macrolide_lincosamide_streptogramin;macA_train_msa	NA	NA	macrolide_lincosamide_streptogramin;macA_train_msa	macA_train_msa	MLS	macA
S11_mbin_64_k141_668532_length_31737_cov_18.0000_24	S11_mbin_64	plm_arg ; SARG; SARG_blast	MLS	macrolide	0.994372	NA; NA; macA_train_msa; macA	NA	MLS	macrolide_lincosamide_streptogramin;macA_train_msa	NA	NA	macrolide_lincosamide_streptogramin;macA_train_msa	macA_train_msa	MLS	macA
HM1_cobin_103_k127_947855_length_8753_cov_90.0000_7	HM1_cobin_103	plm_arg ; ARGfam; resfam	beta-lactam	beta-lactam	0.994626	Transpeptidase; Transpeptidase; ; NA	NA	beta-lactam	Transpeptidase	Transpeptidase	Transpeptidase	NA		NA	NA
HM1_cobin_103_k127_16348911_length_7470_cov_50.0000_5	HM1_cobin_103	plm_arg ; SARG_blast	polymyxin	peptide	0.924877	NA; NA; NA; pmrF	NA	NA	NA	NA	NA	NA	NA	polymyxin	pmrF
HM1_cobin_103_k127_13283129_length_6101_cov_29.0000_2	HM1_cobin_103	plm_arg ; ARGfam; resfam	beta-lactam	beta-lactam	0.938696	Beta-lactamase; Beta-lactamase; ; NA	NA	beta-lactam	Beta-lactamase	Beta-lactamase	Beta-lactamase	NA		NA	NA
SB_cobin_101_k127_11600926_length_1266_cov_7.0000_2	SB_cobin_101	plm_arg ; SARG_blast	MLS	macrolide	0.999319	NA; NA; NA; macA	NA	NA	NA	NA	NA	NA	NA	MLS	macA
HM1_cobin_103_k127_4306522_length_5174_cov_13.0000_7	HM1_cobin_103	plm_arg ; ARGfam; resfam	multidrug	sulfone	0.982549	MFS_1; MFS_1; ; NA	NA	multidrug	MFS_1	MFS_1	MFS_1	NA		NA	NA
HM1_cobin_103_k127_17256748_length_5016_cov_10.6699_2	HM1_cobin_103	plm_arg ; SARG	vancomycin	glycopeptide	0.971318	NA; NA; vanR_train_msa; NA	NA	vancomycin	vancomycin;vanR_train_msa	NA	NA	vancomycin;vanR_train_msa	vanR_train_msa	NA	NA
HM1_cobin_103_k127_6803317_length_4571_cov_115.0000_4	HM1_cobin_103	plm_arg ; ARGfam; resfam	beta-lactam	beta-lactam	0.995973	Beta-lactamase; Beta-lactamase; ; NA	NA	beta-lactam	Beta-lactamase	Beta-lactamase	Beta-lactamase	NA		NA	NA
HM1_cobin_103_k127_11250270_length_3967_cov_165.2188_3	HM1_cobin_103	plm_arg ; ARGfam; resfam; SARG_blast	trimethoprim	diaminopyrimidine	0.997242	DHFR_1; DHFR_1; ; dfrK	NA	trimethoprim	DHFR_1	DHFR_1	DHFR_1	NA		trimethoprim	dfrK
HM1_cobin_103_k127_11250270_length_3967_cov_165.2188_4	HM1_cobin_103	plm_arg ; ARGfam; resfam	beta-lactam	beta-lactam	0.956093	Transpeptidase; Transpeptidase; ; NA	NA	beta-lactam	Transpeptidase	Transpeptidase	Transpeptidase	NA		NA	NA
HM1_cobin_103_k127_13106498_length_3908_cov_8.0217_2	HM1_cobin_103	plm_arg ; ARGfam; resfam	beta-lactam	beta-lactam	0.998816	Beta-lactamase; Beta-lactamase; ; NA	NA	beta-lactam	Beta-lactamase	Beta-lactamase	Beta-lactamase	NA		NA	NA
HM1_cobin_103_k127_375809_length_3820_cov_10.0000_3	HM1_cobin_103	plm_arg ; ARGfam; resfam	beta-lactam	beta-lactam	0.979557	Beta-lactamase; Beta-lactamase; ; NA	NA	beta-lactam	Beta-lactamase	Beta-lactamase	Beta-lactamase	NA		NA	NA
HM1_cobin_103_k127_8175856_length_3683_cov_16.0217_2	HM1_cobin_103	plm_arg ; SARG; ; SARG_blast	vancomycin	glycopeptide	0.983772	NA; NA; vanR_train_msa; vanB	NA	vancomycin	vancomycin;vanR_train_msa	NA	NA	vancomycin;vanR_train_msa	vanR_train_msa	vancomycin	vanB
HM1_cobin_103_k127_15607367_length_3484_cov_14.8070_3	HM1_cobin_103	plm_arg ; ARGfam; resfam	beta-lactam	beta-lactam	0.998857	Beta-lactamase; Beta-lactamase; ; NA	NA	beta-lactam	Beta-lactamase	Beta-lactamase	Beta-lactamase	NA		NA	NA
SB_cobin_125_k127_1224746_length_3929_cov_6.0000_2	SB_cobin_125	plm_arg ; SARG; SARG_blast	MLS	macrolide	0.999347	NA; NA; macA_train_msa; macA	NA	MLS	macrolide_lincosamide_streptogramin;macA_train_msa	NA	NA	macrolide_lincosamide_streptogramin;macA_train_msa	macA_train_msa	MLS	macA
HM1_cobin_103_k127_6507055_length_3059_cov_11.0000_1	HM1_cobin_103	plm_arg ; ARGfam; resfam	chloramphenicol	phenicol	0.997874	CAT; CAT; ; NA	NA	chloramphenicol	CAT	CAT	CAT	NA		NA	NA
HM1_cobin_103_k127_4661752_length_2936_cov_6.0000_1	HM1_cobin_103	plm_arg ; ARGfam; resfam; SARG_blast	multidrug	fluoroquinolone;phenicol	0.999887	ACR_tran; ACR_tran; ; ceoB	NA	multidrug	ACR_tran	ACR_tran	ACR_tran	NA		multidrug	ceoB
HM1_cobin_103_k127_4430432_length_2408_cov_12.0000_3	HM1_cobin_103	plm_arg ; SARG_blast	polymyxin	peptide	0.96703	NA; NA; NA; pmrF	NA	NA	NA	NA	NA	NA	NA	polymyxin	pmrF
HM1_cobin_103_k127_12673493_length_2194_cov_19.1374_1	HM1_cobin_103	plm_arg ; SARG_blast	multidrug	tetracycline	0.995138	NA; NA; NA; OprM	NA	NA	NA	NA	NA	NA	NA	multidrug	OprM
HM1_cobin_103_k127_16728660_length_2115_cov_5.5684_1	HM1_cobin_103	plm_arg ; ARGfam; resfam; SARG_blast	beta-lactam	beta-lactam	0.947117	Beta-lactamase; Beta-lactamase; ; ADC	NA	beta-lactam	Beta-lactamase	Beta-lactamase	Beta-lactamase	NA		beta-lactam	ADC
HM1_cobin_103_k127_4022189_length_1815_cov_10.0231_2	HM1_cobin_103	plm_arg ; ARGfam; resfam	beta-lactam	beta-lactam	0.988462	Beta-lactamase; Beta-lactamase; ; NA	NA	beta-lactam	Beta-lactamase	Beta-lactamase	Beta-lactamase	NA		NA	NA
HM1_cobin_103_k127_4863758_length_1689_cov_7.0000_1	HM1_cobin_103	plm_arg ; ARGfam; resfam	beta-lactam	beta-lactam	0.949435	Beta-lactamase; Beta-lactamase; ; NA	NA	beta-lactam	Beta-lactamase	Beta-lactamase	Beta-lactamase	NA		NA	NA
HM1_cobin_103_k127_2973692_length_1379_cov_11.0000_1	HM1_cobin_103	plm_arg ; ARGfam; resfam	beta-lactam	beta-lactam	0.977448	Beta-lactamase; Beta-lactamase; ; NA	NA	beta-lactam	Beta-lactamase	Beta-lactamase	Beta-lactamase	NA		NA	NA
HM1_cobin_105_k127_4526729_length_42325_cov_86.6092_39	HM1_cobin_105	plm_arg ; ARGfam; resfam; SARG_blast	multidrug	fluoroquinolone	0.867497	MFS_1; MFS_1; ; mdtH	NA	multidrug	MFS_1	MFS_1	MFS_1	NA		multidrug	mdtH
HM1_cobin_105_k127_1569051_length_13320_cov_138.7216_1	HM1_cobin_105	plm_arg ; ARGfam; resfam	beta-lactam	beta-lactam	0.953718	Transpeptidase; Transpeptidase; ; NA	NA	beta-lactam	Transpeptidase	Transpeptidase	Transpeptidase	NA		NA	NA
SB_cobin_179_k127_1119114_length_5601_cov_133.0000_3	SB_cobin_179	plm_arg ; SARG; SARG_blast	MLS	macrolide	0.990805	NA; NA; macA_train_msa; macA	NA	MLS	macrolide_lincosamide_streptogramin;macA_train_msa	NA	NA	macrolide_lincosamide_streptogramin;macA_train_msa	macA_train_msa	MLS	macA
HM1_cobin_105_k127_3326551_length_10971_cov_83.9541_8	HM1_cobin_105	plm_arg ; ARGfam; SARG; SARG_blast	bacitracin	peptide	0.996401	BacA; NA; bacA_train_msa; bacA	NA	bacitracin	bacitracin;bacA_train_msa	BacA	NA	bacitracin;bacA_train_msa	bacA_train_msa	bacitracin	bacA
HM1_cobin_105_k127_7211626_length_10246_cov_29.2306_9	HM1_cobin_105	plm_arg ; ARGfam; resfam	multidrug	tetracycline	0.993541	ACR_tran; ACR_tran; ; NA	NA	multidrug	ACR_tran	ACR_tran	ACR_tran	NA		NA	NA
HM1_cobin_105_k127_12051133_length_5927_cov_405.0000_1	HM1_cobin_105	plm_arg ; ARGfam; resfam; SARG_blast	multidrug	tetracycline	0.99121	ACR_tran; ACR_tran; ; MuxC	NA	multidrug	ACR_tran	ACR_tran	ACR_tran	NA		multidrug	MuxC
HM1_cobin_105_k127_4576509_length_5368_cov_30.9847_4	HM1_cobin_105	plm_arg ; SARG_blast	sulfonamide	sulfonamide	0.991495	NA; NA; NA; sul4	NA	NA	NA	NA	NA	NA	NA	sulfonamide	sul4
QDN_cobin_83_k127_3672522_length_26728_cov_45.1895_23	QDN_cobin_83	plm_arg ; SARG_blast	multidrug	tetracycline	0.999871	NA; NA; NA; MexA	NA	NA	NA	NA	NA	NA	NA	multidrug	MexA
HM1_cobin_105_k127_8136955_length_4715_cov_120.5617_1	HM1_cobin_105	plm_arg ; ARGfam; resfam	multidrug	tetracycline	0.995319	ACR_tran; ACR_tran; ; NA	NA	multidrug	ACR_tran	ACR_tran	ACR_tran	NA		NA	NA
HM1_cobin_105_k127_261424_length_4551_cov_330.7484_5	HM1_cobin_105	plm_arg ; ARGfam; resfam; SARG_blast	aminoglycoside	aminoglycoside	0.94975	Antibiotic_NAT; Antibiotic_NAT; ; AAC(3)-VIIIa	NA	aminoglycoside	Antibiotic_NAT	Antibiotic_NAT	Antibiotic_NAT	NA		aminoglycoside	AAC(3)-VIIIa
HM1_cobin_105_k127_9596642_length_3995_cov_197.0000_1	HM1_cobin_105	plm_arg ; ARGfam; resfam	multidrug	tetracycline	0.987963	ACR_tran; ACR_tran; ; NA	NA	multidrug	ACR_tran	ACR_tran	ACR_tran	NA		NA	NA
SB_cobin_193_k127_8999716_length_24504_cov_41.9470_13	SB_cobin_193	plm_arg ; SARG; SARG_blast	MLS	macrolide	0.985378	NA; NA; macA_train_msa; macA	NA	MLS	macrolide_lincosamide_streptogramin;macA_train_msa	NA	NA	macrolide_lincosamide_streptogramin;macA_train_msa	macA_train_msa	MLS	macA
HM1_cobin_105_k127_10480762_length_3755_cov_12.0030_4	HM1_cobin_105	plm_arg ; SARG_blast	tetracycline	tetracycline	0.989589	NA; NA; NA; otr(A)	NA	NA	NA	NA	NA	NA	NA	tetracycline	otr(A)
SB_cobin_193_k127_9222813_length_5413_cov_14.6848_4	SB_cobin_193	plm_arg ; SARG; SARG_blast	MLS	macrolide	0.999587	NA; NA; macA_train_msa; macA	NA	MLS	macrolide_lincosamide_streptogramin;macA_train_msa	NA	NA	macrolide_lincosamide_streptogramin;macA_train_msa	macA_train_msa	MLS	macA
HM1_cobin_109_k127_16491116_length_5415_cov_7.0000_3	HM1_cobin_109	plm_arg ; SARG_blast	polymyxin	peptide	0.960298	NA; NA; NA; pmrF	NA	NA	NA	NA	NA	NA	NA	polymyxin	pmrF
HM1_cobin_109_k127_14483721_length_4896_cov_8.0000_1	HM1_cobin_109	plm_arg ; ARGfam; resfam	multidrug	tetracycline	0.968869	ACR_tran; ACR_tran; ; NA	NA	multidrug	ACR_tran	ACR_tran	ACR_tran	NA		NA	NA
HM1_cobin_109_k127_2585599_length_4809_cov_7.0000_1	HM1_cobin_109	plm_arg ; ARGfam; resfam	multidrug	tetracycline	0.812995	ACR_tran; ACR_tran; ; NA	NA	multidrug	ACR_tran	ACR_tran	ACR_tran	NA		NA	NA
HM1_cobin_109_k127_10467864_length_3957_cov_22.2504_2	HM1_cobin_109	plm_arg ; SARG_blast	sulfonamide	sulfonamide	0.997799	NA; NA; NA; sul4	NA	NA	NA	NA	NA	NA	NA	sulfonamide	sul4
HM1_cobin_109_k127_1657813_length_3635_cov_7.0000_1	HM1_cobin_109	plm_arg ; ARGfam; resfam	multidrug	tetracycline	0.994257	ACR_tran; ACR_tran; ; NA	NA	multidrug	ACR_tran	ACR_tran	ACR_tran	NA		NA	NA
HM1_cobin_109_k127_2823742_length_3360_cov_15.0000_2	HM1_cobin_109	plm_arg ; ARGfam; resfam	multidrug	tetracycline	0.982689	ACR_tran; ACR_tran; ; NA	NA	multidrug	ACR_tran	ACR_tran	ACR_tran	NA		NA	NA
HM1_cobin_109_k127_5639152_length_2407_cov_10.0000_1	HM1_cobin_109	plm_arg ; ARGfam; resfam	beta-lactam	beta-lactam	0.913177	Transpeptidase; Transpeptidase; ; NA	NA	beta-lactam	Transpeptidase	Transpeptidase	Transpeptidase	NA		NA	NA
HM1_cobin_109_k127_9724916_length_1756_cov_11.0000_1	HM1_cobin_109	plm_arg ; ARGfam; resfam	multidrug	tetracycline	0.893438	ACR_tran; ACR_tran; ; NA	NA	multidrug	ACR_tran	ACR_tran	ACR_tran	NA		NA	NA
HM1_cobin_109_k127_6362680_length_1544_cov_10.0000_1	HM1_cobin_109	plm_arg ; ARGfam; resfam	multidrug	tetracycline	0.990545	ACR_tran; ACR_tran; ; NA	NA	multidrug	ACR_tran	ACR_tran	ACR_tran	NA		NA	NA
HM1_cobin_10_k127_6071942_length_13548_cov_47.4374_6	HM1_cobin_10	plm_arg ; ARGfam; resfam; SARG; SARG_blast	MLS	lincosamide;macrolide;streptogramin	0.882548	ABC_tran; ABC_tran; macB_train_msa; vga(A)	NA	multidrug	macrolide_lincosamide_streptogramin;macB_train_msa	ABC_tran	ABC_tran	macrolide_lincosamide_streptogramin;macB_train_msa	macB_train_msa	MLS	vga(A)
HM1_cobin_10_k127_2575541_length_12284_cov_175.0000_3	HM1_cobin_10	plm_arg ; ARGfam; resfam	multidrug	tetracycline	0.994845	ACR_tran; ACR_tran; ; NA	NA	multidrug	ACR_tran	ACR_tran	ACR_tran	NA		NA	NA
HM1_cobin_10_k127_2575541_length_12284_cov_175.0000_6	HM1_cobin_10	plm_arg ; ARGfam; resfam; SARG; SARG_blast	multidrug	fluoroquinolone	0.960243	MATE_efflux; MATE_efflux; mdtK_train_msa; PmpM	NA	multidrug	multidrug;mdtK_train_msa	MATE_efflux	MATE_efflux	multidrug;mdtK_train_msa	mdtK_train_msa	multidrug	PmpM
HM1_cobin_10_k127_11873274_length_8093_cov_16.0000_4	HM1_cobin_10	plm_arg ; ARGfam; resfam; SARG	beta-lactam	beta-lactam	0.933704	Transpeptidase; Transpeptidase; PBP_2X_train_msa; NA	NA	beta-lactam	beta_lactam;PBP_2X_train_msa	Transpeptidase	Transpeptidase	beta_lactam;PBP_2X_train_msa	PBP_2X_train_msa	NA	NA
HM1_cobin_10_k127_6750153_length_7438_cov_183.8337_1	HM1_cobin_10	plm_arg ; ARGfam; resfam; SARG	beta-lactam	beta-lactam	0.9833	Transpeptidase; Transpeptidase; penA_train_msa; NA	NA	beta-lactam	beta_lactam;penA_train_msa	Transpeptidase	Transpeptidase	beta_lactam;penA_train_msa	penA_train_msa	NA	NA
HM1_cobin_10_k127_5112759_length_6437_cov_102.7591_1	HM1_cobin_10	plm_arg ; ARGfam; resfam	multidrug	tetracycline	0.975161	ACR_tran; ACR_tran; ; NA	NA	multidrug	ACR_tran	ACR_tran	ACR_tran	NA		NA	NA
HM1_cobin_10_k127_7316612_length_5272_cov_15.0000_1	HM1_cobin_10	plm_arg ; ARGfam; resfam	multidrug	sulfone	0.991904	MFS_1; MFS_1; ; NA	NA	multidrug	MFS_1	MFS_1	MFS_1	NA		NA	NA
HM1_cobin_10_k127_12390882_length_5203_cov_15.0000_3	HM1_cobin_10	plm_arg ; ARGfam; resfam; SARG	beta-lactam	beta-lactam	0.893847	Transpeptidase; Transpeptidase; PBP_1A_train_msa; NA	NA	beta-lactam	beta_lactam;PBP_1A_train_msa	Transpeptidase	Transpeptidase	beta_lactam;PBP_1A_train_msa	PBP_1A_train_msa	NA	NA
HM1_cobin_10_k127_923909_length_4612_cov_289.0000_4	HM1_cobin_10	plm_arg ; SARG_blast	multidrug	tetracycline	0.998185	NA; NA; NA; OprN	NA	NA	NA	NA	NA	NA	NA	multidrug	OprN
SB_cobin_29_k127_9744987_length_1214_cov_13.0000_1	SB_cobin_29	plm_arg ; SARG; SARG_blast	MLS	macrolide	0.998699	NA; NA; macA_train_msa; macA	NA	MLS	macrolide_lincosamide_streptogramin;macA_train_msa	NA	NA	macrolide_lincosamide_streptogramin;macA_train_msa	macA_train_msa	MLS	macA
HM1_cobin_10_k127_475699_length_3522_cov_20.4542_3	HM1_cobin_10	plm_arg ; SARG_blast	multidrug	tetracycline	0.997355	NA; NA; NA; OprM	NA	NA	NA	NA	NA	NA	NA	multidrug	OprM
HM1_cobin_10_k127_6265459_length_3456_cov_12.3851_1	HM1_cobin_10	plm_arg ; ARGfam; resfam	multidrug	tetracycline	0.97724	ACR_tran; ACR_tran; ; NA	NA	multidrug	ACR_tran	ACR_tran	ACR_tran	NA		NA	NA
HM1_cobin_10_k127_1892590_length_3119_cov_18.7924_1	HM1_cobin_10	plm_arg ; SARG_blast	pleuromutilin_tiamulin	pleuromutilin	0.923933	NA; NA; NA; TaeA	NA	NA	NA	NA	NA	NA	NA	pleuromutilin_tiamulin	TaeA
HM1_cobin_116_k127_6086666_length_38847_cov_38.3988_21	HM1_cobin_116	plm_arg ; ARGfam; resfam	multidrug	tetracycline	0.92684	ACR_tran; ACR_tran; ; NA	NA	multidrug	ACR_tran	ACR_tran	ACR_tran	NA		NA	NA
HM1_cobin_116_k127_2568513_length_35503_cov_21.1249_5	HM1_cobin_116	plm_arg ; ARGfam; resfam	multidrug	tetracycline	0.98726	ACR_tran; ACR_tran; ; NA	NA	multidrug	ACR_tran	ACR_tran	ACR_tran	NA		NA	NA
HM1_cobin_116_k127_7433240_length_25389_cov_20.2561_14	HM1_cobin_116	plm_arg ; SARG_blast	multidrug	fluoroquinolone;tetracycline	0.999415	NA; NA; NA; MexE	NA	NA	NA	NA	NA	NA	NA	multidrug	MexE
HM1_cobin_116_k127_6100874_length_15879_cov_22.9918_8	HM1_cobin_116	plm_arg ; ARGfam; resfam	multidrug	tetracycline	0.997848	ACR_tran; ACR_tran; ; NA	NA	multidrug	ACR_tran	ACR_tran	ACR_tran	NA		NA	NA
HM1_cobin_116_k127_398887_length_14151_cov_23.6820_11	HM1_cobin_116	plm_arg ; ARGfam; SARG; SARG_blast	bacitracin	peptide	0.999593	BacA; NA; bacA_train_msa; bacA	NA	bacitracin	bacitracin;bacA_train_msa	BacA	NA	bacitracin;bacA_train_msa	bacA_train_msa	bacitracin	bacA
SB_cobin_44_k127_6761881_length_6124_cov_34.8009_4	SB_cobin_44	plm_arg ; SARG; SARG_blast	MLS	macrolide	0.999585	NA; NA; macA_train_msa; macA	NA	MLS	macrolide_lincosamide_streptogramin;macA_train_msa	NA	NA	macrolide_lincosamide_streptogramin;macA_train_msa	macA_train_msa	MLS	macA
HM1_cobin_116_k127_2004735_length_11717_cov_29.5279_7	HM1_cobin_116	plm_arg ; ARGfam; resfam	multidrug	tetracycline	0.997188	ACR_tran; ACR_tran; ; NA	NA	multidrug	ACR_tran	ACR_tran	ACR_tran	NA		NA	NA
HM1_cobin_116_k127_3241855_length_10842_cov_23.6504_5	HM1_cobin_116	plm_arg ; SARG_blast	bacitracin	peptide	0.917883	NA; NA; NA; bcrA	NA	NA	NA	NA	NA	NA	NA	bacitracin	bcrA
HM1_cobin_116_k127_7808190_length_9799_cov_52.0969_6	HM1_cobin_116	plm_arg ; ARGfam; resfam	multidrug	tetracycline	0.862875	ACR_tran; ACR_tran; ; NA	NA	multidrug	ACR_tran	ACR_tran	ACR_tran	NA		NA	NA
SB_cobin_65_k127_1382895_length_22833_cov_199.1924_5	SB_cobin_65	plm_arg ; SARG; SARG_blast	MLS	macrolide	0.997826	NA; NA; macA_train_msa; macA	NA	MLS	macrolide_lincosamide_streptogramin;macA_train_msa	NA	NA	macrolide_lincosamide_streptogramin;macA_train_msa	macA_train_msa	MLS	macA
HM1_cobin_116_k127_1030342_length_6769_cov_23.2189_2	HM1_cobin_116	plm_arg ; ARGfam; resfam; SARG	multidrug	tetracycline	0.95676	MATE_efflux; MATE_efflux; mdtK_train_msa; NA	NA	multidrug	multidrug;mdtK_train_msa	MATE_efflux	MATE_efflux	multidrug;mdtK_train_msa	mdtK_train_msa	NA	NA
HM1_cobin_116_k127_2012597_length_6056_cov_21.4098_3	HM1_cobin_116	plm_arg ; SARG_blast	multidrug	macrolide;tetracycline	0.996751	NA; NA; NA; mexJ	NA	NA	NA	NA	NA	NA	NA	multidrug	mexJ
HM1_cobin_116_k127_2012597_length_6056_cov_21.4098_4	HM1_cobin_116	plm_arg ; ARGfam; resfam; SARG_blast	multidrug	tetracycline	0.958529	ACR_tran; ACR_tran; ; mexK	NA	multidrug	ACR_tran	ACR_tran	ACR_tran	NA		multidrug	mexK
HM1_cobin_116_k127_7699429_length_5803_cov_23.2334_2	HM1_cobin_116	plm_arg ; SARG_blast	pleuromutilin_tiamulin	lincosamide	0.906739	NA; NA; NA; TaeA	NA	NA	NA	NA	NA	NA	NA	pleuromutilin_tiamulin	TaeA
SB_S2_sbin_18_k141_511287_length_2839_cov_6.9511_2	SB_S2_sbin_18	plm_arg ; SARG_blast	MLS	macrolide	0.869687	NA; NA; NA; macA	NA	NA	NA	NA	NA	NA	NA	MLS	macA
HM1_cobin_116_k127_7768044_length_5091_cov_31.0207_1	HM1_cobin_116	plm_arg ; ARGfam; resfam	multidrug	tetracycline	0.94061	ACR_tran; ACR_tran; ; NA	NA	multidrug	ACR_tran	ACR_tran	ACR_tran	NA		NA	NA
HM1_cobin_117_k127_4475206_length_16188_cov_134.4298_16	HM1_cobin_117	plm_arg ; ARGfam; resfam	multidrug	tetracycline	0.970289	MFS_1; MFS_1; ; NA	NA	multidrug	MFS_1	MFS_1	MFS_1	NA		NA	NA
HM1_cobin_117_k127_1808058_length_11898_cov_228.4470_8	HM1_cobin_117	plm_arg ; ARGfam; resfam; SARG	beta-lactam	beta-lactam	0.979312	Transpeptidase; Transpeptidase; PBP_1A_train_msa; NA	NA	beta-lactam	beta_lactam;PBP_1A_train_msa	Transpeptidase	Transpeptidase	beta_lactam;PBP_1A_train_msa	PBP_1A_train_msa	NA	NA
HM1_cobin_117_k127_1261918_length_11662_cov_69.0000_1	HM1_cobin_117	plm_arg ; SARG_blast	pleuromutilin_tiamulin	macrolide	0.938044	NA; NA; NA; TaeA	NA	NA	NA	NA	NA	NA	NA	pleuromutilin_tiamulin	TaeA
HM1_cobin_117_k127_1888851_length_11505_cov_103.8077_4	HM1_cobin_117	plm_arg ; SARG_blast	multidrug	beta-lactam	0.999503	NA; NA; NA; OprM	NA	NA	NA	NA	NA	NA	NA	multidrug	OprM
HM1_cobin_117_k127_1475658_length_10883_cov_40.5879_7	HM1_cobin_117	plm_arg ; ARGfam; resfam; SARG	beta-lactam	beta-lactam	0.947719	Transpeptidase; Transpeptidase; penA_train_msa; NA	NA	beta-lactam	beta_lactam;penA_train_msa	Transpeptidase	Transpeptidase	beta_lactam;penA_train_msa	penA_train_msa	NA	NA
HM1_cobin_117_k127_1475658_length_10883_cov_40.5879_11	HM1_cobin_117	plm_arg ; SARG_blast	vancomycin	beta-lactam	0.950481	NA; NA; NA; vanYD	NA	NA	NA	NA	NA	NA	NA	vancomycin	vanYD
HM1_cobin_117_k127_17245702_length_10641_cov_14.0086_7	HM1_cobin_117	plm_arg ; SARG_blast	sulfonamide	sulfonamide	0.998337	NA; NA; NA; sul4	NA	NA	NA	NA	NA	NA	NA	sulfonamide	sul4
HM1_cobin_117_k127_12758397_length_9540_cov_83.7773_1	HM1_cobin_117	plm_arg ; ARGfam; resfam	multidrug	tetracycline	0.843972	ACR_tran; ACR_tran; ; NA	NA	multidrug	ACR_tran	ACR_tran	ACR_tran	NA		NA	NA
HM1_cobin_117_k127_1656735_length_8388_cov_20.7246_5	HM1_cobin_117	plm_arg ; SARG_blast	sulfonamide	sulfonamide	0.99142	NA; NA; NA; sul4	NA	NA	NA	NA	NA	NA	NA	sulfonamide	sul4
HM1_cobin_117_k127_4081122_length_8347_cov_77.3391_7	HM1_cobin_117	plm_arg ; ARGfam; resfam; SARG	beta-lactam	beta-lactam	0.967227	Transpeptidase; Transpeptidase; penA_train_msa; NA	NA	beta-lactam	beta_lactam;penA_train_msa	Transpeptidase	Transpeptidase	beta_lactam;penA_train_msa	penA_train_msa	NA	NA
HM1_cobin_117_k127_6208172_length_7886_cov_64.6500_1	HM1_cobin_117	plm_arg ; ARGfam; resfam; SARG; SARG_blast	multidrug	tetracycline	0.933682	MATE_efflux; MATE_efflux; mdtK_train_msa; mdtK	NA	multidrug	multidrug;mdtK_train_msa	MATE_efflux	MATE_efflux	multidrug;mdtK_train_msa	mdtK_train_msa	multidrug	mdtK
SB_S2_sbin_40_k141_1574046_length_26784_cov_9.1592_15	SB_S2_sbin_40	plm_arg ; SARG_blast	MLS	macrolide	0.998076	NA; NA; NA; macA	NA	NA	NA	NA	NA	NA	NA	MLS	macA
HM1_cobin_117_k127_11896256_length_7256_cov_20.8033_1	HM1_cobin_117	plm_arg ; ARGfam; resfam; SARG; SARG_blast	multidrug	tetracycline	0.997414	ACR_tran; ACR_tran; mexW_train_msa; mexW	NA	multidrug	multidrug;mexW_train_msa	ACR_tran	ACR_tran	multidrug;mexW_train_msa	mexW_train_msa	multidrug	mexW
HM1_cobin_117_k127_11896256_length_7256_cov_20.8033_2	HM1_cobin_117	plm_arg ; SARG; ; SARG_blast	multidrug	fluoroquinolone;sulfone	0.999077	NA; NA; mexH_train_msa; mexV	NA	multidrug	multidrug;mexH_train_msa	NA	NA	multidrug;mexH_train_msa	mexH_train_msa	multidrug	mexV
HM1_cobin_117_k127_11896256_length_7256_cov_20.8033_4	HM1_cobin_117	plm_arg ; ARGfam; resfam	multidrug	tetracycline	0.984929	ACR_tran; ACR_tran; ; NA	NA	multidrug	ACR_tran	ACR_tran	ACR_tran	NA		NA	NA
HM1_cobin_117_k127_6450860_length_5791_cov_30.0000_3	HM1_cobin_117	plm_arg ; ARGfam; resfam	multidrug	tetracycline	0.988555	ACR_tran; ACR_tran; ; NA	NA	multidrug	ACR_tran	ACR_tran	ACR_tran	NA		NA	NA
HM1_cobin_117_k127_13978579_length_5263_cov_21.7588_3	HM1_cobin_117	plm_arg ; ARGfam; resfam; SARG_blast	multidrug	diaminopyrimidine;fluoroquinolone;phenicol	0.9999	ACR_tran; ACR_tran; ; MexF	NA	multidrug	ACR_tran	ACR_tran	ACR_tran	NA		multidrug	MexF
HM1_cobin_117_k127_6397851_length_4271_cov_61.7375_2	HM1_cobin_117	plm_arg ; ARGfam; resfam	multidrug	tetracycline	0.966715	ACR_tran; ACR_tran; ; NA	NA	multidrug	ACR_tran	ACR_tran	ACR_tran	NA		NA	NA
HM1_cobin_117_k127_2026810_length_4068_cov_120.4735_2	HM1_cobin_117	plm_arg ; SARG_blast	multidrug	tetracycline	0.999004	NA; NA; NA; OprN	NA	NA	NA	NA	NA	NA	NA	multidrug	OprN
HM1_cobin_117_k127_2668051_length_3899_cov_36.3627_2	HM1_cobin_117	plm_arg ; ARGfam; resfam; SARG_blast	trimethoprim	diaminopyrimidine	0.986168	DHFR_1; DHFR_1; ; dfrA3	NA	trimethoprim	DHFR_1	DHFR_1	DHFR_1	NA		trimethoprim	dfrA3
HM1_cobin_117_k127_3621626_length_3286_cov_14.0000_3	HM1_cobin_117	plm_arg ; SARG	multidrug	aminoglycoside;beta-lactam	0.975149	NA; NA; ompR_train_msa; NA	NA	multidrug	multidrug;ompR_train_msa	NA	NA	multidrug;ompR_train_msa	ompR_train_msa	NA	NA
HM1_cobin_117_k127_3619219_length_2710_cov_9.0000_2	HM1_cobin_117	plm_arg ; SARG_blast	multidrug	aminocoumarin;disinfecting agents and antiseptics;fluoroquinolone;phenicol;sulfone	0.992266	NA; NA; NA; tolC	NA	NA	NA	NA	NA	NA	NA	multidrug	tolC
HM1_cobin_119_k127_11105953_length_15372_cov_118.2065_8	HM1_cobin_119	plm_arg ; ARGfam; resfam; SARG	beta-lactam	beta-lactam	0.909219	Transpeptidase; Transpeptidase; PBP_1A_train_msa; NA	NA	beta-lactam	beta_lactam;PBP_1A_train_msa	Transpeptidase	Transpeptidase	beta_lactam;PBP_1A_train_msa	PBP_1A_train_msa	NA	NA
HM1_cobin_119_k127_12896438_length_11741_cov_22.6397_1	HM1_cobin_119	plm_arg ; SARG	MLS	macrolide	0.999838	NA; NA; macA_train_msa; NA	NA	MLS	macrolide_lincosamide_streptogramin;macA_train_msa	NA	NA	macrolide_lincosamide_streptogramin;macA_train_msa	macA_train_msa	NA	NA
SB_S2_sbin_48_k141_284080_length_4469_cov_66.1377_3	SB_S2_sbin_48	plm_arg ; SARG; SARG_blast	MLS	macrolide	0.942169	NA; NA; macA_train_msa; macA	NA	MLS	macrolide_lincosamide_streptogramin;macA_train_msa	NA	NA	macrolide_lincosamide_streptogramin;macA_train_msa	macA_train_msa	MLS	macA
HM1_cobin_119_k127_4104355_length_9552_cov_13.0084_3	HM1_cobin_119	plm_arg ; ARGfam; SARG; SARG_blast	bacitracin	peptide	0.998953	BacA; NA; bacA_train_msa; bacA	NA	bacitracin	bacitracin;bacA_train_msa	BacA	NA	bacitracin;bacA_train_msa	bacA_train_msa	bacitracin	bacA
SB_S2_sbin_6_k141_1850287_length_16957_cov_8.0000_9	SB_S2_sbin_6	plm_arg ; SARG; SARG_blast	MLS	macrolide	0.999754	NA; NA; macA_train_msa; macA	NA	MLS	macrolide_lincosamide_streptogramin;macA_train_msa	NA	NA	macrolide_lincosamide_streptogramin;macA_train_msa	macA_train_msa	MLS	macA
HM1_cobin_119_k127_2510925_length_9409_cov_98.0000_10	HM1_cobin_119	plm_arg ; SARG	MLS	macrolide	0.999641	NA; NA; macA_train_msa; NA	NA	MLS	macrolide_lincosamide_streptogramin;macA_train_msa	NA	NA	macrolide_lincosamide_streptogramin;macA_train_msa	macA_train_msa	NA	NA
HM1_cobin_119_k127_11279596_length_9362_cov_18.0000_2	HM1_cobin_119	plm_arg ; ARGfam; resfam; SARG	beta-lactam	beta-lactam	0.997878	Transpeptidase; Transpeptidase; penA_train_msa; NA	NA	beta-lactam	beta_lactam;penA_train_msa	Transpeptidase	Transpeptidase	beta_lactam;penA_train_msa	penA_train_msa	NA	NA
HM1_cobin_119_k127_9989848_length_7739_cov_14.1009_1	HM1_cobin_119	plm_arg ; SARG_blast	tetracycline	sulfone	0.987389	NA; NA; NA; tetA(P)	NA	NA	NA	NA	NA	NA	NA	tetracycline	tetA(P)
HM1_cobin_119_k127_16266142_length_7182_cov_226.0000_6	HM1_cobin_119	plm_arg ; ARGfam; resfam	multidrug	tetracycline	0.996159	ACR_tran; ACR_tran; ; NA	NA	multidrug	ACR_tran	ACR_tran	ACR_tran	NA		NA	NA
HM1_cobin_119_k127_3471292_length_6669_cov_14.0368_3	HM1_cobin_119	plm_arg ; ARGfam; resfam	multidrug	tetracycline	0.813749	ACR_tran; ACR_tran; ; NA	NA	multidrug	ACR_tran	ACR_tran	ACR_tran	NA		NA	NA
HM1_cobin_119_k127_15523766_length_4972_cov_14.0000_1	HM1_cobin_119	plm_arg ; SARG_blast	sulfonamide	sulfonamide	0.997886	NA; NA; NA; sul4	NA	NA	NA	NA	NA	NA	NA	sulfonamide	sul4
HM1_cobin_119_k127_3672714_length_4129_cov_16.8408_2	HM1_cobin_119	plm_arg ; ARGfam; resfam	multidrug	tetracycline	0.979974	ACR_tran; ACR_tran; ; NA	NA	multidrug	ACR_tran	ACR_tran	ACR_tran	NA		NA	NA
HM1_cobin_119_k127_4550375_length_3974_cov_212.0000_3	HM1_cobin_119	plm_arg ; ARGfam; resfam; SARG	beta-lactam	beta-lactam	0.893163	Transpeptidase; Transpeptidase; penA_train_msa; NA	NA	beta-lactam	beta_lactam;penA_train_msa	Transpeptidase	Transpeptidase	beta_lactam;penA_train_msa	penA_train_msa	NA	NA
HM1_cobin_11_k127_11604447_length_18043_cov_6.5671_18	HM1_cobin_11	plm_arg ; ARGfam; SARG; SARG_blast	bacitracin	peptide	0.998735	BacA; NA; bacA_train_msa; bacA	NA	bacitracin	bacitracin;bacA_train_msa	BacA	NA	bacitracin;bacA_train_msa	bacA_train_msa	bacitracin	bacA
HM1_cobin_11_k127_7986027_length_10640_cov_8.0129_8	HM1_cobin_11	plm_arg ; ARGfam; resfam; SARG_blast	multidrug	tetracycline	0.974997	ACR_tran; ACR_tran; ; mexK	NA	multidrug	ACR_tran	ACR_tran	ACR_tran	NA		multidrug	mexK
HM1_cobin_11_k127_11639856_length_7782_cov_7.0000_3	HM1_cobin_11	plm_arg ; SARG_blast	polymyxin	peptide	0.954737	NA; NA; NA; pmrF	NA	NA	NA	NA	NA	NA	NA	polymyxin	pmrF
HM1_cobin_11_k127_11639856_length_7782_cov_7.0000_4	HM1_cobin_11	plm_arg ; SARG; ; SARG_blast	polymyxin	peptide	0.995905	NA; NA; arnA_train_msa; arnA	NA	polymyxin	polymyxin;arnA_train_msa	NA	NA	polymyxin;arnA_train_msa	arnA_train_msa	polymyxin	arnA
HM1_cobin_11_k127_4252164_length_7576_cov_10.2517_2	HM1_cobin_11	plm_arg ; SARG_blast	sulfonamide	sulfonamide	0.998138	NA; NA; NA; sul4	NA	NA	NA	NA	NA	NA	NA	sulfonamide	sul4
SB_S3_sbin_2_k141_447868_length_14601_cov_15.9253_1	SB_S3_sbin_2	plm_arg ; SARG; SARG_blast	MLS	macrolide	0.997267	NA; NA; macA_train_msa; macA	NA	MLS	macrolide_lincosamide_streptogramin;macA_train_msa	NA	NA	macrolide_lincosamide_streptogramin;macA_train_msa	macA_train_msa	MLS	macA
HM1_cobin_11_k127_10979994_length_5711_cov_7.0000_2	HM1_cobin_11	plm_arg ; ARGfam; resfam; SARG	beta-lactam	beta-lactam	0.995852	Transpeptidase; Transpeptidase; penA_train_msa; NA	NA	beta-lactam	beta_lactam;penA_train_msa	Transpeptidase	Transpeptidase	beta_lactam;penA_train_msa	penA_train_msa	NA	NA
HM1_cobin_11_k127_12830701_length_4847_cov_7.0000_3	HM1_cobin_11	plm_arg ; SARG_blast	multidrug	tetracycline	0.998285	NA; NA; NA; OprM	NA	NA	NA	NA	NA	NA	NA	multidrug	OprM
HM1_cobin_11_k127_14331151_length_2996_cov_7.0000_2	HM1_cobin_11	plm_arg ; ARGfam; resfam; SARG	beta-lactam	beta-lactam	0.994623	Transpeptidase; Transpeptidase; PBP_2X_train_msa; NA	NA	beta-lactam	beta_lactam;PBP_2X_train_msa	Transpeptidase	Transpeptidase	beta_lactam;PBP_2X_train_msa	PBP_2X_train_msa	NA	NA
HM1_cobin_11_k127_11521982_length_2961_cov_7.0159_2	HM1_cobin_11	plm_arg ; SARG_blast	pleuromutilin_tiamulin	lincosamide	0.857987	NA; NA; NA; TaeA	NA	NA	NA	NA	NA	NA	NA	pleuromutilin_tiamulin	TaeA
HM1_cobin_11_k127_15016871_length_2743_cov_8.0742_1	HM1_cobin_11	plm_arg ; ARGfam; resfam; SARG_blast	trimethoprim	diaminopyrimidine	0.999103	DHFR_1; DHFR_1; ; dfrE	NA	trimethoprim	DHFR_1	DHFR_1	DHFR_1	NA		trimethoprim	dfrE
HM1_cobin_121_k127_3021271_length_97161_cov_13.5920_60	HM1_cobin_121	plm_arg ; ARGfam; resfam	multidrug	tetracycline	0.996995	ACR_tran; ACR_tran; ; NA	NA	multidrug	ACR_tran	ACR_tran	ACR_tran	NA		NA	NA
HM1_cobin_121_k127_9201466_length_79567_cov_18.5321_54	HM1_cobin_121	plm_arg ; ARGfam; resfam; SARG_blast	trimethoprim	diaminopyrimidine	0.993081	DHFR_1; DHFR_1; ; dfrA3	NA	trimethoprim	DHFR_1	DHFR_1	DHFR_1	NA		trimethoprim	dfrA3
HM1_cobin_121_k127_9179911_length_70256_cov_11.7713_60	HM1_cobin_121	plm_arg ; ARGfam; resfam	aminoglycoside	aminoglycoside	0.983363	APH; APH; ; NA	NA	aminoglycoside	APH	APH	APH	NA		NA	NA
HM1_cobin_121_k127_10759644_length_54338_cov_11.0028_46	HM1_cobin_121	plm_arg ; ARGfam; resfam	multidrug	tetracycline	0.824098	ACR_tran; ACR_tran; ; NA	NA	multidrug	ACR_tran	ACR_tran	ACR_tran	NA		NA	NA
HM1_cobin_121_k127_5979427_length_45480_cov_12.9985_44	HM1_cobin_121	plm_arg ; SARG_blast	sulfonamide	sulfonamide	0.996705	NA; NA; NA; sul4	NA	NA	NA	NA	NA	NA	NA	sulfonamide	sul4
HM1_cobin_121_k127_9928443_length_43725_cov_11.0042_5	HM1_cobin_121	plm_arg ; ARGfam; resfam	multidrug	tetracycline	0.868463	ACR_tran; ACR_tran; ; NA	NA	multidrug	ACR_tran	ACR_tran	ACR_tran	NA		NA	NA
HM1_cobin_121_k127_16935756_length_43445_cov_11.0074_39	HM1_cobin_121	plm_arg ; SARG_blast	polymyxin	peptide	0.951204	NA; NA; NA; pmrF	NA	NA	NA	NA	NA	NA	NA	polymyxin	pmrF
HM1_cobin_121_k127_6141329_length_35285_cov_46.9869_27	HM1_cobin_121	plm_arg ; ARGfam; resfam; SARG	multidrug	tetracycline	0.97613	MATE_efflux; MATE_efflux; mdtK_train_msa; NA	NA	multidrug	multidrug;mdtK_train_msa	MATE_efflux	MATE_efflux	multidrug;mdtK_train_msa	mdtK_train_msa	NA	NA
HM1_cobin_121_k127_6456737_length_17561_cov_12.0095_5	HM1_cobin_121	plm_arg ; ARGfam; resfam; SARG	beta-lactam	beta-lactam	0.992876	Transpeptidase; Transpeptidase; penA_train_msa; NA	NA	beta-lactam	beta_lactam;penA_train_msa	Transpeptidase	Transpeptidase	beta_lactam;penA_train_msa	penA_train_msa	NA	NA
HM1_cobin_121_k127_16843189_length_13952_cov_11.0138_1	HM1_cobin_121	plm_arg ; ARGfam; SARG; SARG_blast	bacitracin	peptide	0.99982	BacA; NA; bacA_train_msa; bacA	NA	bacitracin	bacitracin;bacA_train_msa	BacA	NA	bacitracin;bacA_train_msa	bacA_train_msa	bacitracin	bacA
SB_S3_sbin_9_k141_25995_length_16753_cov_118.0323_1	SB_S3_sbin_9	plm_arg ; SARG_blast	MLS	macrolide	0.98726	NA; NA; NA; macA	NA	NA	NA	NA	NA	NA	NA	MLS	macA
SB_S5_sbin_3_k141_152995_length_4345_cov_7.0000_4	SB_S5_sbin_3	plm_arg ; SARG; SARG_blast	MLS	macrolide	0.962939	NA; NA; macA_train_msa; macA	NA	MLS	macrolide_lincosamide_streptogramin;macA_train_msa	NA	NA	macrolide_lincosamide_streptogramin;macA_train_msa	macA_train_msa	MLS	macA
SB_S5_sbin_49_k141_498646_length_36344_cov_27.1178_28	SB_S5_sbin_49	plm_arg ; SARG; SARG_blast	MLS	macrolide	0.997961	NA; NA; macA_train_msa; macA	NA	MLS	macrolide_lincosamide_streptogramin;macA_train_msa	NA	NA	macrolide_lincosamide_streptogramin;macA_train_msa	macA_train_msa	MLS	macA
SB_S6_sbin_3_k141_1321784_length_17948_cov_96.0194_13	SB_S6_sbin_3	plm_arg ; SARG; SARG_blast	MLS	macrolide	0.996834	NA; NA; macA_train_msa; macA	NA	MLS	macrolide_lincosamide_streptogramin;macA_train_msa	NA	NA	macrolide_lincosamide_streptogramin;macA_train_msa	macA_train_msa	MLS	macA
SB_S6_sbin_8_k141_571687_length_6265_cov_9.5973_2	SB_S6_sbin_8	plm_arg ; SARG; SARG_blast	MLS	macrolide	0.99977	NA; NA; macA_train_msa; macA	NA	MLS	macrolide_lincosamide_streptogramin;macA_train_msa	NA	NA	macrolide_lincosamide_streptogramin;macA_train_msa	macA_train_msa	MLS	macA
HM1_cobin_122_k127_10416457_length_10917_cov_8.0000_4	HM1_cobin_122	plm_arg ; SARG_blast	sulfonamide	sulfonamide	0.997353	NA; NA; NA; sul4	NA	NA	NA	NA	NA	NA	NA	sulfonamide	sul4
HM1_cobin_122_k127_15457163_length_5836_cov_8.0000_3	HM1_cobin_122	plm_arg ; ARGfam; resfam; SARG	beta-lactam	beta-lactam	0.998944	Transpeptidase; Transpeptidase; penA_train_msa; NA	NA	beta-lactam	beta_lactam;penA_train_msa	Transpeptidase	Transpeptidase	beta_lactam;penA_train_msa	penA_train_msa	NA	NA
HM1_cobin_122_k127_5866826_length_5640_cov_8.0000_1	HM1_cobin_122	plm_arg ; SARG_blast	vancomycin	glycopeptide	0.910712	NA; NA; NA; vanB	NA	NA	NA	NA	NA	NA	NA	vancomycin	vanB
HM1_cobin_122_k127_12479422_length_5439_cov_6.0000_1	HM1_cobin_122	plm_arg ; ARGfam; resfam	multidrug	tetracycline	0.981599	ACR_tran; ACR_tran; ; NA	NA	multidrug	ACR_tran	ACR_tran	ACR_tran	NA		NA	NA
HM1_cobin_122_k127_10702005_length_4286_cov_6.0000_2	HM1_cobin_122	plm_arg ; ARGfam; resfam	beta-lactam	beta-lactam	0.891029	Beta-lactamase; Beta-lactamase; ; NA	NA	beta-lactam	Beta-lactamase	Beta-lactamase	Beta-lactamase	NA		NA	NA
SB_S7_sbin_15_k141_622646_length_4823_cov_7.0000_3	SB_S7_sbin_15	plm_arg ; SARG; SARG_blast	MLS	macrolide	0.990064	NA; NA; macA_train_msa; macA	NA	MLS	macrolide_lincosamide_streptogramin;macA_train_msa	NA	NA	macrolide_lincosamide_streptogramin;macA_train_msa	macA_train_msa	MLS	macA
HM1_cobin_122_k127_2358020_length_3631_cov_9.0006_2	HM1_cobin_122	plm_arg ; ARGfam; resfam	multidrug	tetracycline	0.990187	ACR_tran; ACR_tran; ; NA	NA	multidrug	ACR_tran	ACR_tran	ACR_tran	NA		NA	NA
HM1_cobin_122_k127_5797791_length_3389_cov_12.0000_2	HM1_cobin_122	plm_arg ; ARGfam; resfam	beta-lactam	beta-lactam	0.963771	Beta-lactamase; Beta-lactamase; ; NA	NA	beta-lactam	Beta-lactamase	Beta-lactamase	Beta-lactamase	NA		NA	NA
HM1_cobin_122_k127_6521419_length_3188_cov_7.0000_3	HM1_cobin_122	plm_arg ; ARGfam; resfam	aminoglycoside	aminoglycoside	0.969755	APH; APH; ; NA	NA	aminoglycoside	APH	APH	APH	NA		NA	NA
HM1_cobin_122_k127_3907908_length_3186_cov_10.0000_1	HM1_cobin_122	plm_arg ; ARGfam; resfam	multidrug	tetracycline	0.965716	ACR_tran; ACR_tran; ; NA	NA	multidrug	ACR_tran	ACR_tran	ACR_tran	NA		NA	NA
HM1_cobin_126_k127_2081204_length_7836_cov_19.5401_10	HM1_cobin_126	plm_arg ; ARGfam; resfam; SARG_blast	trimethoprim	diaminopyrimidine	0.954029	DHFR_1; DHFR_1; ; dfrA3	NA	trimethoprim	DHFR_1	DHFR_1	DHFR_1	NA		trimethoprim	dfrA3
HM1_cobin_126_k127_2446415_length_6888_cov_118.4411_4	HM1_cobin_126	plm_arg ; ARGfam; SARG; SARG_blast	bacitracin	peptide	0.999256	BacA; NA; bacA_train_msa; bacA	NA	bacitracin	bacitracin;bacA_train_msa	BacA	NA	bacitracin;bacA_train_msa	bacA_train_msa	bacitracin	bacA
HM1_cobin_126_k127_10738132_length_4470_cov_62.0000_3	HM1_cobin_126	plm_arg ; ARGfam; resfam	multidrug	tetracycline	0.846291	ACR_tran; ACR_tran; ; NA	NA	multidrug	ACR_tran	ACR_tran	ACR_tran	NA		NA	NA
SB_S7_sbin_42_k141_781639_length_19342_cov_13.9836_7	SB_S7_sbin_42	plm_arg ; SARG; SARG_blast	MLS	macrolide	0.999113	NA; NA; macA_train_msa; macA	NA	MLS	macrolide_lincosamide_streptogramin;macA_train_msa	NA	NA	macrolide_lincosamide_streptogramin;macA_train_msa	macA_train_msa	MLS	macA
HM1_cobin_126_k127_7719541_length_3212_cov_136.0000_2	HM1_cobin_126	plm_arg ; ARGfam; resfam; SARG	multidrug	tetracycline	0.958343	MATE_efflux; MATE_efflux; mdtK_train_msa; NA	NA	multidrug	multidrug;mdtK_train_msa	MATE_efflux	MATE_efflux	multidrug;mdtK_train_msa	mdtK_train_msa	NA	NA
HM1_cobin_126_k127_8414703_length_2950_cov_319.0000_2	HM1_cobin_126	plm_arg ; ARGfam; resfam; SARG	beta-lactam	beta-lactam	0.979775	Transpeptidase; Transpeptidase; PBP_1A_train_msa; NA	NA	beta-lactam	beta_lactam;PBP_1A_train_msa	Transpeptidase	Transpeptidase	beta_lactam;PBP_1A_train_msa	PBP_1A_train_msa	NA	NA
HM1_cobin_126_k127_12790765_length_2830_cov_131.0000_1	HM1_cobin_126	plm_arg ; ARGfam; resfam	multidrug	tetracycline	0.946021	ACR_tran; ACR_tran; ; NA	NA	multidrug	ACR_tran	ACR_tran	ACR_tran	NA		NA	NA
HM1_cobin_129_k127_873890_length_22521_cov_8.0000_15	HM1_cobin_129	plm_arg ; ARGfam; resfam; SARG_blast	multidrug	tetracycline	0.9997	ACR_tran; ACR_tran; ; mexW	NA	multidrug	ACR_tran	ACR_tran	ACR_tran	NA		multidrug	mexW
HM1_cobin_129_k127_873890_length_22521_cov_8.0000_16	HM1_cobin_129	plm_arg ; SARG	multidrug	sulfone	0.998698	NA; NA; mexH_train_msa; NA	NA	multidrug	multidrug;mexH_train_msa	NA	NA	multidrug;mexH_train_msa	mexH_train_msa	NA	NA
HM1_cobin_129_k127_2135960_length_20507_cov_8.0000_2	HM1_cobin_129	plm_arg ; SARG_blast	sulfonamide	sulfonamide	0.99303	NA; NA; NA; sul4	NA	NA	NA	NA	NA	NA	NA	sulfonamide	sul4
SB_S7_sbin_5_k141_616895_length_2245_cov_4.0000_2	SB_S7_sbin_5	plm_arg ; SARG; SARG_blast	MLS	macrolide	0.992557	NA; NA; macA_train_msa; macA	NA	MLS	macrolide_lincosamide_streptogramin;macA_train_msa	NA	NA	macrolide_lincosamide_streptogramin;macA_train_msa	macA_train_msa	MLS	macA
HM1_cobin_129_k127_995090_length_18912_cov_10.0008_6	HM1_cobin_129	plm_arg ; ARGfam; resfam	multidrug	tetracycline	0.971905	ACR_tran; ACR_tran; ; NA	NA	multidrug	ACR_tran	ACR_tran	ACR_tran	NA		NA	NA
HM1_cobin_129_k127_8480887_length_17108_cov_11.0000_14	HM1_cobin_129	plm_arg ; ARGfam; resfam	multidrug	beta-lactam;disinfecting agents and antiseptics	0.949054	SoxR; SoxR; ; NA	NA	multidrug	SoxR	SoxR	SoxR	NA		NA	NA
HM1_cobin_129_k127_16472608_length_16064_cov_7.4852_8	HM1_cobin_129	plm_arg ; ARGfam; resfam	multidrug	tetracycline	0.974367	MFS_1; MFS_1; ; NA	NA	multidrug	MFS_1	MFS_1	MFS_1	NA		NA	NA
SB_S7_sbin_5_k141_6819_length_1739_cov_5.0000_1	SB_S7_sbin_5	plm_arg ; SARG; SARG_blast	MLS	macrolide	0.998195	NA; NA; macA_train_msa; macA	NA	MLS	macrolide_lincosamide_streptogramin;macA_train_msa	NA	NA	macrolide_lincosamide_streptogramin;macA_train_msa	macA_train_msa	MLS	macA
HM1_cobin_129_k127_12898511_length_14383_cov_9.0000_7	HM1_cobin_129	plm_arg ; SARG_blast	multidrug	beta-lactam;fluoroquinolone;rifamycin;sulfone	0.987904	NA; NA; NA; tolC	NA	NA	NA	NA	NA	NA	NA	multidrug	tolC
HM1_cobin_129_k127_7337906_length_13635_cov_10.0000_13	HM1_cobin_129	plm_arg ; ARGfam; resfam	multidrug	tetracycline	0.982814	ACR_tran; ACR_tran; ; NA	NA	multidrug	ACR_tran	ACR_tran	ACR_tran	NA		NA	NA
HM1_cobin_129_k127_7337906_length_13635_cov_10.0000_14	HM1_cobin_129	plm_arg ; ARGfam; resfam	multidrug	tetracycline	0.995974	ACR_tran; ACR_tran; ; NA	NA	multidrug	ACR_tran	ACR_tran	ACR_tran	NA		NA	NA
HM1_cobin_129_k127_14303708_length_13575_cov_7.9943_13	HM1_cobin_129	plm_arg ; ARGfam; resfam; SARG_blast	trimethoprim	diaminopyrimidine	0.988003	DHFR_1; DHFR_1; ; dfrA3	NA	trimethoprim	DHFR_1	DHFR_1	DHFR_1	NA		trimethoprim	dfrA3
HM1_cobin_129_k127_5950330_length_13408_cov_9.0214_10	HM1_cobin_129	plm_arg ; ARGfam; resfam; SARG_blast	multidrug	tetracycline	0.89766	ACR_tran; ACR_tran; ; mexK	NA	multidrug	ACR_tran	ACR_tran	ACR_tran	NA		multidrug	mexK
HM1_cobin_129_k127_5138832_length_13369_cov_10.0000_9	HM1_cobin_129	plm_arg ; ARGfam; SARG; SARG_blast	bacitracin	peptide	0.959199	BacA; NA; bacA_train_msa; bacA	NA	bacitracin	bacitracin;bacA_train_msa	BacA	NA	bacitracin;bacA_train_msa	bacA_train_msa	bacitracin	bacA
SB_S8_sbin_13_k141_887228_length_6403_cov_45.3976_4	SB_S8_sbin_13	plm_arg ; SARG; SARG_blast	MLS	macrolide	0.997739	NA; NA; macA_train_msa; macA	NA	MLS	macrolide_lincosamide_streptogramin;macA_train_msa	NA	NA	macrolide_lincosamide_streptogramin;macA_train_msa	macA_train_msa	MLS	macA
HM1_cobin_129_k127_8085021_length_9507_cov_11.0000_1	HM1_cobin_129	plm_arg ; ARGfam; resfam	multidrug	tetracycline	0.920561	ACR_tran; ACR_tran; ; NA	NA	multidrug	ACR_tran	ACR_tran	ACR_tran	NA		NA	NA
HM1_cobin_129_k127_7150348_length_9462_cov_14.0000_2	HM1_cobin_129	plm_arg ; ARGfam; resfam	multidrug	tetracycline	0.935879	ACR_tran; ACR_tran; ; NA	NA	multidrug	ACR_tran	ACR_tran	ACR_tran	NA		NA	NA
HM1_cobin_129_k127_7150348_length_9462_cov_14.0000_3	HM1_cobin_129	plm_arg ; ARGfam; resfam	multidrug	tetracycline	0.98993	ACR_tran; ACR_tran; ; NA	NA	multidrug	ACR_tran	ACR_tran	ACR_tran	NA		NA	NA
HM1_cobin_129_k127_6114096_length_6688_cov_10.1264_2	HM1_cobin_129	plm_arg ; ARGfam; resfam; SARG	beta-lactam	beta-lactam	0.915807	Transpeptidase; Transpeptidase; penA_train_msa; NA	NA	beta-lactam	beta_lactam;penA_train_msa	Transpeptidase	Transpeptidase	beta_lactam;penA_train_msa	penA_train_msa	NA	NA
HM1_cobin_129_k127_7146291_length_6094_cov_8.0000_5	HM1_cobin_129	plm_arg ; SARG_blast	vancomycin	peptide	0.990132	NA; NA; NA; vanB	NA	NA	NA	NA	NA	NA	NA	vancomycin	vanB
HM1_cobin_129_k127_10971658_length_3723_cov_8.9778_2	HM1_cobin_129	plm_arg ; ARGfam; resfam	aminoglycoside	aminoglycoside	0.978337	APH; APH; ; NA	NA	aminoglycoside	APH	APH	APH	NA		NA	NA
HM1_cobin_12_k127_15315088_length_3254_cov_5.0000_1	HM1_cobin_12	plm_arg ; SARG_blast	tetracycline	sulfone	0.97937	NA; NA; NA; tetB(P)	NA	NA	NA	NA	NA	NA	NA	tetracycline	tetB(P)
HM1_cobin_12_k127_11075348_length_2593_cov_6.0000_2	HM1_cobin_12	plm_arg ; ARGfam; SARG; SARG_blast	bacitracin	peptide	0.999948	BacA; NA; bacA_train_msa; bacA	NA	bacitracin	bacitracin;bacA_train_msa	BacA	NA	bacitracin;bacA_train_msa	bacA_train_msa	bacitracin	bacA
HM1_cobin_12_k127_2928861_length_2031_cov_5.0000_2	HM1_cobin_12	plm_arg ; ARGfam; resfam; SARG	beta-lactam	beta-lactam	0.99561	Transpeptidase; Transpeptidase; penA_train_msa; NA	NA	beta-lactam	beta_lactam;penA_train_msa	Transpeptidase	Transpeptidase	beta_lactam;penA_train_msa	penA_train_msa	NA	NA
SB_S8_sbin_22_k141_236998_length_49505_cov_921.8306_7	SB_S8_sbin_22	plm_arg ; SARG; SARG_blast	MLS	macrolide	0.982139	NA; NA; macA_train_msa; macA	NA	MLS	macrolide_lincosamide_streptogramin;macA_train_msa	NA	NA	macrolide_lincosamide_streptogramin;macA_train_msa	macA_train_msa	MLS	macA
HM1_cobin_12_k127_7454318_length_1422_cov_5.0000_2	HM1_cobin_12	plm_arg ; SARG	MLS	macrolide	0.998677	NA; NA; macA_train_msa; NA	NA	MLS	macrolide_lincosamide_streptogramin;macA_train_msa	NA	NA	macrolide_lincosamide_streptogramin;macA_train_msa	macA_train_msa	NA	NA
HM1_cobin_12_k127_15799471_length_1065_cov_4.0000_1	HM1_cobin_12	plm_arg ; ARGfam; resfam	multidrug	tetracycline	0.995425	ACR_tran; ACR_tran; ; NA	NA	multidrug	ACR_tran	ACR_tran	ACR_tran	NA		NA	NA
HM1_cobin_132_k127_3032391_length_6869_cov_240.0000_6	HM1_cobin_132	plm_arg ; ARGfam; SARG; SARG_blast	bacitracin	peptide	0.999269	BacA; NA; bacA_train_msa; bacA	NA	bacitracin	bacitracin;bacA_train_msa	BacA	NA	bacitracin;bacA_train_msa	bacA_train_msa	bacitracin	bacA
HM1_cobin_132_k127_12333283_length_3521_cov_18.0000_4	HM1_cobin_132	plm_arg ; ARGfam; resfam; SARG	beta-lactam	beta-lactam	0.995204	Transpeptidase; Transpeptidase; penA_train_msa; NA	NA	beta-lactam	beta_lactam;penA_train_msa	Transpeptidase	Transpeptidase	beta_lactam;penA_train_msa	penA_train_msa	NA	NA
HM1_cobin_132_k127_2143643_length_3428_cov_15.6746_1	HM1_cobin_132	plm_arg ; ARGfam; resfam	beta-lactam	beta-lactam	0.851107	Transpeptidase; Transpeptidase; ; NA	NA	beta-lactam	Transpeptidase	Transpeptidase	Transpeptidase	NA		NA	NA
HM1_cobin_132_k127_5011975_length_3395_cov_412.0000_3	HM1_cobin_132	plm_arg ; ARGfam; resfam	beta-lactam	beta-lactam	0.829489	Lactamase_B; Lactamase_B; ; NA	NA	beta-lactam	Lactamase_B	Lactamase_B	Lactamase_B	NA		NA	NA
HM1_cobin_133_k127_14502157_length_33228_cov_8.0000_16	HM1_cobin_133	plm_arg ; ARGfam; resfam	multidrug	tetracycline	0.960011	ACR_tran; ACR_tran; ; NA	NA	multidrug	ACR_tran	ACR_tran	ACR_tran	NA		NA	NA
SF_cobin_100_k127_8526513_length_8844_cov_341.0982_7	SF_cobin_100	plm_arg ; SARG; SARG_blast	MLS	macrolide	0.999842	NA; NA; macA_train_msa; macA	NA	MLS	macrolide_lincosamide_streptogramin;macA_train_msa	NA	NA	macrolide_lincosamide_streptogramin;macA_train_msa	macA_train_msa	MLS	macA
HM1_cobin_133_k127_13195494_length_16572_cov_9.0000_6	HM1_cobin_133	plm_arg ; ARGfam; resfam	beta-lactam	beta-lactam	0.97978	Transpeptidase; Transpeptidase; ; NA	NA	beta-lactam	Transpeptidase	Transpeptidase	Transpeptidase	NA		NA	NA
HM1_cobin_133_k127_15824140_length_14547_cov_10.2436_4	HM1_cobin_133	plm_arg ; SARG_blast	multidrug	tetracycline	0.967891	NA; NA; NA; oprA	NA	NA	NA	NA	NA	NA	NA	multidrug	oprA
HM1_cobin_133_k127_15824140_length_14547_cov_10.2436_5	HM1_cobin_133	plm_arg ; ARGfam; resfam; SARG_blast	multidrug	fluoroquinolone	0.99937	ACR_tran; ACR_tran; ; MexF	NA	multidrug	ACR_tran	ACR_tran	ACR_tran	NA		multidrug	MexF
HM1_cobin_133_k127_16584191_length_14516_cov_7.0000_7	HM1_cobin_133	plm_arg ; SARG	MLS	macrolide	0.999166	NA; NA; macA_train_msa; NA	NA	MLS	macrolide_lincosamide_streptogramin;macA_train_msa	NA	NA	macrolide_lincosamide_streptogramin;macA_train_msa	macA_train_msa	NA	NA
HM1_cobin_133_k127_8489454_length_14145_cov_20.0000_4	HM1_cobin_133	plm_arg ; ARGfam; resfam	multidrug	tetracycline	0.959407	ACR_tran; ACR_tran; ; NA	NA	multidrug	ACR_tran	ACR_tran	ACR_tran	NA		NA	NA
HM1_cobin_133_k127_9584396_length_13950_cov_8.0000_5	HM1_cobin_133	plm_arg ; SARG_blast	bacitracin	peptide	0.877382	NA; NA; NA; bcrA	NA	NA	NA	NA	NA	NA	NA	bacitracin	bcrA
HM1_cobin_133_k127_3308982_length_11987_cov_7.0000_2	HM1_cobin_133	plm_arg ; ARGfam; resfam	multidrug	tetracycline	0.986712	ACR_tran; ACR_tran; ; NA	NA	multidrug	ACR_tran	ACR_tran	ACR_tran	NA		NA	NA
HM1_cobin_133_k127_16927526_length_11483_cov_69.0028_9	HM1_cobin_133	plm_arg ; ARGfam; resfam	beta-lactam	beta-lactam	0.856403	Beta-lactamase; Beta-lactamase; ; NA	NA	beta-lactam	Beta-lactamase	Beta-lactamase	Beta-lactamase	NA		NA	NA
HM1_cobin_133_k127_11911633_length_10820_cov_10.2140_2	HM1_cobin_133	plm_arg ; ARGfam; resfam	chloramphenicol	phenicol	0.997682	CAT; CAT; ; NA	NA	chloramphenicol	CAT	CAT	CAT	NA		NA	NA
HM1_cobin_133_k127_8269368_length_9105_cov_9.0000_7	HM1_cobin_133	plm_arg ; ARGfam; SARG	vancomycin	glycopeptide	0.954076	VanW; NA; vanW_train_msa; NA	NA	vancomycin	vancomycin;vanW_train_msa	VanW	NA	vancomycin;vanW_train_msa	vanW_train_msa	NA	NA
HM1_cobin_133_k127_12695024_length_8632_cov_7.0000_5	HM1_cobin_133	plm_arg ; ARGfam; resfam; SARG_blast	tetracycline	sulfone	0.998104	MFS_1; MFS_1; ; tet(39)	NA	multidrug	MFS_1	MFS_1	MFS_1	NA		tetracycline	tet(39)
HM1_cobin_133_k127_6008483_length_8052_cov_7.0000_6	HM1_cobin_133	plm_arg ; ARGfam; SARG; SARG_blast	bacitracin	peptide	0.945614	BacA; NA; bacA_train_msa; bacA	NA	bacitracin	bacitracin;bacA_train_msa	BacA	NA	bacitracin;bacA_train_msa	bacA_train_msa	bacitracin	bacA
SF_cobin_105_k127_5924398_length_3385_cov_10.0000_2	SF_cobin_105	plm_arg ; SARG; SARG_blast	MLS	macrolide	0.999586	NA; NA; macA_train_msa; macA	NA	MLS	macrolide_lincosamide_streptogramin;macA_train_msa	NA	NA	macrolide_lincosamide_streptogramin;macA_train_msa	macA_train_msa	MLS	macA
HM1_cobin_133_k127_4492941_length_7161_cov_8.0091_5	HM1_cobin_133	plm_arg ; SARG_blast	polymyxin	peptide	0.95276	NA; NA; NA; pmrF	NA	NA	NA	NA	NA	NA	NA	polymyxin	pmrF
HM1_cobin_133_k127_1695466_length_6115_cov_12.0000_5	HM1_cobin_133	plm_arg ; ARGfam; resfam	multidrug	tetracycline	0.981336	MFS_1; MFS_1; ; NA	NA	multidrug	MFS_1	MFS_1	MFS_1	NA		NA	NA
HM1_cobin_133_k127_5562229_length_5228_cov_41.0000_3	HM1_cobin_133	plm_arg ; ARGfam; resfam	beta-lactam	beta-lactam	0.985156	Beta-lactamase; Beta-lactamase; ; NA	NA	beta-lactam	Beta-lactamase	Beta-lactamase	Beta-lactamase	NA		NA	NA
HM1_cobin_133_k127_11756825_length_3509_cov_6.0000_1	HM1_cobin_133	plm_arg ; ARGfam; resfam	multidrug	tetracycline	0.904826	ACR_tran; ACR_tran; ; NA	NA	multidrug	ACR_tran	ACR_tran	ACR_tran	NA		NA	NA
SF_cobin_112_k127_6726966_length_6147_cov_206.0000_6	SF_cobin_112	plm_arg ; SARG; SARG_blast	MLS	macrolide	0.999828	NA; NA; macA_train_msa; macA	NA	MLS	macrolide_lincosamide_streptogramin;macA_train_msa	NA	NA	macrolide_lincosamide_streptogramin;macA_train_msa	macA_train_msa	MLS	macA
HM1_cobin_134_k127_5117361_length_8910_cov_7.0000_6	HM1_cobin_134	plm_arg ; ARGfam; SARG; SARG_blast	bacitracin	peptide	0.999966	BacA; NA; bacA_train_msa; bacA	NA	bacitracin	bacitracin;bacA_train_msa	BacA	NA	bacitracin;bacA_train_msa	bacA_train_msa	bacitracin	bacA
HM1_cobin_134_k127_10474926_length_8683_cov_9.0000_3	HM1_cobin_134	plm_arg ; SARG_blast	sulfonamide	sulfonamide	0.999222	NA; NA; NA; sul4	NA	NA	NA	NA	NA	NA	NA	sulfonamide	sul4
HM1_cobin_134_k127_11889926_length_7014_cov_9.1716_3	HM1_cobin_134	plm_arg ; ARGfam; resfam; SARG	beta-lactam	beta-lactam	0.94859	Transpeptidase; Transpeptidase; penA_train_msa; NA	NA	beta-lactam	beta_lactam;penA_train_msa	Transpeptidase	Transpeptidase	beta_lactam;penA_train_msa	penA_train_msa	NA	NA
HM1_cobin_134_k127_10515629_length_5102_cov_110.0000_4	HM1_cobin_134	plm_arg ; ARGfam; resfam	multidrug	tetracycline	0.996412	ACR_tran; ACR_tran; ; NA	NA	multidrug	ACR_tran	ACR_tran	ACR_tran	NA		NA	NA
HM1_cobin_134_k127_8632774_length_5045_cov_8.0000_1	HM1_cobin_134	plm_arg ; ARGfam; resfam; SARG	multidrug	tetracycline	0.99678	MATE_efflux; MATE_efflux; mdtK_train_msa; NA	NA	multidrug	multidrug;mdtK_train_msa	MATE_efflux	MATE_efflux	multidrug;mdtK_train_msa	mdtK_train_msa	NA	NA
HM1_cobin_134_k127_13454480_length_4313_cov_12.0000_1	HM1_cobin_134	plm_arg ; ARGfam; resfam	multidrug	tetracycline	0.891566	ACR_tran; ACR_tran; ; NA	NA	multidrug	ACR_tran	ACR_tran	ACR_tran	NA		NA	NA
HM1_cobin_134_k127_762909_length_2938_cov_11.0000_1	HM1_cobin_134	plm_arg ; ARGfam; resfam	multidrug	tetracycline	0.92947	ACR_tran; ACR_tran; ; NA	NA	multidrug	ACR_tran	ACR_tran	ACR_tran	NA		NA	NA
HM1_cobin_135_k127_10650586_length_12087_cov_11.0000_10	HM1_cobin_135	plm_arg ; SARG_blast	multidrug	beta-lactam;fluoroquinolone;sulfone	0.982419	NA; NA; NA; opcM	NA	NA	NA	NA	NA	NA	NA	multidrug	opcM
HM1_cobin_135_k127_10650586_length_12087_cov_11.0000_11	HM1_cobin_135	plm_arg ; ARGfam; resfam; SARG_blast	multidrug	aminocoumarin;macrolide;sulfonamide	0.95678	ACR_tran; ACR_tran; ; MexF	NA	multidrug	ACR_tran	ACR_tran	ACR_tran	NA		multidrug	MexF
HM1_cobin_135_k127_13441461_length_11671_cov_11.0000_6	HM1_cobin_135	plm_arg ; SARG_blast	multidrug	tetracycline	0.979118	NA; NA; NA; mdtK	NA	NA	NA	NA	NA	NA	NA	multidrug	mdtK
[truncated: 90,839 more rows]
