# Supplementary material for: The risk of pathogenicity and antibiotic resistance in deep-sea cold seep microorganisms
Source: mSystems. 2025 May 21;10(6):e01571-24. doi: 10.1128/msystems.01571-24 (PMC12172429; doi:10.1128/msystems.01571-24)
Supplement: Table S6 — Relative abundances of ARGs at different sites. [file msystems.01571-24-s0007.xlsx]

## Sheet: Table S6
Supplementary Table 6. Relative abundances of ARGs at different sites, in the unit of gene copy per 16S rRNA gene copy (GP16s).
Site	aminoglycoside	antibacterial_fatty_acid	bacitracin	beta_lactam	bicyclomycin	bleomycin	chloramphenicol	defensin	florfenicol	fosfomycin	fusidic_acid	macrolide-lincosamide-streptogramin	multidrug	mupirocin	novobiocin	other_peptide_antibiotics	pleuromutilin_tiamulin	polymyxin	puromycin	quinolone	rifamycin	streptothricin	sulfonamide	tetracenomycin_C	tetracycline	trimethoprim	tunicamycin	vancomycin
A1	6.94601e-05	0	0.00103482	0.0284485	0	0	0	0	0	0	0	0.000815879	0.00181907	0.000297824	0.000436122	0	1.98379e-05	0.00264758	0	4.25595e-05	0.000141967	0	0.000242293	0	6.18953e-05	0.000765919	0	0
A10	0.000364897	0	0.000531986	0.0094888	0	0	0	0	0	0	0	0.000904758	0.00398571	0.000789522	0.000182959	0	1.02067e-05	0.000457246	0	0.00013924	0.00305122	0	0.000158024	0	0.000399842	0	0	0
A2	0	0	0.000268315	0.0174558	0	0	0	0	0	0	0	0.00128335	0.00139889	0.000102912	0.000455901	0	0	0.00136198	0	0	0.000108859	0	0.000318716	0	4.11501e-05	0	0	0
A3	3.25137e-05	0	0.000308042	0.00877352	0	0	0	0	0	2.48501e-05	0	0.000905782	0.00102297	0.000892171	0.000340944	0	0	0.000781964	0	0	0.000169452	0	0.000186781	0	0	0.000106036	0	0
A4	1.37071e-05	0	0.000120864	0.00309776	0	0	0	0	0	0	0	0.000406391	0.000420682	0.00343887	6.43348e-05	0	0	0.000192851	0	0	0.000139876	0	6.49225e-05	0	0	0	0	1.78703e-05
A5	4.38711e-05	0	0.000118514	0.00412761	0	0	1.09153e-05	0	0	0	0	0.000423061	0.000658682	0.0010818	4.56166e-05	0	0	0.000515937	0	1.5271e-05	0.00047911	0	0.000180636	0	6.33955e-05	0	0	0
A6	0.012551	0	0.0072307	0.0194865	0	0	0.00112255	0	0.00106294	0.000229498	0	0.00631619	0.0538277	0.00079932	0.000370475	0.00393555	1.47684e-05	0.0182507	0	0.000840888	0.00395155	0	0.00313575	0	0.00468951	0.000834578	0	4.10728e-05
A7	0.00348469	0	0.00213446	0.0122767	0	0	6.0129e-05	0	0.000129221	2.74139e-05	0	0.0020763	0.0164911	0.000812609	0.000347745	0.000709313	1.80752e-05	0.0036609	0	0.000323337	0.00655294	0	0.00115679	0	0.00197696	0.000379764	0	3.44763e-05
A8	0.000150735	0	0.000346552	0.00567435	0	0	4.7333e-05	0	0	0	0	0.000657487	0.001671	0.000858844	0.000118281	0	1.41831e-05	0.000598853	0	5.84053e-05	0.000975222	0	0.000105501	0	0.000144562	0	0	3.08516e-05
A9	0.000276894	0	0.000492575	0.0068422	0	0	0	0	0	0	0	0.000962875	0.00317197	0.00080954	0.000237405	0	1.75986e-05	0.000866686	0	0.000219844	0.00267283	0	0.000160187	1.09664e-05	0.000262462	0	0	2.86794e-05
E26	0.00422391	0	0.00660354	0.00338345	0	0	0.000491884	0	3.54652e-05	0.000195628	0.0001157	0.00924822	0.0222403	0.0011503	0.00274628	0	0.000377577	0.00391675	0	0.00326838	0.018445	0	0.000139785	0.00059902	0.0064102	0	0	0.00228299
E29	8.35441e-05	0	0.000579813	0.0064066	0	0	0	0	0	7.24049e-05	0	0.00133093	0.00229417	0.000139845	0.000208274	0	3.22463e-05	0.00368071	0	4.79086e-05	0.000326004	0	0.000219107	0	0.000276223	0	0	0.000125762
E44	0.00181235	0	0.00232537	0.00444385	0	0	0.000183145	0	2.27323e-05	0.000211725	0	0.00173679	0.0088536	0.000551797	0.00100169	0	0.00012797	0.00235474	1.82582e-05	0.00191947	0.00780291	0.000173782	0.000124158	9.95068e-05	0.00275189	0	0	0.000587333
ENP_18.1	0.633048	0	0.000507186	0	0	0	0	0	0	0	0	0.0355497	0.0237281	0.0158416	0	0	0.0305844	0	0	0	0.0112577	0	0	0	0.0153037	0	0	0
ENP_2	0.160044	0	0.000503736	0.000579536	0	0	0	0	0	0	0	0.00253305	0.00194731	0.000336264	0.000101551	0	0.000786675	0	0	0	0.00170544	0	0.000266428	0	0.0340077	0	0	8.8464e-05
ENP_20.69	0.259559	0	0.00351009	0.000243246	0	0	0	0	0	0.000505229	0	0.0277973	0.0138438	0.00491923	0.00119692	0	0.000707897	0.000532929	0	0	0.00865174	0	0.00766586	0	0.00900485	0	0	0.000760588
ENP_3.55	0.754452	0	0.00724128	0.000833487	0	0	0.000327074	0	0	0	0	0.0309815	0.00707126	0.00292834	0.00388815	0	0.00140686	9.86629e-05	0	0.000160043	0.013465	0	0.0104899	0	0.00905649	0	0	0.000569541
ENP_35.65	0.888424	0	0.0154425	0.00318853	0	0	0	0	0	0	0	0.0537911	0.0268088	0.012665	0.00485351	0	0.00533818	0.00351967	0	0	0.0121181	0	0.00728444	0	0.0113967	0	0	0.00298868
ENP_68.55	1.01143	0	0.00219186	0.00529636	0	0	0	0	0	0	0	0.021367	0.0283754	0.00310148	0.00137052	0	0.00516334	0.00103757	0	0	0.00586786	0	0.00327472	0	0.0249111	0	0	0
ENP_8.6	0.293405	0	0.00255702	0.00204074	0	0	0	0	0	0	0	0.0202647	0.0123093	0.00203199	0.000749926	0	0.001908	0.000154081	0	0	0.00340981	0	0.000355406	0	0.00321307	0	0	0.00213787
Formosa_Ridge_S1	0.000101038	0	0.0065936	0.0193881	0	0	0.000485423	0	8.4167e-06	0.000163509	0	0.0011148	0.0135123	0.000224464	0.000447045	1.369e-05	0.000461418	0.0340785	0	2.77126e-05	0.000274436	0	0.000343589	0	0.000511358	5.23815e-05	0	0.000342787
Formosa_Ridge_S2	0.00939869	0	0.000297933	0.00379824	0	0	0.00114323	0	0	0	0	0.000401999	0.001047	0.00421173	0	0	4.75717e-05	0.000540506	0	0	4.43098e-05	0	0.000891408	0	0.00385682	0	0	0
Formosa_Ridge_S3	0.00796092	0	0.000267415	0.00797178	0	0	0.000354167	0	0	0	0	0.000812875	0.00318305	0.00307009	5.94688e-06	0.000532304	0	0.0010671	0	0	0.000264071	0	0	0	0.00282034	0	0	0
Formosa_Ridge_S4	3.25886e-05	0	0.000406923	0.00238716	0	0	0	0	0	0	0	0.000349721	0.00420483	0.000825655	0.00015019	0	7.66172e-06	0.00111814	0	0	4.0987e-05	0	0.00037946	0	0.000197608	0	0	0
GA-1	0	0	0.00033459	0.0140413	0	0	0.000227158	0	0	0	0	0.000622988	0.00399779	0.000243973	0.000186733	0	0	0.00752393	0	7.24142e-05	0.000181768	0	0.000816067	0	0.000160608	8.90782e-05	0	0
GA-2	0.000159495	0	0.000831998	0.0169226	0	0	0	0	0	0.000123123	0	0.000742106	0.00498099	0.000354227	0.000354998	0	0	0.00476458	0.000669945	0	0.000348603	0	0.000644304	0	3.84759e-05	0	0	0
GA-3	0	0	0.000508571	0.0147597	0	0	0	0	0	0	0	0.000442994	0.00378958	0.000387078	9.57118e-05	0	0	0.00588255	0	0	0.0001358	0	0.000169928	0	0	0	0	0
GA-4	0	0	0.00039979	0.033097	0	0	0	0	0.000103664	0	0	0.00134887	0.00421017	0.000175474	0.000366475	0	3.26702e-05	0.0031234	0	0	7.23252e-05	0	0.000602385	0	0.000209984	0	0	0
GA-5	0	0	0.000516672	0.0327033	0	0	0	0	0	0	0	0.000912215	0.00420795	0.000167481	0.00076866	0	3.14214e-05	0.00369492	0.000222428	0	4.8101e-05	0	0.000849791	0	5.39794e-05	0.000133954	0	0
GA-6	0.000189233	0	0.000405967	0.0314873	0	0	0.000624146	0	0	0	0	0.0012921	0.00750749	0.000446418	0.000180579	0	0.000118006	0.00912908	0	0	0.000772157	0	0.000682748	0	0.000184707	0.000451541	0	0
GA-7	0	0	0.000226255	0.0691698	0	0	0.000258525	0	0	0	0	0.00124793	0.00229594	9.80855e-05	0.00105527	0	0	0.00346601	0	0	0.00017352	0	0.00116258	0	0	0	0	0
GJ-DNA-10	9.54108e-05	0	0.000323866	0.0481419	0	0	1.69e-05	0	0	0	0	0.000988053	0.00188964	8.39079e-05	0.000739889	0	1.74086e-05	0.00363485	0	0	0.000346887	0	0.00036633	0	0.000105554	0	0	0
GJ-DNA-11	9.1224e-05	0	0.000350843	0.0304183	0	0	0.000363231	0	0	0.00012198	0	0.000644902	0.00499717	0.000134179	0.000451791	0	0	0.0063501	0	3.35924e-05	0.000300432	0	0.000657004	0	0.000170324	9.2909e-05	0	0
GJ-DNA-12	0	0	0.000532299	0.0553732	0	0	0.000367808	0	0	0.000154432	0	0.0010406	0.00270138	5.82162e-05	0.000935918	0	2.9007e-05	0.00584467	0	0	8.84451e-05	0	0.000673645	0	0.000150392	0	0	0
GJ-DNA-9	0.00012111	0	0.00216486	0.00997632	0	0	0.000468261	0	0	0	0	0.000513743	0.00994586	0.000251848	0.000236609	1.69217e-05	9.30137e-05	0.00931524	0	6.23454e-05	0.00010448	0	0.000142911	3.97215e-05	0.000339322	0	0	2.90725e-05
GoM_SRR9649755	8.81014e-05	0	7.28762e-05	0.0477918	0	0	0	0	0	0	0	0.00103834	0.00115298	2.37339e-05	0.000390517	0	0	0.00155394	0	9.729e-05	0.000529423	0	0.000326626	0	0.000121131	0	0	0
GoM_SRR9649756	2.5296e-06	0	0.00062938	0.00508206	0	0	0	0	0	0	0	0.00186535	0.00184021	0.00176093	0.000281497	0	0	0.00155208	0	0	0.00107707	0	0.000284685	0	0.000125577	0	0	4.57522e-05
GoM_SRR9649758	6.89203e-06	0	0.000411951	0.00229271	0	0	0	0	0	0	0	0.00104247	0.00190736	0.00255415	4.85098e-05	0	0	0.000341261	0	0	0.00116612	0	0.000234635	0	5.10236e-05	0	0	0
GoM_SRR9649759	0	0	0.000368594	0.00119726	0	0	0	0	0	0	0	0.00110711	0.00191552	0.00285825	6.30703e-05	0	0	0.000666312	0	0	0.00114789	0	0	0	9.22438e-06	3.04388e-05	0	5.36201e-05
GoM_SRR9649760	0	0	0.000331783	0.00362182	0	0	0	0	0	0	0	0.00110763	0.00181292	0.00273134	0.000162931	0	0	0.000348355	0	0	0.00111366	0	6.73938e-05	0	5.82965e-05	0	0	5.4312e-05
HDNA3	0.000104555	0	0.000463914	0.00834849	0	0	0.000788048	0	0	0	0	0.000311608	0.00577103	9.24685e-05	8.70419e-05	0	4.27645e-05	0.0437418	0	0	4.37582e-05	0	0.000199053	0	8.89641e-05	7.20005e-05	0	0
HDNA4	3.19402e-05	0	0.0011668	0.0425297	0	0	7.25551e-05	0	0	0	0	0.000739112	0.00582843	0.000238711	0.000779816	0	0	0.00488331	0	1.35456e-05	0.000333415	0	0.000758309	0	9.46115e-05	0	0	0
HM_2.8	0	0	0.00308777	0.000242385	0	0	0	0	0	0	0	0.0029114	0.00133572	8.7481e-05	0	0	0	0.000827862	0	0	0.00321643	0	0.00244425	0	8.50587e-05	0	0	0
HM_a_0.1	0.000151537	0	0.00476573	0.0151099	0	0	0.000513667	0	0	0.000951649	0	0.00371014	0.0134315	0.00179301	0.00151293	3.28155e-05	0.00016742	0.00897111	0	0	0.00105414	0	0.000893147	0	0.00234195	0.00160637	0	9.7014e-05
HM_a_3.8	0	0	0.00232701	0.000175656	0	0	2.51359e-05	0	0	0	0	0.00300588	0.002098	0.000143861	7.92398e-05	0	6.15498e-05	0.00352191	0	2.91603e-05	0.00238087	0	0.00127478	0	0.00033925	0	0	0.000173297
HM_b_0.1	0	0	0.0031523	0.000667476	0	0	0.00271351	0	0	0	0	0.00161697	0.0170267	0.00122271	0.000306769	0	0.000101906	0.0298119	0	0	0.000284216	0	0.000236854	0	0.00162572	0.000310293	0	0
HM_b_3.8	0.000241279	0	0.00118504	0.000415495	0	0	0	0	0	0.000239136	0	0.00335081	0.00671377	0.000491351	0.000223745	2.40696e-05	0.000515758	0.00539572	0	0	0.000909662	0	0.000594573	0	0.000648716	0.000341442	0	0.000772265
HM_c_0.1	0	0	0.00109695	0.000276887	0	0	0	0	0	0	0	0.000350754	0.0137158	0.00032037	0.000190461	0	3.4335e-05	0.0637896	0	0	0.00105069	0	0	0	0.0028998	0.000503973	0	4.01815e-05
Haima1_GDNA17	1.56882e-05	0	0.000604782	0.00105392	0	0	0.000183976	0	0	0	0	0.000335919	0.0103864	0.0001215	5.7806e-05	0	1.07629e-05	0.0112059	0	0	0.000143684	0	0.000329692	0	8.95174e-05	0.000177768	0	0
Haima1_GDNA18	7.83238e-05	6.34343e-06	0.000734369	0.00109155	3.18118e-05	0	0.000211773	1.00614e-05	0	2.24887e-05	0	0.000391126	0.0113556	0.000106989	4.72068e-05	0	1.31567e-05	0.0125911	0	3.17087e-05	9.66399e-05	0	0.000312517	0	7.02844e-05	0.000288996	3.09121e-05	0
Haima1_GDNA19	4.82084e-05	0	0.00100211	0.00169754	0	0	7.89916e-05	0	0	6.55034e-05	0	0.000464024	0.00654873	0.000212161	1.03541e-05	0	1.86301e-05	0.00691761	0	0	0.000114157	0	8.06582e-05	0	4.00523e-05	0.000149352	0	0
Haima1_GDNA20	4.55277e-05	0	0.00049136	0.00337008	0	0	9.30954e-05	2.67306e-05	0	0	0	0.000539091	0.00680679	0.000197311	8.52426e-05	0	1.17703e-05	0.010301	0	0	0.000115013	0	0.000210976	0	0.000115429	7.90457e-05	0	0
Haima1_GDNA21	0	0	0.000659088	0.0050513	0	0	0.000173593	0	0	0	0	0.0004107	0.00647288	0.00018078	7.13642e-05	0	0	0.00869083	0	0	0.00014094	0	0.000211286	0	3.03804e-05	4.21713e-05	0	0
Haima3_GDNA22	0	0	0.000867158	0.0150752	0	0	0.000206491	0	0	0.000198443	0	0.000670043	0.00441499	0.000488111	0.000302121	0	3.03907e-05	0.00502126	0	4.47021e-05	9.47951e-05	0	0.000345916	0	0.00156081	0.000122848	0	0
Haima3_GDNA23	0	0	0.000606956	0.00943731	0	0	0.000153876	0	0	0	0	0.000970171	0.00591691	0.00014904	0.000359972	0	0	0.00529898	0	4.65561e-05	8.05676e-05	0	0.000580966	0	0.00180396	0.000302783	0	0
Haima3_GDNA24	3.16814e-05	0	0.000757681	0.00790715	0	0	3.99122e-05	0	0	0	0	0.000937946	0.00325892	0.000110407	0.000272478	0	0	0.00389355	0	0.0001618	0.000102731	0	0.000236066	0	0.00151353	0	0	0
Haima3_GDNA25	4.76277e-05	0	0.00100166	0.00603401	0	0	1.92214e-05	0	0	0	0	0.00117193	0.00111894	5.87015e-05	0.000379169	0	0	0.000549018	0	0	0.000579385	0	0.000297735	0	0.000147535	0	0	0
Haima3_GDNA26	8.27154e-05	0	0.00148136	0.00701916	0	0	6.44671e-05	0	0	0	0	0.00107301	0.00232139	0.000136906	0.000681078	0	0	0.00147442	0	5.54014e-05	0.000558542	0	0.0002447	0	0.000204799	0	0	0
Haima5_GDNA1	0	0	0.000685662	0.00131354	0	0	0	0	0	0	0	0.000637606	0.00876541	0.000580479	1.93509e-05	0	2.7869e-05	0.00559631	0	0	2.92846e-05	0	0.000125414	0	0.000143784	0	0	0
Haima5_GDNA2	0	0	0.000172725	0.00022342	0	0	0	0	0	0	0	0.000457033	0.00493372	0.00184789	4.4297e-05	0	0	0.00542499	0	0	1.41418e-05	0	0.000324996	0	0	0	0	0
Haima5_GDNA3	0	0	0.000202911	0.000131119	0	0	0	0	0	0	0	0.000885406	0.00408762	9.82409e-05	9.65366e-05	0	0	0.00307631	0	0	0	0	3.51262e-05	0	0.000150718	0	0	0
Haima5_GDNA4	0	0	0.00016674	0.000508369	0	0	0	0	0	0	0	0.000522406	0.00481619	0.000413009	0.000124255	0	0	0.00382653	0	0	2.78921e-05	0	0	0	3.34185e-05	0.000416547	0	0
Haima5_GDNA6	0	0	0.000391007	0.000812829	0	0	5.83437e-05	0	0	0	0	0.000353762	0.0122179	0.000244349	1.07427e-05	0	4.2186e-05	0.0108564	0	5.16711e-05	5.03172e-05	0	0.000136412	0	0.000162684	0.00012512	0	0
JL_0.02	0.000168211	0	0.000598101	0.00697857	0	0	0.000362337	0	0	0	0	0.000386226	0.00311161	2.77947e-05	6.69033e-05	0	0	0.0222303	0	0.00132232	2.54679e-05	0	0.000210423	0	0.00212784	6.24078e-05	0	0
JL_0.06	0.00460354	0	0	0.00729974	0	0	0	0	0	0	0	5.20053e-05	0.0015818	0	0	0	0	0.0145694	0	0	4.72151e-05	0	0.000268277	0	0.000839178	0.000149257	0	0
JL_0.1	0.00014482	0	0	0.00122599	0	0	0	0	0	0	0	0.000156471	0.000117708	0.000146137	0	0	0	0.00185162	0	0	1.23241e-05	0	0	0	0.000192827	0	0	0
JL_0.14	0	0	0	0.00168807	0	0	0	0	0	0	0	4.52464e-05	0.000414789	3.80275e-05	0	0	0	0.00142078	0	0	6.1717e-05	0	0	0	0.000328723	0	0	0
LS6027_0.16	0	0	0.000219252	0.0043532	0	0	0	0	0	0	0	0.000580091	0.00354548	0.000239048	0.000319107	0	0	0.00841114	0	0	0.000289786	0	0	0	0.000545767	0	0	0
LS6045_0.21	5.88809e-05	0	0.000327132	0.00403944	0	0	4.57502e-05	0	0	0	0	0.000937323	0.00395917	0.000217344	0.000397306	0	0	0.00529072	0	0	0.000376149	0	0.000294829	1.82794e-05	0.000273139	0	0	0
MS	0	0	0	0	0	0	0	0	0	0	0	2.18538e-05	0.000320793	0	6.89513e-05	0	0	0.00140476	0	0	0	0	0.000106249	0	0	0	0	0
QDN-W01B-1949	0.00126916	0	0.00113553	0.00160104	0	0	0	0	0	0.000127755	0	0.000420843	0.00500963	0.000150297	0.000482523	0	5.49616e-05	0.00101263	0	0.000429081	0.00309177	0	0.0017799	0	0.000484282	4.25217e-05	0	4.90215e-05
QDN-W01B-4577	0.0136792	0	0.00259685	0.000279178	0	0	3.71907e-05	0	0	3.70734e-05	0	0.00118209	0.0277992	3.19575e-05	0.000190617	0	0	0.00414522	0	1.03022e-05	0.000120071	0	0.0406782	0	6.609e-05	3.28608e-05	0	5.10806e-05
QDN-W03B-2880	0.000403907	0	3.81294e-05	6.15813e-05	0	0	5.09345e-05	0	0	7.09145e-05	0	0.000694796	0.00122073	0.00057821	0	0	5.71211e-05	0.00014069	0	0.000131794	0.00138989	0	2.74034e-05	0	0.000359268	0	0	0
QDN-W03B-480	0.000201395	0	0.000637026	0.00196918	0	0	0	0	0	0	0	0.00144329	0.00249029	0.000121603	0.000185859	0	1.62271e-05	0.000620184	0	0.000207637	0.00217273	0	0.000162255	0	0.000229063	5.86473e-05	0	0.000180819
QDN-W04B-4228	0.00305914	0	0.010263	0.000238704	0	0	0.000761679	0	2.66892e-05	0	0	0.0100267	0.0280993	2.90441e-05	4.20856e-05	3.9482e-05	0.000193902	0.00535805	0	6.92342e-05	0.000481161	0	0.00897872	0	2.10901e-05	2.78458e-05	0	2.52206e-05
QDN-W04B-480	0.000639302	0	0.000552093	0.00419425	0	0	0	0	0	0	0	0.000995439	0.00333518	0.000233174	0.000346662	0	0	0.000539795	0	0.000257426	0.00257066	0	0.000230641	0	0.000120531	0	0	0.000271188
QDN-W04B-4900	0.000671014	0	0.000900928	0.000131083	0	0	0.00014301	0	0	0	0	0.00184452	0.00435932	0.000153502	5.45075e-05	0	3.21756e-05	0.000852409	0	0.000212677	0.0010642	0	0.000765921	0	0.000226383	0	0	2.23183e-05
QDN-W04B-580	0.000525717	0	0.000429305	0.00289615	0	0	1.75595e-05	0	0	0	0	0.00108945	0.00305723	0.000184263	0.000265727	0	0	0.000406144	0	0.000444623	0.00352052	0	0.000227113	2.79176e-05	0.000285993	0	0	3.60279e-05
RS_1	8.90838e-05	0	0.000608454	0.00552205	0	0	0.000404775	0	0	4.20426e-05	0	0.000303854	0.00469882	0.00020145	0.000106559	7.60116e-06	4.69449e-05	0.022391	0	3.89138e-06	5.82345e-05	0	0.00104787	0	6.3253e-05	3.32873e-05	0	0
RS_10	0.000127729	0	0.000378598	0.00705659	0	0	2.6552e-05	0	0	1.902e-05	0	0.000700066	0.00188878	0.000122383	0.000364691	0	3.49716e-06	0.00197956	0	1.01429e-05	0.000224049	0	0.000260752	0	0.000165972	0	0	7.52877e-06
RS_11	0.000239051	0	0.000313484	0.00544512	0	0	4.16471e-05	0	0	0	0	0.000688638	0.00357349	0.00123657	0.000116413	1.78565e-05	7.31054e-06	0.00205297	0	1.07071e-05	0.000229169	0	9.46118e-05	0	5.93911e-05	7.0433e-05	0	6.97677e-06
RS_12	0.000192164	0	0.000126013	0.00691174	0	0	2.07589e-05	0	0	3.45698e-05	0	0.000693204	0.00238151	0.00124023	0.000102784	0	2.60974e-05	0.000740388	0	4.1556e-05	0.000303445	0	9.19995e-05	0	0.000227038	2.64614e-05	0	0
RS_13	0.000140854	0	0.000138696	0.00277521	0	0	3.33035e-06	0	0	0	0	0.000680755	0.00223397	0.00177363	4.52652e-05	0	6.58669e-06	0.00115359	0	0	0.000434453	9.18198e-06	7.40486e-05	0	6.99794e-05	1.07133e-05	0	2.12445e-05
RS_14	0.000882117	0	8.70238e-05	0.00882804	0	0	0	0	0	3.08979e-05	0	0.000985713	0.00164819	0.00463009	2.87749e-05	0	3.38627e-06	0.000507203	0	2.86131e-05	0.00022981	0	2.2937e-05	4.3229e-06	7.31979e-05	0	0	0
RS_15	0.000523741	0	0.000163973	0.00225882	0	0	0.000122888	0	0	0	0	0.000650759	0.00153657	0.00395726	4.02983e-05	0	7.22607e-06	0.000430474	0	4.07011e-05	0.000338873	0	3.92227e-05	0	5.30296e-05	0	0	0
RS_16	0.00071564	0	9.89467e-05	0.00086939	0	0	6.48563e-05	0	0	0	0	0.000657981	0.00231813	0.00512834	4.80216e-05	1.90265e-05	1.26933e-05	0.000681235	0	0.000106417	0.000588444	0	3.6263e-05	0	0.000104249	0	0	0
RS_17	0.000345169	0	8.73431e-05	0.000804558	0	0	0	0	0	2.11589e-05	0	0.0004583	0.000698191	0.00429734	3.41205e-05	0	0	0.000395701	0	1.57889e-05	0.00024989	0	3.42699e-05	0	7.837e-05	3.96334e-05	0	9.79141e-06
RS_18	0.000723143	0	0.000191066	0.00172335	0	0	1.02542e-05	0	1.00256e-05	0	0	0.000901529	0.00199571	0.00255284	3.93118e-05	0	4.01547e-05	0.000660923	0	9.61408e-05	0.000563065	0	0.000104702	0	0.000288109	3.00438e-05	0	1.71832e-05
RS_19	0.000383082	0	0.000350354	0.000355607	0	0	8.98262e-06	0	0	0	0	0.000563805	0.0012269	0.00401967	1.20257e-05	0	1.15204e-05	0.000502897	0	4.17239e-05	0.000391836	0	7.90884e-06	0	4.01272e-05	0	0	0
RS_2	6.52026e-05	0	0.000578558	0.00679732	0	0	0.000470901	0	0	2.95246e-05	0	0.00033127	0.00556481	0.000161762	8.56701e-05	0	3.00853e-05	0.0158709	0	4.42988e-06	0.000140383	0	0.000549676	4.11405e-06	8.20149e-05	6.95768e-05	0	0
RS_3	5.88515e-05	0	0.00052107	0.0168511	0	0	9.60895e-05	0	0	0	0	0.000557585	0.00371219	0.000149812	0.000211392	0	4.37599e-05	0.00485128	0	2.21356e-05	8.98956e-05	0	0.0002581	0	0.000141457	0.000400984	0	0
RS_4	0.000170822	0	0.000693602	0.0102472	0	0	5.7533e-05	0	0	0	0	0.000667394	0.00339231	0.000167809	0.000259436	0	3.69571e-05	0.00532674	8.85722e-05	0	0.000147237	0	0.000137959	0	0.000134608	0.000173474	0	1.54912e-05
RS_5	0.000111831	0	0.000731296	0.0111475	0	0	3.43641e-05	0	0	3.4139e-05	0	0.000494812	0.00314152	0.000132268	0.000233895	0	0	0.00319777	0	0	0.000176249	0	0.000203654	0	7.11859e-05	6.8469e-05	0	6.68994e-06
RS_6	0.00016239	0	0.000628632	0.0063663	0	0	2.35764e-05	0	0	2.92058e-05	0	0.000516085	0.00347354	0.000113206	0.000145005	0	1.23362e-05	0.00379311	7.75508e-05	5.21453e-06	0.00030664	0	0.000232884	0	0.000220435	0.000180073	0	7.77182e-06
RS_7	0.00131502	0	0.000449067	0.0145553	0	1.68494e-05	0.00161793	0	0	0	0	0.00054146	0.0036773	0.000142009	0.000225687	0	4.37677e-05	0.00635211	0	1.39332e-05	0.000278441	2.96377e-05	0.000341326	4.96721e-06	0.000350594	8.43328e-05	0	6.43199e-05
RS_8	0.000218782	0	0.000596706	0.00948746	0	1.85294e-05	0.000261791	0	0	2.00619e-05	0	0.000540125	0.00363776	0.000101495	0.000231051	0	0	0.00292256	0.000224028	2.5397e-05	0.000126906	0	0.00036355	0	0.000312256	6.93966e-05	0	1.3897e-05
RS_9	0.000112898	0	0.000478839	0.00885862	0	0	0.000183586	0	0	0	0	0.000598311	0.00242599	9.50804e-05	0.000264691	0	4.02498e-06	0.00189695	0	1.05683e-05	0.000246818	0	0.000202112	9.13111e-06	0.000162539	0	0	2.10388e-05
S11_1	0.000359896	0	0.00125355	0.0683787	0	0	4.11087e-05	0	0	0.000121422	0	0.00103667	0.00307473	0.000137776	0.00131301	0	2.32746e-05	0.00368574	0	0	0.000698922	0	0.000853796	0	0.000110983	0.000321673	0	0
S11_10	0.000388827	0	0.000378694	0.000541733	0	0	2.47158e-05	0	0	0	0	0.00115602	0.000446844	0.00355763	6.76913e-05	0	0	0.00052058	0	0	0.000222441	6.45568e-05	4.17408e-05	0	0.000193341	0	0	0
S11_11	0.000588066	0	0.000142138	0.00361895	0	0	0	0	0	0	0	0.00116636	0.00598039	0.000430953	0	0	0	0.000986886	0	0.000110648	0.00167056	0	0	0	0.00104351	0	0	0
S11_12	0.00219277	0	0.000977208	0.0180224	0	8.50125e-05	0.000884208	0	1.27266e-05	0	0	0.00111488	0.00218224	0.00098213	0.00017263	0	2.67789e-05	0.00120426	0	0	0.00124915	0	0.000181388	0	0.000364289	0	0	0.000101813
S11_13	0.000186933	0	0.00059471	0.00219731	0	2.63257e-05	0.000154778	0	0	0	0	0.00106022	0.00113884	0.00223557	2.18615e-05	0	0	0.000512584	0	0	0.00021854	0	7.51878e-05	0	0.000289574	0	0	7.54206e-05
S11_2	0.000173469	0	0.00111415	0.034175	0	0	0	0	0	0	0	0.00129689	0.00146657	0.000246948	0.00120844	0	0	0.00050189	0	0	0.000176349	0	0.00064238	0	0.000570338	0	0	8.29926e-06
S11_3	0.000248338	0	0.00107219	0.0322544	0	0	0	0	0	0	0	0.00117475	0.00207849	0.000433906	0.000801979	0	0	0.00141975	0	4.08513e-05	0.000748198	0	0.000580915	0	0.000329408	0	0	3.94427e-05
S11_4	0.000262151	0	0.00107547	0.0146078	0	0	6.47646e-05	0	0	0.000103707	0	0.00100334	0.002843	0.00068489	0.00058947	0	2.18379e-05	0.000979445	0	3.65005e-05	0.00165134	0	0.000237657	4.31997e-05	0.000354059	0	0	9.92328e-05
S11_5	0.00135993	0	0.00175815	0.0109646	0	6.09457e-05	0.00029225	0	0	0	0	0.000982792	0.00259688	0.00140606	0.00042635	1.78183e-05	0	0.00086771	2.9359e-05	5.60661e-05	0.00164142	0	9.70785e-05	7.23989e-05	0.000727693	0	0	6.66845e-05
S11_6	0.00138014	0	0.00111682	0.00518753	0	0	0.0001195	0	0	0	0	0.000864624	0.0047248	0.00280029	0.000412618	0	1.49689e-05	0.000716553	0	0.000193422	0.0031882	0	0.000151796	1.79139e-05	0.000753275	0	0	0.000221682
S11_7	0.0280307	0	0.00782274	0.001386	0	0	0.00979295	0	0	1.7435e-05	0	0.00127961	0.0209572	0.00244545	0.000121054	0	5.42503e-06	0.0059415	0	0.00219584	0.000465214	0	0.0114898	5.50573e-05	0.000382282	0.000162207	0	0
S11_8	0.000400709	0	0.000258872	0.00024186	0	0.000135997	0	0	4.58541e-05	0	0	0.000491961	0.000411409	0.00575697	2.23472e-05	0	0	0.000185379	0	2.08194e-05	3.31952e-05	0	0.000189878	0	2.93298e-05	0	0	0
S11_9	0.00104464	0	0.000340903	0.00187399	0	0	0.000310077	0	0	0	0	0.00126076	0.00126493	0.0022609	8.09548e-05	0	0	0.00041648	0	0	2.68427e-05	0	0	0	0.000559887	0	0	0
SB_S1	0.000229318	0	0.00283066	0.0171577	0	0	9.9779e-05	0	0	0.000357145	0	0.000564925	0.00418366	0.00056697	0.000791946	0	0	0.00119558	0	6.17149e-05	7.97446e-05	0	0.000328143	0	0.00101414	0	0	0
SB_S2	2.97522e-05	0	0.000916285	0.0263764	0	0	0	0	0	0	0	0.00130748	0.00278856	4.34616e-05	0.00101282	0	0	0.00526567	0	6.80864e-05	4.89037e-05	0	0.00071573	0	7.10975e-05	0	0	0
SB_S3	0	0	0.000111785	0.000262888	0	0	3.60525e-05	0	0	0	0	0.000570881	0.0014109	0.00284151	1.27173e-05	0	0	0.0011701	0	0	8.25318e-05	0	2.66311e-05	0	6.23542e-06	0	0	0
SB_S4	5.12331e-05	0	0.000249787	0.00257408	0	0	0	0	0	0	0	0.000538481	0.00208686	0.000336939	9.89666e-05	0	1.41052e-05	0.00229897	0	0	0.000105442	0	0.000131833	0	2.93759e-05	5.12331e-05	0	0
SB_S5	0	0	0.0003778	0.00267063	0	0	0	0	0	0	0	0.000615373	0.00266238	0.000768177	7.80388e-05	4.38836e-05	1.63772e-05	0.00297897	0	5.56353e-05	0.000553104	0	0.000187866	0	1.16262e-05	5.44227e-05	0	5.44341e-05
SB_S6	6.15347e-05	0	0.000959404	0.00388109	0	0	0	0	0	0	0	0.000992272	0.00330617	0.00041705	0.00046086	0	1.8968e-05	0.00501264	0	1.62947e-05	0.00019935	0	0.000255903	0	0.00029416	0.000169638	0	9.2186e-05
SB_S7	8.83892e-05	0	0.000303969	0.00272051	0	0	3.34454e-05	0	0	6.50241e-05	0	0.000929138	0.00326256	0.000300476	0.000221917	2.85297e-05	6.2967e-05	0.00305205	0	3.68547e-05	0.000231035	0	0.000152931	0	0.000257936	5.41867e-05	0	0.000161306
SB_S8	0.000353241	0	0.000445455	0.00561849	0	0	3.82688e-05	0	0	3.62046e-05	0	0.00132089	0.00180916	0.000138354	0.000129434	1.17372e-05	5.18256e-05	0.00238012	0	0	0.000304325	0	0.000154011	0	0.000200906	5.57184e-05	0	0.000118033
SH-W20A-1310	0.000543608	0	0.000230284	0.00158098	0	0	0	0	0	1.51579e-05	0	0.00101887	0.00385736	0.000132334	0.000235339	0	2.41402e-05	0.000368204	0	0.000188832	0.00370829	0	6.18363e-05	0	0.000294902	0	0	0.000123507
SH-W20A-2180	0	0	0.000204067	0.000317052	2.93007e-05	0	0	0	0	5.83792e-05	0	0.00108124	0.00174898	0.000226902	7.7722e-05	0	1.81773e-05	6.49181e-05	0	0.000161742	0.00137721	0	0.000114748	0	0.000145353	0	0	0
SH-W20A-3080	0	0	5.53886e-05	9.43446e-06	0	0	0	0	0	0	0	0.00140431	0.000518778	0.000393018	0.000136328	0	0	0.000106238	0	0	0.000533435	0	0.000330369	0	5.42545e-05	0	0	0
SH-W20A-3880	0.000643708	0	0.000307523	0.000271467	4.72373e-05	0	8.91463e-05	0	0	9.76024e-05	0	0.00052337	0.000735555	2.22301e-05	1.57328e-05	0	7.17665e-06	8.85485e-05	0	6.49253e-05	2.63313e-05	0	1.72631e-05	0	4.67864e-05	0	0	0
SH-W20A-766	0.000694514	0	0.000808737	0.00617493	0	0	0	0	0	0	0	0.00128128	0.0056701	0.000169128	0.000283386	0	2.02924e-05	0.0005512	0	0.000701808	0.00540819	0	0.000169242	0	0.000501912	0	0	0
SMM_0.03	2.32237e-05	0	0.000393162	0.00713039	0	0	0	0	0	0	0	0.000483972	0.00198327	0.00012835	0.000307546	0	9.3528e-06	0.00197514	0	0	0.000158094	0	0.000280556	0	0.000116849	1.84558e-05	0	8.48132e-06
SQ54_0.02	0.00346224	0	0.00174075	0.0283391	0	0.000759818	2.43095e-05	0	0	0	0	0.000523507	0.00403456	0.000799741	0.00120622	0	0	0.00098209	0	0	0.000113473	0	0.000551244	0	0.000560352	0	0	0
SQ54_0.06	0.000565589	0	0.00227096	0.0685297	0	0	0.000297635	0	0	0.000128006	0	0.000773616	0.00389283	0.000156625	0.00147344	0	0	0.00193603	0	4.38375e-05	0.000122057	0	0.000905405	0	0.000520652	0	0	0
SQ54_0.10	0.000803659	0	0.00385232	0.0771281	0	0	0.00104097	0	0	0.000262402	0	0.000931973	0.0029372	9.97163e-05	0.00187083	0	2.65298e-05	0.00247198	0	3.63343e-05	0.000638331	0	0.000825738	0	0.000350825	0	0	0.000130011
SQ58_0.02	0.000261366	0	0.00339755	0.0167423	0	0	0.000162575	0	0	0	0	0.000621212	0.00596762	0.000724325	0.000745687	0	0	0.00218869	0	0	0.000459641	0	0.000491008	9.51607e-05	0.000624474	0.00085875	0	0
SQ58_0.06	0.000389294	0	0.00948256	0.00959018	0	0	0.00178368	0	0.000256428	2.65144e-05	0	0.00101944	0.0188334	0.000115091	0.000359425	0.000150361	1.80407e-05	0.0146274	0	0.00534863	0.000173794	0	0.000437194	0	0.00839646	2.53851e-05	0	8.33131e-05
SQ58_0.10	0.000610777	0	0.00184288	0.0312141	0	0	0.00183232	0	0	0	0	0.000933929	0.00277	0.000297516	0.000861361	0	4.79133e-05	0.00182351	0	0	0.000454035	0	0.000285645	3.18319e-05	0.000604461	0.000436796	0	0
SQ62_0.02	0.000704612	0	0.00279422	0.0133261	0	0	0.000108711	0	0	0.000230553	0	0.000789857	0.00450516	0.000976857	0.000947004	0	5.16221e-05	0.00174144	0	0.000251541	0.000605606	0.000187775	0.000114126	0.000128237	0.000637383	0.00030628	0	0.000100573
SQ62_0.06	0.000647062	0	0.00211954	0.0259886	0	0	0.000184222	0	0	0.000199113	0	0.000958425	0.00420957	0.000631437	0.00132408	0	4.005e-05	0.00196591	0	5.06291e-05	0.00162166	0	0.000538868	7.26705e-05	0.00103505	0	0	7.54491e-05
SQ62_0.10	0.000351588	0	0.00141907	0.0320882	0	0	0.00012415	0	0	0.00010515	0	0.00125587	0.00516972	0.00050462	0.00147368	0	2.65621e-05	0.00178831	5.84578e-05	0.000192031	0.00179269	0	0.000469789	6.62319e-05	0.00138613	0.000667678	0	4.871e-05
SQ79_0.02	0.000346	0	0.00157311	0.0272589	0	0	0.000505696	0	0	0.000390741	0	0.00139719	0.00712688	0.000553818	0.000510784	4.32702e-05	3.65259e-05	0.00458959	0	0.000127662	1.36605e-05	0	0.000482648	0	0.000221466	0.000348736	0	0
SQ79_0.06	0.00132177	0	0.00214209	0.0610673	0	0.000187999	0	0	0.000156763	0.000119675	0	0.00436417	0.00853893	0.000256279	0.000636989	0.000139711	9.77349e-05	0.00485625	0	0.000606914	0.000137605	0	0.00130511	0	0.000838104	0.000243769	0	6.39848e-05
SQ79_0.10	0.000234594	0	0.000800932	0.0756786	0	0	0.00019359	0	0	0.000173227	0	0.00138219	0.00385233	0.000243418	0.00128451	0	1.4141e-05	0.00372048	0	9.78433e-05	0.000599954	0	0.000623029	0	0.000164418	0.000115515	0	9.26439e-05
SQ81_0.02	0.001058	0	0.00171097	0.0590336	0	0	0.00264443	0	0	0.00012521	0	0.000939794	0.00633517	0.000295313	0.000852787	6.29986e-05	2.20238e-05	0.0027381	0	0	0.000266656	0	0.000787645	0	0.000361888	0.000271228	0	0.000168872
SQ81_0.06	0.000236387	0	0.00671789	0.0206676	0	0	0.000200625	0	0.00012755	0	0	0.0021792	0.0168746	8.51774e-05	0.000385493	0	9.12544e-06	0.00916993	0	0.00257764	0.00052843	0	0.00101287	0	0.00362084	3.57568e-05	0	3.37902e-05
SQ81_0.10	0.000807533	0	0.00114663	0.0315695	0	0	0.000228667	0	6.625e-05	0.000136302	0	0.000777362	0.0039791	5.50655e-05	0.00088243	6.50975e-05	2.52882e-05	0.00257626	0	0.000164335	0.000863155	0	0.000759385	0.000116854	0.000392311	0.000228013	0	0
SQ82_0.02	0	0	0.00312684	0.0220894	0	0	0.000345703	0	0	0.00012588	0	0.000546018	0.00426351	0.0008297	0.00066621	0	2.88408e-05	0.00138398	0	7.54319e-05	0.000119316	0	0.000311765	0	0.00048142	0.000558511	0	0
SQ82_0.06	1.68015e-05	0	0.00364613	0.0414284	0	0	0.000916989	0	0	0	0	0.000850981	0.00451076	0.00041011	0.00143293	0	0	0.00213567	0	0.000112237	0.00105933	0	0.000426412	0	0.000707456	0.000342788	0	0
SQ82_0.10	0.00110937	0	0.0021575	0.0154841	0	0	0.00392223	0	0	0	0	0.00140402	0.00468031	0.000115592	0.000759979	4.02198e-05	5.95874e-05	0.00117545	0	0.000186727	0.000657544	0	0.000152381	0	0.00105833	0.000135877	0	6.66673e-05
SQ83_0.02	0	0	0.00322685	0.0142619	0	0	3.60078e-05	0	0	0	0	0.000574502	0.00535094	0.00119967	0.00096513	0	0	0.00136501	0	0	0	0	0.000142164	0	0.000602706	0	0	0
SQ83_0.06	0.000140585	0	0.00220713	0.0165439	0	0	0.000151802	0	8.40548e-05	0.000295447	0	0.000586059	0.00474147	0.00110787	0.000653685	0	1.79673e-05	0.0013866	0	0.000238096	0.000289074	0	0.000357994	2.21742e-05	0.000613004	7.2613e-05	0	5.60828e-05
SQ83_0.10	0.000451526	0	0.00154157	0.0129879	0	0	0.00013747	0	0	0.000392352	0	0.000723875	0.00226483	0.00033847	0.000815077	6.30042e-05	1.90624e-05	0.00120489	0	0	8.89998e-05	0	0.000207294	0	0.000168871	6.26214e-05	0	7.33356e-05
SQ84_0.02	0.000244911	0	0.00256864	0.0180762	0	0	7.32041e-05	0	0	0.000223721	0	0.00571575	0.00477295	0.00122237	0.000834887	5.62079e-05	0	0.00135084	0	0	1.77721e-05	0	0.000259795	0	0.000669335	0	0	0.00011276
SQ84_0.06	0.000227511	0	0.00188549	0.0210574	0	0	0.00041083	0	0	0.000416591	0	0.00106954	0.00294527	0.000405113	0.00151339	0	0	0.0010911	0	3.75327e-05	0.000183193	0	0.000263268	7.94418e-05	0.000261063	0	0	0
SQ84_0.10	0.000231096	0	0.00356884	0.0337413	0	0	9.96331e-05	0	0	0	0	0.00124099	0.00317428	0.000325823	0.00195765	0	1.80215e-05	0.0015032	0	4.73064e-05	0.0013926	0	0.000277198	0.000111983	0.000510909	6.15735e-05	0	0.00036961
SQ87_0.02	0.000155288	0	0.00365521	0.0152216	0	0	0	0	0	0.000196134	0	0.000550798	0.00338584	0.00103915	0.0012859	0	0	0.00112094	0	3.08447e-05	7.03428e-05	0	0.000237669	0	0.000357366	8.22526e-05	0	0
SQ87_0.06	1.20443e-05	0	0.00276281	0.0143798	0	0	0.000164578	0	0	0.000300356	0	0.000628206	0.0025673	0.000639708	0.000805098	0	0	0.000939041	0	0	6.03199e-05	0	5.12802e-05	0.00011013	0.000232568	0.000186741	0	0
SY_S18	0.000241539	7.04119e-06	0.00617896	0.00965479	0	0	0.000862285	0	0	9.24487e-05	0	0.00420549	0.0313194	0.00189633	0.00164527	4.6754e-05	0.000249226	0.0214428	0	0	0.00246776	0	0.00137068	0	0.0055817	0.00352431	0	0.00039899
SY_S19	5.89987e-05	4.29683e-06	0.00494683	0.0060089	8.46539e-06	0	0.00038188	0	0	6.44916e-05	0	0.00411984	0.0255429	0.00189329	0.00127	6.03284e-06	0.000181899	0.0159848	0	0	0.00339954	0	0.00137504	0	0.00552983	0.00448179	0	0.00016466
SY_S20	5.17442e-05	0	0.00391612	0.00631538	0	0	0.000421214	0	0	0.000352724	0	0.00419528	0.0187856	0.00549199	0.00104877	0	6.37447e-05	0.00914781	0	0	0.00643633	0	0.00112916	0	0.0036422	0.00250214	0	5.58423e-05
SY_S21	3.71918e-06	0	0.0024989	0.00308949	1.49412e-05	0	0.000274976	0	0	0	0	0.00439708	0.00828112	0.00778684	0.000698193	0	7.27043e-05	0.00515562	0	6.76946e-05	0.00911767	0	0.000721365	0	0.00274642	0.000873639	0	0.000196956
SY_S22	2.48332e-05	0	0.00150431	0.00156805	0	0	0.000124198	0	0	0	0	0.00495029	0.00582983	0.00529525	0.000728977	1.70132e-05	7.54668e-05	0.0025234	0	0	0.00659707	0	0.000765403	0	0.00174491	0.000297161	0	0.000215536
SY_S23	0.000157302	1.38475e-05	0.00598703	0.00807234	8.53386e-06	0	0.000540728	0	0	7.86719e-05	0	0.00469576	0.0232387	0.00220973	0.00170177	6.22615e-06	0.000127766	0.0148814	0	7.85261e-06	0.00317714	0	0.000890562	0	0.00521263	0.00624671	0	0.000224429
SY_S24	0.000318058	1.27043e-05	0.0055126	0.00668326	0	0	0.000516066	0	0	0.000204814	0	0.00442643	0.0206735	0.00230216	0.00132231	7.48006e-06	6.16847e-05	0.0165294	0	0	0.00402754	0	0.000723374	0	0.00516	0.00497133	0	0.00017094
SY_S25	0.00019947	0	0.00409122	0.00645288	9.41398e-06	0	0.000456447	0	0	0.00010228	0	0.00407935	0.0111244	0.00530239	0.000933371	0	6.22278e-05	0.0101296	0	0	0.00629115	0	0.00072069	0	0.00323034	0.00231769	0	9.92367e-05
SY_S26	0.000103733	4.19753e-06	0.00230625	0.00186865	0	0	0.000110811	0	0	2.06954e-05	0	0.00494997	0.00765449	0.00872138	0.000489907	2.05885e-05	1.5422e-05	0.00367723	0	0	0.00838445	0	0.000515567	0	0.00242513	0.000191203	0	0.000156409
SY_S27	0.000152225	0	0.00111575	0.000210391	0	0	2.73459e-05	0	0	0	0	0.00611548	0.00718445	0.00582987	0.000582397	1.63257e-05	2.59085e-05	0.00221843	0	0	0.00724734	0	0.000767308	0	0.00225837	2.80528e-05	0	0.000304746
SY_S28	3.89428e-05	5.96238e-06	0.00124094	9.12019e-05	0	0	0	0	0	6.94758e-05	0	0.00571069	0.0057721	0.00768072	0.000521986	6.75106e-06	1.4361e-05	0.00139501	0	2.12705e-05	0.00784405	0	0.000486372	0	0.00207272	0	0	0.000202963
WGoM_0.03	0.000188971	0	2.3787e-05	0.000503205	0	4.05033e-05	0	0	0	0	0	3.90406e-05	0.00320789	6.76817e-05	3.33593e-06	9.22279e-05	0	0.00924835	0	0	1.97099e-05	0	7.13873e-06	0	3.13429e-05	0	0	0
WGoM_0.15	0	0	0	0	0	0	0	0	0	0	0	7.97222e-05	0.00204341	0.000337744	0	0	0	0.00137091	0	0	0.000625151	0	0	0	0	0	0	0
