# Supplementary material for: The risk of pathogenicity and antibiotic resistance in deep-sea cold seep microorganisms
Source: mSystems. 2025 May 21;10(6):e01571-24. doi: 10.1128/msystems.01571-24 (PMC12172429; doi:10.1128/msystems.01571-24)
Supplement: Table S7 — Relative abundances of MAGs at different sites. [file msystems.01571-24-s0008.xlsx]

## Sheet: Table S7
Supplementary Table 7. Relative abundances of MAGs at different sites.
Genome	A1	A10	A2	A3	A4	A5	A6	A7	A8	A9	E26	E29	E44	ENP_18.1	ENP_2	ENP_20.69	ENP_3.55	ENP_35.65	ENP_68.55	ENP_8.6	Formosa_Ridge_S1	Formosa_Ridge_S2	Formosa_Ridge_S3	Formosa_Ridge_S4	GA-1	GA-2	GA-3	GA-4	GA-5	GA-6	GA-7	GJ-DNA-10	GJ-DNA-11	GJ-DNA-12	GJ-DNA-9	GoM_SRR9649755	GoM_SRR9649756	GoM_SRR9649758	GoM_SRR9649759	GoM_SRR9649760	Haima1_GDNA17	Haima1_GDNA18	Haima1_GDNA19	Haima1_GDNA20	Haima1_GDNA21	Haima3_GDNA22	Haima3_GDNA23	Haima3_GDNA24	Haima3_GDNA25
unmapped	89.9605	71.2882	79.3369	70.7852	58.4574	65.4657	69.5174	72.8599	69.9577	73.1889	89.2165	78.5125	82.714	83.5493	93.4291	72.1398	74.0301	79.2692	91.6332	88.9122	76.3375	55.9818	64.5199	56.39	69.0838	67.3218	70.1746	69.7543	66.2355	89.0172	77.0331	75.0354	88.1802	82.4437	93.3905	82.5165	63.6398	58.8486	56.727	59.4739	83.9182	82.8685	68.1339	73.9362	71.944	82.2822	84.0872	78.4525	79.8875
XST_cobin_48	0	0	0	0	0	0	0	0	0	0	0	0	0	0	0	0	0	0	0	0	0	0	0	0	0	0	0	0	0	0	0	0	0	0	0	0	0	0	0	0	0	0	0	0	0	0	0	0	0
SF_cobin_114	0.00468926	0	0	0	0	0	0	0	0	0	0	0	0	0	0	0	0	0	0	0	0.00510253	0	0	0	0.00721058	0.0059613	0	0.0228781	0.0104308	0.0154979	0	0	0.00569563	0	0.00515736	0	0	0	0	0	0.00209482	0.00168734	0	0	0.00132317	0.0148036	0.0210773	0.00358418	0
OT_A9_sbin_55	0.00299452	0.199414	0.0067466	0.107773	0.195052	0.286908	0.662519	0.222816	0.258375	0.390683	0	0	0	0	0	0	0	0	0	0	0	0.339374	0.193934	0.111801	0.0460051	0.0415598	0.0422121	0.0345192	0.068708	0	0	0	0	0	0	0	0.0630189	0.306054	0.149624	0.264134	0.0067278	0.00693106	0.0468998	0.0212639	0.0232963	0.059341	0.0118861	0.0645058	0
SB_S8_sbin_11	0.00429298	0.016798	0.00302563	0.00176709	0.000598411	0.00265637	0.0101677	0.0185563	0.00792704	0.0176647	0.0111097	0	0.00238029	0	0	0	0	0	0	0	0.00291839	0	0	0	0	0	0	0	0	0	0	0	0	0	0	0	0	0	0	0	0	0	0	0	0	0.00919672	0.00356089	0.00490072	0.00617738
HY4_cobin_77	0	0	0.00147803	0	0	0	0	0	0	0	0	0	0	0	0	0	0	0	0	0	0	0	0	0	0	0	0	0	0	0	0.0560696	0.0453504	0.0191942	0.0308763	0	0.0144363	0	0	0	0	0	0	0	0	0	0	0	0	0
HM5_cobin_71	0	0	0	0	0	0	0	0	0	0	0	0	0	0	0	0	0	0	0	0	0	0	0	0	0	0	0	0	0	0	0	0	0	0	0	0	0	0	0	0	0.00275705	0.00267866	0.00250459	0	0.00143258	0	0	0	0
HM_SQ_cobin_131	0.00392624	0	0.00624031	0.00197266	0	0	0.00178676	0.00167333	0	0.0008311	0	0	0	0	0	0	0	0	0	0	0.00135123	0	0	0	0.00197838	0.00219363	0	0.00980472	0.0041558	0	0	0.00396143	0	0	0	0.0169069	0.00417629	0	0	0	0	0	0	0	0	0	0	0	0
RS_5_sbin_11	0	0	0.00229063	0.00145531	0	0	0	0	0	0	0	0	0	0	0	0	0	0	0	0	0	0	0	0	0.00450153	0	0	0	0	0	0	0.00401621	0	0	0	0	0	0	0	0	0	0	0	0	0	0.00293765	0.0030855	0.00321112	0.00203153
QDN-W03B-2880_sbin_3	0	0.0102739	0	0	0.00452526	0.0052647	0.00469135	0.00571602	0.00717138	0.0072919	0.103858	0.00925175	0.762275	4.33315	0.0573596	1.06341	0.662077	2.41254	0.0578938	0.375654	0.00557546	0.00795094	0	0.0631531	0.00311295	0	0	0	0	0	0	0	0	0	0	0	0	0	0	0	0	0	0	0	0	0	0	0	0
EGM_E29_sbin_1	0.00189404	0.0139912	0.0127806	0.0220003	0.00498147	0.00301475	0.00948816	0.0152158	0.00774685	0.0102923	0.0270359	0.151382	0.00785652	0	0.0232137	0.0703623	0.69131	0.32029	0	0	0.00243883	0	0	0	0.00322476	0.00293423	0	0	0.00668794	0	0	0.00554064	0	0	0	0.0156989	0	0.0100797	0	0.00675657	0	0	0	0	0	0	0	0.00347062	0.0279782
HM_SQ79_0.10_sbin_20	0.00376711	0	0.00232807	0	0	0	0	0	0	0	0	0	0	0	0	0	0	0	0	0	0.0369181	0	0	0	0	0.00868637	0	0.00580639	0.00847732	0	0	0	0	0	0	0	0	0	0	0	0.00811006	0.00809631	0	0	0	0	0	0	0
S11_12_sbin_6	0.0154797	0.0363466	0.0369476	0.0211717	0.00576972	0.017597	0.0179807	0.0430856	0.0302711	0.0257314	0.0131693	0.0320929	0.0160988	0	0	0.0663329	0.0212874	0.0384166	0	0.00566263	0	0.00266944	0.00962505	0.148179	0.00411535	0	0	0	0.0043231	0	0.0183474	0.0168203	0	0.00793163	0	0.0371134	0	0.00536278	0	0.00421746	0	0	0	0	0	0.00538161	0.00615239	0.00937951	0.0190422
SB_cobin_66	0	0	0	0	0	0	0	0	0	0	0	0	0	0	0	0	0	0	0	0	0	0	0	0	0	0	0	0	0	0	0	0	0	0	0	0	0	0	0	0	0	0	0	0	0	0	0	0	0
HY4_cobin_97	0.0183488	0	0.0249803	0.0035052	0	0.000633527	0.00271654	0.00255319	0.000996466	0.00132775	0	0.00116475	0	0	0	0	0	0	0	0	0	0	0	0	0.0145944	0.0138378	0.0151127	0.0206409	0.0222986	0.0475339	0.0618681	0.0516945	0.0581991	0.0567553	0.00831896	0.0185075	0	0	0	0	0.00194544	0.00184713	0.00597847	0.0124451	0.0140742	0.00753522	0.0209117	0.0106738	0
S11_1_sbin_32	0	0.00225981	0.0119708	0.0221558	0.0162641	0.00495345	0.0127874	0.00802998	0.00518498	0.00316839	0	0.0162628	0.00144475	0	0	0	0	0	0	0	0	0.0157562	0.00498472	0	0.0202616	0.0151912	0.0187264	0.00388993	0.0273729	0	0	0	0	0	0	0.0325442	0.361968	0.210254	0.251394	0.19744	0	0	0	0	0	0	0.00161402	0.00331447	0.010574
HM_SQ81_0.10_sbin_7	0.00635095	0.00569425	0.1004	0.0940572	0.0106447	0.004017	0.0118613	0.00775413	0.00992099	0.00828191	0	0.0416331	0.00164503	0	0	0	0	0	0	0	0.0202008	0	0	0	0.0137578	0.0126492	0.0110892	0.00333883	0.0628484	0	0	0.00430777	0	0	0	0.117756	0	0.0183512	0	0.0133446	0	0	0	0	0	0.0019256	0.0145428	0.0251936	0.135978
EGM_cobin_31	0.000936834	0.00258271	0.023874	0.014263	0.00076142	0.000694523	0.00714848	0.00393337	0.00188231	0.00220247	0.0520525	0.0419147	0.0590253	0	0.0390258	0	0.0379496	0	0	0	0	0.00324712	0.00856902	0.103841	0	0	0	0	0	0	0	0	0	0	0	0.0155657	0	0.00260412	0	0	0	0	0	0	0	0	0.00160666	0.00445669	0.0528212
SY5_cobin_50	0	0	0	0	0	0	0	0	0	0	0	0	0	0	0	0	0	0	0	0	0	0	0	0	0	0	0	0	0	0	0	0	0	0	0	0	0	0	0	0	0	0	0	0.00215621	0.00256319	0	0	0	0
HM5_cobin_53	0	0	0	0	0	0	0	0	0	0	0	0	0	0	0	0	0	0	0	0	0	0	0	0	0	0	0	0	0	0	0	0	0	0	0	0	0	0	0	0	0.00734219	0.0103459	0.0236218	0.00946203	0.00820428	0.00680483	0.00470793	0.00712255	0
SF_cobin_12	0.00257595	0	0.00421955	0.000869166	0	0	0	0	0	0	0	0	0	0	0	0	0	0	0	0	0.00588144	0	0	0	0.0118684	0.011826	0.0113813	0.0202505	0.0103104	0.0148587	0.0108424	0.00828258	0.0150002	0.0123575	0.00481451	0.00747059	0.00374441	0	0	0	0.00108912	0	0.00183632	0.00859842	0.0103313	0.0126031	0.0126383	0.00556732	0.00218744
FR_S1_sbin_37	0	0	0	0	0	0	0	0	0	0	0	0	0	0	0	0	0	0	0	0	0.374551	0	0	0	0	0	0	0	0	0	0	0	0	0	0	0	0	0	0	0	0	0	0	0	0	0	0	0	0
ENP_cobin_7	0	0.04422	0.00812275	0.0176015	0.0394609	0.0595769	0.0409554	0.0365866	0.0493746	0.0338885	0.0296537	0.0544402	0.125004	3.32601	1.05679	0.774861	0.327632	1.41548	1.51125	0.972392	0.00341688	0.0281369	0.0458696	0.0811565	0.0121915	0.00941487	0	0	0.0195632	0	0	0.0102009	0	0	0	0	0	0	0	0	0	0	0	0	0	0	0	0.00575892	0.0212368
OT_A7_sbin_44	0	0.00449162	0	0.00129647	0.000745597	0.000588347	0.00494516	0.0273586	0.00236254	0.0021491	0.00653968	0.00144769	0	0	0	0	0.0129269	0	0	0	0	0	0	0	0	0	0	0	0	0	0	0	0	0	0	0	0	0	0	0	0	0	0	0	0	0	0	0	0.00186517
EGM_E29_sbin_4	0.00315307	0.00139992	0.0368045	0.00960702	0.000740519	0.000593426	0.0059027	0.00322148	0.001198	0.00193358	0.00404227	0.0321321	0.00417962	0	0	0	0	0	0	0	0	0	0	0	0	0	0	0	0	0	0	0	0	0	0	0.0468138	0	0.00504087	0	0.00403626	0	0	0	0	0	0	0	0.00181866	0.0111674
SF_GA-2_sbin_15	0	0	0	0.00128985	0	0	0	0	0	0	0	0	0	0	0	0	0	0	0	0	0.014782	0	0	0	0.0743248	0.0992939	0.0852393	0.0104445	0.0339879	0	0	0	0	0	0	0	0.00494693	0	0	0	0.00197613	0.00136848	0.00256824	0.00337262	0.00475926	0.0020452	0.00714907	0.00240569	0
SH-W20A-3880_sbin_23	0.00113902	0.054093	0.0146884	0.0387439	0.0278873	0.0349619	0.0211355	0.0259277	0.043621	0.039631	0.0150758	0.0687739	0.0199947	0	0.0341229	0.314115	0.744537	0	0	0.552322	0	0.00417751	0.0199542	0	0.00211269	0	0	0	0	0	0	0	0	0	0	0.0352983	0	0.00961466	0	0.00630242	0	0	0	0	0	0	0.00284956	0.0122133	0.0659333
SB_cobin_133	0.00685144	0.00160449	0.0701786	0.0748853	0.00979076	0.00166251	0.0119363	0.00420469	0.0074465	0.00433513	0.00892208	0.0940988	0.0173223	0	0	0	0	0	0	0	0.00800997	0	0	0	0	0	0	0	0.00779448	0	0.0646246	0.0774096	0	0.00825219	0	0.0395708	0	0.00967994	0	0.00722889	0	0	0	0	0	0	0.0135826	0.0365179	0.179495
OT_A2_sbin_35	0	0	0.0288026	0.0114474	0	0	0	0	0.000563291	0.000649248	0.00466948	0.00928932	0.00397072	0	0	0	0	0	0	0	0	0	0	0	0	0	0	0	0	0	0	0	0	0	0	0.00463861	0	0	0	0	0	0	0	0	0	0	0	0	0.00170721
SB_S6_sbin_3	0	0.0011658	0	0	0	0.00264434	0.00563742	0.00475609	0.00259056	0.00166055	0	0	0	0	0	0	0	0	0	0	0	0	0	0	0	0	0	0.00319228	0	0	0.0136032	0.00914799	0	0.00418913	0	0	0	0	0	0	0.00134583	0.00142134	0	0	0	0.00287457	0.0031097	0.00214159	0
RS_17_sbin_72	0	0	0	0	0	0	0.00238542	0	0	0	0	0	0	0	0	0	0	0	0	0	0	0	0	0	0	0	0	0	0	0	0	0	0	0	0	0	0	0	0	0	0	0	0	0	0	0	0	0	0
S11_7_sbin_15	0	0.00501489	0	0	0.00173286	0.00560597	0.0293391	0.00966155	0.00571119	0.00758681	0	0	0	0	0	0	0	0	0	0	0	0.00459892	0.0155764	0	0	0	0	0	0	0	0	0	0	0	0	0	0	0	0	0	0	0	0	0	0	0	0	0	0
SB_cobin_152	0	0	0	0	0	0	0	0	0	0	0	0	0	0	0	0	0	0	0	0	0	0	0	0	0	0	0	0	0	0	0	0	0	0	0	0	0	0	0	0	0	0	0	0	0	0	0	0	0
RS_14_sbin_24	0	0	0	0	0.000689608	0	0	0	0	0	0	0	0	0	0	0	0	0	0	0	0	0	0	0	0	0	0	0	0	0	0	0	0	0	0	0	0	0	0	0	0	0	0	0	0	0	0	0	0
SB_S8_sbin_3	0	0	0	0	0	0	0.00372871	0.00406133	0	0.00183406	0	0	0	0	0	0	0	0	0	0	0	0	0	0	0	0	0	0	0	0.0171741	0.00976524	0.00527173	0.013795	0.0164523	0.00621597	0	0	0	0	0	0	0	0	0	0	0	0	0	0
RS_mbin_843	0	0	0	0	0	0.00174827	0.00109135	0	0.000970602	0.000676826	0	0	0	0	0	0	0	0	0	0	0	0	0	0	0.100783	0.0823775	0.0938755	0.189839	0.0346012	0	0	0	0	0	0	0	0.00818467	0	0	0	0.00428078	0.00387348	0.0254949	0.111146	0.120152	0.00882185	0.00208569	0.00772019	0
RS_1_sbin_37	0	0	0	0	0	0	0	0	0	0	0	0	0	0	0	0	0	0	0	0	0	0	0	0	0	0	0	0	0	0	0	0	0	0	0	0	0	0	0	0	0	0	0	0	0	0	0	0	0
HM3_GDNA26_sbin_30	0	0.00516238	0.00162166	0.004547	0.00202613	0.00252155	0.00255264	0.00661206	0.00329826	0.00296841	0.0460076	0.0104362	0.0136081	0.0122904	0	0	0.00559465	0.0137852	0.0426981	0.0129236	0	0.00716964	0.00677646	0.0160491	0	0	0	0	0.00406503	0	0	0.00356448	0	0	0	0	0	0.00238786	0	0	0	0	0.0073165	0.00321357	0.00262232	0.00201413	0.001875	0.0199172	0.0400239
XST_SQ87_0.02_sbin_14	0	0	0	0	0	0	0	0	0	0	0	0.00124972	0	0	0	0	0	0	0	0	0	0	0	0	0	0	0	0	0	0	0	0	0	0	0	0	0	0	0	0	0	0	0	0	0	0.00192505	0	0	0
QDN_cobin_108	0	0	0	0	0	0	0	0	0	0	0	0	0	0	0	0	0	0	0	0	0	0	0	0	0	0	0	0	0	0	0	0	0	0	0	0	0	0	0	0	0	0	0	0	0	0	0	0	0
EGM_E26_sbin_4	0.00272718	0.0338182	0.0202583	0.0167678	0.0165937	0.0326926	0.023956	0.024703	0.0340969	0.0270693	0.162891	0.0975543	0.149048	0	0.0574743	0.106173	0.0827978	0.169532	0.0231594	0.160234	0.00139908	0.0226523	0.0810208	0.825897	0	0	0	0	0.0128843	0	0.0102895	0.0143672	0	0	0	0.00865707	0	0	0	0	0	0	0	0	0	0.00188697	0.00409974	0.00617032	0.035833
XST_cobin_23	0	0	0	0	0	0	0	0	0	0	0	0.00160918	0	0	0	0	0	0	0	0	0	0	0	0	0	0	0	0	0	0	0	0	0	0	0	0	0	0	0	0	0	0	0	0	0	0	0	0	0
OT_A2_sbin_54	0.0137628	0.00907831	0.139467	0.0768992	0.00787572	0.0037131	0.0313555	0.0271983	0.00825759	0.0108644	0.0169599	0.0407551	0.0083775	0	0	0	0.0897828	0	0	0	0.00221918	0.00288265	0	0	0.00863941	0.00733639	0	0.0250474	0.0455689	0	0	0.0124118	0	0	0	0.0651128	0.00877794	0.00943867	0.00333934	0.00828906	0	0	0	0	0	0	0.00418364	0.00579199	0.0164845
S11_1_sbin_41	0.00622101	0	0.00288409	0.000966064	0	0	0	0	0	0	0	0.0307535	0.00148943	0	0	0	0	0	0	0	0.0791813	0	0	0	0.0163229	0.0387904	0.0152934	0.0116375	0.0266158	0	0	0.00341565	0.00339131	0.0160465	0	0	0	0	0	0	0.03939	0.0358791	0.00302736	0.00631439	0.0071651	0	0.00201232	0.00137196	0
HM1_cobin_77	0	0	0	0	0	0	0	0	0	0	0	0	0	0	0	0	0	0	0	0	0	0	0	0	0	0	0	0	0	0	0	0	0	0	0	0	0	0	0	0	0	0	0	0.0350275	0.0284276	0	0	0	0
SB_S5_sbin_20	0	0.0072285	0	0	0	0.000716903	0	0.00340589	0.00104814	0.000938871	0.00431625	0	0.0153472	0	0.0379364	0	0.0197271	0.0200238	0	0	0.00246179	0	0	0	0	0	0	0	0	0	0	0	0	0	0	0	0	0	0	0	0	0	0	0	0	0	0	0	0.00178907
SH-W20A-3880_sbin_12	0	0	0	0	0	0	0	0	0	0	0	0	0.00111843	0	0	0	0	0	0	0	0	0	0	0	0	0	0	0	0	0	0	0	0	0	0	0	0	0	0	0	0	0	0	0	0	0	0	0	0
EGM_E29_sbin_18	0	0	0.000963274	0.00182855	0	0	0	0	0	0	0.00674685	0.123548	0.00976188	0	0	0	0	0	0	0	0	0	0	0	0	0	0	0	0	0	0	0	0	0	0	0.00553659	0	0	0	0	0	0	0	0	0	0	0	0.00203691	0.0149666
WGoM_0.03_sbin_51	0	0.0128596	0.00139879	0.00791213	0.00472529	0.0376025	0.065912	0.0527785	0.025276	0.0233527	0	0	0	0	0	0	0	0	0	0	0.00239597	0.0132723	0.00658664	0.029142	0.0249751	0.0248189	0.025447	0.012884	0.0132374	0	0	0	0	0	0	0	0.0206083	0.0733239	0.0519089	0.0758853	0.0117422	0.0146167	0.0617597	0.0306702	0.0327909	0.0418462	0.00627534	0.0466116	0
S11_7_sbin_9	0.00186632	0.000919366	0.00974376	0.00950242	0.00877124	0.0052633	0.0016359	0.0011731	0.0045252	0.00218267	0	0.00402003	0.00499961	0	0	0	0	0	0	0	0.00240416	0.0141522	0.0235633	0	0	0	0	0	0.00830431	0	0.014553	0.0165436	0	0.0136832	0	0.00831409	0.020638	0.00278343	0.00376786	0.00277997	0	0	0	0	0	0	0.0031926	0.0063328	0.00473913
RS_mbin_842	0	0.00241873	0.00148528	0.00379053	0.00540979	0.000621235	0.00209754	0.00180558	0.00194057	0.00188968	0.00517276	0.00511944	0.00327485	0	0	0	0	0	0	0	0	0	0.156372	0	0	0	0	0	0	0	0	0	0	0	0	0	0	0	0	0	0	0	0	0	0	0	0	0	0
RS_8_sbin_88	0.00349582	0	0	0	0	0	0	0	0	0	0	0	0	0	0	0	0	0	0	0	0	0	0	0	0	0	0	0	0	0.00754727	0	0	0.00415509	0	0	0	0	0	0	0	0.00103009	0	0	0.00284646	0.00301202	0.0158031	0.0162239	0.00479033	0
HM_cobin_12	0.000906789	0.127753	0.00417348	0.0356548	0.131823	0.291145	0.129831	0.110384	0.225722	0.117468	0.00567449	0.0200944	0.0112508	0.0495282	0.0131132	0.0403468	0.0203106	0.0699483	0.0649135	0.120826	0.00352225	0.0884646	0.148805	0.206775	0.0211136	0.0146488	0.0144239	0	0.0206367	0	0	0.00589862	0	0	0	0	0.00806406	0.0104262	0.014228	0.00999695	0.00806695	0.00760952	0.0316139	0.0104008	0.00975435	0.0102342	0.00325383	0.0138044	0.00719799
QDN_cobin_4	0	0	0	0	0	0	0	0	0	0	0	0.00326867	0	0	0	0	0	0	0	0	0	0	0	0	0	0	0	0	0	0	0	0	0	0	0	0	0	0	0	0	0	0	0	0	0	0.00508836	0.00210795	0.00737482	0.0162737
OT_A10_sbin_14	0	0.0839033	0.00151954	0.00943655	0.0174945	0.0289271	0.0215097	0.0229225	0.0553387	0.066544	0	0.00363311	0	0	0	0	0	0	0	0	0	0	0.0288307	0	0	0	0	0	0	0	0	0	0	0	0	0	0	0	0	0	0	0	0	0	0	0	0	0	0
SY5_S19_sbin_50	0	0	0	0	0	0	0	0	0	0	0	0	0	0	0	0	0	0	0	0	0	0	0	0	0	0	0	0	0	0	0	0	0	0	0	0	0	0	0	0	0	0	0	0	0	0	0	0	0
SY5_S19_sbin_16	0	0	0	0	0	0	0	0	0	0	0	0	0	0	0	0	0	0	0	0	0	0	0	0	0	0	0	0	0	0	0	0	0	0	0	0	0	0	0	0	0.0153562	0.0185261	0.00546182	0.0375907	0.0395216	0.00487546	0.00326006	0.00551108	0
RS_mbin_406	0	0	0.00188822	0.00128932	0	0	0	0	0	0	0	0	0	0	0	0	0	0	0	0	0	0	0	0	0.00607759	0.00321734	0	0.00268456	0.00587234	0	0.0119499	0.011966	0	0	0	0	0	0	0	0	0	0	0	0	0	0	0.00237886	0.0023352	0.00268281
SB_S6_sbin_26	0	0.00101462	0	0	0	0	0	0	0	0.00147279	0	0.00230949	0	0	0	0	0	0	0	0	0	0	0	0	0	0	0	0	0	0	0	0	0	0	0	0	0	0	0	0	0	0	0	0	0	0.00201659	0.00369239	0.00381593	0.00293549
RS_19_sbin_13	0	0	0	0	0	0	0	0	0	0	0	0	0	0	0	0	0	0	0	0	0	0	0	0	0	0	0	0	0	0	0	0	0	0	0	0	0	0	0	0	0	0	0	0	0	0	0	0	0
SB_cobin_9	0	0	0	0	0	0	0	0	0	0	0	0	0	0	0	0	0	0	0	0	0	0	0	0	0	0	0	0	0	0	0	0	0	0	0	0	0	0.003081	0.00415018	0.00345782	0	0	0	0	0	0	0	0	0
WGM_cobin_76	0	0	0	0	0	0	0	0	0	0	0	0	0	0	0	0	0	0	0	0	0.0360392	0	0	0	0.00360946	0.00228363	0	0	0	0.00772328	0	0	0	0	0	0	0	0	0	0	0.00129735	0	0	0	0	0	0	0	0
XST_cobin_13	0.00235645	0	0	0	0	0	0	0	0	0	0	0	0	0	0	0	0	0	0	0	0	0	0	0	0	0	0	0	0	0	0	0	0	0	0	0	0	0	0	0	0	0	0	0	0	0	0	0	0
XST_SQ83_0.06_sbin_9	0	0	0	0	0	0	0	0	0	0	0	0.000869811	0	0	0	0	0	0	0	0	0	0	0	0	0	0	0	0	0	0	0	0	0	0	0	0	0	0	0	0	0	0	0	0	0	0.00199414	0	0	0
EGM_E44_sbin_31	0	0	0.000576467	0	0	0	0	0	0	0	0	0.00117348	0.0521592	0	0	0	0	0	0	0	0	0	0	0	0	0	0	0	0.00786948	0	0	0.00445425	0	0	0	0	0	0	0	0	0	0	0	0	0	0	0	0	0
SY6_S25_sbin_26	0.00233337	0.137761	0.000601533	0.532009	2.23747	0.67513	0.689556	0.27923	0.498939	0.382003	0	0	0	0	0	0	0	0	0	0	0.00104876	3.52396	1.53786	0.549208	0.0302184	0.0334895	0.0226772	0	0	0	0	0	0	0	0	0	0.185649	1.47445	0.688483	1.2925	0	0	0	0	0	0.00500186	0	0.00284891	0
SB_S4_sbin_42	0	0	0	0	0	0	0	0	0	0	0	0	0	0	0	0	0	0	0	0	0	0	0	0	0	0	0	0	0	0	0	0	0	0	0	0	0	0	0	0	0	0	0	0	0	0	0	0	0
RS_13_sbin_56	0	0.00525147	0.000858872	0.00175235	0.00122037	0.00359197	0.00379783	0.00665694	0.00358173	0.00356526	0	0.00500371	0	0	0	0	0	0	0	0	0	0.00512434	0	0	0.00254332	0.00256693	0	0	0	0	0	0.00246649	0	0	0	0	0	0.00275225	0	0	0.00483993	0.00677742	0.013595	0.00583266	0.00473479	0.00599411	0.00958583	0.00619887	0.00263343
SF_cobin_2	0	0	0	0	0	0	0	0	0	0	0	0	0	0	0	0	0	0	0	0	0.000817044	0	0	0	0.0142437	0.0132727	0.00961274	0.0292391	0.00684444	0	0	0	0	0	0	0	0	0	0	0	0	0	0	0	0	0	0	0	0
RS_1_sbin_74	0	0	0	0	0	0	0	0	0	0	0	0	0	0	0	0	0	0	0	0	0	0	0	0	0	0	0	0	0	0	0	0	0	0	0	0	0	0	0	0	0	0	0	0	0	0	0	0	0
WGM_cobin_58	0	0	0	0	0	0	0	0	0	0	0	0	0	0	0	0	0	0	0	0	0	0	0	0	0	0	0	0	0	0	0	0	0	0	0	0	0	0	0	0	0	0	0	0	0	0	0	0	0
RS_13_sbin_52	0	0	0	0	0	0	0	0	0	0	0	0	0	0	0	0	0	0	0	0	0	0	0	0	0	0	0	0	0	0	0	0	0	0	0	0	0	0	0	0	0.00122453	0.00119164	0.00211648	0.00226966	0.00237095	0	0.00166719	0	0
RS_mbin_400	0.00542581	0	0.020608	0.00558767	0	0	0	0	0	0.000780299	0	0.000894511	0.00123719	0	0	0	0	0	0	0	0	0	0	0	0	0	0	0	0	0	0	0.0041333	0	0.00546993	0	0.0177452	0	0	0	0	0	0	0	0	0	0.00650446	0.0232947	0.0260563	0.0354797
SY6_cobin_93	0	0.00207607	0.00245123	0.00422494	0.0023659	0.00250319	0.00194155	0.00169216	0.00197556	0.002749	0	0.00106282	0	0	0	0	0	0	0	0	0	0.00317431	0	0	0	0	0	0	0.00456365	0	0	0.00406256	0	0	0	0	0.00354057	0	0	0	0.000868872	0	0.00611927	0.00484949	0.00552469	0.00243761	0.00235496	0.00414321	0.00500163
SB_S6_sbin_15	0.00418927	0	0.0109074	0.00380625	0	0	0.00318476	0.00153349	0	0.000976208	0	0.0116014	0.00584305	0	0	0	0	0	0	0	0	0	0	0	0.0342418	0.0281671	0.0372029	0.0271895	0.0128954	0.0260651	0.0862315	0.0827928	0.0419733	0.0539984	0.00689323	0.0363547	0	0.00647414	0	0.0052582	0.00334622	0.00353393	0.00582647	0.0127642	0.0152873	0.0172864	0.0211104	0.0129687	0.00458004
RS_mbin_584	0	0	0	0	0	0	0	0	0	0	0	0	0	0	0	0	0	0	0	0	0	0	0	0	0.00271298	0.00223822	0	0	0	0	0	0	0	0	0	0	0.00297061	0	0	0	0	0	0.00368425	0	0	0	0	0	0
SF_HDNA3_sbin_2	0	0	0	0	0	0	0	0	0	0	0	0	0	0	0	0	0	0	0	0	0.516536	0	0	0	0.00398231	0	0	0	0	0	0	0	0	0	0	0	0	0	0	0	0	0	0	0	0	0	0	0	0
LS_cobin_75	0.0144916	0	0.0291007	0.0157372	0.00239979	0.000730138	0.000942802	0	0.0014538	0.00153459	0	0.00652464	0.00637408	0	0	0	0	0	0	0	0	0	0	0	0.0061967	0.00467885	0	0.0144967	0.00805175	0	0.0286865	0.0242015	0.0113874	0.0172228	0	0.0324492	0.0200369	0.0120164	0.00618589	0.0106555	0.00131117	0.00133807	0.00920162	0.0170344	0.0184134	0.0102425	0.0115215	0.0117621	0.00795206
RS_17_sbin_77	0.00233474	0.017472	0.00910311	0.00941434	0.00638957	0.0188575	0.00759994	0.020175	0.0180648	0.0147147	0	0.00606161	0.00426156	0	0	0	0	0	0	0	0	0	0	0	0	0	0	0	0	0	0	0.0032764	0	0	0	0	0	0	0	0	0	0	0	0	0	0	0	0.00144625	0.00292956
XST_cobin_37	0	0	0	0	0	0	0	0	0	0	0	0	0	0	0	0	0	0	0	0	0	0	0	0	0	0	0	0	0	0	0	0	0	0	0	0	0	0	0	0	0	0	0	0	0	0	0	0	0
RS_7_sbin_41	0.00177541	0.00623787	0.00404463	0.00218371	0.000647449	0.00209692	0.00657483	0.0127091	0.00346182	0.00421372	0	0.0035579	0	0	0	0	0	0	0	0	0	0	0	0	0	0	0	0	0.00551046	0	0	0.00309818	0	0.00332536	0	0	0	0	0	0	0	0	0	0	0	0	0	0.00223415	0.00448131
HM1_GDNA19_sbin_5	0	0	0	0	0	0	0	0	0	0	0	0.00146696	0	0	0	0	0	0	0	0	0	0	0	0	0.0245023	0.0191181	0.0416261	0	0.00879144	0	0	0	0	0	0	0	0	0	0	0	0.00519033	0.00627965	0.111121	0.0490946	0.0475194	0	0	0	0
S11_mbin_74	0	0.0182476	0.011834	0.0224461	0.00820326	0.013988	0.00667843	0.00851292	0.0142349	0.0148239	0.00990181	0.024823	0.00687642	0	0.0114921	0.0543208	0.129487	0	0	0.0799585	0	0	0.00962119	0.0190647	0	0	0	0	0	0	0	0	0	0	0	0	0	0.00482866	0	0.00290479	0	0	0	0	0	0	0	0.00173325	0.0106131
RS_3_sbin_93	0.00162951	0	0	0	0	0	0	0	0	0	0	0	0	0	0	0	0	0	0	0	0	0	0	0	0	0	0	0	0	0.00696207	0	0	0.00396843	0	0.00754434	0	0	0	0	0	0	0	0	0	0	0.0111399	0.0134825	0.00470787	0
FR_S1_sbin_3	0	0	0	0	0	0	0	0	0	0	0	0	0	0	0	0	0	0	0	0	0.0940332	0	0	0	0	0	0	0	0	0	0	0	0	0	0	0	0	0	0	0	0	0	0	0	0	0	0	0	0
HM_SQ79_0.02_sbin_12	0.00311528	0	0	0	0	0	0	0	0.000588925	0	0	0	0	0	0	0	0	0	0	0	0	0	0	0	0	0	0	0	0	0	0	0	0	0	0	0	0	0	0	0	0.00216968	0.00208961	0.00310587	0.0492764	0.0595261	0.00378962	0.00196116	0	0
HM5_GDNA1_sbin_51	0	0	0	0	0	0	0	0	0	0	0	0	0	0	0	0	0	0	0	0	0	0	0	0	0	0	0	0	0	0	0	0	0	0	0	0	0	0	0	0	0	0	0.0126034	0.00375603	0.00277461	0.0368998	0.00916142	0.00460759	0
RS_2_sbin_43	0	0	0	0	0	0	0	0	0	0	0	0	0	0	0	0	0	0	0	0	0.0150365	0	0	0	0.0154242	0.0089465	0	0	0.00298122	0	0	0	0	0	0	0	0	0	0	0	0	0	0	0	0	0	0	0	0
OT_A1_sbin_41	0.0361933	0.000595271	0.0328061	0.0041958	0	0	0.00184732	0	0.0014558	0.00208242	0	0	0	0	0	0	0	0	0	0	0	0	0	0	0	0	0	0	0	0	0	0	0	0	0	0.0159983	0	0	0	0	0	0	0	0	0	0	0	0	0.00223683
WGoM_0.03_sbin_34	0	0	0	0	0	0	0	0	0	0	0	0	0	0	0	0	0	0	0	0	0	0	0	0	0	0	0	0	0	0	0	0	0	0	0	0	0	0	0	0	0	0	0	0	0	0	0	0	0
LS_cobin_35	0	0	0	0	0	0	0	0	0	0	0	0	0	0	0	0	0	0	0	0	0.00911261	0	0	0	0.0176303	0.0192737	0.0225185	0.00840725	0.00593822	0.0114365	0	0.00272758	0.00643347	0.0040342	0.0040507	0	0	0	0	0	0.0273157	0.0243175	0.0261068	0.0257462	0.0251363	0.00598522	0.00978074	0.00479624	0
S11_6_sbin_30	0	0.00125364	0	0.00229227	0.000482241	0	0.00393505	0.00301894	0.000725211	0.00430151	0	0	0	0	0	0	0	0	0	0	0	0.00369712	0	0	0.00412161	0.00207606	0	0	0	0	0	0	0	0	0	0	0	0.00425235	0.0121729	0.00690999	0	0	0	0	0	0	0	0	0
HM1_GDNA20_sbin_6	0	0	0	0	0	0	0	0	0	0	0	0	0	0	0	0	0	0	0	0	0	0	0	0	0.00648021	0.00561585	0	0.00647821	0.00552156	0	0	0.00312758	0	0	0	0	0.00702519	0	0	0	0.00543678	0.00429797	0.0189008	0.0334801	0.0205991	0.00286243	0.00204954	0.003383	0
RS_mbin_853	0	0.0525972	0.00507214	0.0253016	0.0129443	0.00665065	0.0211738	0.0357487	0.0261127	0.0398787	0.00600996	0.023723	0.00104199	0	0.0118578	0.0308654	0.191888	0.0668929	0	0	0.000818849	0	0	0	0	0	0	0	0	0	0	0	0	0	0	0	0	0.00434383	0	0.00249369	0	0	0	0	0	0	0	0	0.0102694
HM1_cobin_186	0	0	0	0	0	0	0	0	0	0	0	0	0	0	0	0	0	0	0	0	0.00366199	0	0	0	0	0	0	0	0	0	0	0	0	0	0	0	0	0	0	0	0.031772	0.0338567	0.0093087	0.0126913	0.0102341	0	0	0	0
SY6_cobin_95	0	0.00395215	0	0	0.0260908	0.00923764	0.00619369	0.00451777	0.00688405	0.00509725	0	0	0	0	0	0	0	0	0	0	0	0	0	0.0193096	0	0	0	0	0	0	0	0	0	0	0	0	0	0	0	0	0.0020814	0.00212852	0.0106353	0.00247771	0.00223148	0.00298577	0	0.00174509	0
RS_6_sbin_8	0	0	0	0	0	0	0	0	0	0	0	0	0	0	0	0	0	0	0	0	0.00095495	0	0	0	0.0132055	0.00821958	0.00879389	0.00336779	0	0	0.0103518	0.00637797	0	0.00924625	0	0	0	0	0	0	0	0	0.00210813	0.0199022	0.0219343	0	0	0	0
HM1_cobin_193	0	0	0	0	0	0	0	0	0	0	0	0	0	0	0	0	0	0	0	0	0	0	0	0	0	0	0	0	0	0	0	0	0	0	0	0	0	0	0	0	0.0160594	0.0170536	0.0191841	0.00766985	0.00607597	0	0	0	0
S11_mbin_42	0	0.00274523	0	0.0137881	0.0360606	0.0208717	0.0398446	0.0146269	0.0198455	0.012533	0	0	0	0	0	0	0	0	0	0	0	0.110135	0.0949426	0.0672682	0.0776	0.070495	0.0758205	0.0727709	0.072804	0	0	0.00234966	0	0	0	0	0.341949	0.480783	0.703777	0.506896	0.00317854	0.00546366	0.0766533	0.0904655	0.121779	0.00714645	0.00535411	0.0104434	0
RS_8_sbin_100	0	0	0	0	0	0	0	0	0	0	0	0	0	0	0	0	0	0	0	0	0	0	0	0	0	0	0	0	0	0	0	0	0	0	0	0	0	0	0	0	0	0	0	0	0	0	0	0	0
HM5_GDNA3_sbin_10	0	0.000708477	0	0	0	0	0.00317097	0.00391787	0	0.00235432	0	0	0	0	0	0	0	0	0	0	0	0	0	0	0	0	0	0	0	0	0	0	0	0	0	0	0	0	0	0	0.00518992	0.00547121	0.0340515	0.0145144	0.0103411	0.00972002	0	0.00414223	0
SF_SQ_cobin_14	0.0141375	0.00898068	0.01026	0.0061472	0.00144253	0.00308476	0.00980688	0.0136296	0.00574894	0.00968696	0	0.00349072	0	0	0	0	0	0	0	0	0.0144331	0	0	0	0.00231208	0.00244145	0	0	0	0.00878819	0	0.00328231	0.00284348	0.00431728	0.00352505	0.0194581	0	0.00309156	0	0.00249464	0	0	0	0	0	0.0114445	0.00477958	0.0116871	0.0148301
OT_A1_sbin_16	0.023244	0	0.00711059	0.00254109	0	0	0	0	0.000881017	0.000951915	0	0	0	0	0	0	0	0	0	0	0	0	0	0	0	0	0	0	0	0	0	0	0	0	0	0.0111204	0	0	0	0	0	0	0	0	0	0.00500874	0.00747183	0.0104549	0.0190297
HM3_cobin_111	0.00785203	0	0.012214	0.00216286	0	0	0	0	0.000603586	0.00063688	0	0	0	0	0	0	0	0	0	0	0	0	0	0	0	0	0	0	0.0041554	0	0	0.0024717	0.00345551	0.00563271	0	0.0135741	0	0	0	0	0	0	0	0	0	0.0663546	0.0248154	0.00889804	0
RS_13_sbin_58	0	0	0.00670023	0.00510175	0	0.000580875	0	0	0.000839836	0.000689229	0	0	0	0	0	0	0	0	0	0	0	0.00561159	0	0	0	0	0	0	0	0	0	0	0	0	0	0	0	0	0	0	0	0.00116793	0.00158349	0	0	0	0	0	0
SF_SQ_cobin_11	0.0273005	0.00167582	0.00210279	0.00164594	0	0.000844805	0	0.00130541	0.00382843	0.00250265	0	0.00449039	0.00190074	0	0	0	0	0	0	0	0.00173599	0	0	0	0	0	0	0	0	0.023043	0	0	0.007653	0.0091036	0.0119632	0	0	0	0	0	0	0	0	0	0	0.0303968	0.0139577	0.0122007	0.00433867
XST_cobin_60	0.0032309	0.0070657	0.00344741	0.0026084	0.000770852	0.0016038	0.0095543	0.0117614	0.00338208	0.00758704	0	0.000958866	0	0	0	0	0	0	0	0	0.0014579	0	0	0	0	0	0	0	0	0	0	0	0	0	0	0.00872305	0	0	0	0	0	0	0	0	0	0.00219569	0	0.00238704	0.00394171
RS_16_sbin_55	0	0.0283165	0.00403362	0.00547988	0.013382	0.00923254	0.00729085	0.0125444	0.0153575	0.0155353	0.028506	0.0309058	0.0215557	0	0.016214	0.0745863	0.0391831	0	0	0	0	0.011044	0.0374364	0.0494863	0	0	0	0	0	0	0	0	0	0	0	0	0	0	0	0	0	0	0	0	0	0	0	0	0.00857804
OT_A4_sbin_23	0.000610461	0.00733475	0	0.19165	0.70213	0.0728122	0.0158599	0.00485679	0.0807241	0.0286167	0	0	0	0	0	0	0.0148744	0	0	0	0.00148821	0.142943	0.0618666	0.0193381	0.0104081	0.0106679	0.0116983	0.012635	0.0110717	0	0	0	0	0	0	0	0.0837869	0.0406708	0.08513	0.0410964	0	0	0.0120173	0.0149599	0.0207	0	0	0	0
WGoM_0.03_sbin_53	0	0	0	0	0	0	0	0	0	0	0	0	0	0	0	0	0	0	0	0	0	0	0	0	0	0	0	0	0	0	0	0	0	0	0	0	0	0	0	0	0	0	0	0	0	0	0	0	0
SY6_cobin_125	0.00151838	0	0	0	0	0	0	0	0	0	0	0	0	0	0	0	0	0	0	0	0	0	0	0	0	0	0	0	0	0.00644874	0	0	0	0	0	0	0	0	0	0	0	0.00220938	0	0	0	0.00320232	0.00214883	0	0
RS_8_sbin_55	0	0	0	0	0	0	0	0	0	0	0	0	0	0	0	0	0	0	0	0	0	0	0	0	0	0	0	0	0	0	0	0	0	0	0	0	0	0	0	0	0	0	0	0	0	0	0	0	0
QDN-W01B-4577_sbin_8	0.011565	0.0757824	0.0383569	0.0443799	0.0236041	0.0307616	0.0206586	0.0356199	0.046471	0.0529424	0.031162	0.12455	0.120381	0.0395589	0.0567921	0.427648	0.474725	0.328356	0.042035	0.227257	0	0.00577205	0.0380363	0.0220418	0	0	0	0	0.00487894	0	0.0110359	0.0114968	0	0.00482379	0	0.0367275	0	0.0117339	0	0.00787422	0	0	0	0	0	0.0105442	0.0177043	0.0242093	0.162583
SY5_cobin_58	0	0	0	0	0	0	0	0	0	0	0	0	0	0	0	0	0	0	0	0	0	0	0	0	0	0	0	0	0	0	0	0	0	0	0	0	0	0	0	0	0	0	0	0	0	0	0	0	0
QDN-W04B-4900_sbin_10	0	0	0	0	0	0	0	0	0	0.00107333	0	0	0	0	0	0	0	0	0	0	0	0	0	0	0	0	0	0	0	0	0	0	0	0	0	0	0	0	0	0	0	0	0	0	0	0	0	0	0
HM_2.8_sbin_4	0	0	0	0	0	0	0	0	0	0	0	0	0	0	0	0.00948764	0	0	0	0	0	0	0	0	0	0	0	0	0	0	0	0	0	0	0	0	0	0	0	0	0	0	0	0	0	0	0	0	0
QDN_cobin_6	0	0	0	0	0	0	0.00118972	0	0	0.000680608	0.00305257	0	0.00758886	0	0	0	0	0	0	0	0	0	0	0	0	0	0	0	0	0	0	0	0	0	0	0	0	0	0	0	0	0	0	0	0	0	0	0	0.00282227
HM1_GDNA17_sbin_57	0.00308337	0.00291731	0.0107586	0.0137892	0.0051296	0.0105421	0.0120098	0.00765713	0.00786341	0.00784556	0	0.006328	0.00197277	0	0	0	0	0	0	0	0.00342029	0.00900709	0	0.0162634	0.0579528	0.058591	0.0594697	0.0574651	0.0469918	0	0.0292461	0.0302553	0.00560793	0.0148784	0	0	0.00763556	0.0085763	0.00658778	0.00730213	0.092757	0.0953545	0.180629	0.0825997	0.087644	0.0867088	0.0485805	0.11627	0.00849955
SB_S8_sbin_22	0	0.0101402	0.00478109	0.00876288	0.0070856	0.00460737	0.00574807	0.0114893	0.00555583	0.00709975	0	0.0281059	0.00157685	0	0	0	0	0	0	0	0.00116903	0	0	0	0	0	0	0	0.00760822	0	0.0166759	0.0201189	0	0.00813666	0	0.0132797	0	0.00294831	0	0	0	0	0	0	0	0	0.00189912	0.00216557	0.00968599
LS_cobin_7	0.000762098	0	0.00222928	0.000646224	0	0	0	0	0	0	0	0	0	0	0	0	0	0	0	0	0	0	0	0	0	0	0	0	0	0	0	0.00420531	0.00543383	0.0042176	0	0	0.00873137	0	0	0	0	0	0	0.00913888	0.00992356	0.00516231	0.00569194	0.00307638	0
RS_11_sbin_39	0.00614012	0.00371497	0.0123087	0.00939108	0.00544924	0.00701702	0.00561882	0.00740688	0.00485242	0.0039457	0.010078	0.0136303	0.00992084	0	0	0	0	0	0	0	0.142925	0	0	0	0.0449881	0.06012	0.0524324	0.0269938	0.118293	0.00823364	0.0288	0.035019	0.0061569	0.0194328	0	0.0100874	0.0321931	0.0102826	0.027602	0.00820347	0.00103521	0.00106757	0.00326182	0.0052849	0.00872391	0.00794569	0.0109375	0.0101375	0.0116428
RS_17_sbin_1	0	0.00177757	0	0.000607217	0.00112407	0.0044064	0.00283866	0.00318547	0.00286441	0.00258647	0	0	0	0	0	0	0	0	0	0	0	0	0	0	0	0	0	0	0	0	0	0	0	0	0	0	0	0	0	0	0	0	0	0	0	0	0	0	0
MS_sbin_9	0	0	0	0	0	0	0	0	0	0	0	0	0	0	0	0	0	0	0	0	0	0	0	0	0	0	0	0	0	0	0	0	0	0	0	0	0	0	0	0	0	0	0	0	0	0	0	0	0
HM3_cobin_85	0.00231182	0	0.00208584	0.000703488	0	0	0	0	0	0	0	0	0	0	0	0	0	0	0	0	0	0	0	0	0	0	0	0	0	0	0.00776871	0.00649688	0	0.0049157	0	0	0	0	0	0	0	0	0	0	0	0.0123833	0.013604	0.0182743	0.0229241
LS6045_0.21_sbin_45	0	0	0.00149151	0.00111582	0	0	0	0	0	0	0	0	0	0	0	0	0	0	0	0	0	0	0	0	0.00395039	0.00326499	0	0	0.00493539	0	0.00825101	0.00862066	0.00361368	0.00678977	0	0	0.00554853	0	0	0	0	0	0.00715737	0.00169749	0.00184368	0	0	0	0
RS_mbin_469	0.0010748	0	0	0	0	0	0	0	0.000585057	0	0	0.00235206	0	0	0	0	0	0	0	0	0	0	0	0	0	0	0	0	0	0	0	0	0	0	0	0	0	0	0	0	0	0	0	0	0	0.0327746	0.0405331	0.0131471	0
RS_10_sbin_86	0.00297036	0	0.00415926	0.00308317	0	0	0	0	0	0.000658998	0.00376748	0.00299686	0.00162676	0	0	0	0	0	0	0	0.00441038	0	0	0	0.00202146	0.00260953	0	0.00552119	0.0158976	0	0	0.00526443	0	0	0	0	0	0	0	0	0	0	0	0	0	0	0.00147922	0.0110162	0.00645273
S11_11_sbin_5	0	0.0922614	0	0.00692581	0.0076432	0.028023	0.0537622	0.0357115	0.0466387	0.0424359	0	0	0.00788811	0	0.206042	0.487496	0.762432	0	0	0	0.0670113	0.0162796	0	0.0660443	0.00702587	0.00781047	0	0	0	0	0	0	0	0	0	0	0	0	0	0	0	0	0	0	0	0	0	0	0
OT_A7_sbin_47	0	0.0744269	0.00612933	0.0208049	0.018357	0.0162461	0.0388648	0.100943	0.0438592	0.0433336	0.0419292	0.0695619	0.0863519	0	0.29673	0.205706	0.239791	0.107687	0	0.0400601	0.00329791	0.00896979	0.0190939	0.104352	0	0	0	0	0	0	0	0	0	0	0	0	0	0.0026349	0	0	0	0	0	0	0	0	0	0	0.00976311
HM1_cobin_161	0	0	0	0	0	0	0	0	0	0	0	0	0	0	0	0	0	0	0	0	0	0	0	0	0	0	0	0	0	0	0	0	0	0	0	0	0	0	0	0	0.0177772	0.0235408	0.00405675	0.00490507	0.00318668	0	0	0	0
RS_10_sbin_2	0	0	0	0	0	0	0	0	0	0	0	0	0	0	0	0	0	0	0	0	0	0	0	0	0	0	0	0	0	0	0	0	0	0	0	0	0	0	0	0	0	0	0	0.00266668	0.00235893	0	0	0	0
QDN_cobin_151	0.0685176	0.0017174	0.0549204	0.0165949	0.00197527	0.00133426	0.00296555	0.00199644	0.00306351	0.00409239	0.00686473	0.0303886	0.0445913	0	0	0	0	0	0	0	0	0	0	0	0	0	0	0	0.00383083	0	0	0.00459039	0	0	0	0.0578957	0	0.0134814	0	0.0110027	0	0	0	0	0	0	0.012789	0.0191559	0.0731793
SY6_cobin_39	0	0	0	0	0	0	0	0	0	0	0	0	0	0	0	0	0	0	0	0	0	0	0	0	0	0	0	0	0	0	0	0	0	0	0	0	0	0	0.00389914	0	0	0	0	0	0	0	0	0	0
RS_mbin_281	0	0	0	0.00356204	0	0.00411007	0.00480059	0.00360675	0.00261013	0.00201357	0	0	0	0	0	0	0	0	0	0	0	0	0	0	0.0158615	0.0149015	0	0.0203978	0.0112195	0	0.0198561	0.0189732	0.00423159	0.00951457	0	0	0	0	0	0	0.00551715	0.012146	0.028305	0.0146908	0.0180472	0.0117696	0.0044455	0.0121905	0
SH_cobin_9	0.00295928	0.00217748	0.00736093	0.0160981	0.0228863	0.00534615	0.00353873	0.0024992	0.00426563	0.00295799	0	0.0140676	0.00383171	0	0	0	0	0	0	0	0	0	0	0	0	0	0	0	0	0	0	0	0	0	0	0	0	0	0	0	0	0	0	0	0	0	0	0	0
QDN-W04B-4900_sbin_36	0	0	0	0	0	0	0	0	0	0	0.0178349	0	0.0346346	0	0	0.1611	0.499188	0.445271	0.888522	0.0593588	0	0	0	0.0380648	0	0	0	0	0	0	0	0	0	0	0	0	0	0	0	0	0	0	0	0	0	0	0	0	0
HM_b_0.1_sbin_4	0	0	0	0	0	0.00482391	0	0	0.00259928	0	0	0	0	0	0	0	0	0	0	0	0	0	0	0	0	0	0	0	0	0	0	0	0	0	0	0	0	0	0	0	0	0	0.0146989	0	0	0	0	0	0
SB_S8_sbin_6	0	0	0	0	0	0	0	0.00137792	0	0	0.00298946	0	0.00215972	0	0	0	0	0	0	0	0	0	0	0	0	0	0	0	0	0	0	0	0	0	0	0	0	0	0	0	0	0	0	0	0	0	0	0	0
SB_S2_sbin_64	0	0	0	0	0	0.00104734	0	0	0.000887939	0	0	0	0	0	0	0	0	0	0	0	0	0	0	0	0	0	0	0	0	0	0	0	0	0	0	0	0	0	0	0	0.00422008	0.00500735	0.00683364	0.00254314	0.0021266	0.00252974	0	0.00212902	0
HM_cobin_43	0	0	0	0	0	0	0	0	0	0	0	0	0	0	0	0	0	0	0	0	0	0	0	0	0.0498588	0.0589016	0.0520775	0.123146	0.0474221	0	0	0	0	0	0	0	0	0	0	0	0	0	0.0365972	0.0327256	0.0358248	0	0	0	0
RS_mbin_866	0	0	0.00149981	0.00474004	0.000864138	0	0	0	0	0	0	0	0	0	0	0	0	0	0	0	0	0	0	0	0	0	0	0	0	0	0	0	0	0	0	0	0	0	0	0	0	0	0	0	0	0	0	0	0
SY6_S26_sbin_35	0	0	0.00354921	0.00240151	0.00167451	0.00123559	0	0	0.000940553	0.000723844	0	0	0	0	0	0	0	0	0	0	0	0	0	0	0.0113736	0.00589714	0.00829638	0.0135645	0.00461679	0	0.00832391	0.00677029	0	0.00380516	0	0	0.0064407	0.00362635	0.00457353	0.0039838	0	0	0.005004	0.00643958	0.0067745	0.00256126	0.00317743	0.00300083	0
S11_6_sbin_26	0	0.00798911	0.0100034	0.0152147	0.00873646	0.00805742	0.00472645	0.00735977	0.00703819	0.00760534	0	0.00923517	0	0	0	0	0	0	0	0	0	0.00475425	0.015431	0	0	0	0	0	0	0	0	0	0	0	0	0.0115241	0.00841756	0.00333433	0	0.00247203	0	0	0	0	0	0	0	0	0
RS_mbin_816	0	0	0	0	0	0	0	0	0	0	0	0	0	0	0	0	0	0	0	0	0	0	0	0	0	0	0	0	0	0	0	0	0	0	0	0	0	0	0	0	0	0	0	0	0	0	0	0	0
LS6027_0.16_sbin_28	0	0	0	0	0	0	0	0	0	0	0	0	0	0	0	0	0	0	0	0	0	0	0	0	0	0	0	0	0	0	0	0	0	0	0	0	0	0	0	0	0	0	0	0	0	0	0	0	0
RS_5_sbin_75	0.00884054	0.00249412	0.0563478	0.0379475	0.00252907	0.000636051	0.00329723	0.00341038	0.00274607	0.00356654	0.0156365	0.00811894	0.0211708	0	0	0	0	0	0	0	0	0	0	0	0	0	0	0	0	0	0	0	0	0	0	0.0705134	0	0.00663416	0	0.00454162	0	0	0	0	0	0	0.00399135	0.0244438	0.11504
HM1_cobin_43	0	0	0	0	0	0	0	0	0	0	0	0	0	0	0	0	0	0	0	0	0	0	0	0	0	0	0	0	0	0	0	0	0	0	0	0	0	0	0	0	0.0510884	0.0442083	0.00619546	0.00559053	0.00443611	0	0	0	0
HM_c_0.1_sbin_11	0	0	0	0	0	0	0	0	0	0	0	0	0	0	0	0	0	0	0	0	0	0	0	0	0	0	0	0	0	0	0	0	0	0	0	0	0	0	0	0	0	0	0	0	0	0	0	0	0
SB_S2_sbin_4	0.0190953	0.00732906	0.0410777	0.0328042	0.0316581	0.0431196	0.014552	0.0125181	0.0246176	0.0108253	0	0.0459541	0.00411319	0	0	0	0	0	0	0	0.144818	0.00506416	0	0	0.0716932	0.0662421	0.0740954	0.12772	0.171404	0.0792008	0.2685	0.330575	0.102215	0.226106	0.0070364	0.0773623	0.0538173	0.0130433	0.0245758	0.0107814	0.00141711	0	0.0124303	0.00533104	0.00829559	0.00351144	0.00392844	0.00668078	0.00347718
RS_16_sbin_61	0	0.0543672	0.00662938	0.0262525	0.0234867	0.0169106	0.0258754	0.0413837	0.0382277	0.0378204	0.0541443	0.086012	0.114835	0	0.339968	0.235469	0.294901	0.149831	0	0.0337126	0.00432104	0.0123225	0.0249164	0.169943	0	0	0	0	0	0	0	0	0	0	0	0	0	0.00328438	0	0.00219452	0	0	0	0	0	0	0	0	0.0120037
SB_S3_sbin_29	0	0	0	0	0	0	0	0	0	0	0	0	0	0	0	0	0	0	0	0	0	0	0	0	0	0	0	0	0	0	0	0	0	0	0	0	0	0.00259268	0.0106879	0.00374233	0	0	0	0	0	0	0	0	0
RS_mbin_820	0.00346886	0.00111048	0.0606029	0.0587246	0.0116298	0.00140641	0.00636494	0.00214942	0.00639748	0.00307524	0.0251128	0.113936	0.0144799	0	0	0	0	0	0	0	0.00757164	0	0	0	0.00382926	0.00349581	0	0	0.00444316	0	0.0310765	0.0370856	0	0.00370149	0	0.0203387	0	0.00562155	0	0.00345755	0	0	0	0	0	0	0.00687726	0.018597	0.159934
S11_mbin_91	0	0.00335027	0	0	0.000780165	0.00171256	0.0024117	0.00374722	0.00182612	0.00286473	0	0	0	0	0	0	0	0	0	0	0	0	0	0	0	0	0	0	0	0	0	0	0	0	0	0	0	0	0	0	0	0	0	0	0	0	0	0	0
SB_cobin_194	0	0.00390335	0	0	0	0.000961002	0.00608738	0.0102202	0.00145341	0.002245	0	0	0	0	0	0	0	0	0	0	0	0	0	0	0	0	0	0	0	0	0	0	0	0	0	0	0	0	0	0	0	0	0	0	0	0	0	0	0
HM1_cobin_145	0	0	0	0	0	0	0	0	0	0	0	0	0	0	0	0	0	0	0	0	0	0	0	0	0	0	0	0	0	0	0	0	0	0	0	0	0	0	0	0	0.022911	0.017925	0.00204285	0	0	0	0	0	0
RS_8_sbin_17	0	0	0	0	0	0	0	0	0	0	0	0	0	0	0	0	0	0	0	0	0	0	0	0	0	0	0	0	0	0	0	0	0	0	0	0	0	0	0	0	0	0	0	0	0	0	0	0	0
RS_7_sbin_8	0.00122455	0	0.00271681	0	0	0	0	0	0	0	0	0	0	0	0	0	0	0	0	0	0	0	0	0	0	0	0	0	0	0	0	0.0017075	0	0	0	0.00622223	0	0	0	0	0	0	0	0	0	0.00825795	0.00492381	0.00514363	0
SY6_cobin_20	0	0	0	0.00183967	0.00230198	0	0	0	0	0	0	0	0	0	0	0	0	0	0	0	0	0	0	0	0	0	0	0	0	0	0	0	0	0	0	0	0.0088048	0	0	0	0	0	0.0181232	0.0153356	0.0176109	0.0261983	0.0306157	0.0167571	0.00252481
RS_11_sbin_6	0	0	0	0	0	0	0	0	0	0	0	0	0	0	0	0	0	0	0	0	0.0672115	0	0	0	0.00303798	0.00370508	0	0	0	0	0	0	0	0	0	0	0	0	0	0	0.0149348	0.0113932	0.00186201	0.00260827	0.00202387	0	0	0	0
HM5_cobin_22	0.00520432	0	0.00508084	0.00430332	0.00481991	0.007292	0	0	0.00603036	0.00422437	0	0.00124416	0	0	0	0	0	0	0	0	0.00295406	0	0	0	0.0156489	0.0209274	0.0221832	0.0127479	0.0168949	0.0257029	0.0170761	0.0159247	0.0300113	0.023699	0.00587678	0	0.0146398	0.0109124	0.0127463	0	0.00832452	0.00961509	0.0418891	0.0251166	0.028178	0.0139959	0.0242339	0.0114806	0
QDN_cobin_62	0	0	0	0	0	0	0	0	0	0	0	0	0	0	0	0	0	0	0	0	0	0	0	0	0	0	0	0	0	0	0	0	0	0	0	0	0	0	0	0	0	0	0	0	0	0	0	0	0
HM3_GDNA24_sbin_24	0.0104362	0.00568767	0.00791057	0.00476967	0.00105091	0.00214077	0.00633277	0.0085705	0.0038303	0.00595846	0	0.00343392	0	0	0	0	0	0	0	0	0.00864564	0	0	0	0	0	0	0	0	0.00756683	0	0.00298244	0	0.00432465	0.00314491	0.0155763	0	0.002673	0	0	0	0	0	0	0	0.0101461	0.00484169	0.0206386	0.0132527
EGM_E29_sbin_13	0	0.0550827	0.00513285	0.0541682	0.0321016	0.0197651	0.0283564	0.0403664	0.0271949	0.0377615	0	0.0726371	0.00824824	0	0	0.0242699	0.0842182	0	0	0	0.00254509	0.0153299	0.0321028	0.0170707	0.00279654	0.00221562	0	0	0	0	0	0	0	0	0	0	0.0349884	0.014525	0.0197356	0.0128902	0	0	0	0	0	0	0	0	0
SH-W20A-3080_sbin_12	0	0.00529554	0.00300438	0.00493645	0.00299629	0.00317359	0.00209299	0.00233219	0.00500779	0.0042344	0.00970664	0.0156025	0.00612752	0	0	0	0.00973569	0	0	0	0	0	0	0	0	0	0	0	0	0	0	0	0	0	0	0	0	0	0	0	0	0	0	0	0	0	0	0	0.0150844
HM5_cobin_60	0	0	0	0	0	0	0	0	0	0	0	0	0	0	0	0	0	0	0	0	0	0	0	0	0	0	0	0	0	0	0	0	0	0	0	0	0	0	0	0	0.000987902	0.00147987	0.0221091	0.00569336	0.00431246	0.00195685	0	0.00162082	0
SH-W20A-1310_sbin_20	0	0.00434707	0	0.00182535	0	0.00554325	0	0.00300343	0.005454	0.00245313	0.00656535	0	0.0219874	0	0	0.108773	0.0167095	0	0	0	0	0	0	0	0	0	0	0	0	0	0	0	0	0	0	0	0	0	0	0	0	0	0	0	0	0	0	0	0
QDN_cobin_38	0	0	0	0	0	0	0	0	0	0	0	0	0	0	0	0	0	0	0	0	0	0	0	0	0	0	0	0	0	0	0	0	0	0	0	0	0	0	0	0	0	0	0	0	0	0	0	0	0
SH_cobin_71	0	0	0	0	0	0	0	0	0	0	0	0	0.0029856	0	0	0	0.00987679	0	0	0	0	0	0	0	0	0	0	0	0	0	0	0	0	0	0	0	0	0	0	0	0	0	0	0	0	0	0	0	0
SF_cobin_32	0	0	0	0	0	0	0	0	0	0	0	0	0	0	0	0	0	0	0	0	0.0160424	0	0	0	0.0492747	0.0457774	0.0587362	0	0.00468594	0	0	0	0	0	0	0	0	0	0	0	0	0	0.00190601	0	0	0	0	0	0
OT_A5_sbin_22	0	0.00346185	0	0.000824798	0.00364295	0.0253578	0.00188995	0.00150926	0.0155908	0.0054332	0	0	0	0	0	0	0	0	0	0	0	0	0	0	0	0	0	0	0	0	0	0	0	0	0	0	0	0	0	0	0	0	0	0	0	0	0	0	0
XST_cobin_42	0	0	0	0	0	0	0	0	0	0	0	0	0	0	0	0	0	0	0	0	0	0	0	0	0	0	0	0	0	0	0	0	0	0	0	0	0	0	0	0	0	0	0	0	0	0.00173693	0	0	0
QDN_cobin_99	0	0	0	0	0	0	0	0	0	0	0	0	0	0	0	0	0	0	0	0	0	0	0	0	0	0	0	0	0	0	0	0	0	0	0	0	0	0	0	0	0	0	0	0	0	0	0	0	0
HM1_cobin_189	0	0	0	0	0	0	0	0	0	0	0	0	0	0	0	0	0	0	0	0	0	0	0	0	0	0	0	0	0	0	0	0	0	0	0	0	0	0	0	0	0.0298993	0.0206576	0.00222737	0.00192622	0.00165132	0	0	0	0
OT_A9_sbin_66	0.00129151	0.129848	0.00182714	0.0140052	0.0186937	0.214057	0.605383	0.33747	0.186325	0.257845	0	0	0	0	0	0	0	0	0	0	0.0033552	0.04377	0.0204451	0.175505	0.0392942	0.0386539	0.0400105	0.0202839	0.0206692	0	0	0	0	0	0	0	0.0124767	0.0284064	0.0189326	0.032785	0.0209339	0.022981	0.149968	0.0653975	0.0620312	0.0714082	0.00969929	0.0723625	0
SH-W20A-3880_sbin_11	0	0	0	0	0	0	0	0	0	0	0	0	0	0	0	0	0	0	0	0	0	0	0	0	0	0	0	0	0	0	0	0	0	0	0	0	0	0	0	0	0	0	0	0	0	0	0	0	0
RS_13_sbin_8	0	0	0	0	0	0	0	0	0	0	0	0	0	0	0	0	0	0	0	0	0	0	0	0	0	0	0	0	0	0	0	0	0	0	0	0	0	0	0	0	0	0	0	0	0	0	0	0	0
QDN_cobin_48	0.00357154	0	0.00456161	0.00184919	0	0	0	0	0	0	0	0.00120492	0.00113511	0	0	0	0	0	0	0	0.00671541	0	0	0	0.00827776	0.00903253	0.00882724	0.0225644	0.0238842	0.00807531	0.0172562	0.0204784	0.00906659	0.0103237	0.00212994	0	0.00271756	0	0	0	0	0	0.00236221	0.0110218	0.0131508	0.00455586	0.00983875	0.00844278	0.010434
S11_8_sbin_2	0.00124943	0.218125	0.00212982	0.0221948	0.0351642	0.331287	0.207388	0.28852	0.339415	0.32101	0.00674944	0.025013	0.0114776	0.0312104	0	0	0.0156904	0.0174943	0.0134586	0.0134534	0.0197271	0.0175775	0.0457789	0.0839743	0.00506045	0.00608958	0	0	0.0174469	0	0	0.00332702	0	0	0	0	0.0094473	0.0059518	0.00495903	0.00484635	0.00294198	0.00296104	0.0083073	0.00359576	0.00418797	0.00593961	0.00436397	0.0106494	0
QDN_cobin_83	0	0	0	0	0	0	0	0	0	0	0	0	0	0	0	0	0	0	0	0	0	0	0	0	0	0	0	0	0	0	0	0	0	0	0	0	0	0	0	0	0	0	0	0	0	0	0	0	0
HY4_cobin_16	0.00825517	0	0.0116581	0.00491757	0	0	0	0	0	0.00128863	0	0.00827702	0	0	0	0	0	0	0	0	0	0	0	0	0	0	0	0	0	0	0.0379069	0.0304273	0.0111664	0.0264226	0	0.0320682	0	0.00348008	0	0.00336338	0	0	0	0	0	0.00282012	0.0123374	0.0142821	0.0060555
RS_11_sbin_77	0	0	0	0	0	0	0	0	0	0	0	0	0	0	0	0	0	0	0	0	0.137957	0	0	0	0.0154601	0.0196168	0.0150981	0	0.0110431	0	0	0	0	0	0	0	0	0	0	0	0.00214518	0.00219585	0	0	0	0	0	0	0
NGM_cobin_11	0.00309796	0	0.00390319	0.00167181	0.000749151	0	0	0	0	0	0	0.00364773	0	0	0	0	0	0	0	0	0	0	0	0	0.00577436	0.0051917	0	0.0115633	0.00435315	0	0.0109571	0.00843773	0	0	0	0.0373568	0.132509	0.168558	0.176136	0.168411	0	0	0.00205231	0	0	0	0.00374387	0.00489327	0.00671649
HM_SQ79_0.02_sbin_9	0.00772626	0.000833827	0.00185868	0.000895912	0	0.000881369	0	0	0.00178532	0.00127685	0	0.00172088	0	0	0	0	0	0	0	0	0	0	0	0	0	0	0	0	0	0	0	0	0	0	0	0	0	0	0	0	0	0	0	0	0	0.0211186	0.00765846	0.0074589	0.00449427
SH-W20A-3880_sbin_4	0.00557851	0.0118025	0.0157517	0.00908135	0.00198732	0.00328383	0.00519829	0.0138736	0.00713156	0.0077697	0.0454515	0.0276348	0.0423648	0	0	0.0331777	0.0882773	0.0851717	0	0.00825378	0	0	0	0	0	0	0	0	0	0	0	0	0	0	0	0.0106374	0	0	0	0	0	0	0	0	0	0	0.00156877	0.00431428	0.0272879
HM5_GDNA1_sbin_49	0	0.00114465	0	0.00378389	0.00218259	0.0168967	0.00552649	0.00224351	0.0044648	0.0026966	0	0	0	0	0	0	0	0	0	0	0	0	0	0	0.00661506	0.00609482	0	0	0	0	0	0	0	0	0	0	0	0.00425818	0.00490843	0.00403276	0.00629144	0.00677269	0.0347569	0.00909161	0.00885144	0.0205078	0.00576446	0.0273542	0
LS_cobin_71	0.00746249	0	0.00727501	0.00437609	0	0	0	0	0.00180898	0.00185336	0	0.00174433	0	0	0	0	0	0.0108123	0	0	0.00140437	0	0	0	0.00968711	0.0132764	0.0133236	0.0104918	0.0119182	0.0264527	0.0162975	0.015038	0.0296272	0.0235636	0.0055346	0	0.0114772	0	0	0	0.00348602	0.00399687	0.0128719	0.0153864	0.0178043	0.00906338	0.0209536	0.00765442	0
SB_S2_sbin_48	0.0113706	0.0933045	0.101962	0.0880104	0.0063155	0.011825	0.0672427	0.123457	0.0333653	0.0745892	0	0.359994	0.0140803	0	0	0	0	0	0	0	0.034161	0.00509819	0	0	0.0152195	0.0115434	0.0104402	0.0091386	0.0920002	0	0.0372663	0.0326391	0	0.00731011	0	0.371782	0.117155	0.0703359	0.00390431	0.0455465	0	0	0	0	0	0	0.0310867	0.0464868	0.0952868
RS_1_sbin_56	0	0	0	0	0	0	0	0	0	0	0	0	0	0	0	0	0	0	0	0	0	0	0	0	0	0	0	0	0	0	0	0	0	0	0	0	0	0	0	0	0	0	0	0	0	0	0	0	0
HM1_GDNA17_sbin_11	0	0	0	0	0	0	0	0	0	0	0	0	0	0	0	0	0	0	0	0	0	0	0	0	0	0	0	0	0	0	0	0	0	0	0	0	0	0	0	0	0.0609449	0.0428347	0.0253079	0.0138709	0.0106851	0	0	0	0
SY6_S26_sbin_9	0	0	0	0	0	0	0	0	0	0	0	0	0	0	0	0	0	0	0	0	0	0	0	0	0	0.00241731	0.00921499	0	0	0	0	0	0	0	0	0	0	0	0	0	0	0	0	0	0	0	0	0	0
RS_mbin_556	0	0	0.00199938	0	0	0	0	0	0	0	0	0	0	0	0	0	0	0	0	0	0.0063509	0	0	0	0.0348367	0.0303909	0.0204954	0.00449679	0.00829908	0	0	0	0	0	0	0	0	0	0	0	0	0	0	0.00581367	0.00718937	0	0.00538013	0.00334201	0.00640767
HM5_GDNA1_sbin_37	0	0	0	0	0	0	0	0	0	0	0	0	0	0	0	0	0	0	0	0	0	0	0	0	0	0	0	0	0	0	0	0	0	0	0	0	0	0	0	0	0.00143186	0.00204759	0.00556413	0.00200519	0.00196137	0	0	0	0
RS_3_sbin_78	0.0396342	0.00082466	0.0307924	0.0110243	0.00141993	0.000653674	0.0010217	0	0.00187762	0.00215925	0	0.00459228	0.00191209	0	0	0	0	0	0	0	0	0	0	0	0.00327582	0	0	0.00843072	0.00510487	0	0	0.00610673	0	0.00534005	0	0.0394337	0.00841554	0.00744837	0	0.00657068	0	0	0.00246493	0.0042328	0.00428078	0.00544518	0.00946883	0.0100225	0.0120148
MS_sbin_13	0	0	0	0	0	0	0	0	0	0	0	0	0	0	0	0	0	0	0	0	0	0	0	0	0	0	0	0	0	0	0	0	0	0	0	0	0	0	0	0	0	0	0	0	0	0	0	0	0
OT_A1_sbin_28	0.0354951	0	0.0213219	0.00331813	0	0	0	0	0.000636457	0.00126606	0	0	0.00180099	0	0	0	0	0	0	0	0	0	0	0	0	0	0	0	0	0	0	0	0	0	0	0.0176139	0	0	0	0	0	0	0	0	0	0	0.003285	0.00281258	0.00436027
S11_1_sbin_21	0.00412941	0	0.00845676	0.00166356	0	0.000689854	0	0	0	0	0	0.00454163	0	0	0	0	0	0	0	0	0.0265028	0	0	0	0.0128103	0.0113588	0.0166104	0.0207201	0.0402424	0.0192424	0.00851435	0.00669624	0.00954983	0.010582	0.00421363	0	0	0	0	0	0.00162773	0.00178415	0.00224578	0.00436517	0.00635908	0.0054868	0.00767992	0.00347602	0
SB_cobin_82	0	0.000907905	0	0	0	0	0	0	0	0.000742967	0	0	0.0036042	0	0	0	0	0	0	0	0	0	0	0	0	0	0	0	0	0	0	0	0	0	0	0	0	0	0	0	0	0	0	0	0	0	0	0	0
NGM_D33_sbin_6	0.000877637	0.0823084	0	0.205389	0.808662	0.245625	0.13349	0.0765187	0.18783	0.111084	0	0	0	0	0	0	0	0	0	0	0.0064027	1.16118	0.695269	0.239669	0.0384009	0.0524385	0.0448031	0.0188568	0.0225971	0	0	0	0	0	0	0	0.551001	1.40533	0.990182	1.22593	0	0	0.0253912	0.0236331	0.0276326	0.00625205	0	0.00590551	0
OT_A10_sbin_45	0	0.0553381	0	0	0	0.00358963	0.0103932	0.0244753	0.0149531	0.0232938	0.0189318	0	0.00974306	0	0	0	0	0	0	0	0	0	0	0.0815738	0	0	0	0	0	0	0	0	0	0	0	0	0	0	0	0	0	0	0	0	0	0	0	0	0
SF_GA-5_sbin_2	0.00351159	0	0.00133845	0.000590006	0	0	0	0	0	0	0	0.0298412	0.00145355	0	0	0	0	0	0	0	0.079264	0	0	0	0.042333	0.110974	0.0396643	0.0443156	0.243813	0	0	0.00372417	0.00413467	0.0207725	0.0023791	0	0	0	0	0	0.0451771	0.0411513	0.00361596	0.00592578	0.00597618	0	0	0	0
SH-W20A-1310_sbin_48	0	0.00876419	0.0020868	0.000831956	0.000401442	0.00122318	0.00169498	0.00507661	0.00387526	0.0043628	0.00759492	0.00310175	0.0126058	0	0	0.0123204	0	0	0	0	0	0	0	0	0	0	0	0	0	0	0	0	0	0	0	0	0	0	0	0	0	0	0	0	0	0	0	0	0
RS_mbin_45	0	0	0	0	0	0	0	0	0	0	0	0	0	0	0	0	0	0	0	0	0	0	0	0	0	0	0	0	0	0	0	0	0	0	0	0	0	0	0	0	0	0	0	0	0	0	0	0	0
RS_18_sbin_54	0	0.00588315	0	0	0.00124523	0.00228272	0.00450291	0.00615618	0.00320067	0.00515651	0	0	0	0	0	0	0	0	0	0	0	0	0	0	0	0	0	0	0	0	0	0	0	0	0	0	0	0	0	0	0	0	0	0	0	0	0	0	0
SB_S3_sbin_2	0	0.00122846	0	0	0	0.00307233	0.00612229	0.00503139	0.00279899	0.00174307	0	0	0	0	0	0	0	0	0	0	0	0	0	0	0	0	0	0.00342671	0	0	0.0126853	0.00811605	0	0.00388072	0	0	0	0	0	0	0.00137955	0.00141151	0	0	0	0.00301356	0.00330864	0.0022719	0
RS_12_sbin_36	0	0.000926323	0	0.0012634	0.00226763	0.00271877	0.00176658	0.00163959	0.001814	0.00234063	0	0	0	0	0	0	0	0	0	0	0	0	0	0	0	0	0	0	0	0	0	0	0	0	0	0	0	0.00291807	0.00432736	0.00333411	0	0	0	0	0	0	0	0	0
RS_mbin_335	0	0	0	0	0	0	0	0	0	0	0	0	0	0	0	0	0	0	0	0	0.00294028	0	0	0	0.00305743	0	0	0	0	0	0	0	0	0	0	0	0	0	0	0	0	0	0	0	0	0	0	0	0
OT_A9_sbin_13	0	0.00665813	0	0	0.0297151	0.0305946	0.0945488	0.030212	0.0182225	0.0287591	0	0	0	0	0	0	0	0	0	0	0	0	0	0	0	0	0	0	0	0	0	0	0	0	0	0	0	0.00242466	0.00347695	0.00278818	0	0	0	0	0	0	0	0	0
SB_S7_sbin_34	0	0.00783551	0.0287483	0.0216339	0.00416886	0.0145079	0.0147472	0.0133369	0.0134363	0.00829576	0	0	0	0	0	0	0	0	0	0	0.0812228	0.010661	0.00824352	0	0.126978	0.166919	0.132636	0.0880121	0.160027	0.0231925	1.3601	1.32487	0.123698	0.663376	0	0	0.029043	0.0225024	0.0175296	0.0206269	0.0145166	0.0155272	0.0680238	0.140692	0.166122	0.0187057	0.0443499	0.0270637	0.00497301
RS_mbin_564	0	0.0112631	0.00820568	0.027339	0.00359958	0.0148926	0.00589833	0.0104994	0.016983	0.0118021	0	0.0633992	0.00247165	0	0.00931441	0	0.0130077	0	0	0	0.0372718	0	0	0	0.00193709	0.00285109	0	0	0.00284999	0	0	0	0	0	0	0	0	0	0	0	0	0	0	0	0	0	0	0	0.00609653
HM3_cobin_7	0.00267246	0	0.0114851	0.00950572	0	0	0	0	0	0.000675257	0	0.00772854	0.0011749	0	0	0	0	0	0	0	0	0	0	0	0	0	0	0	0	0	0	0	0	0	0	0.0518849	0	0.00530457	0	0.00550473	0	0	0	0	0	0.00289453	0.00351795	0.00772211	0.0232066
QDN-W01B-1949_sbin_39	0.00809451	0.00858833	0.0785199	0.0579874	0.0105604	0.00424255	0.0246215	0.0225886	0.0080765	0.00913755	0.0169626	0.0506368	0.00862066	0	0	0.00931555	0.0821608	0	0	0	0.00191562	0.00562679	0	0	0.00632868	0.00518652	0	0.0145958	0.0267286	0	0	0.0119409	0	0	0	0.0494223	0.0107745	0.00876847	0.00448633	0.00785143	0	0	0	0	0	0	0.00312333	0.00416767	0.0150926
RS_mbin_841	0	0.00469986	0	0	0.000778254	0.00831623	0.0343476	0.0100694	0.00545356	0.00755019	0	0	0	0	0	0	0	0	0	0	0	0.00196263	0.0156805	0	0	0	0	0	0	0	0	0	0	0	0	0	0	0	0	0	0	0	0	0	0	0	0	0	0
XST_cobin_71	0.000784607	0	0	0	0	0	0	0	0	0	0	0	0	0	0	0	0	0	0	0	0	0	0	0	0	0	0	0	0	0	0	0	0	0	0	0	0	0	0	0	0	0	0	0	0	0	0	0	0
HY4_GJ-DNA-10_sbin_17	0.00614042	0	0.00707829	0.00278265	0	0	0	0	0	0.000580262	0	0.00336304	0	0	0	0	0	0	0	0	0	0	0	0	0.00316192	0.00313258	0	0.0072953	0.00659695	0	0.056706	0.0569358	0.00934218	0.0521082	0	0.0131852	0.0187679	0.00239211	0.00277488	0	0	0	0.00448194	0.0365801	0.0419484	0.00200107	0.00569418	0.00355905	0
HY4_GJ-DNA-11_sbin_4	0	0	0	0	0	0	0	0	0	0	0	0	0	0	0	0	0	0	0	0	0	0	0	0	0.0299147	0.024343	0.0280886	0.0133754	0	0.0904106	0.0290655	0.0267552	0.138885	0.0359568	0.0322607	0	0	0	0	0	0.0410283	0.0393659	0.0394048	0.0410923	0.040926	0.00733885	0.0118227	0.00581003	0
RS_mbin_865	0	0	0	0	0	0	0	0	0	0	0	0	0	0	0	0	0	0	0	0	0	0	0	0	0	0	0	0	0	0	0	0	0	0	0	0	0	0	0	0	0	0	0.00124498	0	0	0	0	0	0
RS_7_sbin_60	0	0	0	0	0	0	0	0	0	0	0	0	0	0	0	0	0	0	0	0	0	0	0	0	0	0	0	0	0	0	0	0	0	0	0	0	0	0	0	0	0	0	0	0	0	0	0	0	0
SH-W20A-3880_sbin_1	0	0	0	0	0	0	0	0	0	0	0	0	0.00274441	0	0	0	0	0	0	0	0	0	0	0	0	0	0	0	0	0	0	0	0	0	0	0	0	0	0	0	0	0	0	0	0	0	0	0	0
OT_A7_sbin_24	0.000802331	0.129234	0.0636095	0.0599857	0.0213782	0.0580045	0.0417663	0.0889237	0.100479	0.0784114	0	0	0	0	0	0	0	0	0	0	0	0.00249535	0.00641125	0	0	0	0	0	0	0	0	0	0	0	0	0.0120377	0.0178301	0.00895685	0.00500874	0.0066436	0	0	0	0	0	0	0	0	0.00849734
SF_cobin_20	0.00197219	0.110285	0.000646868	0.544829	2.04286	0.498355	0.284987	0.159744	0.420472	0.222212	0	0	0	0	0	0	0	0	0	0	0.00176975	3.29133	1.74411	0.676639	0.0528034	0.0567513	0.0377124	0.00407844	0.00705013	0	0	0	0	0	0	0	0.151548	0.404088	0.238791	0.368949	0	0	0	0	0	0.00948252	0	0.00312162	0
HM5_cobin_36	0	0	0	0	0	0.000602991	0	0	0	0	0	0	0	0	0	0	0	0	0	0	0	0	0	0	0	0	0	0	0	0	0	0	0	0	0	0	0	0	0	0	0.00978873	0.00584601	0.0198552	0.00873884	0.00966572	0.00345869	0.00267542	0.00670222	0
S11_8_sbin_26	0	0.00141759	0	0	0.00167716	0.00216619	0.00122817	0.00155354	0.00185521	0.00184302	0	0	0	0	0	0	0	0	0	0	0	0.00453503	0.0127036	0	0	0	0	0	0	0	0	0	0	0	0	0	0	0	0	0	0	0	0	0	0	0	0	0	0
EGM_cobin_62	0	0	0.00273652	0.00257806	0	0	0	0	0	0	0.0414236	0.00890151	0.0231888	0	0	0	0	0	0	0	0	0	0	0	0	0	0	0	0	0	0	0	0	0	0	0	0	0	0	0	0	0	0	0	0	0	0	0	0
HM5_GDNA3_sbin_8	0	0	0	0	0	0	0	0	0	0	0	0	0	0	0	0	0	0	0	0	0	0	0	0	0	0	0	0	0	0	0	0	0	0	0	0	0	0	0	0	0.00303738	0.00328122	0.0221826	0.00870203	0.00616317	0.0201694	0.00334386	0.0202298	0
RS_18_sbin_31	0	0.0130769	0	0.00120083	0.00191049	0.000805472	0.00244144	0.00262699	0.00563533	0.00727836	0	0	0	0	0	0	0	0	0	0	0	0	0	0	0	0	0	0	0	0	0	0	0	0	0	0	0	0	0	0	0	0	0	0	0	0	0	0	0
FR_S1_sbin_49	0.0234133	0.020648	0.0369083	0.0249485	0.0217069	0.0144377	0.0178631	0.0241985	0.0148192	0.0173385	0	0.0236032	0.00464222	0	0	0	0	0	0	0	0.0457447	0	0	0	0.0275699	0.0298247	0.0335046	0.0828009	0.0767506	0.0163808	0.0321701	0.0308065	0.0255278	0.0406166	0	0.0322673	0.0370217	0.0130006	0.0130086	0.0112247	0.00520682	0.00552817	0.0119486	0.0152406	0.0185171	0.00592652	0.0159301	0.0138787	0.0137968
SMM_0.03_sbin_8	0	0.00746388	0.0151898	0.0218203	0.0170949	0.0813657	0.0284835	0.0262639	0.0355681	0.0146852	0	0	0	0	0	0	0	0	0	0	0.0431669	0.0233251	0.0167073	0.225798	0.43227	0.474389	0.519646	0.333373	0.776286	0	0	0.0308642	0	0	0	0	0.0297772	0.0205514	0.0157822	0.0226982	0.0416863	0.0494569	0.308081	0.163653	0.185376	0.117627	0.0370984	0.156031	0
EGM_cobin_9	0	0	0.00279158	0.00214526	0.000860887	0	0	0	0	0	0.0185729	0.00494346	0.0184457	0	0	0	0	0	0	0	0	0	0	0	0	0	0	0	0	0	0	0.0025485	0	0	0	0	0	0	0	0	0	0	0	0	0	0	0	0	0
SY6_S27_sbin_12	0	0.000946498	0	0	0	0.00619385	0.0120293	0.00125178	0.00499844	0.00375079	0	0	0	0	0	0	0	0	0	0	0	0	0	0	0	0	0	0	0	0	0	0	0	0	0	0	0	0	0	0	0	0	0	0	0	0	0	0	0
SH-W20A-1310_sbin_59	0.00154465	0	0.0040935	0.00106503	0	0	0	0	0	0	0	0	0.00182398	0	0	0	0	0	0	0	0	0	0	0	0	0	0	0	0	0	0	0	0	0	0	0	0	0	0	0	0	0	0	0	0	0	0	0.00228673	0.00570533
RS_3_sbin_31	0	0.217305	0	0.047242	0.111344	0.229207	0.0696665	0.0605375	0.110851	0.117482	0	0	0	0	0	0	0	0	0	0	0.00920543	0.151113	0.38409	0.067453	0.18066	0.210661	0.206992	0.128713	0.10473	0	0	0.00639622	0	0	0.00309462	0	1.37799	1.22419	1.87195	1.20865	0.00435328	0.00242641	0.0396769	0.0298664	0.0355596	0.0131333	0.00449443	0.013636	0
FR_S1_sbin_57	0	0	0	0	0	0	0	0	0	0	0	0	0	0	0	0	0	0	0	0	0.0388982	0	0	0	0	0	0	0	0	0	0	0	0	0	0.00257646	0	0	0	0	0	0	0	0	0	0	0	0	0	0
HM1_cobin_138	0	0	0	0	0	0	0	0	0	0	0	0	0	0	0	0	0	0	0	0	0	0	0	0	0	0	0	0	0	0	0	0	0	0	0	0	0	0	0	0	0.0302514	0.0248592	0.00267547	0.00398875	0.00371474	0	0	0.0139157	0
HM5_cobin_50	0	0	0	0	0	0	0	0	0	0	0	0	0	0	0	0	0	0	0	0	0	0	0	0	0	0	0	0	0	0	0	0	0	0	0	0	0	0	0	0	0	0	0.0272842	0.00442852	0.00288006	0.00228293	0	0.00252197	0
EGM_E44_sbin_35	0	0.0126082	0	0	0	0.00135903	0.0101688	0.0413087	0.0058364	0.00764777	0.0250744	0.00323735	0.0480485	0	0	0.0215962	0.0202228	0	0	0	0	0	0	0	0	0	0	0	0	0	0	0	0	0	0	0	0	0	0	0	0	0	0	0	0	0	0	0	0
QDN-W04B-480_sbin_18	0	0.00575924	0	0	0	0.00147289	0.00175763	0.00240741	0.00352288	0.00413106	0.0257748	0.00486503	0.17302	0.973907	0.0272255	0.429987	0.288249	0.828247	0.0480424	0.121779	0.00258721	0.00272891	0	0.0216571	0	0	0	0	0	0	0	0	0	0	0	0	0	0	0	0	0	0	0	0	0	0	0	0	0
RS_11_sbin_50	0.0160536	0.00632006	0.0230747	0.0229715	0.00227832	0.00260784	0.00541844	0.00763255	0.00488283	0.00524569	0	0.00956934	0.00268154	0	0	0	0.0262628	0.0195322	0	0	0.000769537	0	0	0	0.00344315	0.00234691	0	0.0193093	0.0363603	0	0	0.00581015	0	0.00523283	0	0.0314749	0.00587974	0.00586287	0	0.00561552	0	0	0	0	0	0	0.00467189	0.0102945	0.0135245
S11_5_sbin_38	0	0	0	0	0	0	0	0	0	0	0.00385454	0	0	0	0	0	0	0	0	0	0.00138516	0	0	0	0	0	0	0	0	0	0	0	0	0	0	0	0	0	0	0	0	0	0	0	0	0	0	0	0
S11_13_sbin_8	0	0.0133009	0	0.00300255	0.0562445	0.180106	0.0366309	0.0219033	0.0989287	0.0479254	0	0	0	0	0	0	0	0	0	0	0	0	0	0.016129	0	0	0	0	0	0	0	0	0	0	0	0	0	0	0	0	0	0	0	0	0	0	0	0	0
RS_8_sbin_48	0.00283009	0	0.00108207	0.000582035	0	0	0	0	0	0	0	0	0	0	0	0	0	0	0	0	0	0	0	0	0	0	0	0	0	0	0	0	0	0	0	0	0	0	0	0	0	0	0	0	0	0	0.00770984	0.00185945	0
HM_cobin_44	0	0	0	0	0	0	0	0	0	0	0	0	0	0	0	0	0	0	0	0	0.0019009	0	0	0	0	0	0	0	0.00424972	0	0	0	0	0	0	0	0	0	0	0	0	0	0	0	0	0	0	0	0
RS_11_sbin_71	0	0	0	0.000535526	0	0	0	0	0	0	0	0	0	0	0	0	0	0	0	0	0.00207039	0	0	0	0.0181203	0.0169312	0.0154564	0	0.0167251	0	0	0	0	0	0	0	0	0	0	0	0	0.00174623	0.00381151	0	0	0	0	0	0
HM5_GDNA1_sbin_28	0	0	0	0	0	0	0	0	0	0	0	0	0	0	0	0	0	0	0	0	0.00200293	0	0	0	0.0188181	0.0181025	0.0190862	0.00983083	0.00724064	0	0	0.00244418	0	0	0	0	0.00258352	0	0	0	0.0150745	0.0146499	0.0648005	0.0331367	0.0327197	0.0118785	0.0158221	0.0121403	0
HM1_GDNA17_sbin_19	0	0	0	0	0	0	0	0	0	0	0	0	0	0	0	0	0	0	0	0	0	0	0	0	0	0	0	0	0	0	0	0	0	0	0	0	0	0	0	0	0.0910269	0.0916745	0.0201228	0.0147423	0.0103309	0.00146419	0	0	0
HM1_GDNA18_sbin_44	0	0	0	0	0	0	0	0	0	0	0	0	0	0	0	0	0	0	0	0	0	0	0	0	0	0	0	0	0	0	0	0	0	0	0	0	0	0	0	0	0.118446	0.106949	0.0106165	0.0113428	0.00861193	0	0.00223028	0	0
HM1_cobin_100	0	0	0	0.000711306	0.00075129	0.00172394	0.00137205	0	0.000867004	0.00090334	0	0	0	0	0	0	0	0	0	0	0	0	0	0	0.00502234	0.00516677	0	0.00301141	0.00726269	0	0.00712056	0.00598974	0	0	0	0	0.0105125	0	0.00271256	0	0	0	0.00660418	0.0148713	0.0208717	0.00271525	0	0.00196038	0
HM_a_3.8_sbin_6	0	0	0	0	0	0	0	0	0	0	0	0	0	0	0	0	0	0	0	0	0	0	0	0	0	0	0	0	0	0	0	0	0	0	0	0	0	0	0	0	0	0	0	0	0	0	0	0	0.00752261
RS_7_sbin_44	0	0	0	0	0	0	0	0	0	0	0	0	0	0	0	0	0	0	0	0	0	0	0	0	0	0	0	0	0	0	0	0	0	0	0	0	0	0	0	0	0.00193369	0.00229337	0	0	0	0	0	0	0
HM3_GDNA23_sbin_8	0.00300542	0.00388364	0.0240475	0.016963	0.00331565	0.00109439	0.00400936	0.00667377	0.00315459	0.00512014	0.00309118	0.0361765	0.0057028	0	0	0	0	0	0	0	0	0	0	0	0	0	0	0	0	0	0.0102264	0.0103497	0	0	0	0.0604806	0.00550403	0.0108112	0	0.00652493	0	0	0	0	0	0.00638567	0.0406389	0.0341885	0.0566707
HM1_cobin_10	0	0	0	0	0	0	0	0	0	0	0	0	0	0	0	0	0	0	0	0	0	0	0	0	0	0	0	0	0	0	0	0	0	0	0	0	0	0	0	0	0	0.00129842	0.0656002	0.00887124	0.00743611	0	0	0	0
QDN-W01B-1949_sbin_1	0.00535826	0.0119242	0.0612935	0.0436895	0.0108454	0.0102815	0.00596704	0.00932668	0.0130735	0.010406	0.0169968	0.0883004	0.0459836	0	0	0.232337	0.349525	0.23923	0	0.0674136	0	0	0.0090472	0	0	0	0	0	0.00348713	0	0	0.00381111	0	0	0	0.0178819	0	0.00398904	0	0.00270305	0	0	0	0	0	0	0.00328996	0.0124358	0.119777
RS_mbin_182	0	0	0	0	0	0	0	0	0	0	0	0	0	0	0	0	0	0	0	0	0	0	0	0	0	0	0	0	0	0	0	0	0	0	0	0	0	0	0	0	0	0	0	0	0	0	0	0	0
HM3_GDNA24_sbin_14	0	0.00378595	0.0297754	0.0275273	0.00471481	0.0141778	0.0180103	0.0116098	0.00855475	0.00733217	0	0	0	0	0	0	0	0	0	0	0.00970736	0.00697154	0	0.0261656	0.224727	0.235636	0.224036	0.224053	0.190161	0	0.154429	0.160762	0.0239245	0.0790332	0	0	0.0086913	0.00840589	0	0	0.068146	0.126775	0.38206	0.1766	0.213151	0.182692	0.0731494	0.347028	0.00757019
S11_5_sbin_8	0	0	0.0141369	0.00929928	0	0	0.00206667	0	0.000770727	0.000904975	0	0.0155361	0.00266692	0	0	0	0	0	0	0	0	0	0	0	0.0139934	0.0123792	0.0109734	0	0.0191933	0	0.0261974	0.0238604	0.00363271	0.00906932	0	0	0	0	0	0	0	0	0	0.00265487	0.00294565	0.00274608	0.00753887	0.00603098	0.0181513
FR_S1_sbin_66	0	0	0	0	0	0	0	0	0	0	0	0	0	0	0	0	0	0	0	0	0.301634	0	0	0	0	0	0	0	0	0	0	0	0	0	0	0	0	0	0	0	0	0	0	0	0	0	0	0	0
RS_12_sbin_11	0	0.00294373	0.00921853	0.0238182	0.0203985	0.00628709	0.0172146	0.0097899	0.00633712	0.00414287	0	0.0160137	0.00174202	0	0	0	0	0	0	0	0	0.0169794	0.00594122	0	0.0197265	0.0147217	0.0184035	0.0028514	0.0198937	0	0	0	0	0	0	0.0257764	0.389955	0.227686	0.278626	0.223391	0	0	0	0	0	0	0	0.00269794	0.00801829
HM_SQ79_0.06_sbin_15	0.00718916	0.0446144	0.0196414	0.0119254	0.00094342	0.00584727	0.0329677	0.0551046	0.0277581	0.0621673	0.0216519	0.0222657	0.0476426	0	0	0	0	0	0	0	0.0190381	0.00949745	0.0202587	0.0890914	0.00372173	0.0053369	0	0.0040794	0.0143409	0	0.00986882	0.0104352	0.00491818	0.00833763	0	0.0104626	0	0	0	0	0	0	0.00202143	0.00690592	0.00964053	0.0339779	0.0528599	0.0313049	0.0134381
SH_cobin_29	0	0.0135292	0.00348588	0.0635409	0.11925	0.0323542	0.0115815	0.0147763	0.0181803	0.0165387	0.00451546	0.0483921	0.00367149	0	0	0	0.376817	0	0	0	0.0111004	0.00701345	0	0	0.00629344	0.0055189	0	0	0	0	0	0	0	0	0	0.00609901	0.00520078	0.00506674	0	0.00354691	0	0	0	0	0	0	0	0	0.00878333
HM1_cobin_99	0	0	0	0	0	0	0	0	0	0	0	0	0	0	0	0	0	0	0	0	0	0	0	0	0	0	0	0	0	0	0	0	0	0	0	0	0	0	0	0	0	0.00176689	0.0304922	0.0103795	0.0078849	0	0	0	0
HM5_GDNA2_sbin_12	0	0	0	0	0	0.00163234	0	0	0.000903537	0	0	0	0	0	0	0	0	0	0	0	0	0	0	0	0.0192887	0.0156125	0.0206754	0.00643588	0.0127512	0	0	0	0	0	0	0	0	0.00556864	0.00834617	0.00530789	0.0138377	0.00975706	0.0562832	0.0177996	0.0178464	0.0373447	0.00680772	0.029621	0
XST_cobin_1	0	0	0	0	0	0	0	0	0	0	0	0	0	0	0	0	0	0	0	0	0	0	0	0	0	0	0	0	0	0	0	0	0	0	0	0	0	0	0	0	0	0	0	0	0	0	0	0	0
EGM_E29_sbin_5	0.00100904	0.00293154	0.0147871	0.0135104	0.000896822	0	0.00134168	0.00156293	0.0019157	0.00205262	0	0.0404373	0.00387706	0	0	0	0	0	0	0	0	0	0	0	0	0	0	0	0	0	0	0	0	0	0	0.0167019	0	0.00788195	0	0.00488751	0	0	0	0	0	0	0	0	0.0109958
SY6_S25_sbin_18	0.00129634	0	0.00138324	0	0	0	0	0	0	0	0	0	0	0	0	0	0	0	0	0	0	0	0	0	0.0072385	0.00676001	0	0.0130778	0.00485964	0.0104969	0	0.00373104	0.00982625	0.00572879	0	0	0.00354103	0	0	0	0.00116028	0.00118274	0.00243398	0.0134352	0.0151512	0.00207197	0.00528613	0.0028345	0
RS_mbin_872	0	0	0	0	0.000421156	0.000830765	0	0	0	0	0	0	0	0	0	0	0	0	0	0	0.00163445	0	0	0	0	0.00229024	0	0	0	0	0	0	0	0	0	0	0	0	0	0	0	0	0.00257693	0	0	0	0	0	0
SB_S1_sbin_4	0	0	0	0	0	0	0	0	0	0	0	0	0	0	0	0	0	0	0	0	0	0	0	0	0	0	0	0	0	0	0	0	0	0	0	0	0	0	0	0	0	0	0	0	0	0	0	0	0
OT_A10_sbin_9	0	0.0353119	0	0	0	0.00732309	0.00596042	0.00818821	0.0182791	0.0195152	0.0133275	0.00142304	0.0932076	0.620317	0.0156177	0.289897	0.189797	0.545823	0.0418675	0.0786522	0.00150733	0.00509309	0	0.0391408	0	0	0	0	0	0	0	0	0	0	0	0	0	0	0	0	0	0	0	0	0	0	0	0	0
QDN-W04B-4900_sbin_38	0.00132333	0.0432926	0.0230684	0.0460111	0.0219714	0.00926465	0.0284096	0.055164	0.0145799	0.028735	0	0.129267	0.00751996	0	0	0	0	0	0	0	0.00543154	0.0113874	0.0123084	0	0.00873388	0.00567072	0	0.00788831	0.0522103	0	0.0726197	0.0984378	0	0.0379463	0	0.0818313	0.00939825	0.0156384	0	0.0118217	0	0	0	0	0	0	0.0129733	0.0141614	0.067763
RS_mbin_174	0	0	0	0	0	0	0	0	0	0	0	0	0	0	0	0	0	0	0	0	0	0	0	0	0	0	0	0	0	0	0	0	0	0	0	0	0	0	0	0	0.00331948	0.00395685	0.00240169	0	0	0	0	0	0
HY4_GJ-DNA-10_sbin_32	0.00334647	0.00108225	0.00441636	0.00255328	0.00167507	0.00199543	0.00170331	0.00188219	0.00178682	0.00144269	0	0.0042411	0.00271421	0	0	0	0	0	0	0	0.0494386	0	0	0	0.0171607	0.0235391	0.0201548	0.013501	0.0334592	0.0972831	0.593821	0.861478	0.0946282	0.24418	0.00691743	0	0.00531521	0	0	0	0	0	0.00274746	0.00483096	0.00810896	0.00409927	0.00441598	0.00461922	0.00487222
WGM_cobin_43	0	0	0	0	0	0	0	0	0	0	0	0	0	0	0	0	0	0	0	0	0	0	0	0	0	0	0	0	0	0	0	0	0	0	0	0	0	0	0.00289324	0	0	0	0	0	0	0	0	0	0
RS_11_sbin_59	0	0	0	0	0	0	0.00129846	0	0	0	0	0	0	0	0	0	0	0	0	0	0	0	0	0	0	0	0	0	0	0	0	0	0	0	0	0	0	0	0	0	0	0	0	0	0	0	0	0	0
HM_SQ81_0.06_sbin_34	0.00861319	0.00524997	0.223657	0.13303	0.00649551	0.0104496	0.0305341	0.0165889	0.0106156	0.0098676	0	0	0	0	0	0	0	0	0	0	0.0214496	0.00613793	0	0.0318023	0.867159	1.00092	0.900012	1.02949	0.942752	0.0186385	0.382602	0.39334	0.0534172	0.190738	0	0	0.0107759	0.00561491	0	0.00448311	0.0225159	0.0267826	0.249101	0.176565	0.209446	0.0718383	0.215465	0.198867	0.0284138
SY5_S19_sbin_28	0	0	0	0	0	0	0	0	0	0	0	0	0	0	0	0	0	0	0	0	0	0	0	0	0	0	0	0	0	0	0	0	0	0	0	0	0	0	0	0	0.00659471	0.0105628	0.0216004	0.0267472	0.0251696	0	0	0	0
RS_mbin_741	0.00387402	0.00358399	0.00588239	0.00399688	0.00108673	0.00266252	0.00299383	0.00479163	0.00299446	0.00298822	0.00296621	0.00100041	0	0	0	0	0	0	0	0	0.0313514	0	0	0	0.00952539	0.00813174	0.00941888	0.0100095	0.00876915	0	0.00921962	0.0114037	0.00542339	0.00694192	0.00242699	0	0	0	0	0	0	0	0	0	0	0.00221652	0	0.00199849	0.00375277
SB_S7_sbin_32	0	0.0135338	0	0	0	0.00248865	0.00237719	0.00723785	0.00523272	0.00778375	0	0	0	0	0	0	0	0	0	0	0	0	0	0	0	0	0	0	0	0	0	0	0	0	0.00344348	0	0	0	0	0	0	0	0	0	0	0.00797461	0.00468155	0.00267799	0.00732196
XST_SQ84_0.06_sbin_12	0	0	0	0	0	0	0	0	0	0	0	0	0	0	0	0	0	0	0	0	0	0	0	0	0	0	0	0	0	0	0	0	0	0	0	0	0	0	0	0	0	0	0	0	0	0	0	0	0
SB_S6_sbin_13	0	0	0	0	0	0	0	0	0	0	0	0	0	0	0	0	0	0	0	0	0	0	0	0	0	0	0	0	0	0	0	0	0	0	0	0	0	0	0	0	0	0	0	0	0	0	0	0	0
EGM_E29_sbin_42	0	0.00837912	0.0157894	0.0331624	0.015968	0.0142265	0.00767169	0.0184337	0.0155557	0.0113722	0.0237812	0.0812716	0.00339363	0	0	0	0	0	0	0	0.00434162	0	0	0	0	0	0	0	0	0	0	0	0	0	0	0.0275118	0	0.00897758	0	0.00634022	0	0	0	0	0	0	0	0.00117399	0.017052
XST_SQ84_0.06_sbin_3	0	0	0	0	0	0	0	0	0	0	0	0	0	0	0	0	0	0	0	0	0	0	0	0	0	0	0	0	0	0	0	0	0	0	0	0	0	0	0	0	0	0	0	0	0	0.00268989	0	0	0
RS_10_sbin_99	0	0	0	0	0	0	0	0	0	0	0	0	0	0	0	0	0	0	0	0	0	0	0	0	0.00191665	0	0	0	0	0	0	0	0	0	0	0	0	0	0	0	0	0	0	0	0	0	0.00173017	0.00355602	0.00429021
HM5_GDNA6_sbin_34	0	0	0	0	0	0	0	0	0	0	0	0	0	0	0	0	0	0	0	0	0	0	0	0	0	0	0	0	0	0	0	0	0	0	0	0	0	0	0	0	0	0	0.00318531	0	0	0	0	0.00167581	0
SF_cobin_4	0	0	0.00190234	0	0	0	0	0	0	0	0	0	0	0	0	0	0	0	0	0	0	0	0	0	0.00870946	0.00568319	0.00815014	0.0245598	0.0061302	0	0.0116514	0.0079274	0.0243943	0.0148993	0	0	0	0	0	0	0	0	0	0.00346584	0.00340894	0	0.00465183	0.00191079	0
RS_13_sbin_27	0	0	0	0	0	0	0	0	0	0	0	0	0	0	0	0	0	0	0	0	0	0	0	0	0	0	0	0	0	0.00907982	0	0	0.00554711	0	0.00281327	0	0	0	0	0	0.0108734	0.0114404	0.00455888	0.00449276	0.00299063	0	0	0	0
SY5_S19_sbin_11	0	0	0	0.000755838	0.0013767	0.000736431	0	0	0	0	0	0	0	0	0	0	0	0	0	0	0.00666058	0	0	0	0	0	0	0	0	0	0	0	0	0	0	0	0	0	0	0	0.00494776	0.00288376	0.00362805	0.00312304	0.00418834	0.00470966	0.00240396	0.00850352	0
SB_cobin_3	0	0.00140597	0	0.000810178	0.00178571	0.00352194	0.00173625	0.00147804	0.00261604	0.00201982	0	0	0	0	0	0	0	0	0	0	0	0	0	0	0	0	0	0	0	0	0	0	0	0	0	0	0.0104312	0.0100121	0.0167501	0.0107819	0	0	0.00435774	0	0	0	0	0.00165912	0
S11_4_sbin_53	0	0.00953913	0.0030601	0.0151263	0.00854006	0.005504	0.00300236	0.00476754	0.00810035	0.00626884	0.0395147	0.184398	0.0648023	0	0.0252691	0.0787507	0.230009	0.0219029	0	0.15471	0.00119344	0	0	0	0.0023735	0.00259014	0	0	0.00318652	0	0	0	0	0	0	0	0	0.0146763	0.00415818	0.00862195	0	0	0	0	0	0	0	0.00249865	0.0416547
S11_9_sbin_7	0.000745023	0.412725	0	0.00197461	0.014997	0.195111	0.102239	0.16615	0.304242	0.27527	0	0.00158188	0	0	0.0159454	1.16992	0	0	0	0	0	0	0.0131366	0.0583265	0	0	0	0	0	0	0	0	0	0	0	0	0	0	0	0	0	0	0	0	0	0	0	0	0
S11_13_sbin_14	0	0.00151461	0	0	0	0.00398872	0.00175419	0.00160381	0.00283767	0.00239955	0	0	0	0	0	0	0	0	0	0	0	0	0	0	0	0	0	0	0	0	0	0	0	0	0	0	0	0	0	0	0	0	0	0	0	0	0	0	0
HM_SQ_cobin_8	0	0	0	0	0	0	0	0	0	0	0	0	0	0	0	0	0	0	0	0	0	0	0	0	0	0	0	0	0	0	0	0	0	0	0	0	0	0	0	0	0	0	0	0	0	0	0	0	0
HM1_cobin_13	0	0	0	0	0	0	0	0	0	0	0	0	0	0	0	0	0	0	0	0	0	0	0	0	0	0	0	0	0	0	0	0	0	0	0	0	0	0	0	0	0.0191855	0.0172642	0.0052672	0.00622392	0.00317573	0	0	0	0
RS_10_sbin_92	0.00140912	0	0.00139698	0	0	0	0	0	0	0	0	0.0559727	0.00314989	0	0	0	0	0	0	0	0.00220961	0	0	0	0.00277994	0.00394792	0	0	0	0	0	0.0020385	0	0	0	0	0	0	0	0	0.00612132	0.00668973	0	0	0	0	0.00824542	0.00170182	0
SY6_S27_sbin_17	0.00436175	0.00630944	0.0165819	0.0204311	0.0144874	0.0139805	0.0427693	0.0175547	0.011403	0.0135365	0	0.00415995	0.00285644	0	0	0	0	0	0	0	0.00668963	0.0230427	0.0130707	0.0192059	0.036834	0.0397953	0.0415461	0.0322359	0.0394485	0	0.0323542	0.0387396	0.00988899	0.0166214	0	0.0120266	0.03091	0.0272847	0.0387347	0.0269699	0.0122731	0.0150093	0.0516438	0.0340107	0.0403162	0.0222256	0.0151907	0.0236043	0.00293644
S11_mbin_24	0	0.00185998	0	0	0.000957878	0.00154021	0.0041987	0.00267024	0.000969993	0.00167542	0	0	0	0	0	0	0	0	0	0	0	0	0	0	0	0	0	0	0	0	0	0	0	0	0	0	0	0	0	0	0	0	0	0	0	0	0	0	0
NGM_D24_sbin_5	0.00421862	0.0471018	0.0328522	0.0475236	0.0178798	0.00826341	0.0331913	0.0634564	0.0151212	0.0332824	0	0.104501	0.00424599	0	0	0	0	0	0	0	0.00731853	0.00959861	0.00906091	0	0.00920736	0.00584722	0	0.00824266	0.0540782	0	0.0555962	0.0763141	0	0.0293926	0	0.196213	0.0140858	0.0271957	0	0.0204446	0	0	0	0	0	0	0.0150768	0.0165129	0.0630508
RS_12_sbin_46	0	0	0	0	0	0	0	0	0	0	0	0	0	0	0	0	0	0	0	0	0	0.00970813	0	0	0	0	0	0	0	0	0	0	0	0	0	0	0	0	0	0	0.00176583	0.00182137	0.0029154	0	0	0	0	0	0
WGoM_0.03_sbin_63	0	0	0.000877377	0.000784372	0	0	0	0	0	0	0	0	0	0	0	0	0	0	0	0	0	0	0	0	0	0	0	0	0	0	0	0	0	0	0	0	0.00405406	0.00431104	0	0.00336349	0	0	0	0	0	0	0	0	0
OT_A2_sbin_55	0	0.00723548	0.0418843	0.0395694	0.0157721	0.0664828	0.0371477	0.0322957	0.0296938	0.0154259	0	0	0	0	0	0	0	0	0	0	0.0166534	0.0160519	0.00816715	0.082823	0.169636	0.166417	0.177437	0.0907934	0.0930644	0	0	0.00249332	0	0	0	0	0.0313974	0.0312635	0.0228307	0.0368399	0.0281927	0.0377661	0.186978	0.0978741	0.116616	0.0967111	0.0173414	0.136092	0
RS_5_sbin_88	0	0	0	0	0	0	0	0	0	0	0	0	0	0	0	0	0	0	0	0	0	0	0	0	0	0	0	0	0	0	0	0	0	0	0	0	0	0	0	0	0	0	0	0	0	0	0	0	0
SY6_cobin_12	0	0.00259089	0.000843448	0.00100669	0.00138087	0.00525313	0.00246111	0.00259581	0.00516785	0.00448409	0	0	0	0	0	0	0	0	0	0	0	0	0	0	0.00451099	0.00323146	0	0	0.00780515	0	0	0.00223155	0	0	0	0	0.00627987	0.00256149	0.00465442	0	0.00138631	0.0014378	0.00733432	0.00487513	0.00481391	0.00232196	0	0.00289635	0
RS_15_sbin_20	0	0	0.00135499	0.0012512	0.00437183	0.000806782	0	0	0.0013429	0	0	0	0	0	0	0	0	0	0	0	0	0.00918062	0	0	0.0018991	0.00211757	0	0	0	0	0	0	0	0	0	0	0	0.00280564	0	0	0	0	0	0	0	0	0	0	0.00271406
HM_SQ_cobin_54	0	0	0	0	0	0	0	0	0	0	0	0	0	0	0	0	0	0	0	0	0.0181909	0	0	0	0.00723283	0.00701811	0.0102076	0	0	0.0500231	0	0	0.0274525	0.00738459	0.0144026	0	0	0	0	0	0.0147488	0.0123681	0.00652389	0.00942274	0.00864726	0.00430869	0.00469212	0.00185981	0
SB_S8_sbin_27	0	0.0085481	0.0331013	0.0225972	0.00413067	0.0142084	0.0150401	0.0146845	0.0137262	0.00865342	0	0	0	0	0	0	0	0	0	0	0.0925993	0.0108766	0.00854329	0	0.135162	0.181274	0.142163	0.0934267	0.175164	0.014533	0.701882	0.694525	0.0679432	0.351232	0	0	0.0308641	0.0238538	0.018642	0.0212064	0.0135436	0.0147423	0.0665625	0.136049	0.161145	0.0186205	0.0468181	0.0285187	0.00509667
OT_A1_sbin_47	0.0704972	0.000867971	0.0348593	0.00355233	0	0	0.00190262	0.00127936	0.00185647	0.00361217	0	0	0	0	0	0	0	0	0	0	0	0	0	0	0	0	0	0	0	0	0	0	0	0	0	0.0318902	0	0	0	0	0	0	0	0	0	0	0	0.00173292	0.00706603
SH-W20A-766_sbin_28	0	0.0382139	0.0132814	0.0237559	0.0143084	0.0104456	0.0201311	0.0320179	0.0255058	0.0261206	0.0773339	0.131341	0.164872	0	0.561402	0.272272	0.37393	0.170375	0	0.0440081	0.00475051	0.00955792	0.021948	0.143087	0	0	0	0	0.00437138	0	0	0	0	0	0	0.00652342	0	0.00398226	0	0.00265409	0	0	0	0	0	0	0	0.00256362	0.0278205
HM1_GDNA18_sbin_39	0	0	0	0	0	0	0	0	0	0	0	0	0	0	0	0	0	0	0	0	0	0	0	0	0	0	0	0	0	0	0	0	0	0	0	0	0	0	0	0	0.175703	0.152866	0.0134246	0.0164123	0.0127625	0	0	0	0
SY5_S19_sbin_31	0	0	0	0	0	0	0	0	0	0	0	0	0	0	0	0	0	0	0	0	0	0	0	0	0.00391636	0.00389323	0.0140137	0.014	0.00684011	0	0	0	0	0	0	0	0	0	0	0	0	0.00185484	0	0.00299296	0.0026142	0	0	0	0
SH-W20A-766_sbin_12	0	0	0	0	0	0	0	0	0	0	0	0	0	0	0	0	0	0	0	0	0	0	0	0	0	0	0	0	0	0	0	0	0	0	0	0	0	0	0	0	0	0	0	0	0	0	0	0	0
RS_mbin_317	0	0	0	0	0	0	0	0	0	0	0	0	0	0	0	0	0	0	0	0	0.00277409	0	0	0	0.00636316	0.0117888	0	0	0	0	0	0	0	0	0	0	0	0	0	0	0	0	0.00606727	0.00382039	0.00461912	0.00152056	0	0	0
RS_mbin_56	0	0	0	0	0	0	0	0	0	0	0	0	0	0	0	0	0	0	0	0	0	0	0	0	0	0	0	0	0	0	0	0	0	0	0	0	0	0	0	0	0	0	0	0	0	0	0	0	0
SH-W20A-3880_sbin_13	0	0	0.00333486	0.00378335	0	0	0	0	0	0	0.00479981	0.00150444	0.00090838	0	0	0	0	0	0	0	0	0	0	0	0	0	0	0	0	0	0	0	0	0	0	0	0	0	0	0	0	0	0	0	0	0	0	0	0.00333267
HM5_cobin_69	0	0.00156214	0	0	0.000633294	0.0017344	0.00372774	0.00309476	0.00182466	0.00279985	0	0	0	0	0	0	0	0	0	0	0	0.00221497	0	0	0	0	0	0	0	0	0	0	0	0	0	0	0	0.0031052	0.00283963	0	0.0029813	0.00164757	0.0076147	0.0025678	0.00270681	0.00549718	0.00185125	0.00680537	0
RS_9_sbin_33	0	0	0	0	0	0	0	0	0	0	0	0	0	0	0	0	0	0	0	0	0	0	0	0	0.00751782	0.0069435	0	0	0	0	0	0.00186948	0	0	0	0	0	0	0	0	0	0	0	0	0	0	0	0	0
RS_19_sbin_18	0	0.00198501	0	0.000554268	0.0011524	0.00447512	0.00306319	0.00367296	0.00296947	0.00267808	0	0	0	0	0	0	0	0	0	0	0	0	0	0	0	0	0	0	0	0	0	0	0	0	0	0	0	0	0	0	0	0	0	0	0	0	0	0	0
S11_6_sbin_38	0	0.00347401	0.00210491	0.0253516	0.0486336	0.0158198	0.0185414	0.00718617	0.012661	0.00775898	0	0	0	0	0	0	0	0	0	0	0	0.137215	0.114496	0.0712055	0.0994869	0.0989883	0.112202	0.114036	0.106896	0	0	0.00242322	0	0	0	0	0.664912	0.331983	0.780158	0.361781	0.0042931	0.00686534	0.115269	0.145785	0.191682	0.0120225	0.00709125	0.0191751	0.00164809
SH-W20A-1310_sbin_57	0	0.00159553	0	0.00067843	0.000511234	0.000843634	0	0	0.00114519	0.00144054	0	0.0015625	0.0033793	0	0	0	0	0	0	0	0	0	0	0	0	0	0	0	0	0	0	0	0	0	0	0	0	0	0	0	0	0	0	0	0	0	0	0	0
SB_S3_sbin_33	0	0	0	0	0	0	0	0	0	0	0	0	0	0	0	0	0	0	0	0	0	0	0	0	0	0	0	0	0	0	0	0	0	0	0	0	0.00526554	0.00327189	0.00696877	0.00694071	0	0	0	0	0	0	0	0	0
LS6045_0.21_sbin_3	0	0	0	0	0	0	0	0	0	0	0	0	0	0	0	0	0	0	0	0	0	0	0	0	0	0	0	0	0	0	0	0	0	0	0	0	0	0	0	0	0	0	0	0	0	0	0	0	0
XST_SQ84_0.06_sbin_17	0	0	0	0	0	0	0	0	0	0	0	0	0	0	0	0	0	0	0	0	0	0	0	0	0	0	0	0	0	0	0	0	0	0	0	0	0	0	0	0	0	0	0	0	0	0	0	0	0
SY6_cobin_122	0.00421337	0	0.0026622	0.00171524	0	0	0	0	0	0	0	0	0	0	0	0	0	0	0	0	0	0	0	0	0.00536629	0.00515436	0	0.00777821	0.00911667	0.017808	0.00979182	0.00978758	0.0140163	0.0132407	0.0023298	0	0.00328675	0	0	0	0.00270193	0.00402102	0.0198947	0.0237817	0.0247333	0.00649415	0.00769968	0.00467161	0
XST_SQ83_0.10_sbin_15	0.0027321	0	0	0	0	0	0	0	0	0	0	0	0	0	0	0	0	0	0	0	0	0	0	0	0	0	0	0	0	0	0	0	0	0	0	0	0	0	0	0	0	0	0	0	0	0	0	0	0
QDN_cobin_125	0	0	0	0	0	0	0	0	0	0	0	0	0	0	0	0	0	0	0	0	0	0	0	0	0	0	0	0	0	0	0	0	0	0	0	0	0	0	0	0	0	0	0	0	0	0	0	0	0
SF_cobin_112	0	0	0	0	0	0	0	0	0	0	0	0	0	0	0	0	0	0	0	0	0	0	0	0	0.0181205	0.0130402	0.015005	0.0232697	0.0200614	0	0	0	0	0	0	0	0	0	0	0	0	0	0	0	0	0	0	0	0
JL_cobin_2	0	0	0	0	0	0	0	0	0	0	0	0	0	0	0	0	0	0	0	0	0	0	0	0	0.00222976	0	0	0	0	0	0	0	0	0	0	0	0	0	0	0	0	0	0.00427587	0.00474511	0.00418999	0	0	0	0
HM1_GDNA19_sbin_37	0	0	0	0	0	0	0	0	0	0	0	0	0	0	0	0	0	0	0	0	0.00130923	0	0	0	0.00812165	0.00714837	0.00848328	0.00440092	0.00551674	0	0	0.0092923	0.00562068	0.00383805	0	0	0	0	0	0	0.0123462	0.0134632	0.0535395	0.0305826	0.0333786	0.0121716	0.0156919	0.0116923	0.00286686
RS_mbin_146	0	0	0	0	0	0	0	0	0	0	0	0	0	0	0	0	0	0	0	0	0	0	0	0	0	0	0	0	0	0	0	0	0	0	0	0	0	0	0	0	0	0	0	0	0	0	0	0	0
HM_cobin_50	0	0.000833018	0	0	0	0.000570422	0	0.00154518	0.000664856	0	0	0.00221253	0	0	0	0	0	0	0	0	0	0	0	0	0	0	0	0	0	0	0	0	0	0	0	0	0	0	0	0	0.00222793	0.00316013	0.00665042	0.00285509	0.00226024	0.00308122	0.00456474	0.00293063	0
XST_SQ84_0.02_sbin_11	0.00203604	0	0	0	0	0	0	0	0.00107037	0	0	0.00471893	0.00112953	0	0	0	0	0	0	0	0	0	0	0	0	0	0	0	0	0.00844289	0	0	0	0.00598879	0.00601974	0	0	0	0	0	0	0	0	0	0	0.00962815	0.00448286	0.00369883	0
SH_cobin_33	0	0.00106726	0.0118785	0.0135301	0.00497097	0.0016296	0.00755287	0.00430815	0.00166549	0.00225092	0.00888417	0.0659204	0.00874198	0	0	0	0	0	0	0	0	0.00407769	0	0	0.00536395	0.00444467	0	0	0.00588213	0	0	0	0	0	0	0.0361509	0.0746301	0.0628683	0.0572179	0.058302	0	0	0	0	0	0	0.00159359	0.0114223	0.0562608
SF_cobin_127	0	0	0.00121728	0	0	0	0	0	0	0	0	0	0	0	0	0	0	0	0	0	0	0	0	0	0.0312622	0.0213129	0.0221888	0.00934372	0.0255944	0	0.00729343	0.00431811	0	0.00559719	0	0.00655807	0.0170017	0	0	0	0	0	0.00171117	0	0.00189939	0	0.00996604	0.0055329	0
SY5_cobin_78	0	0	0	0	0	0	0	0	0	0	0	0	0	0	0	0	0	0	0	0	0	0	0	0	0	0	0	0	0	0	0	0	0	0	0	0	0	0	0	0	0.00167468	0.00852528	0.00737181	0.00537818	0.00365048	0	0	0	0
S11_7_sbin_4	0	0.00101208	0	0.000576744	0.00232602	0.000688161	0.00240198	0	0.000894962	0.000942325	0	0	0	0	0	0	0	0	0	0	0	0	0	0	0	0	0	0	0	0	0	0	0	0	0	0	0	0	0	0	0	0	0	0	0	0	0	0	0
SB_S4_sbin_51	0	0.00131887	0	0	0	0	0	0	0	0.000657078	0.00789686	0.0888887	0.0148962	0	0	0	0	0	0	0	0	0	0	0	0	0	0	0	0	0.012876	0	0.00259105	0.00388282	0.00541298	0.00480399	0	0	0	0	0	0	0	0	0	0	0.0197681	0.0105422	0.0109237	0.00896682
RS_10_sbin_138	0.00525381	0	0.00817564	0.00282	0	0	0	0	0	0	0	0	0.00275867	0	0	0	0	0	0	0	0	0	0	0	0	0	0	0	0	0	0	0	0	0	0	0.0105709	0	0	0	0	0	0	0	0	0	0	0	0.00339063	0.00620249
HM_SQ_cobin_107	0.00256832	0	0.000774039	0.000513487	0	0	0	0	0	0	0	0	0	0	0	0	0	0	0	0	0.0453411	0	0	0	0.00904385	0.0079447	0	0.0232244	0.0172272	0.0175767	0.0180345	0.012291	0.018179	0.0158344	0.0104257	0	0.00729653	0	0	0	0	0	0.00198667	0.00706012	0.00888898	0.0211917	0.018668	0.00694005	0
HM1_GDNA17_sbin_9	0	0	0	0	0	0	0	0	0	0	0	0	0	0	0	0	0	0	0	0	0	0	0	0	0	0	0	0	0	0	0	0	0	0	0	0	0	0	0	0	0.0670759	0.044641	0.00890998	0.0071108	0.00506015	0	0	0	0
RS_17_sbin_70	0	0.0288534	0.00962806	0.0592489	0.0546767	0.0479321	0.0298009	0.0374837	0.036156	0.0265323	0.0488757	0.0372226	0.0344674	0	0.0303682	0	0	0	0	0	0.00256499	0.00273162	0	0	0	0	0	0	0	0	0	0	0	0	0	0.0146334	0	0.00372887	0	0.00286743	0	0	0	0	0	0	0	0.00232371	0.0215432
SF_cobin_37	0	0	0	0	0	0	0	0	0	0	0	0	0	0	0	0	0	0	0	0	0.0757057	0	0	0	0.0127052	0.00546584	0	0	0	0	0	0	0	0	0	0	0	0	0	0	0.00637553	0.00879197	0.00898642	0.0040772	0.00335832	0	0	0	0
RS_1_sbin_23	0	0	0.00100215	0	0	0	0	0	0	0	0	0	0	0	0	0	0	0	0	0	0	0	0	0	0.00271529	0	0	0.00271531	0	0	0	0	0	0	0	0	0	0	0	0	0.00399556	0.0044996	0.00122749	0.00440765	0.00344978	0.0045977	0.00502555	0.00199287	0
RS_mbin_209	0	0	0.00118833	0.00383171	0	0	0	0	0	0	0	0.00173367	0	0	0	0	0	0	0	0	0	0	0	0	0	0	0	0	0	0	0	0	0	0	0	0	0	0	0	0	0	0	0	0	0	0	0.00175777	0.0025082	0
HM5_GDNA3_sbin_17	0	0	0	0	0	0	0	0	0	0	0	0	0	0	0	0	0	0	0	0	0	0	0	0	0.00434069	0	0	0	0	0	0	0.00521643	0	0	0	0	0	0	0	0	0.00682057	0.00556589	0.0187899	0.00889376	0.00983835	0.0101006	0.0054885	0.00926589	0
HM5_cobin_62	0	0	0	0	0	0	0	0	0	0	0	0	0	0	0	0	0	0	0	0	0	0	0	0	0	0	0	0	0	0.0069411	0	0	0.00652356	0	0.00732525	0	0	0	0	0	0.272187	0.22245	0.0439861	0.0464111	0.0351553	0.00191005	0.00160382	0.00173794	0
FR_cobin_53	0	0	0	0	0	0	0	0	0	0	0	0	0	0	0	0	0	0	0	0	0.052535	0	0	0	0	0	0	0	0	0	0	0	0	0	0	0	0	0	0	0	0	0	0	0	0	0	0	0	0
RS_19_sbin_20	0	0.00255095	0	0	0.00723391	0.00222097	0.00304301	0.00314852	0.00185037	0.00256171	0	0	0	0	0	0	0	0	0	0	0	0	0.0211291	0	0	0	0	0	0	0	0	0	0	0	0	0	0	0	0	0	0	0	0	0	0	0	0	0	0
SF_GA-2_sbin_9	0.001478	0.00537136	0.111312	0.0670578	0.00731753	0.016558	0.0227912	0.0137513	0.0107166	0.0094963	0	0	0	0	0	0	0	0	0	0	0.026102	0.0124966	0.00794171	0.0360361	0.939511	1.02102	0.961126	1.07846	0.878831	0.0187885	0.453294	0.457478	0.0595176	0.222013	0	0	0.0142611	0.00941156	0	0.00842965	0.0279187	0.0371078	0.364696	0.231908	0.290325	0.102523	0.151751	0.206041	0.0178293
RS_1_sbin_70	0	0	0	0	0	0	0	0	0	0	0	0	0	0	0	0	0	0	0	0	0	0	0	0	0	0	0	0	0	0	0	0	0	0	0	0	0	0	0	0	0.00153639	0.00237918	0.00130781	0	0	0	0	0	0
QDN_cobin_45	0	0.00150647	0	0.000771856	0	0.00114174	0.0011927	0.00143123	0.00163366	0.00184663	0	0	0	0.0222217	0	0	0	0.0213518	0.0175276	0	0	0	0	0	0	0	0	0	0	0	0	0	0	0	0	0	0	0	0	0	0	0	0.0016258	0	0	0	0	0	0
RS_mbin_570	0	0	0.000846426	0.000835338	0	0	0	0	0	0	0	0	0	0	0	0	0	0	0	0	0	0	0	0	0	0	0	0	0	0	0	0	0	0	0	0	0	0	0	0	0	0	0	0	0	0	0	0	0
RS_10_sbin_74	0	0	0	0	0	0	0	0	0	0	0	0	0	0	0	0	0	0	0	0	0	0	0	0	0	0	0	0	0	0	0	0	0	0	0	0	0	0	0	0	0	0	0	0	0	0	0	0	0
QDN-W04B-580_sbin_13	0.00507566	0.0108291	0.0289466	0.0454254	0.00913781	0.00574271	0.00904149	0.0123751	0.0090642	0.00900358	0	0.0155417	0.0183793	0	0	0	0	0	0	0	0	0.00573359	0.0116274	0	0.00571096	0.00492762	0	0.00491889	0.0273868	0	0.0116093	0.012826	0	0	0	0.0378351	0.0106014	0.00351507	0	0.0033744	0	0	0	0	0	0	0.00677361	0.00950614	0.0147177
RS_18_sbin_41	0	0.00283685	0	0	0.00163192	0.00248278	0	0.0017824	0.00237502	0.00193395	0	0	0	0	0	0	0	0	0	0	0	0	0	0.0166549	0	0	0	0	0	0	0	0	0	0	0	0	0	0	0	0	0	0	0	0	0	0	0	0	0
RS_12_sbin_22	0	0	0	0.00611207	0.00235196	0.0012206	0.00100192	0.00150741	0.00108105	0	0	0	0	0	0	0	0	0	0	0	0	0	0	0	0	0	0	0	0	0	0	0	0	0	0	0	0	0	0	0	0	0	0	0	0	0	0	0	0
RS_10_sbin_96	0.0101175	0.000654931	0.00869545	0.00280301	0	0	0.00110192	0.00137143	0.000580266	0.00108973	0	0	0	0	0	0	0	0	0	0	0	0	0	0	0	0	0	0	0	0	0	0	0	0	0	0.00827171	0	0	0	0	0	0	0	0	0	0	0.00155041	0.00287729	0.0055579
XST_SQ87_0.06_sbin_9	0	0	0	0	0	0	0	0	0	0	0	0.000968444	0	0	0	0	0	0	0	0	0	0	0	0	0	0	0	0	0	0	0	0	0	0	0	0	0	0	0	0	0	0	0	0	0	0.00424095	0	0.0011787	0
SY6_S26_sbin_7	0	0	0	0	0	0.000780697	0.00174295	0.00191011	0.000658281	0.000623893	0	0	0	0	0	0	0	0	0	0	0	0	0	0	0	0	0	0	0	0	0	0	0	0	0	0	0	0.00318116	0	0	0	0.00201326	0.00560163	0.00632704	0.005551	0	0.00247817	0	0
SB_S4_sbin_43	0	0.00618819	0	0.00061005	0	0.000721236	0.00162085	0.00736923	0.00251173	0.00257783	0	0	0	0	0	0	0	0	0	0	0	0	0	0	0	0	0	0	0	0	0	0	0	0	0	0	0	0	0	0	0	0	0	0	0	0	0	0	0
S11_6_sbin_1	0	0	0	0	0	0	0	0	0	0	0	0	0	0	0	0	0	0	0	0	0	0	0	0	0	0	0	0	0	0	0	0	0	0	0	0	0	0	0	0	0	0	0	0	0	0	0	0	0
HM_SQ81_0.06_sbin_15	0	0	0	0	0	0	0	0	0	0	0	0	0	0	0	0	0	0	0	0	0	0	0	0	0	0	0	0	0	0	0	0	0	0	0.0020724	0	0	0	0	0	0	0	0	0	0	0	0	0	0
HM_SQ81_0.10_sbin_24	0.00711461	0	0.0155666	0.00747254	0.00115344	0	0.00155486	0	0.000772199	0.000795026	0.00387787	0.00384971	0.0108346	0	0	0	0	0.015746	0.0138251	0	0	0	0	0	0	0	0	0	0	0	0	0	0	0	0	0.0240534	0.00263984	0.00308946	0	0.00266106	0	0	0	0	0	0.012741	0.0182141	0.0166563	0.0232225
HM1_cobin_172	0	0	0	0	0	0	0	0	0	0	0	0	0	0	0	0	0	0	0	0	0	0	0	0	0	0	0	0	0	0	0	0	0	0	0	0	0	0	0	0	0.0254059	0.0259784	0.00285693	0.00266834	0.00212154	0	0	0	0
SB_S3_sbin_39	0	0	0	0	0	0	0	0	0	0	0	0	0	0	0	0	0	0	0	0	0	0	0	0	0	0	0	0	0	0	0	0	0	0	0	0	0	0	0	0	0	0	0	0	0	0	0	0	0
SB_cobin_160	0.00130267	0	0.00211524	0.00288454	0.000594795	0	0	0	0	0	0	0.00697783	0.0011477	0	0	0	0	0	0	0	0.000901788	0	0	0	0	0	0	0	0.0138824	0	0	0	0	0	0	0.00945317	0	0	0	0	0	0	0	0	0	0	0	0.0019358	0.00649388
SH-W20A-3880_sbin_27	0	0.00260523	0	0	0	0	0	0.00200199	0.00075675	0.00142497	0	0	0	0	0	0	0	0	0	0	0	0	0	0	0	0	0	0	0	0	0	0	0	0	0	0	0	0	0	0	0	0	0	0	0	0	0	0	0
RS_3_sbin_7	0	0	0	0	0	0	0	0	0	0	0	0	0	0	0	0	0	0	0	0	0	0	0	0	0	0	0	0	0	0	0	0	0	0	0	0	0	0	0	0	0	0	0	0	0	0	0	0	0
SY5_cobin_95	0	0	0	0	0	0	0	0	0	0	0	0	0	0	0	0	0	0	0	0	0.00244087	0	0	0	0.0106117	0.00952106	0.0102608	0	0	0.00730095	0	0.00346639	0.00869678	0	0.00236414	0	0	0	0	0	0.0149958	0.0153421	0.0156964	0.0128492	0.0109742	0.00289453	0.00243141	0.00275257	0
RS_5_sbin_38	0.0133618	0.00337502	0.0432242	0.0266054	0.002641	0.00123888	0.00317672	0.00335851	0.00427141	0.00396752	0	0.00228012	0	0	0	0	0	0	0	0	0	0	0	0	0	0	0	0	0	0.0130394	0.0641242	0.0604777	0.0386395	0.0738436	0	0.011158	0	0	0	0	0	0	0	0	0	0	0.011722	0.0177933	0.0259337
XST_SQ83_0.10_sbin_21	0	0	0	0	0	0	0	0	0	0	0	0.00264532	0	0	0	0	0	0	0	0	0	0	0	0	0	0	0	0	0	0	0	0	0	0	0	0	0	0	0	0	0	0	0	0	0	0.0016508	0	0	0
HM_cobin_47	0	0	0	0	0	0	0	0	0	0	0	0	0	0	0	0	0	0	0	0	0	0	0	0	0	0	0	0	0	0	0	0	0	0	0	0	0	0	0	0	0	0	0	0	0	0	0	0	0
LS6045_0.21_sbin_46	0	0	0	0	0	0	0	0	0	0	0	0	0	0	0	0	0	0	0	0	0	0	0	0	0	0	0	0.00417555	0	0	0	0	0	0	0	0	0	0	0	0	0	0	0	0	0	0	0	0	0
OT_A1_sbin_12	0.0282838	0.000539113	0.0334532	0.00684376	0	0	0.00128805	0.000850304	0.00107303	0.00153688	0.0110116	0.00385555	0.00976409	0	0	0	0	0	0	0	0	0	0	0	0	0	0	0	0	0	0	0	0	0	0	0.0177222	0	0	0	0	0	0	0	0	0	0	0.00143859	0.00317272	0.0128343
SY6_S23_sbin_3	0	0	0	0	0	0	0	0	0	0	0	0	0	0	0	0	0	0	0	0	0	0	0	0	0	0	0	0	0	0	0	0	0	0	0	0	0	0	0	0	0	0	0	0	0	0	0	0	0
OT_A9_sbin_19	0	0.00678919	0	0	0	0.00142655	0.023288	0.0212001	0.00308538	0.0186229	0	0	0	0	0	0	0	0	0	0	0	0	0	0	0	0	0	0	0	0	0	0.00334318	0	0	0.00331042	0	0	0	0	0	0	0	0	0	0	0	0	0	0
QDN-W01B-1949_sbin_24	0	0.00191313	0.000802306	0.000778432	0	0	0	0.00260802	0.000901426	0.000952637	0	0	0	0	0	0	0	0	0	0	0	0	0	0	0	0	0	0	0	0	0	0	0	0	0	0	0	0	0	0	0	0	0	0	0	0	0	0	0
QDN-W04B-4900_sbin_37	0	0	0	0	0	0	0	0	0	0	0	0	0	0	0	0	0	0	0	0	0	0	0	0	0	0	0	0	0	0	0	0	0	0	0	0	0	0	0	0	0	0	0	0	0	0	0	0	0
S11_1_sbin_8	0.0249941	0.00269313	0.0609376	0.0298032	0.00631105	0.00231236	0.00284567	0.00353444	0.00361001	0.00438225	0	0.020515	0.00335432	0	0	0	0	0	0	0	0	0.00305642	0	0	0.0126701	0.0104708	0.0119191	0.0441742	0.030365	0	0.0392726	0.0338018	0.0108256	0.0317301	0	0.0903182	0.0211747	0.018961	0.00629973	0.0173085	0	0	0.00485211	0.010593	0.0110696	0.00925708	0.0242658	0.0227874	0.0293346
HM5_cobin_114	0	0	0	0	0	0	0	0	0	0	0	0	0	0	0	0	0	0	0	0	0	0	0	0	0	0	0	0	0	0	0	0	0	0	0	0	0	0	0	0	0	0	0.0126985	0.00347627	0.00254049	0.00182684	0	0.00183347	0
HM3_cobin_27	0	0	0.00212884	0.00258288	0	0	0	0	0	0	0	0.00532602	0	0	0	0	0	0	0	0	0	0	0	0	0	0	0	0	0	0	0	0	0	0	0	0.0728396	0	0.0159797	0	0.010287	0	0	0	0	0	0	0	0.00359902	0.0343954
SH-W20A-2180_sbin_9	0	0	0	0	0	0	0	0	0	0	0	0	0	0	0	0	0	0	0	0	0	0	0	0	0	0	0	0	0	0	0	0	0	0	0	0	0	0	0	0	0	0	0	0	0	0	0	0	0
RS_12_sbin_56	0	0	0	0	0	0	0	0	0	0	0	0	0	0	0	0	0	0	0	0	0	0	0	0	0	0	0	0	0.00638498	0	0	0	0	0	0	0	0	0	0	0	0	0	0.00363303	0.00157694	0	0	0	0	0
SH-W20A-3080_sbin_35	0	0.0195311	0	0	0	0.0016832	0.0164128	0.0706853	0.00971373	0.0120637	0.00861645	0	0.0122707	0	0	0.0161407	0.0125332	0	0	0	0	0	0	0	0	0	0	0	0	0	0	0	0	0	0	0	0	0	0	0	0	0	0	0	0	0	0	0	0
HM3_cobin_59	0	0	0.00167457	0.000793499	0	0	0.0014416	0.00113127	0	0	0	0	0	0	0	0	0	0	0	0	0	0	0	0	0.00282397	0	0	0.0041672	0	0	0	0.00369559	0	0	0	0	0.00740895	0	0	0	0	0	0.0017545	0.00357801	0.00328962	0.00983287	0.00971499	0.00598328	0.0136562
RS_5_sbin_82	0	0	0.00204282	0	0	0	0	0	0	0	0	0	0	0	0	0	0	0	0	0	0	0	0	0	0.0054175	0.00491761	0	0.00428906	0.0109829	0	0	0.00448673	0	0	0	0	0	0	0	0	0.00331547	0.00263964	0.0101762	0.00839616	0.00973044	0.00683501	0.00852274	0.00787498	0
HM1_GDNA17_sbin_39	0	0	0	0	0	0	0	0	0	0	0	0	0	0	0	0	0	0	0	0	0.0440325	0	0	0	0.0193982	0.0132525	0.0280171	0	0.00549423	0.0150908	0	0	0.00620518	0	0.00540038	0	0	0	0	0	0.0756921	0.067101	0.00883114	0.026125	0.0261443	0.0017072	0.00210459	0.00137673	0
RS_7_sbin_86	0	0	0	0	0	0	0	0	0	0	0	0	0	0	0	0	0	0	0	0	0	0	0	0	0	0	0	0	0	0	0	0	0	0	0	0	0	0	0	0	0	0	0	0	0	0	0	0	0
HM5_cobin_20	0	0	0	0	0	0	0	0	0	0	0	0	0	0	0	0	0	0	0	0	0	0	0	0	0.00354237	0	0	0	0	0	0	0	0	0	0	0	0	0	0	0	0.00534211	0.00392244	0.0158277	0.00480965	0.00364314	0.0042114	0	0.00275368	0
RS_8_sbin_89	0	0.00177186	0.0341899	0.0128025	0.00857967	0.0032963	0.00942108	0.00649439	0.00313564	0.00229723	0	0.0148975	0.00223859	0	0	0	0	0	0	0	0	0.00739385	0	0	0.0129676	0.0101696	0.012485	0.00461707	0.018229	0	0	0.0024981	0	0	0	0.0683598	0.190462	0.121148	0.140256	0.121808	0	0	0	0	0	0	0.00291407	0.00757856	0.0216737
RS_mbin_568	0	0	0	0	0	0	0	0	0	0	0	0.013428	0	0	0	0	0	0	0	0	0	0.00335411	0	0	0.00676155	0.00782135	0	0	0.0131414	0	0	0	0	0	0	0	0	0	0	0	0.0132095	0.0138231	0.00305297	0.00233059	0.00154062	0	0.0024934	0	0
RS_13_sbin_54	0	0	0	0	0	0.00088609	0	0	0.000611156	0	0	0	0	0	0	0	0	0	0	0	0	0	0	0	0.00327173	0.00250114	0	0	0	0.00815165	0	0	0	0	0	0	0	0	0	0	0.0290648	0.036871	0.0109333	0.0120362	0.00823337	0.0015617	0.00180323	0.00135431	0
RS_11_sbin_99	0.00216748	0.00130397	0.0130868	0.0197485	0.00741974	0.0022692	0.00612287	0.00352445	0.00282965	0.00254619	0	0.00898651	0.00295266	0	0	0	0	0	0	0	0	0	0	0	0.0127466	0.0110233	0.0122515	0.00859015	0.0200525	0	0	0.00675421	0	0	0	0	0.0145579	0.0211498	0.0225861	0.0205566	0	0	0.0086638	0.00581878	0.0066469	0.00540618	0.00447336	0.00741308	0.00309978
RS_10_sbin_122	0	0	0	0	0	0	0	0	0	0	0	0	0	0	0	0	0	0	0	0	0	0	0	0	0	0	0	0	0	0	0	0	0	0	0	0	0	0	0	0	0	0	0	0	0	0.00190791	0.00282219	0.0102652	0.0227027
HM1_cobin_141	0	0	0	0	0	0	0	0	0	0	0	0	0	0	0	0	0	0	0	0	0	0	0	0	0	0	0	0	0	0	0	0	0	0	0	0	0	0	0	0	0.00191887	0.0022586	0.041882	0.00888136	0.00630879	0	0	0.00124432	0
RS_mbin_791	0	0	0	0	0	0	0	0	0	0	0	0	0	0	0	0	0	0	0	0	0.00128539	0	0	0	0.0051768	0.00566729	0	0	0	0	0	0	0	0	0	0	0	0	0	0	0.00219161	0.00195246	0.00462504	0	0	0	0	0	0
EGM_cobin_17	0	0	0.00211789	0.000625319	0	0	0	0.0011863	0	0	0	0.0302059	0.00134487	0	0	0	0	0	0	0	0.00136849	0	0	0	0.00550131	0.0110299	0	0.0222979	0.0321114	0	0	0	0	0	0	0.00572974	0	0	0	0	0	0	0	0	0	0	0.0140155	0.00371999	0
RS_mbin_547	0	0.00136897	0	0.00331703	0.00394937	0.00109078	0.00141143	0.00267563	0.00100405	0.000906751	0	0.00127019	0	0	0	0	0	0	0	0	0	0	0	0	0	0	0	0	0	0	0	0	0	0	0	0	0	0	0	0	0	0	0	0	0	0	0	0	0
RS_19_sbin_30	0	0.0077175	0	0	0.00111014	0.00213099	0.00405361	0.00231392	0.00256474	0.00521691	0	0	0	0	0	0	0	0	0	0	0	0	0	0	0	0	0	0	0	0	0	0	0	0	0	0	0	0	0	0	0	0	0	0	0	0	0	0	0
QDN_cobin_30	0	0	0	0	0	0	0	0	0	0	0	0	0	0	0	0	0	0	0	0	0	0	0	0	0	0	0	0	0	0	0	0	0	0	0	0	0	0	0	0	0	0	0	0	0	0	0	0	0
RS_15_sbin_38	0	0.00211988	0	0	0.00415003	0.00281392	0	0	0.00215566	0.00164565	0	0	0	0	0	0	0	0	0	0	0	0	0	0	0	0	0	0	0	0	0	0	0	0	0	0	0	0	0	0	0	0	0	0	0	0	0	0	0
S11_2_sbin_14	0.0129158	0.00602684	0.0332368	0.0373306	0.0022071	0.00231742	0.00691148	0.0077204	0.00473889	0.00508133	0	0.0304047	0.0036461	0	0	0	0.0217055	0.0148883	0	0	0.00142975	0	0	0	0.00261191	0	0	0.0133221	0.0333898	0	0	0.00565225	0	0.0048111	0	0.0656752	0.00572745	0.011078	0	0.00999219	0	0	0	0	0	0	0.00457499	0.00932056	0.028947
SY6_S26_sbin_19	0	0	0	0	0	0	0	0	0	0	0	0	0	0	0	0	0	0	0	0	0	0	0	0	0	0.00246697	0	0	0	0	0	0	0	0	0	0	0	0	0	0	0.00449965	0.0116719	0.0185865	0.00890292	0.00755612	0	0	0	0
RS_3_sbin_51	0.0472545	0.00782389	0.0190684	0.00395436	0	0.000803315	0.0058298	0.00880107	0.00285221	0.00598919	0.00612492	0.0112862	0.0201018	0	0	0	0	0	0	0	0.00159562	0	0	0	0	0	0	0	0	0	0	0.00257646	0	0.00503282	0	0.022684	0	0	0	0	0	0	0	0	0	0.00540705	0.00491462	0.00967023	0.0210051
S11_3_sbin_32	0	0.00355365	0.00413061	0.00307656	0.00213897	0.00132244	0.00463095	0.00758192	0.00258606	0.00224198	0	0	0	0	0	0	0	0	0	0	0	0	0	0	0	0	0	0.0110568	0.00413558	0	0	0.00302036	0	0	0	0	0.0219486	0.0043855	0.00490019	0.00380181	0	0	0.00285154	0.00232284	0.00235406	0.00224996	0.00692831	0.00313527	0.00519755
RS_9_sbin_51	0	0	0	0	0	0	0	0	0	0	0	0	0	0	0	0	0	0	0	0	0	0	0	0	0	0	0	0	0	0	0	0	0	0	0	0	0	0	0	0	0	0	0	0	0	0	0	0	0
SMM_0.03_sbin_7	0	0	0	0	0	0	0	0	0	0	0	0	0	0	0	0	0	0	0	0	0	0	0	0	0	0	0	0	0	0	0	0	0	0	0	0	0	0	0	0	0	0	0	0	0	0	0	0	0
HY4_cobin_66	0	0	0	0	0	0	0	0	0	0	0	0	0	0	0	0	0	0	0	0	0.0024631	0	0	0	0	0	0	0	0	0.0391357	0.0169567	0.00954961	0.0349092	0.0398196	0.00981675	0	0	0	0	0	0	0	0	0	0	0.00381491	0.00359224	0	0
OT_A1_sbin_38	0.0475211	0.001387	0.0101152	0.00290222	0	0.000726556	0.00198914	0.0018913	0.00301253	0.00256646	0	0	0.00687879	0	0	0	0	0	0	0	0	0	0	0	0	0	0	0	0	0.00940583	0	0	0.00842314	0.00529142	0	0	0	0	0	0	0	0	0	0	0	0	0.00540635	0.00349513	0
RS_4_sbin_63	0.0030057	0	0	0	0	0	0	0	0	0	0	0	0	0	0	0	0	0	0	0	0	0	0	0	0.00703661	0.00631866	0	0.0095978	0.00561627	0	0	0.00247536	0.00404412	0.00353304	0	0	0	0	0	0	0.00250002	0.00310799	0.00878773	0.00776199	0.00728932	0.00721875	0.00949231	0.00962093	0.00428685
QDN_cobin_37	0.00446238	0.00721414	0.00676993	0.00204406	0	0.00101047	0.00222728	0.00466964	0.0028226	0.00412229	0	0.00523465	0.00387231	0	0	0	0	0	0	0	0.00113135	0	0	0	0	0	0	0	0	0	0	0	0	0	0	0	0	0	0	0	0	0	0	0	0	0.00530201	0.00351318	0.00523067	0.00679474
RS_10_sbin_76	0	0	0	0	0	0	0	0	0	0	0	0	0	0	0	0	0	0	0	0	0	0	0	0	0	0	0	0	0	0	0	0	0	0	0	0	0	0	0	0	0	0	0	0	0	0	0	0	0
FR_S1_sbin_4	0	0	0	0	0	0	0	0	0	0	0	0	0	0	0	0	0	0	0	0	0.0368235	0	0	0	0	0	0	0	0	0	0	0	0	0	0	0	0	0	0	0	0	0	0	0	0	0	0	0	0
SF_HDNA4_sbin_10	0	0	0.00181948	0.00176102	0.000598992	0.000660198	0	0	0.000657376	0	0	0.000893967	0	0	0	0	0	0	0	0	0.0168928	0	0	0	0.0112187	0.0152802	0.0155353	0.0300827	0.0384667	0	0.0105875	0.00873883	0	0	0	0	0.0142441	0	0	0	0	0	0	0	0	0	0	0	0
SB_S6_sbin_25	0.00189146	0.00578562	0.00178259	0.0033588	0.0075901	0.00516233	0.00346628	0.00525624	0.00560712	0.00397222	0	0	0	0	0	0	0	0	0	0	0	0	0	0	0	0	0	0	0	0	0	0.00305889	0	0	0	0	0	0	0	0	0	0	0.00292004	0.00327183	0.00287297	0.00301218	0.00228669	0.00188511	0
HM_cobin_52	0	0	0	0	0	0	0	0	0	0	0	0	0	0	0	0	0	0	0	0	0	0	0	0	0	0	0	0	0	0	0	0	0	0	0	0	0	0	0	0	0	0	0	0	0	0	0	0	0
S11_3_sbin_11	0.0032945	0.0014567	0.0117253	0.0105732	0.00280161	0.0013809	0.00284345	0.00195865	0.00170976	0.00178531	0.00378937	0.00867003	0.00931706	0.0131017	0	0	0.00904125	0.0146137	0	0.00417514	0	0.00352149	0	0	0.00288141	0	0	0	0.005949	0	0	0.00685677	0	0.0045066	0	0.00972654	0	0	0	0	0	0	0	0	0	0.0025551	0.00594509	0.00570373	0.00684909
OT_A3_sbin_41	0.0181741	0.0156299	0.0960417	0.100909	0.0741407	0.0238094	0.0643198	0.0303921	0.0227587	0.0209849	0.0047617	0.0190295	0.00639911	0	0	0	0.0354648	0	0	0	0.0124029	0.0477868	0.0282527	0.0228101	0.0676694	0.0743879	0.0758381	0.0663804	0.104267	0.00821289	0.0436732	0.0582257	0.0136378	0.0234246	0	0.0663079	0.0435984	0.0333243	0.0469577	0.0332262	0.00884676	0.0112985	0.0409485	0.0302611	0.0383437	0.0189728	0.0236471	0.0273371	0.0154498
SY6_cobin_27	0	0	0	0	0	0	0	0	0	0	0	0	0	0	0	0	0	0	0	0	0	0	0	0	0	0	0	0	0	0	0	0	0	0	0.00521827	0	0	0	0	0	0	0	0	0	0	0	0	0	0
SY6_cobin_22	0	0	0.00117631	0.000492777	0.00186051	0	0	0	0	0	0	0	0	0	0	0	0	0	0	0	0	0	0	0	0.00517209	0.00539115	0	0	0.00454398	0	0	0	0	0	0	0	0	0	0	0.00270263	0	0	0.00367309	0	0	0	0	0	0
RS_18_sbin_55	0	0.0862357	0	0.00649451	0.0176092	0.0418911	0.0221027	0.0393426	0.0662221	0.0591464	0	0.00307565	0.00422868	0	0.0188294	0.076724	0	0	0	0	0	0	0	0	0	0	0	0	0	0	0	0	0	0	0	0	0	0	0	0	0	0	0	0	0	0	0	0	0
SB_cobin_74	0	0.00282284	0	0	0.000607483	0.00537785	0.00586234	0.0028622	0.00276486	0.00646245	0	0	0	0	0	0	0	0	0	0	0	0	0	0	0	0	0	0	0	0	0	0	0	0	0	0	0	0	0	0	0	0	0	0	0	0	0	0	0
RS_mbin_256	0	0	0	0	0	0	0	0	0	0	0	0	0	0	0	0	0	0	0	0	0	0	0	0	0	0	0	0	0	0	0	0	0	0	0	0	0	0	0	0	0	0	0	0	0	0	0	0	0
HM_SQ81_0.10_sbin_11	0.00186213	0.00850141	0.0313709	0.0421776	0.00402314	0.00444394	0.00834385	0.00973366	0.00629028	0.00772125	0.00878679	0.0311322	0.0124318	0	0	0	0	0	0	0	0.002371	0.00220721	0	0	0.00818295	0.00764395	0	0.0138958	0.0260621	0	0.00746354	0.00773353	0	0	0	0.0665103	0.00959319	0.0129722	0.00291361	0.00845935	0	0	0.00987761	0.00782883	0.00769934	0.00763228	0.037945	0.0626116	0.204392
SY5_S20_sbin_9	0.0142532	0	0.0134158	0.00236335	0	0	0.00229831	0.00241324	0.000518549	0.00108716	0.00490721	0.00168715	0.00388481	0	0	0	0	0	0	0	0	0	0	0	0.0287624	0.0420753	0.034412	0.0212387	0.023309	0.00808244	0.0216594	0.0237999	0.0133535	0.014128	0.00397396	0	0.0115136	0.00388417	0.00648674	0.00401158	0.00599362	0.00578037	0.0374656	0.052636	0.0601323	0.00895566	0.017642	0.00745061	0.00179931
SF_HDNA3_sbin_1	0.0806537	0.00191972	0.034824	0.00677098	0	0.000954807	0.00376778	0.00457003	0.00436124	0.00432026	0	0.00179821	0	0	0	0	0	0	0	0	0.00157076	0	0	0	0.0500702	0.050258	0.0506034	0.0393359	0.0189231	0.240717	0.0893006	0.0575866	0.19671	0.154648	0.0534627	0.0202683	0	0.00251729	0	0.00266769	0.00969703	0.00830732	0.0128403	0.0610181	0.0597418	0.0866993	0.141564	0.0509761	0.00486266
HM3_GDNA23_sbin_2	0.00375613	0.00126641	0.00522253	0.00185171	0	0	0.00259154	0.0030401	0.00125857	0.00275364	0	0	0	0	0	0	0	0	0	0	0	0	0	0	0	0	0	0	0	0	0	0.00451083	0	0.00387018	0	0.0138382	0	0	0	0	0	0	0	0.00486115	0.0049181	0.0191135	0.0274266	0.00935883	0.0106541
OT_A4_sbin_52	0	0.00201493	0	0.0364671	0.122672	0.0185239	0.0112397	0.00562369	0.0190643	0.00891205	0	0	0	0	0	0	0	0	0	0	0	0.0550709	0.041449	0.0258047	0.0512817	0.0492237	0.0553286	0.0668941	0.0543704	0	0	0	0	0	0	0	0.286903	0.173174	0.361409	0.207438	0.00249914	0.00405689	0.0610254	0.0749516	0.103875	0.00559553	0.00354569	0.00791286	0
OT_A4_sbin_39	0	0.00264967	0	0.00431988	0.0245008	0.00671305	0.00428424	0.00313674	0.0048247	0.00196477	0	0	0	0	0	0	0	0	0	0	0	0.00337605	0	0	0	0	0	0	0	0	0	0	0	0	0	0	0.0079776	0	0	0	0	0	0	0	0	0	0	0	0
OT_mbin_32	0	0.0640154	0	0	0	0.00165512	0.00683818	0.0164005	0.0184287	0.0296788	0	0	0.00455919	0	0	0.0971177	0	0	0	0	0	0	0	0	0	0	0	0	0	0	0	0	0	0	0	0	0	0	0	0	0	0	0	0	0	0	0	0	0
SY5_S19_sbin_42	0	0	0	0	0	0	0	0	0	0	0	0	0	0	0	0	0	0	0	0	0	0	0	0	0.00346535	0	0	0	0	0	0	0	0	0	0	0	0	0	0	0	0.00221606	0.00236317	0	0.00188196	0.00180428	0	0	0	0
SH-W20A-3880_sbin_9	0	0	0	0	0	0	0	0	0	0	0	0	0	0	0	0	0.0920114	0	0	0	0	0	0	0	0	0	0	0	0	0	0	0	0	0	0	0	0	0	0	0	0	0	0	0	0	0	0	0	0
SY5_cobin_39	0	0.00245048	0	0	0.000680481	0.00634148	0.00399228	0.00512157	0.00369926	0.00291012	0	0	0	0	0	0	0	0	0	0	0	0	0	0	0	0	0	0	0	0	0	0	0	0	0	0	0	0	0	0	0	0	0	0	0	0	0	0	0
S11_5_sbin_51	0	0.00407801	0	0.0206836	0.00980527	0.00265667	0.0015682	0.00173629	0.0037294	0.0032231	0	0.00848967	0	0	0	0	0.0389282	0	0	0	0	0.00738949	0	0	0	0	0	0	0	0	0	0	0	0	0	0	0.00544028	0	0	0	0	0	0	0	0	0	0	0	0
SB_cobin_178	0	0	0	0	0	0	0	0	0	0	0	0	0	0	0	0	0	0	0	0	0	0	0	0	0	0	0	0	0	0	0	0	0	0	0	0	0	0	0	0	0	0	0	0	0	0	0	0	0
RS_2_sbin_72	0	0	0	0	0	0	0	0	0	0	0	0	0	0	0	0	0	0	0	0	0.00226445	0	0	0	0.00942284	0.0125942	0.0113017	0	0	0.0102497	0	0.00381784	0.00570698	0	0.00308843	0	0	0	0	0	0.00390316	0.0048574	0.00250006	0.014797	0.0147893	0.00419329	0.0102454	0.00262508	0
SF_cobin_67	0.00346706	0	0.00111272	0.000718159	0	0	0	0	0.000558562	0	0	0	0	0	0	0	0	0	0	0	0.0895349	0	0	0	0.0217558	0.0182781	0.0179137	0.0558007	0.0405393	0.0250794	0.025164	0.0173048	0.0258695	0.0225324	0.015107	0	0.0104746	0	0	0	0	0	0.00313052	0.00676619	0.00814593	0.0138774	0.0138873	0.00497812	0
QDN-W03B-2880_sbin_12	0	0.00119978	0	0.000543382	0	0	0.00141972	0.00449587	0.000653998	0.000687351	0.0104469	0.00427524	0	0	0	0	0.031812	0	0	0	0	0	0	0	0	0	0	0	0	0	0	0	0	0	0	0	0	0.00227756	0	0	0	0	0	0	0	0	0	0	0.00504976
HM3_GDNA25_sbin_14	0.00274102	0.0118057	0.0745515	0.227963	0.00630096	0.0215427	0.018744	0.0214377	0.0291712	0.0139126	0	0	0	0	0	0	0	0	0	0	0.0065928	0.0100069	0.026273	0.0356807	0.0697646	0.0539323	0.0564505	0.243927	0.0494698	0	0	0	0	0	0	0	0.00399774	0.00548474	0	0.00489203	0.0137124	0.0118404	0.0426182	0.0242436	0.0240422	0.0520077	0.0397459	0.0649019	0.0842894
XST_cobin_24	0	0	0	0	0	0	0	0	0	0	0	0	0	0	0	0	0	0	0	0	0	0	0	0	0	0	0	0	0	0	0	0	0	0	0	0	0	0	0	0	0	0	0	0	0	0.00191455	0	0	0
QDN-W04B-580_sbin_3	0	0	0	0	0	0	0	0	0	0	0	0	0	0	0	0	0	0	0	0	0	0	0	0	0	0	0	0	0	0	0	0	0	0	0	0	0	0	0	0	0	0	0	0	0	0	0	0	0
OT_A8_sbin_55	0	0.006485	0.008034	0.0244184	0.0213253	0.00814321	0.0184866	0.0118406	0.0164556	0.00946352	0	0.0131908	0.00115922	0	0	0	0	0	0	0	0	0.0170264	0.00497877	0	0.0179981	0.0135905	0.0169174	0.00297823	0.0185533	0	0	0	0	0	0	0.0236784	0.453848	0.243433	0.300828	0.231057	0	0	0	0	0	0	0	0.00234767	0.00704012
XST_SQ87_0.06_sbin_14	0	0	0	0	0	0	0	0	0	0	0	0.00319331	0	0	0	0	0	0	0	0	0	0	0	0	0	0	0	0	0	0	0	0	0	0	0	0	0	0	0	0	0	0	0	0	0	0.00387456	0	0.00483036	0.00389043
S11_6_sbin_25	0	0.0158551	0	0	0.00126349	0.00124172	0.00174202	0.00702394	0.00170191	0.00153245	0.0128315	0	0.0297684	0	0.0186782	0	0.0201645	0.128041	0	0.00967936	0.00446427	0	0	0	0	0	0	0	0	0	0	0	0	0	0	0	0	0	0	0	0	0	0	0	0	0	0	0	0
HY4_GJ-DNA-10_sbin_1	0	0	0.00668983	0.0042211	0.000992574	0	0.00102331	0	0	0	0	0.000950235	0.00263867	0	0	0	0	0	0	0	0.0014954	0	0	0	0.0108311	0.0113511	0.0118511	0.0358592	0.0256706	0.0305723	0.0834681	0.0921884	0.0483115	0.0601966	0.00215519	0.0211894	0.0595035	0.00657679	0.0266437	0.00670331	0	0	0.00367814	0.00999429	0.0123782	0.00390711	0.012617	0.0101937	0.00969832
RS_18_sbin_52	0	0	0	0	0	0	0	0	0	0	0	0	0	0	0	0	0	0	0	0	0	0	0	0	0	0	0	0	0	0	0	0	0	0	0	0	0	0	0	0	0	0	0	0	0	0	0	0	0
EGM_E44_sbin_32	0	0.0111159	0.00329105	0.00507516	0.00383007	0.0057064	0.00297091	0.00446722	0.0072637	0.00737383	0.106543	0.0161219	0.482308	0	0	0.0888346	0.13462	0	0	0.07164	0	0	0	0.0405082	0	0	0	0	0	0	0	0	0	0	0	0	0	0	0	0	0	0	0	0	0	0	0	0	0.0130983
SY5_cobin_59	0.000988218	0	0	0	0	0	0	0	0	0	0	0	0	0	0	0	0	0	0	0	0	0	0	0	0	0	0	0	0	0.022393	0	0.00174246	0.0147058	0.00657194	0.0130102	0	0	0	0	0	0.00369699	0.00390552	0.00320555	0.0106627	0.0113956	0.0035433	0.00439415	0.00143434	0
HM1_cobin_48	0	0	0	0	0	0	0	0	0	0	0	0	0	0	0	0	0	0	0	0	0	0	0	0	0	0	0	0	0	0	0	0	0	0	0	0	0	0	0	0	0.0132173	0.0145971	0.0273667	0.00778519	0.00571481	0.00209551	0	0.0040769	0
RS_mbin_848	0	0	0	0.00139838	0.000520147	0	0	0	0	0	0	0	0	0	0	0	0	0	0	0	0	0	0	0	0.00673221	0.00673855	0.00739016	0	0	0	0	0	0	0	0	0	0	0	0	0	0	0	0	0	0	0	0	0	0
SF_HDNA4_sbin_29	0	0	0	0	0	0	0	0	0	0	0	0	0	0	0	0	0	0	0	0	0	0	0	0	0	0	0	0.00803229	0	0	0	0	0	0	0	0	0	0	0	0	0	0	0	0	0	0	0	0	0
ENP_cobin_6	0	0	0	0	0	0	0	0	0	0	0	0	0	0	0	0.0170091	0.0717185	0.238953	0	0	0	0	0	0	0	0	0	0	0	0	0	0	0	0	0	0	0	0	0	0	0	0	0	0	0	0	0	0	0
S11_5_sbin_48	0.00313806	0.0158611	0.0136231	0.0203973	0.0221801	0.0132848	0.0119986	0.0147053	0.012711	0.0113497	0.00601892	0.0157121	0.00841699	0	0	0.00857805	0	0	0	0	0	0.0321613	0.0229129	0.0189984	0.00976641	0.0091591	0	0	0.015189	0	0	0.0184914	0	0	0	0	0.0207411	0.0175074	0.017821	0.0151424	0	0	0	0	0	0	0	0.00529854	0.0249006
RS_mbin_423	0.000946215	0.0546112	0.0164841	0.0435645	0.0308913	0.0378241	0.0217065	0.0270243	0.0461848	0.0405074	0.0203058	0.0988465	0.0206184	0	0.0413578	0.334108	0.823118	0	0	0.566623	0	0.00485678	0.0237142	0.0137894	0.00231428	0.00212354	0	0	0	0	0	0	0	0	0	0.0839589	0	0.0155246	0	0.0097953	0	0	0	0	0	0	0.00509601	0.0283582	0.111201
S11_4_sbin_42	0	0.00120614	0	0.0145511	0.0108742	0.00269164	0.00219225	0.0020086	0.00260841	0.00275484	0	0.00213387	0	0	0	0	0	0	0	0	0	0.00408071	0	0	0.0126878	0.00701902	0.00956368	0	0	0	0	0	0	0	0	0	0.0514068	0.0343872	0.0537491	0.0344578	0	0	0	0	0	0	0	0	0
LS6045_0.21_sbin_5	0.00248118	0.00148363	0.00262915	0.00231383	0.000931167	0.00113791	0.00193627	0.00281749	0.00125584	0.00160186	0	0.00166819	0.00245087	0	0	0	0	0	0	0	0.00395323	0	0	0	0.00470812	0.00388378	0	0.00483198	0.00792148	0	0	0.00802402	0	0.00630253	0	0.00790115	0.00407864	0	0.0037091	0	0	0	0	0	0	0.0017704	0	0.00229436	0.0026394
SY6_cobin_6	0	0	0	0	0	0	0	0	0	0	0	0	0	0	0	0	0	0	0	0	0	0	0	0	0.00383398	0	0	0.00647025	0.00333105	0	0	0	0	0	0	0	0	0	0	0	0	0	0	0.00143443	0.00190731	0	0	0	0
S11_4_sbin_50	0.000906879	0.021609	0.0136014	0.161726	0.0611578	0.0447872	0.0962525	0.0432482	0.0392784	0.0390938	0	0	0	0	0	0	0	0	0	0	0	0.211155	0.0856125	0.131267	0.0831026	0.0763364	0.0735308	0.0323957	0.0766777	0	0	0.0204742	0	0	0	0	0.0117431	0.0494281	0.0397333	0.0424562	0.0133513	0.0152641	0.0715998	0.0323414	0.0365436	0.0424323	0.0118342	0.0455975	0
RS_1_sbin_63	0	0	0	0	0	0	0	0	0	0	0	0	0	0	0	0	0	0	0	0	0	0	0	0	0	0	0	0	0	0	0	0	0	0	0	0	0	0	0	0	0.00110082	0	0	0	0	0	0	0	0
HM_cobin_57	0	0	0	0	0	0	0	0	0	0	0	0	0	0	0	0	0	0	0	0	0	0	0	0	0	0	0	0	0	0	0	0	0	0	0	0	0	0	0	0	0	0	0	0	0	0	0	0	0
SB_S3_sbin_38	0	0	0	0	0	0	0	0	0	0	0	0	0	0	0	0	0	0	0	0	0	0	0	0	0	0	0	0	0	0	0	0	0	0	0	0	0	0	0	0	0	0	0	0	0	0	0	0	0
QDN_cobin_150	0	0	0	0.00174723	0	0	0	0	0	0	0.0180517	0.00404745	0.00936608	0	0	0.037718	0	0	0	0	0	0	0	0	0	0	0	0	0	0	0	0	0	0	0	0.0091866	0	0	0	0	0	0	0	0	0	0	0	0	0.00392192
SB_S3_sbin_36	0	0	0	0	0	0.00335011	0	0	0	0	0	0	0	0	0	0	0	0	0	0	0	0	0	0	0	0	0	0	0	0	0	0	0	0	0	0	0	0	0	0	0	0	0	0	0	0	0	0	0
SB_S8_sbin_34	0.00119383	0.020342	0.0114417	0.00873625	0.00473514	0.00991125	0.0131725	0.0159837	0.0170457	0.0164322	0.0517353	0.045623	0.0639011	0	0.0238339	0.0843925	0.0518546	0.0919801	0	0.132903	0.000721765	0.00775647	0.0277442	0.23372	0	0	0	0	0.0060078	0	0	0.00741819	0	0	0	0	0	0	0	0	0	0	0	0	0	0	0.00233021	0.0027878	0.0177024
RS_4_sbin_55	0	0	0	0	0	0	0	0	0	0	0	0	0	0	0	0	0	0	0	0	0.00850345	0	0	0	0	0	0	0	0	0	0	0	0	0	0	0	0	0	0	0	0.0081017	0.00986869	0.00216046	0.00362063	0.00223357	0	0	0	0
SB_cobin_36	0	0	0	0	0	0	0	0	0	0	0	0	0	0	0	0	0	0	0	0	0	0	0	0	0	0	0	0	0	0	0	0	0	0	0	0	0	0	0	0	0	0	0	0	0.00148327	0	0	0.00812932	0
SF_cobin_26	0.00177471	0	0	0	0	0	0	0.00143202	0	0	0	0	0	0	0	0	0	0	0	0	0.00447572	0	0	0	0.0899426	0.0240113	0.0185401	0.0175583	0.00978369	0.0106335	0	0	0.0116969	0.0047672	0.0091113	0	0.00445908	0	0	0	0.0504299	0.0692437	0.0243506	0.127094	0.104951	0.00900459	0.00915485	0.0120327	0
XST_SQ83_0.02_sbin_2	0.00666731	0.00562136	0.00524969	0.00317722	0.000791798	0.00182868	0.00619063	0.00859916	0.00338087	0.00621375	0	0.00592831	0	0	0	0	0	0	0	0	0.00763966	0	0	0	0	0	0	0	0	0.0146722	0	0.00560027	0.0046655	0.00708334	0.00475038	0.00901752	0	0	0	0	0	0	0	0	0	0.00689017	0.00274104	0.00714363	0.00906385
SY5_cobin_37	0	0	0	0	0	0	0.00100201	0	0	0.000839854	0	0	0	0	0	0	0	0	0	0	0	0	0	0	0	0	0	0	0	0	0	0	0	0	0	0	0	0	0	0	0	0	0.0043264	0.00351849	0.00534881	0	0	0	0
LS_cobin_44	0	0.00543468	0.0231719	0.0114969	0.00249271	0.00754316	0.00763561	0.00805806	0.00683265	0.00493863	0	0	0	0	0	0	0	0	0	0	0.0630516	0.0068621	0	0	0.105638	0.14081	0.112301	0.116852	0.129824	0	0.104113	0.106673	0.0124537	0.0542687	0	0	0.015534	0.00796849	0.00624672	0.00692008	0.0051264	0.00578507	0.0467966	0.0782706	0.0920722	0.0102286	0.0304223	0.0184672	0.00317963
WGoM_0.03_sbin_5	0	0	0	0	0	0	0	0	0	0	0	0	0	0	0	0	0	0	0	0	0	0	0	0	0	0	0	0	0	0	0	0	0	0	0	0	0	0	0.00775179	0	0.00280963	0.00251926	0.00344761	0.00173147	0.00141814	0	0	0	0
SH-W20A-3880_sbin_17	0.00282823	0.00366509	0.011769	0.00488474	0.00110274	0.00198167	0.00216075	0.0043485	0.00260119	0.00276629	0	0.00585388	0.00547841	0	0	0	0.00900559	0	0	0	0	0	0	0	0	0	0	0	0	0	0	0	0	0	0	0	0	0	0	0	0	0	0	0	0	0	0	0	0.00360634
RS_3_sbin_43	0	0	0	0	0	0	0	0	0	0	0	0	0	0	0	0	0	0	0	0	0	0	0	0	0	0	0	0	0	0	0	0	0	0	0	0	0	0	0	0	0	0	0	0	0	0	0.00181613	0	0
SF_HDNA4_sbin_28	0.00163237	0	0	0	0	0	0	0	0	0	0	0	0	0	0	0	0	0	0	0	0.219367	0	0	0	0.0241215	0.0391259	0.0330196	0.0911813	0.0527977	0.0104481	0	0.00237206	0.0124741	0.00965339	0.00684484	0	0.00472304	0	0	0	0	0	0	0	0	0	0	0	0
HM_SQ_cobin_45	0.0125516	0	0.00458206	0.00112692	0	0	0	0	0	0.000571638	0	0	0	0	0	0	0	0	0	0	0	0	0	0	0	0	0	0	0	0	0	0	0	0	0	0.010645	0	0	0	0	0	0	0	0	0	0.00407549	0.00548344	0.00632308	0.00291398
MS_sbin_19	0	0.00198586	0	0.0016943	0.00345304	0.00530484	0.00222464	0.00187992	0.00359689	0.00275477	0	0	0	0	0	0	0	0	0	0	0	0.00227632	0	0	0.00255914	0	0	0	0	0	0	0	0	0	0	0	0.0278982	0.00661199	0.00944474	0.00648844	0	0	0.00957791	0.00203923	0.00163751	0	0	0.00180864	0
S11_8_sbin_14	0	0.0226118	0	0.000773036	0.000944631	0.114685	0.0271495	0.023886	0.0920727	0.0394821	0	0	0	0	0	0	0	0	0	0	0	0	0	0.0268272	0	0	0	0	0	0	0	0	0	0	0	0	0	0	0	0	0	0	0.0054303	0	0	0	0	0	0
OT_A7_sbin_25	0.00626187	0.015481	0.0605767	0.0784284	0.0257999	0.0106353	0.0478852	0.0468726	0.0163255	0.0180881	0.0100889	0.0364407	0.00559229	0	0	0	0.0788948	0	0	0	0.0036238	0.0101721	0.00800002	0	0.0118148	0.0114073	0.0116321	0.0142786	0.0241467	0	0	0.0148063	0	0	0	0.0352654	0.0158577	0.0119795	0.0092417	0.0105198	0	0	0	0	0.00584666	0	0.00422446	0.00545836	0.00938621
RS_1_sbin_61	0	0	0	0	0	0	0	0	0	0	0	0	0	0	0	0	0	0	0	0	0.245824	0	0	0	0.0263991	0.0028106	0	0	0.00272426	0	0	0	0	0	0	0	0	0	0	0	0.00245454	0.00310452	0	0.00431749	0.00375327	0	0	0	0
RS_14_sbin_1	0	0.00270631	0.00862082	0.0204051	0.0213911	0.00772372	0.0144864	0.00889968	0.00618957	0.00345897	0	0.0130794	0.00121998	0	0	0	0	0	0	0	0	0.0182049	0.0054738	0	0.016783	0.0124145	0.0161987	0	0.0165924	0	0	0	0	0	0	0.0215982	0.362791	0.206747	0.25305	0.20117	0	0	0	0	0	0	0	0.0024562	0.00725002
RS_11_sbin_2	0	0	0	0	0	0	0	0	0	0	0	0	0	0	0	0	0	0	0	0	0	0	0	0	0	0	0	0	0	0	0	0	0	0	0	0	0	0	0	0	0	0	0	0	0	0	0	0	0
SH-W20A-2180_sbin_17	0	0.0299979	0	0.000898089	0.00705015	0.0101156	0.00958581	0.0150289	0.0200299	0.0207034	0	0	0.0121484	0	0	0.0233155	0	0	0	0	0	0	0.0213862	0	0	0	0	0	0	0	0	0	0	0	0	0	0	0	0	0	0	0	0	0	0	0	0	0	0
HM_c_0.1_sbin_4	0	0	0	0	0	0	0	0	0	0	0	0	0	0	0	0	0	0	0	0	0	0	0	0	0	0	0	0	0	0	0	0	0	0	0	0	0	0	0	0	0	0	0	0	0	0	0	0	0
RS_mbin_602	0	0.00849804	0	0.0335016	0.246303	0.0391937	0.0188911	0.0102739	0.0429319	0.0141886	0	0	0	0	0	0	0	0	0	0	0	0.158857	0.104247	0.0433097	0.00453887	0.00432452	0	0	0	0	0	0	0	0	0	0	0.0132234	0.0192345	0.0171309	0.0193819	0	0	0	0	0	0	0	0	0
HM_c_0.1_sbin_3	0	0	0	0	0	0	0	0	0	0	0	0	0	0	0	0	0	0	0	0	0	0	0	0	0	0	0	0	0	0	0	0	0	0	0	0	0	0	0	0	0	0	0	0	0	0	0	0	0
S11_5_sbin_19	0	0	0.00694095	0.00803526	0.00468223	0.00065068	0	0	0.00110625	0.000628735	0	0.00272932	0.00283182	0	0	0	0	0	0	0	0	0.00374866	0	0	0.00212577	0.00235346	0	0.00464278	0.00543673	0	0	0	0	0	0	0	0.0317881	0	0	0	0	0	0	0	0	0	0	0	0
SB_cobin_108	0	0.00363578	0	0.00135495	0.00143712	0.00240655	0.00642627	0.00680676	0.00323891	0.00430736	0	0	0	0	0	0	0.00429905	0	0	0	0	0.00320513	0	0	0	0	0	0	0	0	0	0	0	0	0	0	0	0.00291118	0	0	0	0	0	0	0	0	0	0	0
RS_7_sbin_91	0.00334361	0	0.0034367	0.000713783	0	0	0	0	0	0	0	0	0.00108841	0	0	0	0	0	0	0	0	0	0	0	0	0	0	0	0	0	0	0.00340573	0	0	0	0	0	0	0	0	0	0	0	0	0	0.00798929	0.0105085	0.00681161	0.0074832
HM_a_3.8_sbin_13	0	0	0	0	0	0	0	0	0	0	0	0	0	0	0	0	0	0	0	0	0	0	0	0	0	0	0	0	0	0	0	0	0	0	0	0	0	0	0	0	0	0	0	0	0	0	0	0	0
SB_S3_sbin_13	0.00285309	0.351098	0.0127443	0.0997658	0.338397	0.90427	0.347474	0.30199	0.694067	0.337406	0.0197022	0.0737278	0.0378392	0.127053	0.0800931	0.0916417	0.0431628	0.161807	0.184562	0.361275	0.010471	0.242316	0.451613	0.780511	0.0622347	0.0450559	0.0444268	0.00393887	0.0646932	0	0.0173031	0.0230177	0	0	0	0	0.0285597	0.048069	0.0610701	0.0450209	0.0344733	0.0340288	0.138216	0.0454635	0.0401298	0.0514622	0.0137169	0.0663502	0.0237552
RS_1_sbin_62	0	0	0	0	0	0	0	0	0	0	0	0	0	0	0	0	0	0	0	0	0	0	0	0	0	0	0	0	0	0	0	0	0	0	0	0	0	0	0	0	0.0012431	0.00294613	0.00449875	0.00223606	0.00189867	0	0	0	0
RS_18_sbin_62	0	0.00538391	0.00224841	0.00496803	0.0105211	0.00473179	0.00504945	0.00446536	0.00342335	0.00465418	0	0.0087229	0	0	0	0	0	0	0	0	0	0.0122759	0.00962694	0	0	0	0	0	0.00468227	0	0	0.00538225	0	0	0	0.00445644	0.0125154	0.00453504	0.00332938	0.00318225	0	0	0	0.00181653	0.00218193	0	0	0.00262527	0.00916509
RS_2_sbin_33	0	0	0	0	0	0	0	0	0	0	0	0	0	0	0	0	0	0	0	0	0.0111	0	0	0	0	0	0	0	0	0.0120223	0	0.00257011	0.00765298	0	0.0166947	0	0	0	0	0	0	0	0	0	0	0.00162069	0	0	0
HM_cobin_33	0	0.227929	0.0136792	0.0204497	0.0412108	0.020799	0.0581863	0.111811	0.0825102	0.0857146	0	0.0065337	0.00245716	0	0	0.473183	0	0	0	0	0	0.00253693	0.0145447	0	0	0	0	0	0	0	0	0.00286228	0	0	0	0	0	0	0	0	0	0	0	0	0	0	0	0	0.00925613
RS_9_sbin_100	0.00220766	0	0.000736079	0	0	0	0	0	0	0	0	0	0	0	0	0	0	0	0	0	0	0	0	0	0.00191974	0.00217567	0	0.00383536	0	0	0	0	0	0	0	0	0.00375349	0	0	0	0	0	0	0.005284	0.006445	0.00362688	0.00335533	0.00226124	0.00191686
RS_mbin_783	0	0.0268958	0	0	0.00259072	0.00399684	0.0177141	0.0133045	0.00639005	0.0155828	0	0	0	0	0	0	0.00373993	0	0	0	0	0	0	0	0	0	0	0	0	0	0	0	0	0	0	0	0	0	0	0	0	0	0	0	0	0	0	0	0
OT_A4_sbin_40	0	0.01251	0	0.00407704	0.0125579	0.00178435	0.00417941	0.00336297	0.00668681	0.00930557	0	0	0	0	0	0	0	0	0	0	0	0	0	0	0	0	0	0	0	0	0	0	0	0	0	0	0	0	0	0	0	0	0	0	0	0	0	0	0
S11_5_sbin_20	0	0	0	0.000824428	0	0	0	0	0.00173041	0	0	0	0	0	0	0	0	0	0	0	0	0	0	0	0	0	0	0	0	0	0	0	0	0	0	0	0	0	0	0	0	0	0	0	0	0	0	0	0
OT_mbin_62	0	0.00490716	0.00087446	0.0408351	0.00399554	0.00142207	0.00273696	0.00315051	0.00386712	0.00153365	0	0	0	0	0	0	0	0	0	0	0	0	0	0	0	0	0	0	0	0	0	0	0	0	0	0	0	0	0	0	0	0	0	0	0	0	0	0	0
XST_cobin_10	0	0	0	0	0	0	0	0	0	0	0	0.00120077	0	0	0	0	0	0	0	0	0	0	0	0	0	0	0	0	0	0	0	0	0	0	0	0	0	0	0	0	0	0	0	0	0	0	0	0	0
RS_mbin_854	0	0	0	0	0.033655	0.00955702	0	0	0	0.00439067	0	0	0	0	0	0	0	0	0	0	0	0	0	0	0	0	0	0	0	0	0	0	0	0	0	0	0	0	0	0	0	0	0	0	0	0	0	0	0
HM3_GDNA26_sbin_36	0.00327731	0.0124094	0.0240037	0.0126627	0.00298295	0.00534003	0.0054902	0.00987283	0.00924552	0.00997823	0.0142955	0.0302621	0.0205799	0	0	0.0795792	0.0407124	0.125484	0	0	0	0	0	0	0	0	0	0	0	0	0	0	0	0	0	0.0255094	0	0.00913849	0	0.00582073	0	0	0	0	0	0	0.00545189	0.0228292	0.097206
S11_6_sbin_39	0.0018298	0.162773	0	0.0362282	0.215871	0.612183	0.245245	0.0626731	0.306076	0.220305	0	0	0	0	0	0	0	0	0	0	0	0.0428965	0.256643	0.0463612	0	0	0	0	0	0	0	0	0	0	0	0	0.0454897	0.0478341	0.0572729	0.0576006	0	0	0	0	0	0	0	0	0
QDN-W04B-580_sbin_28	0.00268404	0.164675	0.0322723	0.0667543	0.145615	0.216539	0.153247	0.132037	0.183804	0.127237	0.0563195	0.214565	0.0935524	0.186498	0.0511249	0.103406	0.0972129	0.251197	0.359512	0.266449	0.0100084	0.109123	0.183803	0.231091	0.0448414	0.0353163	0.0381918	0.0053744	0.0859474	0	0.0387087	0.045598	0	0.0111833	0	0.00883549	0.0109791	0.0154341	0.0145805	0.0123321	0.00547112	0.00507947	0.0191936	0.00684928	0.00661446	0.00667997	0.0165669	0.0293983	0.152441
RS_9_sbin_81	0	0	0	0	0	0	0	0	0	0	0	0	0	0	0	0	0	0	0	0	0	0	0	0	0	0	0	0	0	0	0	0	0	0	0	0	0	0	0	0	0	0	0	0	0	0	0	0	0
SF_cobin_52	0	0.00357522	0.00157312	0.00989679	0.0110587	0.010377	0.00428228	0.00390776	0.00697455	0.00489803	0	0	0	0	0	0	0	0	0	0	0	0.0106368	0.0105065	0	0.0236506	0.0171746	0.0159781	0.00788188	0.0117203	0	0	0	0	0	0	0	0.0237928	0.0123335	0.0171444	0.0114829	0.0012879	0.00109857	0.00756341	0.00211534	0.00148494	0.0017485	0	0.00345202	0
SF_SQ_cobin_3	0.0147188	0.00339531	0.00194017	0.00118341	0	0.00087003	0.00112587	0.00223991	0.00338024	0.00291157	0	0.024122	0.00261724	0	0	0	0	0	0	0	0	0	0	0	0	0	0	0	0	0.00881223	0	0	0	0	0.0054612	0	0	0	0	0	0.0010866	0	0	0	0	0.0432419	0.0192112	0.0191287	0.0109637
HM_SQ79_0.02_sbin_7	0.0876539	0.00334701	0.0163028	0.00614453	0.000848756	0.00167863	0.00397231	0.00482281	0.00572776	0.00514983	0	0	0	0	0	0	0	0	0	0	0.011489	0	0	0	0.0189392	0.0276458	0.01928	0.028081	0.0201654	0.0982343	0.0519848	0.0326909	0.0859107	0.0840653	0.0545227	0.0204423	0	0	0	0	0.0455774	0.0401872	0.0170016	0.15471	0.167653	0.11393	0.120324	0.0461153	0.00432705
WGoM_0.03_sbin_15	0	0	0	0	0	0	0	0	0	0	0	0	0	0	0	0	0	0	0	0	0	0	0	0	0	0	0	0	0	0	0	0	0	0	0	0	0	0	0	0	0	0	0	0	0	0	0	0	0
LS6045_0.21_sbin_37	0	0	0	0	0	0	0	0	0	0	0	0	0	0	0	0	0	0	0	0	0	0	0	0	0	0	0	0	0	0	0	0	0	0	0	0	0	0	0	0	0	0	0	0	0	0	0	0	0
S11_10_sbin_5	0.0178121	0.0382468	0.0423615	0.0236196	0.00641223	0.0159663	0.0191413	0.0448478	0.0295418	0.02678	0.0145374	0.0350746	0.0173523	0	0	0.0623774	0.0246438	0.0407122	0	0.00666446	0	0	0.00835392	0.138494	0.00309741	0	0	0	0.00392272	0	0.0202855	0.01898	0	0.00863246	0	0.0412217	0	0.00664844	0	0.0053451	0	0	0	0	0	0.00512139	0.00634475	0.00978214	0.0213505
RS_12_sbin_12	0.00111554	0	0.00107316	0.000723999	0.000532427	0	0	0	0	0	0	0	0	0	0	0	0	0	0	0	0	0	0	0	0.0144998	0.0115164	0.0140156	0	0.00519335	0	0	0.00528837	0	0.00337906	0	0	0.0122141	0.018309	0.00546989	0.0156046	0	0	0.013344	0.00189694	0.00150232	0	0	0	0
S11_1_sbin_7	0.00294349	0.00565497	0.0213083	0.0159474	0.0039087	0.0013944	0.00451956	0.00841889	0.00319058	0.00578794	0.00275483	0.0304891	0.00658798	0	0	0	0	0	0	0	0	0	0	0	0	0	0	0	0	0	0	0.00819496	0	0	0	0.060383	0.00494099	0.0101388	0	0.00642676	0	0	0	0	0	0.0086447	0.0137332	0.0209974	0.0384556
S11_8_sbin_5	0	0.0343936	0.00356057	0.0140869	0.00896672	0.0744595	0.137243	0.104347	0.0594019	0.0685636	0	0	0	0	0	0	0	0	0	0	0.00717965	0.0250937	0.0152057	0.0394001	0.0561747	0.0555721	0.0555762	0.0273512	0.0311489	0	0	0	0	0	0	0	0.0213492	0.04864	0.0331135	0.0592155	0.0251565	0.029537	0.127346	0.0610448	0.0664389	0.0778325	0.0152581	0.0875152	0
LS6045_0.21_sbin_10	0	0	0	0	0	0	0	0	0	0	0	0	0	0	0	0	0	0	0	0	0	0	0	0	0	0	0	0	0	0	0	0	0	0	0	0	0	0	0	0	0	0	0	0	0	0	0	0	0
RS_7_sbin_6	0	0	0	0	0	0	0	0	0	0	0	0	0	0	0	0	0	0	0	0	0	0	0	0	0	0	0	0	0	0	0	0	0	0	0	0	0	0	0	0	0	0	0	0	0	0	0	0	0
QDN_cobin_128	0	0	0	0	0	0	0	0	0	0	0	0	0	0	0	0	0	0	0	0	0	0	0	0	0	0	0	0	0	0	0	0	0	0	0	0	0	0	0	0	0	0	0	0	0	0	0	0	0
WGM_cobin_48	0	0	0	0	0	0	0	0	0	0	0	0	0	0	0	0	0	0	0	0	0	0	0	0	0	0	0	0	0	0	0	0	0	0	0	0	0	0	0	0	0	0.00150968	0.00779612	0.00312499	0.00215392	0	0	0	0
EGM_E44_sbin_38	0.00795909	0.0120188	0.0161003	0.00785869	0.00201427	0.00252944	0.00517693	0.0102874	0.00357408	0.00503275	0.0398531	0.0133786	0.0504639	0	0	0	0	0	0	0	0.0126434	0	0	0	0.00499545	0.00517899	0	0.00946715	0.0176634	0.0235852	0.0698496	0.068868	0.0359456	0.0494169	0	0.0367176	0	0.00237506	0	0	0	0	0	0	0.00145117	0.0152046	0.00719083	0.0150528	0.0163541
QDN-W01B-1949_sbin_54	0	0.00847636	0	0	0	0.0308067	0.0100342	0.00906395	0.02393	0.0125018	0	0	0	0	0	0	0	0	0	0	0	0	0	0.0139614	0	0	0	0	0	0	0	0	0	0	0	0	0	0	0	0	0	0	0.00122258	0	0	0	0	0	0
RS_mbin_672	0.00125866	0	0.012137	0.00296378	0	0	0	0	0	0	0	0.00493307	0.00199524	0	0	0	0	0	0	0	0	0	0	0	0.00476353	0.00280657	0	0	0.00593163	0	0.024481	0.0270684	0.00439129	0.0153834	0	0	0	0	0	0	0	0	0	0	0	0.00837843	0.0165504	0.0111973	0.0122377
SY6_cobin_24	0	0	0	0	0	0	0	0	0	0	0	0	0	0	0	0	0	0	0	0	0	0	0	0	0	0	0	0	0	0	0	0	0	0	0	0	0	0	0	0	0	0	0.00216855	0.00180999	0.00159015	0	0	0	0
RS_10_sbin_115	0	0	0	0	0	0	0	0	0	0	0	0	0	0	0	0	0	0	0	0	0.00266522	0	0	0	0.00412113	0	0	0.0028256	0	0	0	0	0	0	0	0	0	0	0	0	0	0	0	0	0	0.00163306	0	0	0
RS_11_sbin_84	0	0	0	0	0	0	0	0	0	0	0	0	0	0	0	0	0	0	0	0	0	0	0	0	0	0	0	0	0	0	0	0	0	0	0	0	0	0	0	0	0	0	0	0	0	0	0	0	0
OT_A10_sbin_66	0	0.040495	0.00275359	0.0173474	0.0157044	0.0215959	0.0113598	0.0199281	0.029167	0.027166	0	0.0694513	0.00525886	0	0	0.0554042	0.0458061	0	0	0	0	0	0.01339	0	0	0	0	0	0	0	0	0	0	0	0	0	0	0	0	0	0	0	0	0	0	0	0	0.0016172	0.0219094
MS_sbin_15	0.00175512	0.172451	0.0153161	0.0737229	0.203289	0.378673	0.190552	0.163575	0.286673	0.159846	0.00878657	0.0463616	0.0180471	0.0877727	0.0182001	0.0582995	0.0354322	0.110361	0.101961	0.16459	0.0124889	0.163282	0.281882	0.318591	0.09746	0.0770612	0.0837694	0.0217045	0.168172	0	0.0144948	0.0180862	0	0	0	0	0.0203095	0.0194059	0.0255192	0.0182958	0.0218834	0.0256558	0.144686	0.0461846	0.0477045	0.0204111	0.00918953	0.0275568	0.0190436
SB_S2_sbin_19	0.00392227	0	0.0136433	0.00428688	0	0	0.00111297	0.00108346	0.000548101	0.000630743	0	0.00681908	0	0	0	0	0	0	0	0	0.00123502	0	0	0	0.00422417	0.00459944	0	0.0107699	0.0134147	0	0.0167293	0.0129571	0	0.0131656	0	0.0380532	0.0454504	0.00620993	0.00799394	0.00635322	0	0	0.00188458	0.0105512	0.0117475	0.00197058	0.00460853	0.00243956	0
RS_16_sbin_59	0	0.0797511	0	0.00233764	0.0152268	0.0420485	0.0551444	0.0365366	0.0575755	0.10957	0.00380562	0.00370211	0.0108232	0	0	0.0714406	0.0647852	0	0	0	0	0.0202692	0.0488797	0.0443761	0	0	0	0	0	0	0	0	0	0	0	0	0	0	0	0	0	0	0	0	0	0	0	0	0
HM5_cobin_65	0	0	0	0	0	0	0	0	0	0	0	0	0	0	0	0	0	0	0	0	0	0	0	0	0	0.00238367	0	0	0	0	0	0	0	0	0	0	0	0	0	0	0.00217756	0.00304162	0.00806626	0.00432653	0.00433062	0.00240497	0	0.00197509	0
SH_cobin_47	0	0	0.00587986	0.00143698	0	0	0	0	0	0	0.00412424	0.00143729	0.00118291	0	0	0	0	0	0	0	0	0	0	0	0	0	0	0	0	0	0	0	0	0	0	0	0	0	0	0	0	0	0	0	0	0	0	0	0.00168369
SB_S3_sbin_27	0	0.145005	0	0.0468938	0.134646	0.190538	0.0662531	0.045928	0.0944411	0.101113	0	0	0	0	0	0	0	0	0	0	0.00664294	0.186387	0.3102	0.0695417	0.0788929	0.0970337	0.0998321	0.0422561	0.0445193	0	0	0.0076845	0	0	0.00292816	0	0.899888	0.855613	1.23914	0.846639	0.0039976	0.00224178	0.0385619	0.0280255	0.0321406	0.0134709	0.00351072	0.0137304	0
RS_10_sbin_80	0	0	0.00493063	0.00345728	0	0	0	0	0	0	0	0	0	0	0	0	0	0	0	0	0	0	0	0	0	0	0	0	0	0	0	0	0	0	0	0	0	0	0	0	0	0	0	0	0	0	0	0	0.0092392
NGM_D72_sbin_4	0.0020199	0.108599	0.000619756	0.471549	1.95141	0.576531	0.561733	0.230913	0.429904	0.318657	0	0	0	0	0	0	0	0	0	0	0.00114739	2.99434	1.33971	0.478604	0.0256885	0.0285309	0.0193747	0	0	0	0	0	0	0	0	0.0061906	0.242341	3.53037	1.55727	3.07156	0	0	0	0	0	0	0	0	0
EGM_cobin_63	0	0.0161354	0.0013802	0	0	0.000789009	0.00428064	0.0119773	0.00855985	0.0105437	0.125839	0.0393944	0.269395	0	0	0	0.0679686	0	0	0	0	0	0	0	0	0	0	0	0	0	0	0	0	0	0	0	0	0	0	0	0	0	0	0	0	0	0	0	0.00198448
OT_A2_sbin_18	0.0113111	0	0.0576848	0.0132206	0.000387803	0	0.00113693	0	0.00120861	0.00146235	0	0.00387906	0	0	0	0	0	0	0	0	0	0	0	0	0	0	0	0.00426633	0.0328811	0	0	0	0	0	0	0.0746732	0	0.00861623	0	0.00853357	0	0	0	0	0	0.0180976	0.0117228	0.00541402	0.00596037
SH-W20A-3080_sbin_21	0	0	0.00726726	0.00459234	0	0	0	0	0	0	0	0.00936474	0	0	0	0	0	0	0	0	0	0	0	0	0	0	0	0	0	0	0	0	0	0	0	0	0	0	0	0	0	0	0	0	0	0	0	0	0.00579987
NGM_D27_sbin_3	0	0.00213001	0.00190928	0.00127598	0.0011132	0.000675543	0.00238711	0.00391536	0.00123452	0.00106777	0	0	0	0	0	0	0	0	0	0	0	0	0	0	0	0	0	0.00596382	0	0	0	0	0	0	0	0.00458096	0.165701	0.0174499	0.0271225	0.0169053	0	0	0	0	0	0	0.00282839	0.00131295	0.00203756
SB_cobin_145	0	0	0	0	0	0	0	0	0	0	0	0	0	0	0	0	0	0	0	0	0	0	0	0	0	0	0	0	0	0	0	0	0	0	0	0	0	0	0	0	0	0	0	0	0	0	0	0	0
RS_12_sbin_4	0.00302017	0.000956637	0.00230876	0.00252453	0.00165705	0.0015115	0.00327076	0.00269992	0.0010143	0.00141926	0.00493837	0.00276893	0.00202413	0	0	0	0	0	0	0	0	0.0135101	0.00621009	0	0.00825337	0.00702287	0.00849569	0.0115802	0.0138841	0	0.0107947	0.00955067	0.00762633	0.00882166	0	0.00516404	0.016407	0.0188868	0.0193886	0.0216486	0.00134403	0.00129011	0.00522737	0.00437205	0.00424491	0.00208108	0.00314488	0.00351166	0
SB_cobin_57	0	0	0	0	0	0.000808914	0	0	0	0	0	0	0	0	0	0	0	0	0	0	0	0	0	0	0	0	0	0	0	0	0	0	0	0	0	0	0	0	0	0	0	0	0.00520951	0	0	0	0	0	0
HM1_cobin_184	0	0	0	0	0	0	0	0	0	0	0	0	0	0	0	0	0	0	0	0	0	0	0	0	0	0	0	0	0	0	0	0	0	0	0	0	0	0	0	0	0.0437849	0.0364146	0.00547032	0.00529124	0.00455173	0	0	0	0
OT_A6_sbin_12	0.00285713	0.159851	0.00640387	0.081138	0.157436	0.265892	0.719878	0.213185	0.225328	0.305042	0	0	0	0	0	0	0	0	0	0	0	0.241279	0.154636	0.0963898	0.0468138	0.042234	0.0418435	0.0311437	0.0731824	0	0	0.0323096	0	0	0	0	0.0603203	0.326119	0.157692	0.283003	0.0100487	0.0114146	0.065019	0.0297995	0.0348436	0.0673987	0.014507	0.0751625	0
SB_S2_sbin_8	0.00968559	0.00286374	0.0294766	0.0170921	0.00367495	0.00503589	0.0283035	0.0120047	0.00463983	0.0068127	0	0.0166833	0.00621693	0	0	0	0.00518251	0	0	0	0.00924149	0	0	0	0.0302181	0.0334479	0.0365042	0.0295864	0.0379206	0.0131291	0.044204	0.0568912	0.0189854	0.0267867	0.00275244	0.033769	0.0152431	0.0112503	0.0132047	0.0108522	0.00808891	0.0101299	0.0297721	0.0225379	0.0280419	0.0148202	0.0184382	0.0172468	0.00741651
RS_2_sbin_30	0	0	0	0	0	0	0	0	0	0	0	0	0	0	0	0	0	0	0	0	0	0	0	0	0	0	0	0	0	0	0	0	0	0	0.0132041	0	0	0	0	0	0	0	0	0	0	0	0	0	0
RS_14_sbin_8	0	0.000898013	0	0	0.00582083	0.0076309	0	0	0.00377897	0.00138691	0	0	0	0	0	0	0	0	0	0	0	0	0	0	0	0	0	0	0	0	0	0	0	0	0	0	0.00555846	0	0.00538968	0.00284473	0	0	0	0	0	0	0	0	0
HM5_GDNA3_sbin_14	0.00106302	0.0094402	0.0549359	0.233911	0.00787755	0.0624907	0.0358604	0.0335623	0.080726	0.0260524	0	0	0	0	0	0	0	0	0	0	0.00202338	0.0141122	0.0319015	0.0633212	0.0629317	0.0447158	0.0482789	0.213633	0.0378159	0	0	0	0	0	0	0	0.00379366	0.00512353	0	0.00469111	0.0223073	0.022544	0.123428	0.0434327	0.0386852	0.0482786	0.0131598	0.0521104	0.0147016
HM_cobin_36	0	0	0	0	0	0	0	0	0	0	0	0	0	0	0	0	0	0	0	0	0	0	0	0	0	0	0	0	0	0	0	0	0	0	0	0	0	0	0	0	0	0	0	0	0	0	0	0	0
RS_19_sbin_33	0	0.000998961	0.00768401	0.0149812	0.00524593	0.000818877	0.00171059	0.00249164	0.00969654	0.0021363	0	0	0	0	0	0	0	0	0	0	0.00354355	0.076041	0.027421	0	0.00264611	0	0	0	0	0	0	0	0	0	0	0	0.0260569	0	0	0	0	0	0	0	0	0	0	0	0
HM_SQ_cobin_64	0	0	0	0	0	0	0	0	0	0	0	0	0	0	0	0	0	0	0	0	0	0	0	0	0	0	0	0	0	0	0	0	0	0	0	0	0	0	0	0	0	0	0	0	0	0	0	0	0
HM3_GDNA24_sbin_16	0.00166829	0	0	0	0	0	0	0	0	0	0	0	0	0	0	0	0	0	0	0	0	0	0	0	0	0	0	0	0	0	0	0	0	0	0	0	0	0	0	0	0	0	0	0	0	0	0.00167864	0.0801179	0
RS_4_sbin_34	0.00513814	0	0.00119916	0	0	0	0	0	0	0	0	0	0	0	0	0	0	0	0	0	0	0	0	0	0.00340665	0.00345164	0	0.00582002	0.00280289	0.0101089	0	0.00333063	0.00767272	0.00975125	0	0	0.00306708	0	0	0	0	0	0.00126838	0.00319904	0.00345314	0.00671659	0.00804357	0.00394545	0
QDN-W01B-1949_sbin_7	0	0	0	0	0	0	0	0	0	0	0	0	0	0	0	0	0	0	0	0	0	0	0	0	0	0	0	0	0	0	0	0	0	0	0	0	0	0	0	0	0	0	0	0	0	0	0	0	0
QDN_cobin_96	0	0	0	0	0	0	0	0	0	0	0	0	0	0	0	0	0	0	0	0	0	0	0	0	0	0	0	0	0	0	0	0	0	0	0	0	0	0	0	0	0	0	0	0	0	0	0	0	0
RS_4_sbin_71	0	0	0	0	0	0	0	0	0	0	0	0	0	0	0	0	0	0	0	0	0.00089733	0	0	0	0	0	0	0	0	0	0	0	0	0	0	0	0	0	0	0	0.00387112	0.00326213	0	0	0	0	0.00451383	0	0
SH-W20A-1310_sbin_44	0	0	0	0	0	0	0	0	0	0	0	0	0	0	0	0	0	0	0	0	0	0	0	0	0	0	0	0	0	0	0	0	0	0	0	0	0	0	0	0	0	0	0	0	0	0	0	0	0
SB_S6_sbin_1	0	0.0109962	0	0	0	0.0384025	0.0136196	0.0120476	0.029812	0.0163038	0	0	0	0	0	0	0	0	0	0	0	0	0	0	0	0	0	0	0	0	0	0	0	0	0	0	0	0	0	0	0	0	0.00143977	0	0	0	0	0	0
RS_18_sbin_47	0.00144665	0	0.00248536	0.00182124	0.00214505	0.00075862	0	0	0.000782082	0.000605145	0	0.00194468	0	0	0	0	0	0	0	0	0	0	0	0	0	0	0	0	0	0	0	0.00371401	0	0.00326862	0	0	0	0	0	0	0	0	0.00136217	0.00431697	0.00599868	0	0	0	0
HM_a_3.8_sbin_4	0	0	0	0	0	0	0	0	0	0	0	0	0	0	0	0	0	0	0	0	0	0	0	0	0	0	0	0	0	0	0	0	0	0	0	0	0	0	0	0	0	0	0	0	0	0	0	0	0
WGM_cobin_74	0	0	0	0	0	0.00154926	0	0	0	0	0	0	0	0	0	0	0	0	0	0	0	0	0	0	0	0	0	0	0	0	0	0	0	0	0	0	0.0205582	0.0147033	0.0232274	0.0178044	0	0	0.00830044	0.00239354	0	0	0	0.00188237	0
SB_S2_sbin_29	0.0221559	0.00116898	0.0610626	0.0176109	0.00201851	0.00122956	0.00541486	0.00293011	0.00236435	0.00307383	0	0.0510904	0.0054	0	0	0	0	0	0	0	0	0	0	0	0.00566444	0.00616331	0	0.0071681	0.00930578	0.00764615	0.0358538	0.0377877	0.0127634	0.0189375	0	0.0484231	0.00577804	0.00927779	0	0.0101859	0	0	0.00631118	0.00608978	0.00652688	0.00274942	0.0118887	0.00564704	0
OT_A4_sbin_25	0.0479263	0.045621	0.149774	0.161101	0.132058	0.0286158	0.0341159	0.0555365	0.0480611	0.0320792	0.0776005	0.205625	0.0736149	0.0126754	0.00813163	0.057264	0.348185	0.0319196	0	0.052663	0.00261703	0.0089662	0.0218142	0.0159927	0.0144571	0.010844	0.00994694	0	0.0123863	0	0.0168582	0.0228386	0	0.00554159	0	0.0754492	0.00321185	0.010898	0	0.00733734	0	0	0	0	0	0.00900415	0.021112	0.030021	0.108298
HM1_cobin_38	0	0	0	0	0	0	0	0	0	0	0	0	0	0	0	0	0	0	0	0	0	0	0	0	0	0	0	0	0	0	0	0	0	0	0	0	0	0	0	0	0.0587059	0.0340038	0.00484281	0.00373575	0.00273924	0	0	0	0
QDN-W04B-4900_sbin_3	0	0	0	0	0	0	0	0	0	0	0	0	0	0	0	0	0	0	0	0	0	0	0	0	0	0	0	0	0	0	0	0	0	0	0	0	0	0	0	0	0	0	0	0	0	0	0	0	0
HM1_GDNA19_sbin_20	0	0	0	0	0	0	0	0	0	0	0	0	0	0	0	0	0	0	0	0	0	0	0	0	0	0	0	0	0	0	0	0	0	0	0	0	0	0	0	0	0.0632753	0.102703	0.111437	0.0272901	0.0193401	0	0	0	0
HY4_cobin_34	0.00192846	0	0.00318023	0.000574723	0	0	0	0	0	0	0	0	0	0	0	0	0	0	0	0	0	0	0	0	0	0	0	0.00306382	0	0.0305941	0.0323473	0.0242179	0.0374819	0.0256933	0.00736272	0.0052774	0	0	0	0	0	0	0	0.00638151	0.00744878	0.00529562	0.0107758	0.00756625	0.0044891
EGM_E26_sbin_6	0.00370072	0.0506945	0.0211016	0.0341586	0.0677051	0.0422942	0.02376	0.0617476	0.0385211	0.0369834	0.592302	0.11456	0.159629	0	0	0	0	0	0	0	0.00229486	0.0319582	0.109796	0.27164	0.00443069	0.00401602	0	0	0.0129316	0	0.00751671	0.012	0	0	0	0.0199717	0.0121944	0.013573	0	0.00915876	0	0	0	0	0	0	0.00773838	0.010557	0.0642463
XST_SQ83_0.02_sbin_5	0.00182705	0	0	0	0	0	0	0	0.000832167	0	0	0.00647509	0.00137127	0	0	0	0	0	0	0	0	0	0	0	0	0	0	0	0	0	0	0	0	0	0	0	0	0	0	0	0	0	0	0	0	0.00669549	0.00359638	0.0101724	0.0133938
HM1_GDNA18_sbin_4	0	0	0	0	0	0	0	0	0	0	0	0	0	0	0	0	0	0	0	0	0	0	0	0	0	0	0	0	0	0	0	0	0	0	0	0	0	0	0	0	0.0210319	0.0302157	0.00261409	0.00238478	0.00175146	0	0	0	0
RS_mbin_834	0	0.000812814	0.000824449	0.000901438	0	0.000445315	0	0	0	0	0	0.0023928	0	0	0	0	0	0	0	0	0	0	0	0	0.0113008	0.0101277	0.00885962	0.00491375	0.0155064	0	0	0	0	0	0	0	0	0	0	0	0.00144016	0.00192104	0.00530958	0.0152252	0.0154869	0.00571432	0.0119348	0.00517315	0
SH-W20A-1310_sbin_30	0	0	0.00507092	0.00131736	0	0	0	0	0	0	0	0	0.00823113	0	0	0	0	0	0	0	0	0	0	0	0	0	0	0	0	0	0	0	0	0	0	0	0	0	0	0	0	0	0	0	0	0	0	0.00325068	0.00712366
SY6_cobin_29	0	0.000635843	0	0	0	0.00250992	0.00184517	0.00126075	0.00222552	0.00138048	0	0	0	0	0	0	0	0	0	0	0	0	0	0	0	0	0	0	0	0	0	0	0	0	0	0	0	0	0	0	0	0	0.00131271	0	0	0	0	0	0
SH-W20A-3080_sbin_26	0	0	0	0	0	0	0	0	0	0	0	0	0	0	0	0	0.0283465	0	0	0	0	0	0	0	0	0	0	0	0	0	0	0	0	0	0	0	0	0	0	0	0	0	0	0	0	0	0	0	0
RS_1_sbin_50	0	0	0	0	0	0	0	0	0	0	0	0	0	0	0	0	0	0	0	0	0	0	0	0	0	0	0	0	0	0	0	0	0	0	0	0	0	0	0	0	0	0	0	0	0	0	0	0	0
LS6027_0.16_sbin_18	0.00530881	0	0.00289658	0	0	0	0	0	0	0	0	0	0	0	0	0	0	0	0	0	0	0	0	0	0	0	0	0	0	0	0	0	0	0	0	0	0	0	0	0	0	0	0	0	0.00199603	0	0	0	0
HM5_GDNA1_sbin_10	0.000769219	0	0.000971197	0	0	0	0	0	0	0	0	0	0	0	0	0	0	0	0	0	0	0	0	0	0.0101425	0.00920065	0.0102362	0.0103994	0.00399707	0	0	0.00300318	0.00939419	0.00639447	0	0	0	0	0	0	0.00558817	0.00618591	0.0175099	0.00827654	0.00767418	0.0158916	0.00767089	0.00811481	0
XST_SQ84_0.02_sbin_8	0	0	0	0	0	0	0	0	0	0	0	0.0053412	0.00122462	0	0	0	0	0	0	0	0	0	0	0	0	0	0	0	0	0	0	0	0	0	0	0	0	0	0	0	0	0	0	0	0	0	0	0	0
SB_S2_sbin_40	0	0	0.00817072	0.00193279	0	0	0	0	0	0	0	0.0023369	0	0	0	0	0	0	0	0	0	0	0	0	0	0	0	0	0	0	0	0	0	0	0	0	0	0	0	0	0	0	0	0	0	0	0	0	0
RS_mbin_796	0	0	0	0	0	0	0	0	0	0	0	0	0	0	0	0	0	0	0	0	0	0	0	0	0	0	0	0	0	0	0	0	0	0	0	0	0	0	0	0	0	0	0	0	0	0	0	0	0
HM1_cobin_19	0	0	0	0	0	0	0	0	0	0	0	0	0	0	0	0	0	0	0	0	0	0	0	0	0	0	0	0	0	0	0	0	0	0	0	0	0	0	0	0	0.0351421	0.0223144	0.00448824	0.00430669	0.00317219	0	0	0	0
RS_mbin_133	0	0	0	0	0	0	0	0	0	0	0	0	0	0	0	0	0	0	0	0	0	0	0	0	0	0	0	0	0	0	0	0	0	0	0	0	0	0	0	0	0.00233152	0.00259653	0.00226353	0	0	0	0	0	0
SB_S3_sbin_19	0.00679871	0.00307231	0.0244846	0.018293	0.00452674	0.00619478	0.0359476	0.0136216	0.00521393	0.00809874	0	0.00709918	0.00564434	0	0	0	0.00556357	0	0	0	0.00910387	0.00462239	0	0.0160914	0.0406748	0.0463822	0.0498822	0.0358829	0.0435321	0.00918858	0.0381549	0.0505364	0.0151083	0.0222583	0	0.0192157	0.0206296	0.0168175	0.0224753	0.0153544	0.0139231	0.0172965	0.0476734	0.0331065	0.0411428	0.0217178	0.0199227	0.0225555	0.00390065
RS_6_sbin_46	0.00905803	0	0.00403224	0.00101834	0	0	0	0	0.000593983	0.000557459	0	0	0	0	0	0	0	0	0	0	0	0	0	0	0	0	0	0	0	0	0	0.00679754	0.00559682	0.00671988	0	0.0116659	0	0	0	0	0	0	0	0	0	0.0604757	0.0196556	0.0208562	0.00756712
HM1_cobin_24	0	0	0	0	0	0	0	0	0	0	0	0	0	0	0	0	0	0	0	0	0	0	0	0	0	0	0	0	0	0	0	0	0	0	0	0	0	0	0	0	0.0106508	0.0235981	0.0175112	0.0109406	0.00853922	0	0	0	0
OT_A8_sbin_56	0	0.109036	0	0.00473723	0.107556	0.171825	0.0796962	0.0700937	0.114029	0.121099	0	0	0	0	0	0	0	0	0	0	0	0.0980801	0.0884347	0	0	0	0	0	0	0	0	0	0	0	0	0	0.00394814	0	0.00248826	0	0	0	0	0	0	0	0	0	0
SB_S4_sbin_12	0	0.00361414	0.00262055	0.00965065	0.0118987	0.00398975	0.0234584	0.00869015	0.00473481	0.00600999	0	0.00906339	0.00213271	0	0	0	0	0	0	0	0	0.0052261	0	0	0	0	0	0	0	0	0	0	0	0	0	0.00878643	0.0130404	0.013528	0.0197803	0.0123426	0	0	0	0	0	0	0	0	0.00297749
OT_A3_sbin_20	0	0.00265008	0.00383241	0.0265284	0.00929292	0.00158667	0.00181563	0.00170163	0.00453271	0.00314701	0	0.000889723	0	0	0	0	0	0	0	0	0.00280633	0	0	0	0	0	0	0	0	0	0	0	0	0	0	0	0.00356948	0.00353743	0	0	0	0	0	0	0	0	0	0	0.00437579
RS_13_sbin_44	0	0	0	0	0	0	0	0	0	0	0	0	0	0	0	0	0	0	0	0	0	0	0	0	0	0	0	0	0	0	0	0	0	0	0	0	0	0	0	0	0	0	0	0	0	0	0	0	0
OT_A8_sbin_41	0	0.077259	0	0.00173038	0.00547994	0.0366786	0.028544	0.0538327	0.0482266	0.0772522	0	0	0	0	0	0	0	0	0	0	0	0.0503296	0.025574	0	0	0	0	0	0	0	0	0	0	0	0	0	0	0.0399583	0.0441443	0.03954	0	0	0	0	0	0	0	0	0
RS_mbin_346	0	0	0	0	0	0	0	0	0	0	0	0	0	0	0	0	0	0	0	0	0	0	0	0	0	0	0	0	0	0	0	0	0	0	0	0	0	0	0	0	0	0	0	0	0	0	0	0	0
RS_10_sbin_44	0	0	0	0	0	0	0	0	0	0	0	0	0.00722674	0	0	0	0	0	0	0	0	0	0	0	0	0	0	0	0	0	0.0140776	0.0163601	0.00430687	0.0106355	0	0	0	0	0	0	0	0	0	0	0	0.00294093	0.00529945	0.0068035	0.0151138
S11_8_sbin_18	0	0.00368989	0	0	0.00046283	0.00338864	0.0256244	0.00769991	0.00424647	0.0056321	0	0	0	0	0	0	0	0	0	0	0	0	0.0109619	0	0	0	0	0	0	0	0	0	0	0	0	0	0	0	0	0	0	0	0	0	0	0	0	0	0
WGM_cobin_4	0	0.000883682	0	0	0.00163054	0.00178068	0	0	0.00162523	0.000877377	0	0	0	0	0	0	0	0	0	0	0	0	0	0	0	0	0	0	0	0	0	0	0	0	0	0	0	0.0051771	0	0.00408903	0	0	0	0	0	0	0	0	0
RS_3_sbin_98	0.0123742	0.00108439	0.00496716	0.00298956	0	0.00170789	0.00332194	0.00215625	0.00216749	0.00207889	0	0	0	0	0	0	0	0	0	0	0	0	0	0	0.00947172	0.010234	0	0.00989604	0.0108684	0	0	0.00524126	0	0	0	0	0	0	0	0	0	0	0.00619687	0.0051287	0.0060322	0.00931524	0.00945108	0.0086725	0.00312986
SB_S6_sbin_5	0	0.0214033	0	0	0.00327067	0.0042448	0.00675185	0.013659	0.0104298	0.0129277	0	0	0	0	0	0	0	0	0	0	0	0	0	0	0	0	0	0	0	0	0	0	0	0	0	0	0	0	0	0	0	0	0	0	0	0	0	0	0
LS_cobin_54	0.0426042	0.0118277	0.0829468	0.0418206	0.00500183	0.0020297	0.00613391	0.00949921	0.0078891	0.00835255	0.0371068	0.065638	0.0397568	0.013052	0	0.0182595	0.0613829	0.0235936	0	0.0115706	0.000860923	0	0	0	0.00265212	0	0	0	0.00822728	0	0.0156174	0.018888	0	0.00681336	0	0.0387244	0	0.00321038	0	0.00250303	0	0	0	0	0	0.0130508	0.0235401	0.0249956	0.0546869
SH-W20A-2180_sbin_14	0	0.000715464	0.00229557	0.000845665	0.00102351	0.00111034	0	0	0.000571534	0.000945015	0	0.0018154	0.00565981	0	0	0	0	0	0	0	0	0	0	0	0	0	0	0	0	0	0	0	0	0	0	0	0	0	0	0	0	0	0	0	0	0	0	0	0
RS_10_sbin_11	0.00270534	0.0035476	0.167011	0.081766	0.0052078	0.00838868	0.0200854	0.0118527	0.00768275	0.00676068	0	0	0	0	0	0	0	0	0	0	0.012645	0.00614244	0	0.0265834	0.9543	1.0902	1.00394	1.18031	1.06149	0.0171764	0.366532	0.372454	0.0499368	0.178825	0	0	0.0104858	0	0	0	0.020835	0.0253818	0.229955	0.180041	0.20701	0.0730402	0.244783	0.200917	0.0275354
QDN-W01B-1949_sbin_32	0.00163244	0.0596184	0.0149308	0.0172681	0.00171138	0.0102722	0.0244519	0.0457055	0.028139	0.0497404	0.0273182	0.0512739	0.00987492	0.0853721	0	0	0.0618034	0	0	0.00620187	0.00733295	0	0	0.0155034	0	0.00212081	0	0	0.00903032	0	0	0	0	0	0	0.00613816	0	0	0	0	0	0	0	0	0	0	0.00270088	0.00288803	0.00839002
RS_7_sbin_74	0	0	0	0	0	0	0	0	0	0	0	0	0	0	0	0	0	0	0	0	0	0	0	0	0	0	0	0	0	0	0	0	0	0	0	0	0	0	0	0	0	0	0	0	0	0	0	0	0
SH-W20A-3080_sbin_47	0	0.00146819	0.00279153	0.00275224	0	0.00122413	0	0	0.00182205	0.00128925	0.0200768	0.0100137	0.00641329	0	0	0	0	0	0	0	0	0	0	0	0	0	0	0	0	0	0	0	0	0	0	0.0154063	0	0.00496267	0	0.00322916	0	0	0	0	0	0	0	0.00376713	0.0403204
SB_cobin_126	0	0.00183253	0	0	0	0	0.00182534	0.00344763	0.000646031	0.00125467	0.00818902	0.00153989	0	0	0	0	0	0	0	0	0.00126212	0	0	0	0	0	0	0	0	0	0	0.00173598	0	0	0	0	0	0	0	0	0	0	0	0	0	0	0	0	0
MS_sbin_7	0	0.00225014	0.0140522	0.015321	0.00531088	0.00677023	0.0107959	0.00675378	0.00510933	0.00443603	0	0	0	0	0	0	0	0	0	0	0.00232833	0	0	0	0.090853	0.0943335	0.0895569	0.101141	0.0770495	0	0.0736404	0.0768809	0.0121716	0.0386278	0	0	0.0273175	0.0149622	0.0217669	0.0155331	0.00910069	0.0103807	0.0688384	0.0419758	0.0555157	0.0262033	0.0177987	0.0377003	0.00336189
SB_S8_sbin_37	0	0.0019412	0.0033341	0.00456608	0.00115891	0.00127433	0	0.00134182	0.00155538	0.00165623	0	0.002848	0	0	0	0	0	0	0	0	0	0	0	0	0	0	0	0	0	0	0	0	0	0	0	0	0	0	0	0	0	0	0	0	0	0	0	0	0
QDN_cobin_73	0	0	0	0	0	0	0	0	0	0	0	0	0	0	0	0	0	0	0	0	0	0	0	0	0	0	0	0	0	0	0	0	0	0	0	0	0	0	0	0	0	0	0	0	0	0	0	0	0
RS_3_sbin_80	0	0	0	0	0	0	0	0	0	0	0	0	0	0	0	0	0	0	0	0	0	0	0	0	0	0	0	0	0	0	0	0	0	0	0	0	0	0	0	0	0	0	0	0	0	0	0	0	0
SB_S2_sbin_55	0	0	0	0	0	0	0	0	0	0	0	0	0	0	0	0	0	0	0	0	0	0	0	0	0	0	0	0	0	0	0	0	0	0	0	0	0	0	0	0	0	0	0	0	0	0	0	0	0
SF_cobin_25	0	0.002651	0.0115354	0.0264123	0.0204224	0.00612153	0.0159196	0.00966474	0.00630474	0.00353897	0	0.0162417	0.00137172	0	0	0	0	0	0	0	0	0.0188768	0.00540515	0	0.0296994	0.0224669	0.028589	0.0049833	0.0333389	0	0	0	0	0	0	0.0313374	0.486442	0.279737	0.341637	0.271857	0	0	0	0	0	0	0	0.00306544	0.0092964
SF_cobin_48	0	0	0	0	0	0	0	0	0	0	0	0	0	0	0	0	0	0	0	0	0	0	0	0	0.0319221	0.0120101	0	0	0	0	0	0	0	0	0	0	0	0	0	0	0.00863878	0.0104893	0.0057022	0.0134002	0.0143258	0	0	0	0
SY6_cobin_107	0	0	0.00863696	0.00536388	0.00153384	0	0.00140392	0	0	0	0	0	0.00265036	0	0	0	0	0	0	0	0.0024975	0	0	0	0.023978	0.0248352	0.0259632	0.0775899	0.0511074	0.0287367	0.0694733	0.06431	0.0454598	0.0584532	0.00206458	0.0234795	0.0684222	0.00689574	0.0261652	0.00705265	0.00152235	0.00170522	0.00972279	0.0310103	0.0393965	0.00797635	0.0260635	0.0188725	0.0128684
SF_cobin_34	0.00237511	0	0	0	0	0	0	0	0	0	0	0	0	0	0	0	0	0	0	0	0	0	0	0	0	0.00425632	0	0.0576652	0.00490464	0	0	0.00655531	0.0062753	0	0	0	0	0	0	0	0	0	0	0	0	0.00280994	0.0343199	0.00335055	0
S11_7_sbin_16	0.00180096	0.236714	0.0566293	0.0977636	0.254987	0.0986349	0.115847	0.205267	0.147596	0.111568	0.00562231	0.0262398	0.0094319	0	0	0.159435	0	0	0	0	0	0.0115902	0.0868273	0	0.00257217	0	0	0	0	0	0.0117202	0.0119216	0	0	0	0.0117977	0	0.00850398	0	0.00583664	0	0	0	0	0	0	0	0.00131573	0.0338481
RS_19_sbin_65	0	0.00314976	0	0	0.00146322	0.0018707	0.00423309	0.00265243	0.00255085	0.00413952	0	0	0	0	0	0	0	0	0	0	0	0.00302128	0.00848833	0	0	0	0	0	0	0	0	0	0	0	0	0	0	0	0	0	0	0	0	0	0	0	0	0	0
RS_10_sbin_88	0.007671	0	0.00145953	0	0	0	0	0	0	0	0	0	0	0	0	0	0	0	0	0	0	0	0	0	0	0	0	0	0	0	0	0	0	0	0	0	0	0	0	0	0	0	0	0	0	0	0.00238113	0	0
RS_11_sbin_18	0.00434153	0.000950625	0.0100411	0.00596519	0.00682506	0.00172222	0.00128001	0.00129334	0.00212757	0.00134038	0.00497287	0.00508251	0.00250961	0	0	0	0	0	0	0	0	0	0	0	0.00281388	0	0	0	0	0	0	0.00344806	0	0	0	0.0140522	0.0116592	0.0115516	0.0182721	0.0172459	0	0	0	0	0	0	0	0	0
HM_SQ_cobin_41	0	0	0	0	0	0	0	0	0	0	0	0	0	0	0	0	0	0	0	0	0	0	0	0	0	0	0	0	0	0	0	0	0	0	0	0	0	0	0	0	0.0190573	0.0145335	0.0023161	0.0107505	0.00919149	0.00153921	0	0	0
RS_mbin_283	0	0	0	0	0	0	0	0	0	0	0	0	0	0	0	0	0	0	0	0	0	0	0	0	0	0	0	0	0	0	0	0	0	0	0	0	0	0	0	0	0	0	0	0	0	0	0	0	0
RS_16_sbin_6	0	0	0	0	0	0	0	0	0	0	0	0	0	0	0	0	0	0	0	0	0	0	0	0	0	0	0	0	0	0	0	0	0	0	0	0	0	0	0	0	0	0	0	0	0	0	0	0	0
HY4_cobin_47	0	0	0	0	0	0	0	0	0	0	0	0.00578473	0	0	0	0	0	0	0	0	0	0	0	0	0.0122784	0.0169848	0.0509819	0.0123926	0.0069978	0.111605	0.0107725	0.00956853	0.0648788	0.0313211	0.0414386	0	0.00747952	0	0	0	0.0167719	0.0247463	0.0357243	0.0360035	0.0387683	0.00733249	0.0115019	0.0039326	0
SY5_cobin_69	0	0	0	0.000780006	0.0048093	0.00142445	0.00163818	0	0.000950043	0	0	0	0	0	0	0	0	0	0	0	0	0.00534043	0	0	0	0	0	0	0	0	0	0	0	0	0	0	0.00720975	0.00844301	0.00527928	0.00594577	0.00372465	0.00382987	0.0331329	0.00702479	0.0052663	0.00357965	0	0.00306339	0
QDN-W01B-1949_sbin_42	0	0	0	0	0	0	0	0	0	0	0	0	0.00343269	0.00754653	0	0.0129181	0	0.114987	0.060784	0	0	0	0	0	0	0	0	0	0	0	0	0	0	0	0	0	0	0	0	0	0	0	0	0	0	0	0	0	0
QDN-W04B-4900_sbin_12	0	0.00652129	0	0	0	0.00244797	0.00397619	0.00403288	0.00390703	0.00366081	0.0096868	0.00433444	0.0460431	0	0	0.0862503	0	0	0	0	0	0	0	0	0	0	0	0	0	0	0	0	0	0	0	0	0	0	0	0	0	0	0	0	0	0	0	0	0
SB_S2_sbin_45	0.00177005	0.00167466	0.0126612	0.00639314	0.00264671	0.00400653	0.00189034	0.00172183	0.00288926	0.00242099	0	0.0252499	0.0101192	0	0	0	0	0	0	0	0.00192174	0	0	0	0	0	0	0	0.00752265	0	0	0.00788176	0	0.0060168	0	0.0111334	0.00913806	0.00253053	0	0	0	0	0	0	0	0	0.00355797	0.0129472	0.0171665
HY4_GJ-DNA-10_sbin_25	0.00750036	0.000915022	0.0221784	0.0184663	0.00373558	0.00159356	0.00318229	0.0018515	0.00224819	0.00182499	0	0.021562	0.00243201	0	0	0	0.00907915	0	0	0	0.00183273	0.0046819	0	0	0.0149894	0.0154215	0.02044	0.0261338	0.026218	0.0982245	0.287048	0.275251	0.165477	0.202869	0.00378489	0.0104239	0.0112697	0.00549117	0.0081474	0.00636725	0	0.00159112	0.0160715	0.0151425	0.0157703	0.0052236	0.00896185	0.00577121	0
RS_10_sbin_123	0	0	0.0022459	0.00201909	0	0	0	0	0	0	0	0.00119471	0	0	0	0	0	0	0	0	0	0	0	0	0	0	0	0	0	0	0	0	0	0	0	0.00816154	0	0	0	0	0	0	0	0	0	0	0	0.00216366	0.00526561
OT_A4_sbin_38	0	0.00267587	0.00102592	0.00363317	0.0130367	0.00757904	0.0149281	0.00864313	0.00606423	0.00705628	0	0	0	0	0	0	0	0	0	0	0	0	0.00694848	0	0	0	0	0	0	0	0	0	0	0	0	0	0	0	0	0	0	0	0	0	0	0	0	0	0
SY6_S27_sbin_6	0	0.00251112	0	0	0.00132547	0.0035101	0.00183362	0.00172807	0.00297731	0.00222426	0	0	0	0	0	0	0	0	0	0	0	0	0	0	0	0	0	0	0	0	0	0	0	0	0	0	0	0.00671134	0.00321527	0.00428432	0	0	0	0	0	0	0	0	0
OT_mbin_97	0.0101355	0	0.0505275	0.00688751	0	0	0	0	0.000816739	0.00148394	0	0	0	0	0	0	0	0	0	0	0	0	0	0	0	0	0	0	0	0	0	0	0	0	0	0	0	0	0	0	0	0	0	0	0	0	0	0.00588069	0.018168
SH-W20A-2180_sbin_21	0.0218004	0.0152908	0.0823629	0.0453803	0.00485699	0.00193106	0.00717191	0.0118886	0.00808043	0.00934457	0.0315212	0.0713622	0.0249897	0	0.0113831	0.0142897	0.0434734	0	0	0.00743749	0	0	0	0	0	0	0	0	0	0	0	0.00763663	0	0	0	0.0347133	0	0.00396381	0	0.00280459	0	0	0	0	0	0.00334464	0.00837427	0.0141657	0.0577756
RS_mbin_360	0	0	0	0	0	0	0	0	0	0	0	0	0	0	0	0	0	0	0	0	0	0	0	0	0	0.00213687	0	0	0	0	0	0	0	0	0	0	0	0	0	0	0	0	0	0	0	0	0.0064882	0	0
RS_mbin_569	0	0.00639687	0	0.00127193	0.00386825	0.0198791	0.00913165	0.0112762	0.0095079	0.00530366	0	0	0	0	0	0	0	0	0	0	0	0.00857472	0.0110465	0	0.0153133	0.0273718	0.0230389	0.00322259	0.0165961	0	0	0.00253308	0	0	0	0	0.00945966	0.0238965	0.0501224	0.0346397	0.00316688	0.00337047	0.0156276	0.0106281	0.0171788	0.113647	0.0156769	0.0327703	0
RS_mbin_663	0	0.0283139	0.00323547	0.00495881	0.00787328	0.00678014	0.00553035	0.0107389	0.0134795	0.013084	0.0257911	0.0339933	0.0229658	0.0117303	0.0402396	0.113563	0.0571987	0	0	0	0	0.0162328	0.0238807	0	0	0	0	0	0	0	0	0	0	0	0	0	0	0	0	0	0	0	0	0	0	0	0	0	0.00775072
QDN_cobin_101	0.00441175	0.00165894	0.0110233	0.00341392	0.000497315	0.000968139	0.00121521	0.0019977	0.00170835	0.00166407	0.0101657	0.00712852	0.00549668	0	0	0	0	0	0	0	0	0	0	0	0	0	0	0	0	0	0	0	0	0	0	0.00654509	0	0	0	0	0	0	0	0	0	0	0	0	0.0120921
HY4_GJ-DNA-9_sbin_13	0	0	0	0	0	0	0	0	0	0	0	0	0	0	0	0	0	0	0	0	0	0	0	0	0	0	0	0	0	0	0	0	0	0	0.0967536	0	0	0	0	0	0	0	0	0	0	0	0	0	0
SB_S7_sbin_26	0	0.0165967	0	0	0.00694077	0.0150267	0.0108286	0.0138565	0.0158489	0.0122117	0.00694168	0.00394149	0.0409828	0.3452	0.0115046	0.130901	0.0814515	0.255723	0.0548018	0.0498888	0	0	0	0.0226101	0	0	0	0	0	0	0	0	0	0	0	0	0	0	0	0	0	0	0	0	0	0	0	0	0
RS_1_sbin_72	0	0	0	0	0	0	0	0	0	0	0	0	0	0	0	0	0	0	0	0	0	0	0	0	0	0	0	0	0	0	0	0	0	0	0	0	0	0	0	0	0.0570235	0.0502407	0.00569489	0.00696963	0.00446473	0	0	0.00202535	0
SH-W20A-3880_sbin_31	0.00817076	0.0057019	0.0441595	0.0179897	0.00102449	0	0.00260436	0.00362222	0.00290667	0.00405917	0.0113887	0.0158441	0.00915749	0	0	0	0.122661	0	0	0	0	0	0	0	0	0	0	0	0	0	0	0	0	0	0	0.00912824	0	0	0	0	0	0	0	0	0	0	0	0.00290682	0.0130228
RS_mbin_292	0	0	0	0	0	0	0	0	0	0	0	0	0	0	0	0	0	0	0	0	0	0	0	0	0	0	0	0	0	0	0	0	0	0	0	0	0	0	0	0	0	0	0	0	0	0	0	0	0
SB_S8_sbin_16	0	0	0	0	0	0	0	0	0	0	0	0	0	0	0	0	0	0	0	0.053465	0	0	0	0.0260406	0	0	0	0	0	0	0	0	0	0	0	0	0	0	0	0	0	0	0	0	0	0	0	0	0
RS_5_sbin_13	0.00262584	0	0	0	0	0	0	0	0	0	0	0	0	0	0	0	0	0	0	0	0	0	0	0	0	0	0	0	0	0	0	0	0	0	0	0	0	0	0	0	0	0	0	0	0	0	0	0	0
RS_3_sbin_11	0	0	0	0	0	0	0	0	0	0	0	0	0	0	0	0	0	0	0	0	0	0	0	0	0	0	0	0	0	0	0	0	0	0	0	0	0	0	0	0	0	0	0	0	0	0	0	0	0
FR_cobin_35	0	0	0	0	0	0	0	0	0	0	0	0	0	0	0	0	0	0	0	0	0.0397013	0	0	0	0	0	0	0	0	0	0	0	0	0	0	0	0	0	0	0	0	0	0.00295332	0	0	0	0	0	0
RS_10_sbin_42	0	0	0	0	0	0	0	0	0	0	0	0	0	0	0	0	0	0	0	0	0	0	0	0	0	0	0	0	0	0	0	0	0	0	0	0	0	0	0	0	0	0	0	0	0	0	0	0	0
SY6_S25_sbin_13	0	0	0	0	0	0	0	0	0	0	0	0	0	0	0	0	0	0	0	0	0	0	0	0	0	0	0	0	0	0	0	0	0	0	0	0	0	0	0	0	0	0	0	0	0	0	0	0	0
HM5_GDNA3_sbin_24	0	0	0	0.00271905	0	0	0	0	0	0	0	0	0	0	0	0	0	0	0	0	0	0	0	0	0	0	0	0	0	0	0	0	0	0	0	0	0	0	0	0	0	0	0.0124731	0.00334856	0.00280424	0	0	0	0
HM_SQ58_0.10_sbin_3	0	0	0	0	0	0	0	0	0	0	0	0	0	0	0	0	0	0	0	0	0.00142977	0	0	0	0	0	0	0	0	0	0	0	0	0	0	0	0	0	0	0	0	0	0	0	0	0.0141089	0.00469392	0.00185019	0
RS_3_sbin_20	0.00654513	0	0.00520737	0.00127725	0	0	0	0	0	0	0	0	0	0	0	0	0	0	0	0	0	0	0	0	0	0	0	0	0	0	0	0.00446151	0	0.00666695	0	0.0150822	0	0	0	0	0	0	0	0	0.00155012	0.00788685	0.0065434	0.00448885	0.00271032
OT_A4_sbin_27	0	0.694361	0	0.0464729	0.0498241	0.01018	0.0188023	0.0286577	0.0290102	0.00813608	0	0	0	0	0	0	0	0	0	0	0	0	0	0	0	0	0	0	0	0	0	0	0	0	0	0	0	0	0	0	0.000901408	0.00118018	0.00130966	0	0	0	0	0.00192911	0.057808
XST_cobin_22	0	0	0	0	0	0	0	0	0	0	0	0	0	0	0	0	0	0	0	0	0	0	0	0	0	0	0	0	0	0	0	0	0	0	0	0	0	0	0	0	0	0	0	0	0	0	0	0	0
OT_A5_sbin_72	0	0.0199478	0	0.00142074	0.00280162	0.022402	0.0104093	0.0123585	0.017084	0.0183244	0	0	0	0	0	0	0	0	0	0	0	0	0	0	0	0	0	0	0	0	0	0	0	0	0	0	0	0	0	0	0	0	0	0	0	0	0	0	0
S11_10_sbin_15	0	0	0	0	0	0.00185331	0	0	0.000757895	0	0	0	0	0	0	0	0	0	0	0	0	0	0	0	0	0	0	0	0	0	0	0	0	0	0	0	0	0.00566767	0	0.00308271	0.0097591	0.0113267	0.0880859	0.0210098	0.0185042	0.0415845	0.00407021	0.0255196	0
QDN-W01B-1949_sbin_50	0	0.00586712	0	0	0	0.00124047	0	0.00285292	0.00171967	0.00213938	0	0	0	0	0	0	0	0	0	0	0	0	0	0	0	0	0	0	0	0	0	0	0	0	0	0	0	0	0	0	0	0	0	0	0	0	0	0	0
QDN-W01B-1949_sbin_4	0	0.0166182	0.0034563	0.00384988	0.00682016	0.011509	0.00813546	0.00974129	0.0134765	0.0113888	0	0.00446939	0.0049521	0	0	0.0155897	0	0	0	0	0	0.0060781	0.00867554	0.0432743	0	0	0	0	0	0	0	0.00349176	0	0	0	0	0	0	0	0	0	0	0.00208427	0	0	0	0	0.00167953	0.0174626
RS_11_sbin_65	0.00156741	0	0.0122845	0.0124697	0.00246918	0.000825403	0	0	0.000892544	0.000743961	0	0.00451492	0	0	0	0	0	0	0	0	0	0	0	0	0.00209231	0	0	0.00759807	0.00881964	0	0.00738269	0.00508354	0	0	0	0	0.00652524	0	0	0	0	0	0.0024968	0.00378101	0.00422579	0.00188016	0.0032283	0.00339312	0.00726316
SH_cobin_103	0	0	0	0	0	0	0	0	0	0	0	0	0.00128526	0	0	0	0	0	0	0	0	0	0	0	0	0	0	0	0	0	0	0	0	0	0	0	0	0	0	0	0	0	0	0	0	0	0	0	0
S11_1_sbin_34	0	0	0.00110612	0	0	0	0	0	0	0	0	0	0	0	0	0	0	0	0	0	0	0	0	0	0	0	0	0	0	0	0	0	0	0	0	0	0	0	0	0	0	0	0	0	0	0	0	0	0
WGoM_0.15_sbin_2	0	0.158647	0	0.0576674	0.135732	0.284911	0.0676143	0.047097	0.114946	0.107459	0	0	0	0	0	0	0	0	0	0	0.00751782	0.162117	0.312658	0.0599352	0.0762686	0.095603	0.0995868	0.0415879	0.0422032	0	0	0.00594393	0	0	0.00258526	0.0068564	2.69735	2.89283	3.57605	2.87147	0.00347801	0.00198949	0.0338057	0.024458	0.0284927	0.0116145	0.00307586	0.0113881	0
RS_mbin_562	0	0	0	0	0	0	0	0	0	0	0	0	0	0	0	0	0	0	0	0	0	0	0	0	0	0	0	0	0	0	0	0	0	0	0	0	0	0	0	0	0	0	0	0	0	0	0	0	0
HM1_GDNA20_sbin_3	0	0	0	0	0	0	0	0	0	0	0	0	0	0	0	0	0	0	0	0	0	0	0	0	0	0	0	0	0	0	0	0	0	0	0	0	0	0	0	0	0.394418	0.526492	0.102416	0.113984	0.0645459	0.00315599	0.00241118	0.00341123	0
XST_cobin_54	0.00205477	0	0	0	0	0	0	0	0.000665303	0	0	0	0	0	0	0	0	0	0	0	0	0	0	0	0	0	0	0	0	0	0	0	0	0	0.00593257	0	0	0	0	0	0	0	0	0	0	0.00500754	0.00176431	0.00181146	0
RS_12_sbin_10	0	0	0	0	0	0.0013732	0	0.0014194	0.00106151	0.000833555	0	0	0	0	0	0	0	0	0	0	0	0	0	0.0148178	0	0	0	0	0	0	0	0	0	0	0	0	0	0	0	0	0	0	0.0150326	0.00359119	0.00191307	0.002852	0	0.0038006	0
S11_3_sbin_13	0.00173593	0.0397416	0.143762	0.129589	0.0257765	0.0196448	0.0266458	0.0316718	0.038753	0.0289892	0	0	0	0	0	0	0	0	0	0	0	0	0	0	0.00204521	0	0	0	0	0	0	0	0	0	0	0.0306341	0.00958495	0.0139674	0.00251275	0.0102716	0	0	0	0	0	0	0	0	0.0223063
HY4_cobin_59	0.00124236	0	0.00163292	0.000651905	0	0	0	0	0	0	0	0	0	0	0	0	0	0	0	0	0	0	0	0	0	0	0	0	0	0.0065653	0.0328154	0.0321759	0.010523	0.0239776	0	0	0	0	0	0	0	0	0	0	0	0	0.00163353	0	0
RS_mbin_514	0	0	0	0	0	0	0	0	0	0	0	0	0	0	0	0	0	0	0	0	0	0	0	0	0	0	0	0	0	0	0	0	0	0	0	0	0	0	0	0	0	0	0	0	0	0	0	0	0
QDN-W01B-4577_sbin_15	0	0	0	0	0	0	0	0	0	0	0	0	0	0	0	0	0	0	0	0	0	0	0	0	0	0	0	0	0	0	0	0	0	0	0	0	0	0	0	0	0	0	0	0	0	0	0	0	0
QDN_cobin_123	0	0	0	0	0	0	0	0	0	0	0	0	0	0	0	0	0	0	0	0	0	0	0	0	0	0	0	0	0	0	0	0	0	0	0	0	0	0	0	0	0	0	0	0	0	0	0	0	0
RS_9_sbin_29	0	0	0	0	0	0	0	0	0	0	0	0	0	0	0	0	0	0	0	0	0	0	0	0	0	0	0	0	0	0	0	0	0	0	0	0	0	0	0	0	0	0	0	0	0	0	0	0	0
OT_A1_sbin_46	0.0321108	0	0.00453757	0.00241826	0.00115246	0	0.0017705	0.0018158	0.000892967	0.00107898	0	0.00173341	0	0	0	0	0	0	0	0	0	0	0	0	0.00466504	0.00389136	0	0.00757686	0	0	0.0126679	0.00988946	0	0	0	0.0216671	0.0165897	0.0119618	0.0112145	0.0122806	0	0	0.00159701	0	0	0.00359036	0.00407243	0.00633604	0.00846311
HM_b_3.8_sbin_8	0	0	0	0	0	0	0	0	0	0	0	0	0	0	0	0	0	0	0	0	0	0	0	0	0	0	0	0	0	0	0	0	0	0	0	0	0	0	0	0	0	0	0	0	0	0	0	0	0
RS_10_sbin_37	0	0	0	0	0	0	0	0	0	0	0	0	0	0	0	0	0	0	0	0	0	0	0	0	0	0	0	0	0	0	0	0	0	0	0	0	0	0	0	0	0	0	0	0	0	0	0	0.00278152	0
HM5_cobin_68	0	0.0233706	0.00255499	0.00923882	0.00831576	0.0602219	0.0959922	0.165457	0.0359218	0.0304289	0	0	0	0	0	0	0	0	0	0	0.00510959	0.0216777	0.0116182	0.0423188	0.0646947	0.0655759	0.0681046	0.032512	0.035112	0	0	0	0	0	0	0	0.0196321	0.0241525	0.0194681	0.0288748	0.072981	0.0953355	0.28565	0.152561	0.171512	0.298125	0.0282799	0.213802	0
SB_S2_sbin_43	0.00078125	0	0.00320328	0.00300985	0	0	0	0	0	0	0.00460708	0.00917154	0.00338706	0	0	0	0	0	0	0	0.00116298	0	0	0	0	0	0	0	0	0	0	0.00567631	0	0	0	0.0330381	0	0.0104008	0	0.00697905	0	0	0	0	0	0	0	0	0
HM3_cobin_13	0.00686245	0	0.00188374	0	0	0	0	0	0	0	0	0.00242568	0	0	0	0	0	0	0	0	0.144326	0	0	0	0.0164005	0.0193392	0.0327252	0.0161274	0.0300996	0.106539	0.0521718	0.0530588	0.0692441	0.158746	0.0415612	0	0	0	0	0	0.00996493	0.0124467	0.00937228	0.0837058	0.103547	0.0415473	0.0882362	0.0265333	0
XST_SQ87_0.06_sbin_6	0.0196004	0.00145443	0.00335813	0.00170283	0	0.000571572	0	0.000968474	0.00233649	0.00202104	0	0.0772386	0.00620991	0	0	0	0	0	0	0	0	0	0	0	0	0	0	0	0	0	0	0	0	0	0	0.00779938	0	0	0	0	0.00180876	0.00167348	0	0	0.00132215	0.0578209	0.0360716	0.0429643	0.03586
FR_S1_sbin_68	0	0	0	0	0	0	0	0	0	0	0	0	0	0	0	0	0	0	0	0	0.0419103	0	0	0	0	0	0	0	0	0	0	0	0	0	0	0	0	0	0	0	0	0	0	0	0	0	0	0	0
NGM_cobin_8	0	0	0	0.0012226	0.00144751	0.00159866	0.00122928	0	0.00106262	0.000696268	0	0	0	0	0	0	0	0	0	0	0	0	0	0	0	0	0	0	0	0	0	0	0	0	0	0	0.00713197	0.0206804	0.0548504	0.0447688	0	0	0	0	0	0	0	0	0
XST_SQ84_0.10_sbin_11	0	0	0	0	0	0	0	0	0	0	0	0.00157559	0	0	0	0	0	0	0	0	0	0	0	0	0	0	0	0	0	0	0	0	0	0	0	0	0	0	0	0	0	0	0	0	0	0	0	0	0
HM_cobin_46	0	0.0199621	0	0.00214336	0.00358579	0.00738995	0.0046619	0.0081198	0.0123428	0.0111393	0	0	0	0	0	0	0	0	0	0	0	0	0	0	0	0	0	0	0	0	0	0	0	0	0	0	0	0	0	0	0	0	0	0	0	0	0	0	0
S11_4_sbin_8	0	0	0	0	0	0	0	0	0	0	0	0	0	0	0	0	0	0	0	0	0	0	0	0	0	0	0	0	0	0	0	0	0	0	0	0	0	0	0	0	0	0	0.00166073	0	0	0	0	0.00191135	0
SY5_cobin_93	0.00214698	0	0	0	0	0	0	0	0	0	0	0	0	0	0	0	0	0	0	0	0	0	0	0	0.014041	0.0126381	0.0145729	0.017003	0.00629437	0	0.0215119	0.0150798	0.0120749	0.0207081	0	0	0	0	0	0	0	0	0	0	0	0	0.00229787	0	0
SF_GA-4_sbin_1	0.0398142	0.00506596	0.0429659	0.0169029	0.00395718	0.00402366	0.00639397	0.00568876	0.00426194	0.00614017	0	0.00916525	0.0025761	0	0	0	0	0	0	0	0.0163679	0	0	0	0.0347519	0.0392151	0.0420728	0.160083	0.113075	0.0225158	0.0508867	0.045319	0.0481217	0.0747326	0	0.0245404	0.0470628	0.0141168	0	0.0139619	0	0	0.00874447	0.0193725	0.0221586	0.00396172	0.0198712	0.016085	0.00987498
SF_HDNA3_sbin_4	0	0	0	0	0	0	0	0	0	0	0	0	0	0	0	0	0	0	0	0	0	0	0	0	0.0301918	0.00505268	0	0	0	0	0	0	0	0	0	0	0	0	0	0	0.0117797	0.013447	0.00326296	0.00983284	0.00989629	0	0	0	0
LS6045_0.21_sbin_29	0.0019013	0	0	0	0	0	0	0	0	0	0	0	0	0	0	0	0	0	0	0	0	0	0	0	0	0	0	0	0	0	0	0	0	0	0	0	0	0	0	0	0.0109853	0.0112194	0	0.0077214	0.00678373	0	0	0	0
HM5_GDNA1_sbin_32	0	0	0	0	0	0	0	0	0	0	0	0	0	0	0	0	0	0	0	0	0	0	0	0	0	0	0	0	0	0	0	0	0	0	0	0	0	0	0	0	0.00182873	0.00412782	0.0794069	0.011977	0.00765033	0.00310683	0	0.00568809	0
HY4_GJ-DNA-9_sbin_21	0.0014188	0	0	0	0	0	0	0	0	0	0	0	0	0	0	0	0	0	0	0	0	0	0	0	0	0	0	0	0	0.0470438	0	0.0020065	0.0195786	0.00613978	0.133167	0	0	0	0	0	0.00327188	0	0	0	0	0.00487997	0.00305165	0.00137233	0
RS_3_sbin_26	0.00898052	0	0.0168206	0.00716829	0.00110551	0	0.00133468	0.000827741	0.000795016	0.000814994	0.00309069	0.00282048	0.0105233	0	0	0	0	0.0183552	0.0134674	0	0	0	0	0	0	0	0	0	0	0	0	0	0	0	0	0.0208358	0.00269475	0.00251893	0	0.00220405	0	0	0	0	0	0.00928254	0.00658248	0.0165346	0.024943
XST_SQ84_0.10_sbin_5	0	0	0	0	0	0	0	0	0	0	0	0	0	0	0	0	0	0	0	0	0	0	0	0	0	0	0	0	0	0	0	0	0	0	0	0	0	0	0	0	0	0	0	0	0	0	0	0	0
RS_2_sbin_6	0	0	0	0	0	0	0	0	0	0	0	0	0	0	0	0	0	0	0	0	0	0	0	0	0	0	0	0	0	0	0	0	0	0	0	0	0	0	0	0	0.00184971	0.0014944	0	0	0	0	0	0	0
WGM_cobin_75	0	0	0	0	0	0	0	0	0	0	0	0	0	0	0	0	0	0	0	0	0	0	0	0	0	0	0	0	0	0	0	0	0	0	0	0	0	0	0	0	0	0	0.00503248	0	0	0	0	0	0
LS6045_0.21_sbin_4	0.00258824	0	0.00351954	0.00207451	0	0	0	0	0	0	0	0	0	0	0	0	0	0	0	0	0	0	0	0	0	0	0	0.00610087	0.00303617	0	0	0.00205005	0	0	0	0	0.00501983	0	0	0	0	0	0.00311094	0.00561145	0.00517694	0	0	0.00161757	0
S11_8_sbin_8	0	0.00259774	0	0	0.000783667	0.00183175	0.00914755	0.00757008	0.00266692	0.00420458	0	0	0	0	0	0	0	0	0	0	0	0	0	0	0	0	0	0	0	0	0	0.0026387	0	0	0	0	0	0	0	0	0	0	0	0	0	0	0	0	0
WGM_cobin_85	0	0.000710907	0	0	0	0.00079678	0	0	0	0	0	0	0	0	0	0	0	0	0	0	0	0	0	0	0	0	0	0	0	0	0	0	0	0	0	0	0	0	0	0	0	0	0	0	0	0	0	0	0
OT_A9_sbin_77	0.0400148	0.0481326	0.0178091	0.00378896	0	0.00365101	0.0243703	0.0391578	0.0148546	0.0489385	0	0.00447992	0.00291428	0	0	0	0	0	0	0	0	0	0	0	0.00324313	0.0036458	0	0.00554341	0.0140662	0	0	0	0	0	0	0.0151024	0	0	0	0	0	0	0	0	0	0.00151837	0.0207458	0.0124489	0.0024759
QDN-W04B-480_sbin_33	0.0204099	0.0035089	0.0731131	0.0412403	0.00113012	0.000787281	0.00818959	0.00684051	0.00319911	0.00443551	0.0668632	0.0539144	0.0264628	0	0	0	0	0	0	0	0	0	0	0	0	0	0	0	0.00368128	0	0	0.00776859	0	0	0	0.111875	0	0.0155868	0	0.0137716	0	0	0	0	0	0.00533793	0.00873248	0.0168123	0.128124
RS_mbin_478	0	0	0	0	0	0	0	0	0	0	0	0	0	0	0	0	0	0	0	0	0	0	0	0	0	0	0	0	0	0	0	0	0	0	0	0	0	0	0	0	0	0	0	0	0	0	0	0	0
WGM_cobin_16	0	0	0	0	0	0	0	0	0	0	0	0	0	0	0	0	0	0	0	0	0	0	0	0	0	0	0	0	0	0	0	0	0	0	0	0	0	0	0	0	0	0	0	0	0	0	0	0	0
SB_S1_sbin_12	0	0	0	0	0	0	0	0	0	0	0	0.0012897	0	0	0	0	0	0	0	0	0	0	0	0	0	0	0	0	0	0	0	0	0	0	0	0	0	0	0	0	0	0	0	0	0	0	0	0	0
RS_2_sbin_19	0	0	0	0	0	0	0	0	0	0	0	0	0	0	0	0	0	0	0	0	0	0	0	0	0	0	0	0	0	0	0	0	0	0	0	0	0	0	0	0	0.00171143	0.00180345	0	0	0	0	0	0	0
RS_17_sbin_16	0	0	0	0	0	0	0	0	0	0	0	0	0	0	0	0	0	0	0	0	0	0	0	0	0	0	0	0	0	0	0	0	0	0	0	0	0	0	0	0	0	0	0	0	0	0	0	0	0
RS_9_sbin_77	0	0	0	0	0	0	0	0	0	0	0.00368411	0	0.00307946	0	0	0	0	0	0	0	0	0	0	0	0	0	0	0	0	0	0	0	0	0	0	0	0	0	0	0	0	0	0	0	0	0	0	0	0
RS_mbin_95	0.00137159	0	0	0	0	0	0	0	0	0	0	0	0	0	0	0	0	0	0	0	0	0	0	0	0	0	0	0	0	0	0	0	0	0	0	0	0	0	0	0	0	0	0	0	0	0	0.00219867	0.0021747	0.00350578
RS_mbin_675	0	0	0.0108625	0.00567878	0.000488074	0	0	0	0	0	0	0.0131719	0.0080901	0	0	0	0.0922991	0	0	0	0	0	0	0	0.00234132	0	0	0.00623434	0.0078155	0	0.0351379	0.0370997	0.00755979	0.0241328	0	0.0195611	0.00348371	0.00246859	0	0	0	0	0	0	0	0.00305322	0.00856183	0.00776341	0.0076809
RS_19_sbin_17	0	0.00612709	0	0.0026796	0.0107252	0.00237704	0.00715772	0.00229178	0.00416265	0.00715548	0	0	0	0	0	0	0	0	0	0	0	0	0.00787291	0	0	0	0	0	0	0	0	0	0	0	0	0	0	0	0	0	0	0	0	0	0	0	0	0	0
HM1_cobin_117	0	0	0	0	0	0	0	0	0	0	0	0	0	0	0	0	0	0	0	0	0	0	0	0	0	0	0	0	0	0	0	0	0	0	0	0	0	0	0	0	0.00752568	0.00897241	0.00703352	0.0454601	0.0374602	0	0	0	0
S11_mbin_60	0	0.00518076	0	0	0.00056797	0.00148429	0.00376996	0.00216356	0.00192633	0.00405032	0	0	0	0	0	0	0	0	0	0	0	0	0	0	0	0	0	0	0	0	0	0	0	0	0	0	0	0	0	0	0	0	0	0	0	0	0	0	0
RS_17_sbin_53	0	0	0	0	0	0	0	0	0	0	0	0	0	0	0	0	0	0	0	0	0	0	0	0	0	0	0	0	0	0	0	0	0	0	0	0	0	0	0	0	0	0	0	0	0	0	0	0	0
OT_A3_sbin_70	0.0233129	0.00099255	0.0422692	0.0249616	0.00170793	0.000867127	0.00316871	0.00160898	0.00192211	0.00236969	0	0.00382956	0	0	0	0	0	0	0	0	0	0	0	0	0	0	0	0	0	0	0	0	0	0	0	0.0317118	0	0.00533425	0	0.00448551	0	0	0	0	0	0	0.00149068	0.00272396	0.0148215
EGM_E26_sbin_7	0	0	0	0	0	0	0	0	0	0	0.174059	0	0.0017445	0	0	0	0	0	0	0	0	0	0	0	0	0	0	0	0	0	0	0	0	0	0	0	0	0	0	0	0	0	0	0	0	0	0	0	0
EGM_E44_sbin_1	0	0	0	0	0	0	0	0	0	0	0.0152363	0.00177492	0.118629	0	0	0	0	0	0	0	0	0	0	0	0	0	0	0	0	0	0	0	0	0	0	0	0	0	0	0	0	0	0	0	0	0	0	0	0
SF_cobin_28	0	0	0	0	0	0	0	0	0	0	0	0	0	0	0	0	0	0	0	0	0	0	0	0	0.00439664	0	0	0	0	0.0392759	0	0	0.011833	0.0035701	0.0150937	0	0	0	0	0	0.186157	0.174118	0.0402276	0.026702	0.0226654	0.00304055	0.00442076	0.0036217	0
S11_mbin_81	0	0.00106905	0	0	0	0	0	0.00117169	0	0	0.0071926	0	0.00178442	0	0	0	0	0	0	0	0	0	0	0	0	0	0	0	0	0	0	0	0	0	0	0	0	0	0	0	0	0	0	0	0	0	0	0	0
SF_SQ62_0.10_sbin_6	0.0434024	0.00202008	0.0478831	0.00657878	0	0.000771742	0.00791625	0.0074272	0.00271316	0.00411781	0	0.00200967	0.00176489	0	0	0	0	0	0	0	0.000823153	0	0	0	0	0	0	0.00441083	0.00374098	0.0290124	0.0412043	0.0369939	0.0442848	0.0381314	0.00364604	0.046107	0	0.00471728	0	0.00554495	0	0	0	0	0.00199395	0.0536173	0.0440085	0.0334449	0.012887
HM_SQ81_0.06_sbin_16	0.012013	0.00101857	0.0138555	0.00279082	0	0	0.00120168	0.00117297	0.00131168	0.00166435	0	0.00128436	0.00110207	0	0	0	0	0	0	0	0.00803591	0	0	0	0	0	0	0	0	0.00656746	0.00886397	0.00640696	0.0033021	0.00992405	0	0.00862943	0	0	0	0	0	0	0	0	0	0.0571195	0.0152511	0.0273559	0.0145516
RS_2_sbin_68	0.00767653	0	0.00421228	0.00162225	0	0	0	0	0	0.000617255	0	0.00228822	0.00157423	0	0	0	0	0	0	0	0	0	0	0	0.0119226	0.0103552	0.0123692	0.00934515	0.00559065	0.055634	0.0161631	0.012413	0.035503	0.0231584	0.0223205	0.00991418	0	0	0	0	0	0	0	0.00498499	0.00622234	0.0171275	0.0240236	0.0153603	0.00182951
SH_cobin_81	0	0	0	0	0	0	0	0	0	0	0	0	0	0	0	0	0	0	0	0	0	0	0	0	0	0	0	0	0	0	0	0	0	0	0	0	0	0	0	0	0	0	0	0	0	0	0	0	0
HM_SQ58_0.02_sbin_1	0.0129627	0.00685528	0.0109899	0.00669892	0.00151345	0.00286867	0.00671751	0.00982127	0.00464186	0.00651639	0	0.00373145	0	0	0	0	0	0	0	0	0.00737042	0	0	0	0	0	0	0	0	0.00697311	0	0.00257668	0	0.00329982	0.00322824	0.0190849	0	0.00304189	0	0.00270923	0	0	0	0	0	0.0101469	0.00388058	0.00999231	0.0128832
S11_mbin_102	0	0.00152537	0	0.0111315	0.00124694	0.015131	0.0063544	0.00660674	0.00913905	0.00378017	0	0	0	0	0	0	0	0	0	0	0	0	0	0.101399	0	0	0	0	0	0	0	0	0	0	0	0	0	0	0	0	0.0474336	0.0294426	0.494648	0.151102	0.114999	0.01266	0.00434712	0.0127444	0
FR_cobin_60	0	0.0311531	0	0.000877083	0.00987433	0.0133437	0.0136402	0.0164389	0.0214614	0.0241089	0	0	0.00179297	0	0	0	0	0	0	0	0	0.00704535	0.149407	0	0	0	0	0	0	0	0	0	0	0	0	0	0	0	0	0	0	0	0	0	0	0	0	0	0
HM1_GDNA17_sbin_10	0	0	0	0	0	0	0	0	0	0	0	0	0	0	0	0	0	0	0	0	0	0	0	0	0	0	0	0	0	0	0	0	0	0	0	0	0	0	0	0	0.0388459	0.0283532	0.00820801	0.00564578	0.00502039	0	0	0	0
SH-W20A-766_sbin_19	0	0	0.00146974	0.000522569	0	0	0	0	0	0	0	0	0	0	0	0	0	0	0	0	0	0	0	0	0	0	0	0	0	0	0	0	0	0	0	0	0	0	0	0	0	0	0	0	0	0	0	0	0.00312315
XST_cobin_59	0	0	0	0	0	0	0	0	0	0	0	0	0	0	0	0	0	0	0	0	0	0	0	0	0	0	0	0	0	0	0	0	0	0	0	0	0	0	0	0	0	0	0	0	0	0	0	0	0
RS_12_sbin_27	0.000796712	0.0125114	0.0139196	0.158584	0.0803468	0.113217	0.0469326	0.0367897	0.0495798	0.0259523	0	0	0	0	0	0	0	0	0	0	0.0357493	0.0664978	0.0311169	0.062135	0.0715703	0.0710431	0.0737644	0.0392777	0.0420734	0	0	0	0	0	0	0	0.0761683	0.079117	0.0879447	0.0886726	0.0188836	0.0248797	0.109515	0.0662277	0.0748634	0.0658727	0.0122217	0.0870376	0
RS_mbin_493	0	0	0	0	0	0	0	0	0	0	0	0	0	0	0	0	0	0	0	0	0	0	0	0	0	0	0	0	0	0	0	0	0	0	0	0	0	0	0	0	0	0	0	0	0	0	0	0	0
OT_A6_sbin_8	0	0.0243986	0	0.000902568	0.000561774	0.020505	0.0800734	0.0357945	0.0225459	0.0504285	0	0	0	0	0	0	0	0	0	0	0	0	0	0	0	0	0	0	0	0	0	0	0	0	0	0	0	0	0	0	0	0	0	0	0	0	0.00152253	0.0106227	0.0143412
RS_2_sbin_17	0	0	0	0	0	0	0	0	0	0	0	0	0	0	0	0	0	0	0	0	0	0	0	0	0	0	0	0	0	0	0	0	0	0	0	0	0	0	0	0	0	0	0	0	0	0	0	0	0
RS_mbin_55	0	0	0	0	0	0	0	0	0	0	0	0	0	0	0	0	0	0	0	0	0.00753942	0	0	0	0.0145679	0.0126043	0.0104472	0.00331424	0.00316125	0	0	0.00290583	0	0	0	0	0	0	0	0	0	0	0	0.00521294	0.00673434	0	0	0	0
XST_SQ83_0.10_sbin_18	0.00858948	0.00533371	0.00731441	0.00452125	0.00100317	0.00203757	0.00558312	0.00757064	0.00336816	0.00532661	0	0.00504223	0	0	0	0	0	0	0	0	0.00593367	0	0	0	0	0	0	0	0	0.00956851	0	0.00349304	0.00306687	0.00439115	0.00361966	0.0132413	0	0.00213827	0	0	0	0	0	0	0	0.00789394	0.00295243	0.0080092	0.0102764
S11_mbin_94	0.00627712	0.00244605	0.0242652	0.0161862	0.00216083	0.00492007	0.0381767	0.014186	0.00414124	0.00760938	0	0.00634523	0.00392519	0	0	0	0.00520457	0	0	0	0.0082579	0.00242646	0	0.0119428	0.0356192	0.0404132	0.0440008	0.0310514	0.0386036	0.00748164	0.0311517	0.0427111	0.0121792	0.0177532	0	0.0192031	0.0193305	0.0154413	0.0218624	0.0147319	0.0131846	0.0165911	0.0426614	0.0281317	0.0352179	0.0204192	0.0177447	0.0205315	0.0037064
HM5_cobin_31	0	0	0	0	0	0	0	0	0	0	0	0	0	0	0	0	0	0	0	0	0	0	0	0	0	0	0	0	0	0	0	0	0	0	0	0	0	0	0	0	0.00193914	0.00176685	0.00533414	0.00208423	0.00168756	0	0	0.00148583	0
HM3_GDNA25_sbin_2	0.0114941	0.00649808	0.00911618	0.00530556	0.00118603	0.00243723	0.00695057	0.009557	0.00411323	0.00678905	0	0.00357321	0	0	0	0	0	0	0	0	0.00973342	0	0	0	0	0	0	0	0	0.00718789	0	0.00287384	0	0.00354716	0.00254173	0.0177304	0	0.00263377	0	0.00210834	0	0	0	0	0	0.0103972	0.00430918	0.0106471	0.0270821
RS_3_sbin_77	0	0	0	0	0	0	0	0	0	0	0	0	0	0	0	0	0	0	0	0	0	0	0	0	0	0	0	0	0	0	0	0	0	0	0	0	0	0	0	0	0	0	0	0	0	0	0	0	0
RS_6_sbin_9	0	0	0	0	0	0	0	0	0	0	0	0	0	0	0	0	0	0	0	0	0	0	0	0	0.00252527	0	0	0	0	0	0	0	0	0	0	0	0	0	0	0	0	0	0	0	0	0	0.00266827	0.00197041	0
RS_18_sbin_14	0.00104848	0.000772098	0.000843267	0	0	0.000565678	0	0	0.000726922	0.000595529	0	0	0.00128228	0	0	0	0	0	0	0	0	0	0	0	0	0	0	0	0	0	0	0	0	0	0	0.00644579	0	0	0	0	0	0	0	0	0	0	0	0	0
HM_cobin_13	0	0	0	0	0	0	0	0	0	0	0	0	0	0	0	0	0	0	0	0	0	0	0	0	0	0	0	0	0	0	0	0	0	0	0	0	0	0	0	0	0	0	0	0	0	0	0	0	0
QDN_cobin_131	0	0	0	0	0	0	0	0	0	0	0	0	0	0	0	0	0	0	0	0	0	0	0	0	0	0	0	0	0	0	0	0	0	0	0	0	0	0	0	0	0	0	0	0	0	0	0	0	0
SB_cobin_44	0	0	0	0	0	0.000641463	0	0	0	0	0	0	0	0	0	0	0	0	0	0	0	0	0	0	0	0	0	0	0	0	0	0	0	0	0	0	0	0	0	0	0	0	0.00602593	0.00159409	0	0	0	0.00170719	0
RS_13_sbin_3	0	0	0	0	0	0	0	0	0	0	0	0	0	0	0	0	0	0	0	0	0	0	0	0	0.0534324	0.0371496	0.0610947	0.011284	0.00866379	0	0	0	0	0	0	0	0	0	0	0	0.0122136	0.0106818	0.0523301	0.0135833	0.0120444	0.0129287	0.00391554	0.0140031	0
OT_mbin_76	0	0.0441354	0	0	0	0	0.00118464	0.0014354	0.00409408	0.00347788	0	0	0	0	0	0	0	0	0	0	0	0	0	0	0	0	0	0	0	0	0	0	0	0	0	0	0	0	0	0	0	0	0	0	0	0	0	0	0
SB_S5_sbin_13	0	0.00365492	0	0	0	0.00152687	0.00803532	0.0130764	0.00193947	0.00266605	0	0	0	0	0	0	0	0	0	0	0	0	0	0	0	0	0	0	0	0	0	0	0	0	0	0	0	0	0	0	0	0	0	0	0	0	0	0	0
MS_sbin_12	0	0	0	0	0	0	0	0	0	0	0	0	0	0	0	0	0	0	0	0	0	0	0	0	0	0	0	0	0	0	0	0	0	0	0	0	0	0	0	0	0	0	0	0	0	0	0	0	0
RS_mbin_532	0	0	0	0	0	0	0	0	0	0	0	0	0	0	0	0	0	0	0	0	0	0	0	0	0.00269514	0	0	0	0	0	0	0	0	0	0	0	0	0	0	0	0	0	0	0	0	0	0.00296591	0.00240315	0
QDN-W04B-4228_sbin_42	0.00144008	0.021018	0.00833188	0.01063	0.00394899	0.00645059	0.00847065	0.0146252	0.00976974	0.0122074	0.0400744	0.0230355	0.0289329	0	0	0.0227987	0.0148748	0.0220783	0	0.0111476	0.0020711	0.00295498	0.0166721	0.036239	0	0	0	0	0.00368149	0	0	0	0	0	0	0	0	0	0	0	0	0	0	0	0	0	0	0.00242513	0.0146859
EGM_E44_sbin_17	0	0	0	0	0	0	0	0	0	0	0.0123854	0	0.0695601	0	0	0	0	0	0	0	0	0	0	0	0	0	0	0	0	0	0	0	0	0	0	0	0	0	0	0	0	0	0	0	0	0	0	0	0.0155953
WGM_cobin_56	0	0	0	0	0	0	0	0	0	0	0	0	0	0	0	0	0	0	0	0	0	0	0	0	0	0	0	0	0	0	0	0	0	0	0	0	0	0	0	0	0	0	0	0	0	0	0	0	0
HM1_GDNA21_sbin_32	0	0	0	0	0	0	0	0	0	0	0	0	0	0	0	0	0	0	0	0	0	0	0	0	0.00567579	0.00427747	0	0.00518048	0.00412882	0	0	0.00231721	0	0	0	0	0.00531548	0	0	0	0.00534019	0.00420804	0.0198062	0.0173167	0.030367	0.00228939	0	0.00301092	0
RS_4_sbin_48	0	0	0	0	0	0	0	0	0	0	0	0	0	0	0	0	0	0	0	0	0	0	0	0	0.00425615	0.00316183	0	0	0	0	0	0	0	0	0	0	0	0	0	0	0.00254272	0.00316117	0	0	0	0	0	0	0
HM_SQ58_0.06_sbin_27	0	0	0	0	0	0	0	0	0	0	0	0	0	0	0	0	0	0	0	0	0.00110676	0	0	0	0	0	0	0	0	0	0	0	0	0	0	0	0	0	0	0	0	0.0033193	0.00243596	0	0	0.00215874	0.00192025	0	0
SH_cobin_69	0	0	0	0	0	0	0	0	0	0	0.00354391	0.00633297	0	0	0	0	0	0	0	0	0	0	0	0	0	0	0	0	0	0	0	0	0	0	0	0	0	0	0	0	0	0	0	0	0	0	0	0	0
OT_A7_sbin_29	0	0.0180327	0	0.000900817	0	0.00141859	0.00524448	0.0326376	0.00648695	0.00789852	0	0	0	0	0	0	0	0	0	0	0	0	0	0	0	0	0	0	0	0	0	0	0	0	0	0	0	0	0	0	0	0	0	0	0	0	0	0	0
RS_13_sbin_43	0	0	0	0	0	0	0	0	0	0	0	0	0	0	0	0	0	0	0	0	0	0	0	0	0	0	0	0	0	0	0	0	0	0	0	0	0	0	0	0	0	0	0	0	0	0	0	0	0
FR_S1_sbin_51	0	0	0	0	0	0	0	0	0	0	0	0	0	0	0	0	0	0	0	0	0.0444245	0	0	0	0	0	0	0	0	0	0	0	0	0	0	0	0	0	0	0	0	0	0	0	0	0	0	0	0
HM1_GDNA19_sbin_28	0	0	0	0	0	0	0	0	0	0	0	0	0	0	0	0	0	0	0	0	0	0	0	0	0.00885219	0.0111142	0.020467	0	0	0	0	0	0	0	0	0	0	0	0	0	0.0100549	0.0205655	0.0807128	0.0218351	0.0190809	0.00259816	0.00163	0.00122555	0
RS_3_sbin_6	0	0	0	0	0	0	0	0	0	0	0	0	0	0	0	0	0	0	0	0	0	0	0	0	0	0	0	0	0	0	0	0	0	0	0	0	0	0	0	0	0	0	0	0	0	0	0	0	0
OT_A3_sbin_22	0.00235707	0.000730703	0.0156632	0.0243187	0.001942	0	0.00168135	0	0.00165125	0.00187451	0	0.00468363	0	0	0	0	0	0	0	0	0	0	0	0	0	0	0	0	0	0	0	0	0	0	0	0.0104175	0	0.00390102	0	0	0	0	0	0	0	0	0	0	0.00517015
QDN_cobin_142	0.0025484	0.00473404	0.00890148	0.00528076	0.00171312	0.00180282	0.00270093	0.00405266	0.00297856	0.00328901	0.00500823	0.00966458	0.00579154	0	0	0	0.0116092	0	0	0	0	0	0	0	0	0	0	0	0	0	0	0	0	0	0	0	0	0	0	0	0	0	0	0	0	0	0	0.00187996	0.00847867
OT_mbin_40	0	0	0.0356169	0.00161671	0	0	0	0	0	0	0	0	0	0	0	0	0	0	0	0	0	0	0	0	0	0	0	0	0	0	0	0	0	0	0	0	0	0	0	0	0	0	0	0	0	0	0	0	0.00263477
HM_SQ58_0.06_sbin_3	0.00165098	0	0	0	0	0	0	0	0	0	0	0	0	0	0	0	0	0	0	0	0	0	0	0	0	0	0	0	0	0.0146402	0	0	0.00603023	0	0.00418982	0	0	0	0	0	0.00209347	0.00195296	0	0	0	0.00302119	0.00344865	0	0
HM_SQ81_0.06_sbin_5	0.00490265	0	0	0	0	0	0.00138674	0.00186269	0	0	0.0116048	0.00888201	0.00245615	0	0	0	0	0	0	0	0	0	0	0	0	0	0	0	0	0	0	0	0	0	0	0	0	0	0	0	0.00203846	0	0	0	0	0	0	0	0
SB_S3_sbin_22	0	0.1091	0.00307185	0.0224465	0.0118167	0.0496102	0.0501932	0.0957739	0.07558	0.0869949	0.00935868	0.0527024	0.0187981	0.0348998	0	0	0.0175599	0.0176441	0.0144063	0.0139549	0.0293487	0.0210999	0.0408094	0.0942355	0.00849155	0.0105756	0	0.00317092	0.0336682	0	0	0.00767932	0	0	0	0	0.0147933	0.00718339	0.00569903	0.00584649	0.00370584	0.00393563	0.0164964	0.00704051	0.00887918	0.00495541	0.00610473	0.00735974	0
HM_b_3.8_sbin_20	0	0	0	0	0	0	0	0	0	0	0	0	0	0	0	0	0	0	0	0	0	0	0	0	0	0	0	0	0	0	0	0	0	0	0	0	0	0	0	0	0	0	0	0	0	0	0	0	0
LS6045_0.21_sbin_16	0	0	0	0	0	0	0	0	0	0	0	0	0	0	0	0	0	0	0	0	0	0	0	0	0	0	0	0	0	0	0	0	0	0	0	0	0.00327928	0	0	0	0	0	0	0	0	0	0.00266247	0	0.00276312
QDN-W01B-4577_sbin_23	0.0370173	0.00288762	0.0422346	0.0157509	0.000858399	0.00108722	0.00418001	0.00451902	0.00311078	0.00384623	0.0219197	0.0204116	0.0184966	0	0	0	0.0530191	0.0989802	0	0	0	0	0	0	0	0	0	0.00318236	0.00587722	0	0.0447991	0.0373838	0	0.0331454	0	0.0228745	0	0	0	0	0	0	0	0	0	0.00214422	0.0117923	0.0255006	0.0398249
SB_S7_sbin_29	0.00232448	0.0037011	0.0012569	0	0	0	0.00157396	0.00259089	0.00155927	0.00291213	0.0105505	0.00331787	0.00734056	0	0	0.0126881	0	0.0156197	0	0.00832956	0	0	0	0.0129453	0	0	0	0	0	0	0	0.00638433	0.00275053	0.00744578	0	0	0	0	0	0	0	0	0	0	0	0	0	0	0
RS_mbin_352	0	0	0	0	0	0	0	0	0	0	0	0	0	0	0	0	0	0	0	0	0	0	0	0	0	0	0	0.00329393	0	0	0	0	0	0	0	0	0	0	0	0	0	0	0.00333846	0.00255659	0.00204501	0	0	0	0
RS_3_sbin_16	0	0	0	0	0	0	0	0	0	0	0	0	0	0	0	0	0	0	0	0	0	0	0	0	0	0	0	0	0	0	0	0	0	0	0	0	0	0	0	0	0	0	0	0	0	0	0	0	0
LS_cobin_63	0	0	0	0	0	0	0	0	0	0	0	0	0	0	0	0	0	0	0	0	0	0	0	0	0	0	0	0	0	0	0	0	0	0	0	0	0	0	0	0	0	0	0	0	0	0	0	0	0
SF_HDNA4_sbin_16	0.0109159	0.00396416	0.02446	0.0240481	0.00587009	0.00161548	0.00298695	0.00385411	0.00343126	0.00370803	0	0.0153583	0.00189474	0	0	0	0	0	0	0	0.00183424	0	0	0	0.01319	0.0131221	0.0148728	0.0448669	0.0385611	0	0.0322004	0.0333093	0.0111067	0.0262744	0	0.0160523	0.0339127	0.00497606	0	0.00408991	0	0	0.0049116	0.00362748	0.0038418	0	0.00689719	0.00631185	0.00607401
SH-W20A-3880_sbin_6	0	0.00184588	0	0.000573447	0	0	0	0.00119134	0.00120715	0.000875061	0	0.00279887	0	0	0	0	0	0	0	0	0	0	0	0	0	0	0	0	0	0	0	0	0	0	0	0	0	0	0	0	0	0	0	0	0	0	0	0	0
SMM_0.03_sbin_4	0	0	0	0	0	0	0	0	0	0	0	0	0	0	0	0	0	0	0	0	0	0	0	0	0	0	0	0	0	0	0	0	0	0	0	0	0	0	0	0	0	0	0	0	0	0	0	0	0
FR_cobin_9	0	0	0	0	0	0	0	0	0	0	0	0	0	0	0	0	0	0	0	0	0.0470986	0	0	0	0	0	0	0	0	0	0	0	0	0	0	0	0	0	0	0	0	0	0	0	0	0	0	0	0
NGM_D75_sbin_3	0	0.00173661	0.00178679	0.0101645	0.0012468	0.00591718	0.0113401	0.00826693	0.00374638	0.00352701	0	0	0	0	0	0	0	0	0	0	0	0	0	0	0.00886517	0.0105859	0	0.00538463	0	0	0	0	0	0	0	0	0.0165677	0.188553	0.0703692	0.310492	0.00264827	0	0.0144427	0.0103839	0.0115164	0.00837461	0	0.0100188	0
QDN-W01B-1949_sbin_41	0.00629653	0.0356865	0.0188456	0.0110532	0.00216558	0.00840751	0.0200082	0.0369496	0.0217582	0.0383236	0.0155567	0.0179073	0.0341509	0	0	0	0	0	0	0	0.0141354	0.0095457	0.02029	0.0879431	0.0031117	0.00418763	0	0	0.0122595	0	0	0.00604444	0	0.0044347	0	0.00952744	0	0	0	0	0.00126626	0.00131899	0.00258141	0.0034974	0.00479021	0.0195662	0.0262429	0.0224395	0.0153122
OT_A3_sbin_37	0.00999458	0.0108132	0.0186217	0.0293489	0.0156153	0.0124929	0.0113842	0.00864004	0.0110827	0.0154825	0	0.00476672	0.00135623	0	0	0	0	0	0	0	0	0.00483115	0.00642125	0	0	0	0	0	0.00518366	0	0	0	0	0	0	0.0204842	0.00477743	0.00245751	0	0.00284984	0	0	0	0	0	0	0.00308306	0.00402941	0.00971586
HM1_cobin_150	0	0	0	0	0	0	0	0	0	0	0	0	0	0	0	0	0	0	0	0	0	0	0	0	0	0	0	0	0	0	0	0	0	0	0	0	0	0	0	0	0.036093	0.0359482	0.0236899	0.00896173	0.00662467	0	0	0	0
RS_13_sbin_68	0	0.00204357	0	0	0.0010076	0.00216694	0.00149142	0.00175649	0.00218426	0.00456748	0	0	0	0	0	0	0.00482718	0.0259525	0	0.018428	0	0	0	0	0	0	0	0	0	0	0	0	0	0	0	0	0	0	0	0	0	0	0	0	0	0	0	0	0
HM3_GDNA22_sbin_2	0	0	0.00128008	0.00121607	0	0	0	0	0	0	0	0.00119021	0.00214379	0	0	0	0	0	0	0	0	0	0	0	0	0	0	0	0	0	0	0	0	0	0	0.0167289	0	0	0	0	0	0	0	0	0	0.109785	0.00522272	0.00663873	0.0086988
QDN-W03B-480_sbin_29	0	0.0181666	0	0.00244388	0	0.00751869	0.0166143	0.055122	0.0121436	0.0119209	0.0135543	0.0101505	0.0217167	0	0.029124	0.0276767	0.0339812	0	0	0	0	0	0	0.03158	0	0	0	0	0	0	0	0	0	0	0	0	0	0	0	0	0	0	0	0	0	0	0	0	0
QDN-W04B-4900_sbin_5	0	0	0.00325302	0.00139002	0	0	0	0	0	0	0	0	0.00347169	0	0	0	0	0	0	0	0	0	0	0	0	0	0	0	0	0	0	0	0	0	0	0	0	0	0	0	0	0	0	0	0	0	0	0	0
SY5_S19_sbin_36	0	0	0	0	0	0	0	0	0	0	0	0	0	0	0	0	0	0	0	0	0	0	0	0	0	0	0	0	0	0	0	0	0	0	0	0	0.00393382	0	0	0	0.00261236	0.00284173	0.00196963	0.0440775	0.058536	0	0	0	0
RS_mbin_392	0.000897538	0	0	0	0	0	0	0	0	0	0	0	0	0	0	0	0	0	0	0	0	0	0	0	0	0	0	0	0	0	0	0	0	0	0	0	0	0	0	0	0	0	0	0	0	0	0.0022928	0	0
WGM_cobin_59	0	0.0071794	0	0.0143887	0.0564195	0.0207087	0.0117279	0.00721443	0.0150306	0.00886346	0	0	0	0	0	0	0	0	0	0	0	0.0809787	0	0	0.00566143	0.0100896	0	0	0.00375736	0	0	0.00244009	0	0	0	0	0.0252144	0.0772425	0.0606634	0.073078	0	0	0.00294676	0	0.00251102	0.0185511	0.00252898	0.00481158	0
RS_2_sbin_22	0	0	0	0	0	0	0	0	0	0	0	0	0	0	0	0	0	0	0	0	0	0	0	0	0	0	0	0	0	0	0	0	0	0	0	0	0	0	0	0	0.00300576	0.00503661	0	0	0	0	0	0	0
OT_A8_sbin_34	0	0.0220895	0	0	0	0.00164194	0.00868563	0.0261448	0.0256331	0.0211347	0	0	0	0	0	0	0	0	0	0	0	0	0	0	0	0	0	0	0	0	0	0	0	0	0	0	0	0	0	0	0	0	0	0	0	0	0	0	0
RS_6_sbin_59	0	0	0	0.000785126	0	0	0	0.00135483	0	0	0	0	0	0	0	0	0	0	0	0	0	0	0	0	0.0273413	0.0254509	0.0222397	0.0326891	0.00550467	0	0	0	0	0	0	0	0	0	0	0	0	0	0.00219194	0.0168596	0.0153564	0.00168635	0	0.00228114	0.00782516
RS_11_sbin_19	0	0	0	0	0	0	0	0	0	0	0	0	0	0	0	0	0	0	0	0	0	0	0	0	0.016062	0.0235411	0.012841	0.0127144	0.00475933	0	0	0	0	0	0	0	0	0	0	0	0	0	0	0	0	0	0	0	0
RS_7_sbin_59	0.0140162	0.00346933	0.128309	0.0593983	0.00444077	0.0020239	0.00416691	0.00430553	0.00523914	0.00517547	0.0218365	0.123175	0.0241472	0	0	0.127183	0.19022	0.049765	0	0	0	0	0	0	0	0	0	0	0.00566731	0	0	0.00325097	0	0	0	0.0385003	0	0.00436292	0	0.00314235	0	0	0	0	0	0.00265068	0.0142348	0.0856025	0.672786
SF_cobin_38	0.00423971	0	0	0	0	0	0	0	0.000593112	0	0	0	0	0	0	0	0	0	0	0	0.0663135	0	0	0	0.0156128	0.0168512	0.0125138	0.0379565	0.0193548	0	0	0	0	0	0	0	0	0	0	0	0	0	0	0.00214824	0.00589779	0.00281771	0.00348058	0.00135706	0
RS_mbin_574	0.000872803	0.00389717	0.00476829	0.00406901	0.000498139	0	0.00134476	0.00361424	0.00221854	0.00224283	0	0.00476819	0	0	0	0.0160599	0	0	0	0	0	0	0	0	0	0	0	0	0	0	0	0	0	0	0	0	0	0	0	0	0	0	0	0	0	0	0	0	0
HM5_GDNA1_sbin_35	0	0	0	0	0	0	0	0	0	0	0	0	0	0	0	0	0	0	0	0	0	0	0	0	0.00487097	0.00448577	0.00821996	0	0	0	0	0	0	0	0	0	0	0	0	0	0.0292729	0.0531225	0.139863	0.0344278	0.0193096	0.00404889	0.0016434	0.00489246	0
FR_S1_sbin_36	0	0	0	0	0	0	0	0	0	0	0	0	0	0	0	0	0	0	0	0	0.0733513	0	0	0	0	0	0	0	0	0	0	0	0	0	0	0	0	0	0	0	0	0	0	0	0	0	0	0	0
HM1_GDNA21_sbin_31	0	0	0	0	0	0	0	0	0	0	0	0	0	0	0	0	0	0	0	0	0.00495935	0	0	0	0.0238194	0.0279291	0.0313305	0.0223256	0.028612	0	0	0	0	0	0	0	0.00901368	0.00325096	0.0077632	0.00305156	0.00454815	0.00457	0.0109142	0.0273338	0.0363639	0.00506477	0.00581699	0.00428706	0
SY6_S26_sbin_46	0	0	0	0	0	0.00397619	0	0	0.00129383	0	0	0	0	0	0	0	0	0	0	0	0	0	0	0	0.00737656	0.00798646	0.00920902	0	0	0	0	0.00311009	0	0	0	0	0	0	0	0	0.0133454	0.0136404	0.0367167	0.0171148	0.0153972	0.0135138	0.00475104	0.0186999	0
SB_cobin_30	0	0	0	0	0	0	0	0	0	0	0	0	0.00296937	0	0	0	0	0	0	0	0	0	0	0	0	0	0	0	0	0	0	0	0	0	0	0	0	0	0	0	0	0	0	0	0	0	0	0.00298237	0
S11_mbin_101	0	0.00356454	0.0275903	0.130639	0.00608432	0.0091097	0.0258866	0.0130695	0.00612764	0.00714771	0	0	0	0	0	0	0	0	0	0	0	0.00447807	0	0.0158141	0.0222003	0.0343365	0.0253451	0.0128827	0.0113958	0	0	0	0	0	0	0	0.0124048	0.0201306	0.00900534	0.0291757	0.00345314	0.00409202	0.0176838	0.0149913	0.0185747	0.0105428	0.00299009	0.0125673	0
RS_18_sbin_60	0	0.00402762	0	0.00209175	0.00533867	0.0100281	0.00437302	0.00428864	0.00528445	0.00433094	0	0	0	0	0	0	0	0	0	0	0	0.00874145	0.0187858	0	0.00927332	0.0189731	0.0132861	0	0.00668691	0	0	0.00626228	0	0	0	0	0	0.0253237	0.0411476	0.0344076	0.000959565	0	0.00479002	0.00293273	0.0044457	0.0311738	0.00440738	0.00887231	0
SF_HDNA4_sbin_14	0	0.00654942	0.0080202	0.0136815	0.0106263	0.054753	0.0327029	0.0287323	0.0259784	0.0134645	0	0	0	0	0	0	0	0	0	0	0.0134101	0.015634	0.00869578	0.0868842	0.726465	0.704145	0.732982	0.567254	0.371426	0	0	0.0070174	0	0	0	0	0.0229805	0.0212906	0.0162049	0.0245701	0.0293215	0.039394	0.410699	0.210609	0.257511	0.182373	0.0278217	0.168821	0.00160297
RS_18_sbin_66	0.0019245	0.00879179	0.0068468	0.00617096	0.00261298	0.00745891	0.0037343	0.00992657	0.00812704	0.00666963	0.0263269	0.0138025	0.0273181	0	0	0.0172117	0.0472756	0.055294	0	0.0046334	0	0	0	0	0	0	0	0	0	0	0	0	0	0	0	0	0	0	0	0	0	0	0	0	0	0	0	0.00237701	0.0129133
WGM_cobin_72	0	0	0	0	0	0	0	0	0	0	0	0	0	0	0	0	0	0	0	0	0	0	0	0	0	0	0	0	0	0	0	0	0	0	0	0	0	0	0	0	0	0	0	0	0	0	0	0	0
SY5_cobin_23	0	0	0	0.000926114	0	0.00136002	0	0	0.000858899	0.00071639	0	0	0	0	0	0	0	0	0	0	0	0	0	0	0.00352125	0	0	0	0	0	0	0	0	0	0	0	0	0	0	0	0.00519925	0.00429525	0.0484195	0.0133528	0.0103536	0.0107026	0.0020473	0.011771	0
RS_5_sbin_85	0	0	0	0	0	0	0	0	0	0	0	0	0	0	0	0	0	0	0	0	0	0	0	0	0	0	0	0	0	0	0	0	0	0	0	0	0	0	0	0	0	0	0	0	0	0	0	0	0
SY6_cobin_10	0	0	0	0	0	0	0	0	0	0	0	0	0	0	0	0	0	0	0	0	0	0	0	0	0	0	0	0	0	0	0	0	0	0	0	0	0.0145714	0.00428408	0.00856145	0.00264429	0	0.00135258	0.00387644	0.0041664	0.00446849	0	0	0	0
SB_S7_sbin_48	0	0.00581286	0	0	0	0.0135098	0.00815912	0.00525696	0.0103906	0.00703769	0	0	0	0	0	0.0267955	0	0	0	0	0	0	0	0.0492411	0	0	0	0	0	0	0	0	0	0	0	0	0	0	0	0	0	0	0.00227296	0	0	0	0	0	0
RS_mbin_374	0	0	0	0	0	0	0	0	0	0	0	0	0	0	0	0	0	0	0	0	0	0	0	0	0	0	0	0	0	0	0	0	0	0	0	0	0	0	0	0	0	0	0	0	0	0	0	0	0
RS_18_sbin_63	0	0.039327	0.00228575	0.0248932	0.0974522	0.0681269	0.0154454	0.0204947	0.0523704	0.0393493	0	0.0119995	0	0.244282	0	0.0325993	0.0062464	0.152266	0	0.0718469	0	0.077489	0.161035	0.0178173	0.00395277	0.00285251	0	0	0	0	0	0	0	0	0	0	0.0109777	0.00266562	0.00682689	0.00257527	0	0	0	0	0	0	0	0	0
SB_cobin_182	0	0.000815255	0	0	0	0	0.00144994	0.00230043	0	0.000763249	0	0	0	0	0	0	0	0	0	0	0	0	0	0	0	0	0	0	0	0	0	0	0	0	0	0	0	0	0	0	0	0	0.00631135	0.00193882	0.0014777	0	0	0	0
OT_A3_sbin_53	0.0408627	0.0013186	0.0701608	0.0285429	0.000976644	0.000673532	0.00429866	0.00245909	0.00252613	0.00386947	0	0.00158954	0	0	0	0	0	0	0	0	0.000817612	0	0	0	0	0	0	0	0	0	0	0	0	0	0	0.0835008	0	0.00664169	0	0.00670959	0	0	0	0	0	0.00856562	0.00359478	0.0094371	0.0289581
JL_cobin_6	0	0	0.00416176	0.00193902	0	0	0.00125768	0	0	0	0	0	0	0	0	0	0	0	0	0	0	0	0	0	0	0	0	0	0.00369774	0	0	0	0	0	0	0	0	0	0	0	0	0	0	0	0	0	0	0	0
HM5_GDNA3_sbin_1	0	0.0191024	0.0275528	0.118928	0.00601007	0.0467326	0.0324452	0.0431601	0.0517919	0.024201	0	0	0	0	0	0	0	0	0	0	0	0.00909595	0.0186926	0.113357	0.0343833	0.0257339	0.0266577	0.109039	0.0211527	0	0	0	0	0	0	0	0	0	0	0	0.0243971	0.0221699	0.227194	0.0667462	0.056354	0.0358711	0.00868661	0.037036	0.00781111
SF_GA-1_sbin_13	0.000687958	0	0	0.00061177	0.00117617	0.0014927	0	0	0.000971278	0	0	0	0	0	0	0	0	0	0	0	0.326259	0	0	0	0.0800541	0.0584628	0.0727652	0.0306718	0.0381885	0.0283364	0.00966709	0.00616315	0.0212459	0.01044	0.0169526	0	0.00436277	0	0	0	0.00520431	0.00229283	0	0.00259274	0.00354711	0.00311459	0.00274866	0.00200192	0
RS_2_sbin_9	0	0	0	0	0	0	0	0.00194987	0	0	0	0	0	0	0	0	0	0	0	0	0	0	0	0	0	0	0	0	0	0	0	0	0	0	0	0	0	0	0	0	0	0	0	0	0	0	0	0	0
XST_SQ84_0.02_sbin_3	0.00388215	0	0.00206178	0.0010513	0	0	0	0	0.00116893	0.000849063	0	0.00149924	0	0	0	0	0	0	0	0	0.00350546	0	0	0	0	0	0	0	0	0.00787292	0	0	0	0	0.00325142	0	0	0	0	0	0	0	0	0	0	0.00400696	0.00141456	0.00206641	0.00216367
QDN-W01B-4577_sbin_14	0	0.00100466	0.00898844	0.00257789	0	0	0	0	0.000587224	0.00085181	0	0.00246893	0.0035385	0	0	0	0	0	0	0	0	0	0	0	0	0	0	0	0	0	0	0	0	0	0	0	0	0	0	0	0	0	0	0	0	0	0	0.0161216	0.0890371
SY6_cobin_138	0.00251211	0	0.00271393	0.00113367	0	0	0	0	0	0	0	0	0	0	0	0	0	0	0	0	0	0	0	0	0.00561672	0.0039021	0	0.00584137	0.00356968	0	0.00951568	0.00850442	0.00864692	0.00839228	0	0	0	0	0	0	0.00205244	0.00280755	0.0142792	0.0133635	0.0124533	0.00341796	0.00378426	0.00407342	0
QDN_cobin_136	0.0199248	0	0.00698777	0.005553	0	0	0	0	0.00327714	0.00304764	0.0100298	0	0.0172414	0	0	0	0	0	0	0	0	0	0	0	0	0	0	0	0	0	0	0	0	0	0	0.00711101	0	0.0066845	0	0	0	0	0	0.0048022	0.0054685	0.0063422	0.0132629	0.0124775	0.0128243
HM3_GDNA24_sbin_12	0	0	0	0	0	0	0	0	0	0	0	0	0	0	0	0	0	0	0	0	0	0	0	0	0	0	0	0	0	0	0	0	0	0	0	0	0	0	0	0	0	0	0	0	0	0	0	0.0745712	0
HM5_cobin_105	0	0	0	0	0	0	0	0	0	0	0	0	0	0	0	0	0	0	0	0	0	0	0	0	0.00288931	0.00215967	0	0	0	0	0	0	0	0	0	0	0	0	0	0	0.00338349	0.00408599	0.00909046	0.0106453	0.0105434	0.00248993	0	0.00319284	0
RS_mbin_554	0	0	0	0.000834906	0	0	0	0	0	0	0	0	0	0	0	0	0	0	0	0	0	0	0	0	0	0	0	0	0	0	0	0	0	0	0	0	0	0	0	0	0	0	0	0	0	0	0	0	0
SY5_cobin_47	0	0	0	0	0	0	0	0	0	0	0	0	0	0	0	0	0	0	0	0	0	0	0	0	0.0026045	0.00332973	0.0156826	0.0144102	0.0056625	0	0	0	0	0	0	0	0	0	0	0	0	0.00218438	0	0.00251135	0.00212842	0	0	0	0
HY4_GJ-DNA-10_sbin_30	0.0459451	0.00181606	0.0756012	0.00994729	0.000420139	0.00072953	0.00879147	0.00696551	0.00238448	0.00450047	0	0.00612611	0.00304756	0	0	0	0	0	0	0	0.00135754	0	0	0	0.0028696	0.00248682	0	0.00867203	0.00554788	0.126389	0.18866	0.1811	0.210891	0.177557	0.01464	0.0823864	0	0.00874002	0	0.0100477	0	0	0	0.00349579	0.00400559	0.0921118	0.0948252	0.06508	0.0234684
RS_10_sbin_79	0.00296537	0.00149639	0.000839615	0	0	0	0.00118756	0.00164042	0.00176588	0.00310029	0	0	0	0	0	0	0	0	0	0	0	0	0	0	0	0	0	0	0	0	0	0	0	0	0	0	0	0	0	0	0	0	0	0	0	0.00184008	0.0093217	0.0343146	0.0271595
HM1_cobin_34	0	0	0	0	0	0	0	0	0	0	0	0	0	0	0	0	0	0	0	0	0.00784319	0	0	0	0	0	0	0	0	0	0	0	0	0	0	0	0	0	0	0	0.0629829	0.0659585	0.00625466	0.00561113	0.0039251	0	0	0	0
RS_1_sbin_80	0	0	0	0	0	0	0	0	0	0	0	0	0	0	0	0	0	0	0	0	0	0	0	0	0	0	0	0	0	0	0	0	0	0	0	0	0	0	0	0	0	0	0	0	0	0	0	0	0
RS_11_sbin_14	0	0	0	0	0.000693661	0	0	0	0	0	0	0	0	0	0	0	0	0	0	0	0	0	0	0	0.00359022	0.00231463	0	0	0	0	0	0.00340497	0	0.00435343	0	0	0	0.00489129	0.00269438	0.00259719	0	0	0.00170005	0	0	0.00165323	0.00192355	0.0032134	0
OT_A2_sbin_12	0.0133178	0.000638334	0.0389669	0.015781	0.00207652	0.00073079	0.00280168	0.0013407	0.00143472	0.00153641	0.00665597	0.00647463	0.0211192	0	0	0	0.00458838	0.0314832	0.0233232	0	0	0	0	0	0	0	0	0	0	0	0	0	0	0	0	0.0437201	0.0045736	0.00588671	0	0.00462944	0	0	0	0	0	0.0124261	0.00935887	0.0261814	0.0426182
S11_4_sbin_61	0.0168323	0.00231817	0.0539537	0.0520362	0.00824219	0.00235268	0.0030678	0.00259964	0.00431229	0.00395564	0	0.0183266	0.00332089	0	0	0	0	0	0	0.00847291	0	0.00681483	0	0	0.00937385	0.00689499	0.0082044	0.0200509	0.0141289	0	0.0184996	0.0150718	0.00493581	0.0110999	0	0.045913	0.0341451	0.0214307	0.0130332	0.0205089	0	0	0.00681336	0.00761778	0.00822832	0.00657518	0.0134196	0.0130369	0.0145814
HM1_GDNA19_sbin_38	0	0	0	0	0	0	0	0	0	0	0	0	0	0	0	0	0	0	0	0	0.0048141	0	0	0	0	0	0	0	0	0	0	0	0	0	0	0	0	0	0	0	0.00767175	0.00983871	0.070855	0.0130007	0.0109455	0	0	0	0
RS_7_sbin_21	0	0	0	0	0	0	0	0	0	0	0	0	0	0	0	0	0	0	0	0	0	0	0	0	0	0	0	0	0	0	0	0	0	0	0	0	0	0	0	0	0.00180174	0.00298774	0.00148674	0	0	0	0	0	0
RS_10_sbin_41	0	0	0	0.000893133	0	0	0	0	0	0	0	0	0	0	0	0	0	0	0	0	0	0	0	0	0	0	0	0.0045017	0	0	0	0	0	0	0	0	0	0	0	0	0	0	0	0	0	0	0	0	0
HM_SQ58_0.06_sbin_19	0.0155167	0.000703475	0.00253892	0.00132606	0	0	0	0	0.00258743	0.00127135	0	0	0	0	0	0	0	0	0	0	0	0	0	0	0	0	0	0	0	0	0	0	0	0	0	0.0292608	0	0	0	0	0	0	0	0	0	0.0403316	0.0142	0.0137105	0.00537024
OT_A10_sbin_13	0	0.0125421	0	0	0	0.00251023	0.0155807	0.00828527	0.00414565	0.0206389	0	0	0	0	0	0	0	0	0	0	0	0	0	0	0	0	0	0	0	0	0	0	0	0	0	0	0	0	0	0	0	0	0	0	0	0	0	0	0
S11_4_sbin_59	0.00184506	0.00243325	0.00694519	0.00995505	0.00717333	0.00292572	0.0052739	0.00382627	0.00318273	0.00295745	0.00505914	0.00929441	0.0153329	0	0	0	0	0	0	0	0.00127679	0.00513233	0	0	0.0084392	0.00755633	0	0	0.0147088	0	0	0	0	0	0	0	0.00427629	0.00476371	0.00643263	0.00386115	0	0	0	0	0	0	0	0	0
RS_3_sbin_3	0.00138483	0	0	0	0	0	0	0	0	0	0	0	0	0	0	0	0	0	0	0	0	0	0	0	0	0	0	0.00345421	0	0.0216391	0.0140072	0.0101954	0.0144774	0.0182713	0.00364046	0	0	0	0	0	0	0	0	0.00721976	0.00884241	0.00490151	0.00661279	0.00242897	0
JL_0.1_sbin_1	0	0	0.00117883	0.00072972	0	0	0	0	0	0	0	0	0	0	0	0	0	0	0	0	0	0	0	0	0	0	0	0	0	0	0	0	0	0	0	0	0	0	0	0	0	0	0	0	0	0	0	0	0
HM1_cobin_44	0	0	0	0	0	0	0	0	0	0	0	0	0	0	0	0	0	0	0	0	0	0	0	0	0	0	0	0	0	0	0	0	0	0	0	0	0	0	0	0	0.00828552	0.0130792	0.0105778	0.00463409	0.00295896	0	0	0	0
QDN_cobin_144	0	0.00123233	0	0	0	0	0	0	0.000854443	0.000966513	0.00941462	0.003711	0.000865034	0	0	0	0	0	0	0	0	0	0	0	0	0	0	0	0	0	0	0	0	0	0	0	0	0	0	0	0	0	0	0	0	0	0	0	0
HM3_GDNA22_sbin_17	0.0612648	0.00942141	0.0978255	0.0426119	0.00407883	0.00174794	0.00641166	0.00788322	0.00711627	0.00833256	0.0417818	0.0631275	0.0488513	0.0133111	0	0.0171062	0.0506528	0.0302129	0	0.00999661	0.000691954	0	0	0	0	0	0	0	0.00864011	0	0.0248227	0.0284398	0	0.0101412	0	0.049334	0	0.00330225	0	0.00234641	0	0	0	0	0	0.0487978	0.0512042	0.0480029	0.0664938
RS_mbin_431	0	0	0	0	0	0	0	0	0	0	0	0	0	0	0	0	0	0	0	0	0	0	0	0	0.00924365	0.00729013	0	0.00727843	0	0	0.00944531	0.00677761	0	0.00382584	0	0	0	0	0	0	0	0	0	0	0	0	0	0	0
RS_13_sbin_13	0	0.000873227	0	0.000861608	0.000949875	0.000949277	0	0.0010635	0.00102874	0.000825077	0	0	0	0	0	0	0	0	0	0	0.00169565	0.0244889	0	0	0	0	0	0	0	0	0	0	0	0	0	0	0	0	0	0	0	0	0	0	0	0	0	0	0
RS_mbin_378	0	0	0	0	0	0	0	0	0	0	0	0	0	0	0	0	0	0	0	0	0	0	0	0	0	0	0	0	0	0	0	0	0	0	0	0	0	0	0	0	0	0	0	0	0	0	0	0.00172852	0.00251044
HM5_cobin_41	0	0	0	0	0	0	0	0	0	0	0	0	0	0	0	0	0	0	0	0	0	0	0	0	0	0	0	0	0	0	0	0	0	0	0	0	0	0	0	0	0	0.00298297	0.00270893	0	0	0	0	0	0
SY5_S20_sbin_5	0.01452	0.0158908	0.0189887	0.0237266	0.0270048	0.0315192	0.0724911	0.0253438	0.0266293	0.0313305	0	0.00920821	0.00341995	0	0	0	0	0	0	0	0.0138548	0.04852	0.0275479	0.0215044	0.0833239	0.0849125	0.0924479	0.0807817	0.0819386	0.0416869	0.0415253	0.0450096	0.040248	0.0388371	0.00949154	0.0136267	0.0428332	0.0515045	0.0466035	0.0479216	0.0292693	0.0360584	0.1284	0.103492	0.111221	0.0574899	0.0686953	0.0644671	0.00871266
RS_mbin_282	0	0.0479253	0	0.00338526	0.016174	0.0233763	0.0297147	0.0458423	0.0335662	0.0285845	0.00640398	0	0.0048657	0	0.072581	0.0972839	0	0	0	0	0	0.00947911	0.0164739	0.0379705	0	0	0	0	0	0	0	0	0	0	0	0	0	0	0	0	0	0	0	0	0	0	0	0	0
OT_mbin_78	0.00265355	0.0125645	0.00668394	0.00402358	0	0.00225057	0.0121213	0.0143019	0.0159374	0.0388904	0	0	0	0	0	0	0	0	0	0	0	0	0	0	0	0	0	0	0	0	0	0	0	0	0	0	0	0	0	0	0	0	0	0	0	0	0.00150586	0	0
WGoM_0.03_sbin_50	0	0	0	0	0	0	0	0	0	0	0	0	0	0	0	0	0	0	0	0	0.00232518	0	0	0	0	0	0	0	0	0	0	0	0	0	0	0	0	0	0	0	0	0	0	0	0	0	0	0	0
RS_2_sbin_34	0	0	0	0	0	0	0	0	0	0	0	0	0	0	0	0	0	0	0	0	0	0	0	0	0	0	0	0	0	0	0	0	0	0	0	0	0	0	0	0	0	0	0	0	0	0	0	0	0
RS_3_sbin_2	0.00457744	0	0	0	0	0	0	0	0	0	0	0	0	0	0	0	0	0	0	0	0.00276639	0	0	0	0	0	0	0	0	0	0	0	0	0	0	0	0	0	0	0	0	0	0	0	0	0	0	0	0
FR_cobin_47	0.00801761	0.00591851	0.0307903	0.0366481	0.0533029	0.0182702	0.0389292	0.0176068	0.0127842	0.0122373	0	0.00864567	0.00369222	0	0	0	0.00735708	0	0	0	0.0286183	0.0431089	0.0276876	0.0447136	0.0831078	0.0947103	0.103767	0.0805228	0.0849139	0.0168668	0.0651299	0.0823186	0.0258211	0.0388478	0.00485453	0.0204461	0.0506853	0.0263514	0.042606	0.0257532	0.0185768	0.0229508	0.0839344	0.0645709	0.0848753	0.0282243	0.0270204	0.0326348	0.00481245
OT_A3_sbin_65	0	0.00292119	0.00154653	0.0210637	0.00920626	0.00650421	0.00191938	0.00366292	0.00454647	0.00266853	0	0.00318044	0.002534	0	0	0	0	0	0.0164027	0.00918844	0	0.00839808	0	0	0	0	0	0	0	0	0	0.00277834	0	0	0	0	0.00835397	0.00895709	0.00736814	0.00599462	0	0	0.0054039	0.00249109	0.00224516	0	0	0.00278014	0.00244983
MS_sbin_4	0	0	0	0	0	0	0	0	0	0	0	0	0	0	0	0	0	0	0	0	0	0	0	0	0	0	0	0	0	0	0	0	0	0	0	0	0	0	0	0	0	0	0	0	0	0	0	0	0
FR_S1_sbin_16	0.00502035	0.00275147	0.00763729	0.0047673	0.00130681	0.00299854	0.00260129	0.00384894	0.00313672	0.00257747	0	0.00116922	0	0	0	0	0	0	0	0	0.0483133	0	0	0	0.0129618	0.011025	0.0120334	0.0131904	0.0113688	0.00684141	0.0120564	0.0149069	0.00765087	0.00945098	0.00384272	0	0	0	0	0	0	0	0	0	0	0.00288053	0.00154543	0.00262782	0.00453057
SB_cobin_129	0	0	0	0	0	0	0	0	0	0	0	0	0	0	0	0	0	0	0	0	0	0	0	0	0	0	0	0	0	0	0	0	0	0	0	0	0	0	0	0	0	0	0	0	0	0	0	0	0
HM_SQ58_0.10_sbin_11	0	0	0	0	0	0	0	0	0	0	0	0	0	0	0	0	0	0	0	0	0	0	0	0	0	0	0	0	0	0	0	0	0	0	0	0	0	0	0	0	0	0	0	0	0	0	0	0	0
LS6045_0.21_sbin_7	0	0.00624158	0.0243411	0.0140969	0.00268821	0.00667072	0.00926136	0.00922131	0.00793378	0.00564713	0	0	0	0	0	0	0	0	0	0	0.0679634	0.00732005	0	0	0.0972883	0.132539	0.105982	0.076342	0.127689	0.00646669	0.177073	0.18863	0.0246418	0.102619	0	0	0.0193991	0.0134414	0.00967832	0.0112339	0.00693834	0.00737398	0.0420534	0.0891968	0.104426	0.0104378	0.0315924	0.018183	0.00333074
OT_A3_sbin_74	0.0050776	0.00126996	0.0259731	0.0235986	0.0181607	0.00347652	0.00333107	0.00214971	0.00334921	0.00247133	0	0.00633877	0	0	0	0	0	0	0	0	0	0	0	0	0	0	0	0	0.00387358	0	0.0156708	0.0155893	0	0.00395619	0	0.0251353	0	0.00934806	0	0.00766376	0	0	0	0	0	0	0.00220407	0.0026009	0.00765652
SY6_S24_sbin_4	0.0355732	0.001699	0.00350444	0.00167658	0	0.00100606	0.00278438	0.00313242	0.00338525	0.00298381	0	0	0	0	0	0	0	0	0	0	0.0195193	0	0	0	0.0296365	0.0349841	0.0275552	0.0677879	0.0165879	0.136701	0	0	0.0850387	0.00519762	0.168351	0	0	0	0	0	0.0170055	0.0167933	0.00284945	0.0248365	0.0295818	0.0803902	0.120885	0.0225377	0
EGM_E26_sbin_1	0	0	0.00190555	0	0	0	0	0	0	0	0.316912	0.00155858	0.00350411	0	0	0	0	0	0	0	0	0	0	0	0	0	0	0	0	0	0	0	0	0	0	0	0	0	0	0	0	0	0	0	0	0	0	0	0.00417665
HY4_cobin_11	0	0	0	0	0	0	0	0	0	0	0	0	0	0	0	0	0	0	0	0	0.00157299	0	0	0	0	0	0	0	0	0.0134274	0.0126968	0.0221685	0.0169536	0.0108262	0.0253159	0	0	0	0	0	0	0	0	0	0	0	0	0	0
OT_mbin_44	0	0.001357	0.00191798	0.176972	0.00502515	0.00474553	0.00585667	0.00498808	0.00291363	0.00211817	0	0	0	0	0	0	0	0	0	0	0	0	0	0	0	0	0	0	0	0	0	0	0	0	0	0	0.00432802	0.00670363	0	0.0114191	0	0	0	0	0	0	0	0	0
SF_cobin_64	0	0	0	0	0	0	0	0	0	0	0	0	0	0	0	0	0	0	0	0	0.0025205	0	0	0	0.0458226	0.0565174	0.0651765	0.0413074	0.0600492	0	0	0	0	0	0	0	0.0104661	0.00391111	0.00965806	0.00377963	0.00323608	0.00386918	0.0147815	0.0254596	0.0241208	0.00331577	0.00217385	0.00316833	0
RS_4_sbin_24	0.0250491	0.00177956	0.00137124	0.00153598	0	0.00093551	0.00217086	0.00339895	0.00438011	0.00264009	0	0.00219589	0	0	0	0	0	0	0	0	0	0	0	0	0	0	0	0	0	0	0	0	0	0	0	0.0112137	0	0	0	0	0	0	0	0	0	0.0245002	0.0104514	0.00903566	0.00379316
RS_mbin_403	0	0	0	0	0	0	0	0	0	0	0	0	0	0	0	0	0	0	0	0	0	0	0	0	0	0	0	0	0	0	0	0	0	0	0	0	0	0	0	0	0.00304818	0.00292539	0	0	0	0	0	0	0
OT_A2_sbin_65	0.0342695	0.00199013	0.0385689	0.0190577	0.00337595	0.00187956	0.00231937	0.00232715	0.00314281	0.00352068	0.00445152	0.0108303	0.00538294	0	0	0	0	0	0	0	0	0	0	0	0.00413839	0.0043955	0	0.00769371	0.015857	0	0.014129	0.0196773	0.00821903	0.0100791	0	0.0127503	0.00302229	0.0042772	0	0.00422327	0.00131446	0.00140284	0.00376774	0.00363121	0.00388575	0.00738545	0.015008	0.00894685	0.00408879
SB_S2_sbin_21	0.00777826	0.0115788	0.0169846	0.00917963	0.00232846	0.00267136	0.00724763	0.0133686	0.00370383	0.00612028	0.00707458	0.01742	0.00795783	0	0	0	0	0	0	0	0.0226319	0	0	0	0.0108432	0.0109161	0.0109338	0.022412	0.0383988	0.066983	0.19613	0.196896	0.103312	0.142019	0.00473589	0.0540561	0	0.00323229	0	0.0036021	0	0	0	0.00209273	0.00364981	0.0116946	0.00843522	0.0123782	0.0165899
SF_cobin_3	0	0	0	0	0	0	0	0	0	0	0	0	0	0	0	0	0	0	0	0	0.00736718	0	0	0	0.0120618	0.0167918	0.0148387	0.0308485	0.0186602	0	0	0.00278844	0	0	0	0	0	0	0	0	0	0	0	0.0053568	0.00812907	0	0.00475118	0.00185044	0
SB_S5_sbin_21	0	0	0	0	0	0	0	0	0	0	0	0	0	0	0	0	0	0	0	0	0	0	0	0	0	0	0	0	0	0	0	0	0	0	0	0	0	0	0	0	0	0	0	0	0	0	0	0	0
SH-W20A-3080_sbin_36	0	0.0102825	0.0116917	0.0248899	0.0126078	0.0149146	0.0113849	0.0138151	0.0120686	0.00970788	0.234119	0.109749	0.237675	0	0.029071	0	0	0	0	0	0.000945817	0	0	0	0	0	0	0	0	0	0	0	0	0	0	0.0116166	0	0.00333625	0	0.00250129	0	0	0	0	0	0	0.00237342	0.00638015	0.0621984
HM_cobin_40	0	0	0	0	0	0	0	0	0	0	0	0	0	0	0	0	0	0	0	0	0	0	0	0	0	0	0	0	0	0	0	0	0	0	0	0	0	0	0	0	0	0	0	0	0	0	0	0	0
SB_S2_sbin_57	0	0.013388	0.00632245	0.0077891	0.0065735	0.00675714	0.00844431	0.0105689	0.0102376	0.00991533	0.036238	0.0556602	0.0870383	0	0.103484	0.062209	0.116695	0.0340757	0	0.0154677	0.00143837	0.00527162	0.0109288	0.0656075	0	0	0	0	0	0	0	0.00246171	0	0	0	0	0	0	0	0	0	0	0	0	0	0	0	0.00156996	0.0116484
HY4_GJ-DNA-10_sbin_27	0.00390474	0	0.00328443	0.00295269	0.00120458	0	0.00119584	0.000896657	0	0	0	0.00172237	0	0	0	0	0	0	0	0	0	0	0	0	0.0105709	0.00887352	0.0107747	0.015918	0.00633883	0	0.0782079	0.0772425	0.00460682	0.0142071	0	0.0139753	0.0169381	0.0122143	0.0123549	0.0130586	0	0	0.00318716	0.00317651	0.00329117	0.00382413	0.00438592	0.00480239	0.00725694
HM_SQ_cobin_29	0	0.000772194	0	0	0	0	0	0	0	0.000569142	0	0.00186461	0	0	0	0	0	0	0	0	0	0	0	0	0	0	0	0	0	0	0	0	0	0	0	0	0	0	0	0	0	0	0	0	0	0.00344503	0	0	0
RS_2_sbin_41	0.0136413	0	0.00137229	0.000546765	0	0	0	0	0.00125641	0.000878107	0	0	0	0	0	0	0	0	0	0	0.0556592	0	0	0	0.00214011	0	0	0.00872285	0.00516354	0.0257236	0.0194421	0.0158336	0.020056	0.0198687	0.00895387	0.00626949	0	0	0	0	0	0	0	0.00580346	0.00759281	0.09206	0.0509264	0.0244767	0
RS_6_sbin_27	0.000859719	0	0	0	0	0	0	0	0	0	0	0	0	0	0	0	0	0	0	0	0	0	0	0	0.0260278	0.0195858	0.0234262	0.0128021	0.00619788	0.0110616	0.0107836	0.00845835	0.0103922	0.00783071	0	0	0	0	0	0	0.0100842	0.0085197	0.0148409	0.00616819	0.00447766	0.0159715	0.00954712	0.0113568	0.0107847
RS_9_sbin_58	0.00228989	0	0.00365537	0.0019631	0	0	0	0	0	0	0	0	0	0	0	0	0	0	0	0	0	0	0	0	0	0	0	0	0	0	0	0	0	0	0	0	0	0	0	0	0	0	0	0	0	0	0	0	0
EGM_E29_sbin_21	0.00151433	0	0.0194191	0.0106828	0	0	0	0	0.00059486	0	0	0.224987	0.00966169	0	0	0	0	0	0	0	0.0882227	0	0	0	0.00656261	0.00582036	0	0	0.0134766	0	0.0103515	0.0114221	0.00458521	0.0115751	0	0.0095888	0	0	0	0	0.00437719	0.00719582	0.0094441	0.013942	0.0173315	0.00230895	0.00454824	0.00448417	0.00186884
SF_HDNA4_sbin_40	0	0	0	0	0	0	0	0	0	0	0	0	0	0	0	0	0	0	0	0	0	0	0	0	0	0	0	0.0315832	0	0	0	0	0	0	0	0	0	0	0	0	0	0	0	0	0	0	0.00884786	0	0
S11_1_sbin_15	0.0227084	0.00179097	0.0435866	0.0201078	0.00572018	0.00208275	0.0100077	0.0057356	0.00331778	0.00406828	0	0.00888344	0.00212955	0	0	0	0.0084421	0	0	0	0.00373644	0	0	0	0.0196751	0.0227268	0.0205473	0.0579365	0.0405497	0.0122989	0.030329	0.0326866	0.0186909	0.0259227	0	0.0438916	0	0.00809568	0	0.00807337	0	0	0.00479589	0.00914281	0.0108965	0.0112759	0.0133081	0.0101715	0.00851841
OT_A3_sbin_49	0	0	0	0.0194364	0.0016389	0	0	0	0.00108945	0.00104776	0	0	0	0	0	0	0	0	0	0	0	0	0	0	0	0	0	0	0	0	0	0	0	0	0	0	0.0137736	0.020918	0.00845817	0.0172209	0	0	0	0	0	0	0	0	0
RS_16_sbin_34	0	0	0	0	0	0	0	0	0	0	0	0	0	0	0	0	0	0	0	0	0	0	0	0	0	0	0	0	0	0	0	0	0	0	0	0	0	0	0	0	0	0	0	0	0	0	0	0	0
QDN_cobin_74	0	0	0	0	0	0	0	0	0	0	0	0	0	0	0	0	0	0	0	0	0	0	0	0	0	0	0	0	0	0	0	0	0	0	0	0	0	0	0	0	0	0	0	0	0	0	0	0	0
HM_SQ81_0.06_sbin_10	0	0	0	0	0	0	0	0	0	0	0	0.00488306	0	0	0	0	0	0	0	0	0	0	0	0	0	0	0	0	0	0	0	0	0	0	0	0	0	0	0	0	0.0080774	0.00957942	0	0.00272554	0	0.00228291	0.0241001	0.00459278	0
HM_SQ58_0.06_sbin_24	0	0	0	0	0	0	0	0	0	0	0	0	0	0	0	0	0	0	0	0	0.00167758	0	0	0	0	0	0	0	0	0	0	0	0	0	0	0	0	0	0	0	0	0	0	0	0	0	0	0	0
QDN-W01B-1949_sbin_12	0	0.00270029	0	0.00152568	0.00208993	0.00295226	0	0.00163784	0.00233759	0.0015773	0	0.00136776	0.00435604	0	0	0.00594599	0.0216159	0.0965029	0	0.0233365	0	0	0	0	0	0	0	0	0	0	0	0	0	0	0	0	0	0	0	0	0	0	0	0	0	0	0	0	0
S11_mbin_128	0	0.0338903	0.00814691	0.0173381	0.011018	0.0152536	0.0143901	0.0195565	0.0263452	0.0282168	0	0.037114	0.0189271	0	0	0.0475059	0	0	0	0	0	0.00342299	0.00718228	0	0.00273499	0.00204217	0	0	0.00510591	0	0	0.00299297	0	0	0	0	0	0	0	0	0	0	0	0	0	0	0	0.00239771	0.00388482
NGM_cobin_5	0	0	0	0	0	0	0	0	0	0	0	0	0	0	0	0	0	0	0	0	0	0	0	0	0	0	0	0	0	0	0	0	0	0	0	0	0.0677617	0.0395154	0.0334486	0.038752	0	0	0.00199556	0.00167613	0.00177649	0	0	0	0
RS_8_sbin_35	0	0	0	0	0	0	0	0	0	0	0	0	0	0	0	0	0	0	0	0	0	0	0	0	0	0	0	0	0	0	0	0	0	0	0	0	0	0	0	0	0	0	0	0	0	0	0	0	0
QDN-W04B-480_sbin_16	0.00119935	0.00228598	0.0367734	0.0217266	0.000681487	0	0.0107515	0.00438046	0.00183023	0.0022333	0.0552255	0.0330845	0.0392989	0	0.0161723	0	0	0	0	0	0	0.00338547	0.0084574	0.10857	0	0	0	0	0.00393447	0	0	0	0	0	0	0.0257678	0	0.00426664	0	0.0024717	0	0	0	0	0	0	0.00234784	0.0074177	0.0987221
SB_S6_sbin_27	0	0.00327488	0	0	0	0.0010535	0.00259857	0.00440849	0.00156715	0.00239054	0	0	0	0	0	0	0	0	0	0	0	0	0	0	0	0	0	0	0	0	0	0	0	0	0	0	0	0	0	0	0	0	0	0	0	0	0	0	0
RS_17_sbin_2	0.00340331	0.363469	0.0109002	0.494465	1.3015	0.933802	0.309631	0.35763	0.558347	0.392652	0	0.0983069	0.00495756	0	0	0	0	0	0	0	0.0086383	0.0172183	0.024865	0	0.0046243	0.00346093	0	0	0	0	0	0	0	0	0	0.0150388	0.0118579	0.00460702	0	0.00361887	0	0	0	0	0	0	0	0	0.00338617
XST_cobin_47	0	0	0	0	0	0	0	0	0	0	0	0	0	0	0	0	0	0	0	0	0	0	0	0	0	0	0	0	0	0	0	0	0	0	0	0	0	0	0	0	0	0	0	0	0	0	0	0	0
RS_mbin_586	0	0	0	0	0	0	0	0	0	0	0	0	0	0	0	0	0	0	0	0	0	0	0	0	0	0	0	0	0	0	0	0	0	0	0	0	0	0	0	0	0	0	0	0	0	0	0	0	0
RS_mbin_629	0	0	0	0	0	0	0	0	0	0	0	0	0	0	0	0	0	0	0	0	0	0	0	0	0	0	0	0	0	0	0	0	0	0	0	0	0	0	0	0	0	0	0	0	0	0	0	0	0
LS6045_0.21_sbin_50	0	0	0	0	0	0	0	0	0	0	0	0	0	0	0	0	0	0	0	0	0	0	0	0	0	0	0	0	0	0	0	0	0	0	0	0	0	0	0	0	0	0	0	0	0	0	0	0	0
RS_9_sbin_23	0	0	0.000612011	0.0127232	0	0	0	0	0.00101729	0	0	0	0	0	0	0	0	0	0	0	0	0	0	0	0	0	0	0	0	0	0	0	0	0	0	0	0	0	0	0	0	0	0	0	0	0	0	0	0
SF_cobin_98	0	0	0	0	0	0	0	0	0	0	0	0	0	0	0	0	0	0	0	0	0.00407376	0	0	0	0.0499048	0.0581031	0.0522007	0	0.00454731	0.00687924	0	0	0	0	0.0036869	0	0	0	0	0	0.0134206	0.0111266	0.00510254	0.00356184	0.00365913	0.00221442	0.00431996	0.00128324	0
HM_SQ58_0.10_sbin_2	0.00398227	0	0	0	0	0	0	0	0.000639821	0	0	0.00149708	0	0	0	0	0	0	0	0	0	0	0	0	0	0	0	0	0	0	0	0	0	0	0	0	0	0	0	0	0	0	0	0	0	0.0374998	0.00753442	0.00947293	0.00980907
S11_4_sbin_34	0	0.00449773	0.00293325	0.00962069	0.0093655	0.0135668	0.00498799	0.00295594	0.00828613	0.00801475	0	0	0	0	0	0	0	0	0	0	0	0.00411151	0.00866011	0	0	0	0	0	0	0	0	0	0	0	0	0	0	0	0	0	0	0	0	0	0	0	0	0	0
SF_cobin_8	0	0.00655192	0.00687901	0.00294612	0.00195059	0.00122552	0.00941586	0.0150947	0.00295371	0.00418299	0	0	0	0	0	0	0	0	0	0	0	0	0	0	0.00483958	0.00487827	0	0.0337898	0.0119963	0	0	0.00409926	0	0	0	0	0.0213597	0.00442815	0.00429405	0.00360508	0	0	0.00132399	0	0	0.00183723	0.00809481	0.00394016	0.00687207
SH-W20A-2180_sbin_19	0	0	0.00787587	0.00501656	0	0	0	0	0	0	0.0216425	0.00578745	0.0198529	0	0.126766	0	0	0	0	0	0	0	0	0	0	0	0	0	0	0	0	0	0	0	0	0	0	0	0	0	0	0	0	0	0	0	0	0.00276497	0.0137137
OT_A8_sbin_10	0	0.0939735	0	0.000604876	0.00390013	0.170964	0.0364346	0.055743	0.172521	0.11983	0	0	0	0	0	0	0	0	0	0	0	0	0	0	0	0	0	0	0	0	0	0	0	0	0	0	0	0	0	0	0	0	0	0	0	0	0	0	0
QDN_cobin_121	0	0	0.0240938	0.00831633	0	0	0	0	0.000589615	0.000546045	0	0	0	0	0	0	0	0	0	0	0	0	0	0	0	0	0	0	0	0	0	0	0	0	0	0	0	0	0	0	0	0	0	0	0	0	0	0	0.00449046
SY5_S21_sbin_4	0	0	0	0	0	0	0	0	0	0	0	0	0	0	0	0	0	0	0	0	0	0	0	0	0	0	0	0	0	0	0	0	0	0	0	0	0	0	0	0	0	0	0	0	0	0	0	0	0
SF_cobin_1	0	0	0.0140485	0.00696297	0.000404113	0.000473625	0	0	0.00112016	0.000617167	0	0	0.00181229	0	0	0	0	0	0	0	0	0.00431901	0	0	0.0216136	0.0144652	0.0245684	0.0245131	0.117062	0	0	0.00459558	0	0	0	0	0	0	0	0	0	0	0	0	0	0	0	0.00152077	0.00247781
RS_5_sbin_102	0	0	0	0	0	0	0	0	0	0	0	0	0	0	0	0	0	0	0	0	0	0	0	0	0	0	0	0	0	0	0	0	0	0	0	0	0	0	0	0	0	0	0	0	0	0	0	0	0
QDN-W03B-2880_sbin_17	0	0.00939537	0.00112159	0.00105145	0	0.00103854	0.00240209	0.0106684	0.00377185	0.00370635	0	0	0	0	0	0	0	0	0	0	0	0	0	0	0	0	0	0	0	0	0	0	0	0	0	0	0	0	0	0	0	0	0	0	0	0	0	0	0
LS6027_0.16_sbin_17	0.0114113	0.00395815	0.012823	0.00589605	0.00341763	0.00430883	0.00495802	0.00669871	0.00476269	0.00453757	0	0.00337136	0.0040504	0	0	0	0	0	0	0	0.116648	0	0	0	0.0391524	0.0544034	0.0445172	0.0321411	0.0829453	0.0119964	0.0346582	0.0414114	0.00671748	0.0247603	0	0.00665586	0.00886029	0.00243961	0.0054942	0	0	0	0.00391436	0.00832984	0.0140329	0.00608868	0.00798279	0.00673029	0.00519962
HM5_GDNA3_sbin_30	0	0	0	0	0	0	0	0	0	0	0	0	0	0	0	0	0	0	0	0	0	0	0	0	0	0	0	0	0	0	0	0	0	0	0	0	0	0	0	0	0.0051326	0.00633362	0.0146508	0.00857739	0.00585924	0.00174937	0	0.00183543	0
SH-W20A-2180_sbin_35	0.00771647	0.0114491	0.0217286	0.0121514	0.00283368	0.00365018	0.00672659	0.0131156	0.00705821	0.008504	0.0176539	0.0213523	0.0179685	0	0	0.0257	0.0331136	0.0211019	0	0	0	0	0	0	0	0	0	0	0	0	0	0.00433225	0	0	0	0.0231983	0	0	0	0	0	0	0	0	0	0	0	0.00361766	0.0144959
SB_S2_sbin_49	0	0	0	0.00054333	0.000692163	0	0	0	0	0	0	0	0	0	0	0	0	0	0	0	0	0	0	0	0	0	0	0	0	0	0	0	0	0	0	0	0	0	0	0	0	0	0	0	0	0	0	0	0
FR_cobin_13	0	0	0	0	0	0	0	0	0	0	0	0	0	0	0	0	0	0	0	0	0.079996	0	0	0	0	0	0	0	0	0	0	0	0	0	0	0	0	0	0	0	0	0	0	0	0	0	0	0	0
RS_13_sbin_53	0	0	0	0.000867471	0.000493693	0	0	0	0	0	0	0	0	0	0	0	0	0	0	0	0	0	0	0	0.00233819	0	0	0	0	0	0	0	0	0	0	0	0.00410302	0	0.00807534	0.00353205	0	0	0	0	0	0	0	0	0
HM5_GDNA1_sbin_21	0	0	0	0	0	0	0	0	0	0	0	0	0	0	0	0	0	0	0	0	0	0	0	0	0.00981438	0.0108372	0.018982	0	0	0	0	0	0	0	0	0	0	0	0	0	0.00558178	0.0115579	0.0395981	0.0120079	0.0106732	0.00196233	0	0.00113507	0
S11_7_sbin_18	0	0.00601552	0	0.0364395	0.0661597	0.0197283	0.00479904	0.00506706	0.0149426	0.008725	0	0.0059698	0	0	0	0	0.01988	0	0	0	0	0.0211146	0.0234412	0	0	0	0	0	0	0	0	0	0	0	0	0	0.0259101	0.00902491	0.0119489	0.00939133	0	0	0	0	0	0	0	0	0
WGM_cobin_25	0	0	0	0	0	0	0	0	0	0	0	0	0	0	0	0	0	0	0	0	0	0	0	0	0	0	0	0	0	0	0	0	0	0	0	0	0	0	0	0	0	0	0	0	0	0	0	0	0
RS_13_sbin_111	0	0.0116945	0.00107519	0.0270116	0.034445	0.0157638	0.00925406	0.0127036	0.0171622	0.0110412	0	0.035781	0.00181382	0	0	0	0	0	0	0	0	0	0	0	0	0	0	0	0	0	0	0	0	0	0	0	0	0.00269132	0	0	0	0	0	0	0	0	0	0	0.00278285
SY5_cobin_16	0	0	0	0	0	0	0	0	0	0	0	0	0	0	0	0	0	0	0	0	0	0	0	0	0.00366257	0	0	0	0	0.0475436	0	0	0.014132	0.00429315	0.0191115	0	0	0	0	0	0.256825	0.237267	0.0552941	0.0351796	0.0297948	0.00303056	0.0030159	0.0030198	0
SB_S6_sbin_45	0	0.000933145	0	0	0	0	0	0.0014663	0	0	0.0255299	0.00156119	0.017711	0	0	0	0	0	0	0	0	0	0	0	0	0	0	0	0	0	0	0	0	0	0	0	0	0	0	0	0	0	0	0	0	0	0	0	0
SY5_cobin_25	0	0	0	0	0	0	0	0	0	0	0	0	0	0	0	0	0	0	0	0	0	0	0	0	0	0	0	0	0	0	0	0	0	0	0	0	0	0	0	0	0	0	0	0.00922994	0.0115967	0	0	0	0
HM1_GDNA17_sbin_26	0	0	0	0	0	0	0	0	0	0	0	0	0	0	0	0	0	0	0	0	0	0	0	0	0	0	0	0	0	0	0	0	0	0	0	0	0	0	0	0	0.0637562	0.0993659	0.00962396	0.00618723	0.00362215	0	0	0.00202781	0
EGM_cobin_7	0.000674196	0	0.0018212	0.00116843	0	0	0	0	0	0	0.0096522	0.00905633	0.011152	0	0	0	0	0	0	0	0	0	0	0	0	0	0	0	0	0	0.00784475	0.00600627	0	0	0	0.0174946	0	0.00329497	0	0.00253549	0	0	0	0	0	0	0	0	0
HM1_GDNA19_sbin_6	0	0.000893098	0	0.0132204	0.0290956	0.00707653	0.00672894	0.00343573	0.00629059	0.00313641	0	0	0	0	0	0	0	0	0	0	0	0.0596635	0.053271	0.0319715	0.123783	0.120892	0.132919	0.204866	0.152133	0	0	0.00793022	0	0	0	0	0.586046	0.256071	0.608326	0.323293	0.00989439	0.0139876	0.473911	0.320959	0.394338	0.0151827	0.00972319	0.0182504	0.00385534
S11_8_sbin_29	0	0.00113815	0	0	0.00557972	0.0056783	0.0161108	0.00498866	0.00342438	0.00441535	0	0	0	0	0	0	0	0	0	0	0	0	0	0	0	0	0	0	0	0	0	0	0	0	0	0	0	0.00334401	0.0049923	0.00385607	0	0	0	0	0	0	0	0	0
RS_14_sbin_16	0	0.00193041	0	0.00506518	0.00205378	0.00225988	0	0.00178918	0.00231674	0.00174733	0.0229502	0.296053	0.0132726	0	0	0	0	0	0	0	0	0	0	0	0	0	0	0	0	0	0	0	0	0	0	0	0	0.00377023	0	0	0	0	0	0	0	0	0	0.00142883	0.0239154
RS_11_sbin_21	0	0	0	0	0	0	0	0	0	0	0	0	0	0	0	0	0	0	0	0	0	0	0	0	0	0	0	0	0	0	0	0	0	0	0	0	0	0	0	0	0	0	0	0	0	0	0	0	0
RS_9_sbin_41	0	0	0	0	0	0	0	0	0	0	0	0	0	0	0	0	0	0	0	0	0	0	0	0	0	0	0	0	0	0	0	0	0	0	0	0	0	0	0	0	0	0	0	0	0	0.00169441	0	0.00210796	0.00294182
HM1_GDNA18_sbin_37	0	0.00716038	0.00338534	0.0109711	0.00684004	0.0391831	0.0338887	0.0361714	0.0198265	0.0123186	0	0	0	0	0	0	0	0	0	0	0.00754569	0.0118315	0.00657953	0.0363808	0.0796391	0.0799778	0.0848321	0.0426138	0.0472762	0	0	0	0	0	0	0	0.0363811	0.0289251	0.0194015	0.0324798	0.240342	0.452647	0.817323	0.417958	0.355759	0.342384	0.0753292	0.579831	0.0029602
QDN_cobin_54	0	0.00407031	0	0.00207607	0.0040011	0.00893662	0	0.00381822	0.00713983	0.00443369	0	0	0	0	0	0.03097	0	0	0	0	0.0012109	0	0	0.0214762	0.00300854	0	0	0	0	0	0	0	0	0	0	0	0	0	0	0	0	0	0	0	0	0	0	0	0
EGM_E44_sbin_29	0	0	0	0	0	0	0	0	0	0	0	0.00287185	0.0967341	0	0	0	0	0	0	0	0	0	0	0	0	0	0	0	0	0	0	0	0	0	0	0	0	0	0	0	0	0	0	0	0	0	0	0	0
RS_7_sbin_121	0.0467652	0.00127572	0.0132255	0.00501772	0	0.000687717	0.0010718	0.00108436	0.00232548	0.00265444	0	0.00192475	0	0	0	0	0	0	0	0	0.00164078	0	0	0	0.00983163	0.0142993	0.0145605	0.0139016	0.0150195	0.0382304	0.0251667	0.0227343	0.0428868	0.0375865	0.00700836	0	0.00434021	0	0	0	0.00274119	0.00333423	0.00979483	0.0174763	0.0210239	0.0125772	0.0258824	0.00989307	0
WGoM_0.03_sbin_22	0	0.00242938	0.00286505	0.00467116	0.00127352	0.00183298	0.00198132	0.00242091	0.00193109	0.00208408	0	0.00746482	0.00211917	0	0	0	0	0	0	0	0	0	0	0	0	0	0	0	0	0	0	0	0	0	0	0.0101113	0.0245776	0.0120369	0.0160513	0.0102348	0	0	0.00274309	0.0020456	0.00196063	0	0.00442498	0.00710904	0.0199696
OT_A3_sbin_13	0	0.000820869	0.0192897	0.0199045	0.00249017	0	0.00518804	0.00247207	0.00143836	0.0017555	0.00368103	0.00331312	0	0	0	0	0	0	0	0	0	0.00243118	0	0	0	0	0	0	0	0	0	0	0	0	0	0	0	0.00361596	0	0	0	0	0	0	0	0	0	0	0
RS_11_sbin_54	0.002474	0	0	0	0	0	0	0	0	0	0	0	0	0	0	0	0	0	0	0	0	0	0	0	0	0	0	0.0102027	0.0205032	0	0	0	0	0	0	0	0	0	0	0	0	0	0	0	0	0	0	0	0
S11_10_sbin_9	0	0	0	0	0	0	0	0	0	0	0	0	0	0	0	0	0	0	0	0	0	0	0	0	0	0	0	0	0	0	0	0	0	0	0	0	0	0	0	0	0	0	0	0	0	0	0	0	0
SF_cobin_101	0	0	0	0	0	0	0	0	0	0	0	0	0	0	0	0	0	0	0	0	0.0529611	0	0	0	0.037318	0.0399582	0.0503156	0	0.0178406	0	0	0	0	0	0	0	0	0	0	0	0	0	0	0	0	0	0	0	0
QDN-W01B-1949_sbin_30	0	0	0	0	0.000683735	0.00375452	0	0	0.00187256	0	0	0	0	0	0	0	0	0	0	0	0	0	0	0	0	0	0	0	0	0	0	0	0	0	0	0	0	0	0	0	0	0	0	0	0	0	0	0.00197013	0
RS_mbin_298	0	0	0	0	0	0	0	0	0	0	0	0	0	0	0	0	0	0	0	0	0	0	0	0	0	0	0	0	0	0	0	0	0	0	0	0	0	0	0	0	0	0	0	0	0	0	0	0	0
QDN-W01B-1949_sbin_53	0.000889062	0.00146794	0.00325502	0.00215056	0	0	0.00121641	0.00172174	0.00124803	0.00251216	0.0149302	0.00371653	0.114828	0	0	0	0	0	0	0	0	0	0	0	0	0	0	0	0	0	0	0	0	0	0	0.00421277	0	0	0	0	0	0	0	0	0	0.00899089	0.018642	0.035583	0.017149
HM3_GDNA24_sbin_1	0.00108634	0.00623596	0.0539723	0.194832	0.00569824	0.0279818	0.0211253	0.0196818	0.0319833	0.0124127	0	0	0	0	0	0	0	0	0	0	0.0118741	0.0109633	0.0245365	0.0571719	0.0663517	0.0522226	0.0538745	0.198412	0.0460111	0	0	0	0	0	0	0	0.00620848	0.00730988	0	0.00682507	0.0236961	0.0213998	0.13395	0.0606561	0.0601691	0.0403893	0.0213908	0.0553757	0.0282095
OT_A2_sbin_70	0.0315302	0.000573431	0.0531671	0.00869477	0.000484353	0	0.00248683	0.0013739	0.00129456	0.00240908	0	0.00158469	0	0	0	0	0	0	0	0	0	0	0	0	0	0	0	0	0	0	0	0	0	0	0	0.0173436	0	0	0	0	0	0	0	0	0	0.00241732	0.00987621	0.00912822	0.0171839
HM3_cobin_37	0.194326	0.00591415	0.0327128	0.00983911	0.000969906	0.00293317	0.00593225	0.00631436	0.0129659	0.0110266	0	0.00559494	0	0	0	0	0	0	0	0	0.00208295	0	0	0	0	0	0	0.00680395	0.00583547	0.00994797	0.0216815	0.0190885	0.014547	0.0191176	0	0.158667	0	0.011801	0	0.0145182	0	0	0	0.00428352	0.00549121	0.142187	0.11082	0.0860681	0.0339939
RS_12_sbin_26	0	0	0	0	0.00436115	0.000664928	0.00379937	0.00161654	0.00188187	0.00101383	0	0	0	0	0	0	0	0	0	0	0	0	0	0	0.00984562	0.00258134	0	0	0	0	0	0	0	0	0	0	0	0	0	0	0	0	0	0	0	0	0	0	0
QDN-W01B-4577_sbin_36	0.00146031	0.0170817	0.01539	0.010633	0.00428138	0.00811686	0.0118046	0.0135667	0.0141368	0.0141435	0.0509605	0.0614994	0.0662629	0	0.0467636	0.0658543	0.0662643	0.131813	0	0.10968	0.000796804	0.00664051	0.0251987	0.234189	0	0	0	0	0.0067816	0	0.00691844	0.00992452	0	0	0	0.00611288	0	0	0	0	0	0	0	0	0	0	0.00321002	0.0046239	0.0320185
QDN_cobin_79	0	0	0	0	0	0	0	0	0	0	0.00353913	0	0	0	0	0	0	0	0	0	0	0	0	0	0	0	0	0	0	0	0	0	0	0	0	0	0	0	0	0	0	0	0	0	0	0	0	0	0
SB_S3_sbin_11	0	0	0	0.0010489	0.00155522	0.00112526	0	0	0.00082695	0	0	0	0	0	0	0	0	0	0	0	0	0	0	0	0.00325617	0	0	0	0	0	0	0.00195426	0	0	0	0	0.00408713	0.00719508	0.00554179	0.0067017	0	0	0.00146763	0	0	0	0	0	0
WGM_cobin_9	0	0.00145699	0	0	0	0.000668338	0.0054621	0.00457482	0.00140714	0.00280697	0	0	0	0	0	0	0	0	0	0	0	0	0	0	0	0	0	0	0	0	0	0	0	0	0	0	0	0	0	0	0	0	0	0	0	0	0	0	0
OT_A7_sbin_55	0.0012969	0.0534533	0.227395	0.0772365	0.0178467	0.042777	0.074389	0.0977882	0.059502	0.0498653	0	0	0	0	0	0	0	0	0	0	0.616245	0.0439949	0.0326539	0.0302039	0.629194	0.995535	0.751386	0.375976	1.03008	0.00690879	0.239961	0.245481	0.0200187	0.100617	0	0	0.0571353	0.0227972	0.0166785	0.0204237	0.0148175	0.01714	0.160546	0.270745	0.309027	0.0270395	0.294162	0.135686	0.0301621
OT_mbin_139	0	0.0733626	0.000614658	0.00251061	0.00757327	0.0603142	0.0271196	0.0332012	0.0624212	0.0701219	0	0	0	0	0	0	0	0	0	0	0	0.00203747	0.0189809	0	0	0	0	0	0	0	0	0	0	0	0	0	0	0	0	0	0	0	0	0	0	0	0	0	0
RS_mbin_69	0	0	0	0	0	0	0	0	0	0	0	0	0	0	0	0	0	0	0	0	0.00509389	0	0	0	0.00422292	0	0	0	0	0	0	0	0	0	0	0	0	0	0	0	0	0	0	0	0	0	0	0	0
SY6_cobin_57	0	0	0	0.000785874	0.000967475	0.00347876	0.00220949	0.00145729	0.00166699	0.00140068	0	0	0	0	0	0	0	0	0	0	0	0	0	0	0.00373099	0.00346639	0	0	0.00513319	0	0.00705683	0.00600124	0	0	0	0	0.00789226	0	0	0	0	0	0.00524088	0.00669137	0.00898868	0.00387993	0	0.00224241	0
HY4_GJ-DNA-9_sbin_20	0	0	0	0	0	0	0	0	0	0	0	0	0	0	0	0	0	0	0	0	0.0975102	0	0	0	0.0268779	0.0237747	0.0269328	0.0155519	0.0176486	0.256507	0.0686154	0.0464092	0.200613	0.0872833	0.175264	0	0.0389952	0	0.00966927	0	0.00423746	0.00242661	0	0.00330089	0.00510245	0.00617172	0.00479786	0.00267286	0
QDN_cobin_24	0	0.00281337	0.00278172	0.00396998	0.000825891	0	0.00238978	0.00374708	0.00110354	0.00182271	0.0105424	0.00423277	0.00202732	0	0	0	0	0	0	0	0	0	0	0	0	0	0	0	0	0	0	0	0	0	0	0	0	0	0	0	0	0	0	0	0	0	0	0	0.00490909
RS_4_sbin_43	0.0201188	0	0.0116508	0.0051314	0	0	0	0	0.00105821	0.0011312	0	0.00159654	0	0	0	0	0	0	0	0	0.00350809	0	0	0	0.0204005	0.031482	0.0297648	0.0308561	0.0306641	0.0846366	0.0522338	0.0483675	0.0965892	0.0833097	0.0151675	0.00400432	0.0087878	0	0	0	0.0053464	0.00657921	0.0192525	0.0377001	0.045648	0.023521	0.0523255	0.0180711	0
RS_16_sbin_18	0	0.000703678	0	0	0	0	0	0.00126445	0	0	0	0	0	0	0	0	0	0	0	0	0	0.00391597	0	0	0	0	0	0	0	0	0	0	0	0	0	0	0	0	0	0	0	0	0	0	0	0	0	0	0
RS_11_sbin_93	0	0	0	0	0	0	0	0	0	0	0	0	0	0	0	0	0	0	0	0	0	0	0	0	0	0	0	0	0	0	0	0	0	0	0	0	0	0	0	0	0	0	0	0	0	0	0	0	0
RS_5_sbin_74	0	0	0	0	0	0	0	0	0	0	0	0	0	0	0	0	0	0	0	0	0	0	0	0	0	0	0	0	0	0	0	0	0	0	0	0	0	0	0	0	0	0	0	0	0	0	0	0	0
SH-W20A-2180_sbin_7	0	0	0	0	0	0	0	0	0	0	0.00554513	0	0.0256477	0	0	0	0	0	0	0	0	0	0	0	0	0	0	0	0	0	0	0	0	0	0	0	0	0	0	0	0	0	0	0	0	0	0	0	0
RS_16_sbin_50	0	0.0869243	0.00266938	0.011203	0.00506457	0.00217434	0.0786376	0.12527	0.00739073	0.0230509	0	0	0	0	0	0	0	0	0	0	0.00213826	0	0	0	0	0	0	0	0	0	0	0	0	0	0	0	0	0	0	0	0	0	0	0	0	0	0	0.00116876	0.00233901
RS_11_sbin_79	0	0	0.00291659	0.00167097	0.00162835	0.00130489	0	0	0.000966269	0	0	0	0	0	0	0	0	0	0	0	0	0	0	0	0.010512	0.00526861	0	0.0131831	0.00446935	0	0.00971205	0.00780493	0	0	0	0	0.00492026	0.00258943	0.00337793	0.00305411	0	0	0.00345225	0.00558464	0.00598944	0.00299665	0.00370635	0.00337988	0
SY6_S25_sbin_23	0	0	0	0	0	0	0	0	0	0	0	0	0	0	0	0	0	0	0	0	0.00521828	0	0	0	0.00589894	0.0040542	0	0	0	0.0105735	0	0	0.00696937	0	0.00388334	0	0	0	0	0	0.0195659	0.0187835	0.0296065	0.0133642	0.0118382	0.00384916	0.00304716	0.00316865	0
S11_6_sbin_40	0	0	0	0.00121957	0	0	0	0	0	0	0	0	0.00372569	0	0	0.00635874	0	0	0	0	0	0	0	0	0	0	0	0	0	0	0	0	0	0	0	0	0	0	0	0	0	0	0	0	0	0	0	0	0
RS_mbin_734	0	0.0843678	0.00336134	0.00833686	0.0131558	0.0394294	0.0188034	0.0346763	0.0564403	0.0500225	0.00331066	0.0216492	0.0124407	0	0.0178761	0.150525	0.189482	0	0	0	0	0.00248414	0.0155843	0.0141518	0	0	0	0	0	0	0	0	0	0	0	0	0	0	0	0	0	0	0	0	0	0	0	0	0.0094143
QDN_cobin_3	0	0	0	0	0	0	0	0	0	0	0	0.00518379	0	0	0	0	0	0	0	0	0	0	0	0	0	0	0	0	0	0	0	0	0	0	0	0	0	0	0	0	0	0	0	0	0	0	0	0	0
SB_S3_sbin_16	0	0	0.00118881	0.000817717	0	0	0	0	0	0	0	0	0	0	0	0	0	0	0	0	0	0	0	0	0	0	0	0	0	0	0	0	0	0	0	0	0.0057245	0.0211659	0.0081802	0.0164382	0	0	0	0	0	0	0	0	0
HM1_GDNA17_sbin_31	0	0	0	0	0	0	0	0	0	0	0	0	0	0	0	0	0	0	0	0	0	0	0	0	0	0	0	0	0	0	0	0	0	0	0	0	0	0	0	0	0.0441129	0.0224165	0.00245193	0.00450906	0.0024473	0	0	0	0
SY6_cobin_139	0.00559089	0	0	0	0	0	0	0	0.000567787	0	0	0	0	0	0	0	0	0	0	0	0.00553003	0	0	0	0.00182193	0.00213889	0	0.003222	0	0.013403	0	0	0.00941689	0	0.0243406	0	0	0	0	0	0	0	0	0	0.00152815	0.0122221	0.00484776	0.00210807	0
HM3_GDNA26_sbin_6	0	0.00297301	0.0216165	0.0516194	0.00545272	0.0050592	0.012361	0.00653821	0.00677699	0.00579128	0	0	0	0	0	0	0	0	0	0	0.00091541	0.0100738	0.0112033	0.0183933	0.0218162	0.0225253	0.0191751	0	0	0	0	0.0121512	0.00439713	0.00803098	0	0	0	0	0	0	0.00237104	0.00210925	0.0114567	0.00586918	0.00675733	0.00847562	0.0126403	0.0179804	0.0197927
OT_A7_sbin_46	0	0.024315	0	0.00131581	0.00406861	0.00619923	0.0149751	0.0427614	0.0153863	0.0155601	0	0	0	0	0	0	0	0	0	0	0	0	0	0	0	0	0	0	0	0	0	0	0	0	0	0	0	0	0	0	0	0	0	0	0	0	0	0	0
HM_SQ58_0.10_sbin_1	0.153105	0.0059028	0.0284467	0.0113038	0.00103494	0.00336765	0.00572335	0.00621326	0.012572	0.0101795	0	0.00417303	0	0	0	0	0	0	0	0	0.00218813	0	0	0	0	0	0	0.00602751	0.0040317	0.0133717	0.0252366	0.0229625	0.0181187	0.0229046	0	0.0975194	0	0.00791748	0	0.00957554	0.00115559	0	0	0.00380414	0.00426833	0.135438	0.0841939	0.0694592	0.0265511
FR_cobin_66	0.0122728	0.00200162	0.0171329	0.00509678	0.001043	0.00137503	0.00236657	0.00304899	0.002348	0.00278409	0	0	0	0	0	0	0	0	0	0	0.0616172	0	0	0	0.00538319	0.00765191	0	0.00705169	0.0149191	0.0345463	0.0405151	0.0313561	0.0180825	0.0513315	0	0.0068582	0	0	0	0	0	0	0	0.00221681	0.00389244	0.0130948	0.00474353	0.00651756	0.00650268
OT_A1_sbin_36	0.0282135	0	0.0206035	0.00594013	0	0	0.00120948	0.0013104	0.000835828	0.00160718	0	0.00233825	0	0	0	0	0	0	0	0	0	0	0	0	0	0	0	0	0	0	0.00815514	0.00656827	0	0.00719787	0	0.0322149	0	0.00379126	0	0.00361112	0	0	0	0	0.00135447	0	0.00978939	0.00657234	0.00904316
HM_SQ58_0.10_sbin_7	0	0	0	0	0	0	0	0	0	0	0	0	0	0	0	0	0	0	0	0	0	0	0	0	0	0	0	0	0	0	0	0	0	0	0	0	0	0	0	0	0	0	0	0	0	0.00781801	0.00216091	0.00210335	0
XST_SQ83_0.02_sbin_1	0.00605823	0.000677719	0	0	0	0	0	0.00156509	0.00155314	0.000968853	0	0.0058659	0.00089229	0	0	0	0	0	0	0	0	0	0	0	0	0	0	0	0	0	0	0	0	0	0	0	0	0	0	0	0	0	0	0	0	0.0144292	0.00534724	0.00561041	0.00315644
HM1_GDNA19_sbin_39	0	0	0	0	0	0	0	0	0	0	0	0	0	0	0	0	0	0	0	0	0	0	0	0	0	0	0	0	0	0	0	0	0	0	0	0	0	0	0	0	0.00628802	0.00927242	0.081594	0.0194012	0.0127631	0.00594317	0.00187179	0.00921966	0
XST_SQ84_0.02_sbin_9	0	0	0	0	0	0	0	0	0	0	0.0027915	0.00511574	0.00104198	0	0	0	0	0	0	0	0	0	0	0	0	0	0	0	0	0	0	0	0	0	0	0	0	0	0	0	0	0	0	0	0	0.00370063	0	0	0
XST_SQ82_0.06_sbin_4	0.0218105	0.00135758	0.00358214	0.0019291	0	0.000602259	0	0.00117926	0.00256243	0.00217102	0	0.060654	0.00519223	0	0	0	0	0	0	0	0	0	0	0	0	0	0	0	0	0	0	0	0	0	0	0.00713724	0	0	0	0	0.00162529	0.00157921	0	0	0.00110737	0.0572912	0.0345519	0.0419582	0.0320968
RS_mbin_530	0	0	0	0	0	0	0	0	0	0	0	0	0	0	0	0	0	0	0	0	0	0	0	0	0	0	0	0	0	0	0	0	0	0	0	0	0	0	0	0	0	0	0	0	0	0	0	0	0
SY5_S20_sbin_32	0.00175354	0	0	0	0	0	0	0	0	0	0	0	0	0	0	0	0	0	0	0	0	0	0	0	0	0	0	0	0	0.00681385	0	0	0.00863016	0.00805888	0.00400675	0	0.0318932	0	0	0	0.013754	0.0200869	0.0186974	0.228582	0.243064	0.00532037	0.00434203	0.00283835	0
RS_7_sbin_19	0	0	0	0	0	0	0	0	0	0	0	0	0	0	0	0	0	0	0	0	0	0	0	0	0	0	0	0	0	0	0	0	0	0	0.00799301	0	0	0	0	0	0	0	0	0	0	0	0	0	0
HM1_cobin_62	0	0	0	0	0	0	0	0	0	0	0	0	0	0	0	0	0	0	0	0	0.00108964	0	0	0	0	0	0	0	0	0	0	0	0	0	0.00262956	0	0	0	0	0	0.0405592	0.0281057	0.00304377	0.00606433	0.00508691	0	0	0	0
RS_mbin_578	0	0	0	0	0	0	0	0	0	0	0	0	0	0	0	0	0	0	0	0	0	0	0	0	0	0	0	0	0	0	0	0	0	0	0	0	0	0.00270214	0	0.00289294	0	0	0	0	0	0	0	0	0
QDN-W03B-480_sbin_30	0.00226539	0.097281	0.0204707	0.0457015	0.120784	0.0673573	0.0383754	0.090346	0.0641977	0.062622	0.0121988	0.0544419	0.0111895	0	0.0186564	0.0166424	0	0	0	0	0.00291319	0.0438294	0.188031	0.0627458	0.0038438	0.00298979	0	0	0.0050565	0	0	0.00253868	0	0	0	0.017926	0.0239232	0.00686971	0	0.004226	0	0	0	0	0	0	0.00169355	0.00325852	0.0167448
SH-W20A-1310_sbin_24	0	0	0	0	0	0	0	0	0	0	0	0	0.00135333	0	0	0	0.00710772	0	0	0	0	0	0	0	0	0	0	0	0	0	0	0	0	0	0	0	0	0	0	0	0	0	0	0	0	0	0	0	0
HM_SQ81_0.10_sbin_20	0.00225539	0.0662816	0.334674	0.0893526	0.0234186	0.0422168	0.0782667	0.106244	0.0605271	0.0599617	0	0	0	0	0	0	0	0	0	0	0.909133	0.0592021	0.041622	0.0399053	0.926376	1.47915	1.10968	0.536073	1.5681	0.0110428	0.382705	0.390049	0.0326624	0.161878	0	0	0.0746701	0.027836	0.0204582	0.0248929	0.0213159	0.024659	0.222127	0.364879	0.418239	0.0387261	0.475077	0.215047	0.0491362
SY6_cobin_3	0	0.0669557	0.00127417	0.0136447	0.00849562	0.0517984	0.0387528	0.0649007	0.0658694	0.0657248	0.00346721	0.0208949	0.00634735	0	0	0	0	0	0	0.00810564	0.0146684	0.0110138	0.0210018	0.0483942	0.00407284	0.0049853	0	0	0.0151729	0	0	0.00299534	0	0	0	0	0.00674703	0.00429184	0.00369783	0.0038959	0.0212968	0.0206673	0.0390857	0.0149607	0.0148176	0.0194337	0.00686517	0.0201721	0
EGM_E44_sbin_15	0.00302668	0.00103499	0.0225586	0.0178142	0.00124617	0	0.00141993	0.00144145	0.00124129	0.00154544	0.0417629	0.00514211	0.0685741	0	0	0	0	0	0	0	0	0	0	0	0	0	0	0	0	0	0	0	0	0	0	0.0255907	0	0.00289151	0	0	0	0	0	0	0	0	0.00205485	0.0131897	0.0747283
S11_3_sbin_16	0.00149344	0.0325335	0.0102694	0.0135392	0.00374102	0.00787392	0.0124501	0.0206717	0.0134608	0.0177621	0.0192595	0.0191186	0.00677627	0	0	0	0.0133771	0	0	0	0.00364809	0.00501834	0.0280173	0.0438579	0.00286084	0	0	0	0.0057905	0	0	0	0	0	0	0	0	0	0	0	0	0	0	0	0	0	0	0.00298164	0.0125892
S11_2_sbin_12	0.0280569	0.0079706	0.137666	0.0825024	0.0116185	0.0101907	0.079744	0.0346297	0.0118156	0.0182795	0.00586069	0.0291972	0.00928157	0	0	0	0.0756415	0	0	0	0.0169689	0.0153047	0	0.0176579	0.0819843	0.0901357	0.0934604	0.0771761	0.161583	0.0139391	0.0569974	0.0810981	0.0221035	0.0318661	0.00301933	0.144374	0.0279498	0.028322	0.0238396	0.0268714	0.0118479	0.014802	0.0437488	0.0324717	0.0411766	0.0219661	0.0274557	0.0286448	0.0279122
LS6027_0.16_sbin_22	0	0	0	0	0	0	0	0	0	0	0	0	0	0	0	0	0	0	0	0	0	0	0	0	0	0	0	0	0	0	0	0	0	0	0	0	0	0	0	0	0	0	0	0.00269007	0.00242808	0	0	0	0
SY6_S23_sbin_31	0	0	0	0	0	0	0	0	0	0	0	0	0	0	0	0	0	0	0	0	0.00350781	0	0	0	0.00378281	0	0	0	0	0.0655303	0	0	0.0143604	0	0.0480898	0	0	0	0	0	0.0338967	0.0219463	0.0068237	0.00650995	0.00522776	0.00255587	0.00240319	0	0
SF_cobin_111	0	0	0	0	0	0	0	0	0	0	0	0	0	0	0	0	0	0	0	0	0	0	0	0	0.00842109	0.00620818	0	0.0171907	0.008296	0	0	0	0	0	0	0	0	0	0	0	0	0	0.0110122	0.0022076	0.00172809	0	0	0	0
OT_A2_sbin_3	0.0179906	0	0.0637116	0.00344848	0	0	0	0	0.00069069	0.00142313	0	0.00256021	0	0	0	0	0	0	0	0	0	0	0	0	0	0	0	0	0	0	0	0.00350666	0	0.00414954	0	0.0112643	0	0	0	0	0	0	0	0	0	0	0.00539189	0.00164782	0
SY6_cobin_69	0	0	0	0.000554989	0	0	0	0	0	0	0	0	0	0	0	0	0	0	0	0	0	0	0	0	0.00799349	0.00474898	0	0.00324525	0	0	0	0.00484999	0	0	0	0	0.00785265	0.00707604	0.0118638	0.0143283	0.000888254	0	0.00632298	0.00179615	0.00157172	0	0	0	0
QDN_cobin_100	0	0.0253924	0.00374455	0.0103885	0.00608984	0.0128543	0.0210978	0.0256725	0.016424	0.0238228	0.0317259	0.069253	0.00458373	0	0.0385502	0	0.00533645	0	0	0	0	0	0	0	0	0	0	0	0	0	0	0	0	0	0	0	0	0.00564421	0	0.00380022	0	0	0	0	0	0	0	0.00168039	0.0226908
LS_cobin_51	0.0034211	0	0.00297193	0.00254936	0	0	0	0	0	0	0.00721137	0.00479887	0.00668488	0	0	0	0	0	0	0	0	0	0	0	0	0	0	0	0	0	0.0329409	0.0307231	0	0.0163313	0	0.00946275	0	0	0	0	0	0	0	0	0	0.00175472	0.00257406	0.00763532	0.0129997
SB_S7_sbin_40	0.00277927	0.00393044	0.0460578	0.0397112	0.00677161	0.0111706	0.0199903	0.0129955	0.00914725	0.00738239	0	0	0	0	0	0	0	0	0	0	0.0050529	0.0129462	0	0.0379757	0.541589	0.50304	0.499637	0.633678	0.366471	0.0452788	1.18444	1.24081	0.152355	0.62918	0	0	0.0117811	0.00873546	0	0.00747589	0.0288074	0.0342287	0.378238	0.208488	0.255271	0.0758361	0.0713631	0.159496	0.0110469
XST_SQ84_0.10_sbin_21	0	0	0	0	0	0	0	0	0	0	0	0	0	0	0	0	0	0	0	0	0	0	0	0	0	0	0	0	0	0	0	0	0	0	0	0	0	0	0	0	0	0	0	0	0	0.0036098	0	0	0
HM5_cobin_87	0	0	0.00135849	0.000569297	0.00058193	0.00061104	0	0	0	0	0	0	0	0	0	0	0	0	0	0	0	0	0	0	0.00687003	0.00760858	0.0141222	0.00849313	0.00504319	0	0	0.00265341	0	0	0	0	0.00618017	0.00222584	0.00524148	0.00262245	0.0013915	0.00167355	0.0168071	0.0120961	0.0128422	0.00575306	0.00335767	0.0052088	0
QDN_cobin_119	0	0	0	0	0	0	0	0	0	0	0	0	0	0	0	0	0	0	0	0	0	0	0	0	0	0	0	0	0	0	0	0	0	0	0	0	0	0	0	0	0	0	0	0	0	0	0	0	0
SH_cobin_50	0.0117366	0.00183803	0.0337832	0.0138985	0.000569619	0	0.00337585	0.00282595	0.00204625	0.0024948	0.00546316	0.0130918	0.005269	0	0	0	0	0	0	0	0	0	0	0	0	0	0	0.00561572	0.00725663	0	0.0343851	0.0288593	0	0.0246173	0	0.0393664	0	0.0042581	0	0.00422541	0	0	0	0.00260786	0.00300182	0.0055105	0.0135992	0.0132222	0.0485039
HM_SQ58_0.06_sbin_4	0.000685079	0.0128029	0	0	0	0.00218179	0.00311198	0.00746691	0.00565414	0.0072391	0	0	0	0	0	0	0	0	0	0	0	0	0	0	0	0	0	0	0	0	0	0	0	0	0	0	0	0	0	0	0	0	0	0	0	0.00159963	0	0.00152609	0
RS_mbin_366	0	0	0	0	0	0	0	0	0	0	0	0	0	0	0	0	0	0	0	0	0	0	0	0	0	0	0	0	0	0	0	0	0	0	0	0	0	0	0	0	0.00119317	0.00172902	0.00517577	0.00211478	0.00202755	0	0	0	0
OT_A2_sbin_25	0.0269424	0.00143801	0.0677507	0.0215669	0.0018514	0.000937194	0.00580484	0.00316636	0.00241077	0.00383188	0	0.00353722	0	0	0	0	0	0	0	0	0	0	0	0	0	0	0	0	0	0	0	0	0	0	0	0.0361086	0	0.00420771	0	0.00432792	0	0	0	0	0	0	0.003473	0.00332821	0.00815278
RS_7_sbin_95	0	0	0	0	0	0	0	0	0	0	0	0	0	0	0	0	0	0	0	0	0	0	0	0	0	0	0	0	0	0	0	0	0	0	0	0	0	0	0	0	0	0	0	0	0	0	0	0	0
QDN-W01B-1949_sbin_10	0.00474332	0.00232333	0.00327807	0	0	0	0	0.00201932	0	0.00165859	0	0.00340696	0.00466843	0	0	0	0	0	0	0	0	0	0	0	0	0	0	0	0	0	0	0	0	0	0	0	0	0	0	0	0	0	0	0	0	0	0	0	0.00417794
RS_12_sbin_32	0	0	0	0	0	0	0	0	0	0	0	0	0	0	0	0	0	0	0	0	0	0	0	0	0.00213299	0	0	0.00296927	0.0047054	0	0	0	0	0	0	0	0	0	0	0	0	0	0.00451187	0	0	0	0	0	0
XST_cobin_76	0	0	0	0	0	0	0	0	0	0	0	0	0	0	0	0	0	0	0	0	0	0	0	0	0	0	0	0	0	0	0	0	0	0	0	0	0	0	0	0	0	0	0	0	0	0	0	0	0
HM1_cobin_133	0	0	0	0	0	0	0	0	0	0	0	0	0	0	0	0	0	0	0	0	0	0	0	0	0	0	0	0	0	0	0	0	0	0	0	0	0	0	0	0	0.0229907	0.0290552	0.00186061	0	0	0	0	0	0
SF_SQ62_0.10_sbin_4	0.0109429	0.00163871	0.00256388	0.00107276	0	0.000772798	0.00140992	0.00183546	0.0036459	0.00264036	0	0.00388074	0.00120847	0	0	0	0	0	0	0	0	0	0	0	0	0	0	0	0	0	0	0	0	0	0	0.00687239	0	0	0	0	0	0	0	0	0	0.0324092	0.0087914	0.0112902	0.0170706
OT_A2_sbin_72	0.0335053	0.000592223	0.0420042	0.00915095	0.000494596	0	0.00108353	0.000960591	0.00145843	0.0017907	0	0	0	0	0	0	0	0	0	0	0.00372048	0	0	0	0	0	0	0	0.0123846	0	0	0	0	0	0	0	0	0	0	0	0.00689042	0	0	0	0	0	0	0	0
S11_1_sbin_9	0.0316523	0.00119146	0.00618664	0.00221938	0	0.000723375	0	0	0.00399738	0.00234667	0	0.00133967	0	0	0	0	0	0	0	0	0.00864514	0	0	0	0	0	0	0	0.0028438	0	0	0	0	0	0	0.0954274	0	0.00605852	0	0.00651533	0	0	0	0	0	0.0180069	0.010074	0.00600509	0
RS_16_sbin_19	0	0.00638083	0.00352595	0.00635337	0.011793	0.00515734	0.00588916	0.00587657	0.00404149	0.00546575	0	0.0111757	0	0	0	0	0	0	0	0	0	0.0139042	0.0108846	0	0	0	0	0	0.00805951	0	0	0.0066735	0	0	0	0.00713085	0.0153137	0.00523315	0.0041198	0.00419575	0	0	0	0.00284677	0.00335319	0	0	0.00387141	0.011786
RS_18_sbin_3	0	0.00530382	0.0012539	0.00471872	0.00827297	0.0118839	0.00526718	0.00443769	0.00854463	0.00651469	0	0	0	0	0	0	0	0	0	0	0	0.00682519	0.00901251	0	0.00724906	0.00487521	0	0	0.00333185	0	0	0	0	0	0	0	0.0210579	0.0104369	0.0164258	0.0107922	0.00103621	0	0.00684431	0.00187893	0.00140194	0.00172858	0	0.00267118	0
RS_14_sbin_31	0.00500074	0.068763	0.0188521	0.0218042	0.0137553	0.0281783	0.0459133	0.0739058	0.0486576	0.0720609	0.0167017	0.0185424	0.0310475	0	0	0	0	0	0	0	0.01697	0.0461773	0.0718226	0.26047	0.00663572	0.00801581	0	0.00482602	0.0197723	0	0.00901836	0.00981912	0	0.00794981	0	0.00890439	0	0	0	0	0	0	0.00420531	0.00617265	0.00851132	0.0104651	0.0208798	0.0133624	0.00792786
XST_SQ82_0.10_sbin_3	0.0639276	0.00148106	0.122544	0.027099	0.00102069	0.000707686	0.00272049	0.00164208	0.00311122	0.0049525	0.00639739	0.00453946	0.00516375	0	0	0	0	0	0	0	0	0	0	0	0	0	0	0	0	0	0	0	0	0	0	0.190539	0	0.0125286	0	0.0118041	0	0	0	0	0	0.00760855	0.0232877	0.10196	0.407449
SY6_cobin_63	0	0	0	0	0	0	0	0	0	0	0	0	0	0	0	0	0	0	0	0	0	0	0	0	0	0	0	0	0	0	0	0	0	0	0	0	0	0	0	0	0	0	0	0	0	0	0	0	0
HM_SQ54_0.06_sbin_4	0.0142001	0.00716288	0.0121138	0.0073959	0.00163992	0.0030449	0.00705958	0.0101878	0.00467807	0.00673293	0	0.00346388	0	0	0	0	0	0	0	0	0.00757092	0	0	0	0	0	0	0	0	0.00624367	0	0.00246225	0	0	0.00240773	0.0227768	0	0.00346956	0	0.00298553	0	0	0	0	0	0.0103744	0.00400454	0.0108501	0.0141071
QDN_cobin_109	0	0	0	0	0	0	0	0	0	0	0	0	0	0	0	0	0	0	0	0	0	0	0	0	0	0	0	0	0	0	0	0	0	0	0	0	0	0	0	0	0	0	0	0	0	0	0	0	0
RS_mbin_186	0	0	0	0	0	0	0	0	0	0	0	0	0	0	0	0	0	0	0	0	0	0	0	0	0.00273831	0	0	0	0	0	0	0	0	0	0	0	0	0	0	0	0	0	0	0	0	0	0	0	0
RS_4_sbin_18	0.00147514	0	0	0	0	0	0	0	0	0	0	0.00365712	0	0	0	0	0	0	0	0	0	0	0	0	0	0	0	0	0	0	0	0	0	0	0	0.00810849	0	0	0	0	0	0	0	0	0	0.0293103	0.00727911	0.00648055	0.00405454
SF_cobin_19	0.0017291	0	0.00321836	0.00157906	0	0	0	0	0	0	0	0	0	0	0	0	0	0	0	0	0	0	0	0	0.00941146	0.0101309	0.0145664	0.0247708	0.0122795	0	0.00791071	0.0072909	0.00280229	0.00751852	0	0	0.00688141	0.00459929	0.0117944	0.00608834	0	0	0.00354438	0.00709933	0.00867497	0.00218783	0.00512665	0.00281282	0
RS_17_sbin_4	0	0.00370015	0.00527582	0.00507058	0.00295818	0.0071594	0.00391184	0.00394861	0.00519551	0.00387	0	0.00190194	0	0	0	0	0	0	0	0	0.00277814	0.00328031	0.0101262	0	0.0114784	0.00776169	0	0.00694215	0.0297991	0	0.0150121	0.0148516	0	0.00401571	0	0	0.0031097	0	0	0	0	0	0	0	0	0	0.00187788	0.00187075	0.01111
HM5_GDNA3_sbin_26	0	0.00115812	0	0	0.00144759	0.0123667	0.00917964	0.00727096	0.0077196	0.0041	0	0	0	0	0	0	0	0	0	0	0	0	0	0.0266946	0	0	0	0	0	0	0	0	0	0	0	0	0	0	0	0	0.00280862	0.002377	0.0271534	0.00669965	0.00467071	0.00674674	0	0.00537049	0
RS_12_sbin_6	0	0.00169518	0.00222795	0.00429104	0.00245596	0.00156617	0.00197448	0.00213432	0.00174234	0.00219009	0	0.00139698	0.00301169	0.0258213	0	0	0.00561395	0.0301588	0.016391	0	0	0.0068591	0	0	0	0	0	0	0	0	0	0	0	0	0	0	0	0	0	0	0	0	0.00221313	0	0.00169257	0	0	0	0
RS_17_sbin_37	0	0.00378385	0	0.0027184	0.0106854	0.00605216	0.00664172	0.00260763	0.00341541	0.00580193	0	0	0	0	0	0	0	0	0	0	0	0.0145597	0.0172411	0	0	0	0	0	0	0	0	0	0	0	0	0	0	0	0	0	0	0	0	0	0	0	0	0	0
MS_sbin_3	0	0	0	0	0	0	0	0	0	0	0	0	0	0	0	0	0	0	0	0	0	0	0	0	0.00327538	0.00341155	0	0	0	0	0	0	0	0	0	0	0	0	0	0	0	0	0	0	0	0	0	0	0
OT_A1_sbin_27	0.0238566	0.000639552	0.00399119	0.000971365	0	0	0	0	0.00144728	0.00134324	0	0	0.00208921	0	0	0	0	0	0	0	0.00507242	0	0	0	0	0	0	0.00347284	0	0	0	0	0	0	0	0	0	0	0	0	0	0	0	0.00290475	0.00321345	0.00420514	0.00603692	0.00272894	0.00206479
QDN-W01B-1949_sbin_16	0	0	0	0	0	0	0	0	0	0	0	0	0	0	0	0	0	0	0	0	0	0	0	0	0	0	0	0	0	0	0	0	0	0	0	0	0	0	0	0	0	0	0.00179611	0	0	0	0	0	0
RS_6_sbin_32	0	0	0	0	0	0	0	0	0	0	0	0	0	0	0	0	0	0	0	0	0	0	0	0	0	0	0	0	0	0	0	0	0	0	0	0	0	0	0	0	0	0	0	0	0	0	0	0	0
HM_cobin_59	0	0.0216489	0	0	0	0.00165508	0.00446791	0.00859845	0.00770304	0.0112034	0	0.00476353	0.00764817	0	0	0.113295	0.0193599	0	0	0	0	0	0	0	0	0	0	0	0	0	0	0	0	0	0	0	0	0	0	0	0	0	0	0	0	0	0	0	0
XST_cobin_72	0	0	0	0	0	0	0	0	0	0	0	0	0	0	0	0	0	0	0	0	0	0	0	0	0	0	0	0	0	0	0	0	0	0	0	0	0	0	0	0	0	0	0	0	0	0.00641706	0.00305242	0.00557081	0.00428986
XST_SQ83_0.06_sbin_13	0	0	0	0	0	0	0	0	0	0	0.00296902	0.0051773	0.00102918	0	0	0	0	0	0	0	0	0	0	0	0	0	0	0	0	0	0	0	0	0	0	0	0	0	0	0	0	0	0	0	0	0.0041393	0	0	0
RS_7_sbin_126	0	0	0	0	0	0	0	0	0	0	0	0	0	0	0	0	0	0	0	0	0	0	0	0	0	0	0	0	0	0	0	0	0	0	0	0	0	0	0	0	0	0	0	0	0	0	0	0	0
SY6_cobin_143	0	0	0	0	0	0	0	0	0	0	0	0	0	0	0	0	0	0	0	0	0.0106009	0	0	0	0.00219015	0	0	0.00360705	0	0	0	0	0	0	0.00496824	0	0	0	0	0	0	0	0	0	0.00127669	0	0	0.00223069	0
QDN-W04B-4900_sbin_27	0	0.00157854	0	0	0	0	0	0	0	0.00124851	0	0.00175209	0	0	0	0	0	0	0	0	0	0	0	0	0	0	0	0	0	0	0	0	0	0	0	0	0	0	0	0	0	0	0	0	0	0	0	0	0
SB_S2_sbin_13	0	0	0	0	0	0	0	0	0	0	0	0.00138495	0	0	0	0	0	0	0	0	0	0	0	0	0.00275795	0	0	0	0	0	0	0	0	0	0	0	0.00897225	0.00571514	0.00534546	0.00537082	0	0	0.00249442	0.00240163	0.00238503	0	0	0	0
HY4_GJ-DNA-12_sbin_11	0.0093354	0	0.00532831	0.00108775	0	0	0	0	0	0	0	0.00487438	0	0	0	0	0	0	0	0	0.0824022	0	0	0	0.00633475	0.00868293	0	0.00976104	0.0103094	0.0213536	0.0652626	0.0335213	0.0275391	0.0866242	0.0107866	0	0	0	0	0	0.0315751	0.0314636	0.00344118	0.0101931	0.00927102	0.00301351	0.00588447	0.00233319	0
RS_6_sbin_39	0	0	0	0	0	0	0	0	0	0	0	0	0	0	0	0	0	0	0	0	0	0	0	0	0	0	0	0	0	0	0	0	0	0	0	0	0	0	0	0	0.0107131	0.0117366	0	0.003002	0.0021321	0	0	0	0
SY6_S28_sbin_13	0	0.00184863	0.00191802	0.0020125	0	0.00251971	0.00424153	0.00474294	0.00213948	0.00218198	0	0	0	0	0	0	0	0	0	0	0	0	0	0	0	0	0	0	0	0	0	0.00378289	0	0	0	0	0	0	0	0	0	0	0.0110287	0	0	0	0	0	0
S11_6_sbin_3	0	0.236598	0	0.0225733	0.017841	0.0492466	0.12684	0.211213	0.0887137	0.158336	0	0	0	0	0.00708066	0.240227	0.0691647	0	0	0	0.00282771	0.0220163	0.0694701	0.320857	0	0	0	0	0	0	0	0	0	0	0	0	0	0	0	0	0	0	0	0	0	0	0	0	0
QDN-W03B-2880_sbin_6	0	0.0099719	0.00179065	0.00451618	0.0305912	0.0922881	0.00727175	0.00783003	0.0476314	0.0140533	0.0390649	0	0.00229003	0	0	0	0	0	0	0	0	0	0	0.040716	0	0	0	0	0	0	0	0	0	0	0	0	0	0	0	0	0	0	0	0	0	0	0	0	0
HM5_GDNA1_sbin_4	0	0	0	0	0	0	0	0	0	0	0	0	0	0	0	0	0	0	0	0	0	0	0	0	0	0	0	0	0	0	0	0	0	0	0	0	0	0	0	0	0.00221898	0.00454696	0.0191303	0.00588038	0.00394355	0.00948253	0.00460431	0.00708533	0
QDN-W01B-1949_sbin_6	0.00211214	0.154714	0.0326761	0.0795853	0.160866	0.264095	0.167333	0.14314	0.211176	0.130084	0.0203627	0.14318	0.0574753	0.253985	0.0278542	0.0957965	0.050503	0.240249	0.262117	0.298567	0.0219098	0.125257	0.207795	0.274836	0.138563	0.104907	0.121911	0.0172944	0.262309	0	0.0613818	0.0774932	0.00328144	0.0145981	0	0.00601539	0.0132377	0.0184295	0.0209345	0.0164578	0.0142864	0.0139725	0.0529555	0.0210664	0.0225177	0.0133699	0.0125777	0.0252043	0.0423201
SH-W20A-3880_sbin_35	0	0	0	0	0	0	0	0	0	0	0	0.00864269	0	0	0	0	0	0	0	0	0	0	0	0	0	0	0	0	0	0	0	0	0	0	0	0	0	0	0	0	0	0	0	0	0	0	0	0	0
EGM_E44_sbin_13	0	0.00775301	0	0.00615609	0.00397339	0.00314406	0.00343852	0.00561594	0.00446531	0.00556512	0	0.0123737	0.0413096	0	0	0	0.0110711	0	0	0	0	0	0	0	0	0	0	0	0	0	0	0	0	0	0	0	0	0.0110884	0	0.00624542	0	0	0	0	0	0	0	0	0
RS_17_sbin_8	0	0	0	0	0	0	0	0	0	0	0	0	0	0	0	0	0	0	0	0	0	0	0	0	0	0	0	0	0	0	0	0	0	0	0	0	0	0	0	0	0	0	0	0	0	0	0	0	0
RS_10_sbin_78	0.00578557	0	0.0164218	0.00401157	0	0	0	0	0	0.000673371	0	0	0	0	0	0	0	0	0	0	0	0	0	0	0	0	0	0	0	0	0	0	0	0	0	0.0224561	0	0	0	0	0	0	0	0	0	0	0	0.00168646	0.00533945
RS_12_sbin_21	0	0.00561223	0.00108678	0.00236466	0.00147286	0.00129788	0.00267059	0.00504867	0.00139891	0.00174601	0	0.00185168	0	0	0	0	0	0	0	0	0	0	0	0	0	0	0	0	0.00520599	0	0	0.00191144	0	0	0	0	0	0	0	0	0	0	0	0	0	0	0	0	0
RS_18_sbin_16	0	0.00115113	0.00132194	0.00397598	0.0157286	0.00327507	0.00257307	0.00085912	0.00313948	0.00293396	0	0	0	0	0	0	0	0	0	0	0	0.0032256	0.00818374	0	0	0	0	0	0	0	0	0	0	0	0	0	0	0	0	0	0	0	0	0	0	0	0	0	0
SH_cobin_13	0	0	0	0	0	0	0	0	0	0	0	0	0	0	0	0	0	0	0	0	0	0	0	0	0	0	0	0	0	0	0	0	0	0	0	0	0	0	0	0	0	0	0	0	0	0	0	0	0
OT_A8_sbin_2	0.00154732	0.179627	0	0.00326138	0.00503802	0.148519	0.0630126	0.0790052	0.24215	0.257116	0	0	0	0	0	0	0	0	0	0	0	0	0	0	0	0	0	0	0	0	0	0	0	0	0	0	0	0	0	0	0	0	0	0	0	0	0	0	0
OT_A9_sbin_6	0	0.00232009	0	0	0.000476409	0.00234818	0.00735598	0.0084833	0.00371843	0.0208336	0	0	0.00316	0	0	0	0	0	0	0	0	0	0	0	0	0	0	0	0	0	0.0092159	0.00967153	0	0.00311966	0	0	0	0	0	0	0	0	0	0	0	0	0.00146246	0.00123635	0
SB_cobin_41	0	0	0	0	0	0.00233294	0	0	0.00169564	0.000642906	0	0	0	0	0	0	0	0	0	0	0	0	0	0	0	0	0	0	0	0	0	0	0	0	0	0	0	0	0	0	0	0	0	0	0	0	0	0	0
SY5_S18_sbin_13	0	0	0	0	0	0	0	0	0	0	0	0	0	0	0	0	0	0	0	0	0	0	0	0	0	0	0	0	0	0	0	0	0	0	0	0	0	0	0	0	0.0125057	0.011424	0.00414334	0.00395578	0.00306211	0	0	0	0
QDN-W04B-4900_sbin_13	0	0	0	0	0	0	0	0	0	0	0	0	0	0	0	0	0	0	0	0	0	0	0	0	0	0	0	0	0	0	0	0	0	0	0	0	0	0	0	0	0	0	0	0	0	0	0	0	0
EGM_E44_sbin_26	0.00110653	0.00367907	0.0137766	0.0124118	0.0042548	0.00121018	0.00303245	0.00617984	0.00254916	0.00430058	0.00941645	0.087425	0.039908	0	0	0	0	0	0	0	0	0	0	0	0	0	0	0	0	0	0	0.00490653	0	0	0	0.14698	0.00633049	0.0248807	0	0.0148372	0	0	0	0	0	0.00278879	0.00898439	0.013544	0.0250683
RS_12_sbin_85	0.00222065	0.00680136	0.0490589	0.130656	0.0202421	0.0177114	0.0278727	0.01609	0.0167574	0.0136037	0	0	0	0	0	0	0	0	0	0	0.0042442	0.0251315	0.0115979	0.0412058	0.233405	0.234179	0.225088	0.261416	0.195736	0.00816764	0.162437	0.168742	0.0246388	0.0841767	0	0	0.0110672	0.0113019	0.0113556	0.0106182	0.0214547	0.0228919	0.168714	0.0918078	0.111811	0.0514565	0.0415238	0.0878597	0.00970119
SF_cobin_57	0.00622834	0	0.00448449	0.00117424	0	0	0	0	0	0	0	0	0	0	0	0	0	0	0	0	0	0	0	0	0.00898634	0.00851199	0.0104785	0.0380161	0.0120611	0.0121593	0.0190876	0.0148589	0.0134168	0.0241722	0	0	0.00641628	0	0	0	0	0	0.00134647	0.00757776	0.00788466	0.0032552	0.00716446	0.00310129	0
EGM_E44_sbin_47	0	0	0.00720408	0.0039517	0	0	0	0	0	0	0.0182109	0.0269444	0.1202	0	0	0	0	0	0	0	0	0	0	0	0	0	0	0	0	0	0	0	0	0	0	0.00913688	0	0	0	0	0	0	0	0	0	0	0	0	0.00633534
HM1_cobin_45	0	0	0	0	0	0	0	0	0	0	0	0	0	0	0	0	0	0	0	0	0.00179687	0	0	0	0.00813677	0.00900247	0.0106114	0.00544299	0.00537553	0	0	0	0	0	0	0	0.00282653	0	0	0	0.00916611	0.00754302	0.0246256	0.0101526	0.00895886	0.00158994	0	0.00128126	0
RS_13_sbin_41	0.00184006	0.0157885	0.0126497	0.0103382	0.00525114	0.00641068	0.00880332	0.023274	0.00860095	0.00917867	0.00836566	0.0173514	0.0191844	0	0	0.0417902	0.0728302	0.0225689	0	0.00993255	0	0	0	0	0	0	0	0	0	0	0	0	0	0	0	0	0	0	0	0	0	0	0	0	0	0	0	0	0.00476666
SB_S5_sbin_24	0.0084983	0.175175	0.0309835	0.0514484	0.0229854	0.196037	0.141309	0.165461	0.194293	0.182354	0	0.0247822	0.0028657	0	0	0	0	0	0	0	0.00169802	0.0281691	0.0868904	0.176103	0.0479445	0.0399629	0.0429651	0.0256156	0.0918532	0	0.0275731	0.025343	0	0.00867638	0	0.00953964	0.0530276	0.0234321	0.0225581	0.0227014	0.00938175	0.00959414	0.104789	0.0339583	0.0322975	0.0489319	0.0198961	0.0644403	0.0188351
SH-W20A-2180_sbin_27	0	0	0	0	0	0	0	0	0	0	0	0	0	0	0	0.0193703	0.0179043	0	0	0	0	0	0	0	0	0	0	0	0	0	0	0	0	0	0	0	0	0	0	0	0	0	0	0	0	0	0	0	0
HM_SQ58_0.06_sbin_1	0	0	0	0	0	0	0	0	0	0	0	0	0	0	0	0	0	0	0	0	0	0	0	0	0	0	0	0	0	0	0	0	0	0	0.00584034	0	0	0	0	0	0	0	0	0	0	0	0	0	0
SY6_S28_sbin_21	0	0.00910591	0	0.00826429	0.0283018	0.0277527	0.0176868	0.00883179	0.0123604	0.0179415	0	0	0	0	0	0	0	0	0	0	0	0.0430196	0.0289937	0	0.00561777	0.00676507	0	0	0	0	0	0	0	0	0	0	0.0247084	0.312588	0.351094	0.594247	0	0	0	0	0	0	0	0	0
HM_a_3.8_sbin_2	0	0	0	0	0	0	0	0	0	0	0	0	0	0	0	0	0	0.012423	0	0	0	0	0	0	0	0	0	0	0	0	0	0	0	0	0	0	0	0	0	0	0	0	0	0	0	0	0	0	0
WGM_cobin_83	0	0	0	0	0	0	0	0	0	0	0	0	0	0	0	0	0	0	0	0	0	0	0	0	0	0	0	0	0	0	0	0	0	0	0	0	0.0350085	0.00960141	0.0211671	0.00582406	0	0	0	0	0.00210323	0	0	0	0
HM_SQ58_0.02_sbin_5	0.00147361	0	0	0	0	0	0	0	0.000813733	0.000520821	0	0.0031139	0	0	0	0	0	0	0	0	0	0	0	0	0	0	0	0	0	0.0106008	0	0	0.00372926	0.00770872	0.00496962	0	0	0	0	0	0	0	0	0	0	0.0121798	0.00502904	0.0037621	0
SB_S5_sbin_48	0	0	0	0	0	0	0	0	0	0	0	0	0	0	0	0	0	0	0	0	0	0	0	0	0	0	0	0	0	0	0	0	0	0	0	0	0	0	0	0	0	0	0	0	0	0	0	0	0
S11_12_sbin_10	0.00219646	0.169186	0.0030091	0.0723259	0.136956	0.305804	0.717252	0.208474	0.255959	0.326298	0	0	0	0	0	0	0	0	0	0	0	0.248673	0.176087	0.116304	0.0312523	0.0253732	0.0260175	0.0177515	0.0637419	0	0	0	0	0	0	0	0.0731747	0.412048	0.185919	0.351457	0.00620504	0.00707728	0.0474478	0.0193383	0.0213743	0.0741924	0.0121852	0.0804207	0
RS_2_sbin_36	0	0	0	0	0	0	0	0	0	0	0	0	0	0	0	0	0	0	0	0	0	0	0	0	0.0213577	0.0023939	0	0	0	0	0	0	0	0	0	0	0	0	0	0	0.00561257	0.00845147	0.00145988	0.00695548	0.0071037	0	0	0	0
SY6_cobin_28	0	0	0	0	0	0	0	0	0	0	0	0	0	0	0	0	0	0	0	0	0	0	0	0	0	0	0	0	0	0	0	0	0	0	0.0103079	0	0	0	0	0	0.0149632	0.0152196	0.00680382	0.0496672	0.0433458	0.00373139	0.00222597	0.00175507	0
OT_A1_sbin_31	0.0411254	0.00109162	0.004927	0.00150803	0	0	0	0	0.00181744	0.00178489	0	0	0	0	0	0	0	0	0	0	0	0	0	0	0	0	0	0	0	0	0	0	0	0	0	0	0	0	0	0	0	0	0	0	0	0	0.00165288	0	0
RS_mbin_498	0	0.0182683	0.00146047	0.00514528	0.00559602	0.00735823	0.0203161	0.0151948	0.00841268	0.0237591	0	0	0	0	0	0	0	0	0	0	0	0.005189	0.0482037	0	0.0101426	0.00511784	0	0	0	0	0	0	0	0	0	0	0.0507511	0.00727547	0.0119293	0.00597729	0	0	0.00532865	0	0	0	0	0	0
SMM_0.03_sbin_10	0	0	0	0	0	0	0	0	0	0	0	0	0	0	0	0	0	0	0	0	0	0	0	0	0	0	0	0	0	0	0	0	0	0	0	0	0	0	0	0	0	0	0	0	0	0	0	0	0
SB_S2_sbin_54	0.00100289	0	0.0028577	0.00162231	0	0	0	0	0	0	0	0	0	0	0	0	0	0	0	0	0	0	0	0	0	0	0	0	0	0	0	0	0	0	0	0.0125408	0.00358706	0.00231791	0.00431416	0.00256131	0	0	0.00187974	0	0	0	0	0.00144794	0
RS_1_sbin_83	0	0	0	0	0	0	0	0	0	0	0	0	0	0	0	0	0	0	0	0	0	0	0	0	0	0	0	0	0	0	0	0	0	0	0	0	0	0	0	0	0.00775881	0.0101212	0.00220898	0.0035402	0.00263543	0	0	0	0
QDN_cobin_170	0.000849926	0.00630737	0.00362182	0.00373943	0	0.002644	0.00449613	0.00557061	0.00454548	0.00510797	0.02594	0.0268319	0.00622464	0	0	0	0	0	0	0	0	0	0	0	0	0	0	0	0	0	0	0	0	0	0	0.0298832	0	0.00575704	0	0.00377338	0	0	0	0	0	0	0.00249714	0.00727103	0.0581572
HY4_cobin_36	0.0039446	0	0	0	0	0	0.00108128	0.00131317	0	0	0	0.00110765	0.00761358	0	0	0	0	0	0	0	0	0	0	0	0	0	0	0	0	0.0910971	0.00769234	0.00199076	0.0663867	0.0310615	0.0666891	0	0	0	0	0	0	0	0	0	0	0.0123117	0.0147766	0.00789365	0
SH_cobin_16	0	0	0	0	0	0	0	0	0	0	0	0	0	0	0	0	0	0	0	0	0	0	0	0	0	0	0	0	0	0	0	0	0	0	0	0	0	0	0	0	0	0	0	0	0	0	0	0	0
SH-W20A-3080_sbin_3	0	0.00424627	0	0.00123842	0.00114418	0.00258846	0.00181049	0.00212545	0.00280447	0.00424644	0	0.00339927	0	0	0	0	0	0	0	0	0	0	0	0	0	0	0	0	0	0	0	0	0	0	0	0	0	0	0	0	0	0	0	0	0	0	0	0	0
SY6_cobin_56	0	0	0	0	0	0	0	0	0	0	0	0	0	0	0	0	0	0	0	0	0.00973389	0	0	0	0	0	0	0	0	0	0	0	0	0	0	0	0	0	0	0	0.00219003	0.00384871	0.00454316	0.00469728	0.00402791	0	0	0	0
SY5_S22_sbin_10	0	0.00128153	0	0	0	0.00518454	0.0130767	0.0109316	0.00396967	0.00456119	0	0	0	0	0	0	0	0	0	0	0	0	0	0	0	0	0	0	0	0	0	0	0	0	0	0	0	0.0152388	0	0.0150689	0	0	0.0170251	0.00679914	0.00671261	0	0	0	0
SY6_cobin_101	0.00119628	0	0.00133448	0	0	0	0	0	0	0	0	0	0	0	0	0	0	0	0	0	0	0	0	0	0.00662426	0.00640551	0	0.013813	0.00449256	0.011206	0	0.00334532	0.0104531	0.00521512	0.00198763	0	0.00345892	0	0	0	0.000923843	0.00100729	0.00210569	0.0142951	0.0156317	0.00173673	0.0054282	0.00263887	0
RS_17_sbin_10	0	0.00103977	0	0	0.000454164	0.00108665	0.00156406	0	0.000964232	0.000990607	0	0	0	0	0	0	0	0	0	0	0	0	0	0	0	0	0	0	0	0	0	0	0	0	0	0	0	0	0	0	0	0	0	0	0	0	0	0	0
RS_mbin_284	0	0	0	0	0	0	0	0	0	0	0	0	0	0	0	0	0	0	0	0	0	0	0	0	0	0	0	0	0	0	0	0	0	0	0	0	0	0	0	0	0	0	0	0	0	0	0	0	0
QDN-W01B-1949_sbin_46	0	0	0	0	0	0	0	0	0	0	0	0	0	0.0390009	0	0	0.132012	0	0	0	0	0	0	0	0	0	0	0	0	0	0	0	0	0	0	0	0	0	0	0	0	0	0	0	0	0	0	0.00184903	0.0023961
XST_SQ84_0.10_sbin_14	0.00855232	0.0013118	0	0.000702806	0	0.000639335	0	0.00121458	0.00285593	0.0017324	0	0.0145097	0.00118044	0	0	0	0	0	0	0	0	0	0	0	0	0	0	0	0	0.0273244	0	0	0.00717985	0.011365	0.0100773	0	0	0	0	0	0	0	0	0	0	0.0310407	0.0300891	0.0118731	0
RS_13_sbin_34	0	0	0	0	0	0	0	0	0	0	0	0	0	0	0	0	0	0	0	0	0	0.00292468	0	0	0.00298382	0	0	0.00326713	0	0	0	0	0	0	0	0	0	0.00616452	0	0.00584314	0	0	0.0118258	0.0119681	0.0155034	0	0	0	0
RS_17_sbin_43	0	0	0	0	0	0	0	0	0	0	0	0	0	0	0	0	0	0	0	0	0	0	0	0	0	0	0	0	0	0	0	0	0	0	0	0	0	0	0	0	0	0	0	0	0	0	0	0	0
SB_cobin_58	0	0.0160289	0	0.00120076	0.00175652	0.00842169	0.00276228	0.00480866	0.0120459	0.00950739	0	0	0	0	0	0	0	0	0	0	0	0	0	0	0	0	0	0	0	0	0	0	0	0	0	0	0	0	0	0	0	0	0	0	0	0	0	0	0
RS_14_sbin_6	0.00895996	0.227372	0.044582	0.0587428	0.0774382	0.109181	0.0954071	0.196003	0.163171	0.173366	0.00992017	0.0689685	0.0103005	0	0	0.219772	0.0332858	0	0	0	0.00266188	0.0183973	0.0805001	0.0472744	0.00360587	0.00276874	0	0	0.0056567	0	0	0.00445871	0	0	0	0.0330625	0.00846854	0.00879085	0	0.00557116	0	0	0	0	0	0	0.00424852	0.00870389	0.0222815
HY4_cobin_12	0.0180103	0.000719285	0.000848059	0.000572593	0	0	0	0.00109941	0.00174555	0.00121426	0.00328084	0	0.00234173	0	0	0	0	0	0	0	0.00127477	0	0	0	0	0.00215786	0	0.00416526	0	0.0481548	0.0131574	0.00836638	0.0213489	0.0117861	0.0437235	0	0	0	0	0	0	0	0	0.00170626	0.00196195	0.00679315	0.00392612	0.00185817	0
RS_16_sbin_52	0	0	0	0	0	0	0	0	0	0	0	0	0	0	0	0	0	0	0	0	0	0	0	0	0	0	0	0	0	0	0	0	0	0	0	0	0	0	0	0	0	0	0	0	0	0	0	0	0
HM_cobin_55	0	0	0	0	0	0	0	0	0	0	0	0	0	0	0	0	0	0	0	0	0.0369495	0	0	0	0	0	0	0	0	0	0	0	0	0	0	0	0	0	0	0	0.00637804	0.00675985	0.00250364	0.00223437	0.00184493	0	0	0	0
FR_S1_sbin_48	0	0	0	0	0	0	0	0	0	0	0	0	0	0	0	0	0	0	0	0	0.201514	0	0	0	0.00455015	0.00352325	0	0	0	0	0	0	0	0	0	0	0	0	0	0	0	0.00124115	0.016351	0.00402396	0.00365702	0	0	0	0
SB_S3_sbin_4	0	0.00283541	0	0.00130785	0.00266093	0.0050948	0.00264987	0.00223221	0.00385344	0.0031983	0	0	0	0	0	0	0	0	0	0	0	0	0	0	0	0	0	0	0	0	0	0	0	0	0	0	0.0125204	0.0210035	0.034474	0.0228334	0	0	0.00655961	0.00184127	0	0	0	0.00251097	0
NGM_D24_sbin_7	0.000941952	0	0.00509354	0.00221338	0	0	0	0	0	0	0.00462733	0.00294421	0.00369049	0	0	0	0	0	0	0	0	0	0	0	0	0	0	0	0	0	0	0.00514179	0	0	0	0.110282	0	0.0111367	0	0.0095083	0	0	0	0	0	0	0	0	0
WGM_cobin_84	0	0	0	0	0	0	0	0	0	0	0	0	0	0	0	0	0	0	0	0	0	0	0	0	0	0	0	0	0	0	0	0	0	0	0	0	0	0	0.00411919	0	0	0	0	0	0	0	0	0	0
LS6045_0.21_sbin_8	0	0.0167417	0.00211634	0.0158016	0.0576137	0.733576	0.0205987	0.0109958	0.169383	0.0396214	0	0	0	0	0	0	0	0	0	0	0	0.00560778	0	0	0.0125445	0.0149907	0.0135954	0.0346761	0	0	0.0245082	0.0413233	0	0	0	0	0.00730143	0	0	0	0.00696486	0.00828033	0.0314227	0.0270706	0.0797762	0.280182	0.0371824	0.0689637	0
SH_cobin_19	0	0	0.000851459	0.00196227	0.00227538	0	0	0	0.000750619	0	0	0.0150413	0.00246623	0	0	0	0	0	0	0	0	0	0	0	0	0	0	0	0	0	0	0	0	0	0	0	0	0	0	0	0	0	0	0	0	0	0	0	0
QDN_cobin_105	0.000683097	0	0.00469734	0.0043392	0	0	0	0	0.000537131	0	0	0	0	0	0	0	0	0	0	0	0	0	0	0	0	0	0	0	0	0	0	0	0	0	0	0.0152966	0	0.00251987	0	0	0	0	0	0	0	0	0	0.0014584	0.00576314
SH-W20A-3880_sbin_7	0.0062862	0.00625828	0.0358258	0.0386189	0.00208192	0.00212524	0.00485248	0.00544162	0.00500174	0.00591976	0	0.00729236	0.0135994	0	0	0	0	0	0	0	0	0	0	0	0	0	0	0	0	0	0	0	0	0	0	0.024768	0	0.00327523	0	0	0	0	0	0	0	0	0.00696262	0.0112897	0.0360123
S11_5_sbin_9	0	0	0	0	0	0	0	0	0	0	0.00311551	0.00270812	0.00355916	0	0	0.00521576	0	0	0	0	0	0	0	0	0	0	0	0	0	0	0	0	0	0	0	0	0	0	0	0	0	0	0	0	0	0	0	0	0.00290624
HM5_GDNA6_sbin_19	0	0	0	0	0	0	0	0	0	0	0	0	0	0	0	0	0	0	0	0	0	0	0	0	0.0151519	0.00606	0.0122493	0	0.00332061	0	0	0	0	0	0	0	0	0	0	0	0	0	0.00215728	0.00234882	0.00246164	0	0	0	0
RS_9_sbin_91	0	0	0	0	0	0	0	0	0	0	0	0	0	0	0	0	0	0	0	0	0	0	0	0	0.00289353	0	0	0	0	0	0	0	0	0	0	0	0	0	0	0	0	0	0	0	0	0	0	0	0
OT_A8_sbin_3	0	0.117377	0.00556547	0.0128675	0.0256696	0.0523268	0.033425	0.0508295	0.0778269	0.0774222	0.00727506	0.0266411	0.0218185	0	0.0286923	0.185484	0.218073	0	0	0	0	0.00460341	0.0305301	0.0143118	0	0	0	0	0	0	0	0	0	0	0	0	0	0	0	0	0	0	0	0	0	0	0	0	0.0186182
RS_10_sbin_73	0	0	0	0	0	0	0	0	0	0	0	0	0	0	0	0	0	0	0	0	0	0	0	0	0	0	0	0	0	0	0	0	0	0	0	0	0	0	0	0	0	0	0	0	0	0	0	0	0
HM1_cobin_195	0	0	0	0	0	0	0	0	0	0	0	0	0	0	0	0	0	0	0	0	0	0	0	0	0	0	0	0	0	0	0	0	0	0	0	0	0	0	0	0	0	0	0.0133256	0.0259322	0.0218556	0	0	0	0
XST_SQ84_0.06_sbin_11	0	0	0	0	0	0	0	0	0	0	0	0	0	0	0	0	0	0	0	0	0	0	0	0	0	0	0	0	0	0	0	0	0	0	0	0	0	0	0	0	0	0	0	0	0	0	0	0	0
SH-W20A-3080_sbin_53	0	0.0716364	0	0.00488753	0.0153062	0.0376836	0.0170256	0.0317527	0.0580181	0.0486845	0.00507528	0	0.00850739	0	0.0395288	0	0	0	0	0	0	0	0	0	0	0	0	0	0	0	0	0	0	0	0	0	0	0	0	0	0	0	0	0	0	0	0	0	0
XST_cobin_50	0	0	0	0	0	0	0	0	0	0	0	0	0	0	0	0	0	0	0	0	0	0	0	0	0	0	0	0	0	0	0	0	0	0	0	0	0	0	0	0	0	0	0	0	0	0	0	0	0
QDN_cobin_139	0	0.00560761	0.00267074	0.00438077	0	0	0	0.00111169	0.00233284	0.0024894	0	0.0199245	0.00162793	0	0	0	0	0	0	0	0	0	0	0	0	0	0	0	0	0	0	0	0	0	0	0	0	0	0	0	0	0	0	0	0	0	0	0	0.00417315
HM1_GDNA19_sbin_8	0	0	0	0	0	0	0	0	0	0	0	0	0	0	0	0	0	0	0	0	0	0	0	0	0	0	0	0	0	0	0	0	0	0	0	0	0	0	0	0	0.0125053	0.0143213	0.0602943	0.0158988	0.0125371	0	0	0	0
SF_SQ62_0.02_sbin_5	0.00531455	0	0	0	0	0	0	0	0	0	0	0	0	0	0	0	0	0	0	0	0	0	0	0	0	0	0	0	0	0	0	0	0.0053176	0.00602998	0.00691427	0	0	0	0	0	0.00232988	0.00214208	0	0.0108762	0.0121371	0.0110726	0.0088134	0.00361404	0
HM_SQ54_0.02_sbin_6	0.00103277	0	0	0	0	0	0	0	0.000808292	0.000473609	0	0.00240713	0	0	0	0	0	0	0	0	0	0	0	0	0	0	0	0	0	0	0	0	0	0	0	0	0	0	0	0	0	0	0	0	0	0.00656794	0.00263294	0.00268315	0
HY4_GJ-DNA-10_sbin_28	0.0202939	0	0.0172724	0.00284639	0	0	0	0	0.000727466	0.00100075	0	0.0135632	0	0	0	0	0	0	0	0	0.0113252	0	0	0	0.00258544	0.00301248	0	0.00416167	0.00885199	0.00938453	0.0902728	0.0579281	0.0202928	0.0732573	0.00328041	0.0051954	0	0	0	0	0.0608716	0.0583657	0.00480452	0.00945362	0.0078978	0.00225797	0.00757192	0.00240952	0
HM1_cobin_55	0	0	0	0	0	0	0	0	0	0	0	0	0	0	0	0	0	0	0	0	0	0	0	0	0	0	0	0	0	0	0	0	0	0	0	0	0	0	0	0	0.0196026	0.0166957	0.00481014	0.00684777	0.00498631	0	0	0	0
LS_cobin_45	0	0	0	0	0	0	0	0	0	0	0	0	0	0	0	0	0	0	0	0	0	0	0	0	0	0	0	0	0	0	0	0	0	0	0	0	0	0	0	0	0	0	0	0	0	0	0	0	0
HM3_cobin_3	0	0	0	0	0	0	0	0	0	0	0	0	0	0	0	0	0	0	0	0	0	0	0	0	0	0	0	0	0	0	0	0	0	0	0	0	0	0	0	0	0	0	0	0	0	0.00866972	0.00323583	0.00547491	0.0261236
NGM_cobin_13	0.0011092	0.00129759	0.00325896	0.00377314	0.00192624	0.00106629	0.00138547	0.00124162	0.0011011	0.00148973	0	0	0	0	0	0	0	0	0	0	0	0.00250319	0	0	0	0	0	0	0	0	0	0	0	0	0	0	0.0277364	0.0238443	0.0314821	0.0179597	0	0	0	0	0	0	0	0.00181259	0.00360916
SH_cobin_26	0.00643048	0.00326502	0.0094502	0.00617816	0	0	0.00136666	0.00197758	0.0013342	0.00203251	0	0.00560029	0.00482735	0	0	0	0	0	0	0	0	0	0	0	0	0	0	0	0	0	0	0	0	0	0	0	0	0	0	0	0	0	0	0	0	0	0	0.00181032	0.00885908
OT_mbin_199	0	0.0318127	0	0.0489139	0.163342	0.0701668	0.019686	0.0338743	0.048304	0.0225719	0	0	0	0	0	0	0	0	0	0	0	0	0	0	0	0	0	0	0	0	0	0	0	0	0	0	0	0	0	0	0	0	0	0	0	0	0	0	0
NGM_D27_sbin_12	0	0	0	0	0.00317069	0.00864078	0	0	0.00274157	0	0	0	0	0	0	0	0	0	0	0	0	0	0	0	0	0	0	0	0	0	0	0	0	0	0	0	0.182699	0.0738527	0.0435761	0.069146	0	0	0	0	0	0	0	0	0
HM1_GDNA17_sbin_17	0	0	0	0	0	0	0	0	0	0	0	0	0	0	0	0	0	0	0	0	0	0	0	0	0	0	0	0	0	0	0	0	0	0	0.00337939	0	0	0	0	0	0.0500382	0.0373709	0.00362845	0.00453548	0.00322798	0	0	0	0
OT_A3_sbin_60	0	0.00130213	0.00384991	0.00978711	0.016591	0.00327605	0.00338017	0.00101773	0.00348791	0.0034913	0	0	0	0	0	0	0	0	0	0	0	0.00331735	0.0085585	0	0	0	0	0	0	0	0	0	0	0	0	0	0	0	0	0	0	0	0	0	0	0	0	0	0
LS6045_0.21_sbin_35	0	0	0	0	0	0	0	0	0	0	0	0	0	0	0	0	0	0	0	0	0	0	0	0	0	0	0	0.00847866	0	0	0	0	0	0	0	0	0	0	0	0	0	0	0	0	0	0	0	0	0
SF_GA-1_sbin_4	0	0	0	0	0	0	0	0	0	0	0	0	0	0	0	0	0	0	0	0	0.0857009	0	0	0	0.206496	0.127254	0.111929	0.0365476	0.0316888	0	0	0	0	0	0	0	0	0	0	0	0	0	0.00927818	0.0139363	0.0228504	0.002594	0	0.00283698	0
SF_HDNA4_sbin_17	0	0	0	0	0	0	0	0	0	0	0	0	0	0	0	0	0	0	0	0	0	0	0	0	0.0163823	0.00939887	0.00793591	0.0430934	0.00565452	0	0	0	0	0	0	0	0	0	0	0	0	0	0.00128683	0.0108699	0.0123572	0	0	0	0
S11_2_sbin_5	0.0139737	0.00394656	0.0415867	0.0217668	0.00130145	0.00108986	0.00556891	0.006005	0.00330655	0.00418005	0	0.0153626	0.00396668	0	0	0	0	0	0	0	0.00139195	0	0	0	0.00597419	0.00537374	0	0.0178158	0.0225759	0	0.0717041	0.0584425	0.00487576	0.050932	0	0.0567556	0.00806051	0.00700689	0	0.00740617	0	0	0	0.00810855	0.00932058	0.0104359	0.0229967	0.017595	0.0483978
QDN-W03B-2880_sbin_11	0	0.00380833	0	0	0	0	0	0	0	0	0.0317947	0	0.0716656	0	0	3.57161	0.287533	0	0	0	0	0.00211641	0	0.0190943	0	0	0	0	0	0	0	0	0	0	0	0	0	0	0	0	0	0	0	0	0	0	0	0	0
XST_SQ87_0.02_sbin_11	0	0	0	0	0	0	0	0	0	0	0	0.00574161	0	0	0	0	0	0	0	0	0	0	0	0	0	0	0	0	0	0	0	0	0	0	0	0	0	0	0	0	0	0	0	0	0	0	0	0	0
HM1_GDNA21_sbin_26	0	0.00220779	0.0112007	0.0460754	0.00199987	0.0209787	0.00863809	0.00948355	0.0128085	0.00511413	0	0	0	0	0	0	0	0	0	0	0	0.00287932	0.00806971	0.112281	0.016038	0.0125153	0	0.0438439	0.0102735	0	0	0	0	0	0	0	0	0	0	0	0.0688758	0.0423623	0.624682	0.196751	0.154366	0.021876	0.00752953	0.0216364	0.00379166
SF_GA-1_sbin_6	0.085734	0.00272853	0.0434987	0.0123297	0.00398706	0.00304371	0.00873354	0.00663216	0.00625856	0.00631124	0	0.0032564	0.0015431	0	0	0	0	0	0	0	0.00778959	0	0	0	0.0776421	0.0630136	0.0650049	0.0562853	0.0349552	0.267269	0.111711	0.0734442	0.213326	0.176461	0.0584661	0.0282506	0.0121206	0.0102616	0	0.0104967	0.0133738	0.0120845	0.0248061	0.0784557	0.0779601	0.0946403	0.14759	0.0575245	0.00637741
S11_6_sbin_21	0	0.00239597	0	0.000691352	0.000832095	0.00267819	0.00226213	0.00431379	0.00308625	0.00285548	0	0.00258494	0	0	0	0	0	0	0	0	0	0	0	0	0.00259461	0.00272582	0	0.00364948	0	0	0	0.00179091	0	0	0	0	0	0.00262271	0	0	0.0121911	0.0164704	0.0260746	0.00991354	0.00742212	0.00904701	0.00909618	0.00714272	0
HM1_cobin_98	0	0	0	0	0	0	0	0	0	0	0	0	0	0	0	0	0	0	0	0	0	0	0	0	0	0	0	0	0	0	0	0	0	0	0	0	0	0	0	0	0.0268755	0.0184997	0	0	0	0	0	0	0
QDN-W04B-580_sbin_11	0	0	0.00322848	0.00454243	0	0	0	0	0	0	0.012876	0.0205895	0.0117883	0	0	0	0	0	0	0	0	0	0	0	0	0	0	0	0	0	0	0	0	0	0	0	0	0	0	0	0	0	0	0	0	0	0	0.00381541	0.0433546
SY5_cobin_2	0.00077159	0	0	0	0	0	0	0	0	0	0	0	0	0	0	0	0	0	0	0	0.000902188	0	0	0	0.00586216	0.00509264	0	0.00941599	0.00487	0.00915959	0.0101986	0.00871897	0.00962564	0.0116193	0	0	0.00364575	0	0	0	0.00368073	0.00399286	0.0124882	0.00919795	0.0095574	0.00374442	0.00529163	0.00377418	0
OT_A1_sbin_14	0.0278969	0	0.015923	0.00605135	0	0	0	0	0.000938793	0.00126053	0	0	0	0	0	0	0	0	0	0	0	0	0	0	0	0	0	0	0	0	0	0	0	0	0	0	0	0	0	0	0	0	0	0	0	0	0.00239071	0.00221409	0.00419675
SF_SQ_cobin_17	0	0	0	0	0	0	0	0	0.000558408	0	0	0	0	0	0	0	0	0	0	0	0	0	0	0	0	0	0	0	0	0	0	0	0	0	0	0	0	0	0	0	0	0	0	0	0	0.00386607	0	0.00121608	0
XST_SQ84_0.06_sbin_9	0	0	0	0	0	0	0	0	0	0	0	0.00324101	0.000996972	0	0	0	0	0	0	0	0	0	0	0	0	0	0	0	0	0	0	0	0	0	0	0	0	0	0	0	0	0	0	0	0	0.00609002	0	0.00247533	0.00327029
HM1_cobin_187	0	0	0	0	0	0	0	0	0	0	0	0	0	0	0	0	0	0	0	0	0	0	0	0	0	0	0	0	0	0	0	0	0	0	0	0	0	0	0	0	0.00696961	0.00926462	0.0217864	0.00621817	0.0049888	0	0	0.00120831	0
RS_mbin_560	0	0.000859832	0	0.002417	0.000874487	0	0	0	0	0	0	0	0	0	0	0	0	0	0	0	0	0.00294528	0	0	0.00336832	0.00294723	0	0	0	0	0	0	0	0	0	0	0	0	0	0	0	0	0	0	0	0	0	0	0
RS_1_sbin_25	0	0	0	0	0	0	0	0	0	0	0	0	0	0	0	0	0	0	0	0	0	0	0	0	0	0	0	0	0	0	0	0	0	0	0	0	0	0	0	0	0	0	0	0	0	0	0	0	0
HM_SQ54_0.06_sbin_7	0.0519669	0.0021364	0.0649947	0.00944453	0	0.000841326	0.0089369	0.00782712	0.00317002	0.00486593	0	0.00304632	0.00219572	0	0	0	0	0	0	0	0.00134479	0	0	0	0.00281915	0	0	0.00669433	0.00548052	0.0455087	0.057158	0.0519071	0.0637924	0.0546189	0.00631837	0.0634691	0	0.00658799	0	0.00732304	0	0	0	0.00401342	0.00434681	0.0747836	0.0639538	0.0464021	0.01845
HM3_cobin_14	0	0	0	0.00276458	0	0.00541814	0.00731045	0.00733177	0.00348256	0.00277581	0	0	0	0	0	0	0	0	0	0	0	0	0	0	0.0762378	0.129771	0.0907353	0.0593864	0.0502777	0	0	0	0	0	0	0	0.0304472	0.00911452	0	0.00922967	0.00675749	0.00827438	0.0494466	0.0488193	0.0627522	0.0396089	0.00838722	0.029769	0
SB_S1_sbin_13	0.00575532	0	0.000740862	0.000568018	0	0	0	0	0.00149719	0.00093149	0	0.00390664	0.00100727	0	0	0	0	0	0	0	0	0	0	0	0	0	0	0	0	0	0	0	0	0	0.00276585	0	0	0	0	0	0	0	0	0	0	0.00710883	0.00324388	0.00288361	0
EGM_E29_sbin_27	0	0.0091813	0.00392134	0.025384	0.0303101	0.0168282	0.00910544	0.0128164	0.0162155	0.0107107	0.00880527	0.0564038	0.0596874	0	0	0	0	0	0	0	0.00122987	0	0	0	0	0	0	0	0	0	0	0	0	0	0	0.00622636	0	0.00408219	0	0.00291018	0	0	0	0	0	0	0	0	0.00521656
RS_1_sbin_81	0.00292641	0	0.00098712	0.000480947	0	0	0	0	0	0	0	0.0178081	0	0	0	0	0	0	0	0	0.193938	0	0	0	0.0334904	0.0755305	0.0305076	0.0198206	0.0231529	0	0	0.00248026	0.00301524	0.0139064	0	0	0	0	0	0	0.10072	0.090452	0.0069922	0.00983766	0.00994482	0	0.00192212	0.00172778	0
RS_5_sbin_9	0	0	0	0	0	0	0	0	0	0	0	0	0	0	0	0	0	0	0	0	0.00104025	0	0	0	0	0	0	0	0	0.0117847	0	0	0.00704323	0	0.00324137	0	0	0	0	0	0.00216597	0.00206886	0	0.00218908	0.00172679	0.00269466	0.0042402	0	0
SMM_0.03_sbin_1	0	0	0.00248214	0.000806628	0	0	0	0	0	0	0	0	0	0	0	0	0	0	0	0	0	0	0	0	0	0	0	0.00451587	0.0122663	0	0	0	0	0	0	0.013339	0	0.00224033	0	0	0	0	0	0	0	0	0.00341554	0.00335889	0.00497282
RS_19_sbin_43	0	0	0	0	0	0	0	0	0	0	0	0	0	0	0	0	0	0	0	0	0	0	0	0	0	0	0	0	0	0	0	0	0	0	0	0	0	0	0	0	0	0	0	0	0	0	0	0	0
RS_14_sbin_21	0	0.000662248	0.00161655	0.0559477	0.000968551	0.000790337	0.00313682	0.00138733	0.00214369	0.00108002	0	0	0	0	0	0	0	0	0	0	0.00133376	0	0	0	0.00428094	0.00255032	0	0	0	0	0	0	0	0	0	0	0	0	0	0	0	0	0	0	0	0	0	0	0
LS6045_0.21_sbin_20	0.0399769	0.0128906	0.075216	0.038126	0.00428619	0.00187254	0.00589832	0.00939462	0.00791126	0.00830858	0.0324874	0.0602196	0.0349022	0	0	0.0171455	0.0475057	0.0235366	0	0.0101462	0.000730918	0	0	0	0	0	0	0	0.00626678	0	0.0135084	0.0163983	0	0.00577001	0	0.0339486	0	0.00299065	0	0	0	0	0	0	0	0.0117365	0.0208479	0.0231653	0.0512785
SF_cobin_70	0	0.00288388	0.00474052	0.00930011	0.0224687	0.0124045	0.00814543	0.00494147	0.00848427	0.00508868	0	0.0346617	0.00251366	0	0	0	0	0	0	0	0.0136064	0.0119554	0.0109013	0	0.0198704	0.0164842	0.0338379	0.011282	0.0503783	0	0.0137291	0.0141942	0.00315986	0.00992354	0	0.0161914	0.0528531	0.0285328	0.0426841	0.0237376	0	0	0.00193671	0	0.001347	0	0.00159273	0.00325319	0.00685193
OT_A5_sbin_70	0	0.0311135	0.00445586	0.00416718	0.00367089	0.0205114	0.00683454	0.0127602	0.0275939	0.0242595	0.00559439	0.0070898	0.00347733	0.051737	0	0.0918692	0.00525307	0.0244801	0.03175	0.0269278	0	0.00284329	0	0	0	0	0	0	0	0	0	0	0	0	0	0	0	0	0	0	0	0	0	0	0	0	0	0	0.00269282
FR_S4_sbin_2	0.0014633	0.0813171	0.0121472	0.0303839	0.0847674	0.0559384	0.0299039	0.0924434	0.0522913	0.0464164	0.0219704	0.0220285	0.00815049	0	0	0	0	0	0	0	0.00150975	0.0654152	0.247326	1.43332	0	0	0	0	0	0	0	0	0	0	0	0.00992241	0.0132941	0.00433194	0	0.00269068	0	0	0	0	0	0	0	0.00176583	0.00784191
RS_11_sbin_104	0	0	0	0	0	0	0	0	0	0	0	0	0	0	0	0	0	0	0	0	0	0	0	0	0	0	0	0	0	0	0	0	0	0	0	0	0	0	0	0	0	0	0	0	0	0	0	0	0
HM_SQ54_0.10_sbin_2	0	0	0	0	0	0	0	0	0	0	0	0	0	0	0	0	0	0	0	0	0	0	0	0	0	0	0	0	0	0	0	0	0	0	0	0	0	0	0	0	0	0	0	0	0	0.00430718	0	0.00502982	0.00620624
LS_cobin_40	0	0	0	0	0	0	0	0	0	0	0	0	0	0	0	0	0	0	0	0	0	0	0	0	0	0	0	0	0	0	0	0	0	0	0	0	0	0	0	0	0	0	0	0	0	0	0	0	0
FR_S4_sbin_3	0.00237657	0.0141516	0.00317482	0.00402473	0.00119018	0.00363828	0.0515576	0.0469957	0.0149121	0.0300623	0	0.0129021	0	0	0	0	0	0	0	0	0.00215742	0	0	7.49016	0	0	0	0	0	0	0	0.00609327	0.00555915	0.00652761	0	0	0	0	0	0	0	0	0	0	0	0	0.00235671	0.00597047	0
SH_cobin_24	0.0145059	0.111622	0.0727825	0.0993092	0.0272568	0.0775174	0.0753815	0.101224	0.0782809	0.0912599	0	0.056197	0.0085124	0	0	0	0	0	0	0	0.00363544	0.0431081	0.121817	0.155396	0.0787712	0.067393	0.0725175	0.0472889	0.188983	0	0.0437181	0.0432998	0	0.0134743	0	0.0169267	0.0806687	0.028451	0.0260875	0.0265084	0.00443658	0.00456683	0.066383	0.033306	0.0369216	0.0199868	0.0309913	0.0540377	0.0515919
SF_cobin_46	0.00466766	0	0.00179891	0	0	0	0	0	0	0	0	0	0	0	0	0	0	0	0	0	0	0	0	0	0.00932927	0.0324258	0.115417	0.0053139	0.00493046	0	0	0	0	0	0	0	0	0	0	0	0	0	0	0	0	0	0	0	0
RS_11_sbin_90	0	0	0	0	0	0	0	0	0	0	0	0	0	0	0	0	0	0	0	0	0	0	0	0	0	0	0	0	0	0	0	0	0	0	0	0	0	0	0	0	0	0	0	0	0	0	0.0018199	0	0
HY4_cobin_14	0.00194428	0.00126521	0.00371279	0.000650636	0	0	0.00299731	0.00353032	0.0010012	0.00288527	0	0	0.00107526	0	0	0	0	0	0	0	0	0	0	0	0	0	0	0	0	0.0388866	0.0346119	0.0273293	0.0295153	0.038677	0	0.00818152	0	0	0	0	0	0	0	0.00504176	0.00521306	0.00725004	0.0122532	0.00425049	0
QDN-W04B-480_sbin_27	0	0	0	0	0	0	0	0	0	0	0	0	0	0	0	0	0	0	0	0	0	0	0	0	0	0	0	0	0	0	0	0	0	0	0	0	0	0	0	0	0	0	0	0	0	0	0	0	0
RS_1_sbin_42	0	0	0	0	0	0	0	0	0	0	0	0	0	0	0	0	0	0	0	0	0.00143575	0	0	0	0	0	0	0	0	0	0	0	0	0	0	0	0	0	0	0	0.00556335	0.00649224	0.0020919	0.00215733	0	0	0	0	0
RS_mbin_522	0	0	0	0	0	0	0	0	0	0	0	0	0	0	0	0	0	0	0	0	0	0	0	0	0	0	0	0	0	0	0	0	0	0	0	0	0	0	0	0	0	0	0	0	0	0	0	0	0
RS_7_sbin_52	0	0	0	0	0	0	0	0	0	0	0	0	0	0	0	0	0	0	0	0	0	0	0	0	0	0	0	0	0	0	0	0	0	0	0	0	0	0	0	0	0	0	0	0	0	0	0	0	0
SY6_cobin_58	0.00232889	0	0.00184786	0	0	0	0	0	0	0	0	0	0	0	0	0	0	0	0	0	0	0	0	0	0.00195636	0.00223723	0	0.00548563	0	0	0.00785498	0.00595464	0.00608093	0.00631599	0	0	0.0227724	0	0	0	0.00120049	0.00160579	0.00422753	0.034708	0.0318894	0.00481777	0.00637894	0.00219847	0
RS_11_sbin_72	0	0	0	0	0	0	0	0	0	0	0	0	0	0	0	0	0	0	0	0	0	0	0	0	0	0	0	0	0	0	0	0	0	0	0	0	0	0	0	0	0	0	0	0	0	0	0	0	0
RS_12_sbin_35	0	0.00239324	0	0	0	0	0.00155463	0.00307923	0.00114565	0.00217504	0.0669597	0.00412811	0.145207	0	0	0	0	0	0	0	0.00170458	0	0	0	0	0	0	0	0.00295604	0	0	0.0037769	0	0	0	0	0	0	0.00311999	0	0	0	0	0	0	0	0	0.00353161	0
RS_5_sbin_23	0	0	0	0	0	0	0	0	0	0	0	0	0	0	0	0	0	0	0	0	0	0	0	0	0	0	0	0	0	0	0	0	0	0	0	0	0	0	0	0	0	0	0	0	0	0	0	0	0
RS_7_sbin_78	0	0	0	0	0	0	0	0	0	0	0	0	0	0	0	0	0	0	0	0	0.0009888	0	0	0	0	0	0	0	0	0	0	0	0	0	0	0	0	0	0	0	0	0	0	0	0	0.00541116	0.0044271	0.00281561	0
SY6_cobin_106	0.00304708	0.000989452	0.00192702	0.00204924	0.00109049	0.00213709	0.00438799	0.00346555	0.00116992	0.00157937	0.00409867	0.00164724	0.00164696	0	0	0	0	0	0	0	0	0.00422603	0	0	0.00977515	0.00809799	0.00984005	0.0136729	0.0163504	0	0.0103732	0.00871265	0.0070344	0.00848224	0	0	0.00796097	0.00730053	0.00821374	0.00846999	0.0034866	0.00326173	0.0110405	0.00720374	0.0066405	0.00392358	0.00371705	0.00537076	0
SB_S2_sbin_14	0.000902327	0.0135514	0.00812009	0.0185548	0.00269423	0.00198069	0.010546	0.0199424	0.0034469	0.0073334	0.0457984	0.0142976	0.0062039	0	0	0	0.00776133	0	0	0	0.003586	0	0	0	0	0	0	0.0032894	0.00477268	0	0	0.00931238	0	0	0	0.00785234	0.00353439	0.0024699	0	0	0	0	0	0	0	0	0	0	0.00382088
HM3_GDNA25_sbin_31	0.00984556	0.0121914	0.029639	0.0193113	0.00370492	0.0042371	0.00795259	0.0156671	0.00812111	0.00910355	0.0849171	0.0672118	0.0768169	0	0	0.0439582	0.115219	0.133518	0	0.0110051	0	0	0	0	0	0	0	0	0	0	0	0.0061018	0	0	0	0.0351344	0	0.00740008	0	0.00510585	0	0	0	0	0	0.00208263	0.00577204	0.0159824	0.0908859
HM_SQ58_0.06_sbin_10	0	0	0	0	0	0	0	0	0	0	0	0	0	0	0	0	0	0	0	0	0	0	0	0	0	0	0	0	0	0	0	0	0	0	0	0	0	0	0	0	0	0	0	0	0	0	0	0	0
SY6_cobin_118	0	0	0	0	0	0	0	0	0	0	0	0	0	0	0	0	0	0	0	0	0	0	0	0	0	0	0	0	0	0	0	0	0	0	0	0	0	0	0	0	0.00199171	0.00339607	0.0265036	0.00529787	0.0028521	0	0	0.00122963	0
SB_cobin_79	0	0	0	0	0	0	0	0	0	0	0	0	0	0	0	0	0	0	0	0	0	0	0	0	0	0.00418689	0	0.00449855	0	0	0	0	0	0	0	0	0	0	0	0	0	0	0	0	0	0	0	0	0
HY4_cobin_65	0.00118302	0	0	0	0	0	0	0	0	0	0	0	0	0	0	0	0	0	0	0	0.00415156	0	0	0	0.00776723	0.00749785	0.0093312	0.0100797	0.00692178	0.0240634	0.0131975	0.0110307	0.0332398	0.0172457	0.0201297	0	0	0	0	0	0.00862618	0.00739379	0.0106711	0.0216065	0.0219879	0.00607342	0.00495753	0.00236838	0
SY6_cobin_135	0.00541484	0	0.0148919	0.00750252	0.000673171	0.000475102	0.000972407	0	0.000894438	0.000865757	0	0	0.00555974	0	0	0	0	0	0	0	0	0.00390462	0	0	0.01385	0.0124595	0.012566	0.0369411	0.0256996	0	0.0135289	0.0160553	0.00411077	0.0058507	0	0.00508431	0.0087019	0.00420236	0.00929018	0.00408751	0	0	0.00456451	0.00422478	0.00488525	0.00258197	0.00674969	0.0030544	0
RS_4_sbin_20	0	0	0	0	0	0	0	0	0	0	0	0	0	0	0	0	0	0	0	0	0.0125099	0	0	0	0	0	0	0	0	0	0	0	0	0	0.00303745	0	0	0	0	0	0.0067517	0.00597682	0	0	0	0	0	0	0
RS_mbin_315	0	0	0	0	0	0	0	0	0	0	0	0	0	0	0	0	0	0	0	0	0	0	0	0	0	0	0	0	0	0	0	0	0	0	0	0	0	0	0	0	0.00736003	0.00678463	0.00224328	0.00382868	0.00318791	0	0	0	0
OT_A10_sbin_34	0	0.0310432	0	0	0	0	0.00211946	0.0119721	0.00102348	0.0122138	0	0	0	0	0	0	0	0	0	0	0	0	0	0	0	0	0	0	0	0	0	0	0	0	0	0	0	0	0	0	0	0	0	0	0	0	0	0	0
NGM_D24_sbin_3	0.00847296	0	0.00732462	0.0014279	0	0	0	0	0.000737457	0.000686408	0	0.00170779	0	0	0	0	0	0	0	0	0.022497	0	0	0	0.0101579	0.0100205	0.0100597	0.0252483	0.0121022	0.0981465	0.0890785	0.0629136	0.075018	0.100676	0.0236531	0.171292	0.00568567	0.0113296	0	0.0161689	0	0	0	0.011427	0.0142537	0.0225882	0.0337431	0.0230733	0.0190128
HM1_cobin_110	0	0	0	0	0	0	0	0	0	0	0	0	0	0	0	0	0	0	0	0	0.0058904	0	0	0	0	0	0	0	0	0	0	0	0	0	0	0	0	0	0	0	0	0	0.0329704	0.0183175	0.0223976	0.00244707	0	0.00185571	0
RS_mbin_128	0	0	0.000800934	0	0	0	0	0	0	0	0	0	0	0	0	0	0	0	0	0	0.00161357	0	0	0	0.00566805	0.00470576	0	0.0106597	0.0110994	0	0.0125713	0.0138481	0	0.00512435	0	0	0	0	0	0	0	0	0.00270254	0.00351792	0.00388577	0	0.00876425	0.00661619	0.00363224
S11_5_sbin_3	0.00567225	0.00135774	0.0603406	0.0725113	0.0108106	0.00141581	0.00872534	0.00311272	0.00730337	0.00382545	0.00699533	0.0829013	0.0143473	0	0	0	0	0	0	0	0.00764699	0	0	0	0	0	0	0	0.0063054	0	0.0482789	0.0590269	0	0.0061399	0	0.0273737	0	0.007097	0	0.00507515	0	0	0	0	0	0	0.010967	0.0280812	0.146596
LS6027_0.16_sbin_15	0.0100386	0	0.0064115	0.00341311	0	0	0	0	0	0.000720193	0	0	0	0	0	0	0	0	0	0	0	0	0	0	0	0	0	0.0034497	0	0	0	0.00368622	0	0	0	0.00481409	0	0	0	0	0	0	0	0.00158313	0.00142492	0	0.00402419	0.00177446	0
ENP_2_sbin_1	0	0.0236648	0.00725487	0.0136095	0.0122225	0.0101665	0.0132322	0.0197249	0.0173565	0.01673	0.0404324	0.0706254	0.085291	0	0.50684	0.128692	0.184733	0.0912361	0	0.0380837	0.00249318	0.00750578	0.0167111	0.0930706	0	0	0	0	0	0	0	0	0	0	0	0	0	0	0	0	0	0	0	0	0	0	0	0	0.0119177
OT_mbin_61	0	0.0139952	0.0351055	0.0367682	0.000657104	0.00119007	0.00804673	0.00882765	0.00368118	0.0076635	0	0	0	0	0	0	0	0	0	0	0	0	0	0	0	0	0	0	0	0	0	0	0	0	0	0	0	0	0	0	0	0	0	0	0	0	0	0.00227155	0.00984591
RS_1_sbin_65	0	0	0	0	0	0	0	0	0	0	0	0	0	0	0	0	0	0	0	0	0	0	0	0	0.0115511	0.0134755	0.0108405	0.0099563	0.00547769	0.0185625	0	0.0042213	0.0121834	0.00720722	0.00779352	0	0.00734921	0	0	0	0.00818567	0.00922262	0.00569552	0.0163365	0.0146309	0.0187075	0.0259604	0.0238144	0.00623735
HM5_GDNA2_sbin_15	0	0.00114348	0	0.00373453	0	0.00184394	0	0.00149308	0.00234835	0.00109451	0	0.00107109	0.00191172	0.0396653	0	0	0	0.0182256	0.0990779	0.0265709	0	0	0	0	0	0	0	0	0.00360371	0	0	0.00335479	0	0	0	0	0	0	0	0	0.00293678	0.0048092	0.0452291	0.0134217	0.00903427	0.014648	0.00409625	0.0214295	0.00172643
SF_GA-1_sbin_1	0.00209427	0.00817485	0.0856478	0.0707865	0.0251284	0.025941	0.0387391	0.019597	0.0175784	0.0154255	0	0	0	0	0	0	0	0	0	0	0.0125445	0.0401106	0.0197259	0.0422981	0.832496	0.838573	0.817371	0.940464	0.716296	0.0171738	0.362821	0.377854	0.051392	0.184598	0	0	0.0342873	0.033954	0.0372584	0.0324892	0.0296805	0.037439	0.347482	0.224119	0.286007	0.108463	0.120379	0.188961	0.0134955
OT_A6_sbin_49	0.0067079	0.0142406	0.067979	0.0784696	0.0339191	0.0105891	0.0429842	0.0333215	0.0157549	0.0148246	0.0119239	0.0386203	0.00629792	0	0	0	0.0847834	0	0	0	0.00280758	0.0103542	0.00869712	0	0.00825297	0.00688634	0	0.0124308	0.0229577	0	0	0.00975471	0	0	0	0.0386374	0.0163031	0.0101605	0.00766217	0.0092508	0	0	0	0	0	0	0.00271363	0.00311675	0.0104619
RS_5_sbin_92	0.0226117	0.0217126	0.0399972	0.0244221	0.00896637	0.00863056	0.00988794	0.0203789	0.0135147	0.015963	0	0.0138617	0.00333297	0	0	0	0	0	0	0	0	0	0	0	0	0	0	0	0	0	0	0.00586066	0	0	0	0.112188	0	0.00994161	0	0.00783793	0	0	0	0	0	0.00230292	0.0155006	0.0277805	0.0673305
RS_6_sbin_23	0	0	0	0	0	0	0	0	0	0	0	0	0	0	0	0	0	0	0	0	0	0	0	0	0	0	0	0	0	0	0	0	0	0	0	0	0	0	0	0	0	0	0	0	0	0	0	0	0
S11_5_sbin_60	0.00461343	0.00235945	0.00574003	0.00389066	0.00298099	0.00351703	0.00282802	0.0039431	0.00343161	0.00271005	0	0.00567342	0.00472603	0	0	0	0	0	0	0	0.0979068	0.0038115	0	0	0.0373761	0.0563194	0.0420267	0.0231702	0.0615411	0.0148193	0.0574975	0.076953	0.00951156	0.0313605	0	0	0.00677131	0	0.00408319	0	0	0	0.0036493	0.00707684	0.011659	0.00449114	0.00502669	0.00502913	0.00479552
RS_9_sbin_73	0.00218761	0	0.0147033	0.00423649	0	0	0.00206741	0.00154096	0	0.000815477	0.0194987	0.0153008	0.0126319	0	0	0	0	0	0	0	0.00855545	0	0	0	0	0	0	0	0.00821487	0	0	0	0	0	0	0.00475056	0	0	0	0	0	0	0	0	0	0.0171359	0.0163339	0.0611888	0.0681054
RS_mbin_566	0	0.00140119	0	0	0.00131779	0.00129579	0	0	0.00140363	0.000943602	0	0.00254307	0.00213755	0	0	0	0.0185494	0.0176703	0	0.005109	0	0	0	0	0	0	0	0	0	0	0	0	0	0	0	0	0	0	0	0	0	0	0	0	0	0	0	0	0
SY5_S19_sbin_51	0	0	0	0	0	0	0	0	0	0	0	0	0	0	0	0	0	0	0	0	0.00797482	0	0	0	0.00932308	0.00649422	0	0.00547014	0	0.0460757	0	0	0.0220693	0	0.00963355	0	0	0	0	0	0.0111611	0.0101558	0.00517059	0.0144696	0.0131784	0.0192404	0.0184963	0.00549819	0
SB_cobin_187	0	0	0.00222836	0.0027169	0	0	0	0	0	0	0	0.0159033	0.00847965	0	0	0	0	0	0	0.0087588	0.00562228	0	0	0	0.00244783	0.00228294	0	0	0.0105315	0	0.00748318	0.00975295	0	0.00391005	0	0	0	0	0	0	0	0	0	0	0	0	0.00220354	0.0017458	0.00426435
QDN-W04B-4228_sbin_20	0	0	0	0	0	0	0	0	0	0	0	0	0	0	0	0	0	0	0	0	0	0	0	0	0	0	0	0	0	0	0	0	0	0	0	0	0	0	0	0	0	0	0	0	0	0	0	0	0
OT_mbin_41	0	0.0134271	0	0	0	0.00384426	0.0247785	0.0129631	0.00665424	0.036644	0	0	0	0	0	0	0	0	0	0	0	0	0	0	0	0	0	0	0	0	0	0	0	0	0	0	0	0	0	0	0	0	0	0	0	0	0	0	0
HM3_cobin_70	0.00451357	0	0.00472152	0.0020781	0	0	0	0	0	0.000516675	0	0.00124032	0.0014632	0	0	0	0	0	0	0	0.00705142	0	0	0	0.0100425	0.0109675	0.0103994	0.0227459	0.0232313	0.0101014	0.0180862	0.0214287	0.0108512	0.0119419	0.00299241	0	0.00358728	0	0	0	0.00147941	0.00156838	0.00451968	0.0170934	0.0199447	0.0090022	0.0152039	0.0140192	0.0155151
RS_16_sbin_26	0	0.00228401	0	0	0	0	0	0.00146774	0.00165434	0.00172313	0.0069618	0.00290459	0	0	0	0	0	0	0	0	0	0	0	0	0	0	0	0	0	0	0	0	0	0	0	0	0	0	0	0	0	0	0	0	0	0	0	0	0
SB_S3_sbin_40	0	0.00239228	0	0.000731012	0.00157569	0.00370093	0.00214635	0.00187078	0.00315596	0.00274041	0	0	0	0	0	0	0	0	0	0	0	0	0	0	0	0	0	0	0	0	0	0	0	0	0	0	0.00801389	0.00469625	0.00824163	0.00506089	0	0	0.00557749	0	0	0.00189853	0	0.00208886	0
RS_19_sbin_48	0.00475483	0.00398641	0.00190456	0.00341283	0.00345105	0.00401417	0.00338462	0.00349851	0.00389127	0.00380516	0	0	0.00371268	0	0	0	0	0	0	0	0	0.00512847	0	0	0	0	0	0	0	0	0	0	0	0	0	0.00722918	0	0	0	0	0	0	0	0	0	0	0	0	0
OT_A1_sbin_8	0.0520149	0.00741228	0.0361909	0.0130379	0.000565456	0.00144831	0.00388571	0.00513435	0.00553139	0.0089432	0	0	0	0	0	0	0	0	0	0	0	0	0	0	0	0	0	0	0	0	0	0	0	0	0	0.00802069	0	0	0	0	0	0	0	0	0	0.00246218	0.00498901	0.00497944	0.00691451
RS_mbin_124	0	0	0	0	0	0	0	0	0	0	0	0	0	0	0	0	0	0	0	0	0	0	0	0	0	0	0	0	0	0	0	0	0	0	0	0	0	0	0	0	0	0	0	0	0	0	0	0	0
OT_A10_sbin_18	0	0.0700202	0.00118431	0.00153025	0.000801621	0.00533968	0.0761662	0.147998	0.0165651	0.0389492	0.00305448	0.00186507	0	0	0	0	0	0	0	0	0.001092	0	0	0	0	0	0	0	0	0	0	0.0015475	0	0	0	0	0	0	0	0	0	0	0	0	0	0	0	0	0.00166776
RS_mbin_295	0	0	0	0	0	0	0	0	0	0	0	0	0	0	0	0	0	0	0	0	0	0	0	0	0	0	0	0	0	0	0	0	0	0	0	0	0	0	0	0	0	0	0	0	0	0	0	0	0
HM1_cobin_32	0	0	0	0	0	0	0	0	0	0	0	0	0	0	0	0	0	0	0	0	0	0	0	0	0	0	0	0	0	0	0	0	0	0	0	0	0	0	0	0	0.0291449	0.0298931	0.00361283	0	0	0	0	0	0
OT_A1_sbin_2	0.0403903	0.00126815	0.00648853	0.000989583	0	0	0.00111813	0.00151497	0.00157172	0.00210643	0	0	0	0	0	0	0	0	0	0	0	0	0	0	0	0	0	0	0	0	0	0	0	0	0	0.0132873	0	0	0	0	0	0	0	0	0	0.00533207	0.008331	0.00703465	0.00622214
WGoM_0.15_sbin_1	0	0.00162337	0	0	0.00178483	0.00119646	0.00235631	0.00273764	0.00130355	0.00422364	0	0	0	0	0	0	0	0	0	0	0	0	0	0	0	0	0	0	0	0	0	0	0	0	0	0	0	0	0	0	0	0	0	0	0	0	0	0	0
LS_cobin_13	0	0	0.00166622	0.00143467	0	0	0	0	0	0	0	0	0	0	0	0	0	0	0	0	0.00365592	0	0	0	0.00340713	0.00420348	0	0.00744335	0.0130017	0	0	0.00367441	0	0	0	0	0.00264367	0	0	0	0	0	0	0	0	0	0	0	0
QDN_cobin_23	0.00202897	0	0.00955948	0.00453821	0	0	0	0	0	0	0.0305967	0.00482881	0.00500874	0	0	0	0	0	0	0	0	0	0	0	0	0	0	0	0	0	0	0	0	0	0	0	0	0	0	0	0	0	0	0	0	0	0	0	0.0151955
HY4_GJ-DNA-10_sbin_18	0.00877278	0.00112894	0.0169537	0.00762255	0.00106479	0.00170918	0.00679938	0.00353728	0.00176626	0.00225919	0	0.00967729	0.00481201	0	0	0	0	0	0	0	0.0021185	0	0	0	0.0324465	0.0295668	0.0341121	0.030997	0.0238965	0.0282725	0.094313	0.104627	0.0440444	0.0590027	0.00597599	0.0309813	0.00562047	0.0062434	0	0.00554601	0.0035253	0.00404391	0.0111324	0.0140436	0.0172779	0.0162131	0.0211983	0.0151431	0.00580563
HM1_cobin_103	0	0	0	0	0	0	0	0	0	0	0	0	0	0	0	0	0	0	0	0	0	0	0	0	0	0	0	0	0	0	0	0	0	0	0.00484648	0	0	0	0	0	0.025984	0.0199269	0.00224141	0.00328069	0.00257203	0	0	0	0
OT_A5_sbin_32	0	0.00753047	0	0	0.00204135	0.0210602	0.0100847	0.0139282	0.0146881	0.00876052	0	0	0	0	0	0	0	0	0	0	0	0	0	0	0	0	0	0	0	0	0	0	0	0	0	0	0	0	0.0025062	0	0	0	0.00175571	0	0	0	0	0	0
RS_3_sbin_1	0.00200723	0	0	0	0	0	0	0	0	0	0	0	0	0	0	0	0	0	0	0	0	0	0	0	0.0022301	0	0	0.00302157	0	0	0	0	0	0	0	0	0	0	0	0	0	0	0	0.00489462	0.00516918	0.00709371	0.00455461	0.00729228	0
SY5_cobin_49	0	0.00126773	0	0.00241993	0.00472986	0.00345817	0.00941157	0.00822018	0.00234126	0.00324368	0	0	0	0	0	0	0	0	0	0	0	0.00208251	0	0	0.00383119	0.00361646	0	0	0	0	0	0	0	0	0	0	0.0223817	0.0413626	0.0646887	0.0540734	0	0	0.00306555	0	0	0.00386516	0	0.0021042	0
RS_16_sbin_3	0	0.00445081	0	0.00203884	0.0120704	0.00149529	0	0.0014612	0.00258136	0.00276143	0	0	0	0	0	0	0	0	0	0	0	0.00412276	0.032523	0	0	0	0	0	0	0	0	0	0	0	0	0	0	0	0	0	0	0	0	0	0	0	0	0	0
HM1_cobin_119	0	0	0	0	0	0	0	0	0	0	0	0	0	0	0	0	0	0	0	0	0	0	0	0	0	0	0	0	0	0	0	0	0	0	0	0	0	0	0	0	0.0337457	0.0388122	0.0043688	0.00448814	0.00270566	0	0	0	0
SF_GA-2_sbin_3	0.00117097	0	0.00164884	0	0	0	0	0	0	0	0	0.00280531	0	0	0	0	0	0	0	0	0	0	0	0	0.037261	0.0732933	0.155753	0.0382306	0.0194881	0.0320238	0	0.00236548	0.016398	0.00743354	0.0103755	0	0.0174994	0.00247316	0.00513493	0	0.0343728	0.0523436	0.0844609	0.086466	0.0953148	0.0170288	0.0261814	0.00903409	0
SY5_cobin_112	0	0.00173671	0.00515944	0.00990047	0.00816554	0.00375807	0.0112917	0.00773828	0.00313421	0.00284589	0	0.0085805	0	0	0	0	0	0	0	0	0	0.00750597	0	0	0.0112969	0.00878266	0.0117738	0	0.00874257	0	0	0	0	0	0	0.0111913	0.17354	0.126621	0.148783	0.138643	0	0	0.00164294	0	0	0	0	0.00270265	0.00422803
FR_cobin_1	0	0	0	0	0	0	0	0	0	0	0	0	0	0	0	0	0	0	0	0	0.030855	0	0	0	0	0	0	0	0	0	0	0	0	0	0	0	0	0	0	0	0	0	0	0	0	0	0	0	0
RS_mbin_168	0.000889198	0	0	0	0	0	0	0	0	0	0.00392023	0	0.00330701	0	0	0	0	0	0	0	0	0	0	0	0	0	0	0	0	0	0	0	0	0	0	0	0	0	0	0	0	0	0	0	0	0.00377648	0.0207391	0.0159845	0.00227346
OT_A10_sbin_41	0	0.0219973	0.00598749	0.00699093	0.00431083	0.00904342	0.00759987	0.0165575	0.0139844	0.0111529	0	0.00153801	0	0	0	0.0112124	0	0	0	0	0	0	0	0	0	0	0	0	0	0	0	0	0	0	0	0	0	0	0	0	0	0	0	0	0	0	0	0	0
HM1_GDNA21_sbin_18	0.00353466	0.00205066	0.00367928	0.000564928	0	0	0.00453271	0.00494158	0.00236853	0.00530116	0	0	0	0	0	0	0	0	0	0	0	0	0	0	0	0	0	0.00558242	0	0	0	0	0	0	0	0.0106853	0	0	0	0	0	0	0.00253143	0.0666109	0.0734355	0.00620617	0.0050142	0.00259026	0
RS_18_sbin_61	0	0.00390253	0	0	0.00102228	0.00405254	0.0261164	0.00829795	0.00462515	0.00564134	0	0	0	0	0	0	0	0	0	0	0	0.0022683	0.0120763	0	0	0	0	0	0	0	0	0	0	0	0	0	0	0	0	0	0	0	0	0	0	0	0	0	0
SY6_cobin_40	0	0	0	0	0	0	0	0	0	0	0	0	0	0	0	0	0	0	0	0	0	0	0	0	0.00747027	0.00501817	0	0	0	0	0	0	0	0	0	0	0	0	0	0	0	0	0.00916246	0.00204479	0.00147454	0.00440444	0	0.00329262	0
HM1_GDNA18_sbin_13	0	0.00150373	0	0	0.000400228	0.00286111	0.00109756	0.00224547	0.00291552	0.00166856	0	0.00168981	0	0	0	0	0	0	0	0	0	0	0	0	0	0	0	0	0	0	0	0	0	0	0	0	0	0	0	0	0.0472072	0.067932	0.0879977	0.0300203	0.0200646	0.0247493	0.0104485	0.0186334	0
HM1_GDNA17_sbin_5	0	0	0	0	0	0	0	0	0	0	0	0	0	0	0	0	0	0	0	0	0	0	0	0	0	0	0	0	0	0	0	0	0	0	0	0	0	0	0	0	0.0937751	0.139391	0.0605798	0.0408266	0.0308589	0	0	0	0
FR_cobin_74	0	0	0	0	0	0	0	0	0	0	0	0	0	0	0	0	0	0	0	0	0.0549387	0	0	0	0	0	0	0	0	0	0	0	0	0	0	0	0	0	0	0	0	0	0	0	0	0	0	0	0
S11_3_sbin_47	0	0.00322227	0.00876068	0.0455085	0.00516116	0.00369574	0.00853413	0.00299403	0.00570924	0.0041309	0	0	0	0	0	0	0	0	0	0	0.00193707	0	0	0	0.00496064	0.00333544	0	0.0123922	0	0	0	0	0	0	0	0	0	0	0	0	0	0	0.00217964	0	0	0	0	0	0
HM5_cobin_24	0	0	0	0	0	0	0	0	0	0	0	0	0	0	0	0	0	0	0	0	0	0	0	0	0	0	0	0	0	0	0	0	0	0	0	0	0	0	0	0	0	0	0.00445746	0.00131784	0	0.00201591	0	0	0
LS6045_0.21_sbin_28	0.00401295	0	0.00169324	0	0	0	0	0	0	0	0	0	0.00258026	0	0	0	0	0	0	0	0	0	0	0	0	0	0	0.00314028	0	0	0	0.00284159	0.00529297	0.0100083	0	0	0	0	0	0	0	0	0	0	0	0.00183721	0.00426407	0.00171119	0
SH-W20A-3080_sbin_4	0.0046159	0.0204349	0.0143021	0.00933713	0.00150106	0.00546141	0.0112729	0.0209864	0.0126207	0.0198776	0.0125864	0.0192564	0.0260341	0	0	0	0	0	0	0	0.00853267	0.00428695	0.00873347	0.0299029	0	0	0	0	0.00811893	0	0	0.00271496	0	0	0	0.0111556	0	0	0	0	0.00091706	0	0	0.00211439	0.00288062	0.0112526	0.0148611	0.0177089	0.0151269
HY4_cobin_17	0	0	0	0	0	0	0	0	0	0	0	0	0	0	0	0	0	0	0	0	0	0	0	0	0	0	0	0	0	0	0	0	0	0	0.0632746	0	0	0	0	0	0	0	0	0	0	0	0	0	0
RS_17_sbin_46	0	0	0	0.00064095	0.000835287	0	0	0	0	0	0	0	0	0	0	0	0	0	0	0	0	0	0	0	0	0	0	0	0	0	0	0	0	0	0	0	0	0	0	0	0	0	0	0	0	0	0	0	0
SY5_S19_sbin_22	0	0	0	0	0	0	0	0	0	0	0	0	0	0	0	0	0	0	0	0	0	0	0	0	0.00441779	0.00412347	0	0	0	0	0	0	0	0	0	0	0	0	0	0	0.00279844	0.00277089	0.00677978	0.00288493	0.00232215	0	0	0.00154381	0
RS_7_sbin_82	0	0	0	0	0	0	0	0	0	0	0	0	0	0	0	0	0	0	0	0	0	0	0	0	0	0	0	0	0	0	0	0	0	0	0	0	0	0	0	0	0	0	0	0	0	0	0	0	0
RS_18_sbin_57	0	0.00179677	0	0.000694914	0.00112157	0.00447929	0.00282386	0.00343163	0.00285483	0.00275233	0	0	0	0	0	0	0	0	0	0	0	0	0	0	0	0	0	0	0	0	0	0	0	0	0	0	0	0	0	0	0	0	0	0	0	0	0	0	0
SY5_cobin_92	0	0	0	0	0	0	0	0	0	0	0	0	0	0	0	0	0	0	0	0	0	0	0	0	0	0	0	0	0	0.00715742	0	0	0.00515474	0	0	0	0	0	0	0	0.00513653	0.00515757	0.00469377	0.00561698	0.00520718	0.00379559	0.00563128	0.00194911	0
WGM_cobin_21	0	0	0	0.00282423	0	0	0	0	0	0	0	0	0	0	0	0	0	0	0	0	0	0	0	0	0	0	0	0	0	0	0	0	0	0	0	0	0	0.0064542	0.0076067	0	0	0	0.0053381	0	0.00596141	0	0	0	0
LS6045_0.21_sbin_42	0.00940882	0	0.00411193	0.00167175	0	0	0	0	0	0.000776367	0.00493952	0.00212502	0.00379973	0	0	0	0	0	0	0	0	0	0	0	0.00349764	0.00327105	0	0.00371061	0.00342764	0	0	0.00572907	0.00668848	0.00553373	0	0	0	0	0	0	0.00162708	0.00161165	0.00451874	0.00544188	0.0046418	0.00907041	0.00994504	0.00624594	0.00337744
OT_mbin_132	0	0	0	0.00126399	0.00468803	0.0428369	0	0	0.00626443	0.00189121	0	0	0	0	0	0	0	0	0	0	0	0	0	0	0	0	0	0	0	0	0	0	0	0	0	0	0.0334294	0.0140875	0.00995052	0.0159476	0	0	0	0	0	0	0	0	0
OT_A3_sbin_72	0.00440102	0.0194374	0.0330847	0.0501336	0.0243165	0.0150623	0.00788813	0.0115131	0.0174627	0.0166821	0.00994318	0.042109	0.0266496	0	0	0.055158	0.0980909	0.026106	0	0.0538691	0	0.00403912	0	0	0	0	0	0	0.00446378	0	0	0.00352172	0	0	0	0.0188243	0	0.00468119	0	0.00260422	0	0	0	0	0	0	0.00336609	0.0138571	0.0742195
RS_14_sbin_39	0	0.00311086	0	0.00125416	0.000904907	0	0.00365069	0.0122296	0.0018881	0.00170926	0.0065863	0.00165857	0	0	0	0	0.0124739	0	0	0	0	0	0	0	0	0	0	0	0	0	0	0	0	0	0	0	0	0	0	0	0	0	0	0	0	0	0	0	0.00207137
RS_8_sbin_68	0	0	0	0	0	0	0	0	0	0	0	0	0	0	0	0	0	0	0	0	0	0	0	0	0	0	0	0	0	0	0	0	0	0	0	0	0	0	0	0	0.000989186	0	0	0	0	0	0	0	0
S11_8_sbin_17	0	0.00878339	0	0	0.00297543	0.00752664	0.00804984	0.0100332	0.00841327	0.00947171	0	0	0	0	0	0	0	0	0	0	0	0	0	0	0	0	0	0	0	0	0	0	0	0	0	0	0	0	0	0	0	0	0.00538346	0.00206167	0	0	0	0.00370422	0
HM3_GDNA23_sbin_1	0	0	0	0	0	0	0	0	0	0	0	0.00658449	0	0	0	0	0	0	0	0	0	0	0	0	0	0	0	0	0	0	0	0	0	0	0	0	0	0	0	0	0.0126584	0.0152793	0.003415	0.00418004	0.00256482	0.00562097	0.0977771	0.00800932	0
SY6_S23_sbin_11	0	0	0	0	0	0	0	0	0	0	0	0	0	0	0	0	0	0	0	0	0	0	0	0	0	0	0	0	0	0	0	0	0	0	0	0	0	0	0	0	0	0	0	0	0	0	0	0	0
QDN-W01B-1949_sbin_25	0.00610567	0.0137222	0.0169909	0.0160783	0.0116426	0.00810684	0.0063672	0.0136951	0.00992606	0.0111391	0	0.0153062	0.00505256	0	0	0	0	0	0	0	0	0	0.0180127	0	0	0	0	0	0	0	0	0	0	0	0	0.027429	0	0.00392899	0	0.00282174	0	0	0	0	0	0	0.00259583	0.00494132	0.0152814
SH_cobin_39	0	0.0206527	0.00526886	0.0129036	0.0233103	0.0285601	0.0131414	0.0213973	0.0178999	0.0167723	0	0.00251192	0.00729692	0	0	0	0	0	0	0	0	0.00350968	0.0122239	0	0	0	0	0	0	0	0	0	0	0	0	0	0	0	0	0	0	0	0	0	0	0	0	0	0.0104143
HM1_cobin_58	0	0	0	0	0	0	0	0	0	0	0	0	0	0	0	0	0	0	0	0	0	0	0	0	0	0	0	0	0	0	0	0	0	0	0	0	0	0	0	0	0.0408782	0.0251813	0.00257668	0.00413705	0.00307018	0	0	0	0
RS_15_sbin_12	0	0.0140918	0.00467647	0.0268971	0.255855	0.0525367	0.0190509	0.0151148	0.0292578	0.0200299	0	0.00308989	0	0	0	0	0	0	0	0	0	0.0851543	0.0625847	0.0381466	0.0058789	0.00588189	0	0	0	0	0	0	0	0	0	0	0.0100303	0.00854311	0.0129621	0.00818208	0	0	0	0	0	0	0	0	0
QDN-W04B-4228_sbin_50	0	0	0	0	0	0	0	0	0	0	0	0	0	0	0	0	0	0	0	0	0	0	0	0	0	0	0	0	0	0	0	0	0	0	0	0	0	0	0	0	0	0	0	0	0	0	0	0	0
HM1_cobin_126	0	0	0	0	0	0	0	0	0	0	0	0	0	0	0	0	0	0	0	0	0	0	0	0	0	0	0	0	0	0	0	0	0	0	0	0	0	0	0	0	0.0264617	0.0284937	0.00254689	0.00576256	0.00382741	0	0	0	0
HM5_GDNA2_sbin_11	0	0	0	0	0	0	0	0	0	0	0	0	0	0	0	0	0	0	0	0	0.000844155	0	0	0	0.0265267	0.0252325	0.0345934	0.0280965	0.00863383	0	0	0.00307177	0	0	0	0	0.0066895	0.00409819	0.00455347	0.00524274	0.0160125	0.0137469	0.0382251	0.0162541	0.0142323	0.0140412	0.0119358	0.013135	0
XST_cobin_36	0.00173691	0	0.000973908	0	0	0	0	0	0	0	0	0	0	0	0	0	0	0	0	0	0.00639668	0	0	0	0	0	0	0	0	0	0	0	0	0	0.00335228	0	0	0	0	0	0	0	0	0	0	0.00242292	0	0.00174382	0.00194739
HY4_cobin_26	0.00261197	0	0.00492962	0.000781975	0	0	0.00148608	0	0	0	0	0	0	0	0	0	0	0	0	0	0	0	0	0	0.0059456	0.00492867	0	0.0047021	0	0.0273851	0.0267915	0.0236919	0.0266767	0.0254578	0.00457966	0.00514759	0.00311683	0	0	0	0	0	0	0.00528523	0.00579956	0.00556252	0.0132319	0.00632508	0
SY6_cobin_96	0	0	0	0	0	0	0	0	0	0	0	0	0	0	0	0	0	0	0	0	0	0	0	0	0	0	0	0	0	0	0	0	0	0	0	0	0	0	0	0	0	0	0	0	0	0	0	0	0
SH-W20A-3880_sbin_22	0	0.00544433	0.0256746	0.01018	0.000638896	0.00105854	0.00415084	0.00523899	0.00310652	0.00412902	0	0.00740685	0.0021095	0	0	0.018529	0.0826003	0.0173324	0	0	0	0	0	0	0	0	0	0	0	0	0	0	0	0	0	0.00934656	0	0.00237255	0	0	0	0	0	0	0	0	0	0.00240941	0.034198
HM3_GDNA26_sbin_7	0	0	0	0	0	0	0	0	0	0	0	0	0	0	0	0	0	0	0	0	0	0	0	0	0	0	0	0	0	0	0	0	0	0	0	0	0	0	0	0	0	0	0	0	0	0	0	0	0
S11_2_sbin_25	0.0145626	0.0305795	0.0384181	0.0325271	0.0053884	0.00735427	0.0261773	0.0437963	0.00857587	0.0155875	0	0.0380719	0.0087903	0	0	0	0	0	0	0	0.208044	0.00611876	0	0	0.0469785	0.0491212	0.0548063	0.0581884	0.145314	0.0565152	0.271584	0.305691	0.105166	0.235177	0.00240298	0.0395891	0.016961	0.00818277	0.00322845	0.00658214	0	0	0.00173853	0.00514875	0.00931709	0.00281702	0.0033328	0.00358957	0.00679873
EGM_E44_sbin_25	0.00321261	0.0190652	0.00991608	0.0069698	0.00180401	0.00540984	0.011963	0.0209588	0.0124488	0.0212621	0.161053	0.0629021	0.693676	0	0	0	0	0	0	0	0.00895399	0.012167	0.024752	0.0765097	0	0.00274507	0	0	0.00853762	0	0	0.00668242	0	0.00476292	0	0.00774987	0	0	0	0	0	0	0.00149515	0.00350587	0.00493052	0.0183906	0.0265228	0.0184942	0.0102965
QDN_cobin_87	0	0	0	0	0	0	0	0	0	0	0	0	0	0	0	0	0	0	0	0	0	0	0	0	0	0	0	0	0	0	0	0	0	0	0	0	0	0	0	0	0	0	0	0	0	0	0	0	0
SH_cobin_23	0	0	0	0	0	0	0	0	0	0	0	0	0	0	0	0	0	0	0	0	0	0	0	0	0	0	0	0	0	0	0	0	0	0	0	0	0	0	0	0	0	0	0	0	0	0	0	0	0
SB_S2_sbin_6	0.00324679	0	0.00518702	0.00319195	0	0	0	0	0	0	0	0.00252548	0	0	0	0	0	0	0	0	0.00253786	0	0	0	0.00294183	0.00315552	0	0.00627571	0.00651785	0	0.0150357	0.0295392	0	0.00527854	0	0	0.0134227	0	0	0	0	0	0.00373776	0.00200329	0.00202247	0	0	0	0.00240151
SY6_cobin_150	0.000774977	0	0	0	0	0	0	0	0	0	0	0	0	0	0	0	0	0	0	0	0.00339611	0	0	0	0.0200259	0.020015	0.0219245	0.0108933	0.00815824	0	0	0.00280912	0.00316319	0.0031115	0	0	0	0	0	0	0.00790355	0.00798196	0.0226155	0.0349763	0.0390006	0.00765265	0.0181712	0.00623436	0
RS_9_sbin_74	0	0	0	0	0	0	0	0	0	0	0	0.00263781	0	0	0	0	0	0	0	0	0	0	0	0	0	0	0	0	0	0	0	0	0	0	0.00564912	0	0	0	0	0	0	0	0	0	0	0.00563596	0.00717357	0.00350302	0
RS_10_sbin_117	0.0175542	0	0.00780561	0.00117199	0	0	0	0.00107218	0.000618494	0.000883506	0	0	0.00202638	0	0	0	0	0	0	0	0	0	0	0	0	0	0	0	0	0.0073472	0.0159843	0.0145595	0.00683348	0.0137386	0	0.00876908	0	0	0	0.00320191	0	0	0	0	0.00127383	0.0142147	0.00463557	0.00405613	0.00570514
OT_A3_sbin_66	0.000956495	0.000723717	0.00725014	0.0244602	0.00366906	0.00124052	0.00250955	0.00163891	0.00172412	0.00135678	0	0.00483628	0	0	0	0	0	0	0	0	0	0.00326303	0	0	0.00686314	0.00435856	0	0	0.00729056	0	0	0.00247882	0	0	0	0	0.00321289	0.00436534	0.0106194	0.00627589	0	0	0	0	0	0	0	0	0.00241065
QDN_cobin_71	0	0	0	0	0	0	0	0	0	0	0	0	0	0	0	0	0	0	0	0	0	0	0	0	0	0	0	0	0	0	0	0	0	0	0	0	0	0	0	0	0	0	0	0	0	0	0	0	0
HM1_GDNA20_sbin_26	0	0	0	0	0	0	0	0	0	0	0	0	0	0	0	0	0	0	0	0	0	0	0	0	0.00502874	0	0	0.013249	0.00647656	0	0	0	0	0	0	0	0	0	0	0	0	0	0.0110403	0.172678	0.191679	0	0	0	0
RS_5_sbin_25	0.00850543	0	0.00169084	0.000495351	0	0	0	0	0	0.000500996	0	0	0	0	0	0	0	0	0	0	0	0	0	0	0	0	0	0	0	0	0	0	0	0	0	0.00455216	0	0	0	0	0	0	0	0	0	0.0125221	0.0154076	0.0132539	0.0133514
OT_A2_sbin_36	0.00354296	0	0.026748	0.0165527	0.000458	0	0.00134272	0	0.000944213	0.00107229	0	0	0	0	0	0	0	0	0	0	0	0	0	0	0	0	0	0	0	0	0	0	0	0	0	0.00945486	0	0	0	0	0	0	0	0	0	0	0	0	0
RS_13_sbin_98	0	0	0	0	0	0	0	0	0	0	0	0	0	0	0	0	0	0	0	0	0	0.00214048	0	0	0.00667415	0.00277153	0	0.0169513	0.00955691	0	0	0	0	0	0	0	0	0	0	0	0	0	0.00527906	0.0719138	0.0830131	0	0	0	0
FR_S1_sbin_46	0	0	0	0	0	0.000902679	0	0	0	0	0	0	0	0	0	0	0	0	0	0	0.23451	0	0	0	0.0152245	0.00846614	0.00924291	0.00642027	0	0	0	0	0	0	0	0	0	0	0	0	0.00294153	0.00225588	0.00212889	0	0	0	0	0	0
RS_mbin_291	0.00572237	0.0101795	0.0256221	0.0240362	0.00124508	0.00208925	0.00487212	0.00557171	0.00497462	0.00646195	0	0.00297042	0.0043733	0	0	0	0.0135049	0	0	0	0	0	0	0	0	0	0	0	0	0	0	0	0	0	0	0.0182925	0	0	0	0	0	0	0	0	0	0	0.00537114	0.00968178	0.015389
SF_SQ62_0.02_sbin_3	0.00200418	0	0	0	0	0	0	0	0.000902187	0.000618573	0	0.00270719	0	0	0	0	0	0	0	0	0	0	0	0	0	0	0	0	0	0.00907896	0	0	0.00308934	0.0063327	0.00436545	0	0	0	0	0	0	0	0	0	0	0.0117196	0.00474247	0.00374349	0
RS_mbin_251	0	0	0	0	0	0	0	0	0	0	0	0	0	0	0	0	0	0	0	0	0	0	0	0	0	0	0	0	0	0	0	0	0	0	0	0	0	0	0	0	0	0	0	0	0	0	0	0	0
QDN-W01B-1949_sbin_13	0.00275152	0.000763874	0.00453535	0.00196373	0	0	0.00157226	0.0021954	0.000724884	0.00162341	0.00688509	0	0.00603405	0	0	0	0	0	0	0	0	0	0	0	0	0	0	0	0	0	0	0	0	0.00330551	0	0	0	0	0	0	0	0	0	0	0	0	0	0	0
RS_mbin_408	0	0	0	0	0	0	0	0	0	0	0	0	0	0	0	0	0	0	0	0	0.0151808	0	0	0	0.00626658	0.00420972	0	0.00747565	0	0	0	0	0	0	0	0	0	0	0	0	0	0	0	0.00445562	0.00504495	0	0	0.00593658	0
SF_GA-4_sbin_3	0.00301569	0	0	0	0	0	0	0	0	0	0	0	0	0	0	0	0	0	0	0	0.00441485	0	0	0	0.0303015	0.0265962	0.0268205	0.144801	0.02291	0.022371	0	0.0020605	0.0166259	0	0.00958451	0	0	0	0	0	0	0	0	0.00448212	0.00620413	0.00955872	0.0296695	0.00457145	0
EGM_E29_sbin_55	0	0.000886062	0.0057682	0.00799245	0.00198556	0.000816116	0.00148001	0	0.00133726	0.00117037	0.00430728	0.104726	0.00590924	0	0	0	0	0	0	0	0.00290507	0	0	0	0	0	0	0	0	0	0	0	0	0	0	0	0	0	0	0	0	0	0	0	0	0	0	0.0023641	0.0156673
RS_18_sbin_29	0	0.00106157	0	0	0.000410718	0.00114982	0.00179644	0	0.00104951	0.00101619	0	0	0	0	0	0	0	0	0	0	0	0	0	0	0	0	0	0	0	0	0	0	0	0	0	0	0	0	0	0	0	0	0	0	0	0	0	0	0
HM3_GDNA25_sbin_19	0	0	0	0	0	0	0	0	0	0	0.0161348	0	0.0027479	0	0	0	0	0	0	0	0	0	0	0	0	0	0	0	0	0	0	0	0	0	0	0	0	0	0	0	0.00082298	0	0	0	0	0	0.00320975	0.0103576	0.270065
SH_cobin_17	0.00573542	0	0.00271036	0.00084816	0	0	0	0	0	0	0	0	0	0	0	0	0	0	0	0	0	0	0	0	0	0	0	0	0	0.0062435	0.00778934	0.00805402	0.00455732	0.00480454	0	0	0	0	0	0	0	0	0	0	0	0.00461169	0.00215843	0.00273121	0
SH-W20A-2180_sbin_29	0	0.00140973	0	0	0	0	0	0	0	0	0	0	0.00911896	0	0	0	0	0	0	0	0	0	0	0	0	0	0	0	0	0	0	0	0	0	0	0	0	0	0	0	0	0	0	0	0	0	0	0	0
SF_HDNA4_sbin_8	0.00167413	0	0.0013135	0	0	0	0	0	0	0	0	0	0	0	0	0	0	0	0	0	0.0320483	0	0	0	0.0228099	0.0222553	0.0203423	0.0192127	0.0409292	0	0	0	0	0	0	0	0	0	0	0	0	0	0	0	0	0	0	0.00159696	0.0023736
HY4_cobin_98	0.00382612	0	0.00552401	0.0037777	0	0	0	0	0	0	0	0.00235944	0	0	0	0	0	0	0	0	0	0	0	0	0.00467474	0.00398873	0	0.00579143	0.00970847	0.0119282	0.0419586	0.0436788	0.0188338	0.0356295	0	0	0.00502179	0	0	0	0.00138468	0	0.00158393	0.00635891	0.00831071	0.0105683	0.00834925	0.00433623	0
SY5_cobin_33	0	0	0	0	0	0	0	0	0	0	0	0	0	0	0	0	0	0	0	0	0	0	0	0	0	0	0	0	0	0	0	0	0	0	0	0	0	0	0	0	0.00190649	0.00207311	0.0269841	0.00457405	0.00357289	0.00427819	0	0.00607379	0
HM_cobin_31	0	0	0	0	0	0	0	0	0	0	0	0	0	0	0	0	0	0	0	0	0	0	0	0	0	0	0	0	0	0	0	0	0	0	0	0	0	0	0	0	0	0	0	0	0	0	0	0	0
HY4_GA-6_sbin_4	0.0239105	0.00106096	0.00280552	0.000987197	0	0.000499877	0.00139053	0.00202084	0.00207851	0.00187084	0	0	0	0	0	0	0	0	0	0	0.0101678	0	0	0	0.0207511	0.0220664	0.017161	0.0399751	0.00840305	0.303489	0	0	0.173105	0.010096	0.331827	0	0	0	0	0	0.0176067	0.0162762	0.00216676	0.0127201	0.0143652	0.053052	0.0925641	0.0159355	0
LS6027_0.16_sbin_2	0.0138222	0.014974	0.0102974	0.00654958	0.0018454	0.00463411	0.0171414	0.0226454	0.00876432	0.0170598	0	0.0026862	0	0	0	0	0	0	0	0	0.0120185	0	0	0	0	0	0	0	0	0.00866474	0	0.00350149	0.00348246	0.00537812	0.00299105	0.00808986	0	0	0	0	0	0	0	0	0	0.00533344	0.00207806	0.00523801	0.00680674
RS_12_sbin_40	0	0	0.00259532	0.000912818	0	0.000620232	0	0	0	0	0	0	0	0	0	0	0	0	0	0	0	0.00753492	0.0180337	0	0.00528435	0.00249805	0	0	0	0	0	0	0	0	0	0	0	0	0	0	0.00185537	0.0025118	0.0145563	0.00499683	0.00443914	0.00215814	0.00206514	0.00261297	0
RS_7_sbin_119	0.00595261	0	0.00249886	0	0	0	0	0	0	0	0	0	0	0	0	0	0	0	0	0	0	0	0	0	0.00890576	0.0098285	0	0.0118946	0.0119083	0.0114878	0.0132472	0.0140851	0.0180898	0.0125084	0.00275853	0	0	0	0	0	0	0	0	0.00683673	0.00796602	0.0190211	0.0284738	0.00959038	0
S11_10_sbin_2	0.00147658	0.00972206	0.082073	0.347073	0.0101527	0.0652716	0.0405773	0.0309181	0.0643352	0.0212599	0	0	0	0	0	0	0	0	0	0	0.00287398	0.0180819	0.0454762	0.150196	0.0898538	0.063783	0.0674228	0.294013	0.0527612	0	0	0	0	0	0	0	0.00566826	0.0083318	0.0043513	0.0075887	0.0224097	0.0185352	0.089963	0.0394984	0.0367393	0.0328038	0.0134302	0.0391936	0.0201743
SF_cobin_24	0	0	0	0	0	0	0	0	0	0	0	0	0	0	0	0	0	0	0	0	0.0110675	0	0	0	0.0189138	0.0474734	0.0223482	0.0312769	0.0138948	0	0	0	0.0030991	0	0	0	0	0	0	0	0	0	0	0	0	0	0	0	0
SB_S7_sbin_36	0	0.00158211	0	0	0	0	0	0.00217647	0.000909525	0.00090873	0	0	0.00221127	0	0	0	0	0	0	0	0	0	0	0	0	0	0	0	0	0	0	0	0	0	0	0	0	0	0	0	0	0	0	0	0	0	0	0	0
RS_9_sbin_88	0	0	0	0	0	0	0	0	0	0	0	0	0	0	0	0	0	0	0	0	0	0	0	0	0	0	0	0	0	0	0	0	0	0	0	0	0	0	0	0	0	0	0	0	0	0	0	0	0.00188553
HM1_GDNA21_sbin_17	0	0	0	0	0	0	0	0	0	0	0	0	0	0	0	0	0	0	0	0	0	0	0	0	0	0	0	0	0	0.00865067	0	0	0.00944179	0.00458553	0	0	0	0	0	0	0.0705148	0.0727058	0.0141892	0.0911417	0.0724693	0.00433474	0.00343715	0.00405448	0
RS_17_sbin_48	0.000857793	0.0130623	0.008067	0.00651645	0.00268276	0.00560945	0.00365071	0.00682452	0.0104068	0.0103264	0.0106007	0.0119135	0.0062545	0.0725831	0	0.114174	0.00650618	0.0317524	0.0389895	0.0330689	0	0.00332358	0	0	0	0	0	0	0	0	0	0.00205723	0	0	0	0.00440242	0	0	0	0	0	0	0	0	0	0	0.001399	0.00144617	0.00491448
RS_19_sbin_11	0.00107837	0.00771034	0.010763	0.0240134	0.0239808	0.00712988	0.0131966	0.0114945	0.00776997	0.00755365	0.00699306	0.0180131	0.00312595	0	0	0	0.0332927	0	0	0	0	0.0158628	0.0193786	0	0	0	0	0	0	0	0	0	0	0	0	0.00673072	0.0111663	0.00354267	0.00304416	0	0	0	0	0	0	0	0	0	0.00323444
HY4_GJ-DNA-10_sbin_34	0	0	0	0	0	0	0	0	0	0	0	0	0	0	0	0	0	0	0	0	0.00182511	0	0	0	0	0	0	0	0	0.014154	0.0273318	0.0572444	0.0193861	0.0299707	0.0208161	0	0	0	0	0	0	0	0	0	0	0.00176887	0.00743715	0.0015134	0
SF_HDNA3_sbin_11	0	0	0	0	0	0	0	0	0	0	0	0	0	0	0	0	0	0	0	0	1.60571	0	0	0	0.0366721	0	0	0.00338156	0.00414901	0	0	0	0	0	0	0	0	0	0	0	0	0	0	0	0	0	0	0	0
SF_HDNA4_sbin_36	0.00123751	0	0.00360781	0.00239574	0	0	0	0	0	0	0	0.00119296	0	0	0	0	0	0	0	0	0.00152872	0	0	0	0.0246561	0.0175487	0.0211729	0.108138	0.0757544	0	0.018703	0.0210998	0	0.00654261	0	0	0	0	0	0	0	0	0	0.00597487	0.0074913	0.00172981	0.0030183	0.00348442	0.00234258
OT_A9_sbin_82	0.0155718	0.0238982	0.0319851	0.0260196	0.0293411	0.024702	0.0118183	0.0162329	0.0228162	0.0258098	0	0.114496	0.0170305	0.0603024	0	0.00699855	0.0398335	0.0322833	0	0.0170168	0.0080411	0.0289224	0.108088	0	0.00802724	0.00772066	0	0.00964529	0.0665321	0	0	0.00339168	0	0	0	0.00992786	0.00573306	0.00591976	0	0.00369238	0	0	0	0	0	0	0.00146876	0.0028956	0.0178356
OT_A10_sbin_4	0	0.0330129	0	0.00301942	0.0122573	0.0501171	0.023349	0.0196046	0.0417937	0.0325126	0	0	0	0	0	0	0	0	0	0	0	0.00599998	0.00952274	0	0.00431813	0.00285466	0	0	0	0	0	0	0	0	0	0	0.0225499	0.0118096	0.0178288	0.0116782	0.00131506	0.00110252	0.00918894	0.00239908	0.00176972	0.00247736	0	0.00372901	0
RS_8_sbin_114	0.00149538	0	0.00104281	0.000635633	0	0	0	0	0	0	0	0.0016861	0.00276185	0	0	0	0	0	0	0	0	0	0	0	0	0	0	0	0	0	0.00654733	0.00596853	0	0	0	0	0	0	0	0	0	0	0	0	0	0.0052176	0.00690527	0.00520624	0.0030625
HM5_cobin_9	0	0	0	0	0	0	0	0	0	0	0	0	0	0	0	0	0	0	0	0	0	0	0	0	0	0	0	0	0	0	0	0	0	0	0	0	0	0	0	0	0.00516274	0.00643	0.0448501	0.0108938	0.0114668	0	0	0	0
HM_cobin_1	0	0.00345018	0	0	0	0.00224442	0.00371125	0.00419187	0	0.00118782	0	0	0	0	0	0	0	0	0	0	0	0	0	0	0	0	0	0	0	0	0	0	0	0	0	0	0	0	0	0	0	0	0	0	0	0	0	0	0
HM1_GDNA19_sbin_17	0	0	0	0	0	0.000825987	0	0	0	0	0	0	0	0	0	0	0	0	0	0	0	0	0	0	0	0	0	0	0	0	0	0	0	0	0	0	0	0	0	0	0.0102653	0.00623815	0.0686802	0.0213077	0.0155595	0.00896324	0.00201084	0.0123913	0
HM1_cobin_91	0.00311605	0	0.00144603	0.000634995	0	0	0	0	0	0	0	0	0	0	0	0	0	0	0	0	0	0	0	0	0.00506755	0.00453668	0	0.00425025	0	0	0	0	0	0	0	0	0	0	0	0	0.0168653	0.014705	0.00953715	0.00918078	0.00813662	0.00737612	0.00652405	0.00565122	0
MS_sbin_14	0	0	0	0	0	0	0	0	0	0	0	0	0	0	0	0	0	0	0	0	0	0	0	0	0.00601287	0.00468744	0	0	0	0	0	0	0	0	0	0	0	0	0	0	0	0	0	0	0.00136004	0	0	0	0
S11_mbin_150	0	0.00121733	0.00456575	0.00904276	0.00257598	0.00103273	0.00170211	0.00138658	0.0015995	0.00142708	0	0.0532604	0.00369172	0	0	0	0	0	0	0	0.00235273	0	0	0	0	0	0	0	0	0	0	0	0	0	0	0	0	0	0	0	0	0	0	0	0	0	0	0	0.0113453
RS_1_sbin_9	0	0	0	0	0	0	0	0	0	0	0	0	0	0	0	0	0	0	0	0	0	0	0	0	0	0	0	0	0	0	0	0	0	0	0	0	0	0	0	0	0.00497971	0.00522956	0	0	0	0	0	0	0
HY4_GJ-DNA-11_sbin_8	0.00164839	0	0	0	0	0	0	0	0	0	0	0	0	0	0	0	0	0	0	0	0	0	0	0	0.0105852	0.00799239	0.0082921	0.0042584	0	0.0634195	0.0325193	0.0235138	0.119441	0.0480938	0.0267634	0	0	0	0	0	0.00659829	0.00621854	0.00635274	0.012037	0.0122363	0.0046331	0.00490375	0.00180703	0
XST_cobin_43	0	0	0	0	0	0	0	0	0	0	0	0	0	0	0	0	0	0	0	0	0	0	0	0	0	0	0	0	0	0	0	0	0	0	0	0	0	0	0	0	0	0	0	0	0	0	0	0.00127264	0
HM3_cobin_68	0.00676237	0	0	0	0	0	0	0	0	0	0	0	0	0	0	0	0	0	0	0	0	0	0	0	0	0	0	0.0171945	0	0	0	0.00486649	0.00842547	0	0	0	0	0	0	0	0	0	0	0	0	0.0146181	0.106974	0.00978966	0
XST_SQ82_0.10_sbin_4	0.0523378	0.00125785	0.0292485	0.00475154	0	0.000595741	0.0028603	0.00258692	0.0021858	0.00293111	0.00934589	0.00188862	0.00673597	0	0	0	0	0	0	0	0	0	0	0	0	0	0	0	0	0	0	0	0	0	0	0.0301132	0	0.00340602	0	0.00319093	0	0	0	0	0	0.01316	0.0150294	0.0137266	0.0143892
HY4_cobin_51	0.00096591	0	0.00231898	0.00124076	0	0	0	0	0	0	0.00576216	0.00289953	0.00732709	0	0	0	0	0	0	0	0	0	0	0	0	0	0	0	0	0	0.0472454	0.0387166	0	0.0112362	0	0.0230229	0	0.00309844	0	0.00257325	0	0	0	0	0	0	0	0	0.00334694
HM_SQ_cobin_76	0	0	0	0	0	0	0	0	0	0	0	0	0	0	0	0	0	0	0	0	0	0	0	0	0	0	0	0	0	0	0	0	0	0	0	0	0	0	0	0	0.00514414	0.00396828	0	0.0185921	0.0130064	0	0	0	0
SB_cobin_12	0	0	0	0	0	0.00127261	0	0	0.00126183	0.00100233	0	0	0	0	0	0	0	0	0	0	0	0	0	0	0	0	0	0	0	0	0	0	0	0	0	0	0	0	0	0	0	0	0	0	0	0	0	0	0
OT_mbin_149	0.00212164	0.220186	0.00519061	0.308238	0.840746	0.603262	0.186781	0.215175	0.350292	0.240654	0	0.0468328	0.00200687	0	0	0	0	0	0	0	0.00385677	0.00847591	0.0117565	0	0.00195637	0	0	0	0	0	0	0	0	0	0	0.00701186	0.00595733	0.00228597	0	0	0	0	0	0	0	0	0	0	0
RS_mbin_529	0	0	0	0	0	0	0	0	0	0	0	0	0	0	0	0	0	0	0	0	0	0	0	0	0	0	0	0	0	0	0	0	0	0	0	0	0	0	0	0	0	0	0	0	0	0	0	0	0
QDN-W01B-4577_sbin_9	0	0	0	0	0	0	0	0	0	0	0	0	0	0	0	0	0	0	0	0	0	0	0	0	0	0	0	0	0	0	0	0	0	0	0	0	0	0	0	0	0.00268244	0.00187159	0.00736543	0.00425767	0.00416203	0	0	0.00153494	0
OT_A8_sbin_11	0	0.0114437	0	0	0.00282193	0.0100926	0.00813961	0.00661694	0.0166898	0.0150429	0	0	0	0	0	0	0	0	0	0	0	0.00359272	0	0	0	0	0	0	0	0	0	0	0	0	0	0	0	0	0	0	0	0	0	0	0	0	0	0	0
XST_SQ84_0.06_sbin_1	0	0	0	0	0	0	0	0	0	0	0	0.0031873	0	0	0	0	0	0	0	0	0	0	0	0	0	0	0	0	0	0	0	0	0	0	0	0	0	0	0	0	0	0	0	0	0	0.0102531	0.00253772	0.00234869	0
RS_7_sbin_23	0	0	0	0	0	0	0	0	0	0	0	0	0	0	0	0	0	0	0	0	0	0	0	0	0	0	0	0	0	0	0	0	0	0	0	0	0	0	0	0	0	0	0	0	0	0	0	0	0
SY6_S28_sbin_14	0	0	0	0	0	0.000600587	0.00259813	0.00145176	0.000895765	0.00113057	0	0	0	0	0	0	0	0	0	0	0	0	0	0	0.00277402	0	0	0	0	0	0	0	0	0	0	0	0	0	0	0	0.00365217	0.00362037	0.0485116	0.0130928	0.0108317	0.00631403	0	0.0182968	0
OT_A1_sbin_19	0.0294483	0	0.0127755	0.00296577	0	0	0	0.00110408	0.000906503	0.00156586	0	0	0	0	0	0	0	0	0	0	0	0	0	0	0	0	0	0	0	0	0	0	0	0	0	0	0	0	0	0	0	0	0	0	0	0	0.00239644	0.00148124	0
LS6045_0.21_sbin_43	0.00476579	0	0.00972848	0.00427756	0	0	0	0	0	0.000952271	0	0.00289075	0	0	0	0	0	0	0	0	0	0	0	0	0.00693525	0.00727879	0	0.00833996	0.00690395	0	0	0.00710784	0	0	0	0	0.00502207	0	0	0	0	0	0.0086019	0.00599315	0.00626571	0.0048985	0.00807518	0.00565852	0
SF_GA-1_sbin_8	0	0	0	0.00237581	0	0	0.00174445	0.00243762	0	0	0	0	0	0	0	0	0	0	0	0	0	0	0	0	0.0530409	0.023803	0.0208387	0.0283625	0.00649828	0	0	0	0	0	0	0	0	0	0	0	0	0	0.00401523	0.0118783	0.0108623	0	0	0	0
RS_1_sbin_47	0	0	0	0	0	0	0	0	0	0	0	0	0	0	0	0	0	0	0	0	0	0	0	0	0	0	0	0	0	0	0	0	0	0	0	0	0	0	0	0	0	0	0	0	0	0	0	0	0
HM1_cobin_149	0	0	0	0	0	0	0	0	0	0	0	0	0	0	0	0	0	0	0	0	0	0	0	0	0	0	0	0	0	0	0	0	0	0	0	0	0	0	0	0	0.0270726	0.0197111	0.00251013	0.00468746	0.0042214	0	0	0	0
SB_S6_sbin_19	0	0	0	0	0	0	0	0	0	0	0	0	0	0	0	0	0	0	0	0	0	0	0	0	0	0	0	0	0	0	0	0	0	0	0	0	0	0	0	0	0	0	0	0	0	0	0	0	0
SH-W20A-3880_sbin_15	0.048456	0.0403597	0.155917	0.105598	0.0175605	0.00585208	0.0154086	0.0281863	0.0217868	0.0210298	0.082611	0.218786	0.0714541	0.0120999	0.0139548	0.0451451	0.153862	0.026712	0	0.0311452	0.00205637	0.00408157	0	0	0.00875798	0.00776661	0	0	0.0111898	0	0.0166687	0.0226018	0	0.00522337	0	0.0778222	0	0.00973002	0	0.00677038	0	0	0	0	0	0.00848914	0.0209086	0.0311856	0.124863
LS6045_0.21_sbin_49	0.00146501	0	0.00166811	0.000775528	0	0	0	0	0	0	0	0.00199311	0.00412316	0	0	0	0	0.0391239	0	0	0.00200331	0	0	0	0.00232845	0.00245594	0	0.00519906	0.00524406	0	0	0.00691765	0.00336969	0	0	0	0.00736869	0.0026058	0.00467147	0	0	0	0	0.00404112	0.0046992	0	0.00312376	0.00216907	0.00264045
OT_A9_sbin_23	0	0.00420521	0.00191936	0.00291651	0.00803323	0.00204475	0.00732691	0.00159362	0.00462562	0.0134379	0	0	0	0	0	0	0	0	0	0	0	0.00261161	0.00428044	0	0	0	0	0	0	0	0	0	0	0	0	0	0	0	0	0	0	0	0	0	0	0	0	0	0
EGM_E29_sbin_9	0.00203387	0.00431865	0.0434774	0.062742	0.0121887	0.00266924	0.00548012	0.00539514	0.00585831	0.00501288	0.018002	0.0715034	0.00677414	0	0	0	0	0	0	0	0	0	0	0	0	0	0	0	0	0	0	0	0	0	0	0.0175794	0	0.00329117	0	0	0	0	0	0	0	0	0	0.00467127	0.0433836
HY4_cobin_35	0.00465072	0.000711092	0.00997252	0.00474551	0	0	0.00352254	0.00256823	0.000750758	0.00122367	0	0.00327333	0.00245216	0	0	0	0	0	0	0	0.00226467	0	0	0	0.00875252	0.00884564	0.00843143	0.0162388	0.0137346	0.0260358	0.0670556	0.065055	0.0382023	0.0452677	0.00295631	0.0158247	0.00497793	0.00290414	0	0.00306135	0	0	0	0.00172872	0.00348466	0.00570549	0.00366855	0.00836091	0.00617646
SF_cobin_123	0.00642378	0	0.00234932	0	0	0	0	0	0	0	0	0	0	0	0	0	0	0	0	0	0.0399566	0	0	0	0.0127276	0.0150748	0.0149081	0.0306681	0.0202941	0	0	0.00642423	0	0.0112757	0	0	0.00615531	0	0	0	0	0	0	0.00251735	0.0030163	0.00406271	0.00559111	0.00300617	0
RS_19_sbin_7	0	0.00537466	0	0.00280497	0.00651736	0.0111214	0.00591047	0.00486525	0.00805557	0.00726769	0	0	0	0	0	0	0	0	0	0	0	0.00373927	0.00590386	0	0.00356853	0.00245308	0	0	0	0	0	0	0	0	0	0	0.0206826	0.00777847	0.0116319	0.00757005	0	0	0.00656624	0.00165007	0	0.00177115	0	0.00261221	0
RS_2_sbin_58	0.0028054	0.000629032	0	0	0	0	0.00189064	0.00285229	0.000988591	0.000921496	0	0.00272019	0	0	0	0	0	0	0	0	0.00475001	0	0	0	0	0	0	0	0	0.0272109	0	0	0.0184087	0.00723784	0.0258317	0	0	0	0	0	0	0	0	0	0	0.00912042	0.0108503	0.00330296	0
RS_mbin_92	0	0	0	0	0	0	0	0	0	0	0	0	0	0	0	0	0	0	0	0	0	0	0	0	0	0	0	0	0	0	0	0	0	0	0	0	0	0	0	0	0	0	0	0	0	0	0	0	0
RS_1_sbin_66	0	0	0	0	0	0	0	0	0	0	0	0	0	0	0	0	0	0	0	0	0	0	0	0	0	0	0	0	0	0	0	0	0	0	0	0	0	0	0	0	0	0	0	0	0	0	0	0	0
SB_cobin_65	0	0	0	0	0	0	0	0	0	0	0	0	0	0	0	0	0	0	0	0	0	0	0	0	0	0	0	0	0	0	0	0	0	0	0	0	0	0	0	0	0	0	0	0	0	0	0	0	0
FR_S1_sbin_35	0	0	0	0	0	0	0	0	0	0	0	0	0	0	0	0	0	0	0	0	0.0866075	0	0	0	0	0	0	0	0	0	0	0	0	0	0	0	0	0	0	0	0	0	0	0	0	0	0	0	0
QDN-W04B-4900_sbin_29	0.000753065	0	0.00657105	0.0128012	0.00262035	0.00104416	0	0	0.00137834	0.00097315	0.00474837	0.0130139	0.00820206	0	0	0.0243108	0.038204	0	0	0	0	0	0	0	0	0	0	0	0	0	0	0.00255628	0	0	0	0	0	0.00231744	0	0	0	0	0	0	0	0	0	0	0.00485835
FR_S1_sbin_41	0	0	0	0	0	0	0	0	0	0	0	0	0	0	0	0	0	0	0	0	0.476965	0	0	0	0.00567241	0.00882902	0	0	0	0	0	0	0	0	0	0	0	0	0	0	0.0102023	0.0118602	0	0.00150889	0.0017331	0	0	0	0
SB_S3_sbin_10	0	0	0.00359537	0.00551205	0	0	0	0	0	0	0	0	0	0	0	0	0	0	0	0	0	0	0	0	0.00646431	0.00589964	0	0	0.0082806	0	0	0	0	0	0	0	0.00741	0.01948	0.0105653	0.0144505	0	0	0.00593129	0	0	0	0	0.00444067	0
LS6045_0.21_sbin_25	0.00853538	0	0.00555473	0.00361481	0	0	0	0	0	0	0	0	0	0	0	0	0	0	0	0	0	0	0	0	0	0	0	0	0	0	0	0.00367163	0	0	0	0	0	0	0	0	0	0	0	0	0.00153296	0	0.00310678	0.00154948	0
EGM_E29_sbin_56	0	0	0.00101106	0.000854363	0	0	0	0	0	0	0.00851622	0.0621369	0.0136934	0	0	0	0	0	0	0	0	0	0	0	0	0	0	0	0	0	0	0	0	0	0	0	0	0	0	0	0	0	0	0	0	0	0	0	0
SH-W20A-3880_sbin_30	0	0	0	0	0	0	0	0	0	0	0	0	0	0	0	0	0	0	0	0	0	0	0	0	0	0	0	0	0	0	0	0	0	0	0	0	0	0	0	0	0	0	0	0	0	0	0	0	0
LS6027_0.16_sbin_8	0	0	0	0	0	0.00138554	0	0	0	0	0	0	0	0	0	0	0	0	0	0	0	0	0	0	0	0	0	0	0	0	0	0	0	0	0	0	0	0	0	0	0.00197867	0.00564784	0.00552174	0.00227678	0.00198461	0	0.00415499	0.00239945	0
RS_mbin_689	0	0	0	0	0	0	0.00109507	0.0017423	0	0	0	0	0	0	0	0	0	0	0	0	0	0	0	0	0	0	0	0	0	0	0	0	0	0	0	0	0	0	0	0	0	0	0	0	0	0	0	0	0
EGM_E29_sbin_15	0	0.0213776	0	0	0.000799966	0.00295221	0.00528003	0.0155243	0.00697438	0.00707227	0.0434408	0.0757289	0.0318642	0	0.0187896	0.0917026	0	0	0	0	0	0	0	0	0	0	0	0	0	0	0	0	0	0	0	0	0	0	0	0	0	0	0	0	0	0	0	0	0
HM1_GDNA20_sbin_9	0	0	0	0	0	0	0	0	0	0	0	0.0047877	0	0	0	0	0	0	0	0	0	0	0	0	0	0	0	0	0	0	0	0	0	0	0	0	0	0	0	0	0.3151	0.393674	0.0860836	0.133166	0.0633173	0.00210256	0.00797836	0.068598	0
QDN_cobin_43	0	0	0	0	0	0	0	0	0	0	0	0	0	0	0	0	0	0	0	0	0	0	0	0	0	0	0	0	0	0	0	0	0	0	0	0	0	0	0	0	0	0	0	0	0	0	0	0	0
SF_cobin_11	0.0154338	0.00600962	0.0244346	0.0226987	0.00192292	0.00234181	0.00539635	0.00703724	0.00469883	0.00486259	0	0.0101998	0.00245576	0	0	0	0.0229903	0.0180936	0	0	0.000714357	0	0	0	0.00459766	0.00322125	0	0.0240107	0.0455303	0	0.011729	0.0090807	0	0.00815036	0	0.0332331	0.00573188	0.00539053	0	0.00557442	0	0	0	0	0	0	0.00592623	0.0107287	0.0146202
SF_GA-1_sbin_11	0	0	0.00454962	0.00685929	0	0.00285321	0	0	0	0	0	0	0	0	0	0	0	0	0	0	0.00787362	0	0	0	0.301306	0.352397	0.318578	0.632508	0.301904	0	0	0	0	0	0	0	0	0	0	0	0.00331964	0.00452838	0.25041	0.163229	0.165924	0.00930727	0.00469599	0.00412833	0
QDN_cobin_113	0	0	0	0	0	0	0	0	0	0	0	0	0	0	0	0	0	0	0	0	0	0	0	0	0	0	0	0	0	0	0	0	0	0	0	0	0	0	0	0	0	0	0	0	0	0	0	0	0
XST_SQ84_0.10_sbin_9	0	0	0	0	0	0	0	0	0	0	0	0.00505676	0	0	0	0	0	0	0	0	0	0	0	0	0	0	0	0	0	0	0	0	0	0	0	0	0	0	0	0	0.00226985	0	0	0	0	0.0106465	0.00257906	0.00413238	0.00352894
RS_12_sbin_17	0	0	0	0	0	0	0	0	0	0	0	0	0	0	0	0	0	0	0	0	0	0	0	0	0	0	0	0	0	0	0	0	0	0	0	0	0	0	0	0	0	0	0	0	0	0	0	0	0
RS_13_sbin_23	0	0	0	0	0	0	0	0	0	0	0	0	0	0	0	0	0	0	0	0	0	0	0	0	0	0	0	0	0	0	0	0	0	0	0	0	0	0	0	0	0	0	0.00560329	0	0	0	0	0	0
XST_SQ83_0.10_sbin_16	0	0	0	0	0	0	0	0	0	0	0	0	0	0	0	0	0	0	0	0	0	0	0	0	0	0	0	0	0	0	0	0	0	0	0	0	0	0	0	0	0	0	0	0	0	0.00181617	0	0	0
HM1_cobin_101	0	0	0	0	0	0.00402202	0	0	0.00183278	0	0	0	0	0	0	0	0	0	0	0	0	0	0	0	0	0	0	0	0	0	0	0	0	0	0	0	0	0	0	0	0.0276512	0.0345022	0.0411274	0.0139274	0.0114921	0.00767171	0.00246282	0.00863971	0
SF_cobin_27	0	0	0	0	0	0	0	0	0	0	0	0	0	0	0	0	0	0	0	0	0	0	0	0	0.00726189	0.00671673	0.00784451	0.0183231	0.00507659	0	0.013697	0.0113703	0.0109288	0.00830285	0	0	0	0	0	0	0	0	0	0	0	0	0	0	0
HY4_GA-7_sbin_3	0.0153878	0.00327075	0.0520454	0.0306636	0.00340806	0.00719861	0.0533357	0.0213992	0.0059567	0.0099484	0.00346311	0.0177863	0.0128097	0	0	0	0.00823527	0	0	0	0.0236725	0.00436938	0.00550758	0.0265	0.101605	0.114786	0.124131	0.0966232	0.105746	0.052718	0.275887	0.289482	0.0898346	0.132238	0.0113578	0.0447184	0.039888	0.0217717	0.0296092	0.0192932	0.0260307	0.032634	0.104021	0.0775956	0.100813	0.0441393	0.0487562	0.0502471	0.00952406
LS_cobin_15	0	0.411414	0	0.0472657	0.111223	0.196921	0.0690499	0.0887369	0.121255	0.122826	0	0	0	0	0	0	0	0	0	0	0.00880158	0.173527	0.489403	0.0559067	0.0942984	0.11333	0.123838	0.0666489	0.0593178	0	0	0.00434053	0	0	0.00224009	0	0.961406	0.756565	1.20929	0.748653	0.00219755	0.00160982	0.0266312	0.0195158	0.0229356	0.00772981	0.00220816	0.0083437	0
HM_SQ79_0.06_sbin_9	0.000830271	0	0	0	0	0	0	0	0	0	0	0	0	0	0	0	0	0	0	0	0.0497964	0	0	0	0.00361057	0.00351334	0	0.00409593	0.00574289	0.00958114	0	0.00684131	0.0092925	0.00927912	0	0	0	0	0	0	0	0	0	0	0	0.00167861	0.00162142	0	0
EGM_E29_sbin_30	0.0037251	0	0.00925208	0.00555192	0	0	0	0	0	0.00171923	0	0.082511	0.00479561	0	0	0	0	0	0	0	0	0	0	0	0	0	0	0	0	0	0	0.0118294	0	0	0	0.0103049	0	0	0	0	0	0	0	0	0.00792614	0	0.00839933	0.00634448	0
HY4_cobin_1	0	0	0.00120599	0	0	0	0	0	0	0	0	0	0	0	0	0	0	0	0	0	0	0	0	0	0.030275	0.0242931	0.0320666	0.0290132	0.0157333	0.0398725	0.0382221	0.0344541	0.0578051	0.0332951	0.0140702	0	0	0	0.00370774	0	0.018125	0.0174569	0.0283318	0.0191902	0.0182488	0.00346334	0.00553502	0.00288981	0
OT_A6_sbin_33	0.00181087	0.0364232	0.000930721	0.00287728	0.00236319	0.00516921	0.0846817	0.0862334	0.0121569	0.0384379	0	0	0	0	0	0	0	0	0	0	0.0165555	0	0	0	0.00343414	0	0	0.00292575	0	0.00608412	0	0.00365485	0.0043717	0.00616001	0.00301319	0	0.0244492	0	0.00923274	0	0	0	0	0	0	0	0	0	0
SH-W20A-3880_sbin_40	0.00150408	0.00284283	0.0056874	0.00516033	0.00155926	0	0	0	0.00213586	0.00208682	0.0232207	0.0163076	0.083865	0	0	0.0553605	0.0337359	0	0	0	0	0	0	0	0	0	0	0	0	0	0	0	0	0	0	0.0100979	0	0	0	0	0	0	0	0	0	0.002477	0.00317474	0.00816172	0.0439593
SB_S2_sbin_39	0.00175878	0	0.00504905	0.00104618	0	0.000661735	0	0	0	0	0	0.00478184	0	0	0	0	0	0	0	0	0.0228102	0	0	0	0.0100612	0.00855513	0.0135401	0.0156275	0.028531	0.0156392	0	0.00474757	0.00711131	0.00696644	0.00231212	0	0	0	0	0	0.00132182	0.00136218	0.00161316	0.00216098	0.00364354	0.00281275	0.0033723	0.00165876	0
RS_mbin_187	0.00389671	0.00221174	0.00125714	0	0	0	0.00158767	0.00282669	0.00155499	0.00312737	0	0.00203253	0	0	0	0	0	0	0	0	0	0	0	0	0	0	0	0	0.0028663	0	0	0	0	0	0	0	0	0	0	0	0	0	0	0	0.00140117	0.0132202	0.0165474	0.0117132	0.00565136
HM1_GDNA18_sbin_36	0	0	0	0	0	0	0	0	0	0	0	0	0	0	0	0	0	0	0	0	0	0	0	0	0	0	0	0	0	0	0	0	0	0	0	0	0	0	0	0	0.0618373	0.0526254	0.00489915	0.00448409	0.00337237	0	0	0	0
RS_12_sbin_2	0	0	0	0	0	0	0	0	0	0	0	0	0	0	0	0	0	0	0	0	0	0	0	0	0.00259571	0	0	0.00374761	0	0	0	0	0	0	0	0	0	0	0	0	0	0	0.00281693	0.00497198	0.00449714	0	0	0	0
S11_3_sbin_42	0.00311309	0.0218626	0.0123503	0.154356	0.0658667	0.046573	0.0962349	0.045214	0.0401794	0.0401757	0	0	0	0	0	0	0	0	0	0	0	0.218171	0.0901054	0.119278	0.0754243	0.0670991	0.0645445	0.0283916	0.0799801	0	0	0.0170486	0	0	0	0	0.0126194	0.0489612	0.0399329	0.0430283	0.0114945	0.0116462	0.0624846	0.0280424	0.0323116	0.0389574	0.0106777	0.0385051	0
SY6_cobin_5	0	0.000686072	0	0.00170868	0	0.00063085	0.00328015	0.0033489	0.000538703	0.00320461	0	0	0	0	0	0	0	0	0	0	0	0	0	0	0.003127	0	0	0	0	0	0	0	0	0	0	0	0.0111406	0.0155946	0.0155822	0.0135977	0	0	0.00209071	0	0	0	0	0	0
SF_cobin_6	0	0	0.000613166	0.000577502	0	0	0	0	0	0	0	0.00101956	0	0	0	0	0	0	0	0	0	0	0	0	0.0327681	0.0279315	0.037889	0.0119583	0.0164661	0.00914105	0.00857319	0.00574468	0.00977331	0.0167444	0	0	0.00391866	0	0	0	0.00189659	0.00130215	0.00200233	0.00482762	0.00641849	0.00274885	0.0165992	0.00560976	0
HM5_GDNA3_sbin_11	0	0.00220215	0	0	0.00168016	0.00424419	0.00216981	0.00201904	0.00334807	0.00289412	0	0	0	0	0	0	0	0	0	0	0	0	0	0	0.00216663	0	0	0	0	0	0	0	0	0	0	0	0.00800776	0.00375592	0.00580013	0.00402795	0.0119516	0.00968503	0.0622866	0.0217144	0.0163328	0.0199646	0.0034846	0.0252542	0
HM5_cobin_73	0	0.00160691	0	0	0	0.00245789	0.00646665	0.0052985	0.00204465	0.00259979	0	0	0	0	0	0	0	0	0	0	0	0	0	0	0	0	0	0	0	0	0	0	0	0	0	0	0	0	0	0	0.00241907	0.0034109	0.0325908	0.0100845	0.0133721	0.131678	0.0120541	0.0460277	0
SY5_cobin_97	0	0	0	0	0	0	0	0	0	0	0	0	0	0	0	0	0	0	0	0	0.138866	0	0	0	0.0137166	0.00853948	0.0110034	0.00553782	0.00903697	0.00774543	0.00860765	0.00593485	0.00940376	0.00426703	0	0	0	0	0	0	0.0893105	0.116592	0.0567333	0.0397873	0.0354802	0.00158296	0.0025346	0.00194315	0
OT_A9_sbin_14	0.0355192	0.415047	0.110452	0.0723766	0.018019	0.015277	0.0411034	0.207331	0.152593	0.144957	0.0564698	0.130264	0.047654	0	0.01022	0.0338581	0.111323	0.0202353	0	0.0206881	0.00162822	0.00307892	0	0	0.00527841	0.00448878	0	0	0.00760204	0	0.0107158	0.0147434	0	0.00378816	0	0.0518873	0	0.00598147	0	0.00444685	0	0	0	0	0	0.00605992	0.0144316	0.0209464	0.0838218
RS_3_sbin_45	0.0131301	0	0.0052838	0.00221586	0	0	0	0	0.00075391	0.000750573	0	0	0	0	0	0	0	0	0	0	0	0	0	0	0	0	0	0	0	0	0	0.00169116	0	0	0	0.0104838	0	0	0	0	0	0	0	0	0	0.00507749	0.00716478	0.0105389	0.0204083
LS6045_0.21_sbin_36	0	0	0	0	0	0	0	0	0	0	0	0	0	0	0	0	0	0	0	0	0	0	0	0	0.00216007	0	0	0	0	0	0	0	0	0	0	0	0	0	0	0	0.00556129	0.00586244	0.00752761	0.00444583	0.0045576	0.00224958	0.00273866	0.00155982	0
QDN-W04B-4900_sbin_20	0	0	0	0	0	0	0	0	0	0	0	0	0	0	0	0	0	0	0	0	0	0	0	0	0	0	0	0	0	0	0	0	0	0	0	0	0	0	0	0	0	0	0	0	0	0	0	0	0
OT_A1_sbin_43	0.0343224	0.00103362	0.0243671	0.00443151	0	0	0.00210278	0.00185811	0.00133697	0.00224046	0	0	0	0	0	0	0	0	0	0	0	0	0	0	0	0	0	0	0	0	0	0	0	0	0	0.0189373	0	0	0	0	0	0	0	0	0	0	0	0	0
HY4_cobin_2	0.00357556	0	0.00244039	0	0	0	0	0	0	0	0	0	0	0	0	0	0	0	0	0	0	0	0	0	0	0	0	0	0	0.0460525	0.0347365	0.028908	0.0461051	0.0466492	0.00390351	0.00714503	0	0	0	0	0	0	0	0.00177028	0.00206966	0.00910052	0.00495876	0.00296452	0.00239242
RS_18_sbin_38	0	0.00455389	0	0.00179033	0.00885939	0.00158867	0.00322083	0.0019002	0.0037958	0.00456459	0	0	0	0	0	0	0	0	0	0	0	0	0.0119025	0	0	0	0	0	0	0	0	0	0	0	0	0	0	0	0	0	0	0	0	0	0	0	0	0	0
HM1_GDNA18_sbin_46	0	0	0	0	0	0	0	0	0	0	0	0	0	0	0	0	0	0	0	0	0	0	0	0	0	0	0	0	0	0	0	0	0	0	0	0	0	0	0	0	0.075376	0.0589581	0.00822993	0.0111144	0.00898055	0.00243717	0.00386201	0.00202107	0
SB_S2_sbin_36	0	0	0	0	0	0	0	0	0	0	0	0	0	0	0	0	0	0	0	0	0	0	0	0	0	0	0	0	0	0	0	0	0	0	0	0	0	0	0	0	0	0	0	0	0	0	0	0	0
HM3_GDNA26_sbin_9	0	0	0.00158173	0.00253731	0	0	0	0	0	0	0	0	0	0	0	0	0	0	0	0	0	0	0	0	0	0	0	0	0	0	0	0	0	0	0	0	0	0	0	0	0	0	0	0	0	0	0	0.00529717	0.0433121
SB_S6_sbin_29	0	0	0	0	0	0	0	0	0	0	0	0	0	0	0	0	0	0	0	0	0	0	0	0	0	0	0	0	0	0	0	0	0	0	0	0	0	0	0	0	0	0	0	0	0	0	0	0	0
HM1_GDNA21_sbin_44	0.00894515	0.00127235	0.0391658	0.0257949	0.00327031	0.00250543	0.00432691	0.00253981	0.00292789	0.00243171	0	0.00866433	0	0	0	0	0	0	0	0	0.0129108	0.00458246	0.00851863	0	0.0500763	0.0545687	0.0853958	0.0990907	0.109461	0.0141508	0.0257871	0.0244435	0.0191332	0.0195323	0	0.00649392	0.0208961	0.00889587	0.0137404	0.00872756	0.00664433	0.00934795	0.089666	0.11718	0.125842	0.0108309	0.0100247	0.0105028	0
RS_15_sbin_26	0	0.00110734	0	0	0.000670347	0.000657247	0.00114716	0.00136792	0	0	0	0	0	0	0	0	0	0	0	0	0	0.00571416	0	0	0	0	0	0	0	0	0	0	0	0	0	0	0	0	0	0	0	0	0	0	0	0	0	0	0
RS_13_sbin_94	0	0	0	0	0	0.00131895	0	0	0.000937893	0.000615129	0	0	0	0	0	0	0	0	0	0	0	0	0	0	0.00225578	0	0	0	0	0	0	0	0	0	0	0	0	0	0	0	0.00118049	0.00214657	0.0175808	0.00475225	0.00463654	0.00154006	0	0.0012408	0
SMM_0.03_sbin_20	0	0	0.00246704	0	0	0	0	0	0	0	0	0.00144807	0	0	0	0	0	0	0	0	0	0	0	0	0.00714266	0.0057275	0	0.00672789	0.00575088	0	0	0	0	0	0	0	0	0	0	0	0	0	0.00360182	0.00830548	0.00908241	0	0	0.00268023	0
RS_mbin_770	0	0.00179239	0	0	0	0	0.00149171	0.00232663	0.00115168	0.00152157	0.0064677	0	0.00148267	0	0	0	0	0	0	0	0	0.00383483	0	0.0510056	0	0	0	0	0	0	0	0	0	0	0	0	0	0	0	0	0	0	0	0	0	0	0	0	0
SY5_S22_sbin_3	0	0	0	0	0	0.000771005	0.00139142	0.000904883	0	0	0	0	0	0	0	0	0	0	0	0	0	0.00167377	0	0	0	0	0	0	0	0	0	0	0	0	0	0	0	0	0	0	0	0	0.00492035	0	0	0	0	0	0
QDN_cobin_19	0	0.00251217	0.00261082	0.00168538	0.00173815	0.00194752	0.00425091	0.00416877	0.00223998	0.00228705	0	0	0	0	0	0	0	0	0	0	0	0	0	0	0	0	0	0	0	0	0	0.0032738	0	0	0	0	0	0	0	0	0	0	0	0	0	0	0	0.00156309	0.00459438
SY5_cobin_32	0	0	0	0	0	0	0	0	0	0	0	0	0	0	0	0	0	0	0	0	0	0	0	0	0.00634913	0.0029861	0	0	0	0	0	0	0	0	0	0	0	0	0	0	0	0	0.00610328	0	0	0	0	0	0
SF_cobin_54	0	0.000804681	0.00109126	0.00102957	0.000827523	0.00146696	0	0	0.00147966	0.00114387	0	0	0	0	0	0	0	0	0	0	0	0	0	0	0.0161348	0.0119035	0.017102	0.00794823	0.0280547	0	0	0.00474591	0	0.00366576	0	0	0.0115919	0.00312187	0.00671672	0.00287877	0.00221606	0.00221503	0.0114337	0.00932049	0.0101862	0.00266205	0.00172279	0.00352344	0
SY6_S28_sbin_12	0	0	0.000926432	0	0	0.00057504	0	0	0	0	0	0	0	0	0	0	0	0	0	0	0	0	0	0	0.0034401	0	0	0	0	0	0	0	0	0	0	0	0	0	0	0	0.00337863	0.00464182	0.0278144	0.00784746	0.0066061	0.00434544	0.00220801	0.00554677	0
LS_cobin_2	0	0	0	0	0	0	0	0	0	0	0	0	0	0	0	0	0	0	0	0	0	0	0	0	0	0	0	0	0	0	0	0	0	0	0	0	0	0	0	0	0	0	0	0	0	0	0	0	0
RS_mbin_328	0	0	0	0	0	0	0	0	0	0	0	0	0	0	0	0	0	0	0	0	0	0	0	0	0	0	0	0	0	0	0	0	0	0	0	0	0	0	0	0	0	0	0	0	0	0	0	0	0
SB_S7_sbin_17	0	0.00336051	0.00245874	0.0015661	0.000663375	0.00108093	0	0.00349381	0.00296436	0.00286085	0	0	0	0	0	0	0	0	0	0	0	0	0	0	0	0	0	0	0	0	0	0	0	0	0	0	0	0	0	0	0	0	0	0	0	0	0	0	0
OT_mbin_94	0	0	0	0.00301447	0.0167231	0.0288685	0.00128403	0	0.0152162	0.0020827	0	0	0	0	0	0	0	0	0	0	0	0	0	0	0	0	0	0	0	0	0	0	0	0	0	0	0	0.0168667	0.0112612	0.0295839	0	0	0	0	0	0	0	0	0
RS_12_sbin_84	0	0.00574128	0	0.000955942	0.0039246	0.00444542	0.00649811	0.00884147	0.0041442	0.00511093	0	0	0	0	0	0	0	0	0	0	0	0	0	0	0	0	0	0	0	0	0	0	0	0	0	0	0	0	0	0	0	0	0	0	0	0	0	0	0
SH-W20A-2180_sbin_28	0.0038491	0.00917744	0.0132462	0.00798516	0.00143972	0.00247815	0.00584687	0.00748029	0.00450531	0.00760299	0.00456809	0.00898827	0.0825219	0	0.0416423	0	0	0	0	0	0	0	0	0	0	0	0	0	0	0	0	0.00348693	0	0	0	0.00569674	0	0	0	0	0	0	0	0	0	0	0.00639034	0.0213422	0.119711
RS_13_sbin_83	0	0	0	0	0	0	0	0	0	0	0	0	0	0	0	0	0	0	0	0	0	0	0	0	0.00842278	0.00707474	0.0147321	0	0	0	0	0	0	0	0	0	0	0	0	0	0.0181307	0.0355854	0.0675186	0.0171095	0.00967985	0	0	0.00166865	0
S11_1_sbin_5	0.0164753	0.000654148	0.0141414	0.00860653	0.000599024	0	0.00143089	0.00129496	0.00135222	0.00189888	0.0171388	0.0148827	0.0165927	0	0	0	0	0	0	0	0.000963481	0	0	0	0	0	0	0	0	0	0.00885091	0.00865183	0	0	0	0.0719757	0	0.00634193	0	0.00679784	0	0	0	0	0	0.00271889	0.00459085	0.0138347	0.0400375
S11_1_sbin_18	0.0116944	0.00153951	0	0.000817932	0	0.000765229	0	0.00120579	0.00375373	0.00211099	0	0.0110533	0	0	0	0	0	0	0	0	0	0	0	0	0	0	0	0	0	0.077837	0.00695933	0	0.0218522	0.0420406	0.0232923	0	0	0	0	0	0	0	0	0	0.00146147	0.0676447	0.0696237	0.0247685	0
NGM_D72_sbin_5	0	0.00712456	0.0128889	0.0676603	0.0100114	0.0290522	0.0288153	0.0178776	0.02415	0.0108045	0	0	0	0	0	0	0	0	0	0	0.0358882	0.032635	0.0199949	0	0.202694	0.163808	0.134746	0.206855	0.175143	0	0.0723083	0.0747947	0.0073904	0.0392392	0	0	0.513508	0.566219	0.469255	0.526235	0.0100922	0.0114052	0.230466	0.612539	0.699826	0.0259549	0.0199124	0.0221179	0.00223553
SF_GA-4_sbin_15	0.005334	0.000836744	0.013626	0.0109805	0.00524972	0.00202581	0.0060694	0.0030818	0.00193835	0.00202901	0	0.00345027	0	0	0	0	0	0	0	0	0.00393787	0	0	0	0.0520076	0.0538087	0.0535778	0.169545	0.0706151	0	0.0180269	0.0201336	0.00859392	0.0183825	0	0.0132874	0.0468764	0.023929	0.0448753	0.0277286	0.00339432	0.00406432	0.0266095	0.0414879	0.0518599	0.00626488	0.00672952	0.00789207	0
SY5_S21_sbin_1	0	0	0	0	0	0	0	0	0	0.000625301	0	0	0	0	0	0	0	0	0	0	0	0	0	0	0	0	0	0	0	0	0	0	0	0	0	0	0	0	0	0	0	0	0.00359658	0.00398303	0.00508762	0	0	0	0
OT_A4_sbin_44	0.00120006	0.00141268	0.00943851	0.0223009	0.0164529	0.00327199	0.0117928	0.00545693	0.00379588	0.00289009	0	0.0136278	0.0028308	0	0	0	0	0	0	0	0	0.00358651	0	0	0.00677525	0.00479668	0	0	0.00806197	0	0	0.00188916	0	0	0	0.0335797	0.0336293	0.0481823	0.0563406	0.0524772	0	0	0	0	0	0	0	0.00348214	0.00816261
RS_6_sbin_35	0	0	0	0	0	0	0	0	0	0	0	0	0	0	0	0	0	0	0	0	0	0	0	0	0	0	0	0	0	0	0	0	0	0	0	0	0	0	0	0	0.0012839	0.00108434	0	0	0	0.00607682	0.00175025	0.00481214	0.00589422
SH_cobin_6	0	0.00102682	0.00083729	0.00053821	0	0	0	0	0	0.000518618	0	0	0.00176254	0	0	0	0	0	0	0	0	0	0	0	0	0	0	0	0	0	0	0	0	0	0	0	0	0	0	0	0	0	0	0	0	0	0	0.00160938	0
QDN-W04B-4900_sbin_45	0	0.00356529	0.00158152	0.00110986	0	0.001387	0.00196942	0.0032744	0.00323586	0.00405404	0	0	0	0	0	0	0	0	0	0	0	0	0	0	0	0	0	0	0	0	0	0	0	0	0	0	0	0	0	0	0	0	0	0	0	0	0	0	0
HY4_GJ-DNA-9_sbin_5	0	0	0	0	0	0	0	0	0	0	0	0	0	0	0	0	0	0	0	0	0	0	0	0	0	0	0	0	0	0.0715653	0	0	0.0367072	0	0.0843165	0	0	0	0	0	0	0	0	0	0	0.0043963	0.00524791	0.00183317	0
HM1_cobin_97	0	0	0	0	0	0	0	0	0	0	0	0	0	0	0	0	0	0	0	0	0	0	0	0	0	0	0	0	0	0	0	0	0	0	0	0	0	0	0	0	0.00172602	0.0145586	0.00261255	0.0053286	0.00575347	0	0	0	0
HY4_cobin_80	0	0	0	0	0	0	0	0	0	0	0	0	0	0	0	0	0	0	0	0	0	0	0	0	0	0	0	0	0	0.00618162	0	0	0.0101831	0	0.164945	0	0	0	0	0	0	0	0	0	0	0.00288074	0.00347177	0.00305346	0
FR_cobin_43	0	0	0	0	0	0	0	0	0	0	0	0	0	0	0	0	0	0	0	0	0.0267325	0	0	0	0	0	0	0	0	0	0	0	0	0	0	0	0	0	0	0	0	0	0	0	0	0	0	0	0
HM_SQ58_0.06_sbin_21	0.00187299	0	0	0	0	0	0	0	0.000580706	0	0	0.000895649	0.00183801	0	0	0	0	0	0	0	0.00524494	0	0	0	0	0	0	0	0	0.0187306	0	0.00753179	0.0172225	0.0158918	0.00971141	0	0	0	0	0	0	0	0	0	0	0.0145547	0.00782467	0.00383206	0
FR_S1_sbin_21	0	0	0	0	0	0	0	0	0	0	0	0	0	0	0	0	0	0	0	0	0.118752	0	0	0	0	0	0	0	0	0	0	0	0	0	0	0	0	0	0	0	0	0	0	0	0	0	0	0	0
QDN_cobin_168	0	0	0.00080868	0	0	0	0	0	0	0	0	0	0	0	0	0	0	0	0	0	0	0	0	0	0	0	0	0	0	0	0	0	0	0	0	0	0	0	0	0	0	0	0	0	0	0	0	0	0
S11_4_sbin_24	0.00139158	0	0.00557273	0.00547061	0.000866156	0	0.00135347	0.00109419	0.000624232	0.000741825	0	0.00658688	0	0	0	0	0	0	0	0	0.00209863	0.00252219	0	0	0.0737725	0.0480758	0.0611327	0.0178574	0.111619	0	0.0481765	0.0469356	0.00421273	0.0250244	0	0.00915575	0.011768	0.011864	0.0154171	0.0170303	0	0	0.0172689	0.00881219	0.0122142	0.00791584	0.0117793	0.0125953	0.0195186
OT_A9_sbin_49	0	0.0156048	0	0.00903386	0.0363963	0.0452863	0.0146485	0.0102222	0.0211097	0.0286386	0	0	0	0	0	0	0	0	0	0	0	0.033613	0	0	0	0.00536117	0	0	0	0	0	0	0	0	0	0	0.0419711	0.231805	0.276735	0.409724	0	0	0	0	0	0	0	0	0
RS_13_sbin_71	0	0	0	0	0	0	0	0	0	0	0	0	0	0	0	0	0	0	0	0	0	0	0	0	0	0	0	0	0	0	0	0	0	0	0	0	0	0	0	0	0	0	0	0	0	0	0	0	0
SY5_cobin_73	0	0	0	0	0	0	0	0	0	0	0	0	0	0	0	0	0	0	0	0	0	0	0	0	0	0	0	0	0	0	0	0	0	0	0	0	0	0	0	0	0.00830502	0.0107355	0.00624805	0.0266728	0.0282651	0.00432161	0.00253333	0.00461569	0
HM1_cobin_28	0	0	0	0	0	0	0	0	0	0	0	0	0	0	0	0	0	0	0	0	0	0	0	0	0	0	0	0	0	0	0	0	0	0	0	0	0	0	0	0	0.00623634	0.0189942	0.010266	0.0320486	0.0214925	0	0	0	0
RS_12_sbin_3	0	0.00189543	0	0.000753177	0.00133347	0.00347074	0.00442575	0.00464799	0.00237321	0.00457158	0	0	0	0	0	0	0	0	0	0	0	0	0	0	0	0	0	0	0	0	0	0.00302925	0	0	0	0	0.0052932	0.0114164	0.0169914	0.0246431	0	0	0	0	0	0	0	0	0
SY6_cobin_51	0	0	0	0.000876299	0	0	0	0	0	0	0	0	0	0	0	0	0	0	0	0	0	0	0	0	0.00403822	0.0024867	0	0	0	0	0	0	0	0	0	0	0	0	0.00258954	0	0	0	0	0	0	0	0	0	0
SF_GA-5_sbin_16	0	0	0	0	0	0	0	0	0	0	0	0	0	0	0	0	0	0	0	0	0	0	0	0	0.00455651	0.00612262	0	0	0.153857	0	0	0	0	0	0	0	0	0	0	0	0	0	0	0	0	0	0	0	0
HY4_cobin_82	0	0	0	0	0	0	0	0	0	0	0	0	0	0	0	0	0	0	0	0	0	0	0	0	0	0	0	0	0	0.0419588	0	0	0.0142258	0	0.0888669	0	0	0	0	0	0.00160272	0.00197641	0	0.00521211	0.00434734	0.00536489	0.00865392	0.00221394	0
RS_10_sbin_102	0	0	0.00166994	0.000509548	0	0	0	0	0	0	0	0	0	0	0	0	0	0	0	0	0	0	0	0	0	0	0	0	0	0	0	0	0	0	0	0	0	0	0	0	0	0	0	0	0	0	0.00195088	0.00196729	0.00259338
RS_3_sbin_19	0.0805813	0.00491515	0.0746613	0.0192474	0.00529198	0.00440093	0.00387863	0.00347689	0.00707311	0.00763159	0.00507105	0.0243203	0.0254889	0	0	0	0.0432531	0.0899412	0	0.00900889	0	0.00273995	0	0	0.00221925	0	0	0.0036961	0.00561724	0	0.0130463	0.0142335	0	0.00321087	0	0.0317795	0	0.00324901	0	0	0	0	0	0	0	0.00187049	0.0283249	0.0574467	0.0780743
RS_12_sbin_71	0	0	0	0.000687261	0	0	0	0	0	0	0	0	0	0	0	0	0	0	0	0	0	0.00234116	0	0	0	0	0	0	0	0	0	0	0	0	0	0	0	0	0	0	0	0	0	0	0	0	0	0	0
RS_10_sbin_15	0	0.00190097	0.0033347	0.0027538	0.00210245	0.00169537	0.00124942	0.00138935	0.00186675	0.00277152	0.0594631	0.00263444	0.0299006	1.01534	0	0.889142	0	0.601827	0	0.00423324	0	0	0	0	0	0	0	0	0	0	0	0	0	0	0	0.0109906	0	0	0	0	0	0	0	0	0	0	0	0.00347738	0.00601683
SB_cobin_101	0	0	0.00367303	0.00174918	0	0	0	0	0	0	0	0.00127258	0	0	0	0	0	0	0	0	0	0	0	0	0.0020838	0	0	0	0.0043101	0	0	0	0	0	0	0	0.00317741	0	0	0	0	0	0	0	0	0	0	0	0
OT_A2_sbin_22	0.0202536	0.00203242	0.10014	0.0369886	0.00289207	0.00106671	0.00647594	0.00412985	0.00298227	0.0039215	0.0304268	0.0316052	0.0197313	0	0	0	0.014671	0	0	0	0	0	0	0	0	0	0	0	0	0	0	0	0	0	0	0.0290264	0	0.00418993	0	0.00263737	0	0	0	0	0	0	0.00220087	0.00415452	0.0413861
SB_cobin_179	0	0.00700251	0.00125859	0.00233086	0	0.000738153	0	0.00160358	0.00316438	0.0036928	0	0.0140957	0	0	0	0	0	0	0	0	0	0	0	0	0	0	0	0	0	0	0	0	0	0	0	0	0	0	0	0	0	0	0	0	0	0	0	0	0.00195765
SY5_S19_sbin_38	0	0	0	0	0	0	0	0	0	0	0	0	0	0	0	0	0	0	0	0	0	0	0	0	0	0	0	0	0	0	0	0	0.00273673	0	0	0	0	0	0	0	0	0	0	0	0	0	0	0	0
RS_18_sbin_44	0	0	0.00372628	0.00838076	0.00339728	0.00143912	0.00264554	0.00170396	0.00148982	0.00112298	0	0.00220881	0	0	0	0	0	0	0	0	0	0.00231482	0	0	0.00314364	0.00210335	0	0	0.00308983	0	0	0	0	0	0	0	0	0.00317043	0.00931391	0.00468348	0	0	0	0	0	0	0	0	0
WGM_cobin_61	0.00307288	0.00363917	0.00964622	0.0160982	0.00756121	0.00674359	0.01377	0.00543613	0.00588204	0.006212	0	0.00518723	0	0	0	0	0	0	0	0	0.0019393	0.0120559	0.011875	0	0.0133712	0.0142015	0.0179135	0.018777	0.0201433	0	0.0160635	0.0163982	0.00809553	0.0103399	0	0	0.0202047	0.0247562	0.0289554	0.02388	0.0021926	0.00281758	0.0278274	0.0206775	0.0228695	0.00912532	0.00516006	0.00847272	0
HM1_cobin_166	0	0	0	0	0	0	0	0	0	0	0	0	0	0	0	0	0	0	0	0	0	0	0	0	0	0	0	0	0	0	0	0	0	0	0	0	0	0	0	0	0.0426492	0.0414985	0.00329033	0.00292431	0.00200625	0	0	0	0
RS_11_sbin_53	0	0	0	0	0	0	0	0	0	0	0	0	0	0	0	0	0	0	0	0	0	0	0	0	0	0	0	0	0	0	0	0	0	0	0	0	0	0	0	0	0	0	0.0240049	0.00488197	0.00308439	0	0	0	0
QDN-W01B-1949_sbin_31	0	0.00270214	0	0	0	0	0.00121981	0.00250088	0.0010304	0.00147225	0	0	0	0	0	0	0	0	0	0	0	0	0	0	0	0	0	0	0	0	0	0	0	0	0	0	0	0	0	0	0	0	0	0	0	0	0	0	0
S11_1_sbin_38	0.0258583	0.000698397	0.0825564	0.0135344	0	0	0.00123361	0.000986697	0.00155645	0.00257902	0	0.0223488	0.00131075	0	0	0	0	0	0	0	0	0	0	0	0.00308761	0.00365489	0	0.00614087	0.0171283	0.0361696	0.0486622	0.029411	0.0265071	0.0699601	0.00460139	0.0452018	0	0.00484282	0	0.00554894	0.00213181	0.00195724	0.00307141	0.0285222	0.0355291	0.0247816	0.0607688	0.0189132	0.00353193
MS_sbin_8	0	0	0	0	0	0	0	0	0	0	0	0	0	0	0	0	0	0	0	0	0	0	0	0	0	0	0	0	0	0	0	0	0	0	0	0	0	0	0	0	0	0	0	0	0	0	0	0	0
FR_S1_sbin_23	0	0	0	0	0	0	0	0	0	0	0	0	0	0	0	0	0	0	0	0	0.140969	0	0	0	0	0	0	0	0	0	0	0	0	0	0	0	0	0	0	0	0	0	0	0	0	0	0	0	0
HM_SQ58_0.02_sbin_8	0.000966489	0	0	0	0	0	0	0.00116928	0	0	0	0.00296582	0	0	0	0	0	0	0	0	0	0	0	0	0	0	0	0	0	0	0	0	0	0	0	0	0	0	0	0	0	0	0	0	0	0.00815978	0.00172221	0.00199054	0
SB_S3_sbin_32	0	0.00382609	0	0	0.00384286	0.00358676	0.00402028	0.00320206	0.0039069	0.00423387	0	0	0	0	0	0	0	0	0	0	0	0	0	0	0	0	0	0	0	0	0	0	0	0	0	0	0	0	0	0	0	0	0	0	0	0	0	0	0
HY4_cobin_95	0.000733613	0.000740995	0.00250732	0.000959675	0	0.00157571	0.00105638	0.0011758	0.00131106	0.000892051	0	0.00134205	0	0	0	0	0	0	0	0	0	0	0	0	0.028956	0.0248424	0.0329442	0.011545	0.0357287	0.0278484	0.0668193	0.0553648	0.0226604	0.0705247	0.00308609	0	0.00667979	0.00262407	0.0046853	0	0.00669697	0.0037989	0.00692683	0.00507608	0.00550558	0.00343932	0.0088652	0.00797968	0.00512106
FR_S1_sbin_43	0.00457879	0	0	0	0	0	0	0	0.000959967	0.000581671	0	0	0	0	0	0	0	0	0	0	0.0875912	0	0	0	0.00851646	0.0130789	0.00811517	0.0293122	0.0138125	0.101699	0.0333428	0.0151176	0.114427	0.0875103	0.0836231	0	0.00521283	0	0	0	0.0037828	0.0035076	0	0.00537253	0.00800112	0.0113845	0.0206758	0.00525054	0
RS_5_sbin_60	0	0	0	0	0	0	0	0	0	0	0	0	0	0	0	0	0	0	0	0	0	0	0	0	0	0	0	0	0	0	0	0	0	0	0	0	0	0	0	0	0	0	0	0	0	0	0	0	0
RS_13_sbin_69	0	0	0	0	0	0	0	0	0	0	0	0	0	0	0	0	0	0	0	0	0	0	0	0	0.0381834	0.0262286	0.0849854	0	0.00335436	0	0	0	0	0	0	0	0	0	0	0	0	0	0	0	0	0	0	0	0
OT_A6_sbin_48	0.00811494	0.0178242	0.0351214	0.0307918	0.0244776	0.0268869	0.238505	0.0583046	0.0244407	0.0479213	0	0.00990599	0.00418877	0	0	0	0.0079423	0	0	0	0.00888111	0.0248242	0.0147527	0.0186619	0.0406441	0.0450532	0.0474358	0.0355303	0.0481292	0.00818814	0.0374322	0.0520177	0.0141071	0.0211327	0	0.032514	0.0233178	0.0239426	0.0270815	0.0215234	0.0116945	0.0149219	0.0431722	0.0277029	0.0341502	0.02079	0.0186206	0.0226763	0.00585837
HM5_cobin_4	0	0	0	0	0	0.000556806	0	0	0	0	0	0	0	0	0	0	0	0	0	0	0	0	0	0	0.0045505	0.00358186	0	0.00536476	0	0	0	0	0	0	0	0	0	0	0	0	0.00625733	0.00675517	0.0416574	0.0203124	0.0183169	0.00534958	0.00429882	0.0049212	0
RS_12_sbin_91	0	0	0	0	0	0	0	0	0	0	0	0	0	0	0	0	0	0	0	0	0	0	0	0	0.00213699	0	0	0	0	0	0	0	0	0	0	0	0	0	0	0	0	0	0	0	0	0	0	0	0
RS_mbin_252	0.0165989	0	0.00201795	0	0	0	0	0	0	0.000534958	0	0	0	0	0	0	0	0	0	0	0	0	0	0	0	0	0	0.00410044	0	0	0	0	0	0	0	0.016915	0.00529184	0	0	0	0	0	0	0	0	0	0.00172169	0.00247321	0
SB_S8_sbin_14	0.0039398	0.0212058	0.0124521	0.00674536	0.00108411	0.00525172	0.0114088	0.0214059	0.0121516	0.019393	0.00935349	0.0125795	0.0212903	0	0	0	0	0	0	0	0.00789064	0.00598255	0.0106067	0.0410151	0	0.00262407	0	0.00371694	0.00793334	0	0	0.00639534	0	0.00627139	0	0.00529909	0	0	0	0	0	0	0	0.00287052	0.00390427	0.00716357	0.0180448	0.00919908	0.00516455
SB_S5_sbin_1	0.0010875	0.0559455	0.0108076	0.0262646	0.0687033	0.0795391	0.0520122	0.0477058	0.0687162	0.045894	0.0363787	0.0543712	0.0497907	0.0527945	0.0215523	0.0709022	0.0407006	0.135249	0.0725197	0.16006	0.00281794	0.0671588	0.0885273	0.19512	0.0135198	0.01128	0	0	0.0192643	0	0	0.0138524	0	0	0	0	0.0158022	0.0196195	0.0237888	0.0187156	0.0027603	0	0.0106278	0.00416015	0.00441514	0.00423978	0.00358823	0.00727917	0.0197947
S11_mbin_46	0	0.091208	0.00124189	0.0027156	0.00806007	0.0465359	0.0155291	0.026892	0.0664755	0.0541462	0	0.00454413	0	0	0.00857679	0	0	0	0	0	0	0	0	0	0	0	0	0	0	0	0	0	0	0	0	0	0	0	0	0	0	0	0	0	0	0	0	0	0
FR_cobin_30	0	0	0	0	0	0	0	0	0	0	0	0	0	0	0	0	0	0	0	0	0.0364975	0	0	0	0	0	0	0	0	0	0	0	0	0	0	0	0	0	0	0	0	0	0	0	0	0	0	0	0
RS_mbin_725	0	0.00747894	0	0	0.000994927	0.00102715	0.00169162	0.00396637	0.00181423	0.00184129	0	0	0.00407347	0	0.00985373	0	0.0161221	0.0125472	0	0	0.00243621	0	0	0	0	0	0	0	0	0	0	0	0	0	0	0	0	0	0	0	0	0	0	0	0	0	0	0	0
RS_10_sbin_143	0	0	0	0	0	0	0	0	0	0	0	0	0	0	0	0	0	0	0	0	0	0	0	0	0	0	0	0	0	0	0	0	0	0	0	0	0	0	0	0	0	0	0	0	0	0	0	0	0
HM1_cobin_40	0	0	0	0	0	0	0	0	0	0	0	0	0	0	0	0	0	0	0	0	0	0	0	0	0.00404061	0	0	0.00288736	0	0	0	0	0	0	0	0	0.00463203	0	0	0	0	0	0.0522496	0.0550074	0.0777023	0	0	0	0
SMM_0.03_sbin_11	0.00117507	0	0.00436462	0.00418155	0.00070731	0	0.00104524	0	0	0.000542313	0	0.00402628	0	0	0	0	0	0	0	0	0.00125603	0	0	0	0.0397136	0.0266177	0.033821	0.0106362	0.0666923	0	0.0255049	0.024597	0	0.0139272	0	0.00594831	0.00734454	0.00844569	0.0106815	0.0119334	0	0	0.00876615	0.00467428	0.00659854	0.00479493	0.00718421	0.00777835	0.0120453
SY6_cobin_82	0	0	0	0	0	0	0	0	0	0	0	0	0	0	0	0	0	0	0	0	0	0	0	0	0	0	0	0	0	0	0	0	0	0	0	0	0	0	0	0	0.00210325	0.00327118	0.00527528	0.00265377	0.00236118	0	0	0	0
SB_S2_sbin_44	0.0215331	0	0.0179499	0.00302038	0	0	0	0	0.000711582	0.00100253	0	0.0124978	0	0	0	0	0	0	0	0	0.00884153	0	0	0	0.00302656	0.00318253	0	0.0042609	0.00883833	0	0.0470908	0.023694	0.0109937	0.0384202	0	0.00544148	0	0	0	0	0.0677709	0.0651275	0.00542412	0.0118159	0.00971372	0.00253449	0.00860727	0.00294673	0
SB_S6_sbin_35	0	0	0	0	0	0	0	0	0	0	0	0	0	0	0	0	0	0	0	0	0	0	0	0	0	0	0	0	0	0	0	0	0	0	0	0	0	0	0	0	0	0	0	0	0	0	0	0	0
QDN_cobin_102	0	0	0	0	0	0	0	0	0	0	0	0	0	0	0	0	0	0	0	0	0	0	0	0	0	0	0	0	0	0	0	0	0	0	0	0	0	0	0	0	0	0	0	0	0	0	0	0	0
RS_mbin_504	0	0	0	0	0	0	0	0	0	0	0	0	0	0	0	0	0	0	0	0	0	0	0	0	0	0	0	0	0	0	0	0	0	0	0	0	0	0	0	0	0	0	0	0	0	0	0	0	0
S11_mbin_9	0	0.0016456	0.0016631	0.00128784	0	0.0021946	0	0.00247257	0.00151675	0.00117956	0	0	0	0	0	0	0.0141268	0	0	0	0	0	0	0	0	0	0	0	0	0	0	0	0	0	0	0	0	0	0	0	0	0	0	0	0	0	0	0	0
WGoM_0.03_sbin_1	0	0	0	0	0	0	0	0	0	0	0	0	0	0	0	0	0	0	0	0	0	0	0	0	0	0	0	0	0	0	0	0	0	0	0	0	0	0	0	0	0	0	0	0	0	0	0	0	0
HM1_GDNA17_sbin_4	0	0	0	0	0	0	0	0	0	0	0	0	0	0	0	0	0	0	0	0	0	0	0	0	0	0	0	0	0	0	0	0	0	0	0	0	0	0	0	0	0.0540372	0.0438165	0.0133822	0.00940055	0.00647832	0	0	0	0
RS_mbin_496	0	0	0	0	0	0	0	0	0	0	0	0	0	0	0	0	0	0	0	0	0	0	0	0	0.0113544	0.0137335	0	0.0250827	0.011511	0	0	0	0	0	0	0	0	0	0	0	0	0	0.00916768	0.00803401	0.00883867	0	0	0	0
LS6027_0.16_sbin_5	0	0	0.00136216	0	0	0	0	0	0	0	0	0	0	0	0	0	0	0	0	0	0	0	0	0	0	0	0	0	0	0	0	0	0	0	0	0	0	0	0	0	0	0	0	0	0	0	0	0	0
SB_cobin_124	0	0.00712087	0	0	0	0.00133342	0.00419934	0.00855783	0.00371953	0.00622213	0	0	0	0	0	0	0	0	0	0	0	0	0	0	0	0	0	0	0	0	0	0	0	0	0	0	0	0	0	0	0	0	0	0	0	0	0	0	0
SB_S2_sbin_28	0	0	0	0	0	0	0	0	0	0	0	0.00410695	0	0	0	0	0	0	0	0	0.00575	0	0	0	0.00735094	0.0187899	0	0	0.0116679	0	0	0	0	0	0	0	0	0	0	0	0.0112842	0.0112681	0	0	0	0	0	0	0
RS_12_sbin_15	0	0.00673004	0.000854906	0.00493448	0.00280723	0.00404544	0.00365961	0.00907086	0.00473988	0.00428397	0.00511542	0.00509755	0.00348327	0	0	0	0	0.0081975	0.0235282	0.00881256	0	0.00793197	0.00803107	0.01986	0.00304109	0	0	0	0.00544355	0	0	0.0040715	0	0	0	0	0	0.00351175	0	0.00268729	0.00118777	0.00133078	0.00995839	0.00434629	0.00351485	0.00212758	0	0.00534462	0.00592496
S11_11_sbin_4	0	0.0255575	0	0.002261	0.00238364	0.0749379	0.0284135	0.0270905	0.0586388	0.0344005	0	0	0	0	0	0	0	0	0	0	0	0	0	0.0167647	0	0	0	0	0	0	0	0	0	0	0	0	0	0	0	0	0	0	0.00205185	0	0	0	0	0	0
WGoM_0.03_sbin_10	0	0	0	0	0	0	0	0	0	0	0	0	0	0	0	0	0	0	0	0	0	0	0	0	0	0	0	0	0	0	0	0	0	0	0	0	0	0	0	0	0	0	0	0	0	0	0	0	0
EGM_E29_sbin_25	0	0	0.00302531	0.00336469	0	0	0	0	0	0	0	0.0379737	0.00791992	0	0	0	0	0	0.0146018	0.0103682	0.00546729	0	0	0	0.00277478	0.00254979	0	0	0.0108271	0	0.00888882	0.011889	0	0.0046369	0	0	0	0	0	0	0	0	0	0	0	0	0.00238072	0.00217988	0.00503957
RS_11_sbin_12	0	0	0	0.00121404	0	0	0	0	0	0	0	0.00319919	0	0	0	0	0	0	0	0	0	0	0	0	0.00468595	0.00343869	0	0	0	0	0	0	0	0	0	0	0	0	0	0	0	0	0.0101513	0.00509188	0.0050792	0	0	0	0
EGM_cobin_5	0	0	0	0	0	0	0	0	0	0	0.103835	0	0.0152278	0	0	0	0	0	0	0	0	0	0	0	0	0	0	0	0	0	0	0	0	0	0	0	0	0	0	0	0	0	0	0	0	0	0	0	0
OT_A3_sbin_47	0.00985085	0.00270653	0.0513006	0.0309097	0.00104326	0.000682787	0.00955997	0.00539235	0.00290107	0.0062796	0	0.00916048	0.00814101	0	0	0	0	0	0	0	0.00598559	0	0	0	0	0	0	0.00859364	0.0297511	0	0	0.00252296	0	0	0	0.0438473	0.0106063	0.00373608	0	0.00343514	0	0	0	0	0	0	0.00638953	0.0126574	0.0533736
HM3_GDNA25_sbin_6	0	0.00410049	0.0190845	0.00772247	0	0.000775291	0.00289145	0.00398314	0.00214512	0.00283374	0	0.00502342	0.00140152	0	0	0.00944681	0.0491977	0.00729141	0	0	0	0	0	0	0	0	0	0	0	0	0	0	0	0	0	0.00832913	0	0.00223884	0	0	0	0	0	0	0	0	0	0.00316933	0.052366
HM_SQ79_0.06_sbin_13	0.0608958	0.00178934	0.0016308	0.00238187	0	0.00129643	0	0.00155376	0.00374994	0.00376112	0	0	0	0	0	0	0	0	0	0	0	0	0	0	0	0	0	0	0	0	0	0	0	0	0	0	0	0	0	0	0	0	0	0	0	0.00591203	0.0153776	0.00411542	0
RS_13_sbin_25	0.00470071	0.00125085	0.0218813	0.017133	0.0167729	0.00221621	0.00571405	0.00287833	0.00329173	0.00361322	0	0.0196646	0.00467484	0	0	0	0	0	0	0	0	0.00781332	0	0	0.00964012	0.0105892	0.00854237	0	0.0111777	0	0.0155663	0.0182927	0	0	0	0.0114692	0.0173269	0.0139424	0.0265986	0.015019	0	0	0	0	0	0	0	0	0.00199123
FR_cobin_50	0	0	0	0	0	0	0	0	0	0	0	0	0	0	0	0	0	0	0	0	0.0910502	0	0	0	0	0	0	0.00723426	0.00298045	0	0	0	0	0	0.00480049	0	0	0	0	0	0	0	0	0	0	0.0057338	0.00294312	0.00160866	0
OT_A9_sbin_40	0	0.0146817	0	0.00338863	0.0153593	0.00401302	0.0200271	0.00556746	0.00836339	0.0219123	0	0	0	0	0	0	0	0	0	0	0	0	0.00781286	0	0	0	0	0	0	0	0	0	0	0	0	0	0	0	0	0	0	0	0	0	0	0	0	0	0
RS_mbin_606	0	0.0111483	0.00195636	0.00755842	0.00829809	0.0102935	0.0106076	0.0121973	0.00965508	0.0109805	0	0.0147032	0.00225512	0	0	0	0	0	0	0	0.00198582	0.0177111	0.0125862	0	0.00327324	0.00237142	0	0	0	0	0	0.00214986	0	0	0	0	0.0112906	0.0059866	0.0046107	0.0044053	0	0	0.00284821	0.00179529	0.00173775	0	0.00223327	0.00444237	0.0126674
RS_10_sbin_85	0	0	0	0	0	0	0	0	0	0	0	0	0	0	0	0	0	0	0	0	0	0	0	0	0	0	0	0	0	0	0	0	0	0	0	0	0	0	0	0	0.00655943	0.0058038	0	0	0	0	0	0	0
FR_S1_sbin_24	0	0	0	0	0	0	0	0	0	0	0	0	0	0	0	0	0	0	0	0	0.286162	0	0	0	0	0	0	0	0	0	0	0	0	0	0	0	0	0	0	0	0.00211269	0.00199061	0	0	0	0	0	0	0
OT_A5_sbin_80	0.000868718	0.0277242	0.00388892	0.0903294	0.0407025	0.183753	0.0540829	0.0278929	0.0590003	0.0417027	0	0	0	0	0	0	0	0	0	0	0	0.047556	0.0179309	0	0.0228445	0.0231128	0	0	0.0200815	0	0	0	0	0	0	0	0	0.0159041	0	0	0	0	0.0258488	0.012671	0.0159609	0.0111587	0	0.0148354	0
RS_mbin_349	0.00316419	0	0	0	0	0	0	0	0.000808804	0.000554905	0	0	0	0	0	0	0	0	0	0	0.0104942	0	0	0	0.00290782	0.00346718	0	0	0	0.0481742	0	0.00535592	0.0229397	0.00974471	0.0254064	0	0	0	0	0	0.0040035	0.00361807	0.00220801	0.00827485	0.00837847	0.0101883	0.00927214	0.0030885	0
XST_SQ84_0.10_sbin_19	0.00120629	0	0	0	0	0	0.00118431	0.00163855	0	0	0	0	0	0	0	0	0	0	0	0	0	0	0	0	0	0	0	0	0	0	0	0	0	0	0	0	0	0	0	0	0	0	0	0	0	0.00650327	0.00144918	0.0016295	0
SY6_S23_sbin_24	0	0	0	0	0	0	0	0	0	0	0	0	0	0	0	0	0	0	0	0	0	0	0	0	0	0	0	0	0	0	0	0	0	0	0	0	0	0	0	0	0	0	0	0.00331833	0.00348946	0	0	0	0
RS_14_sbin_29	0.00262535	0	0.00210531	0.00133068	0	0	0	0	0	0	0	0	0	0	0	0	0	0	0	0	0	0	0	0	0	0	0	0	0	0	0	0	0	0	0	0	0	0	0	0	0	0	0	0	0	0	0	0	0
RS_mbin_169	0	0	0	0	0	0	0	0	0	0	0	0	0	0	0	0	0	0	0	0	0	0	0	0	0	0	0	0	0	0	0	0	0	0	0	0	0	0	0	0	0	0	0	0	0	0	0	0	0
RS_4_sbin_10	0	0	0	0	0	0	0	0	0	0	0	0	0	0	0	0	0	0	0	0	0	0	0	0	0	0	0	0	0	0	0	0	0	0	0	0	0	0	0	0	0	0	0	0	0	0	0	0	0
S11_8_sbin_10	0	0.00255245	0	0.0124741	0.0184446	0.0104359	0.00456638	0.00374327	0.00555642	0.00364255	0	0.00481709	0	0	0	0	0	0	0	0	0	0.0071967	0.00754527	0	0	0	0	0	0	0	0	0	0	0	0	0	0.00588651	0	0.00356197	0	0	0	0	0	0	0	0	0	0
HM1_cobin_164	0	0	0	0	0	0	0	0	0	0	0	0	0	0	0	0	0	0	0	0	0	0	0	0	0	0	0	0	0	0	0	0	0	0	0	0	0	0	0	0	0.001696	0.00183296	0.00128238	0.0302477	0.0400079	0	0	0	0
LS_cobin_70	0.00271745	0	0.0170272	0.0114509	0.0024297	0	0.00143965	0.00123238	0.000928726	0.000916502	0	0.00345157	0	0	0	0	0	0	0	0	0	0	0	0	0	0	0	0	0.0031092	0	0.017743	0.0170008	0	0.0037682	0	0.0139276	0	0.00525058	0	0.00461155	0	0	0	0	0	0	0.00230113	0.0031613	0.00737828
RS_mbin_645	0	0.0040757	0	0.00152458	0.000635725	0.00521776	0.00371111	0.00419094	0.00482532	0.00396023	0	0	0	0	0	0	0	0	0	0	0	0	0.00848626	0	0.00719064	0.00439267	0	0	0.00386297	0	0	0.00243965	0	0	0	0	0	0	0	0	0	0	0.00853924	0.00314584	0.00266615	0.0016013	0	0.00339775	0
S11_3_sbin_3	0.00360158	0.00517644	0.00963986	0.0103388	0.00399642	0.00458113	0.00591092	0.0076103	0.00454099	0.0047473	0.00475073	0.00904288	0.00746661	0	0	0	0	0	0	0	0	0	0	0	0	0	0	0	0	0	0	0.00723323	0	0	0	0.0119414	0	0.00419534	0	0	0	0	0	0	0	0	0	0.00292615	0.00562037
RS_mbin_500	0	0	0	0	0	0	0	0	0	0	0	0	0	0	0	0	0	0	0	0	0	0	0	0	0	0	0	0	0	0	0	0	0	0	0	0	0	0	0	0	0	0	0	0	0	0	0	0	0
SY6_cobin_67	0	0	0	0	0	0	0	0	0	0	0	0	0	0	0	0	0	0	0	0	0	0	0	0	0.00216878	0	0	0	0	0	0	0	0	0	0	0	0	0.00223945	0	0.00275943	0.0137937	0.0145872	0.0319856	0.0129516	0.00938971	0.00644732	0.00140651	0.00850313	0
OT_A10_sbin_24	0	0.0293934	0	0	0.000700343	0.00485288	0.0152364	0.0288199	0.0130939	0.0216177	0	0	0	0	0	0	0	0	0	0	0	0	0	0	0	0	0	0	0	0	0	0	0	0	0	0	0	0	0	0	0	0	0	0	0	0	0	0	0
EGM_E44_sbin_6	0.0507966	0.01249	0.132949	0.0602228	0.0072022	0.0029635	0.00962444	0.0113027	0.0094692	0.0110959	0.15981	0.180301	0.234847	0.0647287	0.00894891	0.0336951	0.108937	0.107986	0	0.0228822	0.000911429	0.00218132	0	0.014975	0.00353359	0.00322723	0	0	0.0111739	0	0.0222567	0.0282058	0	0.00646644	0	0.0909801	0	0.00545175	0	0.0042137	0	0	0	0	0	0.0124744	0.0288543	0.0422406	0.103732
S11_3_sbin_36	0	0	0	0.00155921	0	0	0	0.00105661	0	0	0	0.0024205	0.0013023	0	0	0	0	0	0	0	0.0172849	0	0	0	0.0403734	0.0361023	0.0369644	0.00567684	0.0539012	0	0.0299295	0.0346423	0	0.0198471	0	0	0	0	0	0	0	0	0	0	0	0	0	0.00275762	0
MS_sbin_18	0	0	0	0	0	0	0	0	0	0	0	0	0	0	0	0	0	0	0	0	0	0	0	0	0	0	0	0	0	0	0	0	0	0	0	0	0	0	0	0	0	0	0	0	0	0	0	0	0
HM1_cobin_152	0	0	0	0	0	0	0	0	0	0	0	0	0	0	0	0	0	0	0	0	0	0	0	0	0	0	0	0	0	0	0	0	0	0	0	0	0	0	0	0	0.0102246	0.0326934	0.00476126	0.00259062	0	0	0	0	0
QDN-W04B-4900_sbin_32	0	0.00800336	0.00529155	0.00364321	0.00141503	0.00335985	0.00249652	0.00459273	0.00634732	0.00644915	0.00810533	0.00664856	0.00551142	0.213792	0	0.0945633	0.0147604	0.100271	0.11551	0.03394	0	0.00229755	0	0.0145014	0	0	0	0	0	0	0	0	0	0	0	0	0	0	0	0	0	0	0	0	0	0	0	0	0.00345739
EGM_E26_sbin_11	0.0011642	0.00279144	0.0237567	0.0141885	0.000931088	0	0.00726161	0.00399346	0.00208611	0.00247131	0.0968369	0.0252605	0.0492396	0	0.022531	0	0.0295242	0	0	0	0	0.00385375	0.00923855	0.129012	0	0	0	0	0	0	0	0	0	0	0	0.0161691	0	0.00270945	0	0	0	0	0	0	0	0	0.00161337	0.00398777	0.0506015
QDN-W01B-1949_sbin_26	0	0	0	0	0	0	0	0	0	0	0	0	0	0	0	0	0	0	0	0	0	0	0	0	0	0	0	0	0	0	0	0	0	0	0	0	0	0	0	0	0	0	0	0	0	0	0	0	0
S11_1_sbin_45	0.00191235	0.00673152	0.00750604	0.00973758	0.00120301	0.00195882	0.00448032	0.00773763	0.00356169	0.00584702	0	0.0353326	0.00286294	0	0	0	0	0	0	0	0.00222822	0	0	0	0	0	0	0	0	0	0	0	0	0	0	0.011965	0	0.00266746	0	0	0	0	0	0	0	0	0	0.00178216	0.00975409
HM1_cobin_4	0	0	0	0	0	0	0	0	0	0	0	0	0	0	0	0	0	0	0	0	0	0	0	0	0.00369077	0.00275825	0	0	0	0	0	0.00215197	0	0	0	0	0	0	0	0	0.0216013	0.020428	0.0189088	0.0126943	0.0124047	0.00225695	0	0.00302412	0
XST_SQ87_0.06_sbin_8	0	0	0	0	0	0	0	0	0	0	0	0.00577044	0	0	0	0	0	0	0	0	0	0	0	0	0	0	0	0	0	0	0	0	0	0	0	0	0	0	0	0	0.00244017	0	0	0	0	0.0140934	0.00337241	0.00544291	0.00377861
XST_cobin_38	0	0	0	0	0	0	0	0	0	0	0	0.00119914	0	0	0	0	0	0	0	0	0	0	0	0	0	0	0	0	0	0	0	0	0	0	0	0	0	0	0	0	0	0	0	0	0	0	0	0	0
RS_8_sbin_111	0	0	0	0	0	0	0	0	0	0	0	0.00132881	0	0	0	0	0	0	0	0	0	0	0	0	0.00315827	0.00546468	0	0	0.00383682	0	0	0	0	0	0	0	0	0	0	0	0	0	0	0	0	0	0.00438726	0	0
RS_13_sbin_45	0	0.00143267	0	0.000476765	0.00631877	0.00238619	0.00478393	0.00221995	0.00202401	0.00275989	0	0	0	0	0	0	0	0	0	0	0	0	0.00841089	0	0	0	0	0	0	0	0	0	0	0	0	0	0	0	0	0	0	0	0	0	0	0	0	0	0
OT_A2_sbin_57	0	0	0.0345932	0.00521811	0	0	0	0	0	0	0	0	0	0	0	0	0	0	0	0	0	0	0	0	0	0	0	0	0	0	0	0	0	0	0	0	0	0	0	0	0	0	0	0	0	0	0	0	0
HM_cobin_27	0	0	0	0	0	0	0	0	0	0	0	0	0	0	0	0	0	0	0	0	0	0	0	0	0	0	0	0	0	0	0	0	0	0	0	0	0	0	0	0	0	0	0	0	0	0	0	0	0
HM_SQ_cobin_75	0.000645843	0	0.00581468	0.00459266	0.000678539	0	0	0	0	0	0.00410894	0.00330718	0.00407893	0	0	0	0	0	0	0	0	0	0	0	0	0	0	0	0	0	0	0	0	0	0	0.0168151	0	0.00214571	0	0	0	0	0	0	0	0.00609405	0.00689203	0.00743607	0.0235005
HM5_GDNA3_sbin_3	0	0	0	0	0	0	0	0	0	0	0	0	0	0	0	0	0	0	0	0	0	0	0	0	0	0	0	0	0	0	0	0	0	0	0	0	0	0	0	0	0.00526712	0.00698688	0.0444149	0.0074596	0.00429607	0	0	0.00184861	0
OT_A5_sbin_28	0	0.0167258	0.000990231	0.00162634	0.00425564	0.025275	0.159914	0.17495	0.0227125	0.0268449	0	0	0	0	0	0	0	0	0	0	0.0010289	0.00528246	0	0	0	0	0	0	0	0	0	0	0	0	0	0	0.00530869	0.00273284	0.00460576	0.00312815	0	0	0	0	0	0	0	0	0
HM_SQ79_0.06_sbin_2	0.0752582	0.00185056	0.00770829	0.00408476	0	0.00093912	0.00151617	0.00176254	0.00440358	0.00359206	0	0	0	0	0	0	0	0	0	0	0.0477233	0	0	0	0.0147546	0.026017	0.0145317	0.0264015	0.0194402	0.0452319	0.0281802	0.0128585	0.0469979	0.0539086	0.0439497	0	0	0	0	0	0.047614	0.0411585	0.0155677	0.149945	0.165694	0.0997385	0.104179	0.0372178	0
RS_mbin_266	0	0	0.00119408	0	0	0	0	0	0	0	0	0	0	0	0	0	0	0	0	0	0	0	0	0	0	0	0	0	0	0	0	0	0	0	0	0	0	0	0	0	0	0	0	0	0	0	0	0	0
OT_mbin_14	0	0.00232584	0.0141127	0.0376572	0.00590931	0.00091794	0.00703737	0.00458036	0.00344814	0.00256514	0	0.0550447	0.00288237	0	0	0	0.0168588	0	0	0	0.00108624	0	0	0	0	0	0	0	0	0	0	0	0	0	0	0.0328738	0	0.0159275	0	0.0106514	0	0	0	0	0	0	0	0	0
QDN-W01B-1949_sbin_15	0	0	0	0	0	0	0	0	0	0	0	0	0	0	0	0	0	0	0	0	0	0	0	0	0	0	0	0	0	0	0	0	0	0	0	0	0	0	0	0	0	0	0	0	0	0	0	0	0
S11_11_sbin_2	0.00309101	0.127467	0.0071968	0.0973226	0.16567	0.218302	0.587844	0.195341	0.197837	0.235323	0	0	0	0	0	0	0	0	0	0	0	0.32094	0.154226	0.092801	0.059672	0.0527906	0.0534061	0.0437376	0.114912	0	0	0.0359538	0	0	0	0	0.050003	0.318968	0.185186	0.294133	0.0134898	0.0141195	0.092222	0.0405049	0.0452917	0.104141	0.021402	0.121677	0.00317709
SY6_cobin_133	0.0026711	0	0.00340768	0.00130116	0	0	0	0	0	0	0	0	0	0	0	0	0	0	0	0	0.00716037	0	0	0	0.0110399	0.012095	0.0122925	0.0214405	0.0204294	0.0177502	0.0167696	0.0187655	0.0158846	0.011873	0.00655964	0	0.00290653	0	0	0	0.00239859	0.00254938	0.00668791	0.025584	0.0304006	0.00428769	0.0112144	0.00631201	0.00512509
XST_SQ84_0.10_sbin_13	0	0	0	0	0	0	0	0	0	0	0	0.00185823	0	0	0	0	0	0	0	0	0	0	0	0	0	0	0	0	0	0	0	0	0	0	0	0	0	0	0	0	0	0	0	0	0	0	0	0	0
FR_S3_sbin_3	0.00222933	0.112875	0.00714486	0.372927	0.544258	0.267881	0.454445	0.157055	0.215986	0.210683	0	0	0	0	0	0	0	0	0	0	0.00203194	1.27427	0.511371	0.167526	0.0836501	0.0693038	0.0714425	0.0476865	0.182742	0	0	0.0213847	0	0	0	0	0.0837258	0.227237	0.135595	0.198854	0.00912181	0.0108538	0.0642874	0.0331079	0.040085	0.0547548	0.0125546	0.0624978	0
RS_10_sbin_131	0.00159136	0	0.0045907	0.00379729	0.000490372	0	0	0	0	0.000495604	0	0.00416364	0	0	0	0	0	0	0	0	0.000935542	0	0	0	0.0295656	0.0198451	0.0242295	0.0088674	0.0544543	0	0.0284243	0.0276436	0.00301855	0.0163191	0	0.00774851	0.00648099	0.00794089	0.0098813	0.0110673	0	0	0.00676501	0.00361492	0.00497523	0.00703111	0.00954258	0.0120529	0.0190359
RS_6_sbin_56	0	0	0	0	0	0	0	0	0	0	0	0	0	0	0	0	0	0	0	0	0	0	0	0	0	0	0	0	0	0	0	0	0	0	0	0	0	0	0	0	0	0	0	0	0	0	0	0	0
XST_SQ83_0.10_sbin_13	0	0	0	0	0	0	0	0	0	0	0	0.0013794	0	0	0	0	0	0	0	0	0	0	0	0	0	0	0	0	0	0	0	0	0	0	0	0	0	0	0	0	0	0	0	0	0	0	0	0	0
SY6_cobin_60	0.000786801	0.000981866	0.00142672	0.000508806	0.00201002	0.00258647	0.0026676	0.00267119	0.00199713	0.00169753	0	0	0	0	0	0	0	0	0	0	0	0	0	0	0.00385984	0.00427023	0	0.00409784	0	0	0	0	0	0	0	0	0.0048083	0	0.00363112	0	0	0	0.00402078	0.00356073	0.0038646	0	0.00158124	0.00185727	0
SY6_S23_sbin_4	0	0	0	0	0	0	0	0	0	0	0	0	0	0	0	0	0	0	0	0	0	0	0	0	0	0	0	0	0	0	0	0	0	0	0	0	0	0	0	0	0	0	0	0	0	0	0	0	0
EGM_cobin_48	0	0	0	0	0	0	0	0	0	0	0.0057249	0	0.0610955	0	0	0	0	0	0	0	0	0	0	0	0	0	0	0	0	0	0	0	0	0	0	0	0	0	0	0	0	0	0	0	0	0	0	0	0
SH_cobin_10	0.000968502	0	0.00106752	0.000672941	0	0	0	0	0	0.000524681	0	0.00292065	0	0	0	0	0	0	0	0	0.00389411	0	0	0	0	0	0	0	0	0	0	0	0	0	0	0	0	0	0	0	0	0	0	0	0	0	0	0	0
RS_7_sbin_100	0	0	0	0	0	0	0	0	0	0	0	0	0	0	0	0	0	0	0	0	0	0	0	0	0	0	0	0	0	0	0	0	0	0	0	0	0	0	0	0	0	0	0	0.00273805	0.00260066	0	0	0	0
SY6_cobin_15	0.000807496	0	0.0053334	0.0104681	0.00121358	0	0.0013591	0.00108253	0.000916598	0.00120662	0	0.00103124	0	0	0	0	0	0	0	0	0	0.0102291	0.0121258	0	0.0249628	0.0148326	0.0225961	0.00619221	0.0201765	0	0.0110978	0.0106908	0	0.00609767	0	0	0.00650305	0.00722639	0.00898627	0.00614468	0	0	0.00357868	0	0	0	0	0	0
RS_mbin_110	0	0	0	0	0	0	0	0	0	0	0	0	0	0	0	0	0	0	0	0	0.0011661	0	0	0	0	0	0	0	0	0	0	0	0	0	0	0	0	0	0	0	0	0	0	0	0	0	0.00353487	0	0
SH_cobin_73	0	0.00514245	0.00311687	0.00222822	0.000902453	0.0014273	0.0073337	0.0170807	0.00265545	0.00338563	0	0.00361344	0	0	0	0	0	0	0	0	0	0	0	0	0	0	0	0	0	0	0	0	0	0	0	0	0	0	0	0	0	0	0	0	0	0	0	0	0.00469031
QDN_cobin_104	0.00114569	0.0137932	0.000836399	0.000950938	0.000619333	0.00186672	0.0158893	0.0267053	0.00336334	0.00599611	0.0165479	0	0.00391945	0	0	0	0	0	0	0	0.00131334	0	0	0	0	0	0	0	0	0	0	0	0	0	0	0	0	0	0	0	0	0	0	0	0	0	0	0	0
QDN_cobin_97	0	0	0	0	0	0	0	0	0	0	0	0	0	0	0	0	0	0	0	0	0	0	0	0	0	0	0	0	0	0	0	0	0	0	0	0	0	0	0	0	0	0	0	0	0	0	0	0	0
HM3_GDNA25_sbin_27	0.0123604	0.00120846	0.0292376	0.0174265	0.00108842	0.00255888	0.00353487	0.00283288	0.00289259	0.00222251	0	0.0025038	0.00487895	0	0	0	0	0	0	0	0	0	0	0	0.0631056	0.0705725	0.0646012	0.0758184	0.0711464	0	0.0414739	0.0409099	0.0113466	0.025352	0	0.0051254	0	0	0	0	0.00389772	0.00397807	0.0323393	0.0181189	0.0206938	0.0198075	0.0496339	0.112136	0.162641
HM5_GDNA1_sbin_24	0	0	0	0	0	0	0	0	0	0	0	0	0	0	0	0	0	0	0	0	0	0	0	0	0.00508546	0.00574226	0.00803385	0	0	0	0	0	0	0	0	0	0	0	0	0	0.0805916	0.117587	0.215814	0.0585392	0.0348089	0.0110543	0.00378966	0.0180332	0
HY4_cobin_4	0.00595358	0.00768641	0.0168081	0.00682668	0.000609597	0.00128299	0.00398284	0.00838248	0.00340949	0.00515767	0.012511	0.00877519	0.0151689	0	0	0	0	0	0	0	0	0	0	0	0	0	0	0	0	0	0.0748543	0.0723034	0.00716686	0.0626657	0	0.0309199	0	0.00310852	0	0.00325552	0	0	0	0	0	0	0	0.00223744	0.00808207
SF_cobin_100	0.00121694	0	0.00149071	0	0	0	0	0	0	0	0	0	0	0	0	0	0	0	0	0	0	0	0	0	0.0172665	0.0155323	0.0175236	0.0271394	0.0123895	0.0103797	0	0.00315937	0.00940963	0.00485844	0.00192292	0	0.00599127	0	0	0	0	0	0.00195701	0.00759046	0.00885487	0.00188633	0.0043591	0.00258343	0
SB_S2_sbin_58	0.00293326	0.01136	0.0539848	0.0281099	0.00198011	0.00231185	0.0146896	0.0299367	0.0123695	0.0300286	0	0.0363117	0.00265176	0	0	0	0	0	0	0	0	0	0	0	0	0	0	0	0	0	0	0	0	0	0	0.0656558	0	0.0156057	0	0.00999744	0	0	0	0	0	0	0	0.00164118	0.0161684
HM3_GDNA25_sbin_22	0.0164946	0.00177237	0.0684186	0.0316716	0.00280865	0.00156101	0.00525859	0.00321195	0.00317458	0.00324391	0.0385259	0.0437444	0.0271595	0	0	0	0.0146621	0	0	0	0	0	0	0	0	0	0	0	0	0	0	0	0	0	0	0.0580206	0	0.00629173	0	0.00428105	0	0	0	0	0	0	0.00753558	0.0159091	0.134031
RS_mbin_714	0	0	0	0	0	0	0	0	0	0	0	0	0	0	0	0	0	0	0	0	0	0	0	0	0	0	0	0	0	0	0	0	0	0	0	0	0	0	0	0	0	0	0	0	0	0	0	0	0
HY4_GA-6_sbin_6	0.0137328	0	0.00974631	0.00144262	0	0	0	0	0.000932672	0.000914377	0	0.00107663	0	0	0	0	0	0	0	0	0.0351554	0	0	0	0.0285831	0.0308002	0.0294299	0.0951963	0.0401099	0.464812	0.297628	0.202171	0.368209	0.45887	0.127584	0.0210269	0.00576156	0.00288516	0	0.0041103	0.00331662	0.00311391	0.00372176	0.0381851	0.0479817	0.0586409	0.0708535	0.034687	0.00831981
RS_11_sbin_100	0	0.00243512	0	0	0	0	0.00121092	0.00180891	0.00093954	0.000991715	0	0.00184545	0.00727743	0	0	0	0	0	0	0	0	0	0	0	0	0	0	0	0	0	0	0	0	0	0	0	0	0	0	0	0	0	0	0	0	0	0	0	0
HM1_cobin_105	0	0	0	0	0	0	0	0	0	0	0	0	0	0	0	0	0	0	0	0	0	0	0	0	0	0	0	0	0	0	0	0	0	0	0	0	0	0	0	0	0.03423	0.0306532	0.0118424	0.00673439	0.00530089	0	0	0	0
HM_SQ58_0.06_sbin_6	0	0	0	0	0	0	0	0	0	0	0	0	0	0	0	0	0	0	0	0	0	0	0	0	0	0	0	0	0	0	0	0	0	0	0	0	0	0	0	0	0	0	0	0	0	0	0	0	0
HM_SQ_cobin_129	0.00119367	0	0	0	0	0	0	0	0	0	0	0	0	0	0	0	0	0	0	0	0.00351028	0	0	0	0.00728856	0.0160095	0.00826773	0.0178553	0.0082055	0	0	0	0	0	0	0	0	0	0	0	0	0	0	0.00330709	0.00409967	0	0	0	0
SY6_S23_sbin_29	0	0	0	0	0	0	0	0	0	0	0	0	0	0	0	0	0	0	0	0	0	0	0	0	0	0	0	0	0	0	0	0	0	0	0	0	0	0	0	0	0	0	0	0	0	0	0	0	0
HM5_GDNA2_sbin_10	0	0.0017467	0	0.000796294	0.00184692	0.00370234	0.00174842	0.00158625	0.0027634	0.00209476	0	0	0	0	0	0	0	0	0	0	0	0	0	0	0.00249386	0	0	0	0	0	0	0	0	0	0	0	0.0107146	0.00441449	0.00621781	0.00459747	0.00841733	0.00698779	0.0436084	0.0135382	0.0104714	0.0126452	0.00220698	0.0144198	0
HM1_GDNA21_sbin_38	0	0	0	0	0	0	0	0	0	0	0	0	0	0	0	0	0	0	0	0	0	0	0	0	0.00266212	0	0	0.0114484	0	0	0	0	0	0	0	0	0	0	0	0	0	0	0.00365419	0.0863487	0.0950187	0	0	0	0
LS6027_0.16_sbin_24	0.0192476	0.166128	0.184826	0.124458	0.164552	0.251355	0.231893	0.168594	0.210261	0.149648	0.036974	0.162576	0.112795	0.307247	0.0487679	0.116346	0.082917	0.382712	0.404222	0.342484	0.0138838	0.115184	0.191335	0.264551	0.0614005	0.0508313	0.0549624	0.0117612	0.172241	0	0.0369527	0.0476249	0	0.0109765	0	0.0565061	0.0135955	0.0201051	0.0193547	0.0162922	0.00877413	0.00841383	0.0349695	0.0126367	0.0127723	0.0124893	0.0376931	0.0681251	0.184271
RS_mbin_649	0	0	0	0	0	0	0	0	0	0	0	0	0	0	0	0	0	0	0	0	0	0	0	0	0	0	0	0	0	0	0	0	0	0	0	0	0	0	0	0	0	0	0	0	0	0	0	0	0
XST_cobin_55	0	0	0	0	0	0	0	0	0	0	0	0	0	0	0	0	0	0	0	0	0	0	0	0	0	0	0	0	0	0	0	0	0	0	0	0	0	0	0	0	0	0	0	0	0	0	0	0	0
S11_6_sbin_43	0.00533042	0.0015	0.0180207	0.0381982	0.00867578	0.00352084	0.0069309	0.00329886	0.00420793	0.00314831	0	0.00768327	0	0	0	0	0	0	0	0	0.00156501	0.0107091	0	0	0.0078364	0.00803421	0.0102629	0.0100975	0.0135507	0	0.0181641	0.0201039	0.00949863	0.0115137	0	0.00692426	0.0249308	0.00623073	0.00778778	0.00639134	0	0	0.0112625	0.00883944	0.00961971	0.00353379	0.00359298	0.00403467	0
SH-W20A-3880_sbin_5	0	0.0076611	0	0.00123066	0.00524538	0.00170282	0.00167334	0.0043644	0.00303108	0.00318661	0.106772	0.00947125	0.183269	0	0.0545849	0.400829	0.579891	0	0	0	0	0	0	0.0877062	0	0	0	0	0	0	0	0	0	0	0	0	0	0	0	0	0	0	0	0	0	0	0	0.00186129	0.00534543
HM_SQ_cobin_28	0	0	0	0	0	0	0	0	0	0	0	0	0	0	0	0	0	0	0	0	0.00991676	0	0	0	0	0	0	0	0	0	0	0	0	0	0	0	0	0	0	0	0	0	0	0	0	0.00682327	0.00632495	0.00298639	0
SB_S2_sbin_24	0.000927504	0	0.00261244	0.0019638	0	0	0	0	0	0	0	0.00710422	0	0	0	0	0	0	0	0	0.00637705	0	0	0	0	0	0	0	0.00475376	0	0.0087346	0.00807858	0	0.00433625	0	0	0	0	0	0	0	0	0	0	0	0	0	0.00140313	0
HM5_cobin_43	0	0	0	0	0	0	0	0	0	0	0	0	0	0	0	0	0	0	0	0	0	0	0	0	0	0	0	0	0	0	0	0	0	0	0	0	0	0	0	0	0	0	0.0020464	0.00154255	0	0.00577958	0.00255901	0.00664205	0
SH-W20A-3080_sbin_42	0.0287209	0.0196225	0.0580081	0.0353413	0.00879187	0.00685159	0.012446	0.0169865	0.0129775	0.020615	0	0.188105	0.0339467	0.0379109	0	0	0.0664483	0.0258827	0	0.0109781	0.0124653	0.0215741	0.0940464	0	0.0109679	0.0108386	0.00871794	0.016868	0.110945	0	0	0.00596892	0	0	0	0.0222825	0.00667284	0.0107525	0	0.00651735	0	0	0	0	0	0	0.00329906	0.00669772	0.0442721
RS_11_sbin_46	0.00147208	0.00113467	0.00995362	0.00831623	0.000744997	0.000809854	0.00443979	0.004269	0.00108394	0.00121795	0.0237641	0.119267	0.0181622	0	0	0	0	0	0	0	0.0481077	0	0	0	0.010872	0.0142277	0.0117474	0	0.0419394	0	0	0.0147325	0	0	0	0.0248377	0	0.00645238	0	0.00452306	0	0	0	0	0	0.0149728	0.0157006	0.0336694	0.0900392
HY4_cobin_46	0	0	0.00106254	0	0	0	0	0	0	0	0	0	0.000978255	0	0	0	0	0	0	0	0	0	0	0	0.00486292	0.00381147	0	0.0036968	0	0.022044	0.0263327	0.0217892	0.0441588	0.0303248	0.00251794	0	0.00775539	0	0	0	0.000865168	0	0.00289503	0.00898662	0.00949222	0.00327783	0.00380271	0.00203953	0
SB_S2_sbin_66	0.00371807	0	0.00959107	0.00748774	0	0	0.00219954	0.0013318	0.000914149	0.00104631	0	0.0033794	0	0	0	0	0	0	0	0	0	0	0	0	0.0249925	0.0260059	0.0246786	0.107154	0.0403924	0	0.0158984	0.01538	0.00632267	0.0169878	0	0.0104462	0	0.00353917	0	0.00327284	0	0	0	0.0126109	0.0137248	0	0	0	0
OT_A10_sbin_32	0	0.0238618	0	0.000992199	0.00268555	0.00497465	0.0124054	0.0223118	0.0120348	0.0137632	0	0	0	0	0	0	0	0	0	0	0	0	0	0	0	0	0	0	0	0	0	0	0	0	0	0	0	0	0	0	0	0	0	0	0	0	0	0	0
SH-W20A-3880_sbin_25	0	0.00890609	0.00797795	0.00602286	0.00349132	0.00583032	0.00634439	0.010361	0.00629899	0.00656065	0	0.0198589	0.0106785	0	0	0.0383547	0.0647735	0.0524132	0	0.0313538	0	0	0	0	0	0	0	0	0	0	0	0	0	0	0	0	0	0	0	0	0	0	0	0	0	0	0	0	0.00742328
SB_cobin_69	0	0	0	0	0	0	0	0	0	0	0	0	0	0	0	0	0	0	0	0	0	0	0	0	0	0	0	0	0	0	0	0	0	0	0	0	0	0	0	0	0	0	0	0	0	0	0	0	0
S11_13_sbin_20	0	0.0159266	0.0036644	0.0314856	0.0127805	0.0539679	0.0815747	0.06541	0.0349335	0.0302997	0	0	0	0	0	0	0	0	0	0	0.00531389	0.0317139	0.0181205	0.0438236	0.0464382	0.0448595	0.0439546	0.0242232	0.023144	0	0	0	0	0	0	0	0.0363618	0.0839871	0.0661717	0.108588	0.0207066	0.024314	0.0987633	0.0504836	0.0539414	0.068562	0.0109788	0.0769871	0
HM1_cobin_11	0	0	0	0	0	0	0	0	0	0	0	0	0	0	0	0	0	0	0	0	0	0	0	0	0	0	0	0	0	0	0	0	0	0	0	0	0	0	0	0	0.0256511	0.0209014	0.00148618	0	0	0	0	0	0
SY5_cobin_63	0	0	0	0	0	0.00187111	0.00132488	0.00112248	0.00117178	0.000911323	0	0	0	0	0	0	0	0	0	0	0	0	0	0	0.0848275	0.0698573	0.0803221	0.149881	0.0288493	0	0	0	0	0	0	0	0.00785338	0.00332547	0	0.00342742	0.00477213	0.00431549	0.0253959	0.088432	0.0972337	0.0104329	0.00370541	0.0107439	0
RS_mbin_800	0	0	0	0	0	0	0.00140055	0.00255862	0	0	0	0	0	0	0	0	0	0	0	0	0	0	0	0	0.00421414	0.00269355	0	0.00384983	0	0	0	0	0	0	0	0	0	0	0	0	0	0	0.00203701	0	0	0	0	0	0
SF_cobin_41	0.00311672	0	0.00505605	0.000969	0	0	0	0	0	0	0	0	0	0	0	0	0	0	0	0	0.00396127	0	0	0	0.0146691	0.01675	0.0175678	0.0472708	0.0236531	0	0.0234851	0.0292653	0.0038209	0.0163908	0	0.0146797	0.0573887	0.00588561	0.0116407	0.00720848	0	0	0.00163991	0.0147837	0.016287	0	0.00817396	0.00487666	0
OT_A7_sbin_9	0.00172078	0.402427	0	0.00731904	0.0835705	0.797622	0.248377	0.303768	0.680734	0.433772	0	0	0	0	0	0	0	0	0	0	0	0.00422556	0.0175653	0.0180793	0	0	0	0	0	0	0	0	0	0	0	0	0	0	0	0	0	0	0	0	0	0	0	0	0
HM_SQ81_0.06_sbin_18	0	0	0	0	0	0	0	0	0	0	0	0	0	0	0	0	0	0	0	0	0	0	0	0	0	0	0	0	0	0	0	0	0	0	0.0267622	0	0	0	0	0	0	0	0	0	0	0	0	0	0
SH-W20A-1310_sbin_39	0	0	0	0	0	0	0	0	0	0	0	0	0	0	0	0	0	0	0	0	0	0	0	0	0	0	0	0	0	0	0	0	0	0	0	0	0	0	0	0	0	0	0	0	0	0	0	0	0
RS_mbin_495	0	0	0	0	0	0	0	0	0	0	0	0	0	0	0	0	0	0	0	0	0	0	0	0	0	0	0	0	0	0	0	0	0	0	0	0	0	0	0	0	0	0	0	0	0	0	0	0	0
HM1_GDNA17_sbin_52	0	0	0	0	0	0	0	0	0	0	0	0	0	0	0	0	0	0	0	0	0	0	0	0	0	0	0	0	0	0	0	0	0	0	0	0	0	0	0	0	0.0515856	0.0471643	0.00786738	0.00962692	0.00782285	0	0	0	0
HM1_GDNA18_sbin_33	0	0	0	0	0	0	0	0	0	0	0	0	0	0	0	0	0	0	0	0	0	0	0	0	0	0	0	0	0	0	0	0	0	0	0	0	0	0	0	0	0.113928	0.161769	0.0212592	0.0199605	0.0125363	0	0	0	0
RS_mbin_779	0	0	0	0	0	0	0	0	0	0	0	0	0	0	0	0	0	0	0	0	0	0	0	0	0	0	0	0	0	0	0	0	0	0	0	0	0	0	0	0	0	0	0	0	0	0	0	0	0
RS_18_sbin_58	0.0040308	0.0220898	0.00882618	0.0125122	0.00461213	0.00933374	0.0116574	0.0173177	0.0122481	0.0142274	0	0.00790098	0.00957109	0	0	0	0	0	0	0	0	0.00532628	0.0303352	0	0.00595575	0	0	0	0.0108963	0	0	0.0063337	0	0	0	0.00772689	0.00760811	0	0	0	0	0	0.00479034	0	0	0	0.00294545	0.00502664	0.00801034
SB_S7_sbin_25	0	0	0	0	0	0	0	0	0	0	0	0	0	0	0	0	0	0	0	0	0	0	0	0	0	0	0	0	0	0	0	0	0	0	0	0	0	0	0	0	0	0	0	0	0	0	0	0	0
RS_8_sbin_51	0	0	0	0	0	0	0	0	0	0	0	0	0	0	0	0	0	0	0	0	0	0	0	0	0	0	0	0	0	0	0	0	0	0	0	0	0	0	0	0	0	0	0	0	0	0	0	0	0
HM1_cobin_134	0	0	0	0	0	0	0	0	0	0	0	0	0	0	0	0	0	0	0	0	0	0	0	0	0	0	0	0	0	0	0	0	0	0	0	0	0	0	0	0	0.0230326	0.0196312	0.00314303	0	0	0	0	0	0
HM5_GDNA1_sbin_16	0	0	0	0	0	0	0	0	0	0	0	0	0	0	0	0	0	0	0	0	0	0	0	0	0.00360467	0.00223034	0	0	0	0	0	0	0.00868607	0	0	0	0	0	0	0	0.0261628	0.0268188	0.0253946	0.00883674	0.00658917	0.00197412	0.00208924	0	0
SB_S5_sbin_14	0	0.002204	0	0	0.000530647	0.00371785	0.00203625	0.00297918	0.00365311	0.00237199	0	0	0	0	0	0	0	0	0	0	0	0	0	0	0	0	0	0	0	0	0	0	0	0	0	0	0	0	0	0	0	0	0.00137674	0	0	0	0	0	0
SH-W20A-3080_sbin_22	0	0	0	0	0	0	0	0	0	0	0	0	0	0	0	0	0	0	0	0	0	0	0	0	0	0	0	0	0	0	0	0	0	0	0	0	0	0	0	0	0	0	0	0	0	0	0	0	0
RS_8_sbin_32	0.00992746	0.00061158	0.00924421	0.00620753	0	0	0.00117632	0.00106461	0.000973903	0.00140041	0.0297159	0.0172085	0.0258483	0	0	0	0	0	0	0	0	0	0	0	0	0	0	0	0	0	0.00846182	0.00863448	0	0.00341171	0	0.0397143	0	0.00371906	0	0.00376205	0	0	0	0	0	0.00372167	0.00618484	0.0187874	0.0581306
HM3_GDNA24_sbin_18	0	0.00135553	0	0	0.00104091	0.00275673	0.00137042	0.0013461	0.00212864	0.00168482	0	0	0	0	0	0	0	0	0	0	0	0	0	0	0	0	0	0	0	0	0	0	0	0	0	0	0.00809443	0.00342991	0.00467765	0.00355169	0.00756434	0.00637058	0.042146	0.013081	0.0103762	0.0150878	0.00333649	0.0300783	0
SY6_cobin_119	0	0	0	0	0	0	0	0	0	0	0	0	0	0	0	0	0	0	0	0	0	0	0	0	0	0	0	0	0	0	0	0	0	0	0	0	0	0	0	0	0	0	0	0	0	0	0	0	0
SB_S7_sbin_55	0.0114535	0.315737	0.0536424	0.0608513	0.0571897	0.135819	0.126527	0.243848	0.228936	0.240461	0.00525347	0.0844948	0.010607	0	0.0141512	0.371303	0.0322996	0	0	0	0.00214632	0.00958026	0.0461098	0.0463048	0.0032588	0.00254093	0	0	0.00577985	0	0	0.00487711	0	0	0	0.0395168	0	0.0105738	0	0.00651358	0	0	0	0	0	0	0.00553564	0.0112926	0.0270873
S11_5_sbin_58	0	0.00862648	0.00158972	0.00393027	0.00775415	0.00700642	0.00654372	0.0083021	0.00681641	0.00775723	0.00647868	0.0118508	0.00187372	0	0	0.0276717	0	0	0	0	0	0.00953925	0.0146587	0	0	0	0	0	0	0	0	0	0	0	0	0	0	0	0	0	0	0	0	0	0	0	0	0	0.00709073
RS_mbin_135	0	0	0	0	0	0	0	0	0	0	0	0	0	0	0	0	0	0	0	0	0	0	0	0	0	0	0	0	0	0	0	0	0	0	0	0	0	0	0	0	0	0	0	0	0	0.00179828	0.00308957	0	0
S11_10_sbin_16	0.000694498	0.00406092	0.00112289	0.00106572	0.000570858	0.0035135	0.00473229	0.00595721	0.00562117	0.00456568	0	0	0	0	0	0	0	0	0	0	0	0	0	0	0	0	0	0	0	0	0	0	0	0	0	0	0.00257688	0	0	0	0	0	0	0	0	0	0	0	0
RS_17_sbin_68	0.0279063	0.064944	0.0823361	0.052933	0.0167407	0.0236511	0.0374856	0.0584362	0.0362201	0.0458029	0	0.0352299	0.0130106	0	0	0.00541185	0	0	0	0	0.00158159	0.0202092	0.146443	0.0401364	0.0341324	0.0303808	0.0305049	0.0289072	0.0989217	0	0.0528349	0.0547059	0.00352843	0.0239142	0	0.041885	0.0269324	0.00747666	0.00488297	0.0071972	0	0	0.0116337	0.01047	0.012809	0.00744808	0.0427388	0.0525475	0.0472762
HM1_GDNA17_sbin_38	0	0	0	0	0	0	0	0	0	0	0	0	0	0	0	0	0	0	0	0	0	0	0	0	0	0	0	0	0	0	0	0	0	0	0	0	0	0	0	0	0.0195156	0.0113791	0.00353274	0.00430818	0.00233863	0	0	0	0
QDN-W03B-480_sbin_19	0	0	0	0	0	0	0	0	0	0	0	0	0	0	0	0	0	0	0	0	0	0	0	0	0	0	0	0	0	0	0	0	0	0	0	0	0	0	0	0	0	0	0	0	0	0	0	0	0
XST_SQ83_0.06_sbin_8	0	0	0	0	0	0	0	0	0	0	0	0	0	0	0	0	0	0	0	0	0	0	0	0	0	0	0	0	0	0	0	0	0	0	0	0	0	0	0	0	0	0	0	0	0	0	0	0	0
SB_cobin_89	0	0	0.00184742	0.00179896	0.000605562	0	0	0	0	0	0	0.00158192	0	0	0	0	0	0	0	0	0	0	0	0	0	0	0	0	0.0124676	0	0	0	0	0	0	0.00696572	0.0124719	0.00308331	0	0.0025998	0	0	0	0	0	0	0	0	0
QDN-W01B-1949_sbin_36	0	0.00174742	0	0.000832087	0.00423774	0.00859251	0.00131585	0.000938349	0.00591839	0.00295437	0	0	0	0	0	0	0	0	0	0	0	0.00272291	0	0	0	0	0	0	0	0	0	0	0	0	0	0	0	0	0	0	0	0	0	0	0	0	0	0.00127188	0
FR_S1_sbin_19	0.00101995	0	0	0	0	0	0	0	0	0	0	0	0	0	0	0	0	0	0	0	0.116641	0	0	0	0	0	0	0	0	0	0	0	0	0	0	0	0	0	0	0	0.00190202	0.00159161	0.00194144	0.0020132	0.00184187	0	0	0	0
HM_SQ58_0.02_sbin_9	0.000930451	0	0	0	0	0	0	0	0	0	0	0	0	0	0	0	0	0	0	0	0	0	0	0	0	0	0	0	0	0.0344086	0	0	0.0113096	0	0.0710158	0	0	0	0	0	0.00194183	0.00191505	0	0.00379308	0.00304635	0.0187082	0.0298325	0.00733591	0
HM5_cobin_19	0.00096842	0	0.000683047	0	0	0	0	0	0	0	0	0	0	0	0	0	0	0	0	0	0	0	0	0	0.00676881	0.00693016	0	0.00725539	0.00535851	0	0	0.0090173	0.00382348	0.00566365	0	0	0	0.00248131	0.0099683	0.00274574	0.00398477	0.0042111	0.0142156	0.0118394	0.0123469	0.00942279	0.00937068	0.00747125	0
RS_9_sbin_20	0	0	0.000593037	0	0	0	0	0	0	0	0	0	0	0	0	0	0	0	0	0	0	0	0	0	0.00319495	0	0	0.00517731	0	0	0	0	0	0	0	0	0	0	0	0	0	0	0	0.0126929	0.0135033	0	0	0	0
RS_2_sbin_24	0.00110934	0	0	0	0	0	0	0	0	0	0	0.00161272	0	0	0	0	0	0	0	0	0	0	0	0	0	0	0	0	0	0	0	0	0	0	0.00396187	0	0	0	0	0	0	0	0	0	0	0.00995493	0.0165182	0.0046654	0
HM1_GDNA19_sbin_1	0	0	0	0	0	0	0	0	0	0	0	0	0	0	0	0	0	0	0	0	0	0	0	0	0.00565245	0.00305083	0	0.00616311	0.00658884	0	0	0	0	0	0	0	0	0	0	0	0	0.00112884	0.0644079	0.00796315	0.00519224	0.00199477	0	0.00194036	0
RS_5_sbin_18	0	0	0	0	0	0	0	0	0	0	0	0	0	0	0	0	0	0	0	0	0	0	0	0	0	0	0	0	0	0	0	0	0	0	0	0	0	0	0	0	0	0	0	0	0	0	0	0	0
RS_9_sbin_72	0.00200339	0	0.0108461	0.00873268	0	0	0	0	0	0	0	0.00501752	0.00227788	0	0	0	0	0	0	0	0	0	0	0	0	0	0	0	0.00384621	0	0	0	0	0	0	0	0	0	0	0	0	0	0	0	0	0	0.00290944	0.00679659	0.0148748
RS_mbin_604	0	0.00713329	0	0.00312986	0.0105336	0.0173045	0.0105092	0.00813451	0.0112171	0.0132752	0	0	0	0	0	0	0	0	0	0	0	0.0125983	0.0196965	0	0	0	0	0	0	0	0	0	0	0	0	0	0	0	0	0	0	0	0	0	0	0	0	0	0
OT_A6_sbin_42	0.0012604	0.03478	0.0112661	0.201088	0.314005	0.0856593	0.0537313	0.0397533	0.0739946	0.0444225	0	0.0105684	0	0	0	0	0.0210399	0	0	0	0.00387082	0.104218	0.0967289	0.11497	0.0206763	0.0177665	0.0182979	0	0.0118417	0	0	0	0	0	0	0	0.0817419	0.0180873	0.0255631	0.0141557	0	0	0	0	0	0	0	0	0
RS_11_sbin_22	0.00111904	0.00405979	0.00464147	0.00707585	0.000567708	0	0.00534404	0.00819658	0.00194931	0.00357139	0	0.00185706	0	0	0	0	0	0	0	0	0	0	0	0	0	0	0	0.00965052	0.00345523	0	0	0.00358154	0	0	0	0.0136885	0.00608674	0.00457346	0	0.00381137	0	0	0	0.00250567	0.00268115	0.0025967	0.0111221	0.00689034	0.0165915
SF_SQ62_0.06_sbin_5	0.00720677	0.00155584	0.000845227	0.000655538	0	0.000691607	0.00105307	0.00146424	0.00355938	0.00239544	0	0.00402247	0.0011149	0	0	0	0	0	0	0	0	0	0	0	0	0	0	0	0	0	0	0	0	0	0	0.00607132	0	0	0	0	0	0	0	0	0	0.0345845	0.00832798	0.0108427	0.0181375
HY4_cobin_27	0	0	0	0	0	0	0	0	0	0	0	0	0	0	0	0	0	0	0	0	0	0	0	0	0	0	0	0	0	0.0186394	0.0382786	0.0643497	0.0221233	0.0208264	0.0284264	0	0	0	0	0	0	0	0	0	0	0	0	0	0
LS6027_0.16_sbin_20	0.00355953	0	0.00839292	0.00689748	0	0	0	0	0.00101656	0.00103882	0	0.00265647	0	0	0	0	0	0	0	0	0	0	0	0	0.015344	0.017039	0.0152461	0.0628152	0.0260952	0	0.00826288	0.00813389	0.00329956	0.00852344	0	0.00942669	0	0.00415104	0	0	0	0	0	0.0079205	0.00894452	0	0	0	0
RS_17_sbin_51	0	0.00446317	0	0	0.000500261	0.00113844	0.00311041	0.00164618	0.00164569	0.00344783	0	0	0	0	0	0	0	0	0	0	0	0	0	0	0	0	0	0	0	0	0	0	0	0	0	0	0	0	0	0	0	0	0	0	0	0	0	0	0
HM1_cobin_167	0	0	0	0	0	0	0	0	0	0	0	0	0	0	0	0	0	0	0	0	0	0	0	0	0	0	0	0	0	0	0	0	0	0	0	0	0	0	0	0	0.0234272	0.024917	0.0093947	0.00917878	0.0072351	0	0	0	0
RS_4_sbin_64	0	0	0	0	0	0	0	0	0	0	0	0	0	0	0	0	0	0	0	0	0	0	0	0	0	0	0	0	0	0	0	0	0	0	0	0	0	0	0	0	0	0	0	0	0	0.00341086	0.00382884	0.00266903	0
HM_SQ81_0.06_sbin_24	0	0	0	0	0	0	0	0	0	0	0	0	0	0	0	0	0	0	0	0	0	0	0	0	0	0	0	0	0	0	0	0	0	0	0	0	0	0	0	0	0.216053	0.160992	0.0142881	0.0159043	0.0116241	0.00284289	0.00244157	0	0
HM_a_3.8_sbin_21	0	0	0	0	0	0	0	0	0	0	0	0	0	0	0	0	0	0	0	0	0	0	0	0	0	0	0	0	0	0	0	0	0	0	0	0	0	0	0	0	0	0	0	0	0	0	0	0	0
RS_4_sbin_6	0.0172188	0.00439294	0.00661438	0.00147855	0	0.000672155	0.00164557	0.00407394	0.00197064	0.00258642	0	0	0	0	0	0	0	0	0	0	0	0	0	0	0	0	0	0	0	0	0	0	0	0	0	0.0163351	0	0	0	0.00238779	0	0	0	0	0	0.00356165	0	0.00212229	0.00299991
RS_mbin_161	0	0	0	0	0	0	0	0	0	0	0	0	0	0	0	0	0	0	0	0	0	0	0	0	0	0	0	0	0	0	0	0	0	0	0	0	0	0	0	0	0	0	0	0	0	0	0	0	0
LS_cobin_47	0	0	0	0	0	0	0	0	0	0	0	0	0	0	0	0	0	0	0	0	0	0	0	0	0.00451472	0.00342019	0	0	0	0	0	0	0	0	0	0	0	0.00345524	0.00518881	0.003309	0.00223166	0.00143805	0.00959666	0.00332215	0.00339652	0.00523599	0	0.00395332	0
OT_A4_sbin_4	0	0.000735173	0.00127616	0.0135628	0.0232604	0.000664391	0.00346632	0.00164378	0.00625448	0.00107063	0	0.0148351	0.00195189	0	0	0	0	0	0	0	0	0	0	0	0	0	0	0	0	0	0	0	0	0	0	0	0	0	0	0	0	0	0	0	0	0	0	0	0
RS_mbin_451	0	0.036367	0.00660106	0.0168483	0.0218653	0.0231741	0.0306507	0.0517106	0.024922	0.0413006	0	0.00430656	0	0	0	0	0	0	0	0	0.00174961	0.0141776	0.0190945	0.0149818	0.0153499	0.0138026	0.0113069	0.013963	0.0248639	0	0	0	0	0	0	0	0.0107444	0.00888899	0	0.0058832	0	0	0.00215622	0	0	0	0.00184185	0.00253499	0.00649086
S11_6_sbin_27	0	0.00872072	0.0190269	0.0483972	0.0411657	0.200949	0.0437273	0.0356595	0.0733179	0.0236756	0	0	0	0	0	0	0	0	0	0	0.0724102	0.0323445	0.0139713	0.134612	0.345289	0.373224	0.427343	0.115605	0.314331	0	0	0	0	0	0	0	0.0880818	0.0370598	0.0230199	0.0396473	0.096653	0.112039	0.358024	0.230991	0.309431	0.227259	0.046021	0.453314	0.00184727
QDN_cobin_90	0.000996891	0.00698024	0.00909138	0.00742978	0.00245315	0.00367015	0.00353534	0.00384688	0.00443024	0.0038796	0.00551097	0.00796075	0.0124585	0	0	0.00811892	0	0	0	0	0	0.00380743	0	0.0143579	0	0	0	0	0	0	0	0.00479857	0	0	0	0	0	0	0	0	0	0	0	0	0	0	0	0.0053682	0.0725894
HM_SQ_cobin_145	0	0	0	0	0	0	0	0	0	0	0	0	0	0	0	0	0	0	0	0	0	0	0	0	0	0	0	0	0	0	0	0	0	0	0	0	0	0	0	0	0	0	0	0	0	0.0023664	0	0.00157954	0
RS_9_sbin_6	0	0	0	0	0	0	0	0	0	0	0	0	0	0	0	0	0	0	0	0	0	0	0	0	0	0	0	0	0	0	0	0	0	0	0	0	0	0	0	0	0	0	0.00337085	0	0	0	0	0	0
RS_4_sbin_29	0	0	0.00118869	0	0	0	0	0	0	0	0	0	0	0	0	0	0	0	0	0	0.00912914	0	0	0	0.052342	0.0453622	0.0292206	0.00635353	0.0113246	0	0	0	0	0	0	0	0	0	0	0	0	0	0.00148865	0.00971038	0.0119747	0	0.00392442	0.0027134	0.00205643
HM1_cobin_86	0.00302097	0	0.00316275	0.000638632	0	0	0	0	0	0	0	0	0	0	0	0	0	0	0	0	0.00850269	0	0	0	0.0110158	0.0114321	0.010438	0.0174009	0.00987885	0.0262689	0.0202605	0.0150885	0.0268061	0.0219957	0.00828999	0.0058507	0.00458027	0	0	0	0.00312995	0.00306989	0.00566969	0.0245567	0.0300026	0.0242318	0.022268	0.0092131	0.00196555
LS_cobin_72	0.00231742	0.0025744	0.0051088	0.00402043	0	0	0	0	0.0019564	0.0020061	0	0.00383354	0	0	0	0	0	0.00707954	0	0	0	0	0	0	0.00226278	0	0	0	0	0.0105163	0.0115784	0.00773839	0.0164842	0.0112573	0.00437313	0	0.0063933	0	0	0	0	0	0.00200043	0.00425213	0.0043396	0.00497576	0.0047667	0.00312231	0
SH-W20A-2180_sbin_30	0	0.000782422	0.0246148	0.0568368	0.00269174	0	0.00162411	0	0.00345393	0.00162617	0.0157876	0.160829	0.0262634	0	0	0	0.00549254	0	0	0	0.0199561	0	0	0	0.00536769	0.00467177	0	0	0.00566206	0	0	0.00713531	0	0	0	0.0130092	0	0.0166168	0	0.00996064	0	0	0	0	0	0	0.00207647	0.00421975	0.0880248
HM1_cobin_146	0	0	0	0	0	0	0	0	0	0	0	0	0	0	0	0	0	0	0	0	0	0	0	0	0	0	0	0	0	0	0	0	0	0	0	0	0	0	0	0	0.00163404	0.0019092	0.0613397	0.0120369	0.0075615	0	0	0	0
RS_18_sbin_2	0	0.00606613	0	0	0.000745358	0.00435851	0.00171767	0.00637513	0.00544405	0.00351448	0	0	0	0	0	0	0	0	0	0	0	0	0	0	0	0	0	0	0	0	0	0	0	0	0	0	0	0	0	0	0	0	0	0	0	0	0	0	0
QDN-W04B-480_sbin_8	0	0	0.00116209	0.00203564	0.00226903	0	0	0	0.000718631	0	0	0.0166328	0.00270238	0	0	0	0	0	0	0	0	0	0	0	0	0	0	0	0	0	0	0	0	0	0	0	0	0	0	0	0	0	0	0	0	0	0	0	0
WGM_cobin_3	0	0.00826857	0	0	0	0.0123227	0.00506215	0.00387478	0.00890915	0.00652646	0	0	0	0	0	0	0	0	0	0	0	0	0	0	0	0	0	0	0	0	0	0	0	0	0	0	0	0	0	0	0	0	0	0	0	0	0	0	0
EGM_cobin_61	0.00200279	0.00229651	0.00936348	0.00485471	0	0	0	0.00280903	0.00167734	0.00190115	0.0279361	0.0114628	0.0869868	0	0	0.00904062	0.0203355	0.0224825	0	0	0	0	0	0	0	0	0	0	0	0	0	0	0	0	0	0	0	0	0	0	0	0	0	0	0	0	0	0.00413733	0.0141772
SF_SQ62_0.02_sbin_7	0.00400345	0.000568054	0	0.000651145	0	0	0.00182649	0.0016309	0.00190238	0.00111126	0	0	0	0	0	0	0	0	0	0	0.00223646	0	0	0	0	0	0	0	0	0	0	0	0	0	0	0	0	0	0	0	0	0	0	0	0	0.0070669	0.00195514	0.00217638	0
HY4_cobin_43	0.0145361	0	0.00611851	0.000890996	0	0	0	0	0	0.00064468	0	0	0.00201111	0	0	0	0	0	0	0	0	0	0	0	0	0	0	0.00476516	0	0.0352882	0.0570495	0.057334	0.0337162	0.0511866	0.00235692	0.00662548	0	0	0	0	0	0	0	0.002973	0.00342109	0.0116989	0.00406374	0.00265292	0.00319126
RS_4_sbin_70	0	0	0	0	0	0	0	0	0	0	0	0	0	0	0	0	0	0	0	0	0	0	0	0	0	0	0	0	0	0	0	0	0	0	0	0	0	0	0	0	0	0	0	0	0	0	0	0	0
RS_4_sbin_35	0	0	0	0	0	0	0	0	0	0	0	0	0	0	0	0	0	0	0	0	0	0	0	0	0	0	0	0	0	0	0	0	0	0	0	0	0	0	0	0	0	0	0	0	0	0	0	0	0
FR_S1_sbin_11	0	0	0	0	0	0	0	0	0	0	0	0	0	0	0	0	0	0	0	0	0.0772025	0	0	0	0	0	0	0	0	0	0	0	0	0	0	0	0	0	0	0	0.000915119	0.00113281	0	0	0	0	0	0	0
RS_mbin_703	0.00124731	0.0634816	0	0.315263	1.33323	0.320843	0.172849	0.102142	0.280727	0.140575	0	0	0	0	0	0	0	0	0	0	0	1.94991	1.18394	0.36382	0.046137	0.0404345	0.0307578	0	0	0	0	0	0	0	0	0	0.0742405	0.250895	0.131299	0.225878	0	0	0	0	0	0	0	0	0
HM_SQ_cobin_108	0.00227065	0.00134644	0.00283244	0.00186065	0	0.000604212	0	0.00160586	0.000849207	0.00108557	0	0	0	0	0	0	0	0	0	0	0.00271117	0	0	0	0	0	0	0	0	0	0	0	0	0	0	0	0	0	0	0	0	0	0	0	0	0	0	0.00131958	0
S11_5_sbin_14	0	0.000757161	0	0	0	0.0028319	0	0	0.00148063	0	0	0	0	0	0	0	0	0	0	0	0	0	0	0	0	0	0	0	0	0	0	0	0	0	0	0	0	0	0	0	0	0	0	0	0	0	0	0	0
SB_S6_sbin_37	0	0	0	0	0	0	0	0	0	0	0	0	0	0	0	0	0	0	0	0	0	0	0	0	0	0	0	0	0	0	0	0	0	0	0	0	0	0	0	0	0	0	0	0	0	0	0	0	0
RS_1_sbin_75	0	0.0112112	0.0530382	0.0189596	0.00406825	0.0086275	0.0143821	0.0175138	0.0116502	0.010056	0	0	0	0	0	0	0	0	0	0	0.144677	0.0108893	0.00813045	0	0.184908	0.278101	0.217007	0.119122	0.270619	0.0066529	0.253716	0.25747	0.0265155	0.12701	0	0	0.0210023	0.00983308	0.00696526	0.00850808	0.00995927	0.0112502	0.0580753	0.105682	0.125156	0.016016	0.078684	0.0405683	0.00926225
SB_S5_sbin_35	0	0.296646	0	0.00259013	0.0139406	0.138197	0.070514	0.115737	0.213461	0.195817	0	0.0024008	0	0	0.00992105	0.904181	0	0	0	0	0	0	0.010475	0.0408212	0	0	0	0	0	0	0	0	0	0	0	0	0	0	0	0	0	0	0	0	0	0	0	0	0
HM1_cobin_49	0	0	0	0	0	0	0	0	0	0	0	0	0	0	0	0	0	0	0	0	0	0	0	0	0	0	0	0	0	0	0	0	0	0	0	0	0	0	0	0	0.0182105	0.0289012	0.00256876	0.0015561	0	0	0	0	0
RS_9_sbin_27	0.00633835	0	0.0030598	0.000811381	0	0	0	0	0	0	0	0	0	0	0	0	0	0	0	0	0	0	0	0	0	0	0	0	0	0	0	0.00774286	0.0056256	0.00707168	0	0.0152046	0	0	0	0	0	0	0	0	0	0.0642893	0.0217899	0.0274464	0.0126608
HM5_GDNA1_sbin_1	0	0	0.00208979	0.00255222	0.000386622	0.000680681	0	0	0.000599996	0	0	0	0	0	0	0	0	0	0.0225856	0	0	0	0	0	0.00512129	0.00335155	0	0.00810285	0.00376293	0	0.00786967	0.00854691	0	0	0	0	0.00457092	0	0.0025131	0	0.0018075	0.00199456	0.0179179	0.0118191	0.0146896	0.00684381	0.00321384	0.00529661	0
RS_1_sbin_58	0	0	0	0	0	0	0	0	0	0	0	0	0	0	0	0	0	0	0	0	0	0	0	0	0	0	0	0	0	0	0	0	0	0	0	0	0	0	0	0	0	0	0	0	0	0	0	0	0
SF_GA-4_sbin_7	0	0	0	0	0	0	0	0	0	0	0	0	0	0	0	0	0	0	0	0	0	0	0	0	0	0	0	0.128014	0	0	0	0	0	0	0	0	0	0	0	0	0	0	0	0	0	0.0309571	0.0101513	0.00299028	0.00583609
HM1_cobin_23	0	0	0.00105393	0	0	0	0	0	0	0	0	0	0	0	0	0	0	0	0	0	0	0	0	0	0.00454797	0.00344866	0	0.00431077	0	0	0	0	0.0032563	0	0	0	0	0	0	0	0.0126708	0.0133769	0.00375566	0.011833	0.00875282	0.00637152	0.00701514	0.00240989	0
SB_S6_sbin_14	0	0	0	0	0	0	0	0	0	0	0	0	0	0	0	0	0	0	0	0	0	0	0	0	0	0	0	0	0	0	0	0	0	0	0	0	0	0	0	0	0	0	0	0	0	0	0	0	0
SB_S5_sbin_31	0	0	0	0	0	0	0	0	0	0	0	0	0	0	0	0	0	0	0	0	0	0	0	0	0	0	0	0	0	0	0	0	0	0	0	0	0	0	0	0	0	0	0	0	0	0	0	0	0
HM_SQ_cobin_81	0	0	0	0	0	0	0	0	0	0	0	0	0	0	0	0	0	0	0	0	0	0	0	0	0	0	0	0	0	0	0	0	0	0	0	0	0	0	0	0	0	0	0	0	0	0.00187179	0	0.00131339	0
OT_A6_sbin_20	0.00232453	0.296345	0.00533403	0.240175	0.659001	0.509319	0.261797	0.288861	0.342385	0.304604	0	0.0408665	0.00170721	0	0.0147696	0	0	0	0	0	0.00336872	0.0141844	0.0160747	0	0	0	0	0	0	0	0	0	0	0	0	0.00662978	0.00502217	0.00364555	0	0.00273442	0	0	0	0	0	0	0	0	0.00342837
RS_2_sbin_60	0	0	0	0	0	0	0	0	0	0	0	0	0	0	0	0	0	0	0	0	0	0	0	0	0	0	0	0	0	0	0	0	0	0	0	0	0	0	0	0	0	0	0	0	0	0	0	0	0
S11_8_sbin_23	0.00172456	0.0936734	0.0148633	0.0436625	0.128195	0.0745537	0.0389629	0.0859516	0.0684547	0.0648426	0.00859558	0.036289	0.00706093	0	0	0	0	0	0	0	0.00272511	0.0435904	0.179869	0.0378374	0.00299598	0	0	0	0.00369231	0	0	0	0	0	0	0.0141873	0.0289511	0.00607176	0	0.00371062	0	0	0	0	0	0	0	0.00194757	0.00884604
HM3_GDNA25_sbin_30	0	0	0.00197575	0.00195497	0	0	0	0	0	0	0	0	0	0	0	0	0	0	0	0	0	0	0	0	0	0	0	0	0	0	0	0	0	0	0	0	0	0	0	0	0	0	0	0	0	0	0.00344786	0.0130115	0.105284
RS_mbin_805	0	0	0	0.000816754	0.00124929	0.000628907	0	0	0.000866487	0.000785373	0	0	0	0	0	0	0	0	0	0	0	0.0039051	0	0	0	0	0	0	0	0	0	0	0	0	0	0	0	0	0	0	0	0	0	0	0	0	0	0	0
QDN_cobin_169	0.00210444	0.00097419	0.00491726	0.00290174	0	0	0	0.000900524	0.000763163	0.000694186	0	0.00285065	0.00110805	0	0	0	0	0	0	0	0	0	0	0	0	0	0	0	0	0	0	0	0	0	0	0.0050937	0	0	0	0	0	0	0	0	0	0	0	0	0.00487775
SY6_S27_sbin_26	0	0	0	0.00100784	0	0.00146437	0.00148157	0.00128812	0.00151366	0.00117893	0	0	0	0	0	0	0	0	0	0	0	0	0	0	0	0	0	0	0.00489392	0	0	0	0	0	0	0	0	0	0	0	0	0	0.00948275	0.00287488	0.00217617	0.00243979	0	0.00577789	0
RS_mbin_509	0.00204661	0.00138452	0.0385072	0.0192229	0.000672916	0.00098287	0.00319665	0.00169932	0.00373834	0.00263379	0.00507402	0	0.00241197	0	0	0	0	0	0	0	0	0	0	0	0	0	0	0	0	0	0	0	0	0	0	0.0392675	0	0.00238422	0	0	0	0	0	0	0	0	0	0.00381863	0.0176992
QDN-W03B-2880_sbin_13	0.00177585	0.0252491	0.0083995	0.00793394	0.00593404	0.00775329	0.00645113	0.0123281	0.0141472	0.0169926	0.00808899	0.0970579	0.031663	0	0.0738894	0.0241252	0.070203	0	0	0.01232	0	0	0	0	0	0	0	0	0	0	0	0.00270144	0	0	0	0.0092821	0	0.00484338	0	0.00329277	0	0	0	0	0	0	0.00168228	0.0041	0.0278301
RS_18_sbin_64	0	0.0226335	0	0	0.00125779	0.00300076	0.0203863	0.0782966	0.0126278	0.0146197	0.00779489	0.00372816	0.0128831	0	0	0.0304322	0.016716	0	0	0	0	0	0	0.0319028	0	0	0	0	0	0	0	0	0	0	0	0	0	0	0	0	0	0	0	0	0	0	0	0	0
QDN-W01B-4577_sbin_18	0	0	0	0	0	0	0	0	0	0	0	0	0	0	0	0	0	0	0	0	0	0	0	0	0	0	0	0	0	0	0	0	0	0	0	0	0	0	0	0	0	0	0	0	0	0	0	0	0
SY6_S26_sbin_10	0	0	0	0	0	0	0	0	0	0	0	0	0	0	0	0	0	0	0	0	0	0	0	0	0.00239096	0	0	0	0	0	0	0	0	0	0	0	0	0	0	0	0.00216211	0.00239773	0.00363442	0.0110201	0.0118187	0	0	0	0
RS_7_sbin_25	0	0	0	0	0	0	0	0	0	0	0	0	0	0	0	0	0	0	0	0	0	0	0	0	0	0	0	0	0	0	0	0	0	0	0	0	0	0	0	0	0	0	0	0	0	0	0	0	0
RS_mbin_183	0	0.00348348	0.0027709	0.00604386	0.00132134	0.00064312	0.00215625	0.00348012	0.00212311	0.00283829	0.00600582	0.0153699	0	0	0	0.0203688	0.174239	0.0777868	0	0	0	0	0	0	0	0	0	0	0	0	0	0	0	0	0	0	0	0.00413137	0	0	0	0	0	0	0	0	0	0.002627	0.0398455
RS_mbin_310	0	0	0	0	0	0	0	0	0	0	0	0	0	0	0	0	0	0	0	0	0	0	0	0	0	0	0	0	0	0	0	0	0	0	0	0	0	0	0	0	0	0	0	0	0	0	0	0	0
SH-W20A-3080_sbin_24	0	0.0044312	0.0224783	0.0285762	0.0281572	0.00795941	0.00553025	0.00454021	0.00783414	0.00494968	0.00951362	0.165659	0.0122522	0	0.0211606	0	0.0271563	0	0	0	0	0.0134248	0.013305	0	0	0	0	0	0	0	0	0	0	0	0	0.00556453	0.0079172	0.00314682	0	0	0	0	0	0	0	0	0	0	0.0143956
RS_10_sbin_51	0.0043774	0	0.00359823	0	0	0	0	0	0	0	0	0.00363331	0	0	0	0	0	0	0	0	0	0	0	0	0	0	0	0	0	0	0	0	0	0	0	0	0	0	0	0	0.00173025	0.00164317	0	0	0	0.00353308	0.00672205	0.00356326	0
SH-W20A-1310_sbin_55	0	0	0.00199384	0.00111841	0	0	0	0	0	0	0	0.00288703	0	0	0	0	0	0	0	0	0	0	0	0	0	0	0	0	0	0	0	0	0	0	0	0	0	0	0	0	0	0	0	0	0	0	0	0	0.00506695
HM1_cobin_53	0	0	0	0	0	0	0	0	0	0	0	0	0	0	0	0	0	0	0	0	0	0	0	0	0	0	0	0	0	0	0	0	0	0	0	0	0	0	0	0	0.0250507	0.0329216	0.0020655	0.00187206	0.00108941	0	0	0	0
LS_cobin_32	0.00728963	0.00930019	0.0191959	0.0155243	0.00827208	0.00580031	0.0054744	0.00925411	0.00676652	0.00743092	0	0.0120399	0.00472654	0	0	0	0	0	0	0	0	0	0	0	0.00437515	0.00403888	0	0.0100891	0.0107924	0	0.00899273	0.00816075	0	0.00643633	0	0.0221373	0.0184181	0.00845741	0	0.00757938	0	0	0.00307002	0.00422999	0.00457982	0.00246372	0.00524876	0.005626	0.0120129
QDN-W03B-2880_sbin_20	0	0	0	0	0	0	0	0	0	0	0.015749	0	0.00665943	0.26566	0	0.286247	0	0.30924	0	0	0	0	0	0	0	0	0	0	0	0	0	0	0	0	0	0	0	0	0	0	0	0	0	0	0	0	0	0	0
OT_A4_sbin_31	0	0.034842	0.00464803	0.0300082	0.0507458	0.0441901	0.031233	0.0209345	0.0345426	0.0492448	0	0	0	0	0	0	0	0	0	0	0	0.012808	0.0175468	0	0	0	0	0	0	0	0	0	0	0	0	0	0.00786304	0	0	0	0	0	0	0	0	0	0	0	0
RS_16_sbin_64	0.00271061	0.00273682	0.00635977	0.00366978	0	0.000826924	0.00208461	0.00294439	0.00367075	0.00597764	0	0	0.00720246	0	0	0	0	0	0	0	0	0.00439868	0.00996742	0.0691468	0	0	0	0	0	0	0	0	0	0	0	0	0	0	0	0	0	0	0	0	0	0.00184969	0.00815768	0.00708278	0.00566702
WGM_cobin_30	0	0	0	0	0	0	0	0	0	0	0	0	0	0	0	0	0	0	0	0	0	0	0	0	0	0	0	0	0	0	0	0	0	0	0	0	0	0	0	0	0	0	0	0	0	0	0	0	0
HM3_cobin_52	0.00873174	0	0.0111869	0.00412211	0	0	0	0	0	0.00070666	0	0.00530082	0	0	0	0	0	0	0	0	0	0	0	0	0	0	0	0	0	0	0.0197711	0.0160567	0.00602202	0.0138435	0	0.0260714	0	0.00260889	0	0.00259427	0	0	0	0	0	0.00326221	0.0142482	0.01535	0.00993055
SB_S8_sbin_33	0	0.000882925	0	0	0	0	0	0	0.000594446	0.000717557	0.0128218	0	0.00522075	0	0	0	0	0	0	0	0	0	0.00598147	0.0259584	0	0	0	0	0	0	0	0.00166993	0	0	0	0	0	0	0	0	0	0	0	0	0	0	0	0	0
XST_cobin_68	0.105882	0.00240484	0.0201879	0.00532223	0	0.00126176	0.00396257	0.00402087	0.00418921	0.00471713	0.00432834	0.00304755	0.00641441	0	0	0	0	0	0	0	0	0	0	0	0	0	0	0	0	0	0	0	0.00693563	0.00834631	0	0.0236727	0	0.00690791	0	0.0050562	0	0	0	0.00513911	0.00603513	0.0221296	0.0441833	0.0347909	0.035576
HY4_cobin_24	0	0	0	0	0	0	0	0	0	0	0	0	0	0	0	0	0	0	0	0	0.0109558	0	0	0	0	0	0	0	0	0.0731434	0.0596222	0.0527332	0.0753518	0.0744146	0.0204364	0	0	0	0	0	0	0	0	0	0	0	0	0	0
FR_S4_sbin_1	0.00160349	0.0240562	0.0179329	0.0124949	0.00556815	0.0114491	0.0155494	0.0189119	0.0193283	0.0188233	0.1615	0.0692312	0.176771	0	0.0400819	0.102641	0.0792124	0.206149	0.00932381	0.154008	0.00101365	0.039597	0.177235	2.6477	0	0	0	0	0.00964281	0	0.00789174	0.0122076	0	0	0	0.00583462	0	0	0	0	0	0	0	0	0	0	0.00329512	0.00432845	0.0305696
NGM_D24_sbin_12	0.000940823	0.00154786	0.00877424	0.0144091	0.00253448	0.000723233	0.00187296	0.00347476	0.00200581	0.00222832	0.00426815	0.0550463	0.00815334	0	0	0	0	0	0	0	0	0	0	0	0	0	0	0	0	0	0.0112846	0.0126605	0	0	0	0.383707	0.00890235	0.0175782	0	0.012176	0	0	0	0	0	0.00152328	0.00808254	0.0147993	0.0434771
SB_S1_sbin_3	0.0022087	0	0	0	0	0	0	0	0	0	0	0.00755831	0	0	0	0	0	0	0	0	0	0	0	0	0	0	0	0	0	0	0	0	0	0	0	0.00529216	0	0	0	0	0.00377364	0.00108764	0	0	0	0.0352155	0.0125762	0.0309461	0.0469927
QDN-W03B-480_sbin_20	0.0050482	0.00158174	0.0101806	0.00579254	0.000515694	0.000996776	0.00120506	0.00233689	0.00161318	0.00140158	0.00467209	0.00337439	0.00619153	0	0	0	0	0	0	0	0	0	0	0	0	0	0	0	0	0	0.00730788	0.00542138	0	0	0	0.0178454	0	0	0	0	0	0	0	0	0	0	0.00193108	0.00204354	0.00779426
HM1_cobin_78	0	0	0	0	0	0	0	0	0	0	0	0	0	0	0	0	0	0	0	0	0	0	0	0	0	0	0	0	0	0	0	0	0	0	0	0	0	0	0	0	0.0146274	0.0157741	0.00309621	0.00814521	0.00665228	0.00154921	0.00258285	0	0
HM5_cobin_95	0	0	0	0	0	0	0	0	0	0	0	0	0	0	0	0	0	0	0	0	0	0	0	0	0	0	0	0	0	0	0	0	0	0	0	0	0	0	0	0	0.00126496	0.00139595	0.036156	0.00827477	0.00563185	0.00256342	0	0.00196727	0
HM_a_3.8_sbin_5	0	0	0	0	0	0	0	0	0	0	0	0	0	0	0	0	0	0	0	0	0	0	0	0	0	0	0	0	0	0	0	0	0	0	0	0	0	0	0	0	0	0	0	0	0	0	0	0	0
HM1_GDNA18_sbin_12	0	0.00427472	0.024591	0.0301829	0.00679293	0.0151387	0.021309	0.0125344	0.0100248	0.00855809	0	0	0	0	0	0	0	0	0	0	0.00449998	0.0105999	0	0.028957	0.192226	0.190592	0.184487	0.201339	0.150736	0	0.120543	0.125254	0.0184968	0.0611527	0	0	0.0108571	0.0114437	0	0.0100888	0.121279	0.342025	0.441323	0.200228	0.232531	0.204798	0.065404	0.356171	0.00588609
S11_12_sbin_9	0.0178008	0.122684	0.0477031	0.0317871	0.0118595	0.0477596	0.0633259	0.109222	0.0653509	0.0717477	0	0.0181739	0.00732785	0	0	0	0	0	0	0	0.00575351	0.0113472	0.106423	0.0569134	0.023732	0.0245309	0.0223503	0.0205379	0.0640125	0	0.0395003	0.0408703	0.00316367	0.0187109	0	0.0258446	0.0173569	0.00619156	0	0.00564162	0.00241876	0.00224037	0.0289881	0.0155527	0.0157816	0.00971225	0.0286842	0.0352928	0.0264961
RS_16_sbin_25	0	0.0111353	0	0.00228481	0.00337059	0.00112229	0.0030771	0.00268077	0.00535606	0.00759156	0	0	0	0	0	0	0	0	0	0	0	0	0	0	0	0	0	0	0	0	0	0	0	0	0	0	0	0	0	0	0	0	0	0	0	0	0	0	0
LS6027_0.16_sbin_6	0.00180416	0	0.00185478	0	0	0	0	0.00128746	0	0	0	0	0	0	0	0	0	0	0	0	0.0279785	0	0	0	0.00866583	0.0106414	0.0116798	0.00525805	0.00596436	0.00851564	0.00948131	0.00799598	0.00361044	0.0112682	0	0	0	0	0	0	0	0	0	0.00525515	0.00782104	0.00264585	0.00749787	0.00400383	0
EGM_E44_sbin_43	0	0	0	0.000929676	0	0	0	0	0	0	0.0692547	0.00525708	0.0790687	0	0	0.147847	0.174582	0	0	0.0167342	0	0	0	0	0	0	0	0	0	0	0	0	0	0	0	0	0	0	0	0	0	0	0	0	0	0	0	0	0
SB_S5_sbin_3	0	0.0489107	0.0114657	0.0311923	0.0241145	0.0316181	0.0184262	0.0223586	0.039518	0.0351188	0.0123651	0.0547838	0.0131874	0	0.0290629	0.242616	0.537474	0	0	0.389103	0	0.00382936	0.0174643	0	0	0	0	0	0	0	0	0	0	0	0	0.0240939	0	0.00798417	0	0.0048459	0	0	0	0	0	0	0.00188366	0.00808016	0.0441195
SB_cobin_125	0	0	0	0	0	0	0	0	0	0	0	0	0	0	0	0	0	0	0	0	0	0	0	0	0	0	0	0	0	0	0	0	0	0	0	0	0	0.0063883	0.00272097	0.00423304	0	0	0.00385845	0	0	0.00172069	0	0	0
S11_5_sbin_21	0	0.0102748	0.0199509	0.0332835	0.00798615	0.0042431	0.00806533	0.0107945	0.00718509	0.00836882	0	0.0204925	0.00291152	0	0	0	0.0212159	0	0	0	0	0	0	0	0.004241	0.0032914	0	0.00678737	0.015825	0	0.0119398	0.0115139	0	0	0	0.00718359	0.0186892	0.00477004	0	0.00340346	0	0	0	0	0	0	0	0	0
OT_A5_sbin_79	0.00179409	0.117355	0.00242506	0.11711	0.209032	0.235302	0.490627	0.151502	0.187506	0.21879	0	0	0	0	0	0	0	0	0	0	0	0.372007	0.169871	0.0913867	0.0365891	0.0291122	0.0309873	0.0197028	0.0806825	0	0	0	0	0	0	0	0.0541639	0.254414	0.124	0.221023	0.00563805	0.00576232	0.0410951	0.0179665	0.0202888	0.0489016	0.0083522	0.0533061	0
SY6_cobin_43	0	0	0	0.000637037	0	0.000609319	0	0	0	0	0	0	0	0	0	0	0	0	0	0	0	0	0	0	0.00303027	0.00313189	0	0.00392676	0	0	0	0.00261882	0	0	0	0	0.00358933	0	0.00424702	0.00357895	0.00227305	0.00197093	0.00671668	0.00590998	0.00596477	0.00306717	0.00188743	0.00333684	0
S11_5_sbin_4	0	0.00173307	0	0.0204181	0.0181091	0.00526155	0.00375904	0.00224205	0.00448397	0.00294909	0	0.00900219	0.00224626	0	0.00886145	0	0.00431569	0	0	0	0	0.00689315	0	0	0	0	0	0	0	0	0	0	0	0	0	0	0	0	0	0	0	0	0	0	0	0	0	0	0
OT_A4_sbin_46	0.0101858	0.0454216	0.0345498	0.026677	0.0248781	0.0230356	0.027684	0.0558094	0.0289863	0.0321101	0.0211516	0.0406249	0.0240673	0	0	0.037566	0.0304528	0.0167833	0	0	0	0.00445645	0.0168246	0.019178	0	0	0	0	0	0	0.00890774	0.00887261	0	0	0	0.0400882	0	0.00670822	0	0.00534195	0	0	0	0	0	0	0.00346832	0.0074144	0.0257402
RS_11_sbin_103	0	0	0	0	0	0	0	0	0	0	0	0	0	0	0	0	0	0	0	0	0	0	0	0	0	0	0	0	0	0	0	0	0	0	0	0	0	0	0	0	0	0	0	0	0	0	0	0	0
HM1_cobin_156	0	0	0	0	0	0	0	0	0	0	0	0	0	0	0	0	0	0	0	0	0	0	0	0	0	0	0	0	0	0	0	0	0	0	0	0	0	0	0	0	0.0238923	0.019873	0.00215317	0	0	0	0	0	0
SMM_0.03_sbin_15	0.00183865	0.00707508	0.113723	0.313723	0.00849711	0.032278	0.0237881	0.0216761	0.0364382	0.0150608	0	0	0	0	0	0	0	0	0	0	0.00381735	0.0133129	0.0340308	0.0496986	0.0878847	0.0654409	0.0680946	0.286643	0.0562265	0	0	0	0	0	0	0	0.00496851	0.00718452	0.00295804	0.00619835	0.0163546	0.0133813	0.0550793	0.0301137	0.0304737	0.0350402	0.0151842	0.0417642	0.0264271
QDN-W03B-2880_sbin_8	0.00169645	0.00835924	0.00437642	0.00257876	0.000735601	0.00229328	0.00875417	0.018313	0.00407529	0.00497649	0	0.00339575	0	0	0	0	0	0	0	0	0.000743745	0	0	0	0	0	0	0	0.00524474	0	0	0.00205472	0	0	0	0	0	0	0	0	0	0	0	0	0	0	0	0	0.00286454
HM1_cobin_183	0	0	0	0	0	0	0	0	0	0	0	0	0	0	0	0	0	0	0	0	0	0	0	0	0	0	0	0	0	0	0	0	0	0	0	0	0	0	0	0	0.0216575	0.0193003	0.0041146	0.00420478	0.00308468	0	0	0	0
S11_mbin_108	0	0	0.0010936	0.0008152	0	0	0	0	0	0	0	0.00163519	0	0	0	0	0	0	0	0	0	0	0	0	0	0	0	0	0	0	0	0	0	0	0	0	0	0	0	0	0	0	0	0	0	0	0	0	0
HM1_cobin_170	0	0	0	0	0	0	0	0	0	0	0	0	0	0	0	0	0	0	0	0	0	0	0	0	0	0	0	0	0	0	0	0	0	0	0	0	0	0	0	0	0.0415273	0.042349	0.0222724	0.0130985	0.00910677	0	0	0	0
SB_S5_sbin_16	0	0.00164661	0.00885794	0.0126088	0.00964345	0.00361748	0.00971695	0.0063078	0.00332177	0.00229626	0	0.012925	0.00143108	0	0	0	0	0	0	0	0	0.0089364	0	0	0.0126286	0.00949602	0.012619	0	0.0120281	0	0	0	0	0	0	0.0186344	0.203156	0.127	0.152369	0.129522	0	0	0	0	0	0	0	0.00282591	0.0081803
HM1_GDNA17_sbin_30	0	0	0	0	0	0	0	0	0	0	0	0	0	0	0	0	0	0	0	0	0	0	0	0	0	0	0	0	0	0	0	0	0	0	0	0	0	0	0	0	0.0484892	0.0477789	0.00307776	0.00300024	0.00204376	0	0	0	0
SY6_S26_sbin_15	0	0	0.00110615	0	0	0	0	0	0	0	0	0	0	0	0	0	0	0	0	0	0	0	0	0	0	0	0	0	0	0	0	0	0	0	0	0	0.00437473	0.00891646	0.0046496	0.0041527	0.00226044	0.00277593	0.0527804	0.0231752	0.025836	0.0418091	0.0418808	0.0268206	0.00364212
WGM_cobin_13	0	0	0	0	0	0	0	0	0	0	0	0	0	0	0	0	0	0	0	0	0.00166092	0	0	0	0.0048025	0.00345038	0	0	0	0.0096242	0	0	0.00758066	0	0.00712813	0	0	0.00233255	0.005091	0.0028935	0.0118678	0.00880208	0.00751704	0.00689515	0.00581865	0.00316484	0.00382325	0.00170412	0
OT_A4_sbin_49	0	0.0256177	0	0.00458448	0.0318588	0.0333545	0.0148591	0.022167	0.0255644	0.0283065	0	0	0	0	0	0	0	0	0	0	0	0.00744076	0.0288625	0	0	0	0	0	0	0	0	0	0	0	0	0	0.00461009	0	0	0	0	0	0	0	0	0	0	0	0
RS_3_sbin_72	0	0	0	0	0	0	0	0	0	0	0	0	0	0	0	0	0	0	0	0	0	0	0	0	0.00521477	0.00440819	0	0.00366802	0	0	0	0.00339612	0	0.00400922	0	0	0	0	0	0	0	0	0.00149311	0.00851561	0.00735314	0	0	0	0
OT_A2_sbin_9	0.00226399	0.00394573	0.025669	0.0119914	0.00380527	0	0.00346343	0.00292269	0.00613289	0.00344641	0.00834301	0.00950804	0.00120338	0	0	0.011086	0.0147284	0	0	0	0.000901283	0	0	0	0	0	0	0	0	0	0	0	0	0	0	0.00676689	0	0	0	0	0	0	0	0	0	0	0	0.00293261	0.017618
SF_cobin_22	0	0	0	0	0	0	0	0	0	0	0	0	0	0	0	0	0	0	0	0	0.0846537	0	0	0	0.0176083	0.022528	0.0186421	0	0.0181986	0	0	0	0	0	0	0	0	0	0	0	0.00164374	0.00170074	0	0	0	0	0	0	0
SY5_cobin_82	0	0	0	0	0	0	0	0	0	0	0	0	0	0	0	0	0	0	0	0	0	0	0	0	0.00423458	0	0	0	0	0	0	0	0	0	0	0	0	0	0	0	0.0255635	0.024145	0.00979914	0.0307772	0.0224894	0.00236494	0.00325603	0.00303866	0
QDN_cobin_94	0	0	0	0	0	0	0	0	0	0	0	0	0	0	0	0	0	0	0	0	0	0	0	0	0	0	0	0	0	0	0	0	0	0	0	0	0	0	0	0	0	0	0	0	0	0	0	0	0
S11_1_sbin_31	0.00821703	0.0072735	0.0989257	0.0452717	0.00146554	0.00185423	0.0126027	0.015251	0.00744438	0.0149226	0	0	0	0	0	0	0	0	0	0	0.00599777	0	0	0	0.00208898	0.00239859	0	0	0.00369455	0	0	0	0	0	0	0.0192091	0	0	0	0	0	0	0	0	0	0.00276751	0.00879563	0.024157	0.0506742
S11_13_sbin_40	0	0.00864565	0	0.0019245	0.00281354	0.0123492	0.0167745	0.0117931	0.00949545	0.020178	0	0	0	0	0	0	0	0	0	0	0.00200055	0.00452465	0.0082084	0	0	0	0	0	0	0	0	0	0	0	0	0	0	0	0	0	0	0	0	0	0	0.00182133	0	0.00233189	0
RS_5_sbin_65	0	0	0	0	0	0	0	0	0	0	0	0	0	0	0	0	0	0	0	0	0	0	0	0	0	0	0	0	0	0	0	0	0	0	0	0	0	0	0	0	0	0	0	0	0	0	0	0	0
MS_sbin_23	0	0	0	0.00214348	0.00125248	0.00796002	0.00710138	0.00783374	0.00396929	0.00271608	0	0	0	0	0	0	0	0	0	0	0	0.00676487	0	0	0.00929958	0.0102194	0	0	0	0	0	0	0	0	0	0	0.0105683	0.0111002	0.00896548	0.0131838	0.00366868	0.00404645	0.0160678	0.00920773	0.0109066	0.0153563	0	0.0192393	0
HM1_cobin_42	0	0	0	0	0	0	0	0	0	0	0	0	0	0	0	0	0	0	0	0	0	0	0	0	0	0	0	0	0	0	0	0	0	0	0	0	0	0	0	0	0.0393152	0.0344276	0.00321918	0.00251196	0.00172059	0	0	0	0
HM_SQ_cobin_46	0.00113277	0	0.00118821	0	0	0	0	0.000999647	0	0	0	0	0	0	0	0	0	0	0	0	0.00204321	0	0	0	0	0	0	0.00392899	0	0	0	0.00473045	0.0042867	0.00521591	0	0	0	0	0	0	0	0	0	0	0	0.00274951	0.00270602	0.00185407	0
QDN-W04B-4900_sbin_44	0	0.0193611	0.00509122	0.00506649	0.00345125	0.0041517	0.00401676	0.00629998	0.00887928	0.00995124	0.0582227	0.0177373	0.0833914	0.0612946	0.0276056	0.42455	0.0347544	0	0	0	0	0	0	0	0	0	0	0	0	0	0	0	0	0	0	0	0	0	0	0	0	0	0	0	0	0	0	0	0.0102783
RS_mbin_122	0	0	0	0	0	0	0	0	0	0	0	0	0	0	0	0	0	0	0	0	0	0	0	0	0	0	0	0	0	0	0	0	0	0	0	0	0	0	0	0	0	0	0	0	0	0	0	0	0
SB_S8_sbin_36	0	0	0.00163293	0.00192444	0	0	0	0	0	0	0	0	0	0	0	0	0	0	0	0	0	0	0	0	0	0	0	0	0	0	0	0	0	0	0	0.00799943	0	0	0	0	0	0	0	0	0	0	0	0	0.00211603
RS_11_sbin_95	0	0.000922225	0	0	0	0	0.00124848	0.00148551	0	0.000649148	0	0	0	0	0	0	0	0	0	0	0	0.00369991	0	0	0	0	0	0	0	0	0	0	0	0	0	0	0	0	0	0	0	0	0	0	0	0	0	0	0
SH-W20A-1310_sbin_23	0	0	0	0	0	0	0	0	0	0	0.0143929	0	0.0145393	0	0	0	0	0	0	0	0	0	0	0	0	0	0	0	0	0	0	0	0	0	0	0	0	0	0	0	0	0	0	0	0	0	0	0	0
S11_13_sbin_13	0	0.00288381	0	0	0.000852556	0.00647539	0.0046408	0.00562871	0.00397886	0.00339826	0	0	0	0	0	0	0	0	0	0	0	0	0	0	0	0	0	0	0	0	0	0	0	0	0	0	0	0	0	0	0	0	0	0	0	0	0	0	0
SY6_S26_sbin_21	0	0.000671966	0.00700596	0.0129938	0.00161582	0.00105133	0.00369735	0.00196962	0.00136238	0.00147511	0	0.00768646	0.00254343	0	0	0	0	0	0	0	0	0	0	0	0.0111035	0.0105171	0.0114671	0.0133887	0.0160369	0	0	0.00739442	0	0	0	0	0.012653	0.023275	0.0250934	0.0236363	0.00175638	0.00220751	0.0102506	0.0114412	0.0152504	0.0069824	0.00425776	0.0103815	0
SB_cobin_184	0	0.0132371	0	0.000519913	0.00184525	0.00548643	0.0202994	0.0277281	0.00809277	0.0111245	0	0	0	0	0	0	0	0	0	0	0	0	0	0	0	0	0	0	0	0	0	0	0	0	0	0	0	0	0	0	0	0	0	0	0	0	0	0	0
HM5_cobin_79	0	0	0	0.000505229	0	0	0	0	0	0	0	0	0	0	0	0	0	0	0	0	0	0	0	0	0.0024345	0.00253765	0	0.00279977	0	0	0	0	0	0	0	0	0	0	0.00287772	0	0.00213725	0.00185338	0.00733954	0.00575842	0.00571891	0.0033303	0.00174894	0.00316306	0
OT_A2_sbin_31	0.021504	0.000837587	0.0462898	0.0160909	0.000609558	0	0.00235764	0.00147564	0.00146264	0.00182444	0	0	0	0	0	0	0	0	0	0	0	0	0	0	0	0	0	0	0	0	0	0	0	0	0	0.0476953	0	0.00233361	0	0	0	0	0	0	0	0	0.00349811	0.00823782	0.0404966
LS6045_0.21_sbin_12	0	0	0	0	0	0	0	0	0	0	0	0	0	0	0	0	0	0	0	0	0	0	0	0	0	0	0	0	0	0	0	0	0	0	0	0	0	0	0	0	0	0	0	0	0	0	0	0	0
OT_A1_sbin_5	0.0699937	0.00163257	0.126002	0.0205297	0.00125494	0.000891776	0.00591834	0.00428692	0.00348503	0.00534796	0	0.0081901	0.00482578	0	0	0	0	0	0	0	0	0	0	0	0.00541345	0.00563182	0	0.00637216	0.00612025	0	0.0154434	0.0140695	0.0121191	0.0117251	0	0.0687383	0	0.00627013	0	0.00737616	0	0	0	0.00432945	0.00458703	0.00908647	0.0308053	0.0138414	0.00708803
RS_18_sbin_30	0	0	0	0	0	0.00149914	0	0	0	0	0	0	0	0	0	0	0	0	0	0	0	0	0	0	0	0	0	0	0	0	0	0	0	0	0	0	0	0	0	0	0.000918252	0	0.00703527	0	0	0	0	0	0
HM_b_3.8_sbin_11	0.00695498	0.0024715	0.0258124	0.0184871	0.00270016	0.00539409	0.0329535	0.0130763	0.00450683	0.00703141	0	0.00639221	0.00560812	0	0	0	0	0	0	0	0.0103936	0.00415828	0	0.0164622	0.0584211	0.0635541	0.0680089	0.0551126	0.0552202	0.0103192	0.0521835	0.0629875	0.016879	0.0285446	0	0.0190133	0.0213765	0.0143435	0.0187934	0.0128266	0.0173763	0.0219191	0.0641417	0.044047	0.0555109	0.0288133	0.0262101	0.0331032	0.00500149
SH-W20A-3080_sbin_6	0	0.00113428	0.0027126	0.0115882	0.0110484	0.00312944	0.00178014	0.00155106	0.00268499	0.00163869	0	0.0134132	0.00273133	0	0.00857329	0	0	0	0	0	0	0.0049491	0	0	0	0	0	0	0	0	0	0	0	0	0	0	0	0	0	0	0	0	0	0	0	0	0	0	0
ENP_cobin_18	0	0	0	0	0	0	0	0	0	0	0	0	0	0.268693	0	0	0.077163	0.0787147	0.0942333	0.0339573	0	0	0	0	0	0	0	0	0	0	0	0	0	0	0	0	0	0	0	0	0	0	0	0	0	0	0	0	0
RS_mbin_150	0	0	0	0	0	0	0	0	0	0	0	0	0	0	0	0	0	0	0	0	0	0	0	0	0.002718	0.0032566	0	0	0	0	0	0.00709406	0	0.00384346	0	0	0	0	0	0	0	0	0	0	0	0	0	0	0
RS_13_sbin_50	0	0	0	0	0	0	0	0	0	0	0	0	0	0	0	0	0	0	0	0	0	0.0131437	0	0	0	0	0	0	0	0	0	0	0	0	0	0	0	0	0	0	0	0	0	0	0	0	0	0	0
SB_S2_sbin_65	0.000853509	0.0208734	0.00813499	0.00824602	0.00722933	0.014074	0.015884	0.0170574	0.019799	0.0198181	0.0309382	0.0347159	0.0420749	0	0.0191364	0.0553867	0.0356597	0.0555506	0	0.0699647	0.00116273	0.00920855	0.0281802	0.150729	0	0	0	0	0.00586945	0	0	0.0062032	0	0	0	0	0	0	0	0	0	0	0	0	0	0	0.00205422	0.00238953	0.0124979
HM_SQ58_0.06_sbin_9	0.00158677	0	0	0	0	0	0	0	0	0	0	0	0	0	0	0	0	0	0	0	0	0	0	0	0	0	0	0	0	0	0	0	0	0	0	0	0	0	0	0	0	0	0	0	0	0.00508279	0	0.00220274	0
HM_SQ58_0.02_sbin_6	0	0	0	0	0	0	0	0	0	0	0	0	0	0	0	0	0	0	0	0	0	0	0	0	0	0	0	0	0	0.00789706	0	0.00231663	0.00551256	0	0.0184281	0	0	0	0	0	0.00331308	0	0	0.00691245	0.00755415	0.0239281	0.0150704	0.00762714	0
RS_2_sbin_54	0	0	0	0	0	0	0	0	0	0	0	0	0	0	0	0	0	0	0	0	0	0	0	0	0	0	0	0	0	0.00827245	0	0	0	0	0.00324163	0	0	0	0	0	0.0387732	0.0350005	0.0085318	0.00514141	0.00439638	0	0	0	0
NGM_D33_sbin_1	0.00278747	0	0.00344211	0.00160348	0.000705109	0	0	0	0	0	0	0.00351361	0	0	0	0	0	0	0	0	0	0	0	0	0.00520747	0.00459096	0	0.0102204	0.00380766	0	0.0101125	0.00768654	0	0	0	0.0308209	0.14695	0.215494	0.2094	0.203296	0	0	0.00186498	0	0	0	0.00327115	0.00420737	0.0060001
SB_S7_sbin_27	0	0.00284936	0.025519	0.0823224	0.00275924	0.0150111	0.00964923	0.00780438	0.013193	0.00557697	0	0	0	0	0	0	0	0	0	0	0.00909694	0.00490146	0.0107098	0.0205063	0.0315335	0.0293708	0.0269859	0.0751181	0.0267384	0	0	0	0	0	0	0	0.00479691	0.00575245	0	0.00521254	0.00575081	0.00488611	0.0287606	0.0202108	0.0217935	0.0207726	0.0158317	0.018118	0.0150762
EGM_E29_sbin_52	0.00140012	0.0376951	0.00709443	0.0135657	0.00176634	0.0111777	0.0121919	0.0291237	0.0223758	0.0254241	0.0216988	0.167958	0.0194956	0	0.0146322	0	0.154331	0	0	0	0.00977059	0.00276879	0.00684839	0.0181702	0	0	0	0	0.00611195	0	0	0	0	0	0	0	0	0	0	0	0	0	0	0	0	0	0.00227291	0.0158279	0.0051708
HY4_GJ-DNA-10_sbin_23	0.0822017	0.00309477	0.150636	0.0377446	0.00167655	0.00160487	0.0102783	0.00622915	0.00614192	0.00881332	0	0.0122345	0	0	0	0	0	0	0	0	0.0015066	0	0	0	0.00495161	0.00581532	0	0.0188715	0.0171694	0.131017	0.292009	0.28952	0.204498	0.251123	0.00976133	0.128189	0	0.0243556	0	0.0276329	0	0	0	0.003462	0.00444281	0.0378286	0.0429909	0.0340914	0.0360334
QDN-W01B-1949_sbin_49	0	0.00611815	0.00251153	0.00163749	0	0.00060839	0.00397403	0.0068786	0.00216587	0.00388226	0.00864345	0	0.0204863	0	0	0	0	0	0	0	0	0	0	0	0	0	0	0	0.00354886	0	0.00849585	0.00508941	0	0.00611037	0	0	0	0	0	0	0	0	0	0	0	0	0	0.00170212	0
S11_mbin_6	0	0.0613078	0	0.0106543	0.0369493	0.0524795	0.0453681	0.0558396	0.0582604	0.0419465	0.00892078	0.0195896	0.017678	0	0.0897015	0.108796	0.0175909	0	0	0.0450563	0.00167533	0.0260262	0.040578	0.0685258	0	0	0	0	0	0	0	0	0	0	0	0	0	0	0	0	0	0	0	0	0	0	0	0	0
WGM_cobin_80	0	0	0	0	0	0	0	0	0	0	0	0	0	0	0	0	0	0	0	0	0	0	0	0	0	0	0	0	0	0	0	0	0	0	0	0	0.00299093	0	0	0	0	0	0.00728979	0.00223903	0	0	0	0	0
HY4_GA-6_sbin_3	0.0401314	0.00152235	0.0272884	0.00586285	0	0.0014134	0.0064537	0.0047952	0.00276528	0.00337193	0	0.00429851	0.00382726	0	0	0	0	0	0	0	0.0028145	0	0	0	0.0314497	0.0308752	0.0286721	0.0301019	0.0179141	0.262613	0.164121	0.130175	0.236399	0.209227	0.054062	0.0321227	0	0.00546025	0	0.00541392	0.00654173	0.0070572	0.0165808	0.0371148	0.0384002	0.076293	0.100441	0.0483827	0.00787515
OT_A6_sbin_18	0	0.224737	0	0.0146319	0.0539554	0.0704995	0.160829	0.328118	0.0922995	0.119075	0.0404289	0.0794843	0.048458	0	0.0537113	0	0.04596	0	0	0	0.00288166	0.00779538	0.0265103	0	0.00249573	0	0	0	0.00516588	0	0	0	0	0	0	0.00552292	0.00332395	0	0	0	0	0	0	0	0	0	0	0.00222809	0.0114247
HY4_cobin_50	0.00392477	0	0.000865021	0	0	0	0	0	0	0	0	0	0	0	0	0	0	0	0	0	0.125771	0	0	0	0.00356057	0.00454173	0	0.00857451	0.00723331	0.0193355	0.0883575	0.0472684	0.0329295	0.0809737	0.00752907	0	0	0	0	0	0	0	0	0	0	0	0	0	0
OT_A5_sbin_40	0	0.00152071	0.00119499	0.00414258	0.0176092	0.00725834	0.00279597	0.00103707	0.00361921	0.0033373	0	0	0	0	0	0	0	0	0	0	0	0.00267325	0.00841505	0	0	0	0	0	0	0	0	0	0	0	0	0	0	0	0	0	0	0	0	0	0	0	0	0	0
OT_A9_sbin_43	0	0.0224996	0	0	0	0.00282471	0.033902	0.0726655	0.00699698	0.0201033	0	0	0	0	0	0	0	0	0	0	0	0	0	0	0	0	0	0	0	0	0	0	0	0	0	0	0	0	0	0	0	0	0	0	0	0	0	0	0
RS_4_sbin_49	0.00100602	0	0	0	0	0	0	0	0	0	0	0	0	0	0	0	0	0	0	0	0	0	0	0	0.014281	0.0180964	0	0.0222236	0.0217664	0	0	0	0.00691479	0.00762119	0.00747339	0	0	0	0	0	0	0	0	0.00637905	0.00672437	0.00689475	0.0117164	0.00511789	0
HM_SQ_cobin_121	0.00382799	0.0101362	0.00453824	0.00397709	0.00146795	0.00288068	0.00737807	0.0119964	0.00377708	0.00531011	0	0	0	0	0	0	0	0	0	0	0.00367762	0	0	0	0	0	0	0	0	0	0	0	0	0	0	0	0	0	0	0	0	0	0	0	0	0.00190144	0	0.00223076	0.00286877
SY5_S19_sbin_46	0	0	0	0	0	0	0	0	0	0	0	0	0	0	0	0	0	0	0	0	0	0	0	0	0.00401168	0	0	0	0	0	0	0	0	0	0	0	0	0	0	0	0.012896	0.0143984	0.00741222	0.00960564	0.00827534	0	0	0	0
HM_SQ_cobin_30	0	0	0	0	0	0	0	0	0	0	0	0	0.00128165	0	0	0	0	0	0	0	0	0	0	0	0	0	0	0	0.00350241	0	0	0	0	0.00338101	0	0	0	0	0	0	0	0	0	0	0	0	0	0	0.0031238
QDN-W01B-4577_sbin_11	0	0	0	0	0	0	0	0	0	0	0	0	0	0	0	0	0	0	0	0	0	0	0	0	0	0	0	0	0	0	0	0	0	0	0	0	0	0	0	0	0	0	0	0	0	0	0	0	0
HM5_cobin_108	0.00602367	0	0.0138118	0.00981872	0.0018548	0.00119871	0	0	0.0013685	0.00117232	0	0.00375241	0.00207903	0	0	0	0	0	0	0	0	0	0	0	0.00536178	0.00371345	0	0.0106803	0.0067459	0	0	0.00671625	0	0.00489951	0	0.0134966	0.00980255	0.0104551	0.00573018	0.00943898	0.002288	0.00205464	0.0157098	0.00970384	0.0102332	0.00865952	0.00561813	0.0104575	0.00416509
JL_cobin_16	0	0	0	0	0	0	0	0	0	0	0	0	0	0	0	0	0	0	0	0	0	0	0	0	0.00608954	0	0	0	0	0	0	0	0	0	0	0	0	0	0	0	0	0	0	0	0	0	0	0	0
RS_mbin_368	0	0	0	0	0	0	0	0	0	0	0	0	0	0	0	0	0	0	0	0	0	0	0	0	0	0	0	0	0	0	0	0	0	0	0	0	0	0	0	0	0.00246084	0.0036267	0.00525979	0.00160714	0.00167358	0	0	0	0
SB_cobin_158	0	0.00232498	0	0	0.000441856	0.00235864	0.009099	0.00869724	0.00162243	0.00245451	0	0	0	0	0	0	0	0	0	0	0	0	0	0	0	0	0	0	0	0	0	0	0	0	0	0	0	0	0	0	0	0	0	0	0	0	0	0	0
SY5_S19_sbin_35	0	0	0	0	0	0	0	0	0	0	0	0	0	0	0	0	0	0	0	0	0	0	0	0	0	0	0	0	0	0	0	0	0	0	0	0	0	0	0	0	0.00273295	0.00240876	0	0	0	0	0	0.00165494	0
RS_15_sbin_50	0	0.00381176	0.00927332	0.0201622	0.0230007	0.00919747	0.0165045	0.0102671	0.00686082	0.00426156	0	0.0146302	0.00142299	0	0	0	0	0	0	0	0	0.019911	0.00610651	0	0.0163743	0.0126443	0.0161085	0.00307806	0.016009	0	0	0	0	0	0	0.0213946	0.310619	0.179568	0.22032	0.178262	0	0	0	0	0	0	0	0.0026909	0.00804866
QDN_cobin_36	0	0.004119	0	0.00447219	0.00117337	0.000931989	0	0.00440041	0.00188983	0.00327101	0	0.0114363	0.018038	0	0	0	0	0	0	0	0	0	0	0	0	0	0	0	0	0	0	0	0	0	0	0.0100466	0	0.0117118	0	0.00703025	0	0	0	0	0	0	0	0	0
S11_7_sbin_2	0	0	0	0	0	0	0	0	0	0	0	0	0	0	0	0	0	0	0	0	0	0	0	0	0	0	0	0	0	0	0	0	0	0	0	0	0	0	0	0	0	0	0	0	0	0	0	0	0
RS_6_sbin_74	0	0	0	0	0	0	0	0	0	0	0	0	0	0	0	0	0	0	0	0	0	0	0	0	0	0	0	0	0	0	0	0	0	0	0	0	0	0	0	0	0	0	0	0	0	0	0	0	0
HM3_GDNA23_sbin_12	0.145833	0.00348568	0.0416791	0.00992561	0.00152798	0.00271877	0.00783866	0.00672698	0.00622259	0.00817754	0	0.00220653	0.00549843	0	0	0	0	0	0	0	0.00157847	0	0	0	0.0174964	0.019937	0	0.0208936	0.0223002	0.0157995	0.0170753	0.0146532	0.0123674	0.0192799	0	0.0456115	0	0.0127626	0	0.00999474	0.00323645	0.00370713	0.0135899	0.0209188	0.0244229	0.0452849	0.126515	0.0806769	0.058151
HM1_cobin_50	0	0	0	0	0	0	0	0	0	0	0	0	0	0	0	0	0	0	0	0	0	0	0	0	0	0	0	0	0	0	0	0	0	0	0	0	0	0	0	0	0.0243119	0.0192481	0.00175496	0.00243524	0.0020144	0	0	0	0
RS_10_sbin_93	0.020603	0	0.0152949	0.0023849	0	0	0	0	0.000812165	0.00141568	0	0	0.00215987	0	0	0	0	0	0	0	0	0	0	0	0	0	0	0	0	0	0	0	0	0	0	0.0279282	0	0	0	0	0	0	0	0	0	0	0.00656777	0.00754632	0.0179815
OT_A4_sbin_57	0	0.0167625	0.00838395	0.0344973	0.0287899	0.0190319	0.0132915	0.0218292	0.0204924	0.0192792	0.00747439	0.0184939	0	0	0	0	0	0	0	0	0.00320281	0	0	0	0	0	0	0	0	0	0	0	0	0	0	0.00950876	0	0.00574643	0	0.00391921	0	0	0	0	0	0	0	0	0.00830936
RS_mbin_316	0	0	0	0	0	0	0	0	0	0	0	0	0	0	0	0	0	0	0	0	0	0	0	0	0	0	0	0	0	0	0	0	0	0	0	0	0	0	0	0	0	0	0	0	0	0	0	0	0
RS_mbin_535	0	0	0	0	0	0	0	0	0	0	0	0	0	0	0	0	0	0	0	0	0	0	0	0	0	0	0	0	0	0	0	0	0	0	0	0	0	0	0	0	0	0	0	0	0	0	0	0	0
SH-W20A-3880_sbin_24	0.00555565	0.00318903	0.0138871	0.0088112	0.000836177	0.00120997	0.00124051	0.00237308	0.00248704	0.00226327	0	0.0161799	0.00229361	0	0	0	0	0	0	0	0	0	0	0	0	0	0	0	0.00295568	0	0	0.00255916	0	0	0	0.0135341	0	0	0	0	0	0	0	0	0	0.00277639	0.00349579	0.00520331	0.0190664
SY6_cobin_41	0	0	0.000964884	0.000808987	0	0.00056461	0	0	0.000569564	0.000568291	0	0	0	0	0	0	0	0	0	0	0	0	0	0	0	0	0	0	0.00617887	0	0	0	0	0	0	0	0	0	0	0	0.00104402	0	0.0098541	0.00312692	0.00215851	0.00239446	0	0.00768801	0
RS_5_sbin_24	0.148029	0.00549667	0.0319305	0.0112885	0.00128105	0.00329616	0.00621854	0.00640361	0.011475	0.00965183	0	0.00484741	0	0	0	0	0	0	0	0	0.00395456	0	0	0	0	0	0	0.0236557	0.0195753	0.0147246	0.0340195	0.0331156	0.0196476	0.0269313	0	0.118436	0	0.00971272	0	0.0116139	0	0	0	0.00851605	0.0105373	0.122243	0.0860276	0.0737516	0.0249529
HM3_GDNA26_sbin_31	0	0.000862908	0.00172399	0.00103081	0	0	0	0	0	0	0	0.00341101	0.00106608	0	0	0	0	0	0	0	0	0	0	0	0	0	0	0	0	0	0	0	0	0	0	0	0	0	0	0	0	0	0	0	0	0	0.00336878	0.00799269	0.0100451
HM3_cobin_107	0.0087985	0.0065953	0.0656962	0.0476782	0.00706645	0.00298339	0.0194577	0.0176118	0.00602022	0.0071871	0.0162984	0.0628754	0.00906887	0	0	0	0.0702066	0	0	0	0.00164675	0.00299747	0	0	0.00547159	0.00461855	0	0.0130043	0.0235192	0	0	0.0140934	0	0	0	0.0535936	0.00859281	0.00862506	0.00385369	0.00822068	0	0	0	0	0	0	0.00496182	0.00733747	0.0283951
MS_sbin_2	0	0	0	0.00853788	0.0162325	0.00440624	0.00577984	0.00309053	0.00428976	0.00245509	0	0	0	0	0	0	0	0	0	0	0	0.0229312	0.0174972	0	0.0396706	0.0386752	0.0400599	0.0483099	0.0383363	0	0	0	0	0	0	0	0.256832	0.10171	0.195627	0.114789	0.00253364	0.00372726	0.0441984	0.0430903	0.0575715	0.0072486	0.00525652	0.0105259	0
EGM_E44_sbin_8	0.00227492	0	0.00861738	0.00449841	0	0	0	0	0	0	0.0959512	0.00500354	0.041986	0	0	0	0.130839	0.0367405	0	0	0	0	0	0	0	0	0	0	0	0	0	0	0	0	0	0.00972968	0	0	0	0	0	0	0	0	0	0	0	0	0.003126
HM5_cobin_10	0	0	0	0	0	0	0	0	0	0	0	0	0	0	0	0	0	0	0	0	0	0	0	0	0	0	0	0	0	0	0	0	0	0	0	0	0	0	0	0	0.00561867	0.00582396	0.028631	0.00690875	0.00618831	0.00325701	0.00182128	0.00223466	0
HM5_cobin_23	0	0	0	0	0	0.000618586	0	0	0	0	0	0	0	0	0	0	0	0	0	0	0	0	0	0	0	0	0	0.0032778	0	0	0	0	0	0	0	0	0	0	0	0	0.00585379	0.00795138	0.0187789	0.00859674	0.00731964	0.00719388	0.00392646	0.0054211	0
QDN-W04B-480_sbin_4	0.0229573	0.0263365	0.0673434	0.0379443	0.00843148	0.0097687	0.0185137	0.0329496	0.016795	0.0201114	0.0448934	0.0682178	0.0519326	0	0	0.0513016	0.0600155	0.0222842	0	0	0	0	0.0071858	0.0190315	0	0	0	0	0	0	0.0152748	0.0143532	0	0.00398518	0	0.0781662	0	0.0107061	0	0.00836356	0	0	0	0	0	0.00274951	0.00616504	0.0128202	0.0517303
RS_12_sbin_34	0	0	0	0	0.00128637	0	0	0	0	0	0	0	0	0	0	0	0	0	0	0	0	0.00278022	0	0	0	0	0	0	0	0	0	0	0	0	0	0	0	0	0	0	0	0	0	0	0	0	0	0	0
HM1_GDNA18_sbin_11	0	0	0	0	0	0	0	0	0	0	0	0	0	0	0	0	0	0	0	0	0.000882315	0	0	0	0	0	0	0	0	0	0	0	0	0	0	0	0	0	0	0	0.0574056	0.0954033	0.0166959	0.0275521	0.0194346	0	0	0	0
SB_cobin_29	0	0	0	0	0	0	0	0	0	0	0	0.00120378	0	0	0	0	0	0	0	0	0	0	0	0	0	0	0	0	0	0	0	0	0	0	0	0	0	0	0	0	0	0	0	0	0	0	0	0	0
XST_SQ87_0.02_sbin_2	0.00110849	0	0	0	0	0	0	0	0.000553491	0	0	0.00343409	0	0	0	0	0	0	0	0	0	0	0	0	0	0	0	0	0	0.00886244	0	0	0.00291725	0.00614544	0.00392832	0	0	0	0	0	0	0	0	0	0	0.009709	0.00402524	0.00352618	0
SB_cobin_140	0	0.0171116	0	0.00132602	0.00337951	0.00733033	0.00606168	0.0104228	0.00929466	0.0105527	0.00895161	0.00862613	0.0220583	0	0	0.0333337	0	0	0	0	0	0	0	0	0	0	0	0	0	0	0	0	0	0	0	0	0	0	0	0	0	0	0	0	0	0	0	0	0
LS6027_0.16_sbin_3	0.00776595	0.00324404	0.0170788	0.0114269	0.00732811	0.006449	0.00975097	0.00548977	0.00522184	0.00486511	0	0.00765519	0.00341516	0	0	0	0	0	0	0	0.00410062	0	0	0	0.0466049	0.0486605	0.047973	0.0511672	0.0444312	0	0.0333041	0.0353671	0.0109845	0.0194836	0	0.0117249	0.0340825	0.0207581	0.0373277	0.0208646	0.00861526	0.0090927	0.0417152	0.0394288	0.0471698	0.0230515	0.0337757	0.0299688	0.00987151
S11_1_sbin_17	0.0148074	0.00075226	0.00225929	0.000614273	0	0	0	0	0.00151911	0.00112342	0	0.000932043	0	0	0	0	0	0	0	0	0.000940186	0	0	0	0	0	0	0	0	0	0	0	0	0	0	0.00454714	0	0	0	0	0	0	0	0	0	0.00226508	0.00149615	0	0
HM_cobin_11	0	0	0	0	0	0	0	0	0	0	0	0	0	0	0	0	0	0	0	0	0	0	0	0	0	0	0	0	0	0	0	0	0	0	0	0	0	0	0	0	0	0	0	0	0	0	0	0	0
ENP_cobin_1	0.0009554	0.00408109	0.00121437	0.000596102	0.00111726	0.00417791	0.00405147	0.00689197	0.00276534	0.00919536	0.00395048	0.00417954	0.011225	0.172152	0	0	0	0.118909	0.0126283	0.129721	0	0.00273203	0	0.016491	0	0	0	0	0	0	0	0	0	0	0	0	0	0	0	0	0	0	0	0	0	0	0.00321267	0.00565386	0.00373903
HM_b_3.8_sbin_5	0	0.00274119	0.00919166	0.0121552	0.00354663	0.00748756	0.00673313	0.00523483	0.00603557	0.00356636	0	0	0	0	0	0	0	0	0	0	0.0249723	0.00610115	0	0	0.0550646	0.0625842	0.0494471	0.0486253	0.0600625	0	0.0637942	0.0637014	0.00762783	0.0385991	0	0	0.0196409	0.0128524	0.0101188	0.0117359	0.00625371	0.00884089	0.0350337	0.0726977	0.0916057	0.0122517	0.014441	0.0123832	0
HM5_GDNA3_sbin_27	0	0.0135902	0.0117165	0.0445408	0.0104499	0.142246	0.0692178	0.0483742	0.0995503	0.0281855	0	0	0	0	0	0	0	0	0	0	0.0321942	0.0200556	0.0192731	0	0.115262	0.105576	0.0867159	0.0952448	0.107676	0	0.0878866	0.0868001	0.00850545	0.0434081	0	0	0.0589702	0.0578143	0.0447447	0.0520625	0.00923493	0.0100109	0.155158	0.272149	0.30438	0.023587	0.0185262	0.0207249	0
S11_9_sbin_11	0.00181116	0.113328	0	0.432901	1.79576	0.538419	0.499829	0.20913	0.398414	0.296511	0	0	0	0	0	0	0	0	0	0	0.00144052	2.87772	1.29145	0.464679	0.0325407	0.0360617	0.0295255	0	0	0	0	0	0	0	0	0	0.195196	1.20502	0.628282	1.06555	0	0	0	0	0	0.00424412	0	0.00328943	0
SB_cobin_63	0	0.00507434	0.00120281	0.000972182	0.000452022	0.0020763	0.00662061	0.00969221	0.00309547	0.00415227	0	0.00201086	0	0	0	0	0	0	0	0.00879348	0	0	0	0	0	0	0	0	0	0	0	0	0	0	0	0	0	0	0	0	0	0	0	0	0	0	0	0	0
SH_cobin_55	0	0.0274926	0.00128761	0.00170017	0.000703076	0.00321696	0.0334945	0.0675811	0.00813145	0.0169822	0.00318952	0.00252465	0	0	0	0	0	0	0	0	0.00139455	0	0	0	0	0	0	0	0	0	0	0.00177465	0	0	0	0	0	0	0	0	0	0	0	0	0	0	0	0	0.00215465
HM_cobin_5	0	0	0	0	0	0	0	0	0	0	0	0	0	0	0	0	0	0	0	0	0	0	0	0	0	0	0	0	0	0	0	0	0	0	0	0	0	0	0	0	0	0	0	0	0	0	0	0	0
HM_SQ79_0.10_sbin_2	0.00534446	0	0.00718007	0.0027015	0	0	0	0	0.000630281	0.000706886	0	0.00135102	0.00130986	0	0	0	0	0	0	0	0.0102733	0	0	0	0.0130402	0.014674	0.0143082	0.0281471	0.031157	0.0119191	0.0220349	0.0250422	0.0123376	0.013033	0.00458292	0.00489049	0.00395063	0	0	0	0.00172493	0.0017523	0.00451401	0.0169889	0.0201367	0.00603597	0.0140057	0.00947535	0.010709
SB_S2_sbin_18	0.00530971	0	0.0178957	0.00225623	0	0	0	0	0	0	0	0.00950077	0	0	0	0	0	0	0	0	0	0	0	0	0.00419456	0.0059141	0.0128678	0.0126206	0.0125425	0	0	0	0	0	0	0.0224995	0	0	0	0	0	0.00486197	0.00558882	0.00453937	0.00473462	0	0.00537928	0.00145843	0
OT_A2_sbin_53	0.00691031	0	0.0212796	0.00570813	0	0	0.00159233	0.00142733	0.000808246	0.000979404	0	0.00232509	0	0	0	0	0	0	0	0	0	0	0	0	0	0	0	0	0	0	0	0.00369705	0	0	0	0.016204	0	0	0	0	0	0	0	0	0	0	0.0033728	0.00329728	0.00674878
HM5_cobin_37	0	0	0	0	0	0	0	0	0	0	0	0	0	0	0	0	0	0	0	0	0.0213932	0	0	0	0.0180033	0.0230489	0.0297688	0.00569394	0.00449729	0.0296423	0	0.00368847	0.0141767	0.0075684	0.0107155	0	0	0	0	0	0.0729679	0.0640489	0.0441801	0.0427506	0.0376262	0.0076396	0.00591985	0.00589592	0
RS_17_sbin_27	0	0	0	0	0	0	0	0	0	0	0	0	0	0	0	0	0	0	0	0	0	0	0	0	0	0	0	0	0	0	0	0	0	0	0	0	0	0	0	0	0	0	0	0	0	0	0	0	0
RS_9_sbin_49	0.0203701	0	0.0290721	0.00638051	0	0	0.00145209	0.000929998	0.00100915	0.00158392	0.0101486	0.005839	0.0102762	0	0	0	0	0	0	0	0	0	0	0	0	0	0	0	0	0	0	0	0	0	0	0.0198843	0	0	0	0	0	0	0	0	0	0	0.00249382	0.00530765	0.0188605
RS_12_sbin_5	0.00266673	0	0	0	0	0	0	0	0	0	0	0	0	0	0	0	0	0	0	0	0.0335957	0	0	0	0.0745278	0.191834	0.0791384	0.0849728	0.211232	0	0	0	0	0	0	0	0	0	0	0	0.0491651	0.0506122	0.0035371	0.0068606	0.00634612	0	0	0	0
HY4_GJ-DNA-12_sbin_15	0.00210105	0	0.00102766	0	0	0	0	0	0	0	0	0.026005	0.0012621	0	0	0	0	0	0	0	0.0360159	0	0	0	0.0111191	0.0263394	0.009697	0.00779187	0.017475	0.0146688	0.0154315	0.0170432	0.0148622	0.130053	0.005	0	0	0	0	0	0.0367941	0.0338471	0.00311768	0.00461422	0.00476011	0	0	0	0
HM1_cobin_12	0	0	0	0	0	0	0	0	0	0	0	0	0	0	0	0	0	0	0	0	0	0	0	0	0	0	0	0	0	0	0	0	0	0	0	0	0	0	0	0	0.0115646	0.0131959	0.00814167	0.00353664	0.00236903	0	0	0	0
RS_5_sbin_71	0.00510623	0	0.00126925	0	0	0	0.00121198	0	0	0	0	0	0	0	0	0	0	0	0	0	0	0	0	0	0.00502217	0.00418387	0	0.00834026	0.0035339	0.0112665	0	0.00340581	0.00985993	0.00618605	0.00568984	0	0	0	0	0	0	0	0	0.00743285	0.00994911	0.0132931	0.0121838	0.00553593	0
RS_mbin_196	0	0	0	0	0	0	0	0	0	0	0	0	0	0	0	0	0	0	0	0	0	0	0	0	0	0	0	0	0	0	0	0	0	0	0	0	0	0	0	0	0	0	0	0	0	0	0	0	0
S11_mbin_41	0	0	0	0	0	0.00206826	0.00205002	0	0.00141968	0	0	0	0	0	0	0	0	0	0	0	0	0	0	0	0.00798432	0.0060096	0.0088426	0	0.00473263	0	0	0	0	0	0	0	0	0.00452538	0.00647066	0.00435837	0.00545372	0.00363511	0.0247989	0.00806918	0.00797096	0.0126538	0.00225188	0.0103048	0
HM3_cobin_65	0.00367837	0	0.00212089	0.000668792	0	0	0	0	0	0	0	0	0	0	0	0	0	0	0	0	0	0	0	0	0.00361723	0.00349055	0	0.00328616	0	0	0	0	0	0	0	0	0	0	0	0	0.00901155	0.00812818	0.00504778	0.0056973	0.00557242	0.0130173	0.0122308	0.0101776	0.00263349
SB_S7_sbin_5	0	0	0	0	0	0	0	0	0	0.001015	0	0	0	0	0	0	0	0	0	0	0	0	0	0	0	0	0	0	0	0	0	0	0	0	0	0	0	0	0	0	0	0	0	0	0	0	0	0	0
S11_1_sbin_6	0.027492	0.00656467	0.0237475	0.0102351	0.016952	0.0209055	0.00700425	0.00981091	0.0171703	0.00893416	0	0.00289205	0	0	0	0	0	0	0	0	0.685357	0	0	0	0.191869	0.275645	0.225834	0.166357	0.360713	0.0468017	0.0525037	0.0451584	0.0184281	0.0877443	0.00310811	0.00893	0.0182102	0	0.00387918	0	0.00467618	0.00493095	0.0239613	0.0520563	0.0882795	0.0272798	0.0264303	0.0163431	0.00406696
SB_S5_sbin_19	0	0	0	0	0	0	0	0	0	0	0	0	0	0	0	0	0	0	0	0	0	0	0	0	0	0	0	0	0	0	0	0	0	0	0	0	0	0	0	0	0	0	0.00184614	0	0	0	0	0	0
XST_SQ84_0.02_sbin_6	0	0	0	0	0	0	0	0	0	0	0	0.00340418	0.00168509	0	0	0	0	0	0	0	0	0	0	0	0	0	0	0	0	0	0	0	0	0	0	0	0	0	0	0	0	0	0	0	0	0	0	0	0
RS_8_sbin_31	0	0	0	0	0	0	0	0	0	0	0	0	0	0	0	0	0	0	0	0	0	0	0	0	0	0	0	0	0	0	0	0	0	0	0	0	0	0	0	0	0	0	0	0	0	0	0	0	0
OT_A5_sbin_6	0	0.0105217	0	0	0.00490638	0.0191486	0.0116042	0.00783835	0.0167271	0.0196787	0	0	0	0	0	0	0	0	0	0	0	0.0060849	0.00861658	0	0	0	0	0	0	0	0	0	0	0	0	0	0	0	0	0	0	0	0	0	0	0	0	0	0
XST_cobin_77	0	0	0	0	0	0	0	0	0	0	0	0	0	0	0	0	0	0	0	0	0	0	0	0	0	0	0	0	0	0	0	0	0	0	0	0	0	0	0	0	0	0	0	0	0	0	0	0	0
HM1_GDNA21_sbin_14	0	0.0396389	0	0.0171554	0.0512082	0.0614928	0.0238978	0.0234007	0.0332426	0.0250019	0	0	0	0	0	0	0	0	0	0	0.00216119	0.0715643	0.0915491	0	0.028275	0.0434633	0.0404272	0.0142441	0.024662	0	0	0.00420182	0	0	0	0	0.260059	0.23134	0.374512	0.240578	0.00501699	0.00536714	0.0555728	0.0304565	0.0483038	0.140338	0.0194937	0.0461859	0
QDN_cobin_171	0	0	0.00605132	0.00500615	0	0	0	0	0	0	0.00390604	0.00278214	0.00215912	0	0	0	0	0	0	0	0	0	0	0	0	0	0	0	0	0	0	0	0	0	0	0	0	0	0	0	0	0	0	0	0	0	0	0	0.0153335
RS_11_sbin_58	0	0	0.00107017	0.000633515	0	0	0	0	0	0	0	0	0	0	0	0	0	0	0	0	0.00103674	0	0	0	0.00215191	0	0	0.00384107	0	0	0	0	0	0	0	0	0	0	0	0	0	0	0	0.00835792	0.00907814	0	0	0	0
XST_SQ84_0.02_sbin_2	0.0069352	0.00494572	0.0057804	0.00359482	0.000868847	0.00176662	0.00521141	0.00725182	0.00305407	0.00517237	0	0.0043302	0	0	0	0	0	0	0	0	0.0054619	0	0	0	0	0	0	0	0	0.0105756	0	0.00402307	0.00351436	0.00515119	0.00350687	0.00915538	0	0	0	0	0	0	0	0	0	0.00573287	0.00211975	0.00572593	0.00758154
HM1_cobin_90	0	0	0	0	0	0	0	0	0	0	0	0	0	0	0	0	0	0	0	0	0.00689165	0	0	0	0.00390054	0.00404489	0	0	0	0	0	0	0	0	0	0	0	0	0	0	0.0130956	0.0116358	0.0239087	0.0104168	0.0094636	0.00452204	0.00153733	0.00440319	0
RS_5_sbin_70	0	0	0	0	0	0	0	0	0	0	0	0	0	0	0	0	0	0	0	0	0	0	0	0	0	0	0	0	0	0	0	0.00231106	0	0	0	0	0	0	0	0	0.00222914	0.00177437	0.00789977	0.00369038	0.00425895	0.0047453	0.00286475	0.00434321	0
WGoM_0.03_sbin_8	0	0	0	0	0.000515889	0.000938274	0	0	0.000730815	0	0	0	0	0	0	0	0	0	0	0	0	0	0	0	0	0	0	0	0	0	0	0	0	0	0	0	0	0	0	0	0	0	0	0	0	0	0	0	0
FR_cobin_55	0	0.00306008	0.00455802	0.0119797	0.0283155	0.0142718	0.0100624	0.00602898	0.0098099	0.00562698	0	0.0372095	0.00260795	0	0	0	0	0	0	0	0.0164721	0.0246569	0.0237504	0	0.0162554	0.0130667	0.0290224	0.00570299	0.0372169	0	0.0104095	0.0105848	0	0.00633646	0	0.0162147	0.100922	0.053488	0.076026	0.0469748	0	0	0.00136135	0	0	0	0	0.00286367	0.00710442
SB_S3_sbin_21	0	0	0	0	0.00381904	0.00265442	0	0	0.00143622	0.00141378	0	0	0	0	0	0	0	0	0	0	0	0	0.0109474	0	0	0	0	0	0	0	0	0	0	0	0	0	0	0	0	0	0	0	0	0	0	0	0	0	0
OT_A2_sbin_52	0.00206952	0	0.0165586	0.00635349	0.000928829	0	0	0	0.000718698	0.00105712	0.0035895	0.00437066	0.00381202	0	0	0	0	0	0	0	0	0	0	0	0	0	0	0	0	0	0	0.002373	0	0	0	0.0174654	0	0.0025501	0	0	0	0	0	0	0	0.00266743	0.00603908	0.00700811	0.0217261
SB_S3_sbin_14	0	0.00331204	0	0.000777787	0.00384241	0.0140704	0.00317565	0.00137491	0.00806145	0.00971312	0	0	0	0	0	0	0	0	0	0	0	0	0	0	0	0	0	0	0	0	0	0	0	0	0	0	0	0	0	0	0	0	0	0	0	0	0	0	0
RS_10_sbin_100	0.0178153	0	0.026738	0.00695888	0	0	0.0014557	0	0.00135711	0.00154093	0.0100959	0.00894347	0.011173	0	0	0	0	0	0	0	0	0	0	0	0	0	0	0	0	0	0	0	0	0	0	0.0163421	0	0	0	0	0	0	0	0	0	0	0.0019418	0.00438804	0.0152258
HM_b_3.8_sbin_12	0	0	0	0	0	0	0	0	0	0	0	0	0	0	0	0	0	0	0	0	0	0	0	0	0	0	0	0	0	0	0	0	0	0	0	0	0	0	0	0	0	0	0	0	0	0	0	0	0
RS_1_sbin_73	0	0	0	0	0	0	0	0	0	0	0	0	0	0	0	0	0	0	0	0	0.00300972	0	0	0	0.00813355	0	0	0	0	0	0	0	0	0	0	0	0	0	0	0	0.00338945	0.00268553	0.0017366	0.0015565	0.00245252	0	0	0	0
LS6045_0.21_sbin_31	0	0	0	0	0	0	0	0	0	0	0	0	0	0	0	0	0	0	0	0	0	0	0	0	0	0	0	0	0	0	0	0	0	0	0	0	0	0	0	0	0	0	0.00280386	0	0	0	0	0	0
QDN_cobin_80	0	0	0	0	0	0	0	0	0	0	0	0	0	0	0	0	0	0	0	0	0	0	0	0	0	0	0	0	0	0	0	0	0	0	0	0	0	0	0	0	0	0	0	0	0	0	0	0	0
XST_cobin_49	0.00491814	0	0.00179851	0.00132065	0	0	0	0	0.00204272	0.00142317	0	0.00239301	0	0	0	0	0	0	0	0	0.0126151	0	0	0	0	0	0	0.00310915	0.00412331	0.00866619	0	0.00395964	0.00528603	0.0045255	0.0262097	0	0	0	0	0	0	0	0	0	0.00116148	0.0104428	0.00587468	0.00506074	0
JL_cobin_1	0	0	0	0	0	0	0	0	0	0	0	0	0	0	0	0	0	0	0	0	0	0	0	0	0	0	0	0	0	0	0	0	0	0	0	0	0	0.00340852	0	0	0.0025978	0.00323544	0.00245476	0.00345327	0.00318513	0	0	0	0
OT_A7_sbin_57	0.00353335	0.406069	0	0.0203697	0.153586	0.786108	0.546399	0.151468	0.53852	0.49075	0	0	0	0	0	0	0	0	0	0	0	0.0123221	0.0730527	0.0147931	0	0	0	0	0	0	0	0	0	0	0	0	0.0292015	0.0331983	0.0374049	0.0417816	0	0	0	0	0	0	0	0	0
RS_1_sbin_10	0	0	0	0	0	0	0	0	0	0	0	0	0	0	0	0	0	0	0	0	0	0	0	0	0.00323707	0	0	0	0	0	0	0	0	0	0	0	0	0	0	0	0	0	0	0	0	0	0.00299987	0.00191558	0
WGM_cobin_31	0	0	0	0	0	0	0	0	0	0	0	0	0	0	0	0	0	0	0	0	0	0	0	0	0	0	0	0	0	0	0	0	0	0	0	0	0	0.00475063	0.00389378	0	0	0	0.0170618	0.00857005	0.00983647	0.0154483	0.0155837	0.00971879	0
HM1_cobin_188	0	0	0	0	0	0	0	0	0	0	0	0	0	0	0	0	0	0	0	0	0	0	0	0	0	0	0	0	0	0	0	0	0	0	0	0	0	0	0	0	0	0	0.00912548	0.0199925	0.0183986	0	0	0	0
XST_SQ83_0.10_sbin_22	0	0	0	0	0	0	0	0	0	0	0	0	0	0	0	0	0	0	0	0	0	0	0	0	0	0	0	0	0	0	0	0	0	0	0	0	0	0	0	0	0	0	0	0	0	0	0	0	0
RS_mbin_745	0.02145	0.00892024	0.0440614	0.0182061	0.000781468	0.0015519	0.0040914	0.00933655	0.00586047	0.00643285	0	0.0107151	0	0	0	0	0.0108573	0	0	0	0	0	0	0	0	0	0	0	0	0	0.0182735	0.0153007	0	0.00607695	0	0.00859587	0	0	0	0	0	0	0	0	0	0.00146534	0.00187734	0.0032768	0.00678328
HM1_GDNA17_sbin_51	0	0	0	0	0	0	0	0	0	0	0	0	0	0	0	0	0	0	0	0	0.00849634	0	0	0	0.00334337	0	0	0	0	0.0101945	0	0	0.00299549	0	0.00460211	0	0	0	0	0	0.0747667	0.0629851	0.0173285	0.021874	0.0179145	0	0	0	0
SB_S8_sbin_31	0	0.0039841	0	0	0	0.00255353	0.00340757	0.00787621	0.00278399	0.00385326	0	0	0	0	0	0	0	0	0	0	0	0	0	0	0	0	0	0	0	0	0	0	0	0	0	0	0	0	0	0	0.000948939	0	0.00187024	0	0	0.00232291	0	0.00266417	0
XST_SQ82_0.06_sbin_6	0.0179866	0.00148318	0.00956662	0.00502363	0.00103064	0.0020125	0.00255326	0.00276382	0.00523502	0.0034247	0	0	0	0	0	0	0	0	0	0	0.00817108	0	0	0	0	0	0	0	0	0.00627842	0	0	0	0	0.00260782	0.0117775	0	0.00359384	0	0	0	0	0	0	0	0.00776921	0.00282248	0.00473558	0.00479695
NGM_D27_sbin_8	0	0	0	0.00543997	0.0085271	0.00159382	0.0025351	0	0.00435086	0.000676757	0	0	0	0	0	0	0	0	0	0	0	0.00291668	0	0	0	0	0	0	0	0	0	0	0	0	0	0	0.222325	0.0295318	0.0375002	0.0281931	0	0	0	0	0	0	0	0	0
RS_13_sbin_20	0	0	0	0	0	0	0	0	0	0	0	0	0	0	0	0	0	0	0	0	0	0	0	0	0	0	0	0	0	0	0	0	0	0	0	0	0	0	0	0	0	0	0	0	0	0	0	0	0
RS_9_sbin_75	0	0	0	0	0	0	0	0	0	0	0	0	0	0	0	0	0	0	0	0	0	0	0	0	0.00322443	0.00328603	0	0	0	0	0	0	0	0	0	0	0	0	0	0	0	0	0	0	0	0.00167787	0.00231528	0	0
SY6_cobin_145	0	0	0	0	0	0	0	0	0	0	0	0	0	0	0	0	0	0	0	0	0	0	0	0	0	0	0	0	0	0	0	0	0	0	0	0	0	0	0	0	0	0	0	0	0	0	0	0	0
HM_cobin_21	0.000816212	0.111276	0.0051499	0.0472594	0.114718	0.236005	0.114977	0.107549	0.189116	0.103294	0	0.0232701	0.010328	0.10177	0.011234	0.0457949	0.0202384	0.155249	0.0523018	0.10302	0.00468874	0.088833	0.128077	0.216326	0.0269924	0.0184994	0.0200331	0	0.0270501	0	0	0.00926887	0	0	0	0	0.0172266	0.0285469	0.0383597	0.0281183	0.0291173	0.0271666	0.105113	0.0364107	0.034046	0.0278301	0.0068197	0.0349382	0.00669633
RS_10_sbin_68	0	0	0	0	0	0	0	0	0	0	0	0	0	0	0	0	0	0	0	0	0	0	0	0	0	0	0	0	0	0	0	0	0	0	0	0	0	0	0	0	0	0	0	0	0	0	0	0	0
RS_mbin_678	0	0.0778176	0.0055924	0.014714	0.0114438	0.0294906	0.0162146	0.0310886	0.0455359	0.0406554	0.00430557	0.0332095	0.0191666	0	0.030541	0.207435	0.330315	0	0	0	0	0.00288642	0.0132566	0.0144328	0	0	0	0	0	0	0	0	0	0	0	0	0	0	0	0	0	0	0	0	0	0	0	0	0.013676
SY6_S24_sbin_12	0	0	0	0	0	0	0	0	0	0	0	0	0	0	0	0	0	0	0	0	0	0	0	0	0	0	0	0	0	0	0	0	0	0	0	0	0	0	0	0	0	0	0	0	0	0	0	0	0
LS6045_0.21_sbin_34	0	0.0709521	0.0020462	0.0117924	0.00626796	0.0321143	0.0340844	0.0626869	0.0518732	0.0619161	0.0070909	0.0209375	0.0128705	0.0325842	0	0	0.0151481	0.0165325	0	0.0131247	0.015458	0.0121099	0.0245466	0.0608803	0.00446369	0.00552288	0	0	0.0197346	0	0	0.00279686	0	0	0	0	0.00651272	0.0035193	0	0.0025778	0.00138806	0.00148558	0.00509612	0.00240861	0.00301124	0.0023655	0.00398447	0.005283	0
S11_7_sbin_20	0	0.00142597	0	0.00270879	0.00623945	0.00277513	0.00183936	0	0.00149797	0.00193723	0	0	0	0	0	0	0	0	0	0	0	0.0108912	0.0210011	0	0	0	0	0	0	0	0	0	0	0	0	0	0	0	0	0	0	0	0	0	0	0	0	0	0
HM1_cobin_148	0	0.00102692	0	0	0	0	0	0	0	0.00137741	0	0.00133903	0	0	0	0	0	0	0	0	0	0	0	0	0.00433146	0.00487556	0	0	0	0	0	0	0	0	0	0	0	0	0	0	0.00557023	0.00893048	0.0279209	0.024623	0.0246537	0.0021669	0.00242001	0.00255922	0
RS_11_sbin_29	0	0	0	0	0	0	0	0	0	0	0	0	0	0	0	0	0	0	0	0	0.00162254	0	0	0	0.0138927	0.0206814	0	0.00503575	0.00277218	0	0	0	0	0	0	0	0	0	0	0	0.00349327	0.00345049	0	0	0	0	0	0	0
RS_mbin_593	0	0	0.000797698	0.000805993	0	0	0	0	0	0	0	0	0	0	0	0	0	0	0	0	0	0	0	0	0.00386916	0.00269349	0	0	0.00592901	0	0	0	0	0	0	0	0	0	0	0	0.00110021	0	0.00631566	0.00334989	0.00402604	0.00336199	0.00274908	0.00359645	0
RS_12_sbin_95	0	0	0	0	0	0	0	0	0	0	0	0	0	0	0	0	0	0	0	0	0	0	0	0	0	0	0	0	0	0	0	0	0	0	0	0	0	0	0	0	0	0	0.00791671	0.00198097	0	0	0	0	0
SY6_S27_sbin_3	0	0.00229818	0	0	0.00368565	0.00681852	0.00279836	0	0.00293732	0.00265577	0	0	0	0	0	0	0	0	0	0	0	0	0	0	0	0	0	0	0	0	0	0	0	0	0	0	0	0.00654271	0.013964	0.00922436	0.00173905	0.00163904	0.00906874	0.00225951	0.00226991	0.00691442	0	0.00487401	0
LS6045_0.21_sbin_41	0	0	0	0	0	0	0	0	0	0	0	0	0	0	0	0	0	0	0	0	0	0	0	0	0	0	0	0	0	0	0	0	0	0	0	0	0	0	0	0	0	0	0	0	0	0	0	0	0
[truncated: 1,284 more rows]
[truncated: 114 more columns]
