# Supplementary material for: The risk of pathogenicity and antibiotic resistance in deep-sea cold seep microorganisms
Source: mSystems. 2025 May 21;10(6):e01571-24. doi: 10.1128/msystems.01571-24 (PMC12172429; doi:10.1128/msystems.01571-24)
Supplement: Table S8 — Expression levels of ARGs from each MAG at different sites. [file msystems.01571-24-s0009.xlsx]

## Sheet: Table S8
Supplementary Table 8. Expression levels of ARGs from each MAG at different sites, in the unit of Transcripts Per Million (TPM).
gene_id	site	depth	TPM	combined_func	Database	category	subtype	lgTPM
HM1_cobin_195_k127_425990_length_5696_cov_7.0000_5	HM5_0.13	0.13	345.951	ARG	plm_arg ; SARG_blast	tetracycline	NA; NA; NA; tetB(P)	2.53901
HM3_GDNA23_sbin_5_k141_1164241_length_3694_cov_32.0000_2	HM5_0.13	0.13	7142.7	ARG	plm_arg ; ARGfam; resfam	multidrug	ACR_tran; ACR_tran; ; NA	3.85386
HM5_GDNA6_sbin_19_k141_2322044_length_27516_cov_13.4271_18	HM5_0.13	0.13	23784.9	ARG	plm_arg ; ARGfam; resfam; SARG_blast	trimethoprim	DHFR_1; DHFR_1; ; dfrG	4.3763
HY4_cobin_46_k127_1179519_length_3199_cov_13.9987_2	HM5_0.13	0.13	2175.9	ARG	plm_arg ; ARGfam; resfam; SARG	multidrug	MATE_efflux; MATE_efflux; mdtK_train_msa; NA	3.33764
LS6045_0.21_sbin_24_k141_1976395_length_8279_cov_8.0000_5	HM5_0.13	0.13	24636.6	ARG	plm_arg ; ARGfam; resfam; SARG_blast	aminoglycoside	Antibiotic_NAT; Antibiotic_NAT; ; AAC(3)-IXa	4.39158
NGM_cobin_13_k127_2473592_length_1470_cov_21.4118_2	HM5_0.13	0.13	2175.9	ARG	plm_arg ; ARGfam; resfam; SARG; SARG_blast	MLS	ABC_tran; ABC_tran; macB_train_msa; macB	3.33764
QDN_cobin_136_k127_3841321_length_14627_cov_98.9378_10	HM5_0.13	0.13	335.086	ARG	plm_arg ; ARGfam; resfam	multidrug	ACR_tran; ACR_tran; ; NA	2.52516
QDN-W01B-1949_sbin_18_k141_862472_length_23646_cov_43.8646_11	HM5_0.13	0.13	96646	ARG	plm_arg ; SARG_blast	polymyxin	NA; NA; NA; pmrF	4.98518
SB_S7_sbin_17_k141_274295_length_14067_cov_15.8978_8	HM5_0.13	0.13	1334.41	ARG	plm_arg ; ARGfam; resfam	beta-lactam	Beta-lactamase; Beta-lactamase; ; NA	3.12529
SF_HDNA3_sbin_11_k141_367906_length_31993_cov_33.9710_25	HM5_0.13	0.13	981.692	ARG	plm_arg ; SARG	MLS	NA; NA; macA_train_msa; NA	2.99198
RS_10_sbin_138_k141_6275152_length_3197_cov_7.0000_4	HM5_0.13	0.13	10114.9	ARG	SARG; SARG_blast	MLS	NA; NA; macB_train_msa; macB	4.00496
RS_10_sbin_87_k141_4940382_length_6424_cov_9.0000_5	HM5_0.13	0.13	16643.3	ARG	SARG; SARG_blast	MLS	NA; NA; macB_train_msa; macB	4.22124
RS_13_sbin_52_k141_1145445_length_7232_cov_25.0000_5	HM5_0.13	0.13	8516.74	ARG	SARG; SARG_blast	MLS	NA; NA; macB_train_msa; macB	3.93027
OT_A4_sbin_52_k141_1842680_length_14478_cov_93.5212_1	HM5_0.13	0.13	8836.39	ARG	ARGfam; resfam; SARG	beta-lactam	Transpeptidase; Transpeptidase; PBP_1A_train_msa; NA	3.94627
RS_2_sbin_58_k141_3642943_length_5763_cov_19.0000_4	HM5_0.13	0.13	1144.36	ARG	ARGfam; resfam; SARG; SARG_blast	tetracycline	ABC_tran; ABC_tran; bcrA_train_msa; tetA(48)	3.05856
RS_7_sbin_22_k141_5585214_length_9694_cov_8.9873_7	HM5_0.13	0.13	18978.8	ARG	ARGfam; resfam; SARG; SARG_blast	multidrug	ABC_tran; ABC_tran; bcrA_train_msa; RanA	4.27827
EGM_E44_sbin_38_k141_1080022_length_2583_cov_4.9328_1	HM5_0.13	0.13	681.699	ARG	ARGfam; resfam; SARG_blast	multidrug	MFS_1; MFS_1; ; Other_major_facilitator_superfamily_transporter	2.83359
HM1_GDNA21_sbin_32_k141_3403650_length_1085_cov_3.0000_1	HM5_0.13	0.13	10077	ARG	ARGfam; resfam	multidrug	MFS_1; MFS_1; ; NA	4.00333
HM3_GDNA23_sbin_1_k141_2618996_length_4429_cov_6.0000_5	HM5_0.13	0.13	952.918	ARG	ARGfam; resfam	multidrug	ABC2_membrane; ABC2_membrane; ; NA	2.97906
HM5_cobin_61_k127_5968374_length_19194_cov_15.4359_11	HM5_0.13	0.13	21988.4	ARG	ARGfam; resfam	aminoglycoside	Aminotran_1_2; Aminotran_1_2; ; NA	4.34219
HM_SQ54_0.10_sbin_4_k141_338879_length_3299_cov_8.6175_1	HM5_0.13	0.13	1628.48	ARG	ARGfam; resfam	beta-lactam	Transpeptidase; Transpeptidase; ; NA	3.21178
HM_SQ_cobin_128_k127_28429952_length_10017_cov_90.9015_9	HM5_0.13	0.13	6127.55	ARG	ARGfam; resfam	aminoglycoside	Aminotran_1_2; Aminotran_1_2; ; NA	3.78729
HM_SQ_cobin_129_k127_29334311_length_7198_cov_25.0000_2	HM5_0.13	0.13	829.785	ARG	ARGfam; resfam	aminoglycoside	Aminotran_1_2; Aminotran_1_2; ; NA	2.91897
HM_SQ_cobin_9_k127_6554196_length_3829_cov_5.0000_4	HM5_0.13	0.13	109.269	ARG	ARGfam; resfam	multidrug	ABC2_membrane; ABC2_membrane; ; NA	2.0385
HM_a_3.8_sbin_21_k127_82450_length_6127_cov_6.0000_3	HM5_0.13	0.13	171.758	ARG	ARGfam; resfam	beta-lactam	Transpeptidase; Transpeptidase; ; NA	2.23492
HY4_GA-6_sbin_3_k141_22475_length_2797_cov_4.0000_4	HM5_0.13	0.13	825.494	ARG	ARGfam; resfam	multidrug	ACR_tran; ACR_tran; ; NA	2.91671
HY4_cobin_13_k127_7284675_length_1599_cov_5.0000_2	HM5_0.13	0.13	1748.34	ARG	ARGfam; resfam	multidrug	ABC2_membrane; ABC2_membrane; ; NA	3.24263
OT_A2_sbin_53_k141_4641200_length_1702_cov_3.0000_1	HM5_0.13	0.13	9089.52	ARG	ARGfam; resfam	multidrug	ACR_tran; ACR_tran; ; NA	3.95854
OT_A5_sbin_72_k141_2647700_length_3188_cov_5.0000_2	HM5_0.13	0.13	302.856	ARG	ARGfam; resfam	aminoglycoside	Aminotran_1_2; Aminotran_1_2; ; NA	2.48124
OT_A9_sbin_13_k141_2258192_length_4045_cov_8.9549_1	HM5_0.13	0.13	935.889	ARG	ARGfam; resfam	multidrug	MFS_1; MFS_1; ; NA	2.97122
QDN-W01B-1949_sbin_15_k141_768635_length_29458_cov_12.9640_10	HM5_0.13	0.13	11506.6	ARG	ARGfam; resfam	aminoglycoside	Aminotran_1_2; Aminotran_1_2; ; NA	4.06095
QDN_cobin_75_k127_7367550_length_3946_cov_8.0000_2	HM5_0.13	0.13	14117.9	ARG	ARGfam; resfam	aminoglycoside	Aminotran_1_2; Aminotran_1_2; ; NA	4.14977
RS_14_sbin_39_k141_529064_length_2614_cov_12.0000_1	HM5_0.13	0.13	21583.8	ARG	ARGfam; resfam	aminoglycoside	Aminotran_1_2; Aminotran_1_2; ; NA	4.33413
RS_18_sbin_3_k141_1575513_length_1831_cov_61.0000_2	HM5_0.13	0.13	172.364	ARG	ARGfam; resfam	aminoglycoside	Aminotran_1_2; Aminotran_1_2; ; NA	2.23645
RS_1_sbin_17_k141_4952630_length_1103_cov_13.0000_1	HM5_0.13	0.13	19259.2	ARG	ARGfam; resfam	multidrug	ACR_tran; ACR_tran; ; NA	4.28464
RS_5_sbin_71_k141_1747782_length_2851_cov_15.0000_1	HM5_0.13	0.13	3745.68	ARG	ARGfam; resfam	multidrug	ACR_tran; ACR_tran; ; NA	3.57353
S11_9_sbin_7_k141_407340_length_13316_cov_16.0000_15	HM5_0.13	0.13	13462	ARG	ARGfam; resfam	aminoglycoside	Aminotran_1_2; Aminotran_1_2; ; NA	4.12911
S11_mbin_24_k141_662439_length_11121_cov_11.4577_8	HM5_0.13	0.13	676.453	ARG	ARGfam; resfam	aminoglycoside	Aminotran_1_2; Aminotran_1_2; ; NA	2.83024
SB_S1_sbin_14_k141_62073_length_4834_cov_6.4102_6	HM5_0.13	0.13	1250.22	ARG	ARGfam; resfam	multidrug	ABC2_membrane; ABC2_membrane; ; NA	3.09698
SB_cobin_3_k127_9298555_length_3363_cov_42.5476_2	HM5_0.13	0.13	100884	ARG	ARGfam; resfam	beta-lactam	Lactamase_B; Lactamase_B; ; NA	5.00382
SB_cobin_58_k127_11670293_length_6520_cov_18.0066_6	HM5_0.13	0.13	26413.3	ARG	ARGfam; resfam	multidrug	MFS_1; MFS_1; ; NA	4.42182
SF_HDNA4_sbin_28_k141_1046465_length_8778_cov_13.9353_7	HM5_0.13	0.13	2128.51	ARG	ARGfam; resfam	aminoglycoside	Aminotran_1_2; Aminotran_1_2; ; NA	3.32808
SF_HDNA4_sbin_28_k141_3138590_length_28894_cov_18.5580_11	HM5_0.13	0.13	6251.08	ARG	ARGfam; resfam	multidrug	MFS_1; MFS_1; ; NA	3.79595
SF_HDNA4_sbin_36_k141_3721433_length_4929_cov_16.0000_4	HM5_0.13	0.13	11529.2	ARG	ARGfam; resfam	multidrug	ABC2_membrane; ABC2_membrane; ; NA	4.0618
SF_SQ62_0.06_sbin_8_k141_697405_length_3269_cov_8.0000_1	HM5_0.13	0.13	25380.5	ARG	ARGfam; resfam	multidrug	MFS_1; MFS_1; ; NA	4.4045
SF_cobin_122_k127_2651457_length_3182_cov_183.0000_1	HM5_0.13	0.13	22010.8	ARG	ARGfam; resfam; SARG_blast	multidrug	ACR_tran; ACR_tran; ; mexN	4.34264
SF_cobin_8_k127_6102824_length_2948_cov_11.0000_2	HM5_0.13	0.13	2654.93	ARG	ARGfam; resfam	aminoglycoside	Aminotran_1_2; Aminotran_1_2; ; NA	3.42405
SH-W20A-1310_sbin_21_k141_2303994_length_14325_cov_8.2376_4	HM5_0.13	0.13	26070.1	ARG	ARGfam; resfam	aminoglycoside	Aminotran_1_2; Aminotran_1_2; ; NA	4.41614
SH-W20A-2180_sbin_30_k141_189647_length_84277_cov_31.0000_81	HM5_0.13	0.13	263.76	ARG	ARGfam; resfam	multidrug	MFS_1; MFS_1; ; NA	2.42121
SH-W20A-2180_sbin_8_k141_154322_length_4883_cov_5.9768_2	HM5_0.13	0.13	11614.4	ARG	ARGfam; resfam; SARG_blast	multidrug	MFS_1; MFS_1; ; emeA	4.065
SH-W20A-2180_sbin_9_k141_1004207_length_4663_cov_9.9292_3	HM5_0.13	0.13	1166.91	ARG	ARGfam; resfam	multidrug	ABC2_membrane; ABC2_membrane; ; NA	3.06704
SH-W20A-3080_sbin_46_k141_567081_length_71519_cov_15.2589_30	HM5_0.13	0.13	1628.48	ARG	ARGfam; resfam	aminoglycoside	Aminotran_1_2; Aminotran_1_2; ; NA	3.21178
HM1_cobin_19_k127_6161332_length_3584_cov_16.0000_3	HM5_0.21	0.21	2529.8	ARG	plm_arg ; ARGfam; resfam; SARG_blast	multidrug	ACR_tran; ACR_tran; ; MuxC	3.40309
HM1_cobin_22_k127_1183572_length_2307_cov_7.0000_2	HM5_0.21	0.21	3007.31	ARG	plm_arg ; ARGfam; resfam; SARG_blast	multidrug	ACR_tran; ACR_tran; ; oqxB	3.47818
HM1_cobin_31_k127_2840295_length_6378_cov_11.0000_5	HM5_0.21	0.21	806.107	ARG	plm_arg ; ARGfam; resfam; SARG_blast	trimethoprim	DHFR_1; DHFR_1; ; dfrG	2.90639
HM5_cobin_61_k127_5923519_length_16738_cov_15.9963_9	HM5_0.21	0.21	5115.89	ARG	plm_arg ; SARG_blast	MLS	NA; NA; NA; macB	3.70892
RS_8_sbin_31_k141_5593112_length_6791_cov_26.0958_3	HM5_0.21	0.21	2078.71	ARG	plm_arg ; SARG; SARG_blast	MLS	NA; NA; macB_train_msa; macB	3.31779
RS_9_sbin_74_k141_895830_length_3247_cov_7.0000_3	HM5_0.21	0.21	33970.1	ARG	plm_arg ; ARGfam; resfam	aminoglycoside	APH; APH; ; NA	4.5311
SB_S7_sbin_17_k141_274295_length_14067_cov_15.8978_8	HM5_0.21	0.21	116132	ARG	plm_arg ; ARGfam; resfam	beta-lactam	Beta-lactamase; Beta-lactamase; ; NA	5.06495
FR_S1_sbin_55_k141_2999274_length_13618_cov_16.1324_1	HM5_0.21	0.21	57156.5	ARG	ARGfam; resfam	aminoglycoside	Aminotran_1_2; Aminotran_1_2; ; NA	4.75707
FR_cobin_50_k127_126075_length_3098_cov_206.5089_3	HM5_0.21	0.21	47086.6	ARG	ARGfam; resfam; SARG_blast	multidrug	ACR_tran; ACR_tran; ; MexD	4.6729
HM3_GDNA23_sbin_10_k141_2002507_length_1974_cov_2.0000_2	HM5_0.21	0.21	9283.85	ARG	ARGfam; resfam	beta-lactam	Lactamase_B; Lactamase_B; ; NA	3.96773
HM_SQ79_0.02_sbin_5_k141_786437_length_1715_cov_8.0000_1	HM5_0.21	0.21	3490.46	ARG	ARGfam; resfam	multidrug	ABC2_membrane; ABC2_membrane; ; NA	3.54288
HM_b_3.8_sbin_11_k127_17148_length_4414_cov_9.0000_1	HM5_0.21	0.21	4428.27	ARG	ARGfam; resfam	multidrug	MFS_1; MFS_1; ; NA	3.64623
OT_A6_sbin_17_k141_1947334_length_90379_cov_45.2582_65	HM5_0.21	0.21	26485	ARG	ARGfam; resfam	multidrug	MFS_1; MFS_1; ; NA	4.423
OT_A6_sbin_17_k141_3444697_length_36701_cov_42.4736_18	HM5_0.21	0.21	54930.6	ARG	ARGfam; resfam; SARG_blast	MLS	ABC_tran; ABC_tran; ; tlr(C)	4.73981
RS_19_sbin_13_k141_1560435_length_52209_cov_36.0034_23	HM5_0.21	0.21	120132	ARG	ARGfam; resfam; SARG_blast	MLS	ABC_tran; ABC_tran; ; macB	5.07966
SB_cobin_3_k127_9298555_length_3363_cov_42.5476_2	HM5_0.21	0.21	85206.3	ARG	ARGfam; resfam	beta-lactam	Lactamase_B; Lactamase_B; ; NA	4.93047
EGM_E29_sbin_51_k141_1156252_length_1484_cov_4.3999_1	HM5_0.29	0.29	547.893	ARG	plm_arg ; SARG_blast	bacitracin	NA; NA; NA; bacA	2.7387
HM1_cobin_183_k127_14901875_length_8614_cov_10.1139_9	HM5_0.29	0.29	164.599	ARG	plm_arg ; ARGfam; resfam	beta-lactam	Transpeptidase; Transpeptidase; ; NA	2.21643
HM1_GDNA18_sbin_36_k141_2414722_length_5258_cov_5.0000_1	HM5_0.29	0.29	809.104	ARG	plm_arg ; ARGfam; resfam; SARG; SARG_blast	MLS	ABC_tran; ABC_tran; macB_train_msa; macB	2.908
HM5_GDNA3_sbin_3_k141_551680_length_72014_cov_12.8414_11	HM5_0.29	0.29	4155.77	ARG	plm_arg ; ARGfam; resfam; SARG; SARG_blast	MLS	ABC_tran; ABC_tran; macB_train_msa; macB	3.61865
HM_SQ58_0.06_sbin_8_k141_100998_length_6380_cov_110.7689_5	HM5_0.29	0.29	93.6982	ARG	plm_arg ; SARG_blast	sulfonamide	NA; NA; NA; sul4	1.97173
HY4_GJ-DNA-11_sbin_8_k141_694633_length_1566_cov_2.0000_1	HM5_0.29	0.29	2520.61	ARG	plm_arg ; ARGfam; SARG; SARG_blast	bacitracin	BacA; NA; bacA_train_msa; bacA	3.40151
LS6045_0.21_sbin_24_k141_1976395_length_8279_cov_8.0000_5	HM5_0.29	0.29	343.053	ARG	plm_arg ; ARGfam; resfam; SARG_blast	aminoglycoside	Antibiotic_NAT; Antibiotic_NAT; ; AAC(3)-IXa	2.53536
LS6045_0.21_sbin_24_k141_732669_length_2694_cov_8.0000_3	HM5_0.29	0.29	333.075	ARG	plm_arg ; ARGfam; resfam	beta-lactam	Beta-lactamase; Beta-lactamase; ; NA	2.52254
LS6045_0.21_sbin_29_k141_1391495_length_3764_cov_5.0000_2	HM5_0.29	0.29	18536.5	ARG	plm_arg ; SARG_blast	multidrug	NA; NA; NA; OprM	4.26803
LS6045_0.21_sbin_37_k141_669698_length_19982_cov_29.0000_1	HM5_0.29	0.29	8878.45	ARG	plm_arg ; ARGfam; resfam; SARG_blast	multidrug	ACR_tran; ACR_tran; ; bpeF	3.94834
OT_A10_sbin_32_k141_375376_length_3517_cov_5.8889_3	HM5_0.29	0.29	6611.8	ARG	plm_arg ; ARGfam; resfam; SARG_blast	multidrug	ACR_tran; ACR_tran; ; smeE	3.82032
QDN_cobin_136_k127_434075_length_11657_cov_95.9784_4	HM5_0.29	0.29	3708.6	ARG	plm_arg ; ARGfam; resfam; SARG	beta-lactam	Transpeptidase; Transpeptidase; PBP_1A_train_msa; NA	3.56921
QDN_cobin_63_k127_1391869_length_10578_cov_48.8237_9	HM5_0.29	0.29	2370.34	ARG	plm_arg ; ARGfam; resfam; SARG; SARG_blast	MLS	ABC_tran; ABC_tran; macB_train_msa; macB	3.37481
QDN_cobin_75_k127_6268063_length_9227_cov_11.9016_4	HM5_0.29	0.29	12791.4	ARG	plm_arg ; ARGfam; resfam; SARG; SARG_blast	bicyclomycin	MFS_1; MFS_1; bicyclomycin_multidrug_efflux_protein_bcr_train_msa; bcr-1	4.10692
QDN-W01B-1949_sbin_16_k141_930087_length_32546_cov_8.9648_25	HM5_0.29	0.29	168.724	ARG	plm_arg ; SARG	MLS	NA; NA; macA_train_msa; NA	2.22718
QDN-W01B-1949_sbin_1_k141_1829668_length_22003_cov_18.9638_25	HM5_0.29	0.29	1839.23	ARG	plm_arg ; ARGfam; resfam	beta-lactam	Beta-lactamase; Beta-lactamase; ; NA	3.26464
QDN-W01B-4577_sbin_16_k141_883682_length_16358_cov_10.9673_6	HM5_0.29	0.29	2174.6	ARG	plm_arg ; SARG_blast	sulfonamide	NA; NA; NA; sul4	3.33738
QDN-W01B-4577_sbin_20_k141_1214794_length_4887_cov_6.9722_3	HM5_0.29	0.29	653.451	ARG	plm_arg ; ARGfam; resfam	beta-lactam	Lactamase_B; Lactamase_B; ; NA	2.81521
QDN-W01B-4577_sbin_26_k141_965480_length_152124_cov_51.9926_54	HM5_0.29	0.29	5738.1	ARG	plm_arg ; SARG_blast	beta-lactam	NA; NA; NA; ALG11-1	3.75877
QDN-W01B-4577_sbin_26_k141_711011_length_65140_cov_52.7006_17	HM5_0.29	0.29	5056.72	ARG	plm_arg ; SARG_blast	polymyxin	NA; NA; NA; pmrF	3.70387
QDN-W01B-4577_sbin_35_k141_297126_length_6874_cov_7.0000_4	HM5_0.29	0.29	7423.84	ARG	plm_arg ; ARGfam; resfam; SARG; SARG_blast	multidrug	ABC_tran; ABC_tran; bcrA_train_msa; msbA	3.87063
RS_10_sbin_145_k141_6088528_length_7792_cov_12.1964_6	HM5_0.29	0.29	95.502	ARG	plm_arg ; ARGfam; SARG; SARG_blast	bacitracin	BacA; NA; bacA_train_msa; bacA	1.98001
RS_10_sbin_2_k141_4423559_length_118651_cov_46.4999_43	HM5_0.29	0.29	283.49	ARG	plm_arg ; ARGfam; SARG; SARG_blast	bacitracin	BacA; NA; bacA_train_msa; bacA	2.45254
RS_10_sbin_32_k141_1345589_length_1258_cov_4.0000_1	HM5_0.29	0.29	0.574478	ARG	plm_arg ; ARGfam; resfam	multidrug	ACR_tran; ACR_tran; ; NA	-0.240727
RS_4_sbin_71_k141_138149_length_2515_cov_11.0000_2	HM5_0.29	0.29	738.471	ARG	plm_arg ; ARGfam; resfam	multidrug	ACR_tran; ACR_tran; ; NA	2.86833
RS_6_sbin_9_k141_3904673_length_1665_cov_11.0000_1	HM5_0.29	0.29	6943.78	ARG	plm_arg ; ARGfam; resfam	aminoglycoside	APH; APH; ; NA	3.8416
RS_7_sbin_22_k141_5767166_length_34023_cov_10.9962_8	HM5_0.29	0.29	22560.7	ARG	plm_arg ; ARGfam; resfam	beta-lactam	Transpeptidase; Transpeptidase; ; NA	4.35335
RS_8_sbin_26_k141_984387_length_2897_cov_6.0000_2	HM5_0.29	0.29	122.02	ARG	plm_arg ; SARG	MLS	NA; NA; macB_train_msa; NA	2.08643
RS_9_sbin_66_k141_4809195_length_2238_cov_7.0000_1	HM5_0.29	0.29	700.817	ARG	plm_arg ; ARGfam; resfam	multidrug	ACR_tran; ACR_tran; ; NA	2.8456
RS_mbin_509_k141_812977_length_5580_cov_13.2135_6	HM5_0.29	0.29	675.154	ARG	plm_arg ; ARGfam; SARG; SARG_blast	bacitracin	BacA; NA; bacA_train_msa; bacA	2.8294
RS_mbin_535_k141_3944276_length_11677_cov_10.0000_10	HM5_0.29	0.29	303.576	ARG	plm_arg ; ARGfam; resfam; SARG	beta-lactam	Transpeptidase; Transpeptidase; PBP_1A_train_msa; NA	2.48227
S11_13_sbin_24_k141_1845046_length_121285_cov_33.3003_31	HM5_0.29	0.29	175.26	ARG	plm_arg ; SARG	MLS	NA; NA; macA_train_msa; NA	2.24368
S11_13_sbin_24_k141_1287414_length_57696_cov_25.2185_29	HM5_0.29	0.29	35718.9	ARG	plm_arg ; ARGfam; resfam; SARG_blast	aminoglycoside	Antibiotic_NAT; Antibiotic_NAT; ; AAC(3)-VIIIa	4.5529
SB_S3_sbin_34_k141_347514_length_152297_cov_39.5562_18	HM5_0.29	0.29	62.2182	ARG	plm_arg ; SARG_blast	MLS	NA; NA; NA; optrA	1.79392
SB_S7_sbin_17_k141_1096613_length_118741_cov_16.7054_69	HM5_0.29	0.29	1898.47	ARG	plm_arg ; ARGfam; resfam; SARG; SARG_blast	MLS	ABC_tran; ABC_tran; macB_train_msa; macB	3.2784
SB_S7_sbin_17_k141_274295_length_14067_cov_15.8978_8	HM5_0.29	0.29	7547.16	ARG	plm_arg ; ARGfam; resfam	beta-lactam	Beta-lactamase; Beta-lactamase; ; NA	3.87778
SB_S7_sbin_23_k141_396031_length_5620_cov_6.0000_1	HM5_0.29	0.29	209.545	ARG	plm_arg ; SARG	multidrug	NA; NA; TolC_train_msa; NA	2.32128
SF_HDNA3_sbin_11_k141_367906_length_31993_cov_33.9710_25	HM5_0.29	0.29	1017.75	ARG	plm_arg ; SARG	MLS	NA; NA; macA_train_msa; NA	3.00764
EGM_cobin_25_k127_2383353_length_1068_cov_90.3241_1	HM5_0.29	0.29	9e-06	ARG	SARG; SARG_blast	novobiocin	NA; NA; multidrug_ABC_transporter_train_msa; novA	-5.04576
EGM_cobin_30_k127_7032433_length_3631_cov_14.0000_5	HM5_0.29	0.29	8221.2	ARG	SARG; SARG_blast	polymyxin	NA; NA; arnA_train_msa; arnA	3.91494
RS_13_sbin_33_k141_1981976_length_6795_cov_24.0000_6	HM5_0.29	0.29	5731.17	ARG	SARG; SARG_blast	MLS	NA; NA; macB_train_msa; macB	3.75824
RS_13_sbin_34_k141_383176_length_21704_cov_30.4204_5	HM5_0.29	0.29	475.247	ARG	SARG; SARG_blast	vancomycin	NA; NA; vanT_train_msa; vanTG	2.67692
RS_13_sbin_52_k141_1145445_length_7232_cov_25.0000_5	HM5_0.29	0.29	8555.11	ARG	SARG; SARG_blast	MLS	NA; NA; macB_train_msa; macB	3.93223
RS_3_sbin_43_k141_3121932_length_1558_cov_4.0000_3	HM5_0.29	0.29	2174.6	ARG	SARG; SARG_blast	bacitracin	NA; NA; bcrA_train_msa; bcrA	3.33738
SB_cobin_46_k127_10151474_length_4638_cov_30.1862_1	HM5_0.29	0.29	887.905	ARG	SARG; SARG_blast	MLS	NA; NA; macB_train_msa; macB	2.94837
HM1_GDNA17_sbin_51_k141_2052162_length_8799_cov_7.0000_6	HM5_0.29	0.29	4482.12	ARG	ARGfam; resfam; SARG; SARG_blast	bacitracin	ABC_tran; ABC_tran; bcrA_train_msa; bcrA	3.65148
HM1_cobin_116_k127_2270828_length_24436_cov_140.4556_15	HM5_0.29	0.29	1342.32	ARG	ARGfam; resfam; SARG; SARG_blast	MLS	ABC_tran; ABC_tran; bcrA_train_msa; macB	3.12786
HM_SQ_cobin_6_k127_23451999_length_8255_cov_34.0987_5	HM5_0.29	0.29	3384.84	ARG	ARGfam; resfam; SARG; SARG_blast	multidrug	ABC_tran; ABC_tran; multidrug_ABC_transporter_train_msa; efrA	3.52954
HM_SQ_cobin_76_k127_1271756_length_12867_cov_26.6450_15	HM5_0.29	0.29	1057.52	ARG	ARGfam; resfam; SARG; SARG_blast	multidrug	MFS_1; MFS_1; bicyclomycin_multidrug_efflux_protein_bcr_train_msa; mdtL	3.02429
LS6045_0.21_sbin_45_k141_73214_length_3864_cov_8.0000_3	HM5_0.29	0.29	17625.6	ARG	ARGfam; resfam; SARG	multidrug	ABC_tran; ABC_tran; bcrA_train_msa; NA	4.24614
LS6045_0.21_sbin_49_k141_1078682_length_3275_cov_11.9228_3	HM5_0.29	0.29	12434.4	ARG	ARGfam; resfam; SARG	multidrug	ABC_tran; ABC_tran; bcrA_train_msa; NA	4.09462
QDN_cobin_131_k127_744954_length_89148_cov_33.7491_47	HM5_0.29	0.29	230.184	ARG	ARGfam; resfam; SARG; SARG_blast	MLS	ABC_tran; ABC_tran; macB_train_msa; macB	2.36208
HM1_GDNA21_sbin_32_k141_179014_length_1615_cov_2.9281_1	HM5_0.29	0.29	8253.19	ARG	ARGfam; resfam	multidrug	MFS_1; MFS_1; ; NA	3.91662
HM1_cobin_129_k127_5868635_length_6426_cov_8.0000_4	HM5_0.29	0.29	2426.4	ARG	ARGfam; resfam	aminoglycoside	Aminotran_4; Aminotran_4; ; NA	3.38496
HM3_GDNA26_sbin_24_k141_1299056_length_40192_cov_10.4832_21	HM5_0.29	0.29	158.51	ARG	ARGfam; resfam	multidrug	ABC2_membrane; ABC2_membrane; ; NA	2.20006
HM5_GDNA1_sbin_10_k141_551706_length_47498_cov_19.6600_25	HM5_0.29	0.29	1013.55	ARG	ARGfam; resfam	aminoglycoside	Aminotran_1_2; Aminotran_1_2; ; NA	3.00585
HM5_cobin_41_k127_2304963_length_5345_cov_14.0000_5	HM5_0.29	0.29	2992.39	ARG	ARGfam; resfam	multidrug	ABC2_membrane; ABC2_membrane; ; NA	3.47602
HM_SQ_cobin_104_k127_16700130_length_8662_cov_51.1039_3	HM5_0.29	0.29	1253.17	ARG	ARGfam; resfam	beta-lactam	Transpeptidase; Transpeptidase; ; NA	3.09801
HM_SQ_cobin_104_k127_2842576_length_7438_cov_38.0123_2	HM5_0.29	0.29	802.444	ARG	ARGfam; resfam	multidrug	ABC_tran; ABC_tran; ; NA	2.90441
HM_SQ_cobin_121_k127_6877256_length_5331_cov_25.5580_2	HM5_0.29	0.29	5768.48	ARG	ARGfam; resfam	multidrug	ABC2_membrane; ABC2_membrane; ; NA	3.76106
HM_SQ_cobin_128_k127_13911423_length_3056_cov_227.0000_5	HM5_0.29	0.29	2302.48	ARG	ARGfam; resfam	multidrug	ABC2_membrane; ABC2_membrane; ; NA	3.3622
HM_SQ_cobin_128_k127_20561780_length_7706_cov_306.8558_3	HM5_0.29	0.29	858.735	ARG	ARGfam; resfam	multidrug	ABC1; ABC1; ; NA	2.93386
HM_SQ_cobin_129_k127_15115963_length_6702_cov_158.0000_5	HM5_0.29	0.29	0.000927	ARG	ARGfam; resfam	aminoglycoside	Aminotran_1_2; Aminotran_1_2; ; NA	-3.03292
HM_SQ_cobin_129_k127_20641684_length_9601_cov_11.1806_5	HM5_0.29	0.29	5864.86	ARG	ARGfam; resfam	bleomycin	Glyoxalase; Glyoxalase; ; NA	3.76826
HM_SQ_cobin_129_k127_29334311_length_7198_cov_25.0000_2	HM5_0.29	0.29	1454.82	ARG	ARGfam; resfam	aminoglycoside	Aminotran_1_2; Aminotran_1_2; ; NA	3.16281
HM_a_3.8_sbin_11_k127_54781_length_10863_cov_12.5967_2	HM5_0.29	0.29	168.372	ARG	ARGfam; resfam	aminoglycoside	Aminotran_1_2; Aminotran_1_2; ; NA	2.22627
HM_cobin_17_k127_181221_length_5970_cov_7.0000_5	HM5_0.29	0.29	1944.07	ARG	ARGfam; resfam	aminoglycoside	Acyltransferase; Acyltransferase; ; NA	3.28871
HM_cobin_4_k127_850069_length_1989_cov_6.0000_1	HM5_0.29	0.29	4846.26	ARG	ARGfam; resfam	beta-lactam	Transpeptidase; Transpeptidase; ; NA	3.68541
HM_cobin_5_k127_98018_length_12891_cov_16.0000_1	HM5_0.29	0.29	2610.61	ARG	ARGfam; resfam	aminoglycoside	Aminotran_1_2; Aminotran_1_2; ; NA	3.41674
HM_cobin_6_k127_1173109_length_138858_cov_13.0000_51	HM5_0.29	0.29	6949.16	ARG	ARGfam; resfam	aminoglycoside	Aminotran_1_2; Aminotran_1_2; ; NA	3.84193
HY4_GJ-DNA-10_sbin_34_k141_955685_length_1302_cov_4.0000_1	HM5_0.29	0.29	5096.86	ARG	ARGfam; resfam	multidrug	ABC1; ABC1; ; NA	3.7073
HY4_GJ-DNA-10_sbin_3_k141_165884_length_7094_cov_4.9386_1	HM5_0.29	0.29	4689.14	ARG	ARGfam; resfam	multidrug	ACR_tran; ACR_tran; ; NA	3.67109
HY4_GJ-DNA-10_sbin_3_k141_678394_length_16284_cov_8.0000_11	HM5_0.29	0.29	332.391	ARG	ARGfam; resfam	multidrug	ACR_tran; ACR_tran; ; NA	2.52165
HY4_GJ-DNA-11_sbin_8_k141_1001000_length_1973_cov_2.7380_1	HM5_0.29	0.29	1584.21	ARG	ARGfam; resfam	multidrug	ACR_tran; ACR_tran; ; NA	3.19981
LS_cobin_13_k127_3939436_length_1649_cov_7.0000_1	HM5_0.29	0.29	153.394	ARG	ARGfam; resfam	aminoglycoside	Aminotran_1_2; Aminotran_1_2; ; NA	2.18581
MS_sbin_9_k141_27531_length_4955_cov_9.0000_4	HM5_0.29	0.29	3837.42	ARG	ARGfam; resfam	multidrug	ABC2_membrane; ABC2_membrane; ; NA	3.58404
OT_A10_sbin_18_k141_660003_length_21886_cov_13.5840_5	HM5_0.29	0.29	93.6982	ARG	ARGfam; resfam; SARG_blast	quinolone	MFS_1; MFS_1; ; Acinetobacter baumannii AbaQ	1.97173
OT_A4_sbin_16_k141_804757_length_6805_cov_19.9373_5	HM5_0.29	0.29	52.9306	ARG	ARGfam; resfam	multidrug	MFS_1; MFS_1; ; NA	1.72371
OT_A6_sbin_17_k141_1256647_length_54806_cov_43.8540_9	HM5_0.29	0.29	1949.43	ARG	ARGfam; resfam	multidrug	MFS_1; MFS_1; ; NA	3.28991
OT_A8_sbin_3_k141_5562469_length_1298_cov_7.8254_2	HM5_0.29	0.29	281.935	ARG	ARGfam; resfam	multidrug	MFS_1; MFS_1; ; NA	2.45015
OT_A9_sbin_14_k141_7430543_length_13255_cov_43.2358_1	HM5_0.29	0.29	7245.18	ARG	ARGfam; resfam	multidrug	ABC1; ABC1; ; NA	3.86005
QDN-W01B-1949_sbin_26_k141_1326642_length_14431_cov_6.9908_2	HM5_0.29	0.29	168.724	ARG	ARGfam; resfam	multidrug	ABC1; ABC1; ; NA	2.22718
QDN-W01B-4577_sbin_29_k141_1370477_length_3258_cov_5.0000_3	HM5_0.29	0.29	10082.7	ARG	ARGfam; resfam	beta-lactam	Transpeptidase; Transpeptidase; ; NA	4.00358
QDN_cobin_167_k127_6423378_length_5729_cov_15.5077_6	HM5_0.29	0.29	3611.68	ARG	ARGfam; resfam	multidrug	ACR_tran; ACR_tran; ; NA	3.55771
QDN_cobin_170_k127_325480_length_9695_cov_65.1401_6	HM5_0.29	0.29	1180.32	ARG	ARGfam; resfam	aminoglycoside	Aminotran_1_2; Aminotran_1_2; ; NA	3.072
RS_10_sbin_97_k141_531376_length_5099_cov_6.0000_2	HM5_0.29	0.29	917.378	ARG	ARGfam; resfam	multidrug	MFS_1; MFS_1; ; NA	2.96255
RS_11_sbin_24_k141_4629186_length_8659_cov_6.9918_2	HM5_0.29	0.29	1342.32	ARG	ARGfam; resfam	multidrug	MFS_1; MFS_1; ; NA	3.12786
RS_18_sbin_3_k141_1575513_length_1831_cov_61.0000_2	HM5_0.29	0.29	18451.9	ARG	ARGfam; resfam	aminoglycoside	Aminotran_1_2; Aminotran_1_2; ; NA	4.26604
RS_18_sbin_41_k141_2751655_length_3928_cov_134.6712_3	HM5_0.29	0.29	2771.57	ARG	ARGfam; resfam	multidrug	ABC2_membrane; ABC2_membrane; ; NA	3.44273
RS_19_sbin_45_k141_756532_length_4052_cov_51.2076_4	HM5_0.29	0.29	921.611	ARG	ARGfam; resfam	multidrug	MFS_1; MFS_1; ; NA	2.96455
RS_19_sbin_51_k141_1320081_length_3232_cov_109.6642_3	HM5_0.29	0.29	3126.76	ARG	ARGfam; resfam	aminoglycoside	Aminotran_4; Aminotran_4; ; NA	3.4951
RS_2_sbin_37_k141_1901327_length_15724_cov_21.0000_2	HM5_0.29	0.29	726.545	ARG	ARGfam; resfam	aminoglycoside	APH; APH; ; NA	2.86126
RS_2_sbin_37_k141_3226744_length_29479_cov_22.6124_9	HM5_0.29	0.29	679.353	ARG	ARGfam; resfam; SARG_blast	multidrug	MFS_1; MFS_1; ; hp1181	2.8321
RS_2_sbin_4_k141_1330346_length_3591_cov_7.7487_1	HM5_0.29	0.29	6500.72	ARG	ARGfam; resfam	aminoglycoside	Aminotran_1_2; Aminotran_1_2; ; NA	3.81296
RS_2_sbin_4_k141_1738317_length_2042_cov_7.0000_1	HM5_0.29	0.29	2110.83	ARG	ARGfam; resfam	multidrug	ACR_tran; ACR_tran; ; NA	3.32445
S11_13_sbin_13_k141_1988423_length_4588_cov_6.0000_4	HM5_0.29	0.29	3374.47	ARG	ARGfam; resfam; SARG_blast	multidrug	ACR_tran; ACR_tran; ; MuxB	3.52821
S11_13_sbin_13_k141_2202472_length_2492_cov_4.5878_2	HM5_0.29	0.29	1898.47	ARG	ARGfam; resfam	aminoglycoside	Aminotran_1_2; Aminotran_1_2; ; NA	3.2784
S11_13_sbin_13_k141_551216_length_4648_cov_5.0000_3	HM5_0.29	0.29	13668.4	ARG	ARGfam; resfam	aminoglycoside	Aminotran_1_2; Aminotran_1_2; ; NA	4.13572
S11_13_sbin_14_k141_48798_length_5728_cov_9.0000_4	HM5_0.29	0.29	10852.1	ARG	ARGfam; resfam	multidrug	ABC1; ABC1; ; NA	4.03551
S11_13_sbin_14_k141_48798_length_5728_cov_9.0000_5	HM5_0.29	0.29	8419.77	ARG	ARGfam; resfam	aminoglycoside	Acyltransferase; Acyltransferase; ; NA	3.9253
S11_13_sbin_38_k141_852504_length_20256_cov_11.8880_2	HM5_0.29	0.29	3078.11	ARG	ARGfam; resfam; SARG_blast	fosfomycin	MFS_1; MFS_1; ; Acinetobacter baumannii AbaF	3.48828
S11_13_sbin_3_k141_86807_length_5002_cov_6.0000_2	HM5_0.29	0.29	324.012	ARG	ARGfam; resfam	aminoglycoside	Aminotran_1_2; Aminotran_1_2; ; NA	2.51056
S11_1_sbin_18_k141_308959_length_2803_cov_4.0000_3	HM5_0.29	0.29	18865.7	ARG	ARGfam; resfam; SARG_blast	multidrug	ACR_tran; ACR_tran; ; amrB	4.27567
S11_1_sbin_18_k141_753135_length_3036_cov_5.0000_2	HM5_0.29	0.29	2565.55	ARG	ARGfam; resfam; SARG_blast	multidrug	ACR_tran; ACR_tran; ; MuxB	3.40918
S11_1_sbin_21_k141_1614231_length_4922_cov_5.0000_1	HM5_0.29	0.29	751.865	ARG	ARGfam; resfam; SARG_blast	multidrug	ACR_tran; ACR_tran; ; MexF	2.87614
S11_4_sbin_24_k141_3418538_length_7224_cov_8.0000_7	HM5_0.29	0.29	13009.6	ARG	ARGfam; resfam	aminoglycoside	Acyltransferase; Acyltransferase; ; NA	4.11426
SB_S1_sbin_14_k141_62073_length_4834_cov_6.4102_6	HM5_0.29	0.29	1096.05	ARG	ARGfam; resfam	multidrug	ABC2_membrane; ABC2_membrane; ; NA	3.03983
SB_S6_sbin_29_k141_1258371_length_6449_cov_7.0000_3	HM5_0.29	0.29	3166.78	ARG	ARGfam; resfam	aminoglycoside	Aminotran_1_2; Aminotran_1_2; ; NA	3.50062
SB_cobin_3_k127_9298555_length_3363_cov_42.5476_2	HM5_0.29	0.29	80342.1	ARG	ARGfam; resfam	beta-lactam	Lactamase_B; Lactamase_B; ; NA	4.90494
SF_cobin_88_k127_9856512_length_5843_cov_31.4780_4	HM5_0.29	0.29	5514.32	ARG	ARGfam; resfam	aminoglycoside	Aminotran_1_2; Aminotran_1_2; ; NA	3.74149
SF_cobin_93_k127_1475450_length_5214_cov_140.0000_3	HM5_0.29	0.29	1839.23	ARG	ARGfam; resfam	aminoglycoside	Aminotran_1_2; Aminotran_1_2; ; NA	3.26464
SF_cobin_93_k127_620800_length_8585_cov_464.0702_1	HM5_0.29	0.29	3255.03	ARG	ARGfam; resfam	aminoglycoside	Aminotran_1_2; Aminotran_1_2; ; NA	3.51255
SH-W20A-3080_sbin_30_k141_3204_length_6744_cov_7.1104_1	HM5_0.29	0.29	5031.69	ARG	ARGfam; resfam	aminoglycoside	Aminotran_4; Aminotran_4; ; NA	3.70171
SH-W20A-766_sbin_28_k141_1447505_length_27212_cov_34.3840_26	HM5_0.29	0.29	1377.1	ARG	ARGfam; resfam	multidrug	ACR_tran; ACR_tran; ; NA	3.13896
SH_cobin_46_k127_5234449_length_9622_cov_23.9975_2	HM5_0.29	0.29	12347.8	ARG	ARGfam; resfam	multidrug	MFS_1; MFS_1; ; NA	4.09159
SH_cobin_66_k127_4566174_length_2374_cov_18.0000_2	HM5_0.29	0.29	759.782	ARG	ARGfam; resfam	multidrug	ACR_tran; ACR_tran; ; NA	2.88069
SY5_cobin_47_k117_2338184_length_1667_cov_8.0000_1	HM5_0.29	0.29	33954.9	ARG	ARGfam; resfam	aminoglycoside	Aminotran_4; Aminotran_4; ; NA	4.5309
SY5_cobin_83_k117_4788954_length_5306_cov_10.0000_1	HM5_0.29	0.29	318.626	ARG	ARGfam; resfam	aminoglycoside	Aminotran_4; Aminotran_4; ; NA	2.50328
SY5_cobin_97_k117_1897028_length_3174_cov_8.0000_1	HM5_0.29	0.29	1418	ARG	ARGfam; resfam	multidrug	ABC2_membrane; ABC2_membrane; ; NA	3.15168
EGM_cobin_9_k127_7080122_length_2406_cov_8.0000_1	JL_0.02	0.01	728.201	ARG	plm_arg ; SARG	multidrug	NA; NA; TolC_train_msa; NA	2.86225
EGM_cobin_9_k127_7883330_length_1672_cov_7.0000_1	JL_0.02	0.01	139.177	ARG	plm_arg ; ARGfam; resfam	beta-lactam	Lactamase_B; Lactamase_B; ; NA	2.14357
EGM_E29_sbin_30_k141_1190802_length_10966_cov_8.9143_5	JL_0.02	0.01	11.7178	ARG	plm_arg ; ARGfam; SARG; SARG_blast	bacitracin	BacA; NA; bacA_train_msa; bacA	1.06885
EGM_E29_sbin_40_k141_279304_length_4811_cov_9.2580_4	JL_0.02	0.01	4.00168	ARG	plm_arg ; ARGfam; resfam; SARG	beta-lactam	Transpeptidase; Transpeptidase; penA_train_msa; NA	0.602243
EGM_E29_sbin_4_k141_405427_length_3651_cov_4.1145_3	JL_0.02	0.01	42.8414	ARG	plm_arg ; ARGfam; resfam	multidrug	ACR_tran; ACR_tran; ; NA	1.63186
EGM_E29_sbin_4_k141_2514046_length_1348_cov_4.0000_2	JL_0.02	0.01	26.2233	ARG	plm_arg ; ARGfam; resfam; SARG	beta-lactam	Transpeptidase; Transpeptidase; penA_train_msa; NA	1.41869
EGM_E29_sbin_51_k141_1156252_length_1484_cov_4.3999_1	JL_0.02	0.01	10.2736	ARG	plm_arg ; SARG_blast	bacitracin	NA; NA; NA; bacA	1.01172
EGM_E29_sbin_52_k141_2459327_length_29608_cov_17.1060_9	JL_0.02	0.01	8.56903	ARG	plm_arg ; ARGfam; SARG	bacitracin	BacA; NA; bacA_train_msa; NA	0.932932
EGM_E29_sbin_52_k141_457553_length_21321_cov_15.7832_4	JL_0.02	0.01	27.4768	ARG	plm_arg ; ARGfam; resfam	beta-lactam	Lactamase_B; Lactamase_B; ; NA	1.43897
EGM_E29_sbin_52_k141_2294939_length_11333_cov_14.9725_6	JL_0.02	0.01	8.38311	ARG	plm_arg ; ARGfam; resfam; SARG; SARG_blast	multidrug	ABC_tran; ABC_tran; multidrug_ABC_transporter_train_msa; efrA	0.923405
EGM_E29_sbin_55_k141_468215_length_12499_cov_8.7911_14	JL_0.02	0.01	48.6991	ARG	plm_arg ; ARGfam; resfam; SARG; SARG_blast	MLS	ABC_tran; ABC_tran; macB_train_msa; macB	1.68752
EGM_E29_sbin_55_k141_678876_length_11975_cov_8.8656_5	JL_0.02	0.01	67.5409	ARG	plm_arg ; ARGfam; resfam	multidrug	MFS_1; MFS_1; ; NA	1.82957
EGM_E29_sbin_55_k141_602739_length_8506_cov_9.1996_5	JL_0.02	0.01	5.98419	ARG	plm_arg ; SARG_blast	pleuromutilin_tiamulin	NA; NA; NA; TaeA	0.777005
EGM_E29_sbin_55_k141_2861926_length_5586_cov_10.3893_3	JL_0.02	0.01	51.8203	ARG	plm_arg ; SARG_blast	polymyxin	NA; NA; NA; pmrF	1.7145
EGM_E29_sbin_55_k141_2371979_length_3717_cov_9.0000_1	JL_0.02	0.01	19.9204	ARG	plm_arg ; SARG_blast	beta-lactam	NA; NA; NA; mecB	1.2993
EGM_E29_sbin_56_k141_1817557_length_15818_cov_6.0000_19	JL_0.02	0.01	69.794	ARG	plm_arg ; ARGfam; resfam; SARG; SARG_blast	MLS	ABC_tran; ABC_tran; macB_train_msa; macB	1.84382
EGM_E29_sbin_56_k141_529604_length_4799_cov_4.0000_2	JL_0.02	0.01	24.7334	ARG	plm_arg ; SARG_blast	MLS	NA; NA; NA; macB	1.39328
EGM_E29_sbin_5_k141_919764_length_10000_cov_6.0000_5	JL_0.02	0.01	12.7472	ARG	plm_arg ; ARGfam; resfam	beta-lactam	Lactamase_B; Lactamase_B; ; NA	1.10541
EGM_E29_sbin_6_k141_946179_length_3950_cov_4.8813_1	JL_0.02	0.01	5.33258	ARG	plm_arg ; ARGfam; resfam; SARG; SARG_blast	novobiocin	ABC_tran; ABC_tran; multidrug_ABC_transporter_train_msa; novA	0.726937
EGM_E29_sbin_6_k141_1884105_length_3031_cov_2.6803_1	JL_0.02	0.01	16.1661	ARG	plm_arg ; ARGfam; resfam; SARG; SARG_blast	MLS	ABC_tran; ABC_tran; bcrA_train_msa; macB	1.2086
EGM_E29_sbin_6_k141_1408929_length_2893_cov_5.0000_2	JL_0.02	0.01	40.2037	ARG	plm_arg ; SARG_blast	MLS	NA; NA; NA; optrA	1.60427
EGM_E29_sbin_6_k141_1414729_length_2671_cov_5.6443_2	JL_0.02	0.01	44.02	ARG	plm_arg ; SARG; SARG_blast	MLS	NA; NA; macB_train_msa; macB	1.64365
EGM_E44_sbin_10_k141_1371667_length_21141_cov_7.3270_19	JL_0.02	0.01	102.272	ARG	plm_arg ; ARGfam; SARG; SARG_blast	bacitracin	BacA; NA; bacA_train_msa; bacA	2.00976
EGM_E44_sbin_23_k141_1780802_length_6493_cov_10.5734_7	JL_0.02	0.01	9.59434	ARG	plm_arg ; ARGfam; resfam; SARG_blast	quinolone	MFS_1; MFS_1; ; norA	0.982015
EGM_E44_sbin_30_k141_284317_length_51188_cov_8.0500_46	JL_0.02	0.01	11.5452	ARG	plm_arg ; SARG	MLS	NA; NA; macA_train_msa; NA	1.0624
EGM_E44_sbin_31_k141_368570_length_5372_cov_5.0000_2	JL_0.02	0.01	10.6362	ARG	plm_arg ; SARG; ; SARG_blast	polymyxin	NA; NA; arnA_train_msa; pmrF	1.02679
FR_cobin_13_k127_45844_length_37967_cov_54.9021_11	JL_0.02	0.01	302.536	ARG	plm_arg ; ARGfam; resfam	beta-lactam	Beta-lactamase; Beta-lactamase; ; NA	2.48078
FR_cobin_13_k127_1657443_length_21237_cov_40.9853_10	JL_0.02	0.01	64.9341	ARG	plm_arg ; SARG_blast	sulfonamide	NA; NA; NA; sul4	1.81247
FR_cobin_13_k127_1056644_length_5119_cov_39.3297_1	JL_0.02	0.01	119.931	ARG	plm_arg ; SARG_blast	MLS	NA; NA; NA; srm(B)	2.07893
FR_cobin_39_k127_1211895_length_3514_cov_68.0000_2	JL_0.02	0.01	14.3853	ARG	plm_arg ; ARGfam; resfam; SARG_blast	tetracycline	MFS_1; MFS_1; ; tetA	1.15792
FR_cobin_39_k127_4028728_length_2800_cov_20.0000_2	JL_0.02	0.01	654.338	ARG	plm_arg ; ARGfam; resfam	aminoglycoside	APH; APH; ; NA	2.8158
FR_cobin_43_k127_3816606_length_1338_cov_8.0000_2	JL_0.02	0.01	843.319	ARG	plm_arg ; SARG_blast	polymyxin	NA; NA; NA; pmrF	2.92599
FR_cobin_47_k127_1903884_length_3891_cov_77.1724_1	JL_0.02	0.01	604.004	ARG	plm_arg ; ARGfam; resfam	beta-lactam	Transpeptidase; Transpeptidase; ; NA	2.78104
FR_cobin_52_k127_302534_length_33863_cov_23.9932_8	JL_0.02	0.01	145.848	ARG	plm_arg ; ARGfam; resfam; SARG_blast	trimethoprim	DHFR_1; DHFR_1; ; dfrA3	2.1639
FR_S1_sbin_21_k141_3134558_length_23183_cov_20.9809_18	JL_0.02	0.01	262.063	ARG	plm_arg ; ARGfam; resfam	multidrug	ACR_tran; ACR_tran; ; NA	2.41841
FR_S1_sbin_24_k141_1663695_length_19625_cov_53.0000_2	JL_0.02	0.01	7.14023	ARG	plm_arg ; ARGfam; resfam; SARG; SARG_blast	MLS	ABC_tran; ABC_tran; macB_train_msa; macB	0.853712
FR_S1_sbin_2_k141_5836_length_27283_cov_20.0698_11	JL_0.02	0.01	69.2046	ARG	plm_arg ; ARGfam; resfam; SARG; SARG_blast	MLS	ABC_tran; ABC_tran; macB_train_msa; macB	1.84014
FR_S1_sbin_41_k141_4638280_length_4305_cov_85.0000_2	JL_0.02	0.01	241.411	ARG	plm_arg ; ARGfam; SARG; SARG_blast	bacitracin	BacA; NA; bacA_train_msa; bacA	2.38276
FR_S1_sbin_45_k141_2426220_length_4425_cov_4.0000_4	JL_0.02	0.01	41.8119	ARG	plm_arg ; ARGfam; SARG; SARG_blast	bacitracin	BacA; NA; bacA_train_msa; bacA	1.6213
FR_S1_sbin_4_k141_3147458_length_12265_cov_7.0000_3	JL_0.02	0.01	16.5765	ARG	plm_arg ; SARG	multidrug	NA; NA; ompR_train_msa; NA	1.21949
FR_S1_sbin_55_k141_5249807_length_9914_cov_16.9640_9	JL_0.02	0.01	104.802	ARG	plm_arg ; ARGfam; resfam; SARG	beta-lactam	Transpeptidase; Transpeptidase; penA_train_msa; NA	2.02037
FR_S1_sbin_55_k141_1429885_length_3286_cov_12.9161_4	JL_0.02	0.01	11.6829	ARG	plm_arg ; ARGfam; SARG; SARG_blast	bacitracin	BacA; NA; bacA_train_msa; bacA	1.06755
FR_S1_sbin_55_k141_1367276_length_2221_cov_12.0712_2	JL_0.02	0.01	209.666	ARG	plm_arg ; ARGfam; resfam; SARG_blast	trimethoprim	DHFR_1; DHFR_1; ; dfrA3	2.32153
FR_S1_sbin_57_k141_1007519_length_4900_cov_5.0000_2	JL_0.02	0.01	27.4119	ARG	plm_arg ; SARG; SARG_blast	MLS	NA; NA; macB_train_msa; macB	1.43794
FR_S1_sbin_57_k141_4747057_length_2376_cov_5.0000_1	JL_0.02	0.01	6.45072	ARG	plm_arg ; ARGfam; resfam; SARG	beta-lactam	Transpeptidase; Transpeptidase; PBP_1A_train_msa; NA	0.809608
FR_S1_sbin_57_k141_599112_length_1731_cov_4.0000_2	JL_0.02	0.01	484.896	ARG	plm_arg ; ARGfam; resfam	beta-lactam	Beta-lactamase; Beta-lactamase; ; NA	2.68565
HM1_cobin_121_k127_6141329_length_35285_cov_46.9869_27	JL_0.02	0.01	425.939	ARG	plm_arg ; ARGfam; resfam; SARG	multidrug	MATE_efflux; MATE_efflux; mdtK_train_msa; NA	2.62935
HM1_cobin_145_k127_13998308_length_6790_cov_7.0000_6	JL_0.02	0.01	899.749	ARG	plm_arg ; ARGfam	beta-lactam	Lactamase_B_5; NA; ; NA	2.95412
HM1_cobin_147_k127_3588695_length_5237_cov_11.0000_4	JL_0.02	0.01	56.3435	ARG	plm_arg ; ARGfam; resfam	beta-lactam	Beta-lactamase; Beta-lactamase; ; NA	1.75084
HM1_cobin_152_k127_8864776_length_4557_cov_6.0000_1	JL_0.02	0.01	23.2647	ARG	plm_arg ; ARGfam; resfam	multidrug	ACR_tran; ACR_tran; ; NA	1.3667
HM1_cobin_156_k127_8980053_length_3419_cov_7.0000_3	JL_0.02	0.01	107.609	ARG	plm_arg ; SARG_blast	MLS	NA; NA; NA; macB	2.03185
HM1_cobin_157_k127_2447450_length_12179_cov_16.0043_7	JL_0.02	0.01	131.782	ARG	plm_arg ; ARGfam; SARG; SARG_blast	bacitracin	BacA; NA; bacA_train_msa; bacA	2.11986
HM1_cobin_166_k127_4607774_length_16186_cov_19.3559_13	JL_0.02	0.01	6.84091	ARG	plm_arg ; ARGfam; resfam; SARG	beta-lactam	Transpeptidase; Transpeptidase; penA_train_msa; NA	0.835114
HM1_cobin_170_k127_12265299_length_50207_cov_18.0106_22	JL_0.02	0.01	7.45759	ARG	plm_arg ; ARGfam; resfam; SARG; SARG_blast	MLS	ABC_tran; ABC_tran; bcrA_train_msa; macB	0.872599
HM1_cobin_171_k127_872970_length_5012_cov_157.3683_4	JL_0.02	0.01	204.642	ARG	plm_arg ; SARG	MLS	NA; NA; macA_train_msa; NA	2.31099
HM1_cobin_172_k127_17357875_length_10976_cov_10.0000_9	JL_0.02	0.01	24.8905	ARG	plm_arg ; ARGfam; resfam	multidrug	ACR_tran; ACR_tran; ; NA	1.39603
HM1_cobin_172_k127_10771716_length_8484_cov_20.0000_4	JL_0.02	0.01	552.532	ARG	plm_arg ; SARG; SARG_blast	MLS	NA; NA; macA_train_msa; macA	2.74236
HM1_cobin_172_k127_4232057_length_6568_cov_10.0000_3	JL_0.02	0.01	819.516	ARG	plm_arg ; ARGfam; resfam; SARG; SARG_blast	MLS	ABC_tran; ABC_tran; macB_train_msa; macB	2.91356
HM1_cobin_90_k127_290983_length_3402_cov_11.0000_1	JL_0.02	0.01	130.861	ARG	plm_arg ; ARGfam; resfam; SARG	beta-lactam	Transpeptidase; Transpeptidase; penA_train_msa; NA	2.11681
HM1_cobin_90_k127_9725736_length_2832_cov_101.0000_2	JL_0.02	0.01	274.295	ARG	plm_arg ; ARGfam; resfam; SARG; SARG_blast	MLS	ABC_tran; ABC_tran; macB_train_msa; macB	2.43822
HM1_cobin_95_k127_2002360_length_27848_cov_20.8303_11	JL_0.02	0.01	446.008	ARG	plm_arg ; SARG_blast	polymyxin	NA; NA; NA; pmrF	2.64934
HM1_cobin_95_k127_11527077_length_15231_cov_49.9710_5	JL_0.02	0.01	5.95101	ARG	plm_arg ; ARGfam; SARG; SARG_blast	bacitracin	BacA; NA; bacA_train_msa; bacA	0.774591
HM1_cobin_97_k127_11164640_length_2778_cov_5.0000_3	JL_0.02	0.01	231.903	ARG	plm_arg ; SARG_blast	sulfonamide	NA; NA; NA; sul4	2.36531
HM1_GDNA17_sbin_17_k141_3082402_length_4179_cov_5.7672_5	JL_0.02	0.01	72.9528	ARG	plm_arg ; ARGfam; resfam; SARG	beta-lactam	Transpeptidase; Transpeptidase; penA_train_msa; NA	1.86304
HM1_GDNA17_sbin_60_k141_116039_length_67586_cov_10.9549_54	JL_0.02	0.01	300.715	ARG	plm_arg ; ARGfam; resfam	multidrug	ACR_tran; ACR_tran; ; NA	2.47815
HM1_GDNA18_sbin_12_k141_46214_length_2762_cov_21.0000_3	JL_0.02	0.01	683.582	ARG	plm_arg ; ARGfam; SARG; SARG_blast	bacitracin	BacA; NA; bacA_train_msa; bacA	2.83479
HM1_GDNA18_sbin_13_k141_1099394_length_8016_cov_5.7999_3	JL_0.02	0.01	385.607	ARG	plm_arg ; ARGfam; resfam	multidrug	MFS_1; MFS_1; ; NA	2.58614
HM1_GDNA18_sbin_13_k141_4529207_length_6167_cov_6.0000_4	JL_0.02	0.01	26.3121	ARG	plm_arg ; ARGfam; SARG; SARG_blast	bacitracin	BacA; NA; bacA_train_msa; bacA	1.42016
HM1_GDNA18_sbin_13_k141_936412_length_2924_cov_3.8976_5	JL_0.02	0.01	61.2949	ARG	plm_arg ; ARGfam; resfam	beta-lactam	Lactamase_B; Lactamase_B; ; NA	1.78742
HM1_GDNA18_sbin_14_k141_1374676_length_22414_cov_7.1762_2	JL_0.02	0.01	12.624	ARG	plm_arg ; ARGfam; resfam; SARG; SARG_blast	MLS	ABC_tran; ABC_tran; macB_train_msa; macB	1.1012
HM1_GDNA18_sbin_14_k141_863767_length_8825_cov_7.0000_4	JL_0.02	0.01	20.1587	ARG	plm_arg ; ARGfam; resfam; SARG_blast	beta-lactam	Lactamase_B; Lactamase_B; ; EAM-1	1.30446
HM1_GDNA18_sbin_14_k141_2983753_length_6701_cov_5.7791_2	JL_0.02	0.01	23.1273	ARG	plm_arg ; ARGfam; resfam; SARG; SARG_blast	MLS	ABC_tran; ABC_tran; macB_train_msa; macB	1.36413
HM1_GDNA18_sbin_21_k141_364449_length_2113_cov_2.0000_3	JL_0.02	0.01	1503.25	ARG	plm_arg ; ARGfam; resfam; SARG; SARG_blast	MLS	ABC_tran; ABC_tran; macB_train_msa; macB	3.17703
HM1_GDNA18_sbin_46_k141_597190_length_3984_cov_8.0000_2	JL_0.02	0.01	382.761	ARG	plm_arg ; ARGfam; resfam; SARG	multidrug	MATE_efflux; MATE_efflux; mepA_train_msa; NA	2.58293
HM1_GDNA18_sbin_4_k141_3503020_length_2417_cov_5.0000_2	JL_0.02	0.01	108.11	ARG	plm_arg ; SARG_blast	multidrug	NA; NA; NA; smeF	2.03387
HM1_GDNA18_sbin_6_k141_3887139_length_18664_cov_25.4107_16	JL_0.02	0.01	608.495	ARG	plm_arg ; ARGfam; resfam; SARG_blast	multidrug	ACR_tran; ACR_tran; ; mexK	2.78426
HM1_GDNA19_sbin_28_k141_2127117_length_4777_cov_4.4029_5	JL_0.02	0.01	9027.88	ARG	plm_arg ; SARG_blast	pleuromutilin_tiamulin	NA; NA; NA; TaeA	3.95559
HM1_GDNA21_sbin_30_k141_2306098_length_38868_cov_10.0000_4	JL_0.02	0.01	6.50427	ARG	plm_arg ; SARG_blast	tetracycline	NA; NA; NA; tet(M)	0.813199
HM1_GDNA21_sbin_30_k141_2556244_length_15910_cov_9.9623_1	JL_0.02	0.01	265.354	ARG	plm_arg ; ARGfam; SARG	vancomycin	VanW; NA; vanW_train_msa; NA	2.42383
HM1_GDNA21_sbin_31_k141_3015977_length_7540_cov_6.0000_10	JL_0.02	0.01	25.2108	ARG	plm_arg ; ARGfam; resfam; SARG; SARG_blast	MLS	ABC_tran; ABC_tran; macB_train_msa; macB	1.40159
HM1_GDNA21_sbin_5_k141_405708_length_14030_cov_8.8885_2	JL_0.02	0.01	256.14	ARG	plm_arg ; ARGfam; resfam; SARG	beta-lactam	Transpeptidase; Transpeptidase; penA_train_msa; NA	2.40848
HM3_cobin_111_k127_4419982_length_3228_cov_28.0000_4	JL_0.02	0.01	6.61407	ARG	plm_arg ; SARG_blast	multidrug	NA; NA; NA; OprN	0.820469
HM3_cobin_13_k127_15576271_length_2137_cov_12.2617_2	JL_0.02	0.01	267.104	ARG	plm_arg ; ARGfam; SARG; SARG_blast	bacitracin	BacA; NA; bacA_train_msa; bacA	2.42668
HM3_cobin_21_k127_7952207_length_6995_cov_9.8509_3	JL_0.02	0.01	170.724	ARG	plm_arg ; ARGfam; resfam	multidrug	ACR_tran; ACR_tran; ; NA	2.23229
HM3_cobin_21_k127_16949309_length_2883_cov_5.0000_2	JL_0.02	0.01	534.224	ARG	plm_arg ; ARGfam; resfam	multidrug	ACR_tran; ACR_tran; ; NA	2.72772
HM3_cobin_37_k127_4434557_length_2077_cov_91.1421_1	JL_0.02	0.01	472.717	ARG	plm_arg ; SARG_blast	sulfonamide	NA; NA; NA; sul4	2.6746
HM3_cobin_3_k127_18119701_length_2063_cov_6.0000_3	JL_0.02	0.01	3240.05	ARG	plm_arg ; ARGfam; resfam	multidrug	MFS_1; MFS_1; ; NA	3.51055
HM3_cobin_3_k127_18894176_length_1475_cov_6.0000_2	JL_0.02	0.01	1259.71	ARG	plm_arg ; ARGfam; resfam; SARG; SARG_blast	MLS	ABC_tran; ABC_tran; bcrA_train_msa; macB	3.10027
HM3_cobin_40_k127_1514575_length_55389_cov_38.8516_51	JL_0.02	0.01	8.52911	ARG	plm_arg ; SARG_blast	chloramphenicol	NA; NA; NA; catB8	0.930904
HM3_cobin_40_k127_12842608_length_19994_cov_11.3357_3	JL_0.02	0.01	26.7606	ARG	plm_arg ; SARG; ; SARG_blast	quinolone	NA; NA; qnrB_train_msa; QnrS family	1.4275
HM3_cobin_40_k127_3602615_length_15835_cov_8.0000_1	JL_0.02	0.01	246.858	ARG	plm_arg ; SARG_blast	MLS	NA; NA; NA; lmrC	2.39245
HM3_cobin_40_k127_7309400_length_6863_cov_7.0000_4	JL_0.02	0.01	25.1668	ARG	plm_arg ; SARG_blast	multidrug	NA; NA; NA; mdtN	1.40083
HM3_cobin_47_k127_17888986_length_1604_cov_5.0000_1	JL_0.02	0.01	541.888	ARG	plm_arg ; SARG_blast	MLS	NA; NA; NA; macB	2.73391
HM3_cobin_70_k127_10784792_length_2449_cov_21.7532_3	JL_0.02	0.01	19.3617	ARG	plm_arg ; ARGfam; resfam; SARG_blast	trimethoprim	DHFR_1; DHFR_1; ; DfrA38	1.28694
HM3_GDNA23_sbin_1_k141_615178_length_8566_cov_6.5782_3	JL_0.02	0.01	23.5766	ARG	plm_arg ; ARGfam; resfam; SARG	beta-lactam	Transpeptidase; Transpeptidase; penA_train_msa; NA	1.37248
HM3_GDNA23_sbin_1_k141_349112_length_7247_cov_7.0000_1	JL_0.02	0.01	287.732	ARG	plm_arg ; ARGfam; resfam	multidrug	ACR_tran; ACR_tran; ; NA	2.45899
HM3_GDNA23_sbin_2_k141_1360377_length_3517_cov_3.3874_3	JL_0.02	0.01	60.0963	ARG	plm_arg ; ARGfam; resfam	multidrug	MFS_1; MFS_1; ; NA	1.77885
HM3_GDNA23_sbin_2_k141_2617852_length_2884_cov_2.0000_2	JL_0.02	0.01	434.713	ARG	plm_arg ; ARGfam; resfam; SARG; SARG_blast	MLS	ABC_tran; ABC_tran; macB_train_msa; macB	2.6382
HM3_GDNA23_sbin_2_k141_2450174_length_1201_cov_3.0000_3	JL_0.02	0.01	296.296	ARG	plm_arg ; ARGfam; resfam	beta-lactam	Lactamase_B; Lactamase_B; ; NA	2.47173
HM3_GDNA23_sbin_5_k141_1466756_length_7002_cov_37.0625_3	JL_0.02	0.01	107.191	ARG	plm_arg ; ARGfam; resfam; SARG	beta-lactam	Transpeptidase; Transpeptidase; PBP_2X_train_msa; NA	2.03016
HM3_GDNA23_sbin_5_k141_1652543_length_6472_cov_39.2142_2	JL_0.02	0.01	127.472	ARG	plm_arg ; ARGfam; resfam; SARG	multidrug	ABC_tran; ABC_tran; macB_train_msa; NA	2.10541
HM3_GDNA23_sbin_5_k141_1164241_length_3694_cov_32.0000_2	JL_0.02	0.01	383.68	ARG	plm_arg ; ARGfam; resfam	multidrug	ACR_tran; ACR_tran; ; NA	2.58397
HM3_GDNA24_sbin_14_k141_1125744_length_2682_cov_37.0260_1	JL_0.02	0.01	96.6302	ARG	plm_arg ; ARGfam; resfam	multidrug	ACR_tran; ACR_tran; ; NA	1.98511
HM3_GDNA24_sbin_15_k141_3029919_length_1155_cov_3.0000_1	JL_0.02	0.01	1083.55	ARG	plm_arg ; SARG_blast	MLS	NA; NA; NA; optrA	3.03485
HM3_GDNA24_sbin_16_k141_78926_length_13532_cov_7.9885_5	JL_0.02	0.01	320.279	ARG	plm_arg ; ARGfam; resfam; SARG	multidrug	MATE_efflux; MATE_efflux; mdtK_train_msa; NA	2.50553
HM3_GDNA25_sbin_27_k141_1346837_length_4002_cov_5.7687_3	JL_0.02	0.01	8.32964	ARG	plm_arg ; ARGfam; resfam; SARG	beta-lactam	Transpeptidase; Transpeptidase; PBP_1A_train_msa; NA	0.920626
HM3_GDNA25_sbin_6_k141_1419659_length_2817_cov_7.0000_3	JL_0.02	0.01	153.476	ARG	plm_arg ; ARGfam; resfam; SARG; SARG_blast	MLS	ABC_tran; ABC_tran; macB_train_msa; macB	2.18604
HM3_GDNA25_sbin_6_k141_1312866_length_2274_cov_5.0000_1	JL_0.02	0.01	10.7826	ARG	plm_arg ; ARGfam; resfam; SARG_blast	beta-lactam	Lactamase_B; Lactamase_B; ; ALG6-1	1.03272
HM5_cobin_100_k127_2457106_length_3882_cov_21.0000_2	JL_0.02	0.01	417.332	ARG	plm_arg ; ARGfam; resfam; SARG; SARG_blast	MLS	ABC_tran; ABC_tran; macB_train_msa; macB	2.62048
HM5_cobin_11_k127_1123849_length_5861_cov_18.0051_7	JL_0.02	0.01	40.1131	ARG	plm_arg ; SARG_blast	polymyxin	NA; NA; NA; pmrF	1.60329
HM5_cobin_19_k127_5383081_length_2847_cov_16.0000_2	JL_0.02	0.01	103.508	ARG	plm_arg ; ARGfam; resfam; SARG	beta-lactam	Transpeptidase; Transpeptidase; penA_train_msa; NA	2.01497
HM5_cobin_37_k127_460659_length_13460_cov_70.4106_5	JL_0.02	0.01	469.484	ARG	plm_arg ; ARGfam; resfam	beta-lactam	Beta-lactamase; Beta-lactamase; ; NA	2.67162
HM5_cobin_81_k127_208088_length_12308_cov_14.1059_9	JL_0.02	0.01	14.3853	ARG	plm_arg ; ARGfam; resfam; SARG	beta-lactam	Transpeptidase; Transpeptidase; PBP_1A_train_msa; NA	1.15792
HM5_cobin_9_k127_5665905_length_21356_cov_19.0000_21	JL_0.02	0.01	31.5658	ARG	plm_arg ; SARG_blast	polymyxin	NA; NA; NA; pmrF	1.49922
HM5_cobin_9_k127_2521689_length_8822_cov_19.0059_2	JL_0.02	0.01	249.503	ARG	plm_arg ; ARGfam; resfam; SARG	multidrug	ABC_tran; ABC_tran; macB_train_msa; NA	2.39707
HM5_GDNA1_sbin_10_k141_120953_length_26531_cov_20.9833_10	JL_0.02	0.01	142.852	ARG	plm_arg ; ARGfam; resfam; SARG; SARG_blast	MLS	ABC_tran; ABC_tran; macB_train_msa; macB	2.15489
HM5_GDNA1_sbin_16_k141_1246990_length_9365_cov_7.9640_7	JL_0.02	0.01	110.494	ARG	plm_arg ; ARGfam; resfam	aminoglycoside	Antibiotic_NAT; Antibiotic_NAT; ; NA	2.04334
HM5_GDNA1_sbin_18_k141_2160346_length_9810_cov_7.8653_8	JL_0.02	0.01	244.698	ARG	plm_arg ; ARGfam; resfam; SARG	beta-lactam	Transpeptidase; Transpeptidase; penA_train_msa; NA	2.38863
HM5_GDNA1_sbin_18_k141_2695847_length_3575_cov_3.8235_2	JL_0.02	0.01	102.645	ARG	plm_arg ; ARGfam; resfam; SARG; SARG_blast	MLS	ABC_tran; ABC_tran; macB_train_msa; macB	2.01134
HM5_GDNA1_sbin_19_k141_1672644_length_4392_cov_6.0000_4	JL_0.02	0.01	408.182	ARG	plm_arg ; ARGfam; resfam; SARG	beta-lactam	Transpeptidase; Transpeptidase; PBP_1A_train_msa; NA	2.61085
HM5_GDNA1_sbin_20_k141_2241296_length_3512_cov_9.7662_1	JL_0.02	0.01	178.979	ARG	plm_arg ; ARGfam; resfam; SARG_blast	multidrug	ACR_tran; ACR_tran; ; MexF	2.2528
HM5_GDNA1_sbin_21_k141_1904574_length_5821_cov_4.9991_2	JL_0.02	0.01	86.686	ARG	plm_arg ; SARG_blast	multidrug	NA; NA; NA; OprN	1.93795
HM5_GDNA1_sbin_24_k141_2321938_length_5107_cov_9.7155_5	JL_0.02	0.01	307.421	ARG	plm_arg ; ARGfam; resfam; SARG	multidrug	MATE_efflux; MATE_efflux; mdtK_train_msa; NA	2.48773
HM5_GDNA1_sbin_28_k141_3329865_length_13218_cov_9.0000_4	JL_0.02	0.01	266.561	ARG	plm_arg ; ARGfam; resfam	beta-lactam	Beta-lactamase; Beta-lactamase; ; NA	2.4258
HM5_GDNA1_sbin_28_k141_1169464_length_6833_cov_8.0000_4	JL_0.02	0.01	293.72	ARG	plm_arg ; SARG_blast	sulfonamide	NA; NA; NA; sul4	2.46793
HM5_GDNA1_sbin_35_k141_2124338_length_3688_cov_6.4587_3	JL_0.02	0.01	215.547	ARG	plm_arg ; SARG; SARG_blast	MLS	NA; NA; macA_train_msa; macA	2.33354
HM5_GDNA1_sbin_35_k141_2124338_length_3688_cov_6.4587_4	JL_0.02	0.01	237.278	ARG	plm_arg ; ARGfam; resfam; SARG; SARG_blast	MLS	ABC_tran; ABC_tran; macB_train_msa; macB	2.37526
HM5_GDNA1_sbin_8_k141_1163817_length_23841_cov_12.0000_10	JL_0.02	0.01	12.2682	ARG	plm_arg ; SARG; SARG_blast	MLS	NA; NA; macA_train_msa; macA	1.08878
HM5_GDNA2_sbin_11_k141_709276_length_1719_cov_3.0000_2	JL_0.02	0.01	8.71892	ARG	plm_arg ; ARGfam; resfam; SARG; SARG_blast	MLS	ABC_tran; ABC_tran; macB_train_msa; macB	0.940463
HM5_GDNA3_sbin_15_k141_1078879_length_35393_cov_10.0000_5	JL_0.02	0.01	173.933	ARG	plm_arg ; SARG	MLS	NA; NA; macA_train_msa; NA	2.24038
HM5_GDNA3_sbin_30_k141_503201_length_20045_cov_11.0000_6	JL_0.02	0.01	84.339	ARG	plm_arg ; ARGfam; SARG; SARG_blast	bacitracin	BacA; NA; bacA_train_msa; bacA	1.92603
HM5_GDNA3_sbin_32_k141_54418_length_6939_cov_10.0000_4	JL_0.02	0.01	375.292	ARG	plm_arg ; ARGfam; resfam	multidrug	MFS_1; MFS_1; ; NA	2.57437
HM_a_3.8_sbin_13_k127_75910_length_26745_cov_26.9853_14	JL_0.02	0.01	17.8612	ARG	plm_arg ; SARG; ; SARG_blast	vancomycin	NA; NA; vanR_train_msa; vanB	1.25191
HM_a_3.8_sbin_17_k127_31324_length_50974_cov_17.0000_1	JL_0.02	0.01	90.0292	ARG	plm_arg ; ARGfam; resfam	multidrug	ACR_tran; ACR_tran; ; NA	1.95438
HM_a_3.8_sbin_2_k127_17918_length_33135_cov_18.0000_21	JL_0.02	0.01	932.948	ARG	plm_arg ; ARGfam; resfam; SARG; SARG_blast	bicyclomycin	MFS_1; MFS_1; bicyclomycin_multidrug_efflux_protein_bcr_train_msa; bcr-1	2.96986
HM_a_3.8_sbin_4_k127_95516_length_6104_cov_6.0000_3	JL_0.02	0.01	71.1689	ARG	plm_arg ; ARGfam; resfam; SARG_blast	multidrug	MFS_1; MFS_1; ; Other_major_facilitator_superfamily_transporter	1.85229
HM_a_3.8_sbin_4_k127_7072_length_5154_cov_7.0000_2	JL_0.02	0.01	162.98	ARG	plm_arg ; ARGfam; resfam; SARG	beta-lactam	Transpeptidase; Transpeptidase; penA_train_msa; NA	2.21213
HM_a_3.8_sbin_6_k127_28516_length_26198_cov_149.6486_26	JL_0.02	0.01	209.874	ARG	plm_arg ; ARGfam; SARG; SARG_blast	bacitracin	BacA; NA; bacA_train_msa; bacA	2.32196
HM_a_3.8_sbin_6_k127_21428_length_25987_cov_155.9192_7	JL_0.02	0.01	93.5387	ARG	plm_arg ; ARGfam; resfam; SARG	beta-lactam	Transpeptidase; Transpeptidase; penA_train_msa; NA	1.97099
HM_a_3.8_sbin_6_k127_16557_length_3935_cov_152.0000_2	JL_0.02	0.01	2201.51	ARG	plm_arg ; ARGfam; resfam	multidrug	MFS_1; MFS_1; ; NA	3.34272
HM_b_0.1_sbin_2_k127_24858_length_9514_cov_26.0000_10	JL_0.02	0.01	18.3635	ARG	plm_arg ; ARGfam; resfam; SARG_blast	multidrug	MFS_1; MFS_1; ; Other_major_facilitator_superfamily_transporter	1.26395
HM_b_0.1_sbin_2_k127_48735_length_2751_cov_26.7550_2	JL_0.02	0.01	478.808	ARG	plm_arg ; ARGfam; resfam; SARG; SARG_blast	MLS	ABC_tran; ABC_tran; macB_train_msa; macB	2.68016
HM_b_3.8_sbin_11_k127_253305_length_2625_cov_8.0000_2	JL_0.02	0.01	442.613	ARG	plm_arg ; SARG_blast	vancomycin	NA; NA; NA; vanB	2.64602
HM_b_3.8_sbin_11_k127_299233_length_2429_cov_10.0000_1	JL_0.02	0.01	35.5791	ARG	plm_arg ; ARGfam; resfam	multidrug	ACR_tran; ACR_tran; ; NA	1.55119
HM_b_3.8_sbin_11_k127_86987_length_1983_cov_9.0000_1	JL_0.02	0.01	748.62	ARG	plm_arg ; ARGfam; resfam	beta-lactam	Beta-lactamase; Beta-lactamase; ; NA	2.87426
HM_b_3.8_sbin_12_k127_298777_length_113407_cov_22.9984_106	JL_0.02	0.01	7.76811	ARG	plm_arg ; SARG; SARG_blast	MLS	NA; NA; macB_train_msa; macB	0.890315
HM_b_3.8_sbin_12_k127_299954_length_100983_cov_24.0000_86	JL_0.02	0.01	393.96	ARG	plm_arg ; ARGfam; resfam	beta-lactam	Lactamase_B; Lactamase_B; ; NA	2.59545
HM_b_3.8_sbin_13_k127_20067_length_17338_cov_10.0000_14	JL_0.02	0.01	9.10386	ARG	plm_arg ; ARGfam; resfam; SARG_blast	multidrug	MFS_1; MFS_1; ; Other_major_facilitator_superfamily_transporter	0.959226
HM_b_3.8_sbin_20_k127_211409_length_11467_cov_8.0000_9	JL_0.02	0.01	660.278	ARG	plm_arg ; ARGfam; resfam; SARG; SARG_blast	MLS	ABC_tran; ABC_tran; macB_train_msa; macB	2.81973
HM_b_3.8_sbin_8_k127_120464_length_7717_cov_9.0000_2	JL_0.02	0.01	2879.48	ARG	plm_arg ; ARGfam; resfam; SARG	beta-lactam	Transpeptidase; Transpeptidase; PBP_2X_train_msa; NA	3.45931
HM_b_3.8_sbin_8_k127_20883_length_6208_cov_6.0000_9	JL_0.02	0.01	163.49	ARG	plm_arg ; SARG_blast	MLS	NA; NA; NA; macB	2.21349
HM_b_3.8_sbin_8_k127_127425_length_4069_cov_8.0000_1	JL_0.02	0.01	173.83	ARG	plm_arg ; ARGfam; resfam; SARG_blast	multidrug	MFS_1; MFS_1; ; Other_major_facilitator_superfamily_transporter	2.24012
HM_b_3.8_sbin_8_k127_137852_length_2318_cov_7.0000_1	JL_0.02	0.01	0.015027	ARG	plm_arg ; SARG_blast	pleuromutilin_tiamulin	NA; NA; NA; TaeA	-1.82313
HM_b_3.8_sbin_9_k127_301221_length_12864_cov_7.0000_4	JL_0.02	0.01	376.709	ARG	plm_arg ; SARG_blast	pleuromutilin_tiamulin	NA; NA; NA; TaeA	2.57601
HM_c_0.1_sbin_11_k127_6344_length_3360_cov_12.0000_4	JL_0.02	0.01	1040.34	ARG	plm_arg ; SARG_blast	MLS	NA; NA; NA; macB	3.01717
HM_c_0.1_sbin_2_k127_52937_length_33354_cov_76.6492_14	JL_0.02	0.01	44.6215	ARG	plm_arg ; ARGfam; resfam	multidrug	ACR_tran; ACR_tran; ; NA	1.64954
HM_c_0.1_sbin_2_k127_62515_length_22443_cov_74.8808_1	JL_0.02	0.01	32.2696	ARG	plm_arg ; ARGfam; SARG; SARG_blast	bacitracin	BacA; NA; bacA_train_msa; bacA	1.50879
HM_c_0.1_sbin_2_k127_7764_length_22440_cov_83.1041_7	JL_0.02	0.01	91.0818	ARG	plm_arg ; ARGfam; resfam; SARG_blast	trimethoprim	DHFR_1; DHFR_1; ; dfrD	1.95943
HM_c_0.1_sbin_2_k127_26857_length_5804_cov_90.0000_3	JL_0.02	0.01	338.908	ARG	plm_arg ; SARG_blast	multidrug	NA; NA; NA; OprM	2.53008
HM_c_0.1_sbin_2_k127_26857_length_5804_cov_90.0000_5	JL_0.02	0.01	188.852	ARG	plm_arg ; ARGfam; resfam	multidrug	ACR_tran; ACR_tran; ; NA	2.27612
HM_c_0.1_sbin_3_k127_55092_length_43229_cov_42.9357_30	JL_0.02	0.01	75.9607	ARG	plm_arg ; ARGfam; SARG; SARG_blast	bacitracin	BacA; NA; bacA_train_msa; bacA	1.88059
HM_c_0.1_sbin_3_k127_148012_length_40838_cov_46.9876_30	JL_0.02	0.01	142.08	ARG	plm_arg ; ARGfam; resfam; SARG	beta-lactam	Transpeptidase; Transpeptidase; penA_train_msa; NA	2.15253
HM_c_0.1_sbin_3_k127_72757_length_39033_cov_56.6339_17	JL_0.02	0.01	342.877	ARG	plm_arg ; SARG_blast	multidrug	NA; NA; NA; tolC	2.53514
HM_c_0.1_sbin_3_k127_41765_length_24363_cov_46.7633_11	JL_0.02	0.01	69.6259	ARG	plm_arg ; SARG_blast	multidrug	NA; NA; NA; qacE	1.84277
HM_c_0.1_sbin_3_k127_54779_length_19488_cov_45.8753_13	JL_0.02	0.01	322.741	ARG	plm_arg ; ARGfam; resfam	multidrug	ACR_tran; ACR_tran; ; NA	2.50885
HM_c_0.1_sbin_3_k127_68942_length_11793_cov_43.0000_6	JL_0.02	0.01	6.19227	ARG	plm_arg ; ARGfam; resfam; SARG; SARG_blast	MLS	ABC_tran; ABC_tran; bcrA_train_msa; macB	0.79185
HM_c_0.1_sbin_3_k127_153915_length_8585_cov_56.0000_4	JL_0.02	0.01	13.8759	ARG	plm_arg ; ARGfam; resfam; SARG	beta-lactam	Transpeptidase; Transpeptidase; PBP_1A_train_msa; NA	1.14226
HM_c_0.1_sbin_3_k127_184552_length_7803_cov_48.9702_7	JL_0.02	0.01	687.649	ARG	plm_arg ; ARGfam; resfam; SARG_blast	multidrug	MFS_1; MFS_1; ; hp1181	2.83737
HM_c_0.1_sbin_3_k127_151649_length_4436_cov_45.0000_2	JL_0.02	0.01	563.282	ARG	plm_arg ; SARG	multidrug	NA; NA; ompR_train_msa; NA	2.75073
HM_c_0.1_sbin_4_k127_116683_length_36457_cov_34.9391_18	JL_0.02	0.01	398.248	ARG	plm_arg ; ARGfam; resfam; SARG	beta-lactam	Transpeptidase; Transpeptidase; penA_train_msa; NA	2.60015
HM_c_0.1_sbin_4_k127_67400_length_29093_cov_27.0000_2	JL_0.02	0.01	395.139	ARG	plm_arg ; ARGfam; resfam; SARG; SARG_blast	MLS	ABC_tran; ABC_tran; macB_train_msa; macB	2.59675
HM_c_0.1_sbin_4_k127_123290_length_20108_cov_28.0000_1	JL_0.02	0.01	471.333	ARG	plm_arg ; SARG_blast	multidrug	NA; NA; NA; ykkD	2.67333
HM_c_0.1_sbin_4_k127_23679_length_19777_cov_29.0000_12	JL_0.02	0.01	762.517	ARG	plm_arg ; SARG_blast	multidrug	NA; NA; NA; msbA	2.88225
HM_c_0.1_sbin_4_k127_4523_length_14470_cov_30.9916_2	JL_0.02	0.01	38.874	ARG	plm_arg ; ARGfam; resfam	multidrug	ACR_tran; ACR_tran; ; NA	1.58966
HM_cobin_11_k127_860659_length_103465_cov_59.0000_44	JL_0.02	0.01	999.731	ARG	plm_arg ; ARGfam; SARG; SARG_blast	bacitracin	BacA; NA; bacA_train_msa; bacA	2.99988
HM_cobin_11_k127_53873_length_61968_cov_57.8547_53	JL_0.02	0.01	197.792	ARG	plm_arg ; ARGfam; resfam	multidrug	ACR_tran; ACR_tran; ; NA	2.29621
HM_cobin_12_k127_323621_length_15993_cov_65.8515_10	JL_0.02	0.01	583.643	ARG	plm_arg ; ARGfam; resfam; SARG; SARG_blast	beta-lactam	Transpeptidase; Transpeptidase; mecA_train_msa; mecB	2.76615
HM_cobin_12_k127_1096424_length_6366_cov_57.7115_2	JL_0.02	0.01	1717.01	ARG	plm_arg ; ARGfam; resfam; SARG; SARG_blast	MLS	ABC_tran; ABC_tran; macB_train_msa; macB	3.23477
HM_cobin_12_k127_1096424_length_6366_cov_57.7115_3	JL_0.02	0.01	26.6203	ARG	plm_arg ; SARG; SARG_blast	MLS	NA; NA; macB_train_msa; macB	1.42521
HM_cobin_12_k127_1023093_length_5450_cov_59.9113_4	JL_0.02	0.01	61.2898	ARG	plm_arg ; ARGfam; resfam; SARG; SARG_blast	MLS	ABC_tran; ABC_tran; macB_train_msa; macB	1.78739
HM_cobin_12_k127_448441_length_5139_cov_59.4679_3	JL_0.02	0.01	2373.95	ARG	plm_arg ; ARGfam; resfam; SARG	beta-lactam	Transpeptidase; Transpeptidase; PBP_1A_train_msa; NA	3.37547
HM_cobin_13_k127_985313_length_24955_cov_12.0000_25	JL_0.02	0.01	30.0597	ARG	plm_arg ; ARGfam; resfam	beta-lactam	Beta-lactamase; Beta-lactamase; ; NA	1.47798
HM_cobin_13_k127_58282_length_14755_cov_15.0000_12	JL_0.02	0.01	1231.67	ARG	plm_arg ; ARGfam; resfam; SARG; SARG_blast	MLS	ABC_tran; ABC_tran; macB_train_msa; macB	3.09049
HM_cobin_13_k127_952115_length_5387_cov_19.0000_6	JL_0.02	0.01	13.811	ARG	plm_arg ; ARGfam; SARG; SARG_blast	bacitracin	BacA; NA; bacA_train_msa; bacA	1.14023
HM_cobin_13_k127_1108054_length_4293_cov_17.0000_5	JL_0.02	0.01	687.187	ARG	plm_arg ; ARGfam; resfam; SARG	beta-lactam	Transpeptidase; Transpeptidase; penA_train_msa; NA	2.83707
HM_cobin_13_k127_582235_length_3151_cov_17.4729_3	JL_0.02	0.01	458.075	ARG	plm_arg ; SARG_blast	MLS	NA; NA; NA; macB	2.66094
HM_cobin_13_k127_603688_length_2571_cov_12.0000_1	JL_0.02	0.01	1417.31	ARG	plm_arg ; ARGfam; resfam	multidrug	ACR_tran; ACR_tran; ; NA	3.15146
HM_cobin_19_k127_525981_length_13233_cov_14.0000_7	JL_0.02	0.01	1017.39	ARG	plm_arg ; ARGfam; resfam; SARG	beta-lactam	Transpeptidase; Transpeptidase; PBP_1A_train_msa; NA	3.00749
HM_cobin_19_k127_591962_length_10769_cov_14.9895_3	JL_0.02	0.01	335.264	ARG	plm_arg ; ARGfam; resfam	multidrug	ACR_tran; ACR_tran; ; NA	2.52539
HM_cobin_1_k127_1033113_length_61675_cov_11.0000_27	JL_0.02	0.01	628.525	ARG	plm_arg ; ARGfam; resfam	multidrug	ACR_tran; ACR_tran; ; NA	2.79832
HM_cobin_1_k127_547937_length_7756_cov_10.0000_1	JL_0.02	0.01	1934.66	ARG	plm_arg ; ARGfam; resfam; SARG	beta-lactam	Transpeptidase; Transpeptidase; penA_train_msa; NA	3.28661
HM_cobin_1_k127_1129146_length_5955_cov_12.0000_2	JL_0.02	0.01	549.928	ARG	plm_arg ; SARG	MLS	NA; NA; macA_train_msa; NA	2.74031
HM_cobin_1_k127_1129146_length_5955_cov_12.0000_3	JL_0.02	0.01	733.362	ARG	plm_arg ; SARG	multidrug	NA; NA; TolC_train_msa; NA	2.86532
HM_cobin_21_k127_1009084_length_3419_cov_105.1197_4	JL_0.02	0.01	60.3117	ARG	plm_arg ; SARG_blast	bacitracin	NA; NA; NA; bacA	1.7804
HM_cobin_27_k127_553144_length_19706_cov_11.0000_2	JL_0.02	0.01	9.10386	ARG	plm_arg ; ARGfam; resfam	multidrug	ACR_tran; ACR_tran; ; NA	0.959226
HM_cobin_27_k127_296679_length_17056_cov_13.0000_13	JL_0.02	0.01	401.325	ARG	plm_arg ; ARGfam; resfam	multidrug	ACR_tran; ACR_tran; ; NA	2.6035
HM_cobin_27_k127_438538_length_9191_cov_10.0000_6	JL_0.02	0.01	230.255	ARG	plm_arg ; SARG_blast	multidrug	NA; NA; NA; tolC	2.36221
HM_cobin_27_k127_63273_length_3582_cov_11.0000_1	JL_0.02	0.01	648.507	ARG	plm_arg ; ARGfam; resfam; SARG_blast	multidrug	MFS_1; MFS_1; ; hp1181	2.81191
HM_cobin_31_k127_100852_length_62454_cov_61.0000_32	JL_0.02	0.01	4.1e-05	ARG	plm_arg ; SARG_blast	multidrug	NA; NA; NA; ykkC	-4.38722
HM_cobin_31_k127_540253_length_20014_cov_71.0000_11	JL_0.02	0.01	3.85184	ARG	plm_arg ; ARGfam; resfam; SARG; SARG_blast	MLS	ABC_tran; ABC_tran; macB_train_msa; macB	0.585668
HM_cobin_31_k127_1084278_length_8205_cov_71.5605_3	JL_0.02	0.01	1526.4	ARG	plm_arg ; ARGfam; resfam; SARG; SARG_blast	MLS	ABC_tran; ABC_tran; macB_train_msa; macB	3.18367
HM_cobin_33_k127_883504_length_13957_cov_8.0000_13	JL_0.02	0.01	0.005729	ARG	plm_arg ; ARGfam; resfam	beta-lactam	Lactamase_B; Lactamase_B; ; NA	-2.24192
HM_cobin_33_k127_1172430_length_4416_cov_8.0000_3	JL_0.02	0.01	126.224	ARG	plm_arg ; ARGfam; resfam	beta-lactam	Lactamase_B; Lactamase_B; ; NA	2.10114
HM_cobin_33_k127_344590_length_3750_cov_8.0000_2	JL_0.02	0.01	1023.65	ARG	plm_arg ; SARG_blast	sulfonamide	NA; NA; NA; sul4	3.01015
HM_cobin_33_k127_798974_length_2705_cov_6.0000_2	JL_0.02	0.01	572.732	ARG	plm_arg ; ARGfam; resfam	beta-lactam	Lactamase_B; Lactamase_B; ; NA	2.75795
HM_cobin_36_k127_819229_length_1808_cov_23.0000_1	JL_0.02	0.01	8.85039	ARG	plm_arg ; ARGfam; resfam; SARG_blast	trimethoprim	DHFR_1; DHFR_1; ; dfrA3	0.946963
HM_cobin_46_k127_900791_length_3644_cov_14.0000_2	JL_0.02	0.01	473.261	ARG	plm_arg ; ARGfam; resfam; SARG; SARG_blast	MLS	ABC_tran; ABC_tran; macB_train_msa; macB	2.6751
HM_cobin_46_k127_900791_length_3644_cov_14.0000_3	JL_0.02	0.01	55.2162	ARG	plm_arg ; SARG; SARG_blast	MLS	NA; NA; macB_train_msa; macB	1.74207
HM_cobin_47_k127_1156021_length_2993_cov_8.0000_3	JL_0.02	0.01	1266.54	ARG	plm_arg ; SARG_blast	vancomycin	NA; NA; NA; vanB	3.10262
HM_cobin_4_k127_726940_length_6285_cov_6.0000_2	JL_0.02	0.01	584.143	ARG	plm_arg ; ARGfam; resfam; SARG; SARG_blast	MLS	ABC_tran; ABC_tran; macB_train_msa; macB	2.76652
HM_cobin_4_k127_81681_length_1730_cov_4.0000_1	JL_0.02	0.01	17.5413	ARG	plm_arg ; ARGfam; resfam; SARG; SARG_blast	MLS	ABC_tran; ABC_tran; macB_train_msa; macB	1.24406
HM_cobin_50_k127_863784_length_4262_cov_9.0000_2	JL_0.02	0.01	460.331	ARG	plm_arg ; ARGfam; resfam	beta-lactam	Lactamase_B; Lactamase_B; ; NA	2.66307
HM_cobin_53_k127_1128872_length_1599_cov_4.0000_2	JL_0.02	0.01	556.102	ARG	plm_arg ; ARGfam; resfam; SARG_blast	multidrug	ACR_tran; ACR_tran; ; smeE	2.74515
HM_cobin_55_k127_990014_length_22463_cov_19.0000_11	JL_0.02	0.01	667.801	ARG	plm_arg ; SARG_blast	multidrug	NA; NA; NA; MexE	2.82465
HM_cobin_55_k127_430180_length_13762_cov_22.0000_3	JL_0.02	0.01	82.1238	ARG	plm_arg ; SARG_blast	polymyxin	NA; NA; NA; pmrF	1.91447
HM_cobin_55_k127_788413_length_11502_cov_27.0000_11	JL_0.02	0.01	10.6943	ARG	plm_arg ; ARGfam; resfam	beta-lactam	Beta-lactamase; Beta-lactamase; ; NA	1.02915
HM_SQ54_0.06_sbin_2_k141_191389_length_1980_cov_4.9521_3	JL_0.02	0.01	35.0486	ARG	plm_arg ; ARGfam; resfam; SARG_blast	trimethoprim	DHFR_1; DHFR_1; ; dfrA26	1.54467
HM_SQ58_0.02_sbin_6_k141_453129_length_4263_cov_13.0000_2	JL_0.02	0.01	257.365	ARG	plm_arg ; ARGfam; resfam; SARG	beta-lactam	Transpeptidase; Transpeptidase; penA_train_msa; NA	2.41055
HM_SQ58_0.02_sbin_9_k141_74152_length_3387_cov_26.0000_1	JL_0.02	0.01	594.915	ARG	plm_arg ; ARGfam; resfam	multidrug	ACR_tran; ACR_tran; ; NA	2.77446
HM_SQ58_0.06_sbin_11_k141_372961_length_8588_cov_15.4303_4	JL_0.02	0.01	63.3386	ARG	plm_arg ; ARGfam; resfam; SARG_blast	multidrug	ACR_tran; ACR_tran; ; ceoB	1.80167
HM_SQ58_0.06_sbin_15_k141_117972_length_117833_cov_75.1712_35	JL_0.02	0.01	120.506	ARG	plm_arg ; SARG_blast	multidrug	NA; NA; NA; Escherichia coli acrA	2.08101
HM_SQ58_0.06_sbin_16_k141_1262209_length_8310_cov_8.0000_7	JL_0.02	0.01	11.5112	ARG	plm_arg ; ARGfam; resfam	multidrug	ACR_tran; ACR_tran; ; NA	1.06112
HM_SQ58_0.06_sbin_16_k141_417056_length_3846_cov_8.0000_4	JL_0.02	0.01	197.016	ARG	plm_arg ; ARGfam; resfam	beta-lactam	Transpeptidase; Transpeptidase; ; NA	2.2945
HM_SQ58_0.06_sbin_19_k141_1202826_length_4106_cov_9.0000_1	JL_0.02	0.01	996.211	ARG	plm_arg ; ARGfam; resfam; SARG_blast	multidrug	ACR_tran; ACR_tran; ; MexF	2.99835
HM_SQ58_0.06_sbin_1_k141_238350_length_2530_cov_66.4253_1	JL_0.02	0.01	124.118	ARG	plm_arg ; ARGfam; resfam; SARG_blast	multidrug	ACR_tran; ACR_tran; ; MexB	2.09384
HM_SQ58_0.06_sbin_25_k141_979057_length_2336_cov_6.0000_1	JL_0.02	0.01	14.3327	ARG	plm_arg ; SARG_blast	multidrug	NA; NA; NA; mexK	1.15633
HM_SQ58_0.06_sbin_25_k141_749640_length_1525_cov_6.0000_3	JL_0.02	0.01	249.375	ARG	plm_arg ; ARGfam; resfam; SARG_blast	multidrug	ACR_tran; ACR_tran; ; mexW	2.39685
HM_SQ58_0.06_sbin_8_k141_412953_length_13369_cov_93.2869_8	JL_0.02	0.01	23.8307	ARG	plm_arg ; ARGfam; resfam	aminoglycoside	APH; APH; ; NA	1.37714
HM_SQ58_0.06_sbin_8_k141_592921_length_10766_cov_98.6328_8	JL_0.02	0.01	41.1872	ARG	plm_arg ; ARGfam; resfam; SARG_blast	beta-lactam	Beta-lactamase; Beta-lactamase2; ; CARB	1.61476
HM_SQ58_0.10_sbin_10_k141_272099_length_2078_cov_3.0000_3	JL_0.02	0.01	11.6481	ARG	plm_arg ; ARGfam; resfam	beta-lactam	Transpeptidase; Transpeptidase; ; NA	1.06626
HM_SQ58_0.10_sbin_1_k141_343200_length_7746_cov_22.6635_2	JL_0.02	0.01	12.154	ARG	plm_arg ; ARGfam; resfam; SARG	beta-lactam	Transpeptidase; Transpeptidase; PBP_2X_train_msa; NA	1.08472
HM_SQ58_0.10_sbin_3_k141_190203_length_4678_cov_9.0000_2	JL_0.02	0.01	316.594	ARG	plm_arg ; ARGfam; resfam; SARG; SARG_blast	MLS	ABC_tran; ABC_tran; macB_train_msa; macB	2.5005
HM_SQ58_0.10_sbin_7_k141_349101_length_1776_cov_7.0000_1	JL_0.02	0.01	280.557	ARG	plm_arg ; SARG_blast	MLS	NA; NA; NA; macB	2.44802
HM_SQ79_0.02_sbin_12_k141_233742_length_11509_cov_9.1392_3	JL_0.02	0.01	103.949	ARG	plm_arg ; ARGfam; resfam	multidrug	ACR_tran; ACR_tran; ; NA	2.01682
HM_SQ79_0.02_sbin_12_k141_1024283_length_6313_cov_8.3803_3	JL_0.02	0.01	192.257	ARG	plm_arg ; ARGfam; resfam; SARG	beta-lactam	Transpeptidase; Transpeptidase; penA_train_msa; NA	2.28388
HM_SQ79_0.02_sbin_7_k141_1085383_length_3857_cov_10.8948_1	JL_0.02	0.01	73.5094	ARG	plm_arg ; SARG_blast	sulfonamide	NA; NA; NA; sul4	1.86634
HM_SQ79_0.02_sbin_7_k141_109509_length_3821_cov_15.2421_1	JL_0.02	0.01	156.497	ARG	plm_arg ; SARG_blast	multidrug	NA; NA; NA; OprN	2.19451
HM_SQ79_0.06_sbin_15_k141_291449_length_370490_cov_13.9679_186	JL_0.02	0.01	6.12786	ARG	plm_arg ; ARGfam; resfam; SARG_blast	beta-lactam	Beta-lactamase; Beta-lactamase; ; CMY-LAT-MOX	0.787309
HM_SQ79_0.06_sbin_15_k141_302014_length_92470_cov_14.3658_28	JL_0.02	0.01	255.714	ARG	plm_arg ; ARGfam; resfam	beta-lactam	Lactamase_B; Lactamase_B; ; NA	2.40775
HM_SQ79_0.06_sbin_2_k141_265962_length_2651_cov_9.5303_1	JL_0.02	0.01	29.1789	ARG	plm_arg ; ARGfam; resfam; SARG_blast	multidrug	ACR_tran; ACR_tran; ; mexK	1.46507
HM_SQ79_0.06_sbin_2_k141_1739567_length_1291_cov_13.4357_1	JL_0.02	0.01	468.876	ARG	plm_arg ; ARGfam; resfam; SARG_blast	MLS	MFS_1; MFS_1; ; mef(B)	2.67106
HM_SQ79_0.06_sbin_5_k141_467582_length_4400_cov_7.0000_3	JL_0.02	0.01	441.384	ARG	plm_arg ; SARG; ; SARG_blast	vancomycin	NA; NA; vanR_train_msa; vanB	2.64482
HM_SQ79_0.06_sbin_5_k141_757452_length_2013_cov_5.0000_2	JL_0.02	0.01	449.681	ARG	plm_arg ; ARGfam; resfam; SARG_blast	trimethoprim	DHFR_1; DHFR_1; ; dfrA3	2.6529
HM_SQ79_0.10_sbin_19_k141_1454836_length_2200_cov_11.2608_2	JL_0.02	0.01	27.7517	ARG	plm_arg ; SARG_blast	MLS	NA; NA; NA; macB	1.44329
HM_SQ79_0.10_sbin_29_k141_823330_length_5055_cov_7.9933_3	JL_0.02	0.01	10.5219	ARG	plm_arg ; SARG_blast	tetracycline	NA; NA; NA; tetA(P)	1.0221
HM_SQ79_0.10_sbin_2_k141_616763_length_1434_cov_4.0000_2	JL_0.02	0.01	495.199	ARG	plm_arg ; ARGfam; resfam; SARG_blast	multidrug	ACR_tran; ACR_tran; ; MexB	2.69478
HM_SQ81_0.06_sbin_15_k141_1629384_length_18543_cov_31.0886_17	JL_0.02	0.01	11.0253	ARG	plm_arg ; SARG; ; SARG_blast	quinolone	NA; NA; qnrB_train_msa; QnrS family	1.04239
HM_SQ81_0.06_sbin_15_k141_1635929_length_8032_cov_31.9638_6	JL_0.02	0.01	14.7094	ARG	plm_arg ; SARG_blast	multidrug	NA; NA; NA; MexE	1.16759
HM_SQ81_0.06_sbin_28_k141_386422_length_43579_cov_232.1916_37	JL_0.02	0.01	19.0696	ARG	plm_arg ; SARG_blast	multidrug	NA; NA; NA; Enterobacter cloacae acrA	1.28034
HM_SQ81_0.06_sbin_36_k141_1266483_length_3302_cov_6.0000_3	JL_0.02	0.01	808.745	ARG	plm_arg ; SARG	MLS	NA; NA; macA_train_msa; NA	2.90781
HM_SQ81_0.06_sbin_5_k141_1234559_length_47780_cov_31.4918_22	JL_0.02	0.01	1379.32	ARG	plm_arg ; ARGfam; resfam	multidrug	ACR_tran; ACR_tran; ; NA	3.13967
HM_SQ81_0.06_sbin_6_k141_376863_length_66948_cov_57.3712_8	JL_0.02	0.01	293.26	ARG	plm_arg ; ARGfam; resfam; SARG; SARG_blast	multidrug	MFS_1; MFS_1; bicyclomycin_multidrug_efflux_protein_bcr_train_msa; emrD	2.46725
HM_SQ81_0.10_sbin_24_k141_1062880_length_2314_cov_4.0000_2	JL_0.02	0.01	31.8691	ARG	plm_arg ; ARGfam; SARG; SARG_blast	bacitracin	BacA; NA; bacA_train_msa; bacA	1.50337
HM_SQ81_0.10_sbin_7_k141_2373421_length_6151_cov_13.5729_2	JL_0.02	0.01	4.08386	ARG	plm_arg ; ARGfam; resfam; SARG	beta-lactam	Transpeptidase; Transpeptidase; penA_train_msa; NA	0.61107
HM_SQ81_0.10_sbin_7_k141_988990_length_3043_cov_10.9700_3	JL_0.02	0.01	860.148	ARG	plm_arg ; SARG_blast	polymyxin	NA; NA; NA; pmrF	2.93457
HM_SQ_cobin_104_k127_12069743_length_26804_cov_267.1147_2	JL_0.02	0.01	250.272	ARG	plm_arg ; SARG_blast	aminoglycoside	NA; NA; NA; AAC(6')-Ib-SK	2.39841
HM_SQ_cobin_105_k127_8486474_length_2550_cov_98.0000_3	JL_0.02	0.01	594.273	ARG	plm_arg ; ARGfam; resfam; SARG; SARG_blast	MLS	ABC_tran; ABC_tran; macB_train_msa; macB	2.77399
HM_SQ_cobin_106_k127_15727347_length_3832_cov_3.0000_2	JL_0.02	0.01	41.8119	ARG	plm_arg ; SARG_blast	MLS	NA; NA; NA; optrA	1.6213
HM_SQ_cobin_107_k127_18916076_length_4664_cov_190.0000_1	JL_0.02	0.01	279.176	ARG	plm_arg ; SARG_blast	multidrug	NA; NA; NA; OprM	2.44588
HM_SQ_cobin_107_k127_30402233_length_4325_cov_155.0000_4	JL_0.02	0.01	120.791	ARG	plm_arg ; ARGfam; resfam	beta-lactam	Beta-lactamase; Beta-lactamase; ; NA	2.08203
HM_SQ_cobin_108_k127_31098524_length_7556_cov_23.0000_5	JL_0.02	0.01	12.6648	ARG	plm_arg ; ARGfam; resfam; SARG_blast	trimethoprim	DHFR_1; DHFR_1; ; dfrA26	1.1026
HM_SQ_cobin_108_k127_11524497_length_5794_cov_13.0000_3	JL_0.02	0.01	11.3775	ARG	plm_arg ; ARGfam; resfam; SARG_blast	multidrug	ACR_tran; ACR_tran; ; MexF	1.05605
HM_SQ_cobin_108_k127_613904_length_4487_cov_99.5562_1	JL_0.02	0.01	363.659	ARG	plm_arg ; ARGfam; resfam	multidrug	ACR_tran; ACR_tran; ; NA	2.56069
HM_SQ_cobin_110_k127_5333484_length_3358_cov_6.0019_3	JL_0.02	0.01	352.448	ARG	plm_arg ; ARGfam; resfam; SARG; SARG_blast	MLS	ABC_tran; ABC_tran; macB_train_msa; macB	2.5471
HM_SQ_cobin_113_k127_6779658_length_5593_cov_69.0000_3	JL_0.02	0.01	120.6	ARG	plm_arg ; ARGfam; resfam; SARG	beta-lactam	Transpeptidase; Transpeptidase; penA_train_msa; NA	2.08135
HM_SQ_cobin_113_k127_25495631_length_4320_cov_5.7687_2	JL_0.02	0.01	112.501	ARG	plm_arg ; ARGfam; SARG; SARG_blast	bacitracin	BacA; NA; bacA_train_msa; bacA	2.05116
HM_SQ_cobin_116_k127_28254530_length_3914_cov_13.0187_2	JL_0.02	0.01	54.2112	ARG	plm_arg ; ARGfam; resfam	beta-lactam	Beta-lactamase; Beta-lactamase; ; NA	1.73409
HM_SQ_cobin_116_k127_9425865_length_2532_cov_38.6599_3	JL_0.02	0.01	87.2734	ARG	plm_arg ; SARG_blast	multidrug	NA; NA; NA; MexA	1.94088
HM_SQ_cobin_23_k127_4675115_length_3043_cov_27.1632_2	JL_0.02	0.01	142.984	ARG	plm_arg ; ARGfam; resfam; SARG	beta-lactam	Transpeptidase; Transpeptidase; penA_train_msa; NA	2.15529
HM_SQ_cobin_28_k127_11474585_length_16250_cov_217.2966_8	JL_0.02	0.01	9.66534	ARG	plm_arg ; ARGfam; resfam; SARG	beta-lactam	Transpeptidase; Transpeptidase; penA_train_msa; NA	0.985217
HM_SQ_cobin_29_k127_280593_length_4942_cov_38.5022_3	JL_0.02	0.01	290.34	ARG	plm_arg ; SARG_blast	polymyxin	NA; NA; NA; pmrF	2.46291
HM_SQ_cobin_30_k127_11178519_length_12390_cov_9.3973_4	JL_0.02	0.01	136.82	ARG	plm_arg ; ARGfam; SARG; SARG_blast	bacitracin	BacA; NA; bacA_train_msa; bacA	2.13615
HM_SQ_cobin_33_k127_8571253_length_5768_cov_5.0000_6	JL_0.02	0.01	189.754	ARG	plm_arg ; ARGfam; resfam	beta-lactam	Beta-lactamase; Beta-lactamase; ; NA	2.27819
HM_SQ_cobin_33_k127_23106343_length_3217_cov_8.0000_6	JL_0.02	0.01	507.038	ARG	plm_arg ; ARGfam; resfam	multidrug	SoxR; SoxR; ; NA	2.70504
HM_SQ_cobin_64_k127_19950808_length_26311_cov_23.0000_5	JL_0.02	0.01	82.2707	ARG	plm_arg ; ARGfam; resfam; SARG; SARG_blast	MLS	ABC_tran; ABC_tran; macB_train_msa; macB	1.91525
HM_SQ_cobin_64_k127_21814126_length_7161_cov_8.0000_2	JL_0.02	0.01	8.05851	ARG	plm_arg ; ARGfam; SARG; SARG_blast	bacitracin	BacA; NA; bacA_train_msa; bacA	0.906255
HM_SQ_cobin_64_k127_29699991_length_6677_cov_7.9102_5	JL_0.02	0.01	280.367	ARG	plm_arg ; ARGfam; resfam	multidrug	ACR_tran; ACR_tran; ; NA	2.44773
HM_SQ_cobin_6_k127_14991661_length_66513_cov_13.2400_52	JL_0.02	0.01	7.35953	ARG	plm_arg ; SARG_blast	novobiocin	NA; NA; NA; novA	0.86685
HM_SQ_cobin_6_k127_15913347_length_3675_cov_10.0000_3	JL_0.02	0.01	85.3163	ARG	plm_arg ; ARGfam; resfam; SARG	beta-lactam	Transpeptidase; Transpeptidase; PBP_2X_train_msa; NA	1.93103
HM_SQ_cobin_88_k127_40721_length_9741_cov_10.8764_6	JL_0.02	0.01	299.89	ARG	plm_arg ; ARGfam; resfam	beta-lactam	Beta-lactamase; Beta-lactamase; ; NA	2.47696
HY4_cobin_26_k127_5820926_length_2975_cov_4.9870_1	JL_0.02	0.01	13.9252	ARG	plm_arg ; ARGfam; resfam; SARG_blast	beta-lactam	Lactamase_B; Lactamase_B; ; CAR-1	1.1438
HY4_cobin_27_k127_1935480_length_5333_cov_548.6786_5	JL_0.02	0.01	16.7896	ARG	plm_arg ; ARGfam; SARG; SARG_blast	bacitracin	BacA; NA; bacA_train_msa; bacA	1.22504
HY4_cobin_69_k127_2086034_length_9184_cov_7.0000_5	JL_0.02	0.01	322.314	ARG	plm_arg ; SARG; ; SARG_blast	multidrug	NA; NA; mexA_train_msa; MexA	2.50828
HY4_cobin_69_k127_1242389_length_6892_cov_133.0000_4	JL_0.02	0.01	58.3737	ARG	plm_arg ; SARG_blast	multidrug	NA; NA; NA; OpmB	1.76622
HY4_cobin_69_k127_756358_length_4493_cov_6.0000_3	JL_0.02	0.01	486.247	ARG	plm_arg ; ARGfam; resfam; SARG_blast	multidrug	ACR_tran; ACR_tran; ; MuxC	2.68686
HY4_cobin_69_k127_3541094_length_3236_cov_6.0000_4	JL_0.02	0.01	630.761	ARG	plm_arg ; ARGfam; resfam; SARG; SARG_blast	multidrug	MATE_efflux; MATE_efflux; mdtK_train_msa; PmpM	2.79986
HY4_cobin_69_k127_7598091_length_2326_cov_4.0000_2	JL_0.02	0.01	56.5871	ARG	plm_arg ; SARG_blast	multidrug	NA; NA; NA; OprJ	1.75272
HY4_cobin_69_k127_7657410_length_2203_cov_5.0000_2	JL_0.02	0.01	19.3617	ARG	plm_arg ; SARG_blast	multidrug	NA; NA; NA; OprM	1.28694
HY4_cobin_75_k127_5808039_length_1597_cov_5.0000_1	JL_0.02	0.01	107.362	ARG	plm_arg ; SARG_blast	tetracycline	NA; NA; NA; tetB(60)	2.03085
HY4_cobin_77_k127_3793015_length_6024_cov_28.0000_5	JL_0.02	0.01	25.2108	ARG	plm_arg ; ARGfam; resfam	beta-lactam	Beta-lactamase; Beta-lactamase; ; NA	1.40159
HY4_cobin_77_k127_4099040_length_5271_cov_71.0000_2	JL_0.02	0.01	304.552	ARG	plm_arg ; ARGfam; resfam; SARG	beta-lactam	Transpeptidase; Transpeptidase; penA_train_msa; NA	2.48366
HY4_cobin_80_k127_1306533_length_2611_cov_10.5246_1	JL_0.02	0.01	24.5782	ARG	plm_arg ; ARGfam; resfam	multidrug	ACR_tran; ACR_tran; ; NA	1.39055
HY4_cobin_82_k127_734099_length_2569_cov_10.9590_2	JL_0.02	0.01	6.72765	ARG	plm_arg ; ARGfam; resfam; SARG_blast	trimethoprim	DHFR_1; DHFR_1; ; dfrA3	0.827863
HY4_cobin_84_k127_226186_length_13067_cov_11.9569_8	JL_0.02	0.01	4.22934	ARG	plm_arg ; ARGfam; resfam; SARG_blast	chloramphenicol	CAT; CAT; ; plasmid-encoded cat (pp-cat)	0.626272
HY4_cobin_87_k127_909914_length_4885_cov_94.0000_4	JL_0.02	0.01	23.9765	ARG	plm_arg ; ARGfam; SARG; SARG_blast	bacitracin	BacA; NA; bacA_train_msa; bacA	1.37979
HY4_cobin_8_k127_1000708_length_18999_cov_13.0033_6	JL_0.02	0.01	4.60896	ARG	plm_arg ; ARGfam; resfam	aminoglycoside	Antibiotic_NAT; Antibiotic_NAT; ; NA	0.663603
HY4_cobin_8_k127_224599_length_3440_cov_88.0000_1	JL_0.02	0.01	85.4049	ARG	plm_arg ; ARGfam; resfam; SARG; SARG_blast	MLS	ABC_tran; ABC_tran; bcrA_train_msa; macB	1.93148
HY4_GJ-DNA-10_sbin_17_k141_1296279_length_1793_cov_4.0000_2	JL_0.02	0.01	175.852	ARG	plm_arg ; ARGfam; resfam	beta-lactam	Lactamase_B; Lactamase_B; ; NA	2.24515
HY4_GJ-DNA-10_sbin_1_k141_734863_length_2882_cov_4.0872_5	JL_0.02	0.01	5.7333	ARG	plm_arg ; ARGfam; resfam; SARG; SARG_blast	MLS	ABC_tran; ABC_tran; macB_train_msa; lmrC	0.758404
HY4_GJ-DNA-10_sbin_25_k141_404836_length_35743_cov_17.5150_15	JL_0.02	0.01	382.444	ARG	plm_arg ; ARGfam; resfam; SARG	beta-lactam	Transpeptidase; Transpeptidase; penA_train_msa; NA	2.58257
HY4_GJ-DNA-10_sbin_25_k141_404836_length_35743_cov_17.5150_19	JL_0.02	0.01	51.369	ARG	plm_arg ; ARGfam; resfam	beta-lactam	Beta-lactamase; Beta-lactamase; ; NA	1.7107
HY4_GJ-DNA-10_sbin_25_k141_284374_length_5657_cov_16.0000_8	JL_0.02	0.01	28.1424	ARG	plm_arg ; ARGfam; resfam	multidrug	MFS_1; MFS_1; ; NA	1.44936
HY4_GJ-DNA-10_sbin_30_k141_1620366_length_21829_cov_12.0000_5	JL_0.02	0.01	7.79361	ARG	plm_arg ; ARGfam; resfam	multidrug	ACR_tran; ACR_tran; ; NA	0.891739
HY4_GJ-DNA-10_sbin_30_k141_1596424_length_16212_cov_12.4829_7	JL_0.02	0.01	963.937	ARG	plm_arg ; ARGfam; resfam; SARG; SARG_blast	multidrug	ACR_tran; ACR_tran; cmeB_train_msa; MexF	2.98405
HY4_GJ-DNA-10_sbin_32_k141_1346913_length_9092_cov_53.8697_3	JL_0.02	0.01	6.19227	ARG	plm_arg ; ARGfam; resfam; SARG	beta-lactam	Transpeptidase; Transpeptidase; penA_train_msa; NA	0.79185
HY4_GJ-DNA-10_sbin_32_k141_1587105_length_8160_cov_20.4072_1	JL_0.02	0.01	255.502	ARG	plm_arg ; SARG_blast	MLS	NA; NA; NA; lnu(D)	2.40739
HY4_GJ-DNA-10_sbin_34_k141_1169531_length_1090_cov_4.0000_1	JL_0.02	0.01	4.00864	ARG	plm_arg ; ARGfam; resfam	beta-lactam	Lactamase_B; Lactamase_B; ; NA	0.602997
HY4_GJ-DNA-10_sbin_37_k141_922435_length_3582_cov_6.0131_1	JL_0.02	0.01	17.2327	ARG	plm_arg ; ARGfam; resfam	multidrug	ACR_tran; ACR_tran; ; NA	1.23635
HY4_GJ-DNA-10_sbin_37_k141_1167331_length_3212_cov_3.0000_2	JL_0.02	0.01	760.286	ARG	plm_arg ; SARG_blast	sulfonamide	NA; NA; NA; sul4	2.88098
HY4_GJ-DNA-10_sbin_3_k141_165076_length_15812_cov_6.3432_2	JL_0.02	0.01	12.6648	ARG	plm_arg ; SARG_blast	polymyxin	NA; NA; NA; pmrF	1.1026
HY4_GJ-DNA-10_sbin_3_k141_2477981_length_9778_cov_7.0000_4	JL_0.02	0.01	28.6097	ARG	plm_arg ; ARGfam; resfam; SARG	beta-lactam	Transpeptidase; Transpeptidase; penA_train_msa; NA	1.45651
HY4_GJ-DNA-10_sbin_3_k141_211888_length_6569_cov_7.0000_4	JL_0.02	0.01	8.9993	ARG	plm_arg ; ARGfam; resfam; SARG	multidrug	MATE_efflux; MATE_efflux; mdtK_train_msa; NA	0.954209
HY4_GJ-DNA-11_sbin_4_k141_196074_length_7090_cov_5.0000_5	JL_0.02	0.01	176.022	ARG	plm_arg ; ARGfam; resfam; SARG	beta-lactam	Transpeptidase; Transpeptidase; PBP_1A_train_msa; NA	2.24557
HY4_GJ-DNA-11_sbin_4_k141_481547_length_3063_cov_3.9425_3	JL_0.02	0.01	14.1771	ARG	plm_arg ; ARGfam; resfam	multidrug	ACR_tran; ACR_tran; ; NA	1.15159
HY4_GJ-DNA-11_sbin_8_k141_694633_length_1566_cov_2.0000_1	JL_0.02	0.01	11.7883	ARG	plm_arg ; ARGfam; SARG; SARG_blast	bacitracin	BacA; NA; bacA_train_msa; bacA	1.07145
HY4_GJ-DNA-12_sbin_11_k141_434555_length_3799_cov_4.0000_5	JL_0.02	0.01	19.8523	ARG	plm_arg ; SARG_blast	multidrug	NA; NA; NA; tolC	1.29781
HY4_GJ-DNA-12_sbin_15_k141_1038688_length_5346_cov_4.0000_1	JL_0.02	0.01	37.3399	ARG	plm_arg ; ARGfam; resfam	multidrug	ACR_tran; ACR_tran; ; NA	1.57217
HY4_GJ-DNA-12_sbin_1_k141_331538_length_8595_cov_6.7577_6	JL_0.02	0.01	22.2096	ARG	plm_arg ; ARGfam; resfam; SARG_blast	trimethoprim	DHFR_1; DHFR_1; ; dfrA3	1.34654
LS6045_0.21_sbin_10_k141_578395_length_4267_cov_4.0000_5	JL_0.02	0.01	8085.3	ARG	plm_arg ; ARGfam; resfam	multidrug	ACR_tran; ACR_tran; ; NA	3.9077
LS6045_0.21_sbin_10_k141_1886084_length_4256_cov_6.0000_2	JL_0.02	0.01	5.13493	ARG	plm_arg ; ARGfam; resfam	beta-lactam	Beta-lactamase; Beta-lactamase; ; NA	0.710535
LS6045_0.21_sbin_10_k141_739651_length_3406_cov_7.9528_2	JL_0.02	0.01	369.74	ARG	plm_arg ; ARGfam; resfam	beta-lactam	Beta-lactamase; Beta-lactamase; ; NA	2.5679
LS6045_0.21_sbin_10_k141_753441_length_2888_cov_5.0000_4	JL_0.02	0.01	95.7714	ARG	plm_arg ; ARGfam; resfam	beta-lactam	Transpeptidase; Transpeptidase; ; NA	1.98124
LS6045_0.21_sbin_10_k141_1139698_length_2077_cov_5.0542_3	JL_0.02	0.01	405.55	ARG	plm_arg ; ARGfam; resfam	beta-lactam	Beta-lactamase; Beta-lactamase; ; NA	2.60804
LS6045_0.21_sbin_10_k141_955264_length_1858_cov_5.0000_1	JL_0.02	0.01	40.6121	ARG	plm_arg ; ARGfam; resfam	beta-lactam	Beta-lactamase; Beta-lactamase; ; NA	1.60866
LS6045_0.21_sbin_10_k141_366727_length_1551_cov_5.0000_1	JL_0.02	0.01	456.831	ARG	plm_arg ; ARGfam; resfam; SARG_blast	beta-lactam	Beta-lactamase; Beta-lactamase; ; SRT	2.65976
LS6045_0.21_sbin_11_k141_815217_length_3707_cov_11.0308_3	JL_0.02	0.01	107.824	ARG	plm_arg ; SARG	vancomycin	NA; NA; vanR_train_msa; NA	2.03271
LS6045_0.21_sbin_11_k141_1376653_length_3249_cov_9.8507_3	JL_0.02	0.01	73.3794	ARG	plm_arg ; ARGfam; resfam	multidrug	MFS_1; MFS_1; ; NA	1.86557
LS6045_0.21_sbin_11_k141_1412764_length_2476_cov_18.0000_1	JL_0.02	0.01	170.643	ARG	plm_arg ; ARGfam; resfam	beta-lactam	Beta-lactamase; Beta-lactamase; ; NA	2.23209
LS6045_0.21_sbin_12_k141_503495_length_38104_cov_11.1543_16	JL_0.02	0.01	524.127	ARG	plm_arg ; ARGfam; resfam; SARG	beta-lactam	Transpeptidase; Transpeptidase; penA_train_msa; NA	2.71944
LS6045_0.21_sbin_12_k141_1855069_length_19668_cov_19.0000_12	JL_0.02	0.01	417.332	ARG	plm_arg ; SARG; ; SARG_blast	vancomycin	NA; NA; vanR_train_msa; vanB	2.62048
LS6045_0.21_sbin_12_k141_408190_length_10471_cov_10.5529_1	JL_0.02	0.01	1764.34	ARG	plm_arg ; ARGfam; SARG; SARG_blast	bacitracin	BacA; NA; bacA_train_msa; bacA	3.24658
LS6045_0.21_sbin_12_k141_157283_length_9351_cov_13.5227_7	JL_0.02	0.01	204.736	ARG	plm_arg ; ARGfam; resfam	multidrug	ACR_tran; ACR_tran; ; NA	2.31119
LS6045_0.21_sbin_16_k141_642404_length_2137_cov_5.0000_3	JL_0.02	0.01	766.241	ARG	plm_arg ; ARGfam; SARG; SARG_blast	bacitracin	BacA; NA; bacA_train_msa; bacA	2.88437
LS6045_0.21_sbin_16_k141_433867_length_1753_cov_4.0000_2	JL_0.02	0.01	383.122	ARG	plm_arg ; ARGfam; SARG; SARG_blast	bacitracin	BacA; NA; bacA_train_msa; bacA	2.58334
LS6045_0.21_sbin_16_k141_1362482_length_1269_cov_4.0000_1	JL_0.02	0.01	188.653	ARG	plm_arg ; ARGfam; resfam; SARG_blast	aminoglycoside	Antibiotic_NAT; Antibiotic_NAT; ; AAC(3)-VIIIa	2.27566
LS6045_0.21_sbin_19_k141_1376962_length_5385_cov_18.0000_3	JL_0.02	0.01	1215.82	ARG	plm_arg ; ARGfam; resfam	multidrug	ACR_tran; ACR_tran; ; NA	3.08487
LS6045_0.21_sbin_19_k141_1098412_length_4510_cov_13.0000_3	JL_0.02	0.01	42.8414	ARG	plm_arg ; ARGfam; resfam; SARG_blast	multidrug	ACR_tran; ACR_tran; ; MexF	1.63186
LS6045_0.21_sbin_20_k141_111102_length_1883_cov_11.0000_3	JL_0.02	0.01	12.624	ARG	plm_arg ; ARGfam; resfam	beta-lactam	Transpeptidase; Transpeptidase; ; NA	1.1012
LS6045_0.21_sbin_20_k141_722039_length_1118_cov_20.2057_2	JL_0.02	0.01	722.367	ARG	plm_arg ; ARGfam; SARG; SARG_blast	bacitracin	BacA; NA; bacA_train_msa; bacA	2.85876
LS6045_0.21_sbin_24_k141_927443_length_20499_cov_7.0000_2	JL_0.02	0.01	22.0844	ARG	plm_arg ; ARGfam; resfam	multidrug	MFS_1; MFS_1; ; NA	1.34409
LS6045_0.21_sbin_24_k141_1206099_length_9017_cov_7.0000_4	JL_0.02	0.01	269.144	ARG	plm_arg ; SARG_blast	novobiocin	NA; NA; NA; novA	2.42999
LS6045_0.21_sbin_24_k141_1976395_length_8279_cov_8.0000_5	JL_0.02	0.01	23.2647	ARG	plm_arg ; ARGfam; resfam; SARG_blast	aminoglycoside	Antibiotic_NAT; Antibiotic_NAT; ; AAC(3)-IXa	1.3667
LS6045_0.21_sbin_24_k141_732669_length_2694_cov_8.0000_3	JL_0.02	0.01	341.95	ARG	plm_arg ; ARGfam; resfam	beta-lactam	Beta-lactamase; Beta-lactamase; ; NA	2.53396
LS6045_0.21_sbin_25_k141_1256369_length_2416_cov_7.0000_1	JL_0.02	0.01	10.7826	ARG	plm_arg ; ARGfam	multidrug	Multi_Drug_Res; NA; ; NA	1.03272
LS6045_0.21_sbin_37_k141_362072_length_13766_cov_25.8998_6	JL_0.02	0.01	25.4117	ARG	plm_arg ; ARGfam; resfam	beta-lactam	Beta-lactamase; Beta-lactamase; ; NA	1.40503
LS6045_0.21_sbin_43_k141_472711_length_5249_cov_18.2283_4	JL_0.02	0.01	856.866	ARG	plm_arg ; ARGfam; resfam	multidrug	ACR_tran; ACR_tran; ; NA	2.93291
LS6045_0.21_sbin_49_k141_1912639_length_13156_cov_9.2685_6	JL_0.02	0.01	87.2919	ARG	plm_arg ; SARG_blast	sulfonamide	NA; NA; NA; sul4	1.94097
LS6045_0.21_sbin_49_k141_1278260_length_8594_cov_10.8252_8	JL_0.02	0.01	48.3163	ARG	plm_arg ; ARGfam; resfam	multidrug	ACR_tran; ACR_tran; ; NA	1.68409
LS6045_0.21_sbin_49_k141_288949_length_6022_cov_10.0000_2	JL_0.02	0.01	21.8382	ARG	plm_arg ; ARGfam; resfam; SARG_blast	trimethoprim	DHFR_1; DHFR_1; ; DfrA38	1.33922
LS6045_0.21_sbin_49_k141_1155637_length_5801_cov_7.0000_6	JL_0.02	0.01	324.561	ARG	plm_arg ; ARGfam; resfam	beta-lactam	Transpeptidase; Transpeptidase; ; NA	2.5113
LS6045_0.21_sbin_49_k141_15530_length_5393_cov_13.0000_4	JL_0.02	0.01	80.6339	ARG	plm_arg ; ARGfam; resfam	beta-lactam	Beta-lactamase; Beta-lactamase; ; NA	1.90652
LS6045_0.21_sbin_4_k141_286518_length_7195_cov_8.9955_3	JL_0.02	0.01	1206.38	ARG	plm_arg ; ARGfam; resfam	beta-lactam	Lactamase_B; Lactamase_B; ; NA	3.08148
LS6045_0.21_sbin_4_k141_2090513_length_5781_cov_8.0000_2	JL_0.02	0.01	13.1759	ARG	plm_arg ; SARG_blast	beta-lactam	NA; NA; NA; CAR-1	1.11978
LS6045_0.21_sbin_50_k141_1453757_length_5959_cov_15.0000_5	JL_0.02	0.01	14.3327	ARG	plm_arg ; ARGfam; resfam; SARG; SARG_blast	MLS	ABC_tran; ABC_tran; macB_train_msa; macB	1.15633
LS6045_0.21_sbin_50_k141_1767773_length_2572_cov_12.2789_3	JL_0.02	0.01	368.046	ARG	plm_arg ; SARG_blast	polymyxin	NA; NA; NA; pmrF	2.5659
LS_cobin_11_k127_703700_length_4659_cov_12.0000_2	JL_0.02	0.01	29.1404	ARG	plm_arg ; ARGfam; resfam; SARG	beta-lactam	Transpeptidase; Transpeptidase; penA_train_msa; NA	1.46449
LS_cobin_23_k127_2911970_length_16708_cov_9.7118_8	JL_0.02	0.01	110.255	ARG	plm_arg ; ARGfam; resfam	multidrug	ACR_tran; ACR_tran; ; NA	2.0424
LS_cobin_23_k127_3408884_length_3842_cov_10.0000_3	JL_0.02	0.01	194.622	ARG	plm_arg ; ARGfam; resfam; SARG; SARG_blast	MLS	ABC_tran; ABC_tran; macB_train_msa; macB	2.28919
LS_cobin_49_k127_174303_length_13942_cov_8.0000_4	JL_0.02	0.01	9.73741	ARG	plm_arg ; SARG_blast	MLS	NA; NA; NA; macB	0.988443
LS_cobin_61_k127_2842736_length_2102_cov_7.0000_2	JL_0.02	0.01	27.6922	ARG	plm_arg ; ARGfam; resfam; SARG_blast	trimethoprim	DHFR_1; DHFR_1; ; dfrA3	1.44236
LS_cobin_61_k127_1471903_length_2043_cov_5.0000_2	JL_0.02	0.01	11.3446	ARG	plm_arg ; SARG_blast	pleuromutilin_tiamulin	NA; NA; NA; TaeA	1.05479
MS_sbin_13_k141_123447_length_2963_cov_10.0000_2	JL_0.02	0.01	12.2299	ARG	plm_arg ; ARGfam; resfam	chloramphenicol	CAT; CAT; ; NA	1.08742
NGM_cobin_18_k127_1010617_length_2309_cov_64.0000_1	JL_0.02	0.01	12.7888	ARG	plm_arg ; ARGfam; resfam; SARG_blast	beta-lactam	Lactamase_B; Lactamase_B; ; CAR-1	1.10683
NGM_D27_sbin_1_k141_272438_length_1860_cov_73.7086_1	JL_0.02	0.01	37.0745	ARG	plm_arg ; SARG_blast	beta-lactam	NA; NA; NA; mecA	1.56908
NGM_D33_sbin_1_k141_494705_length_9894_cov_14.0000_4	JL_0.02	0.01	10.753	ARG	plm_arg ; ARGfam; resfam	beta-lactam	Beta-lactamase; Beta-lactamase; ; NA	1.03153
NGM_D75_sbin_7_k141_1017345_length_4937_cov_9.0000_7	JL_0.02	0.01	13.9338	ARG	plm_arg ; ARGfam; resfam; SARG_blast	chloramphenicol	CAT; CAT; ; catI	1.14407
OT_A10_sbin_11_k141_5826819_length_3107_cov_54.1126_3	JL_0.02	0.01	12.7058	ARG	plm_arg ; ARGfam; resfam; SARG_blast	MLS	ACR_tran; ACR_tran; ; LpeB	1.104
OT_A10_sbin_13_k141_55876_length_3453_cov_5.0000_2	JL_0.02	0.01	2.03638	ARG	plm_arg ; ARGfam; resfam	aminoglycoside	APH; APH; ; NA	0.308858
OT_A10_sbin_14_k141_722432_length_11391_cov_14.0000_10	JL_0.02	0.01	36.6897	ARG	plm_arg ; ARGfam; resfam; SARG_blast	MLS	MFS_1; MFS_1; ; mef(C)	1.56454
OT_A10_sbin_18_k141_5143025_length_33640_cov_13.1002_21	JL_0.02	0.01	13.1317	ARG	plm_arg ; ARGfam; resfam	aminoglycoside	APH; APH; ; NA	1.11832
OT_A10_sbin_21_k141_1651533_length_4149_cov_8.9721_3	JL_0.02	0.01	23.6478	ARG	plm_arg ; ARGfam; resfam	beta-lactam	Beta-lactamase; Beta-lactamase; ; NA	1.37379
OT_A10_sbin_53_k141_880291_length_17549_cov_10.9730_11	JL_0.02	0.01	12.005	ARG	plm_arg ; ARGfam; resfam; SARG; SARG_blast	MLS	ABC_tran; ABC_tran; macB_train_msa; macB	1.07936
OT_A1_sbin_21_k141_752051_length_13709_cov_23.9763_9	JL_0.02	0.01	27.1313	ARG	plm_arg ; ARGfam; SARG; SARG_blast	bacitracin	BacA; NA; bacA_train_msa; bacA	1.43347
OT_A1_sbin_24_k141_785288_length_2254_cov_3.0000_4	JL_0.02	0.01	364.413	ARG	plm_arg ; ARGfam	beta-lactam	Peptidase_M56; NA; ; NA	2.56159
OT_A1_sbin_25_k141_3087471_length_4819_cov_5.0000_2	JL_0.02	0.01	21.5827	ARG	plm_arg ; SARG_blast	sulfonamide	NA; NA; NA; sul4	1.33411
OT_A1_sbin_46_k141_3076657_length_6404_cov_4.7118_6	JL_0.02	0.01	10.9944	ARG	plm_arg ; SARG_blast	MLS	NA; NA; NA; macB	1.04117
OT_A2_sbin_49_k141_6347040_length_2626_cov_4.0000_2	JL_0.02	0.01	6.77008	ARG	plm_arg ; SARG_blast	sulfonamide	NA; NA; NA; sul4	0.830594
OT_A2_sbin_53_k141_3766162_length_3137_cov_3.0000_3	JL_0.02	0.01	8.50412	ARG	plm_arg ; ARGfam; resfam; SARG; SARG_blast	MLS	ABC_tran; ABC_tran; macB_train_msa; macB	0.929629
OT_A2_sbin_72_k141_342723_length_10458_cov_6.9477_13	JL_0.02	0.01	135.408	ARG	plm_arg ; SARG_blast	MLS	NA; NA; NA; carA	2.13164
OT_A2_sbin_72_k141_6954865_length_8315_cov_6.0000_2	JL_0.02	0.01	373.358	ARG	plm_arg ; ARGfam; resfam; SARG_blast	multidrug	ACR_tran; ACR_tran; ; mexK	2.57212
OT_A2_sbin_73_k141_1159918_length_4107_cov_4.0000_3	JL_0.02	0.01	174.03	ARG	plm_arg ; ARGfam; SARG; SARG_blast	bacitracin	BacA; NA; bacA_train_msa; bacA	2.24062
OT_A3_sbin_13_k141_6638007_length_4979_cov_5.4580_1	JL_0.02	0.01	517.339	ARG	plm_arg ; SARG_blast	bacitracin	NA; NA; NA; bacA	2.71378
OT_A4_sbin_16_k141_2048944_length_11677_cov_21.0000_1	JL_0.02	0.01	14.2805	ARG	plm_arg ; ARGfam; SARG; SARG_blast	bacitracin	BacA; NA; bacA_train_msa; bacA	1.15474
OT_A4_sbin_16_k141_885733_length_8478_cov_18.2304_3	JL_0.02	0.01	2.03638	ARG	plm_arg ; ARGfam; resfam; SARG; SARG_blast	MLS	ABC_tran; ABC_tran; macB_train_msa; macB	0.308858
OT_A4_sbin_16_k141_804757_length_6805_cov_19.9373_7	JL_0.02	0.01	27.2767	ARG	plm_arg ; SARG_blast	beta-lactam	NA; NA; NA; CRD3-1	1.43579
OT_A4_sbin_18_k141_654621_length_3481_cov_6.0000_3	JL_0.02	0.01	13.8759	ARG	plm_arg ; SARG_blast	polymyxin	NA; NA; NA; pmrF	1.14226
OT_A4_sbin_25_k141_3086557_length_58228_cov_38.0000_28	JL_0.02	0.01	59.2827	ARG	plm_arg ; ARGfam; resfam; SARG	beta-lactam	Transpeptidase; Transpeptidase; PBP_1A_train_msa; NA	1.77293
OT_A5_sbin_6_k141_1285582_length_5393_cov_6.0000_5	JL_0.02	0.01	158.393	ARG	plm_arg ; ARGfam; resfam; SARG	beta-lactam	Transpeptidase; Transpeptidase; penA_train_msa; NA	2.19974
OT_A6_sbin_18_k141_1053096_length_34432_cov_47.2049_2	JL_0.02	0.01	39.8014	ARG	plm_arg ; SARG_blast	sulfonamide	NA; NA; NA; sul4	1.5999
OT_A6_sbin_18_k141_132461_length_31263_cov_43.0895_15	JL_0.02	0.01	13.0002	ARG	plm_arg ; ARGfam; resfam	multidrug	ACR_tran; ACR_tran; ; NA	1.11395
OT_A6_sbin_31_k141_3323795_length_39411_cov_24.9859_6	JL_0.02	0.01	317.636	ARG	plm_arg ; SARG; ; SARG_blast	beta-lactam	NA; NA; ompF_train_msa; Klebsiella pneumoniae OmpK37	2.50193
OT_A6_sbin_48_k141_2175724_length_5874_cov_63.4987_3	JL_0.02	0.01	363.858	ARG	plm_arg ; ARGfam; resfam; SARG	beta-lactam	Transpeptidase; Transpeptidase; penA_train_msa; NA	2.56093
OT_A7_sbin_24_k141_4083314_length_7041_cov_17.9581_6	JL_0.02	0.01	25.626	ARG	plm_arg ; SARG_blast	fosfomycin	NA; NA; NA; FosB family	1.40868
OT_A7_sbin_27_k141_2297477_length_8263_cov_24.9320_4	JL_0.02	0.01	866.538	ARG	plm_arg ; ARGfam; resfam; SARG	beta-lactam	Transpeptidase; Transpeptidase; penA_train_msa; NA	2.93779
OT_A7_sbin_47_k141_3914029_length_4751_cov_32.0000_4	JL_0.02	0.01	11.8957	ARG	plm_arg ; ARGfam; resfam; SARG	beta-lactam	Transpeptidase; Transpeptidase; penA_train_msa; NA	1.07539
OT_A8_sbin_41_k141_2854138_length_42304_cov_12.5924_16	JL_0.02	0.01	23.1273	ARG	plm_arg ; ARGfam; resfam; SARG_blast	multidrug	MFS_1; MFS_1; ; emrB	1.36413
OT_A9_sbin_77_k141_2824542_length_39416_cov_11.7921_18	JL_0.02	0.01	209.178	ARG	plm_arg ; SARG_blast	streptothricin	NA; NA; NA; SAT-4	2.32052
OT_A9_sbin_77_k141_7126773_length_35395_cov_9.5684_38	JL_0.02	0.01	11.8957	ARG	plm_arg ; SARG_blast	sulfonamide	NA; NA; NA; sul4	1.07539
OT_A9_sbin_82_k141_1204150_length_3021_cov_7.0000_3	JL_0.02	0.01	10.8723	ARG	plm_arg ; ARGfam; resfam; SARG	beta-lactam	Transpeptidase; Transpeptidase; penA_train_msa; NA	1.03632
OT_mbin_106_k141_2681789_length_18520_cov_11.0000_9	JL_0.02	0.01	7.15785	ARG	plm_arg ; ARGfam; SARG; SARG_blast	bacitracin	BacA; NA; bacA_train_msa; bacA	0.854782
OT_mbin_107_k141_1794442_length_13375_cov_22.4500_5	JL_0.02	0.01	287.322	ARG	plm_arg ; ARGfam; resfam; SARG	beta-lactam	Transpeptidase; Transpeptidase; PBP_1A_train_msa; NA	2.45837
OT_mbin_14_k141_2572974_length_6328_cov_5.9644_2	JL_0.02	0.01	213.355	ARG	plm_arg ; SARG_blast	sulfonamide	NA; NA; NA; sul4	2.3291
OT_mbin_25_k141_2120642_length_15049_cov_9.3275_12	JL_0.02	0.01	30.4092	ARG	plm_arg ; ARGfam; resfam	multidrug	ACR_tran; ACR_tran; ; NA	1.48301
OT_mbin_25_k141_1538035_length_5371_cov_7.9874_3	JL_0.02	0.01	425.915	ARG	plm_arg ; ARGfam; resfam	beta-lactam	Lactamase_B; Lactamase_B; ; NA	2.62932
OT_mbin_89_k141_4260841_length_19243_cov_7.9758_16	JL_0.02	0.01	10.1407	ARG	plm_arg ; ARGfam; resfam	multidrug	ACR_tran; ACR_tran; ; NA	1.00607
QDN_cobin_102_k127_8773295_length_3197_cov_5.0000_3	JL_0.02	0.01	13.6235	ARG	plm_arg ; ARGfam; resfam; SARG_blast	beta-lactam	Beta-lactamase; Beta-lactamase; ; PAC-1	1.13429
QDN_cobin_104_k127_1254834_length_12054_cov_112.8591_7	JL_0.02	0.01	26.2634	ARG	plm_arg ; ARGfam; resfam; SARG	beta-lactam	Transpeptidase; Transpeptidase; penA_train_msa; NA	1.41935
QDN_cobin_104_k127_2380171_length_10477_cov_30.8757_6	JL_0.02	0.01	23.6478	ARG	plm_arg ; ARGfam; resfam; SARG; SARG_blast	multidrug	ACR_tran; ACR_tran; cmeB_train_msa; MexF	1.37379
QDN_cobin_104_k127_2140784_length_6577_cov_104.7888_2	JL_0.02	0.01	53.1582	ARG	plm_arg ; ARGfam; resfam; SARG; SARG_blast	MLS	ABC_tran; ABC_tran; macB_train_msa; macB	1.72557
QDN_cobin_105_k127_8623979_length_3686_cov_114.4400_1	JL_0.02	0.01	60.8651	ARG	plm_arg ; SARG	multidrug	NA; NA; mexH_train_msa; NA	1.78437
QDN_cobin_105_k127_8623979_length_3686_cov_114.4400_2	JL_0.02	0.01	369.34	ARG	plm_arg ; ARGfam; resfam	multidrug	ACR_tran; ACR_tran; ; NA	2.56743
QDN_cobin_105_k127_5600176_length_3410_cov_41.0929_1	JL_0.02	0.01	21.7172	ARG	plm_arg ; ARGfam; resfam; SARG; SARG_blast	MLS	ABC_tran; ABC_tran; macB_train_msa; macB	1.3368
QDN_cobin_108_k127_1771089_length_226630_cov_40.9055_87	JL_0.02	0.01	19.3617	ARG	plm_arg ; SARG_blast	pleuromutilin_tiamulin	NA; NA; NA; TaeA	1.28694
QDN_cobin_108_k127_1255545_length_166487_cov_41.2744_78	JL_0.02	0.01	20.7166	ARG	plm_arg ; SARG_blast	multidrug	NA; NA; NA; ykkD	1.31632
QDN_cobin_108_k127_2530278_length_119151_cov_39.0000_22	JL_0.02	0.01	85.4011	ARG	plm_arg ; SARG; SARG_blast	MLS	NA; NA; macA_train_msa; macA	1.93146
QDN_cobin_116_k127_2694702_length_246129_cov_16.0012_138	JL_0.02	0.01	29.8056	ARG	plm_arg ; ARGfam; resfam; SARG	beta-lactam	Transpeptidase; Transpeptidase; PBP_2X_train_msa; NA	1.4743
QDN_cobin_137_k127_8360710_length_2540_cov_10.0000_3	JL_0.02	0.01	12.062	ARG	plm_arg ; ARGfam; resfam; SARG	beta-lactam	Transpeptidase; Transpeptidase; penA_train_msa; NA	1.08142
QDN_cobin_139_k127_2939752_length_3132_cov_25.0000_2	JL_0.02	0.01	4.82286	ARG	plm_arg ; SARG_blast	sulfonamide	NA; NA; NA; sul4	0.683304
QDN_cobin_142_k127_7651731_length_2676_cov_29.0000_2	JL_0.02	0.01	10.4101	ARG	plm_arg ; SARG; SARG_blast	MLS	NA; NA; macA_train_msa; macA	1.01746
QDN_cobin_142_k127_3660724_length_1174_cov_1626.0000_1	JL_0.02	0.01	39.8682	ARG	plm_arg ; ARGfam; resfam	beta-lactam	Lactamase_B; Lactamase_B; ; NA	1.60063
QDN_cobin_144_k127_3148976_length_6022_cov_22.0000_6	JL_0.02	0.01	23.1273	ARG	plm_arg ; ARGfam; resfam	beta-lactam	Lactamase_B; Lactamase_B; ; NA	1.36413
QDN_cobin_148_k127_119290_length_36733_cov_31.0297_7	JL_0.02	0.01	240.201	ARG	plm_arg ; ARGfam; resfam; SARG	beta-lactam	Transpeptidase; Transpeptidase; penA_train_msa; NA	2.38057
QDN_cobin_148_k127_5340758_length_31320_cov_18.3165_19	JL_0.02	0.01	21.9888	ARG	plm_arg ; ARGfam; resfam	multidrug	ACR_tran; ACR_tran; ; NA	1.3422
QDN_cobin_37_k127_3571094_length_4092_cov_52.0000_3	JL_0.02	0.01	33.8694	ARG	plm_arg ; SARG_blast	bacitracin	NA; NA; NA; bcrA	1.52981
QDN_cobin_37_k127_3763516_length_3591_cov_35.2864_3	JL_0.02	0.01	19.0789	ARG	plm_arg ; ARGfam; SARG; SARG_blast	bacitracin	BacA; NA; bacA_train_msa; bacA	1.28055
QDN_cobin_38_k127_266893_length_77710_cov_32.0344_26	JL_0.02	0.01	8.6928	ARG	plm_arg ; ARGfam; SARG; SARG_blast	bacitracin	BacA; NA; bacA_train_msa; bacA	0.93916
QDN_cobin_38_k127_7962032_length_53924_cov_30.9850_6	JL_0.02	0.01	14.3327	ARG	plm_arg ; ARGfam; resfam	multidrug	ACR_tran; ACR_tran; ; NA	1.15633
QDN_cobin_38_k127_2814698_length_43001_cov_35.0016_38	JL_0.02	0.01	12.3067	ARG	plm_arg ; SARG; SARG_blast	MLS	NA; NA; macA_train_msa; macA	1.09014
QDN_cobin_43_k127_1439098_length_54570_cov_126.9301_20	JL_0.02	0.01	26.129	ARG	plm_arg ; ARGfam; resfam	multidrug	ACR_tran; ACR_tran; ; NA	1.41712
QDN_cobin_43_k127_100027_length_27964_cov_77.0000_20	JL_0.02	0.01	47.2166	ARG	plm_arg ; ARGfam; resfam	multidrug	ACR_tran; ACR_tran; ; NA	1.67409
QDN_cobin_43_k127_3673015_length_15643_cov_70.3478_5	JL_0.02	0.01	12.9153	ARG	plm_arg ; ARGfam; resfam; SARG; SARG_blast	MLS	ABC_tran; ABC_tran; macB_train_msa; macB	1.1111
QDN_cobin_43_k127_1854085_length_6428_cov_72.0000_4	JL_0.02	0.01	24.7691	ARG	plm_arg ; ARGfam; resfam	multidrug	ACR_tran; ACR_tran; ; NA	1.39391
QDN_cobin_67_k127_1521784_length_9909_cov_15.0000_9	JL_0.02	0.01	15.1458	ARG	plm_arg ; ARGfam; resfam; SARG	beta-lactam	Transpeptidase; Transpeptidase; penA_train_msa; NA	1.18029
QDN_cobin_67_k127_337278_length_7847_cov_10.0000_5	JL_0.02	0.01	30.9283	ARG	plm_arg ; SARG; SARG_blast	MLS	NA; NA; macA_train_msa; macA	1.49036
QDN_cobin_73_k127_6530808_length_36875_cov_84.9956_9	JL_0.02	0.01	15.5254	ARG	plm_arg ; ARGfam; resfam	multidrug	ACR_tran; ACR_tran; ; NA	1.19104
QDN_cobin_94_k127_5262835_length_122326_cov_33.0364_113	JL_0.02	0.01	1681.87	ARG	plm_arg ; ARGfam; resfam	multidrug	MFS_1; MFS_1; ; NA	3.22579
QDN_cobin_94_k127_7362757_length_93250_cov_35.0925_45	JL_0.02	0.01	11.4107	ARG	plm_arg ; ARGfam; resfam	multidrug	ACR_tran; ACR_tran; ; NA	1.05731
QDN_cobin_94_k127_7362757_length_93250_cov_35.0925_61	JL_0.02	0.01	11.9319	ARG	plm_arg ; SARG_blast	aminoglycoside	NA; NA; NA; APH(3')-IIIa	1.07671
QDN_cobin_94_k127_5496131_length_43328_cov_32.2844_24	JL_0.02	0.01	321.212	ARG	plm_arg ; ARGfam; resfam; SARG; SARG_blast	MLS	ABC_tran; ABC_tran; macB_train_msa; macB	2.50679
QDN_cobin_96_k127_1245068_length_338252_cov_22.0465_116	JL_0.02	0.01	6.61407	ARG	plm_arg ; ARGfam; SARG; SARG_blast	bacitracin	BacA; NA; bacA_train_msa; bacA	0.820469
QDN_cobin_96_k127_3439519_length_232151_cov_27.0006_213	JL_0.02	0.01	933.972	ARG	plm_arg ; ARGfam; resfam; SARG	multidrug	MFS_1; MFS_1; tetV_train_msa; NA	2.97033
QDN_cobin_96_k127_3642202_length_55278_cov_28.0000_23	JL_0.02	0.01	15.0296	ARG	plm_arg ; SARG_blast	MLS	NA; NA; NA; macB	1.17695
QDN_cobin_96_k127_3744398_length_18383_cov_22.0000_9	JL_0.02	0.01	373.964	ARG	plm_arg ; ARGfam; resfam; SARG	beta-lactam	Transpeptidase; Transpeptidase; PBP_1A_train_msa; NA	2.57283
QDN_cobin_97_k127_1950423_length_300637_cov_27.1264_5	JL_0.02	0.01	485.313	ARG	plm_arg ; ARGfam; resfam; SARG_blast	multidrug	ACR_tran; ACR_tran; ; mexW	2.68602
QDN_cobin_97_k127_1483964_length_151310_cov_26.0432_82	JL_0.02	0.01	72.6621	ARG	plm_arg ; ARGfam; resfam; SARG_blast	trimethoprim	DHFR_1; DHFR_1; ; dfrA35	1.86131
QDN_cobin_97_k127_4305510_length_87243_cov_23.9999_18	JL_0.02	0.01	428.883	ARG	plm_arg ; ARGfam; resfam	multidrug	ACR_tran; ACR_tran; ; NA	2.63234
QDN_cobin_97_k127_3922649_length_30554_cov_26.0119_20	JL_0.02	0.01	603.308	ARG	plm_arg ; ARGfam; resfam; SARG; SARG_blast	polymyxin	MFS_1; MFS_1; rosA_train_msa; rosA	2.78054
QDN_cobin_99_k127_1687606_length_67828_cov_11.2664_31	JL_0.02	0.01	609.378	ARG	plm_arg ; ARGfam; resfam	multidrug	ACR_tran; ACR_tran; ; NA	2.78489
QDN_cobin_99_k127_8564817_length_46731_cov_11.0691_14	JL_0.02	0.01	596.343	ARG	plm_arg ; ARGfam; resfam; SARG_blast	multidrug	ACR_tran; ACR_tran; ; MuxB	2.7755
QDN_cobin_99_k127_8564817_length_46731_cov_11.0691_39	JL_0.02	0.01	121.025	ARG	plm_arg ; SARG; ; SARG_blast	multidrug	NA; NA; mdtP_train_msa; OprM	2.08287
QDN_cobin_99_k127_4575849_length_26110_cov_10.0000_23	JL_0.02	0.01	330.863	ARG	plm_arg ; ARGfam; resfam; SARG; SARG_blast	aminoglycoside	Antibiotic_NAT; Antibiotic_NAT; aac_3; AAC(3)-II	2.51965
QDN_cobin_99_k127_8152461_length_19723_cov_10.0000_11	JL_0.02	0.01	5.30622	ARG	plm_arg ; SARG	multidrug	NA; NA; mepA_train_msa; NA	0.724785
QDN_cobin_99_k127_862465_length_18241_cov_60.0254_3	JL_0.02	0.01	13.2651	ARG	plm_arg ; ARGfam; resfam; SARG_blast	trimethoprim	DHFR_1; DHFR_1; ; dfrA3	1.12271
QDN_cobin_99_k127_1495447_length_12086_cov_16.0000_9	JL_0.02	0.01	68.0985	ARG	plm_arg ; ARGfam; SARG_blast	multidrug	Multi_Drug_Res; NA; ; qacE	1.83314
QDN-W01B-1949_sbin_16_k141_300768_length_6170_cov_7.9745_3	JL_0.02	0.01	4.64172	ARG	plm_arg ; ARGfam; resfam	beta-lactam	Beta-lactamase; Beta-lactamase; ; NA	0.666679
QDN-W01B-1949_sbin_18_k141_965247_length_66981_cov_43.9624_3	JL_0.02	0.01	32.3993	ARG	plm_arg ; ARGfam; resfam	multidrug	ACR_tran; ACR_tran; ; NA	1.51054
QDN-W01B-1949_sbin_18_k141_965247_length_66981_cov_43.9624_4	JL_0.02	0.01	16.1372	ARG	plm_arg ; ARGfam; resfam	multidrug	ACR_tran; ACR_tran; ; NA	1.20783
QDN-W01B-1949_sbin_18_k141_1806327_length_35009_cov_42.9735_14	JL_0.02	0.01	11.9319	ARG	plm_arg ; ARGfam; resfam; SARG; SARG_blast	MLS	ABC_tran; ABC_tran; macB_train_msa; macB	1.07671
QDN-W01B-1949_sbin_53_k141_1710063_length_4271_cov_7.0000_4	JL_0.02	0.01	730.287	ARG	plm_arg ; ARGfam; SARG; SARG_blast	bacitracin	BacA; NA; bacA_train_msa; bacA	2.86349
QDN-W01B-4577_sbin_11_k141_1321498_length_31710_cov_15.0405_21	JL_0.02	0.01	20.4238	ARG	plm_arg ; ARGfam; resfam; SARG_blast	multidrug	ACR_tran; ACR_tran; ; mexK	1.31014
QDN-W01B-4577_sbin_11_k141_169387_length_21839_cov_13.1476_19	JL_0.02	0.01	11.0877	ARG	plm_arg ; SARG; SARG_blast	MLS	NA; NA; macA_train_msa; macA	1.04484
QDN-W01B-4577_sbin_11_k141_872798_length_21263_cov_17.8922_5	JL_0.02	0.01	24.6225	ARG	plm_arg ; ARGfam; resfam; SARG	beta-lactam	Transpeptidase; Transpeptidase; penA_train_msa; NA	1.39133
QDN-W01B-4577_sbin_11_k141_1303315_length_20456_cov_12.8489_13	JL_0.02	0.01	73.5444	ARG	plm_arg ; SARG_blast	vancomycin	NA; NA; NA; vanB	1.86655
QDN-W01B-4577_sbin_11_k141_364711_length_16836_cov_15.0000_7	JL_0.02	0.01	95.5828	ARG	plm_arg ; ARGfam; resfam; SARG	beta-lactam	Transpeptidase; Transpeptidase; penA_train_msa; NA	1.98038
QDN-W01B-4577_sbin_15_k141_224165_length_6966_cov_5.0000_6	JL_0.02	0.01	18.9426	ARG	plm_arg ; ARGfam; resfam	multidrug	ACR_tran; ACR_tran; ; NA	1.27744
QDN-W01B-4577_sbin_15_k141_158178_length_3825_cov_6.0000_3	JL_0.02	0.01	12.2682	ARG	plm_arg ; ARGfam; resfam; SARG_blast	beta-lactam	Beta-lactamase; Beta-lactamase; ; Laribacter hongkongensis ampC beta-lactamase	1.08878
QDN-W01B-4577_sbin_15_k141_571740_length_3534_cov_6.0000_1	JL_0.02	0.01	21.479	ARG	plm_arg ; ARGfam; resfam; SARG_blast	beta-lactam	Beta-lactamase; Beta-lactamase; ; SRT	1.33201
QDN-W01B-4577_sbin_15_k141_1275116_length_2768_cov_3.0000_2	JL_0.02	0.01	346.637	ARG	plm_arg ; ARGfam; resfam	beta-lactam	Beta-lactamase; Beta-lactamase; ; NA	2.53988
QDN-W01B-4577_sbin_16_k141_159916_length_23423_cov_8.3363_7	JL_0.02	0.01	184.544	ARG	plm_arg ; ARGfam; resfam; SARG	beta-lactam	Transpeptidase; Transpeptidase; penA_train_msa; NA	2.2661
QDN-W01B-4577_sbin_16_k141_265735_length_21655_cov_9.1449_6	JL_0.02	0.01	21.2724	ARG	plm_arg ; ARGfam; resfam; SARG	beta-lactam	Transpeptidase; Transpeptidase; penA_train_msa; NA	1.32782
QDN-W01B-4577_sbin_16_k141_1258872_length_16911_cov_7.6033_9	JL_0.02	0.01	41.6534	ARG	plm_arg ; SARG_blast	polymyxin	NA; NA; NA; pmrF	1.61965
QDN-W01B-4577_sbin_16_k141_883682_length_16358_cov_10.9673_6	JL_0.02	0.01	25.0062	ARG	plm_arg ; SARG_blast	sulfonamide	NA; NA; NA; sul4	1.39805
QDN-W01B-4577_sbin_16_k141_697738_length_3617_cov_11.2304_1	JL_0.02	0.01	46.8601	ARG	plm_arg ; ARGfam; resfam; SARG; SARG_blast	MLS	ABC_tran; ABC_tran; macB_train_msa; macB	1.6708
QDN-W01B-4577_sbin_16_k141_697738_length_3617_cov_11.2304_2	JL_0.02	0.01	542.658	ARG	plm_arg ; SARG; SARG_blast	MLS	NA; NA; macB_train_msa; macB	2.73453
QDN-W01B-4577_sbin_16_k141_1264894_length_1191_cov_3.3114_2	JL_0.02	0.01	39.3951	ARG	plm_arg ; SARG_blast	beta-lactam	NA; NA; NA; SRT	1.59544
QDN-W01B-4577_sbin_18_k141_1147504_length_60375_cov_47.4742_25	JL_0.02	0.01	12.5431	ARG	plm_arg ; ARGfam; resfam; SARG; SARG_blast	bicyclomycin	MFS_1; MFS_1; bicyclomycin_multidrug_efflux_protein_bcr_train_msa; bcr-1	1.09841
QDN-W01B-4577_sbin_18_k141_1111443_length_34795_cov_23.8009_18	JL_0.02	0.01	65.1515	ARG	plm_arg ; SARG; SARG_blast	MLS	NA; NA; macB_train_msa; macB	1.81392
QDN-W01B-4577_sbin_18_k141_1111443_length_34795_cov_23.8009_19	JL_0.02	0.01	25.3295	ARG	plm_arg ; SARG_blast	MLS	NA; NA; NA; macB	1.40363
QDN-W01B-4577_sbin_18_k141_974381_length_34187_cov_36.9767_21	JL_0.02	0.01	139.005	ARG	plm_arg ; SARG_blast	sulfonamide	NA; NA; NA; sul4	2.14303
QDN-W01B-4577_sbin_18_k141_661169_length_31853_cov_30.8677_32	JL_0.02	0.01	59.6596	ARG	plm_arg ; SARG_blast	multidrug	NA; NA; NA; tolC	1.77568
QDN-W01B-4577_sbin_18_k141_1084292_length_26899_cov_16.3732_2	JL_0.02	0.01	52.6563	ARG	plm_arg ; ARGfam; resfam; SARG; SARG_blast	MLS	ABC_tran; ABC_tran; macB_train_msa; macB	1.72145
QDN-W01B-4577_sbin_18_k141_1018989_length_19283_cov_13.2563_1	JL_0.02	0.01	16.233	ARG	plm_arg ; SARG_blast	beta-lactam	NA; NA; NA; Burkholderia pseudomallei Omp38	1.2104
QDN-W01B-4577_sbin_18_k141_870938_length_11368_cov_19.5727_1	JL_0.02	0.01	74.6715	ARG	plm_arg ; ARGfam; resfam; SARG	beta-lactam	Transpeptidase; Transpeptidase; penA_train_msa; NA	1.87315
QDN-W01B-4577_sbin_18_k141_251935_length_10251_cov_16.0000_6	JL_0.02	0.01	45.715	ARG	plm_arg ; ARGfam; SARG; SARG_blast	bacitracin	BacA; NA; bacA_train_msa; bacA	1.66006
QDN-W01B-4577_sbin_18_k141_75107_length_6961_cov_14.5648_6	JL_0.02	0.01	104.723	ARG	plm_arg ; ARGfam; resfam; SARG	beta-lactam	Transpeptidase; Transpeptidase; penA_train_msa; NA	2.02004
QDN-W01B-4577_sbin_18_k141_949696_length_4369_cov_51.0000_3	JL_0.02	0.01	149.041	ARG	plm_arg ; SARG_blast	pleuromutilin_tiamulin	NA; NA; NA; TaeA	2.1733
QDN-W01B-4577_sbin_20_k141_539850_length_12262_cov_7.0000_7	JL_0.02	0.01	126.155	ARG	plm_arg ; ARGfam; resfam	beta-lactam	Lactamase_B; Lactamase_B; ; NA	2.10091
QDN-W01B-4577_sbin_20_k141_1214794_length_4887_cov_6.9722_3	JL_0.02	0.01	47.9531	ARG	plm_arg ; ARGfam; resfam	beta-lactam	Lactamase_B; Lactamase_B; ; NA	1.68082
QDN-W01B-4577_sbin_20_k141_1241387_length_3534_cov_7.0000_1	JL_0.02	0.01	39.6	ARG	plm_arg ; ARGfam; resfam; SARG; SARG_blast	MLS	ABC_tran; ABC_tran; bcrA_train_msa; macB	1.5977
QDN-W01B-4577_sbin_26_k141_965480_length_152124_cov_51.9926_124	JL_0.02	0.01	15.343	ARG	plm_arg ; ARGfam; resfam	multidrug	ACR_tran; ACR_tran; ; NA	1.18591
QDN-W03B-2880_sbin_12_k141_1188977_length_265602_cov_100.7664_101	JL_0.02	0.01	3.97872	ARG	plm_arg ; ARGfam; resfam	beta-lactam	Transpeptidase; Transpeptidase; ; NA	0.599744
QDN-W03B-2880_sbin_12_k141_1111057_length_110241_cov_99.9604_26	JL_0.02	0.01	15.7122	ARG	plm_arg ; ARGfam; resfam; SARG; SARG_blast	MLS	ABC_tran; ABC_tran; macB_train_msa; macB	1.19624
QDN-W03B-2880_sbin_12_k141_1111057_length_110241_cov_99.9604_85	JL_0.02	0.01	23.2185	ARG	plm_arg ; ARGfam; resfam; SARG	beta-lactam	Transpeptidase; Transpeptidase; PBP_1A_train_msa; NA	1.36583
QDN-W03B-2880_sbin_17_k141_661661_length_71036_cov_14.3238_8	JL_0.02	0.01	34.0165	ARG	plm_arg ; ARGfam; resfam; SARG	beta-lactam	Transpeptidase; Transpeptidase; penA_train_msa; NA	1.53169
QDN-W03B-2880_sbin_17_k141_851353_length_31774_cov_13.9803_9	JL_0.02	0.01	35.1534	ARG	plm_arg ; ARGfam; resfam; SARG; SARG_blast	MLS	ABC_tran; ABC_tran; macB_train_msa; macB	1.54597
QDN-W03B-2880_sbin_17_k141_151483_length_13603_cov_13.6620_1	JL_0.02	0.01	30.2128	ARG	plm_arg ; ARGfam; resfam; SARG_blast	aminoglycoside	Antibiotic_NAT; Antibiotic_NAT; ; AAC(3)-IV	1.48019
QDN-W03B-2880_sbin_20_k141_1177709_length_9267_cov_17.3298_2	JL_0.02	0.01	37.6992	ARG	plm_arg ; ARGfam; resfam	multidrug	ACR_tran; ACR_tran; ; NA	1.57633
QDN-W03B-2880_sbin_20_k141_969157_length_4232_cov_15.0623_1	JL_0.02	0.01	0.000467	ARG	plm_arg ; ARGfam; resfam; SARG_blast	multidrug	ACR_tran; ACR_tran; ; MuxC	-3.33068
QDN-W04B-480_sbin_4_k141_718653_length_2772_cov_8.9126_1	JL_0.02	0.01	29.9255	ARG	plm_arg ; ARGfam; resfam	beta-lactam	Beta-lactamase; Beta-lactamase; ; NA	1.47604
QDN-W04B-580_sbin_10_k141_1994141_length_4886_cov_18.7216_6	JL_0.02	0.01	11.6136	ARG	plm_arg ; SARG	polymyxin	NA; NA; arnA_train_msa; NA	1.06497
RS_10_sbin_32_k141_5709944_length_5142_cov_9.0000_2	JL_0.02	0.01	982.532	ARG	plm_arg ; ARGfam; resfam; SARG	beta-lactam	Transpeptidase; Transpeptidase; penA_train_msa; NA	2.99235
RS_10_sbin_32_k141_347853_length_3115_cov_7.0000_1	JL_0.02	0.01	20.3807	ARG	plm_arg ; ARGfam; resfam	multidrug	ACR_tran; ACR_tran; ; NA	1.30922
RS_11_sbin_19_k141_4367757_length_7307_cov_43.9485_5	JL_0.02	0.01	830.449	ARG	plm_arg ; SARG_blast	multidrug	NA; NA; NA; MexE	2.91931
RS_11_sbin_21_k141_696139_length_3416_cov_12.0000_3	JL_0.02	0.01	306.148	ARG	plm_arg ; SARG	MLS	NA; NA; macA_train_msa; NA	2.48593
RS_11_sbin_24_k141_2130932_length_6581_cov_10.3929_2	JL_0.02	0.01	22.3653	ARG	plm_arg ; ARGfam; resfam	multidrug	ACR_tran; ACR_tran; ; NA	1.34958
RS_11_sbin_77_k141_2847931_length_5978_cov_15.0000_7	JL_0.02	0.01	437.484	ARG	plm_arg ; ARGfam; resfam; SARG; SARG_blast	multidrug	MATE_efflux; MATE_efflux; mdtK_train_msa; mdtK	2.64096
RS_11_sbin_77_k141_39691_length_4822_cov_19.0000_4	JL_0.02	0.01	181.573	ARG	plm_arg ; ARGfam; SARG; SARG_blast	bacitracin	BacA; NA; bacA_train_msa; bacA	2.25905
RS_11_sbin_77_k141_4114066_length_2657_cov_12.0000_4	JL_0.02	0.01	189.169	ARG	plm_arg ; SARG_blast	beta-lactam	NA; NA; NA; mecC	2.27685
RS_11_sbin_77_k141_252650_length_1982_cov_13.0000_2	JL_0.02	0.01	10.6652	ARG	plm_arg ; ARGfam; resfam; SARG_blast	tetracycline	MFS_1; MFS_1; ; tet(A)	1.02797
RS_11_sbin_77_k141_4482102_length_1979_cov_14.7824_1	JL_0.02	0.01	156.557	ARG	plm_arg ; ARGfam; resfam; SARG_blast	chloramphenicol	MFS_1; MFS_1; ; cmlA	2.19467
RS_11_sbin_79_k141_109086_length_1150_cov_7.3588_1	JL_0.02	0.01	7.72218	ARG	plm_arg ; ARGfam; resfam	multidrug	ACR_tran; ACR_tran; ; NA	0.88774
RS_11_sbin_7_k141_3509366_length_5126_cov_7.0000_3	JL_0.02	0.01	518.319	ARG	plm_arg ; ARGfam; resfam	beta-lactam	Beta-lactamase2; Beta-lactamase2; ; NA	2.7146
RS_11_sbin_82_k141_4274254_length_4856_cov_32.3241_2	JL_0.02	0.01	39.9447	ARG	plm_arg ; ARGfam; resfam; SARG	beta-lactam	Transpeptidase; Transpeptidase; PBP_1A_train_msa; NA	1.60146
RS_12_sbin_41_k141_1350688_length_10912_cov_14.0000_4	JL_0.02	0.01	1805.94	ARG	plm_arg ; ARGfam; resfam; SARG	beta-lactam	Transpeptidase; Transpeptidase; penA_train_msa; NA	3.2567
RS_12_sbin_41_k141_1142093_length_1306_cov_6.0000_1	JL_0.02	0.01	646.5	ARG	plm_arg ; SARG_blast	polymyxin	NA; NA; NA; pmrF	2.81057
RS_12_sbin_42_k141_872585_length_18915_cov_55.6960_6	JL_0.02	0.01	6.92995	ARG	plm_arg ; ARGfam; resfam; SARG	beta-lactam	Transpeptidase; Transpeptidase; penA_train_msa; NA	0.84073
RS_12_sbin_42_k141_280451_length_7524_cov_49.1285_5	JL_0.02	0.01	12.0791	ARG	plm_arg ; SARG_blast	sulfonamide	NA; NA; NA; sul4	1.08203
RS_12_sbin_6_k141_970189_length_2016_cov_24.0000_3	JL_0.02	0.01	20.3627	ARG	plm_arg ; SARG_blast	bacitracin	NA; NA; NA; bcrA	1.30883
RS_13_sbin_13_k141_759119_length_19430_cov_27.2152_10	JL_0.02	0.01	621.19	ARG	plm_arg ; ARGfam; resfam; SARG	beta-lactam	Transpeptidase; Transpeptidase; penA_train_msa; NA	2.79322
RS_13_sbin_20_k141_1334110_length_1544_cov_6.0000_2	JL_0.02	0.01	24.8476	ARG	plm_arg ; SARG_blast	sulfonamide	NA; NA; NA; sul4	1.39528
RS_13_sbin_33_k141_2794283_length_3625_cov_23.6662_1	JL_0.02	0.01	379.125	ARG	plm_arg ; ARGfam; resfam; SARG_blast	multidrug	ACR_tran; ACR_tran; ; oqxB	2.57878
RS_13_sbin_33_k141_795869_length_2671_cov_28.2395_1	JL_0.02	0.01	64.0852	ARG	plm_arg ; SARG_blast	MLS	NA; NA; NA; macA	1.80676
RS_13_sbin_34_k141_2754015_length_5612_cov_21.0000_1	JL_0.02	0.01	49.781	ARG	plm_arg ; ARGfam; resfam; SARG	beta-lactam	Transpeptidase; Transpeptidase; penA_train_msa; NA	1.69706
RS_13_sbin_3_k141_1697972_length_5823_cov_31.0000_4	JL_0.02	0.01	156.818	ARG	plm_arg ; ARGfam; resfam	beta-lactam	Beta-lactamase; Beta-lactamase; ; NA	2.1954
RS_13_sbin_43_k141_2669394_length_3956_cov_10.0000_2	JL_0.02	0.01	717.268	ARG	plm_arg ; ARGfam; resfam; SARG	beta-lactam	Transpeptidase; Transpeptidase; PBP_1A_train_msa; NA	2.85568
RS_13_sbin_56_k141_237164_length_2670_cov_16.9668_2	JL_0.02	0.01	6.59182	ARG	plm_arg ; SARG_blast	sulfonamide	NA; NA; NA; sul4	0.819005
RS_13_sbin_72_k141_1033060_length_31470_cov_13.0000_12	JL_0.02	0.01	4.26618	ARG	plm_arg ; ARGfam; resfam; SARG	beta-lactam	Transpeptidase; Transpeptidase; PBP_1A_train_msa; NA	0.630039
RS_13_sbin_77_k141_2973671_length_19465_cov_37.4606_2	JL_0.02	0.01	26.0489	ARG	plm_arg ; ARGfam; resfam; SARG; SARG_blast	MLS	ABC_tran; ABC_tran; macB_train_msa; macB	1.41579
RS_13_sbin_77_k141_641518_length_5410_cov_33.0180_1	JL_0.02	0.01	12.0791	ARG	plm_arg ; SARG_blast	MLS	NA; NA; NA; macB	1.08203
RS_13_sbin_7_k141_208372_length_85714_cov_24.1942_56	JL_0.02	0.01	767.326	ARG	plm_arg ; ARGfam; resfam; SARG	beta-lactam	Transpeptidase; Transpeptidase; penA_train_msa; NA	2.88498
RS_13_sbin_83_k141_2260003_length_22506_cov_48.2427_9	JL_0.02	0.01	608.766	ARG	plm_arg ; ARGfam; resfam; SARG	beta-lactam	Transpeptidase; Transpeptidase; PBP_2X_train_msa; NA	2.78445
RS_13_sbin_83_k141_827299_length_5250_cov_131.1439_3	JL_0.02	0.01	376.581	ARG	plm_arg ; ARGfam; resfam; SARG	beta-lactam	Transpeptidase; Transpeptidase; PBP_1A_train_msa; NA	2.57586
RS_14_sbin_8_k141_1503418_length_2947_cov_8.0000_1	JL_0.02	0.01	12.7058	ARG	plm_arg ; ARGfam; resfam	multidrug	ACR_tran; ACR_tran; ; NA	1.104
RS_15_sbin_20_k141_109194_length_5419_cov_36.9932_3	JL_0.02	0.01	12.9384	ARG	plm_arg ; ARGfam; resfam; SARG; SARG_blast	MLS	ABC_tran; ABC_tran; macB_train_msa; macB	1.11188
RS_16_sbin_18_k141_825606_length_13387_cov_61.0000_9	JL_0.02	0.01	125.553	ARG	plm_arg ; SARG_blast	sulfonamide	NA; NA; NA; sul4	2.09883
RS_16_sbin_26_k141_1447603_length_3906_cov_42.0000_2	JL_0.02	0.01	334.217	ARG	plm_arg ; SARG_blast	MLS	NA; NA; NA; macB	2.52403
RS_17_sbin_40_k141_216550_length_8555_cov_8.0000_2	JL_0.02	0.01	7.14023	ARG	plm_arg ; SARG_blast	vancomycin	NA; NA; NA; vanB	0.853712
RS_17_sbin_43_k141_2326634_length_6584_cov_21.0574_6	JL_0.02	0.01	30.6273	ARG	plm_arg ; SARG_blast	pleuromutilin_tiamulin	NA; NA; NA; TaeA	1.48611
RS_17_sbin_61_k141_103335_length_4236_cov_55.1126_3	JL_0.02	0.01	156.44	ARG	plm_arg ; ARGfam; SARG; SARG_blast	bacitracin	BacA; NA; bacA_train_msa; bacA	2.19435
RS_18_sbin_14_k141_66533_length_8292_cov_33.7394_4	JL_0.02	0.01	7.54375	ARG	plm_arg ; ARGfam; resfam; SARG; SARG_blast	MLS	ABC_tran; ABC_tran; macB_train_msa; macB	0.877587
RS_18_sbin_16_k141_1478478_length_1588_cov_17.0000_1	JL_0.02	0.01	25.8305	ARG	plm_arg ; SARG; SARG_blast	MLS	NA; NA; macB_train_msa; macB	1.41213
RS_18_sbin_3_k141_1824416_length_2124_cov_53.3273_2	JL_0.02	0.01	11.753	ARG	plm_arg ; ARGfam; resfam; SARG; SARG_blast	MLS	ABC_tran; ABC_tran; macB_train_msa; macB	1.07015
RS_18_sbin_41_k141_1883953_length_5739_cov_42.6568_2	JL_0.02	0.01	72.0303	ARG	plm_arg ; SARG	vancomycin	NA; NA; vanR_train_msa; NA	1.85752
RS_18_sbin_41_k141_544012_length_5340_cov_46.0335_6	JL_0.02	0.01	494.018	ARG	plm_arg ; SARG; SARG_blast	MLS	NA; NA; macB_train_msa; macB	2.69374
RS_18_sbin_51_k141_245974_length_56642_cov_35.0439_19	JL_0.02	0.01	28.3506	ARG	plm_arg ; ARGfam; resfam; SARG	beta-lactam	Transpeptidase; Transpeptidase; penA_train_msa; NA	1.45256
RS_18_sbin_52_k141_2257321_length_6471_cov_26.0000_1	JL_0.02	0.01	331.867	ARG	plm_arg ; SARG_blast	pleuromutilin_tiamulin	NA; NA; NA; TaeA	2.52096
RS_1_sbin_32_k141_3701056_length_6642_cov_14.9828_6	JL_0.02	0.01	23.4036	ARG	plm_arg ; ARGfam; resfam; SARG	beta-lactam	Transpeptidase; Transpeptidase; penA_train_msa; NA	1.36928
RS_1_sbin_3_k141_2072765_length_8614_cov_23.7795_3	JL_0.02	0.01	249.517	ARG	plm_arg ; SARG_blast	multidrug	NA; NA; NA; tolC	2.3971
RS_1_sbin_3_k141_602569_length_1632_cov_18.0000_1	JL_0.02	0.01	4e-06	ARG	plm_arg ; ARGfam; resfam; SARG_blast	multidrug	MFS_1; MFS_1; ; hp1181	-5.39794
RS_1_sbin_50_k141_1400541_length_5065_cov_8.0000_3	JL_0.02	0.01	408.018	ARG	plm_arg ; SARG_blast	MLS	NA; NA; NA; optrA	2.61068
RS_1_sbin_55_k141_2969620_length_10528_cov_34.8608_11	JL_0.02	0.01	8.49849	ARG	plm_arg ; SARG_blast	sulfonamide	NA; NA; NA; sul4	0.929342
RS_1_sbin_55_k141_4148529_length_6484_cov_30.5619_2	JL_0.02	0.01	338.636	ARG	plm_arg ; ARGfam; SARG; SARG_blast	bacitracin	BacA; NA; bacA_train_msa; bacA	2.52973
RS_1_sbin_56_k141_4836768_length_3427_cov_13.2185_1	JL_0.02	0.01	180.462	ARG	plm_arg ; ARGfam; resfam; SARG_blast	multidrug	ACR_tran; ACR_tran; ; mexK	2.25639
RS_1_sbin_56_k141_2127445_length_1218_cov_9.0000_2	JL_0.02	0.01	519.823	ARG	plm_arg ; ARGfam; SARG; SARG_blast	bacitracin	BacA; NA; bacA_train_msa; bacA	2.71586
RS_1_sbin_58_k141_5280570_length_18231_cov_15.9710_15	JL_0.02	0.01	314.17	ARG	plm_arg ; ARGfam; resfam	multidrug	MFS_1; MFS_1; ; NA	2.49717
RS_1_sbin_61_k141_1340976_length_13332_cov_15.0310_14	JL_0.02	0.01	16.7896	ARG	plm_arg ; ARGfam; resfam	beta-lactam	Transpeptidase; Transpeptidase; ; NA	1.22504
RS_1_sbin_61_k141_2153914_length_10901_cov_138.8522_4	JL_0.02	0.01	7.84589	ARG	plm_arg ; ARGfam; resfam	multidrug	ACR_tran; ACR_tran; ; NA	0.894642
RS_1_sbin_61_k141_2128845_length_6509_cov_17.4106_2	JL_0.02	0.01	103.77	ARG	plm_arg ; ARGfam; resfam	beta-lactam	Beta-lactamase; Beta-lactamase; ; NA	2.01607
RS_1_sbin_61_k141_5526331_length_5574_cov_16.9352_5	JL_0.02	0.01	71.2745	ARG	plm_arg ; ARGfam; resfam; SARG_blast	chloramphenicol	CAT; CAT; ; catA4	1.85293
RS_1_sbin_61_k141_2996488_length_4935_cov_20.0000_4	JL_0.02	0.01	1004.81	ARG	plm_arg ; SARG_blast	pleuromutilin_tiamulin	NA; NA; NA; TaeA	3.00208
RS_1_sbin_62_k141_1927792_length_11670_cov_23.8246_1	JL_0.02	0.01	26.9447	ARG	plm_arg ; ARGfam; SARG; SARG_blast	bacitracin	BacA; NA; bacA_train_msa; bacA	1.43047
RS_1_sbin_70_k141_431762_length_6599_cov_14.0000_5	JL_0.02	0.01	4.13122	ARG	plm_arg ; ARGfam; resfam	beta-lactam	Transpeptidase; Transpeptidase; ; NA	0.616079
RS_2_sbin_19_k141_5113609_length_2201_cov_11.7238_4	JL_0.02	0.01	3.16888	ARG	plm_arg ; SARG_blast	polymyxin	NA; NA; NA; pmrF	0.500906
RS_2_sbin_34_k141_2546828_length_2061_cov_8.0000_2	JL_0.02	0.01	12.7058	ARG	plm_arg ; ARGfam; resfam; SARG; SARG_blast	MLS	ABC_tran; ABC_tran; macB_train_msa; macB	1.104
RS_2_sbin_37_k141_1985892_length_4912_cov_19.9987_1	JL_0.02	0.01	22.8575	ARG	plm_arg ; SARG	multidrug	NA; NA; ompR_train_msa; NA	1.35903
RS_2_sbin_41_k141_1148142_length_6208_cov_17.9417_6	JL_0.02	0.01	4.01275	ARG	plm_arg ; ARGfam; resfam; SARG_blast	tetracycline	MFS_1; MFS_1; ; tet(41)	0.603442
RS_2_sbin_41_k141_649996_length_1976_cov_12.3346_2	JL_0.02	0.01	9.12507	ARG	plm_arg ; SARG_blast	beta-lactam	NA; NA; NA; LRA-5	0.960236
RS_2_sbin_54_k141_114741_length_6264_cov_18.7898_3	JL_0.02	0.01	11.7178	ARG	plm_arg ; ARGfam; resfam; SARG	beta-lactam	Transpeptidase; Transpeptidase; penA_train_msa; NA	1.06885
RS_2_sbin_58_k141_1180241_length_4242_cov_15.5647_4	JL_0.02	0.01	8.7579	ARG	plm_arg ; SARG; ; SARG_blast	vancomycin	NA; NA; ompR_train_msa; vanB	0.9424
RS_2_sbin_60_k141_1067990_length_4601_cov_20.3794_1	JL_0.02	0.01	35.8634	ARG	plm_arg ; ARGfam; resfam	multidrug	MFS_1; MFS_1; ; NA	1.55465
RS_2_sbin_60_k141_1119534_length_3679_cov_18.9096_3	JL_0.02	0.01	5.4513	ARG	plm_arg ; SARG	MLS	NA; NA; macA_train_msa; NA	0.7365
RS_3_sbin_65_k141_918110_length_6111_cov_5.9816_1	JL_0.02	0.01	4.0669	ARG	plm_arg ; ARGfam; resfam	multidrug	ACR_tran; ACR_tran; ; NA	0.609263
RS_3_sbin_71_k141_2319379_length_1736_cov_8.0000_1	JL_0.02	0.01	5.78408	ARG	plm_arg ; ARGfam; resfam; SARG; SARG_blast	tetracenomycin_C	MFS_1; MFS_1; tcmA_train_msa; tcmA	0.762234
RS_3_sbin_93_k141_6332143_length_4242_cov_8.9571_4	JL_0.02	0.01	131.797	ARG	plm_arg ; SARG_blast	tetracycline	NA; NA; NA; tet(42)	2.1199
RS_4_sbin_34_k141_5432242_length_1238_cov_5.0000_1	JL_0.02	0.01	14.9337	ARG	plm_arg ; ARGfam; SARG; SARG_blast	bacitracin	BacA; NA; bacA_train_msa; bacA	1.17417
RS_4_sbin_43_k141_3923626_length_6049_cov_10.0000_5	JL_0.02	0.01	20.795	ARG	plm_arg ; ARGfam; resfam; SARG	beta-lactam	Transpeptidase; Transpeptidase; PBP_2X_train_msa; NA	1.31796
RS_4_sbin_43_k141_755410_length_4486_cov_9.0000_4	JL_0.02	0.01	11.9684	ARG	plm_arg ; ARGfam; resfam; SARG	beta-lactam	Transpeptidase; Transpeptidase; PBP_1A_train_msa; NA	1.07804
RS_4_sbin_43_k141_2921909_length_2839_cov_11.0000_2	JL_0.02	0.01	262.87	ARG	plm_arg ; SARG_blast	polymyxin	NA; NA; NA; pmrF	2.41974
RS_4_sbin_48_k141_1015690_length_26983_cov_11.0038_14	JL_0.02	0.01	9.81305	ARG	plm_arg ; ARGfam; resfam; SARG; SARG_blast	MLS	ABC_tran; ABC_tran; macB_train_msa; macB	0.991804
RS_4_sbin_48_k141_799907_length_24079_cov_12.4154_6	JL_0.02	0.01	21.9606	ARG	plm_arg ; ARGfam; SARG_blast	aminoglycoside	Adenyl_transf; NA; ; aadS	1.34164
RS_4_sbin_48_k141_4682493_length_14846_cov_12.9992_15	JL_0.02	0.01	120.05	ARG	plm_arg ; ARGfam; resfam	multidrug	MFS_1; MFS_1; ; NA	2.07936
RS_4_sbin_55_k141_875989_length_2839_cov_10.2824_1	JL_0.02	0.01	8.10561	ARG	plm_arg ; ARGfam; resfam	multidrug	ACR_tran; ACR_tran; ; NA	0.908786
RS_4_sbin_64_k141_2102574_length_5506_cov_7.0000_3	JL_0.02	0.01	12.5431	ARG	plm_arg ; ARGfam; resfam; SARG; SARG_blast	MLS	ABC_tran; ABC_tran; macB_train_msa; lin	1.09841
RS_4_sbin_71_k141_1439354_length_3356_cov_8.0000_1	JL_0.02	0.01	694.882	ARG	plm_arg ; ARGfam; resfam; SARG	beta-lactam	Transpeptidase; Transpeptidase; penA_train_msa; NA	2.84191
RS_5_sbin_9_k141_2545675_length_2307_cov_30.0000_2	JL_0.02	0.01	30.4334	ARG	plm_arg ; ARGfam; resfam; SARG	multidrug	MATE_efflux; MATE_efflux; mdtK_train_msa; NA	1.48335
RS_6_sbin_35_k141_5922572_length_3720_cov_7.0000_5	JL_0.02	0.01	26.7606	ARG	plm_arg ; ARGfam; resfam	beta-lactam	Beta-lactamase; Beta-lactamase; ; NA	1.4275
RS_6_sbin_84_k141_2073030_length_3758_cov_16.3625_6	JL_0.02	0.01	7.40083	ARG	plm_arg ; ARGfam; resfam; SARG; SARG_blast	MLS	ABC_tran; ABC_tran; macB_train_msa; macB	0.869281
RS_6_sbin_84_k141_2206782_length_2741_cov_12.0000_2	JL_0.02	0.01	476.963	ARG	plm_arg ; SARG_blast	vancomycin	NA; NA; NA; vanB	2.67848
RS_6_sbin_86_k141_1681491_length_7136_cov_17.0000_2	JL_0.02	0.01	13.682	ARG	plm_arg ; ARGfam; resfam	multidrug	ACR_tran; ACR_tran; ; NA	1.13615
RS_6_sbin_86_k141_132943_length_4818_cov_9.9352_4	JL_0.02	0.01	18.8594	ARG	plm_arg ; ARGfam; resfam	multidrug	ACR_tran; ACR_tran; ; NA	1.27553
RS_6_sbin_86_k141_2628705_length_4724_cov_10.8658_4	JL_0.02	0.01	14.6544	ARG	plm_arg ; ARGfam; resfam; SARG	beta-lactam	Transpeptidase; Transpeptidase; PBP_1A_train_msa; NA	1.16597
RS_6_sbin_86_k141_5141303_length_4019_cov_10.0000_5	JL_0.02	0.01	27.2688	ARG	plm_arg ; SARG_blast	sulfonamide	NA; NA; NA; sul4	1.43567
RS_6_sbin_86_k141_5890243_length_3793_cov_15.3773_2	JL_0.02	0.01	381.124	ARG	plm_arg ; SARG_blast	vancomycin	NA; NA; NA; vanB	2.58107
RS_6_sbin_9_k141_3904673_length_1665_cov_11.0000_1	JL_0.02	0.01	11.944	ARG	plm_arg ; ARGfam; resfam	aminoglycoside	APH; APH; ; NA	1.07715
RS_7_sbin_20_k141_6444669_length_3915_cov_26.3778_3	JL_0.02	0.01	9.47828	ARG	plm_arg ; ARGfam; resfam; SARG; SARG_blast	MLS	ABC_tran; ABC_tran; macB_train_msa; macB	0.97673
RS_7_sbin_20_k141_1153669_length_1709_cov_13.9974_2	JL_0.02	0.01	11.598	ARG	plm_arg ; SARG_blast	MLS	NA; NA; NA; vga(A)	1.06438
RS_7_sbin_20_k141_406779_length_1407_cov_10.1927_1	JL_0.02	0.01	110.253	ARG	plm_arg ; ARGfam; resfam	multidrug	ACR_tran; ACR_tran; ; NA	2.04239
RS_7_sbin_21_k141_2312348_length_8651_cov_7.0000_5	JL_0.02	0.01	6.75084	ARG	plm_arg ; ARGfam; resfam	multidrug	ACR_tran; ACR_tran; ; NA	0.829357
RS_7_sbin_21_k141_3027727_length_4112_cov_6.0000_1	JL_0.02	0.01	45.8164	ARG	plm_arg ; ARGfam; SARG; SARG_blast	bacitracin	BacA; NA; bacA_train_msa; bacA	1.66102
RS_7_sbin_22_k141_6361333_length_105188_cov_10.9960_5	JL_0.02	0.01	31.8722	ARG	plm_arg ; SARG_blast	sulfonamide	NA; NA; NA; sul4	1.50341
RS_7_sbin_22_k141_5767166_length_34023_cov_10.9962_8	JL_0.02	0.01	34.0873	ARG	plm_arg ; ARGfam; resfam	beta-lactam	Transpeptidase; Transpeptidase; ; NA	1.53259
RS_7_sbin_22_k141_3854169_length_30177_cov_10.0000_14	JL_0.02	0.01	22.2384	ARG	plm_arg ; ARGfam; resfam; SARG_blast	trimethoprim	DHFR_1; DHFR_1; ; DfrA38	1.3471
RS_7_sbin_22_k141_637064_length_26627_cov_9.9873_22	JL_0.02	0.01	9.2763	ARG	plm_arg ; SARG; ; SARG_blast	polymyxin	NA; NA; arnA_train_msa; arnA	0.967375
RS_7_sbin_22_k141_637064_length_26627_cov_9.9873_23	JL_0.02	0.01	22.0506	ARG	plm_arg ; SARG_blast	polymyxin	NA; NA; NA; pmrF	1.34342
RS_7_sbin_23_k141_5647101_length_194460_cov_12.9984_40	JL_0.02	0.01	0.768793	ARG	plm_arg ; SARG_blast	beta-lactam	NA; NA; NA; SPS-1	-0.114191
RS_7_sbin_23_k141_117506_length_188838_cov_12.0141_48	JL_0.02	0.01	27.364	ARG	plm_arg ; ARGfam; resfam	beta-lactam	Beta-lactamase; Beta-lactamase; ; NA	1.43718
RS_7_sbin_23_k141_1182013_length_169697_cov_14.0006_94	JL_0.02	0.01	15.6325	ARG	plm_arg ; ARGfam; resfam; SARG; SARG_blast	MLS	ABC_tran; ABC_tran; macB_train_msa; macB	1.19403
RS_9_sbin_90_k141_4503767_length_2478_cov_15.0770_3	JL_0.02	0.01	240.605	ARG	plm_arg ; ARGfam; SARG; SARG_blast	bacitracin	BacA; NA; bacA_train_msa; bacA	2.3813
RS_mbin_11_k141_639716_length_59626_cov_16.5782_36	JL_0.02	0.01	228.504	ARG	plm_arg ; ARGfam; resfam; SARG; SARG_blast	MLS	ABC_tran; ABC_tran; macB_train_msa; macB	2.35889
RS_mbin_122_k141_463960_length_6120_cov_7.0000_7	JL_0.02	0.01	11.4775	ARG	plm_arg ; ARGfam; SARG; SARG_blast	bacitracin	BacA; NA; bacA_train_msa; bacA	1.05985
RS_mbin_128_k141_777680_length_22549_cov_16.3169_9	JL_0.02	0.01	7.79361	ARG	plm_arg ; SARG_blast	polymyxin	NA; NA; NA; pmrF	0.891739
RS_mbin_128_k141_1838998_length_62831_cov_16.3390_38	JL_0.02	0.01	391.057	ARG	plm_arg ; ARGfam; resfam; SARG; SARG_blast	MLS	ABC_tran; ABC_tran; macB_train_msa; macB	2.59224
RS_mbin_128_k141_5463665_length_12771_cov_16.0000_5	JL_0.02	0.01	14.2286	ARG	plm_arg ; SARG_blast	sulfonamide	NA; NA; NA; sul4	1.15316
RS_mbin_133_k141_5796707_length_26057_cov_10.0000_6	JL_0.02	0.01	1.4e-05	ARG	plm_arg ; SARG_blast	multidrug	NA; NA; NA; oprA	-4.85387
RS_mbin_133_k141_2862619_length_4192_cov_9.0000_5	JL_0.02	0.01	21.0439	ARG	plm_arg ; ARGfam; resfam; SARG; SARG_blast	MLS	ABC_tran; ABC_tran; bcrA_train_msa; macB	1.32313
RS_mbin_133_k141_3845595_length_16241_cov_9.0000_4	JL_0.02	0.01	10.2128	ARG	plm_arg ; ARGfam; resfam; SARG_blast	quinolone	MFS_1; MFS_1; ; norA	1.00914
RS_mbin_133_k141_2660162_length_11140_cov_9.0000_15	JL_0.02	0.01	7.10487	ARG	plm_arg ; SARG_blast	MLS	NA; NA; NA; mef(C)	0.851556
RS_mbin_135_k141_1284546_length_106730_cov_13.4463_53	JL_0.02	0.01	17.051	ARG	plm_arg ; SARG_blast	polymyxin	NA; NA; NA; pmrF	1.23175
RS_mbin_135_k141_2911849_length_62679_cov_14.2209_30	JL_0.02	0.01	9.40208	ARG	plm_arg ; ARGfam; resfam; SARG; SARG_blast	beta-lactam	Transpeptidase; Transpeptidase; penA_train_msa; mecB	0.973224
RS_mbin_135_k141_3360722_length_71063_cov_13.9886_16	JL_0.02	0.01	11.2321	ARG	plm_arg ; ARGfam; resfam; SARG	beta-lactam	Transpeptidase; Transpeptidase; PBP_2X_train_msa; NA	1.05046
RS_mbin_136_k141_5499404_length_14663_cov_8.0000_14	JL_0.02	0.01	32.1336	ARG	plm_arg ; ARGfam; resfam; SARG	beta-lactam	Transpeptidase; Transpeptidase; penA_train_msa; NA	1.50696
RS_mbin_136_k141_2939861_length_8778_cov_8.0000_4	JL_0.02	0.01	797.101	ARG	plm_arg ; SARG_blast	trimethoprim	NA; NA; NA; dfrI	2.90151
RS_mbin_138_k141_6348782_length_16826_cov_8.9899_4	JL_0.02	0.01	11.8597	ARG	plm_arg ; ARGfam; SARG; SARG_blast	bacitracin	BacA; NA; bacA_train_msa; bacA	1.07407
RS_mbin_146_k141_6033073_length_16968_cov_10.0000_12	JL_0.02	0.01	0.000396	ARG	plm_arg ; ARGfam; resfam; SARG	beta-lactam	Transpeptidase; Transpeptidase; penA_train_msa; NA	-3.4023
RS_mbin_187_k141_1626165_length_2646_cov_5.0000_2	JL_0.02	0.01	11.7883	ARG	plm_arg ; ARGfam; resfam; SARG_blast	aminoglycoside	APH; APH; ; APH(3')-IIa	1.07145
RS_mbin_214_k141_1047146_length_10113_cov_14.9976_5	JL_0.02	0.01	27.2519	ARG	plm_arg ; SARG_blast	pleuromutilin_tiamulin	NA; NA; NA; TaeA	1.4354
RS_mbin_248_k141_2515279_length_11882_cov_14.9738_9	JL_0.02	0.01	8.5412	ARG	plm_arg ; ARGfam; resfam	multidrug	ACR_tran; ACR_tran; ; NA	0.931519
RS_mbin_248_k141_4715728_length_11167_cov_15.1320_1	JL_0.02	0.01	2260.15	ARG	plm_arg ; ARGfam; resfam; SARG	multidrug	MATE_efflux; MATE_efflux; mdtK_train_msa; NA	3.35414
RS_mbin_249_k141_3894199_length_17850_cov_15.0252_8	JL_0.02	0.01	72.7606	ARG	plm_arg ; ARGfam; resfam; SARG; SARG_blast	MLS	ABC_tran; ABC_tran; macB_train_msa; macB	1.8619
RS_mbin_249_k141_1112838_length_12207_cov_12.0308_10	JL_0.02	0.01	392.343	ARG	plm_arg ; SARG_blast	sulfonamide	NA; NA; NA; sul4	2.59367
RS_mbin_251_k141_5395324_length_4722_cov_10.0037_6	JL_0.02	0.01	71.143	ARG	plm_arg ; ARGfam; resfam; SARG	beta-lactam	Transpeptidase; Transpeptidase; penA_train_msa; NA	1.85213
RS_mbin_252_k141_5006869_length_4659_cov_27.7397_2	JL_0.02	0.01	12.3845	ARG	plm_arg ; ARGfam; resfam	beta-lactam	Beta-lactamase; Beta-lactamase; ; NA	1.09288
RS_mbin_252_k141_908349_length_23683_cov_17.7973_9	JL_0.02	0.01	12.6648	ARG	plm_arg ; ARGfam; resfam	beta-lactam	Lactamase_B; Lactamase_B; ; NA	1.1026
RS_mbin_256_k141_1050814_length_20399_cov_10.1345_3	JL_0.02	0.01	14.7094	ARG	plm_arg ; ARGfam; resfam	multidrug	ACR_tran; ACR_tran; ; NA	1.16759
RS_mbin_256_k141_1470478_length_7343_cov_9.0000_3	JL_0.02	0.01	12.4633	ARG	plm_arg ; ARGfam; resfam	multidrug	ACR_tran; ACR_tran; ; NA	1.09563
RS_mbin_349_k141_2657765_length_29324_cov_19.7497_14	JL_0.02	0.01	563.644	ARG	plm_arg ; ARGfam; resfam	multidrug	ACR_tran; ACR_tran; ; NA	2.751
RS_mbin_352_k141_1449894_length_7527_cov_14.1137_3	JL_0.02	0.01	12.958	ARG	plm_arg ; ARGfam; resfam	multidrug	ACR_tran; ACR_tran; ; NA	1.11254
RS_mbin_352_k141_608335_length_12421_cov_12.0000_5	JL_0.02	0.01	8.03908	ARG	plm_arg ; ARGfam; resfam; SARG	beta-lactam	Transpeptidase; Transpeptidase; penA_train_msa; NA	0.905207
RS_mbin_352_k141_5048147_length_3990_cov_9.0016_3	JL_0.02	0.01	40.9381	ARG	plm_arg ; ARGfam; resfam	beta-lactam	Beta-lactamase; Beta-lactamase; ; NA	1.61213
RS_mbin_352_k141_1257887_length_8866_cov_9.0000_7	JL_0.02	0.01	5.33258	ARG	plm_arg ; SARG_blast	bacitracin	NA; NA; NA; bcrA	0.726937
RS_mbin_352_k141_5074991_length_4926_cov_8.0000_2	JL_0.02	0.01	13.1317	ARG	plm_arg ; ARGfam; resfam	multidrug	ACR_tran; ACR_tran; ; NA	1.11832
RS_mbin_352_k141_3658250_length_8834_cov_10.0000_5	JL_0.02	0.01	38.2326	ARG	plm_arg ; ARGfam; resfam	multidrug	ACR_tran; ACR_tran; ; NA	1.58243
RS_mbin_352_k141_5016101_length_10722_cov_19.0581_12	JL_0.02	0.01	279.846	ARG	plm_arg ; ARGfam; SARG; SARG_blast	bacitracin	BacA; NA; bacA_train_msa; bacA	2.44692
RS_mbin_352_k141_193178_length_8088_cov_11.9737_3	JL_0.02	0.01	60.95	ARG	plm_arg ; ARGfam; resfam; SARG; SARG_blast	MLS	ABC_tran; ABC_tran; bcrA_train_msa; macB	1.78497
RS_mbin_366_k141_939619_length_10638_cov_9.9998_7	JL_0.02	0.01	57.1826	ARG	plm_arg ; ARGfam; resfam; SARG_blast	multidrug	ACR_tran; ACR_tran; ; mexW	1.75726
RS_mbin_367_k141_5222554_length_4276_cov_11.0000_2	JL_0.02	0.01	24.2491	ARG	plm_arg ; SARG_blast	beta-lactam	NA; NA; NA; LRA-2	1.3847
RS_mbin_367_k141_1858548_length_22418_cov_15.6096_17	JL_0.02	0.01	14.0753	ARG	plm_arg ; SARG_blast	polymyxin	NA; NA; NA; pmrF	1.14846
RS_mbin_367_k141_2052789_length_5149_cov_12.1518_3	JL_0.02	0.01	530.206	ARG	plm_arg ; SARG_blast	multidrug	NA; NA; NA; OprN	2.72444
RS_mbin_367_k141_859805_length_9086_cov_14.2376_4	JL_0.02	0.01	92.1695	ARG	plm_arg ; SARG_blast	MLS	NA; NA; NA; optrA	1.96459
RS_mbin_367_k141_1166124_length_6005_cov_11.0000_2	JL_0.02	0.01	123.118	ARG	plm_arg ; ARGfam; resfam	multidrug	ACR_tran; ACR_tran; ; NA	2.09032
RS_mbin_367_k141_2121433_length_21379_cov_13.3624_3	JL_0.02	0.01	42.263	ARG	plm_arg ; ARGfam; resfam; SARG_blast	trimethoprim	DHFR_1; DHFR_1; ; dfrD	1.62596
RS_mbin_529_k141_1984935_length_3008_cov_6.0000_4	JL_0.02	0.01	13.682	ARG	plm_arg ; ARGfam; resfam; SARG	beta-lactam	Transpeptidase; Transpeptidase; penA_train_msa; NA	1.13615
RS_mbin_532_k141_5612185_length_27101_cov_13.1671_11	JL_0.02	0.01	1018.57	ARG	plm_arg ; SARG_blast	polymyxin	NA; NA; NA; pmrF	3.00799
RS_mbin_547_k141_1549022_length_20134_cov_41.8445_1	JL_0.02	0.01	12.005	ARG	plm_arg ; ARGfam; resfam	multidrug	MFS_1; MFS_1; ; NA	1.07936
RS_mbin_586_k141_1464480_length_20685_cov_20.4387_5	JL_0.02	0.01	8.07221	ARG	plm_arg ; ARGfam; resfam; SARG	beta-lactam	Transpeptidase; Transpeptidase; penA_train_msa; NA	0.906992
RS_mbin_62_k141_1541431_length_14644_cov_9.0151_6	JL_0.02	0.01	487.265	ARG	plm_arg ; ARGfam; resfam; SARG_blast	multidrug	ACR_tran; ACR_tran; ; MexF	2.68776
RS_mbin_872_k141_2983612_length_49953_cov_23.0000_27	JL_0.02	0.01	36.5755	ARG	plm_arg ; ARGfam; SARG; SARG_blast	bacitracin	BacA; NA; bacA_train_msa; bacA	1.56319
RS_mbin_872_k141_1082834_length_40006_cov_23.4565_11	JL_0.02	0.01	33.472	ARG	plm_arg ; ARGfam; resfam; SARG	beta-lactam	Transpeptidase; Transpeptidase; PBP_2X_train_msa; NA	1.52468
RS_mbin_92_k141_1253620_length_9722_cov_36.0002_11	JL_0.02	0.01	46.2547	ARG	plm_arg ; SARG; SARG_blast	MLS	NA; NA; macB_train_msa; macB	1.66516
RS_mbin_92_k141_307257_length_58424_cov_44.9834_28	JL_0.02	0.01	16.0337	ARG	plm_arg ; ARGfam; resfam; SARG	beta-lactam	Transpeptidase; Transpeptidase; PBP_1A_train_msa; NA	1.20504
RS_mbin_92_k141_826797_length_35009_cov_37.0000_9	JL_0.02	0.01	8.19404	ARG	plm_arg ; SARG_blast	MLS	NA; NA; NA; optrA	0.913498
RS_mbin_95_k141_5921535_length_9672_cov_10.0000_10	JL_0.02	0.01	45.91	ARG	plm_arg ; SARG_blast	sulfonamide	NA; NA; NA; sul4	1.66191
RS_mbin_95_k141_3281871_length_28998_cov_10.0000_6	JL_0.02	0.01	812.892	ARG	plm_arg ; ARGfam; resfam; SARG_blast	beta-lactam	Beta-lactamase; Beta-lactamase; ; PDC	2.91003
RS_mbin_98_k141_345982_length_216872_cov_23.1706_12	JL_0.02	0.01	13.001	ARG	plm_arg ; SARG_blast	polymyxin	NA; NA; NA; pmrF	1.11398
RS_mbin_98_k141_345982_length_216872_cov_23.1706_70	JL_0.02	0.01	8.61265	ARG	plm_arg ; ARGfam; resfam; SARG	beta-lactam	Transpeptidase; Transpeptidase; penA_train_msa; NA	0.935137
RS_mbin_98_k141_1422867_length_90176_cov_19.2526_58	JL_0.02	0.01	5.17808	ARG	plm_arg ; ARGfam; resfam; SARG	beta-lactam	Transpeptidase; Transpeptidase; penA_train_msa; NA	0.714169
RS_mbin_98_k141_2914619_length_37579_cov_17.9956_19	JL_0.02	0.01	77.4815	ARG	plm_arg ; SARG_blast	pleuromutilin_tiamulin	NA; NA; NA; TaeA	1.8892
RS_mbin_98_k141_731183_length_82420_cov_21.3773_64	JL_0.02	0.01	184.117	ARG	plm_arg ; ARGfam; SARG; SARG_blast	bacitracin	BacA; NA; bacA_train_msa; bacA	2.26509
RS_mbin_98_k141_4983693_length_20702_cov_22.6568_13	JL_0.02	0.01	12.005	ARG	plm_arg ; ARGfam; resfam; SARG	beta-lactam	Transpeptidase; Transpeptidase; PBP_1A_train_msa; NA	1.07936
S11_10_sbin_15_k141_30796_length_92562_cov_23.6549_50	JL_0.02	0.01	13.73	ARG	plm_arg ; SARG_blast	MLS	NA; NA; NA; optrA	1.13767
S11_10_sbin_15_k141_663626_length_38778_cov_25.9858_10	JL_0.02	0.01	12.3845	ARG	plm_arg ; SARG	MLS	NA; NA; macA_train_msa; NA	1.09288
S11_10_sbin_16_k141_1028929_length_1719_cov_6.0000_1	JL_0.02	0.01	20.229	ARG	plm_arg ; SARG_blast	MLS	NA; NA; NA; optrA	1.30597
S11_10_sbin_2_k141_971116_length_14676_cov_18.6816_11	JL_0.02	0.01	82.8151	ARG	plm_arg ; ARGfam; resfam; SARG; SARG_blast	MLS	ABC_tran; ABC_tran; macB_train_msa; macB	1.91811
S11_13_sbin_19_k141_304379_length_10456_cov_11.1663_5	JL_0.02	0.01	12.154	ARG	plm_arg ; ARGfam; resfam	beta-lactam	Lactamase_B; Lactamase_B; ; NA	1.08472
S11_13_sbin_24_k141_1054784_length_77776_cov_32.9283_66	JL_0.02	0.01	14.2805	ARG	plm_arg ; ARGfam; resfam; SARG	multidrug	MATE_efflux; MATE_efflux; mdtK_train_msa; NA	1.15474
S11_13_sbin_24_k141_175445_length_77554_cov_39.1380_18	JL_0.02	0.01	25.3741	ARG	plm_arg ; ARGfam; resfam; SARG	beta-lactam	Transpeptidase; Transpeptidase; PBP_1A_train_msa; NA	1.40439
S11_1_sbin_15_k141_2701950_length_2242_cov_13.7582_1	JL_0.02	0.01	11.2469	ARG	plm_arg ; ARGfam; resfam; SARG	beta-lactam	Transpeptidase; Transpeptidase; penA_train_msa; NA	1.05103
S11_1_sbin_9_k141_1321430_length_17588_cov_6.6964_19	JL_0.02	0.01	18.2778	ARG	plm_arg ; SARG_blast	MLS	NA; NA; NA; macB	1.26192
S11_3_sbin_6_k141_526427_length_2250_cov_3.9701_1	JL_0.02	0.01	12.4633	ARG	plm_arg ; SARG; ; SARG_blast	multidrug	NA; NA; mexH_train_msa; mexV	1.09563
S11_mbin_60_k141_1005304_length_45724_cov_18.0000_1	JL_0.02	0.01	11.6481	ARG	plm_arg ; ARGfam; resfam; SARG_blast	tetracycline	MFS_1; MFS_1; ; tetA	1.06626
SB_cobin_69_k127_3632921_length_4768_cov_23.0922_5	JL_0.02	0.01	53.9813	ARG	plm_arg ; SARG_blast	polymyxin	NA; NA; NA; pmrF	1.73224
SB_S2_sbin_56_k141_545308_length_23229_cov_8.0000_14	JL_0.02	0.01	246.333	ARG	plm_arg ; ARGfam; resfam; SARG	beta-lactam	Transpeptidase; Transpeptidase; penA_train_msa; NA	2.39152
SB_S5_sbin_12_k141_371172_length_44493_cov_8.0000_31	JL_0.02	0.01	352.81	ARG	plm_arg ; SARG_blast	sulfonamide	NA; NA; NA; sul4	2.54754
SB_S5_sbin_16_k141_793577_length_12637_cov_8.9859_3	JL_0.02	0.01	468.197	ARG	plm_arg ; ARGfam; resfam; SARG	beta-lactam	Transpeptidase; Transpeptidase; penA_train_msa; NA	2.67043
SB_S5_sbin_16_k141_675418_length_9813_cov_11.9738_12	JL_0.02	0.01	252.893	ARG	plm_arg ; ARGfam; resfam	bleomycin	Glyoxalase; Glyoxalase; ; NA	2.40294
SB_S6_sbin_8_k141_571687_length_6265_cov_9.5973_4	JL_0.02	0.01	38.492	ARG	plm_arg ; SARG; SARG_blast	MLS	NA; NA; macB_train_msa; macB	1.58537
SB_S6_sbin_8_k141_1086015_length_4519_cov_13.4632_1	JL_0.02	0.01	12.958	ARG	plm_arg ; ARGfam; resfam	multidrug	ACR_tran; ACR_tran; ; NA	1.11254
SB_S6_sbin_8_k141_515214_length_2971_cov_12.7163_2	JL_0.02	0.01	60.0417	ARG	plm_arg ; SARG_blast	sulfonamide	NA; NA; NA; sul4	1.77845
SB_S6_sbin_8_k141_1448092_length_2533_cov_10.6672_4	JL_0.02	0.01	23.7194	ARG	plm_arg ; ARGfam; SARG; SARG_blast	bacitracin	BacA; NA; bacA_train_msa; bacA	1.3751
SB_S6_sbin_8_k141_755564_length_2410_cov_6.8391_2	JL_0.02	0.01	23.5766	ARG	plm_arg ; SARG	MLS	NA; NA; macA_train_msa; NA	1.37248
SB_S7_sbin_15_k141_602342_length_5736_cov_4.0000_4	JL_0.02	0.01	30.8124	ARG	plm_arg ; SARG_blast	sulfonamide	NA; NA; NA; sul4	1.48873
SB_S7_sbin_15_k141_652989_length_4971_cov_5.0000_2	JL_0.02	0.01	92.4488	ARG	plm_arg ; ARGfam; resfam	multidrug	ACR_tran; ACR_tran; ; NA	1.9659
SB_S7_sbin_15_k141_622646_length_4823_cov_7.0000_3	JL_0.02	0.01	28.3662	ARG	plm_arg ; SARG; SARG_blast	MLS	NA; NA; macA_train_msa; macA	1.4528
SB_S7_sbin_15_k141_557691_length_4311_cov_6.0000_3	JL_0.02	0.01	22.7249	ARG	plm_arg ; SARG_blast	vancomycin	NA; NA; NA; vanB	1.3565
SB_S7_sbin_17_k141_275817_length_62452_cov_14.6852_28	JL_0.02	0.01	14.126	ARG	plm_arg ; ARGfam; resfam; SARG	multidrug	MATE_efflux; MATE_efflux; mdtK_train_msa; NA	1.15002
SB_S7_sbin_17_k141_138085_length_47315_cov_16.9851_21	JL_0.02	0.01	16.1778	ARG	plm_arg ; SARG_blast	polymyxin	NA; NA; NA; pmrF	1.20892
SB_S7_sbin_17_k141_13571_length_13811_cov_14.9775_10	JL_0.02	0.01	7.90925	ARG	plm_arg ; SARG_blast	vancomycin	NA; NA; NA; vanB	0.898135
SB_S7_sbin_17_k141_423856_length_9422_cov_14.9336_3	JL_0.02	0.01	49.1564	ARG	plm_arg ; SARG_blast	sulfonamide	NA; NA; NA; sul4	1.69158
SB_S7_sbin_23_k141_396031_length_5620_cov_6.0000_1	JL_0.02	0.01	15.5872	ARG	plm_arg ; SARG	multidrug	NA; NA; TolC_train_msa; NA	1.19277
SB_S7_sbin_23_k141_396031_length_5620_cov_6.0000_2	JL_0.02	0.01	26.0489	ARG	plm_arg ; SARG	MLS	NA; NA; macA_train_msa; NA	1.41579
SB_S7_sbin_23_k141_504970_length_3188_cov_5.0000_1	JL_0.02	0.01	42.8414	ARG	plm_arg ; ARGfam; resfam; SARG	beta-lactam	Transpeptidase; Transpeptidase; penA_train_msa; NA	1.63186
SF_cobin_88_k127_8328534_length_8481_cov_121.9374_5	JL_0.02	0.01	8.46736	ARG	plm_arg ; ARGfam; resfam	beta-lactam	Beta-lactamase; Beta-lactamase; ; NA	0.927748
SF_cobin_93_k127_3215081_length_4235_cov_415.2159_3	JL_0.02	0.01	22.9916	ARG	plm_arg ; SARG_blast	MLS	NA; NA; NA; tlr(C)	1.36157
SF_HDNA4_sbin_10_k141_1266950_length_2915_cov_6.9567_1	JL_0.02	0.01	12.3067	ARG	plm_arg ; ARGfam; resfam	multidrug	ACR_tran; ACR_tran; ; NA	1.09014
SF_SQ62_0.06_sbin_8_k141_254360_length_3980_cov_8.0000_1	JL_0.02	0.01	12.9153	ARG	plm_arg ; SARG_blast	tetracycline	NA; NA; NA; tet(39)	1.1111
SH_cobin_17_k127_5753299_length_2707_cov_9.0000_1	JL_0.02	0.01	64.1744	ARG	plm_arg ; SARG_blast	polymyxin	NA; NA; NA; pmrF	1.80736
SH_cobin_96_k127_1827010_length_14738_cov_17.3126_7	JL_0.02	0.01	6.37722	ARG	plm_arg ; ARGfam; resfam; SARG	beta-lactam	Transpeptidase; Transpeptidase; PBP_1A_train_msa; NA	0.804632
SH-W20A-1310_sbin_22_k141_853494_length_24551_cov_13.7227_16	JL_0.02	0.01	8.5412	ARG	plm_arg ; SARG; SARG_blast	MLS	NA; NA; macA_train_msa; macA	0.931519
SH-W20A-3080_sbin_6_k141_232682_length_31672_cov_14.4596_20	JL_0.02	0.01	10.3278	ARG	plm_arg ; ARGfam; resfam	multidrug	ACR_tran; ACR_tran; ; NA	1.01401
SH-W20A-3080_sbin_6_k141_232682_length_31672_cov_14.4596_21	JL_0.02	0.01	13.3181	ARG	plm_arg ; SARG	MLS	NA; NA; macA_train_msa; NA	1.12444
SH-W20A-3080_sbin_6_k141_82363_length_7167_cov_12.9249_8	JL_0.02	0.01	11.1508	ARG	plm_arg ; ARGfam; SARG; SARG_blast	bacitracin	BacA; NA; bacA_train_msa; bacA	1.04731
SH-W20A-3880_sbin_32_k141_662047_length_1639_cov_6.0000_1	JL_0.02	0.01	6.40852	ARG	plm_arg ; ARGfam; resfam	multidrug	ACR_tran; ACR_tran; ; NA	0.806758
SY5_cobin_16_k117_1397754_length_3795_cov_137.2088_1	JL_0.02	0.01	18.1929	ARG	plm_arg ; ARGfam; resfam; SARG	multidrug	ABC_tran; ABC_tran; macB_train_msa; NA	1.2599
SY5_cobin_16_k117_6272796_length_2160_cov_19.3950_1	JL_0.02	0.01	3.76952	ARG	plm_arg ; ARGfam; resfam	multidrug	ACR_tran; ACR_tran; ; NA	0.576286
SY5_cobin_23_k117_5480980_length_10437_cov_15.0000_5	JL_0.02	0.01	131.424	ARG	plm_arg ; ARGfam; resfam; SARG; SARG_blast	MLS	ABC_tran; ABC_tran; macB_train_msa; macB	2.11868
SY5_cobin_51_k117_3093137_length_9321_cov_120.0000_7	JL_0.02	0.01	14.5998	ARG	plm_arg ; ARGfam; resfam	multidrug	ACR_tran; ACR_tran; ; NA	1.16435
SY5_S19_sbin_45_k119_1591797_length_3761_cov_10.5799_2	JL_0.02	0.01	693.235	ARG	plm_arg ; ARGfam; resfam; SARG	beta-lactam	Transpeptidase; Transpeptidase; penA_train_msa; NA	2.84088
SY6_cobin_16_k117_8039516_length_39793_cov_9.0000_37	JL_0.02	0.01	117.025	ARG	plm_arg ; SARG; ; SARG_blast	MLS	NA; NA; kasugamycin_resistance_protein_ksgA_train_msa; erm(39)	2.06828
SY6_S26_sbin_17_k119_1455697_length_15865_cov_14.0000_3	JL_0.02	0.01	34.6946	ARG	plm_arg ; ARGfam; resfam	multidrug	ACR_tran; ACR_tran; ; NA	1.54026
SY6_S26_sbin_9_k119_570216_length_18111_cov_10.9889_2	JL_0.02	0.01	11.1827	ARG	plm_arg ; SARG_blast	sulfonamide	NA; NA; NA; sul4	1.04855
WGoM_0.03_sbin_44_k141_3622955_length_2250_cov_52.4566_3	JL_0.02	0.01	7.26402	ARG	plm_arg ; ARGfam; resfam	beta-lactam	Beta-lactamase; Beta-lactamase; ; NA	0.861177
WGoM_0.03_sbin_44_k141_4533331_length_2052_cov_22.0000_2	JL_0.02	0.01	10.5219	ARG	plm_arg ; ARGfam; resfam; SARG_blast	multidrug	ACR_tran; ACR_tran; ; MuxB	1.0221
WGoM_0.03_sbin_44_k141_1922519_length_1804_cov_8.3205_2	JL_0.02	0.01	17.4631	ARG	plm_arg ; ARGfam; resfam	beta-lactam	Beta-lactamase; Beta-lactamase; ; NA	1.24212
WGoM_0.03_sbin_47_k141_2079060_length_2122_cov_62.0000_3	JL_0.02	0.01	12.2299	ARG	plm_arg ; ARGfam; resfam	multidrug	ACR_tran; ACR_tran; ; NA	1.08742
WGoM_0.03_sbin_50_k141_3303434_length_14805_cov_179.5210_4	JL_0.02	0.01	13.3102	ARG	plm_arg ; ARGfam; SARG; SARG_blast	bacitracin	BacA; NA; bacA_train_msa; bacA	1.12418
XST_cobin_4_k127_16299631_length_2477_cov_17.3800_2	JL_0.02	0.01	11.5112	ARG	plm_arg ; ARGfam; resfam; SARG_blast	multidrug	ACR_tran; ACR_tran; ; mexW	1.06112
XST_cobin_4_k127_16800617_length_2355_cov_293.0000_2	JL_0.02	0.01	13.0878	ARG	plm_arg ; ARGfam; resfam	beta-lactam	Beta-lactamase; Beta-lactamase; ; NA	1.11687
XST_cobin_50_k127_6439318_length_7885_cov_26.1426_7	JL_0.02	0.01	0.003753	ARG	plm_arg ; SARG_blast	sulfonamide	NA; NA; NA; sul4	-2.42562
XST_cobin_53_k127_22958599_length_13536_cov_214.5539_4	JL_0.02	0.01	34.3901	ARG	plm_arg ; ARGfam; resfam; SARG	beta-lactam	Transpeptidase; Transpeptidase; penA_train_msa; NA	1.53643
XST_SQ83_0.02_sbin_1_k141_172082_length_1960_cov_5.0000_2	JL_0.02	0.01	2.68954	ARG	plm_arg ; SARG_blast	multidrug	NA; NA; NA; tolC	0.429677
XST_SQ83_0.02_sbin_1_k141_561116_length_1898_cov_6.0000_2	JL_0.02	0.01	3.35791	ARG	plm_arg ; ARGfam; resfam; SARG_blast	multidrug	ACR_tran; ACR_tran; ; MexF	0.52607
XST_SQ83_0.02_sbin_2_k141_810724_length_6035_cov_8.0000_1	JL_0.02	0.01	7.25292	ARG	plm_arg ; ARGfam; resfam; SARG_blast	multidrug	ACR_tran; ACR_tran; ; MexF	0.860513
XST_SQ83_0.02_sbin_2_k141_167503_length_5300_cov_7.0000_1	JL_0.02	0.01	16.3006	ARG	plm_arg ; SARG_blast	multidrug	NA; NA; NA; ykkD	1.2122
XST_SQ83_0.02_sbin_2_k141_1245804_length_5165_cov_8.1250_3	JL_0.02	0.01	39.4398	ARG	plm_arg ; ARGfam; resfam; SARG_blast	multidrug	ACR_tran; ACR_tran; ; MexF	1.59593
XST_SQ83_0.02_sbin_2_k141_1053984_length_2577_cov_8.0000_1	JL_0.02	0.01	39.1328	ARG	plm_arg ; ARGfam; resfam	multidrug	ACR_tran; ACR_tran; ; NA	1.59254
XST_SQ83_0.02_sbin_5_k141_572116_length_2819_cov_8.2046_1	JL_0.02	0.01	18.1929	ARG	plm_arg ; ARGfam; resfam	aminoglycoside	APH; APH; ; NA	1.2599
XST_SQ83_0.06_sbin_11_k141_1955424_length_1680_cov_16.3372_1	JL_0.02	0.01	10.6943	ARG	plm_arg ; ARGfam; resfam	multidrug	ACR_tran; ACR_tran; ; NA	1.02915
XST_SQ84_0.02_sbin_2_k141_910263_length_3093_cov_8.0000_4	JL_0.02	0.01	5.57542	ARG	plm_arg ; ARGfam; resfam	beta-lactam	Lactamase_B; Lactamase_B; ; NA	0.746278
XST_SQ84_0.02_sbin_2_k141_1239294_length_3081_cov_7.0000_3	JL_0.02	0.01	23.9765	ARG	plm_arg ; SARG_blast	multidrug	NA; NA; NA; OpmB	1.37979
XST_SQ84_0.02_sbin_2_k141_108079_length_2894_cov_43.2416_2	JL_0.02	0.01	10.6652	ARG	plm_arg ; ARGfam; resfam; SARG_blast	multidrug	ACR_tran; ACR_tran; ; MexF	1.02797
XST_SQ84_0.02_sbin_2_k141_2132029_length_2485_cov_17.7449_1	JL_0.02	0.01	379.127	ARG	plm_arg ; ARGfam; resfam; SARG	beta-lactam	Transpeptidase; Transpeptidase; PBP_1A_train_msa; NA	2.57878
XST_SQ87_0.06_sbin_12_k141_442615_length_1340_cov_4.0000_2	JL_0.02	0.01	69.3629	ARG	plm_arg ; SARG_blast	multidrug	NA; NA; NA; RanA	1.84113
EGM_E44_sbin_8_k141_1433593_length_1314_cov_5.0000_1	JL_0.02	0.01	8.89476	ARG	SARG; SARG_blast	MLS	NA; NA; macB_train_msa; macB	0.949134
EGM_E44_sbin_8_k141_998562_length_1835_cov_2.9351_1	JL_0.02	0.01	118.986	ARG	SARG; SARG_blast	polymyxin	NA; NA; arnA_train_msa; arnA	2.0755
EGM_cobin_30_k127_4104499_length_1827_cov_14.0000_2	JL_0.02	0.01	14.5998	ARG	SARG; SARG_blast	vancomycin	NA; NA; ompR_train_msa; vanB	1.16435
EGM_cobin_30_k127_491507_length_4778_cov_16.0000_1	JL_0.02	0.01	15.9036	ARG	SARG; SARG_blast	vancomycin	NA; NA; vanT_train_msa; vanTG	1.20149
EGM_cobin_34_k127_3880450_length_15953_cov_99.1380_4	JL_0.02	0.01	22.9916	ARG	SARG; SARG_blast	polymyxin	NA; NA; arnA_train_msa; arnA	1.36157
HM1_GDNA17_sbin_5_k141_1736567_length_5369_cov_8.2003_8	JL_0.02	0.01	357.173	ARG	SARG; SARG_blast	multidrug	NA; NA; vanS_train_msa; ParS	2.55288
HM5_GDNA1_sbin_35_k141_3002497_length_2786_cov_5.8696_1	JL_0.02	0.01	6.65904	ARG	SARG; SARG_blast	polymyxin	NA; NA; rosB_train_msa; rosB	0.823412
HM5_cobin_98_k127_1516188_length_25443_cov_15.0000_5	JL_0.02	0.01	4.9928	ARG	SARG; SARG_blast	MLS	NA; NA; kasugamycin_resistance_protein_ksgA_train_msa; erm(B)	0.698344
HM_SQ81_0.06_sbin_15_k141_495911_length_2768_cov_23.3373_1	JL_0.02	0.01	14.0753	ARG	SARG; SARG_blast	multidrug	NA; NA; mexH_train_msa; MexE	1.14846
HM_SQ_cobin_145_k127_9142736_length_4969_cov_11.0000_3	JL_0.02	0.01	47.6614	ARG	SARG; SARG_blast	multidrug	NA; NA; multidrug_ABC_transporter_train_msa; efrA	1.67817
HM_SQ_cobin_29_k127_18051341_length_22700_cov_66.9784_17	JL_0.02	0.01	114.947	ARG	SARG; SARG_blast	vancomycin	NA; NA; ompR_train_msa; vanB	2.0605
HM_SQ_cobin_41_k127_28347658_length_7816_cov_144.0000_4	JL_0.02	0.01	68.4519	ARG	SARG; SARG_blast	vancomycin	NA; NA; vanT_train_msa; vanTG	1.83539
HM_SQ_cobin_45_k127_9023818_length_3750_cov_10.0000_5	JL_0.02	0.01	852.275	ARG	SARG; SARG_blast	polymyxin	NA; NA; arnA_train_msa; arnA	2.93058
HM_SQ_cobin_46_k127_24820053_length_1785_cov_221.9276_2	JL_0.02	0.01	24.3837	ARG	SARG; SARG_blast	polymyxin	NA; NA; rosB_train_msa; rosB	1.3871
HM_SQ_cobin_48_k127_12150458_length_4250_cov_8.0000_2	JL_0.02	0.01	147.73	ARG	SARG; SARG_blast	vancomycin	NA; NA; ompR_train_msa; vanB	2.16947
HM_SQ_cobin_83_k127_10562956_length_6870_cov_126.1072_2	JL_0.02	0.01	26.4	ARG	SARG; SARG_blast	vancomycin	NA; NA; vanT_train_msa; vanTG	1.4216
HM_cobin_31_k127_70692_length_50416_cov_66.0000_18	JL_0.02	0.01	18.2409	ARG	SARG; SARG_blast	MLS	NA; NA; macB_train_msa; macB	1.26105
HY4_GJ-DNA-10_sbin_1_k141_719143_length_3858_cov_3.4442_3	JL_0.02	0.01	15.5671	ARG	SARG; SARG_blast	MLS	NA; NA; macB_train_msa; macB	1.19221
HY4_cobin_80_k127_5382314_length_4597_cov_38.4273_3	JL_0.02	0.01	33.0766	ARG	SARG; SARG_blast	polymyxin	NA; NA; arnA_train_msa; arnA	1.51952
HY4_cobin_87_k127_5038557_length_8366_cov_10.3094_9	JL_0.02	0.01	76.4856	ARG	SARG; SARG_blast	vancomycin	NA; NA; vanT_train_msa; vanTG	1.88358
HY4_cobin_8_k127_1578332_length_13915_cov_13.2511_6	JL_0.02	0.01	688.898	ARG	SARG; SARG_blast	MLS	NA; NA; macB_train_msa; macB	2.83815
HY4_cobin_95_k127_2916033_length_6877_cov_16.0000_3	JL_0.02	0.01	51.4913	ARG	SARG; SARG_blast	MLS	NA; NA; macB_train_msa; macB	1.71173
HY4_cobin_98_k127_6119086_length_13406_cov_8.0000_13	JL_0.02	0.01	203.661	ARG	SARG; SARG_blast	MLS	NA; NA; kasugamycin_resistance_protein_ksgA_train_msa; lmrB	2.30891
HY4_cobin_99_k127_7071710_length_3538_cov_20.0000_3	JL_0.02	0.01	22.3362	ARG	SARG; SARG_blast	multidrug	NA; NA; mexH_train_msa; mexV	1.34901
LS6045_0.21_sbin_37_k141_1779312_length_14114_cov_26.9776_5	JL_0.02	0.01	4.7875	ARG	SARG; SARG_blast	MLS	NA; NA; kasugamycin_resistance_protein_ksgA_train_msa; erm(K)	0.680108
LS6045_0.21_sbin_3_k141_2072440_length_2259_cov_9.0000_2	JL_0.02	0.01	7.47182	ARG	SARG; SARG_blast	MLS	NA; NA; macB_train_msa; macB	0.873426
LS6045_0.21_sbin_40_k141_1640464_length_2889_cov_6.0000_2	JL_0.02	0.01	12.4633	ARG	SARG; SARG_blast	vancomycin	NA; NA; vanT_train_msa; vanTG	1.09563
LS6045_0.21_sbin_41_k141_1984653_length_8207_cov_10.0000_6	JL_0.02	0.01	26.2233	ARG	SARG; SARG_blast	vancomycin	NA; NA; vanT_train_msa; vanTrL	1.41869
LS6045_0.21_sbin_41_k141_678145_length_2505_cov_7.0000_2	JL_0.02	0.01	297.172	ARG	SARG; SARG_blast	MLS	NA; NA; kasugamycin_resistance_protein_ksgA_train_msa; erm(F)	2.47301
LS6045_0.21_sbin_42_k141_1719544_length_6819_cov_12.0000_5	JL_0.02	0.01	226.148	ARG	SARG; SARG_blast	MLS	NA; NA; macB_train_msa; macB	2.35439
LS6045_0.21_sbin_4_k141_1820856_length_5846_cov_7.0000_4	JL_0.02	0.01	2382.97	ARG	SARG; SARG_blast	polymyxin	NA; NA; rosB_train_msa; rosB	3.37712
LS6045_0.21_sbin_5_k141_1615025_length_1301_cov_9.0000_1	JL_0.02	0.01	475.118	ARG	SARG; SARG_blast	multidrug	NA; NA; multidrug_ABC_transporter_train_msa; patB	2.6768
LS_cobin_19_k127_2748991_length_5956_cov_6.0000_3	JL_0.02	0.01	11.3446	ARG	SARG; SARG_blast	MLS	NA; NA; kasugamycin_resistance_protein_ksgA_train_msa; erm(O)-lrm	1.05479
LS_cobin_23_k127_4314614_length_4094_cov_63.0000_4	JL_0.02	0.01	0.42806	ARG	SARG; SARG_blast	MLS	NA; NA; macB_train_msa; macB	-0.368495
OT_A4_sbin_16_k141_885733_length_8478_cov_18.2304_4	JL_0.02	0.01	6.54392	ARG	SARG; SARG_blast	MLS	NA; NA; macB_train_msa; macB	0.815838
OT_A4_sbin_25_k141_1590663_length_37711_cov_44.8662_25	JL_0.02	0.01	15.4642	ARG	SARG; SARG_blast	MLS	NA; NA; macB_train_msa; macB	1.18933
OT_A4_sbin_60_k141_4798102_length_3240_cov_5.8571_3	JL_0.02	0.01	7.30465	ARG	SARG; SARG_blast	polymyxin	NA; NA; arnA_train_msa; arnA	0.863599
OT_A6_sbin_10_k141_2889128_length_9234_cov_10.2312_7	JL_0.02	0.01	10.9944	ARG	SARG; SARG_blast	vancomycin	NA; NA; vanT_train_msa; vanTG	1.04117
OT_A6_sbin_31_k141_2982357_length_11197_cov_27.9609_8	JL_0.02	0.01	7.14479	ARG	SARG; SARG_blast	polymyxin	NA; NA; arnA_train_msa; arnA	0.85399
OT_mbin_89_k141_5666473_length_12706_cov_7.9822_9	JL_0.02	0.01	2256.31	ARG	SARG; SARG_blast	polymyxin	NA; NA; arnA_train_msa; arnA	3.3534
QDN-W01B-1949_sbin_20_k141_1499180_length_3031_cov_58.0000_1	JL_0.02	0.01	17.7801	ARG	SARG; SARG_blast	vancomycin	NA; NA; vanT_train_msa; vanTE	1.24993
RS_10_sbin_113_k141_2411240_length_18765_cov_8.9979_14	JL_0.02	0.01	7.92806	ARG	SARG; SARG_blast	MLS	NA; NA; macB_train_msa; macB	0.899167
RS_10_sbin_15_k141_4876218_length_9636_cov_12.8311_11	JL_0.02	0.01	24.8905	ARG	SARG; SARG_blast	polymyxin	NA; NA; arnA_train_msa; arnA	1.39603
RS_10_sbin_92_k141_6411840_length_7987_cov_16.6303_8	JL_0.02	0.01	18.1929	ARG	SARG; SARG_blast	vancomycin	NA; NA; vanT_train_msa; vanTG	1.2599
RS_11_sbin_102_k141_3085101_length_20272_cov_19.8162_18	JL_0.02	0.01	15.2832	ARG	SARG; SARG_blast	MLS	NA; NA; macB_train_msa; macB	1.18421
RS_12_sbin_40_k141_540312_length_28500_cov_36.4507_16	JL_0.02	0.01	5.58615	ARG	SARG; SARG_blast	vancomycin	NA; NA; vanT_train_msa; vanTG	0.747113
RS_12_sbin_42_k141_96421_length_3670_cov_44.0000_3	JL_0.02	0.01	9.16777	ARG	SARG; SARG_blast	polymyxin	NA; NA; arnA_train_msa; arnA	0.962264
RS_13_sbin_33_k141_1626051_length_2521_cov_40.7492_2	JL_0.02	0.01	14.126	ARG	SARG; SARG_blast	MLS	NA; NA; kasugamycin_resistance_protein_ksgA_train_msa; erm(B)	1.15002
RS_13_sbin_43_k141_1194719_length_8539_cov_9.8821_2	JL_0.02	0.01	7.14023	ARG	SARG; SARG_blast	MLS	NA; NA; macA_train_msa; macA	0.853712
RS_13_sbin_52_k141_2284739_length_4489_cov_34.0000_1	JL_0.02	0.01	83.3634	ARG	SARG; SARG_blast	MLS	NA; NA; macB_train_msa; macB	1.92098
RS_13_sbin_53_k141_1187914_length_10177_cov_18.0368_5	JL_0.02	0.01	111.752	ARG	SARG; SARG_blast	polymyxin	NA; NA; rosB_train_msa; rosB	2.04826
RS_13_sbin_53_k141_1305208_length_61755_cov_19.9957_40	JL_0.02	0.01	52.7594	ARG	SARG; SARG_blast	MLS	NA; NA; macB_train_msa; macB	1.7223
RS_19_sbin_13_k141_1812136_length_79439_cov_35.8652_72	JL_0.02	0.01	7.37338	ARG	SARG; SARG_blast	polymyxin	NA; NA; arnA_train_msa; arnA	0.867667
RS_19_sbin_7_k141_2185089_length_1164_cov_65.0000_1	JL_0.02	0.01	8.15623	ARG	SARG; SARG_blast	tetracycline	NA; NA; multidrug_ABC_transporter_train_msa; tetB(60)	0.91149
RS_1_sbin_23_k141_1295123_length_1027_cov_3.0000_1	JL_0.02	0.01	500.89	ARG	SARG; SARG_blast	polymyxin	NA; NA; arnA_train_msa; arnA	2.69974
RS_1_sbin_25_k141_1900224_length_158308_cov_16.0011_124	JL_0.02	0.01	158.827	ARG	SARG; SARG_blast	polymyxin	NA; NA; arnA_train_msa; arnA	2.20092
RS_1_sbin_56_k141_4872501_length_5816_cov_10.8432_6	JL_0.02	0.01	92.9832	ARG	SARG; SARG_blast	vancomycin	NA; NA; vanS_train_msa; vanB	1.9684
RS_5_sbin_13_k141_3926967_length_30192_cov_13.4960_23	JL_0.02	0.01	21.3619	ARG	SARG; SARG_blast	polymyxin	NA; NA; arnA_train_msa; arnA	1.32964
RS_5_sbin_18_k141_2968054_length_8851_cov_15.2402_1	JL_0.02	0.01	5.43127	ARG	SARG; SARG_blast	polymyxin	NA; NA; rosB_train_msa; rosB	0.734901
RS_5_sbin_23_k141_55366_length_11081_cov_9.0000_11	JL_0.02	0.01	8.39479	ARG	SARG; SARG_blast	polymyxin	NA; NA; rosB_train_msa; rosB	0.92401
RS_5_sbin_25_k141_3068126_length_2544_cov_10.0000_1	JL_0.02	0.01	5.75561	ARG	SARG; SARG_blast	polymyxin	NA; NA; rosB_train_msa; rosB	0.760092
RS_5_sbin_51_k141_5072374_length_27846_cov_18.5292_3	JL_0.02	0.01	13.0955	ARG	SARG; SARG_blast	MLS	NA; NA; macB_train_msa; macB	1.11712
RS_5_sbin_60_k141_1683020_length_131450_cov_22.9928_7	JL_0.02	0.01	2e-06	ARG	SARG; SARG_blast	MLS	NA; NA; macB_train_msa; macB	-5.69897
RS_5_sbin_70_k141_2896687_length_3943_cov_13.2475_4	JL_0.02	0.01	11.3775	ARG	SARG; SARG_blast	MLS	NA; NA; macB_train_msa; macB	1.05605
RS_5_sbin_7_k141_4467743_length_11932_cov_11.1890_5	JL_0.02	0.01	11.3446	ARG	SARG; SARG_blast	polymyxin	NA; NA; rosB_train_msa; rosB	1.05479
RS_5_sbin_82_k141_2717725_length_5034_cov_14.7335_1	JL_0.02	0.01	15.7755	ARG	SARG; SARG_blast	polymyxin	NA; NA; arnA_train_msa; arnA	1.19798
RS_5_sbin_82_k141_5947153_length_4821_cov_14.0436_3	JL_0.02	0.01	4.67328	ARG	SARG; SARG_blast	vancomycin	NA; NA; vanT_train_msa; vanTC	0.669622
RS_7_sbin_109_k141_6529177_length_3220_cov_7.0000_4	JL_0.02	0.01	8.22472	ARG	SARG; SARG_blast	polymyxin	NA; NA; arnA_train_msa; arnA	0.915121
RS_7_sbin_119_k141_4283679_length_3396_cov_13.6166_1	JL_0.02	0.01	100.628	ARG	SARG; SARG_blast	MLS	NA; NA; macB_train_msa; macB	2.00272
RS_7_sbin_23_k141_2417191_length_90088_cov_13.0037_50	JL_0.02	0.01	8.05561	ARG	SARG; SARG_blast	polymyxin	NA; NA; arnA_train_msa; arnA	0.906099
RS_7_sbin_23_k141_3480280_length_96038_cov_11.4075_12	JL_0.02	0.01	27.9996	ARG	SARG; SARG_blast	MLS	NA; NA; macB_train_msa; macB	1.44715
RS_7_sbin_23_k141_3480280_length_96038_cov_11.4075_13	JL_0.02	0.01	176.99	ARG	SARG; SARG_blast	MLS	NA; NA; macB_train_msa; macB	2.24795
RS_7_sbin_6_k141_5961189_length_2530_cov_6.0000_2	JL_0.02	0.01	16.1661	ARG	SARG; SARG_blast	polymyxin	NA; NA; rosB_train_msa; rosB	1.2086
RS_7_sbin_6_k141_6446257_length_6034_cov_7.0000_4	JL_0.02	0.01	68.2882	ARG	SARG; SARG_blast	MLS	NA; NA; macB_train_msa; macB	1.83435
RS_7_sbin_8_k141_1291216_length_3862_cov_7.0000_3	JL_0.02	0.01	13.9338	ARG	SARG; SARG_blast	polymyxin	NA; NA; arnA_train_msa; arnA	1.14407
RS_7_sbin_93_k141_262835_length_2154_cov_6.9583_2	JL_0.02	0.01	19.2665	ARG	SARG; SARG_blast	polymyxin	NA; NA; arnA_train_msa; arnA	1.2848
RS_8_sbin_35_k141_4818617_length_8710_cov_17.7613_3	JL_0.02	0.01	400.373	ARG	SARG; SARG_blast	polymyxin	NA; NA; arnA_train_msa; arnA	2.60247
RS_8_sbin_37_k141_2757906_length_2399_cov_7.0000_3	JL_0.02	0.01	221.893	ARG	SARG; SARG_blast	vancomycin	NA; NA; vanT_train_msa; vanTG	2.34614
RS_9_sbin_27_k141_4448243_length_2890_cov_8.7359_3	JL_0.02	0.01	18.9566	ARG	SARG; SARG_blast	polymyxin	NA; NA; rosB_train_msa; rosB	1.27776
RS_mbin_403_k141_1526287_length_9266_cov_7.0000_9	JL_0.02	0.01	10.4101	ARG	SARG; SARG_blast	polymyxin	NA; NA; arnA_train_msa; arnA	1.01746
RS_mbin_403_k141_614729_length_5479_cov_6.0000_5	JL_0.02	0.01	24.7334	ARG	SARG; SARG_blast	MLS	NA; NA; kasugamycin_resistance_protein_ksgA_train_msa; erm(34)	1.39328
RS_mbin_406_k141_2458326_length_7597_cov_9.0000_2	JL_0.02	0.01	6.39597	ARG	SARG; SARG_blast	vancomycin	NA; NA; ompR_train_msa; vanB	0.805906
RS_mbin_410_k141_1165852_length_9616_cov_8.4631_7	JL_0.02	0.01	30.4476	ARG	SARG; SARG_blast	MLS	NA; NA; macB_train_msa; macB	1.48355
RS_mbin_410_k141_810907_length_16220_cov_12.6693_6	JL_0.02	0.01	14.2118	ARG	SARG; SARG_blast	MLS	NA; NA; macB_train_msa; macB	1.15265
RS_mbin_41_k141_1379977_length_66876_cov_16.6195_40	JL_0.02	0.01	5.37907	ARG	SARG; SARG_blast	MLS	NA; NA; macB_train_msa; macB	0.730707
RS_mbin_41_k141_6343362_length_30330_cov_15.0000_10	JL_0.02	0.01	24.425	ARG	SARG; SARG_blast	MLS	NA; NA; macB_train_msa; macB	1.38783
RS_mbin_426_k141_2118410_length_14355_cov_58.9418_1	JL_0.02	0.01	41.9245	ARG	SARG; SARG_blast	vancomycin	NA; NA; vanT_train_msa; vanTG	1.62247
RS_mbin_429_k141_5432540_length_39450_cov_12.3306_36	JL_0.02	0.01	136.709	ARG	SARG; SARG_blast	MLS	NA; NA; kasugamycin_resistance_protein_ksgA_train_msa; erm(49)	2.1358
RS_mbin_469_k141_1387540_length_3772_cov_8.5737_1	JL_0.02	0.01	6.1341	ARG	SARG; SARG_blast	multidrug	NA; NA; vanS_train_msa; ParS	0.78775
RS_mbin_562_k141_2569856_length_3038_cov_13.5661_3	JL_0.02	0.01	671.594	ARG	SARG; SARG_blast	MLS	NA; NA; kasugamycin_resistance_protein_ksgA_train_msa; erm(H)	2.82711
RS_mbin_563_k141_954976_length_12498_cov_22.0000_2	JL_0.02	0.01	446.449	ARG	SARG; SARG_blast	MLS	NA; NA; macB_train_msa; macB	2.64977
RS_mbin_69_k141_3004671_length_10074_cov_12.2515_8	JL_0.02	0.01	5.83577	ARG	SARG; SARG_blast	MLS	NA; NA; macB_train_msa; macB	0.766099
S11_1_sbin_31_k141_1098967_length_28538_cov_11.0000_18	JL_0.02	0.01	8.81703	ARG	SARG; SARG_blast	polymyxin	NA; NA; arnA_train_msa; arnA	0.945322
S11_1_sbin_7_k141_1723027_length_8412_cov_5.0000_4	JL_0.02	0.01	16.7179	ARG	SARG; SARG_blast	MLS	NA; NA; kasugamycin_resistance_protein_ksgA_train_msa; erm(49)	1.22318
S11_3_sbin_36_k141_1811495_length_32588_cov_8.0000_16	JL_0.02	0.01	83.7879	ARG	SARG; SARG_blast	vancomycin	NA; NA; vanR_train_msa; vanB	1.92318
S11_3_sbin_3_k141_2324501_length_5751_cov_9.1872_1	JL_0.02	0.01	366.964	ARG	SARG; SARG_blast	MLS	NA; NA; macB_train_msa; macB	2.56462
S11_3_sbin_47_k141_300861_length_3414_cov_5.6004_3	JL_0.02	0.01	76.8721	ARG	SARG; SARG_blast	MLS	NA; NA; kasugamycin_resistance_protein_ksgA_train_msa; erm(Q)	1.88577
S11_mbin_74_k141_1351107_length_3198_cov_7.4619_3	JL_0.02	0.01	8.89712	ARG	SARG; SARG_blast	MLS	NA; NA; kasugamycin_resistance_protein_ksgA_train_msa; erm(36)	0.949249
SB_S2_sbin_33_k141_1516870_length_22445_cov_11.9767_7	JL_0.02	0.01	19.0789	ARG	SARG; SARG_blast	MLS	NA; NA; macB_train_msa; macB	1.28055
SB_S3_sbin_14_k141_196894_length_64581_cov_19.5314_7	JL_0.02	0.01	1134.19	ARG	SARG; SARG_blast	MLS	NA; NA; kasugamycin_resistance_protein_ksgA_train_msa; erm(49)	3.05469
SB_S3_sbin_25_k141_288724_length_7892_cov_4.0000_3	JL_0.02	0.01	32.6695	ARG	SARG; SARG_blast	MLS	NA; NA; macB_train_msa; macB	1.51414
SB_S3_sbin_4_k141_73536_length_3961_cov_14.0859_2	JL_0.02	0.01	9.71327	ARG	SARG; SARG_blast	tetracycline	NA; NA; multidrug_ABC_transporter_train_msa; tetB(60)	0.987365
SB_cobin_46_k127_10151474_length_4638_cov_30.1862_1	JL_0.02	0.01	2.4075	ARG	SARG; SARG_blast	MLS	NA; NA; macB_train_msa; macB	0.381567
SF_SQ62_0.06_sbin_5_k141_577157_length_1817_cov_13.5221_1	JL_0.02	0.01	6.16644	ARG	SARG; SARG_blast	vancomycin	NA; NA; vanT_train_msa; vanTG	0.790034
SF_SQ62_0.10_sbin_6_k141_452067_length_3922_cov_8.1444_4	JL_0.02	0.01	4.03341	ARG	SARG; SARG_blast	multidrug	NA; NA; vanS_train_msa; ParS	0.605672
SF_SQ_cobin_11_k127_828208_length_5143_cov_188.0000_2	JL_0.02	0.01	27.8009	ARG	SARG; SARG_blast	vancomycin	NA; NA; vanX_train_msa; vanX_in_vanP_cl	1.44406
SF_SQ_cobin_17_k127_6695922_length_3896_cov_18.0000_4	JL_0.02	0.01	57.1219	ARG	SARG; SARG_blast	MLS	NA; NA; kasugamycin_resistance_protein_ksgA_train_msa; erm(39)	1.7568
SF_SQ_cobin_5_k127_6670919_length_3941_cov_7.0000_3	JL_0.02	0.01	11.753	ARG	SARG; SARG_blast	vancomycin	NA; NA; vanT_train_msa; vanTG	1.07015
SF_cobin_100_k127_7797644_length_3143_cov_184.0063_2	JL_0.02	0.01	81.1802	ARG	SARG; SARG_blast	MLS	NA; NA; kasugamycin_resistance_protein_ksgA_train_msa; erm(30)	1.90945
SF_cobin_101_k127_10145511_length_3144_cov_545.0000_1	JL_0.02	0.01	73.7346	ARG	SARG; SARG_blast	vancomycin	NA; NA; vanT_train_msa; vanTG	1.86767
SF_cobin_101_k127_4630230_length_8082_cov_95.0000_7	JL_0.02	0.01	435.781	ARG	SARG; SARG_blast	vancomycin	NA; NA; vanR_train_msa; vanB	2.63927
SF_cobin_101_k127_6399803_length_2859_cov_151.0000_1	JL_0.02	0.01	18.5372	ARG	SARG; SARG_blast	MLS	NA; NA; macB_train_msa; macB	1.26805
SF_cobin_105_k127_2471683_length_3326_cov_15.0000_6	JL_0.02	0.01	1765.6	ARG	SARG; SARG_blast	polymyxin	NA; NA; arnA_train_msa; arnA	3.24689
SF_cobin_105_k127_4479829_length_3194_cov_135.0000_1	JL_0.02	0.01	107.061	ARG	SARG; SARG_blast	MLS	NA; NA; macB_train_msa; macB	2.02963
SF_cobin_105_k127_4479829_length_3194_cov_135.0000_2	JL_0.02	0.01	21.1315	ARG	SARG; SARG_blast	MLS	NA; NA; macB_train_msa; macB	1.32493
SF_cobin_105_k127_8027585_length_3415_cov_180.0000_1	JL_0.02	0.01	106.118	ARG	SARG; SARG_blast	multidrug	NA; NA; multidrug_ABC_transporter_train_msa; msbA	2.02579
SF_cobin_107_k127_2290745_length_2761_cov_226.0000_2	JL_0.02	0.01	637.663	ARG	SARG; SARG_blast	MLS	NA; NA; kasugamycin_resistance_protein_ksgA_train_msa; erm(G)	2.80459
SF_cobin_108_k127_1533525_length_9222_cov_50.0000_8	JL_0.02	0.01	12.5431	ARG	SARG; SARG_blast	MLS	NA; NA; kasugamycin_resistance_protein_ksgA_train_msa; erm(30)	1.09841
SF_cobin_108_k127_2203238_length_7346_cov_61.0090_4	JL_0.02	0.01	28.5609	ARG	SARG; SARG_blast	polymyxin	NA; NA; arnA_train_msa; arnA	1.45577
SF_cobin_111_k127_2708518_length_3013_cov_16.0485_1	JL_0.02	0.01	0.014533	ARG	SARG; SARG_blast	MLS	NA; NA; macB_train_msa; macB	-1.83764
SF_cobin_67_k127_3867998_length_8585_cov_329.8145_5	JL_0.02	0.01	20.906	ARG	SARG; SARG_blast	MLS	NA; NA; macB_train_msa; macB	1.32027
SF_cobin_74_k127_2505805_length_243474_cov_28.0000_69	JL_0.02	0.01	5.71656	ARG	SARG; SARG_blast	polymyxin	NA; NA; arnA_train_msa; arnA	0.757135
SF_cobin_85_k127_3434110_length_99530_cov_25.7035_65	JL_0.02	0.01	4.64172	ARG	SARG; SARG_blast	multidrug	NA; NA; mdtA_train_msa; MuxA	0.666679
SF_cobin_88_k127_963399_length_11019_cov_280.2484_5	JL_0.02	0.01	13.0878	ARG	SARG; SARG_blast	MLS	NA; NA; macB_train_msa; macB	1.11687
SH-W20A-1310_sbin_12_k141_1521641_length_3384_cov_4.9556_2	JL_0.02	0.01	11.6829	ARG	SARG; SARG_blast	polymyxin	NA; NA; arnA_train_msa; arnA	1.06755
SH-W20A-1310_sbin_22_k141_2591920_length_12496_cov_11.4618_1	JL_0.02	0.01	12.8728	ARG	SARG; SARG_blast	vancomycin	NA; NA; vanT_train_msa; vanTG	1.10967
SMM_0.03_sbin_1_k141_1550125_length_1849_cov_9.0000_4	JL_0.02	0.01	11.3118	ARG	SARG; SARG_blast	MLS	NA; NA; macB_train_msa; macB	1.05353
SY5_S19_sbin_49_k119_598933_length_11299_cov_7.0000_3	JL_0.02	0.01	85.5114	ARG	SARG; SARG_blast	MLS	NA; NA; kasugamycin_resistance_protein_ksgA_train_msa; Erm(52)	1.93202
SY5_S19_sbin_51_k119_1331844_length_5603_cov_6.0000_4	JL_0.02	0.01	904.058	ARG	SARG; SARG_blast	MLS	NA; NA; kasugamycin_resistance_protein_ksgA_train_msa; erm(C)	2.9562
SY5_cobin_100_k117_2498197_length_6695_cov_14.0000_1	JL_0.02	0.01	3.88271	ARG	SARG; SARG_blast	vancomycin	NA; NA; vanT_train_msa; vanTG	0.589135
SY6_S25_sbin_21_k119_436217_length_2071_cov_5.0000_1	JL_0.02	0.01	4.64172	ARG	SARG; SARG_blast	MLS	NA; NA; kasugamycin_resistance_protein_ksgA_train_msa; erm(X)	0.666679
SY6_S26_sbin_13_k119_937048_length_7277_cov_12.3990_7	JL_0.02	0.01	17.1572	ARG	SARG; SARG_blast	polymyxin	NA; NA; rosB_train_msa; rosB	1.23445
SY6_cobin_69_k117_2780286_length_5181_cov_17.0000_5	JL_0.02	0.01	3.88271	ARG	SARG; SARG_blast	MLS	NA; NA; macB_train_msa; macB	0.589135
XST_SQ82_0.10_sbin_6_k141_546638_length_2508_cov_5.6016_2	JL_0.02	0.01	33.1529	ARG	SARG; SARG_blast	tetracycline	NA; NA; multidrug_ABC_transporter_train_msa; tetB(60)	1.52052
RS_19_sbin_7_k141_902166_length_1199_cov_52.0000_2	JL_0.02	0.01	12.3845	ARG	ARGfam; SARG; SARG_blast	bacitracin	BacA; NA; bacA_train_msa; bacA	1.09288
RS_5_sbin_13_k141_4266705_length_3011_cov_14.9164_6	JL_0.02	0.01	15.5254	ARG	ARGfam; SARG; SARG_blast	multidrug	Multi_Drug_Res; NA; emrE_train_msa; abeS	1.19104
RS_mbin_403_k141_5662829_length_7737_cov_8.0000_2	JL_0.02	0.01	44.4192	ARG	ARGfam; SARG; SARG_blast	bacitracin	BacA; NA; bacA_train_msa; bacA	1.64757
EGM_E29_sbin_52_k141_2219004_length_14262_cov_17.0000_5	JL_0.02	0.01	14.877	ARG	ARGfam; resfam; SARG; SARG_blast	MLS	ABC_tran; ABC_tran; macB_train_msa; macB	1.17251
FR_S1_sbin_21_k141_2979629_length_71715_cov_22.9865_51	JL_0.02	0.01	1099.24	ARG	ARGfam; resfam; SARG; SARG_blast	MLS	ABC_tran; ABC_tran; bcrA_train_msa; macB	3.04109
FR_S1_sbin_2_k141_2011494_length_11896_cov_18.9648_2	JL_0.02	0.01	12.2299	ARG	ARGfam; resfam; SARG	multidrug	MATE_efflux; MATE_efflux; mdtK_train_msa; NA	1.08742
FR_S1_sbin_2_k141_276782_length_20162_cov_19.3805_5	JL_0.02	0.01	8.56903	ARG	ARGfam; resfam; SARG; SARG_blast	MLS	ABC_tran; ABC_tran; macB_train_msa; macB	0.932932
FR_S4_sbin_3_k141_85454_length_32825_cov_1275.1418_22	JL_0.02	0.01	247.52	ARG	ARGfam; resfam; SARG; SARG_blast	multidrug	ABC_tran; ABC_tran; bcrA_train_msa; msbA	2.39361
HM1_GDNA20_sbin_7_k141_1999102_length_2256_cov_3.7324_2	JL_0.02	0.01	9.06175	ARG	ARGfam; resfam; SARG; SARG_blast	MLS	ABC_tran; ABC_tran; macB_train_msa; macB	0.957212
HM3_GDNA26_sbin_36_k141_2285613_length_4764_cov_6.0000_3	JL_0.02	0.01	8.56903	ARG	ARGfam; resfam; SARG; SARG_blast	tetracycline	ABC_tran; ABC_tran; bcrA_train_msa; tetA(48)	0.932932
HM3_GDNA26_sbin_5_k141_1825200_length_9512_cov_14.0065_9	JL_0.02	0.01	21.5974	ARG	ARGfam; resfam; SARG; SARG_blast	MLS	ABC_tran; ABC_tran; macB_train_msa; macB	1.3344
HM3_cobin_13_k127_934411_length_19293_cov_191.4040_16	JL_0.02	0.01	5.02063	ARG	ARGfam; resfam; SARG; SARG_blast	MLS	ABC_tran; ABC_tran; macB_train_msa; macB	0.700758
HM3_cobin_37_k127_5515556_length_2096_cov_93.0447_2	JL_0.02	0.01	8.01687	ARG	ARGfam; resfam; SARG; SARG_blast	bacitracin	ABC_tran; ABC_tran; bcrA_train_msa; bcrA	0.904005
HM5_cobin_65_k127_3884358_length_53193_cov_20.9867_11	JL_0.02	0.01	41.1899	ARG	ARGfam; resfam; SARG	beta-lactam	Transpeptidase; Transpeptidase; PBP_1A_train_msa; NA	1.61479
HM5_cobin_67_k127_4230200_length_30470_cov_15.0000_29	JL_0.02	0.01	736.17	ARG	ARGfam; resfam; SARG; SARG_blast	MLS	ABC_tran; ABC_tran; bcrA_train_msa; ole(C)	2.86698
HM5_cobin_94_k127_1915345_length_7550_cov_11.9837_1	JL_0.02	0.01	1112.71	ARG	ARGfam; resfam; SARG	multidrug	MATE_efflux; MATE_efflux; mepA_train_msa; NA	3.04638
HM5_cobin_94_k127_43945_length_4102_cov_10.0000_3	JL_0.02	0.01	38.2836	ARG	ARGfam; resfam; SARG; SARG_blast	bacitracin	ABC_tran; ABC_tran; bcrA_train_msa; bcrA	1.58301
HM5_cobin_95_k127_293547_length_15316_cov_29.7546_4	JL_0.02	0.01	563.501	ARG	ARGfam; resfam; SARG; SARG_blast	multidrug	ABC_tran; ABC_tran; bcrA_train_msa; RanA	2.75089
HM5_cobin_95_k127_4772923_length_16094_cov_23.9020_3	JL_0.02	0.01	2693.68	ARG	ARGfam; resfam; SARG	beta-lactam	Transpeptidase; Transpeptidase; PBP_1A_train_msa; NA	3.43035
HM5_cobin_9_k127_787273_length_18821_cov_25.3254_13	JL_0.02	0.01	735.183	ARG	ARGfam; resfam; SARG	beta-lactam	Transpeptidase; Transpeptidase; PBP_1A_train_msa; NA	2.8664
HM_SQ54_0.02_sbin_6_k141_1501642_length_4094_cov_6.7754_3	JL_0.02	0.01	1020.01	ARG	ARGfam; resfam; SARG; SARG_blast	MLS	ABC_tran; ABC_tran; macB_train_msa; macB	3.0086
HM_SQ54_0.02_sbin_6_k141_893840_length_8115_cov_9.0000_7	JL_0.02	0.01	1092.45	ARG	ARGfam; resfam; SARG	beta-lactam	Transpeptidase; Transpeptidase; PBP_1A_train_msa; NA	3.0384
HM_SQ54_0.06_sbin_2_k141_485395_length_3889_cov_6.0000_4	JL_0.02	0.01	378.365	ARG	ARGfam; resfam; SARG	beta-lactam	Transpeptidase; Transpeptidase; penA_train_msa; NA	2.57791
HM_SQ54_0.06_sbin_2_k141_498740_length_6138_cov_5.9817_3	JL_0.02	0.01	1007.7	ARG	ARGfam; resfam; SARG; SARG_blast	MLS	ABC_tran; ABC_tran; macB_train_msa; macB	3.00333
HM_SQ54_0.06_sbin_2_k141_962453_length_2161_cov_6.0000_1	JL_0.02	0.01	87559.4	ARG	ARGfam; resfam; SARG; SARG_blast	MLS	ABC_tran; ABC_tran; macB_train_msa; macB	4.9423
HM_SQ54_0.06_sbin_4_k141_262509_length_1906_cov_16.5649_2	JL_0.02	0.01	269.591	ARG	ARGfam; resfam; SARG; SARG_blast	bacitracin	ABC_tran; ABC_tran; bcrA_train_msa; bcrA	2.43071
HM_SQ54_0.06_sbin_4_k141_458084_length_1675_cov_10.7803_2	JL_0.02	0.01	38.9754	ARG	ARGfam; resfam; SARG; SARG_blast	MLS	ABC_tran; ABC_tran; macB_train_msa; macB	1.59079
HM_SQ54_0.06_sbin_4_k141_612115_length_1797_cov_18.0737_1	JL_0.02	0.01	1881.05	ARG	ARGfam; resfam; SARG	beta-lactam	Transpeptidase; Transpeptidase; PBP_1A_train_msa; NA	3.2744
HM_SQ54_0.06_sbin_4_k141_722561_length_1707_cov_13.5543_2	JL_0.02	0.01	544.226	ARG	ARGfam; resfam; SARG	multidrug	ABC_tran; ABC_tran; macB_train_msa; NA	2.73578
HM_SQ54_0.10_sbin_2_k141_1019240_length_2455_cov_5.6357_2	JL_0.02	0.01	738.095	ARG	ARGfam; resfam; SARG; SARG_blast	novobiocin	ABC_tran; ABC_tran; bcrA_train_msa; novA	2.86811
HM_SQ54_0.10_sbin_2_k141_1122214_length_8995_cov_8.0000_5	JL_0.02	0.01	353.922	ARG	ARGfam; resfam; SARG; SARG_blast	MLS	ABC_tran; ABC_tran; macB_train_msa; macB	2.54891
HM_SQ58_0.02_sbin_1_k141_1246906_length_2895_cov_41.2694_4	JL_0.02	0.01	298.917	ARG	ARGfam; resfam; SARG	multidrug	ABC_tran; ABC_tran; bcrA_train_msa; NA	2.47555
HM_SQ58_0.02_sbin_1_k141_581451_length_4844_cov_342.3800_5	JL_0.02	0.01	54.2626	ARG	ARGfam; resfam; SARG; SARG_blast	MLS	ABC_tran; ABC_tran; macB_train_msa; macB	1.7345
HM_SQ58_0.02_sbin_5_k141_1465224_length_2886_cov_5.9599_4	JL_0.02	0.01	78.4864	ARG	ARGfam; resfam; SARG; SARG_blast	bacitracin	ABC_tran; ABC_tran; bcrA_train_msa; bcrA	1.89479
HM_SQ58_0.02_sbin_5_k141_1486956_length_2288_cov_7.0000_2	JL_0.02	0.01	1238.15	ARG	ARGfam; resfam; SARG	multidrug	MFS_1; MFS_1; rosA_train_msa; NA	3.09277
HM_SQ58_0.02_sbin_5_k141_546312_length_2624_cov_32.2606_3	JL_0.02	0.01	137.861	ARG	ARGfam; resfam; SARG; SARG_blast	tetracycline	ABC_tran; ABC_tran; bcrA_train_msa; tetA(48)	2.13944
HM_SQ58_0.02_sbin_6_k141_982545_length_4809_cov_64.0000_2	JL_0.02	0.01	33.5324	ARG	ARGfam; resfam; SARG; SARG_blast	MLS	ABC_tran; ABC_tran; macB_train_msa; macB	1.52547
HM_SQ58_0.02_sbin_8_k141_1831409_length_2580_cov_8.0000_1	JL_0.02	0.01	670.419	ARG	ARGfam; resfam; SARG; SARG_blast	bacitracin	ABC_tran; ABC_tran; bcrA_train_msa; bcrA	2.82635
HM_SQ58_0.02_sbin_8_k141_1899578_length_2885_cov_6.8032_3	JL_0.02	0.01	8.41914	ARG	ARGfam; resfam; SARG	multidrug	ABC_tran; ABC_tran; bcrA_train_msa; NA	0.925268
HM_SQ58_0.02_sbin_9_k141_1358045_length_2519_cov_3.0000_3	JL_0.02	0.01	4211.08	ARG	ARGfam; resfam; SARG	multidrug	ABC_tran; ABC_tran; macB_train_msa; NA	3.62439
HM_SQ58_0.02_sbin_9_k141_1499936_length_4377_cov_6.8329_2	JL_0.02	0.01	528.883	ARG	ARGfam; resfam; SARG; SARG_blast	MLS	ABC_tran; ABC_tran; macB_train_msa; macB	2.72336
HM_SQ58_0.02_sbin_9_k141_1680090_length_2877_cov_6.0000_3	JL_0.02	0.01	2514.92	ARG	ARGfam; resfam; SARG	multidrug	ABC_tran; ABC_tran; macB_train_msa; NA	3.40052
HM_SQ58_0.02_sbin_9_k141_1788984_length_2640_cov_5.0000_2	JL_0.02	0.01	504.212	ARG	ARGfam; resfam; SARG; SARG_blast	MLS	ABC_tran; ABC_tran; macB_train_msa; macB	2.70261
HM_SQ58_0.02_sbin_9_k141_312028_length_4206_cov_7.0000_4	JL_0.02	0.01	73.151	ARG	ARGfam; resfam; SARG	multidrug	ABC_tran; ABC_tran; macB_train_msa; NA	1.86422
HM_SQ58_0.02_sbin_9_k141_771035_length_3389_cov_6.0000_2	JL_0.02	0.01	24.1242	ARG	ARGfam; resfam; SARG	multidrug	ABC_tran; ABC_tran; bcrA_train_msa; NA	1.38245
HM_SQ58_0.02_sbin_9_k141_980463_length_2944_cov_9.0000_1	JL_0.02	0.01	934.827	ARG	ARGfam; resfam; SARG	multidrug	ABC_tran; ABC_tran; bcrA_train_msa; NA	2.97073
HM_SQ58_0.06_sbin_10_k141_210867_length_19938_cov_44.9217_23	JL_0.02	0.01	1770.44	ARG	ARGfam; resfam; SARG; SARG_blast	polymyxin	MFS_1; MFS_1; rosA_train_msa; rosA	3.24808
HM_SQ58_0.06_sbin_10_k141_24022_length_29487_cov_45.5428_29	JL_0.02	0.01	310.143	ARG	ARGfam; resfam; SARG	beta-lactam	Transpeptidase; Transpeptidase; PBP_1A_train_msa; NA	2.49156
HM_SQ58_0.06_sbin_10_k141_430503_length_20706_cov_39.8168_5	JL_0.02	0.01	72.8209	ARG	ARGfam; resfam; SARG; SARG_blast	MLS	ABC_tran; ABC_tran; macB_train_msa; macB	1.86226
HM_SQ58_0.06_sbin_10_k141_619406_length_10035_cov_44.3653_3	JL_0.02	0.01	149.822	ARG	ARGfam; resfam; SARG; SARG_blast	MLS	ABC_tran; ABC_tran; macB_train_msa; macB	2.17558
HM_SQ58_0.06_sbin_10_k141_710498_length_6783_cov_38.8073_11	JL_0.02	0.01	2077.31	ARG	ARGfam; resfam; SARG; SARG_blast	MLS	ABC_tran; ABC_tran; macB_train_msa; macB	3.3175
HM_SQ58_0.06_sbin_10_k141_750921_length_21064_cov_41.0695_1	JL_0.02	0.01	1505.87	ARG	ARGfam; resfam; SARG; SARG_blast	multidrug	ABC_tran; ABC_tran; macB_train_msa; RanA	3.17779
HM_SQ58_0.06_sbin_10_k141_790325_length_13269_cov_47.7878_13	JL_0.02	0.01	1109.71	ARG	ARGfam; resfam; SARG; SARG_blast	novobiocin	ABC_tran; ABC_tran; multidrug_ABC_transporter_train_msa; novA	3.04521
HM_SQ58_0.06_sbin_11_k141_248085_length_10261_cov_15.5697_1	JL_0.02	0.01	2716.82	ARG	ARGfam; resfam; SARG	multidrug	MATE_efflux; MATE_efflux; mdtK_train_msa; NA	3.43406
HM_SQ58_0.06_sbin_11_k141_298835_length_6270_cov_16.1801_3	JL_0.02	0.01	1683.44	ARG	ARGfam; resfam; SARG; SARG_blast	bacitracin	ABC_tran; ABC_tran; bcrA_train_msa; bcrA	3.2262
HM_SQ_cobin_149_k127_22645967_length_7073_cov_81.0000_4	JL_0.02	0.01	580.176	ARG	ARGfam; resfam; SARG; SARG_blast	MLS	ABC_tran; ABC_tran; bcrA_train_msa; vga(A)	2.76356
HM_SQ_cobin_23_k127_1323832_length_5254_cov_125.5364_1	JL_0.02	0.01	474.75	ARG	ARGfam; resfam; SARG; SARG_blast	multidrug	ABC_tran; ABC_tran; bcrA_train_msa; RanA	2.67647
HM_SQ_cobin_23_k127_830059_length_6464_cov_31.0267_3	JL_0.02	0.01	328.158	ARG	ARGfam; resfam; SARG	beta-lactam	Transpeptidase; Transpeptidase; PBP_1A_train_msa; NA	2.51608
HM_SQ_cobin_30_k127_24368988_length_34904_cov_23.7590_23	JL_0.02	0.01	835.972	ARG	ARGfam; resfam; SARG; SARG_blast	MLS	ABC_tran; ABC_tran; bcrA_train_msa; vga(A)	2.92219
HM_SQ_cobin_69_k127_9365554_length_6493_cov_125.0000_1	JL_0.02	0.01	22.7249	ARG	ARGfam; resfam; SARG; SARG_blast	puromycin	MFS_1; MFS_1; tcmA_train_msa; puromycin resistance protein	1.3565
HM_a_3.8_sbin_2_k127_17390_length_56239_cov_18.0000_50	JL_0.02	0.01	28.1758	ARG	ARGfam; resfam; SARG; SARG_blast	MLS	ABC_tran; ABC_tran; macB_train_msa; macB	1.44988
HM_cobin_36_k127_612238_length_2920_cov_26.0000_3	JL_0.02	0.01	3.78774	ARG	ARGfam; resfam; SARG	beta-lactam	Transpeptidase; Transpeptidase; penA_train_msa; NA	0.57838
HM_cobin_46_k127_30701_length_8056_cov_16.0000_2	JL_0.02	0.01	166.036	ARG	ARGfam; resfam; SARG	multidrug	ABC_tran; ABC_tran; bcrA_train_msa; NA	2.2202
HY4_GA-6_sbin_3_k141_104628_length_2512_cov_3.9722_1	JL_0.02	0.01	14.7094	ARG	ARGfam; resfam; SARG	beta-lactam	Transpeptidase; Transpeptidase; PBP_1A_train_msa; NA	1.16759
HY4_GA-6_sbin_3_k141_251306_length_2372_cov_4.0000_1	JL_0.02	0.01	22.0571	ARG	ARGfam; resfam; SARG	beta-lactam	Transpeptidase; Transpeptidase; penA_train_msa; NA	1.34355
HY4_GA-6_sbin_3_k141_354377_length_5982_cov_5.5581_3	JL_0.02	0.01	20.4691	ARG	ARGfam; resfam; SARG; SARG_blast	bacitracin	ABC_tran; ABC_tran; bcrA_train_msa; bcrA	1.3111
HY4_GA-6_sbin_3_k141_362956_length_5404_cov_4.4581_4	JL_0.02	0.01	50.6591	ARG	ARGfam; resfam; SARG; SARG_blast	MLS	ABC_tran; ABC_tran; bcrA_train_msa; macB	1.70466
HY4_GA-6_sbin_3_k141_527539_length_3966_cov_4.0000_3	JL_0.02	0.01	9.31454	ARG	ARGfam; resfam; SARG; SARG_blast	bacitracin	ABC_tran; ABC_tran; bcrA_train_msa; bcrA	0.969161
HY4_GA-7_sbin_3_k141_183355_length_2460_cov_6.0000_2	JL_0.02	0.01	15.4642	ARG	ARGfam; resfam; SARG; SARG_blast	tetracycline	ABC_tran; ABC_tran; bcrA_train_msa; tetA(46)	1.18933
HY4_GA-7_sbin_3_k141_232021_length_3335_cov_4.9724_1	JL_0.02	0.01	30.5583	ARG	ARGfam; resfam; SARG; SARG_blast	MLS	ABC_tran; ABC_tran; macB_train_msa; macB	1.48513
HY4_GA-7_sbin_3_k141_29283_length_4296_cov_4.5860_1	JL_0.02	0.01	324.213	ARG	ARGfam; resfam; SARG; SARG_blast	MLS	ABC_tran; ABC_tran; macB_train_msa; macB	2.51083
HY4_GJ-DNA-10_sbin_30_k141_1681417_length_11070_cov_12.3945_9	JL_0.02	0.01	1515.43	ARG	ARGfam; resfam; SARG	beta-lactam	Transpeptidase; Transpeptidase; PBP_1A_train_msa; NA	3.18054
LS6027_0.16_sbin_12_k141_343760_length_3614_cov_6.0000_4	JL_0.02	0.01	647.462	ARG	ARGfam; resfam; SARG; SARG_blast	MLS	ABC_tran; ABC_tran; macB_train_msa; macB	2.81121
LS6027_0.16_sbin_2_k141_748358_length_9352_cov_9.0000_3	JL_0.02	0.01	71.283	ARG	ARGfam; resfam; SARG; SARG_blast	MLS	ABC_tran; ABC_tran; macB_train_msa; macB	1.85299
LS6027_0.16_sbin_3_k141_344274_length_4837_cov_7.0000_4	JL_0.02	0.01	411.461	ARG	ARGfam; resfam; SARG	multidrug	ABC_tran; ABC_tran; bcrA_train_msa; NA	2.61433
LS6027_0.16_sbin_4_k141_295432_length_1741_cov_6.0388_1	JL_0.02	0.01	340.284	ARG	ARGfam; resfam; SARG; SARG_blast	novobiocin	ABC_tran; ABC_tran; multidrug_ABC_transporter_train_msa; novA	2.53184
LS6045_0.21_sbin_12_k141_153785_length_20140_cov_25.3324_6	JL_0.02	0.01	858.818	ARG	ARGfam; resfam; SARG	beta-lactam	Transpeptidase; Transpeptidase; PBP_1A_train_msa; NA	2.9339
LS6045_0.21_sbin_12_k141_971194_length_4875_cov_11.0000_3	JL_0.02	0.01	140.845	ARG	ARGfam; resfam; SARG; SARG_blast	multidrug	ABC_tran; ABC_tran; bcrA_train_msa; RanA	2.14874
LS6045_0.21_sbin_19_k141_934459_length_8458_cov_12.9827_1	JL_0.02	0.01	32.9802	ARG	ARGfam; resfam; SARG; SARG_blast	MLS	ABC_tran; ABC_tran; macB_train_msa; macB	1.51825
LS6045_0.21_sbin_31_k141_231750_length_6317_cov_7.0000_4	JL_0.02	0.01	589.654	ARG	ARGfam; resfam; SARG; SARG_blast	tetracycline	ABC_tran; ABC_tran; bcrA_train_msa; tetA(48)	2.7706
LS6045_0.21_sbin_31_k141_546588_length_4501_cov_8.0000_3	JL_0.02	0.01	245.029	ARG	ARGfam; resfam; SARG; SARG_blast	multidrug	ABC_tran; ABC_tran; bcrA_train_msa; RanA	2.38922
LS6045_0.21_sbin_34_k141_160930_length_23811_cov_21.1655_8	JL_0.02	0.01	156.294	ARG	ARGfam; resfam; SARG; SARG_blast	MLS	ABC_tran; ABC_tran; macB_train_msa; macB	2.19394
LS6045_0.21_sbin_37_k141_507885_length_12225_cov_30.6048_5	JL_0.02	0.01	82.5375	ARG	ARGfam; resfam; SARG; SARG_blast	multidrug	ABC_tran; ABC_tran; bcrA_train_msa; RanA	1.91665
LS6045_0.21_sbin_45_k141_1376781_length_7903_cov_7.0000_3	JL_0.02	0.01	31.3628	ARG	ARGfam; resfam; SARG; SARG_blast	multidrug	ABC_tran; ABC_tran; multidrug_ABC_transporter_train_msa; msbA	1.49641
LS6045_0.21_sbin_45_k141_73214_length_3864_cov_8.0000_3	JL_0.02	0.01	16.3687	ARG	ARGfam; resfam; SARG	multidrug	ABC_tran; ABC_tran; bcrA_train_msa; NA	1.21401
LS6045_0.21_sbin_4_k141_1118718_length_2922_cov_8.0000_1	JL_0.02	0.01	5.89416	ARG	ARGfam; resfam; SARG	multidrug	MATE_efflux; MATE_efflux; mdtK_train_msa; NA	0.770422
LS_cobin_61_k127_2208799_length_1372_cov_5.9679_2	JL_0.02	0.01	584.664	ARG	ARGfam; resfam; SARG; SARG_blast	multidrug	MFS_1; MFS_1; bicyclomycin_multidrug_efflux_protein_bcr_train_msa; mdtM	2.76691
LS_cobin_70_k127_2340356_length_11921_cov_78.0000_5	JL_0.02	0.01	141.753	ARG	ARGfam; resfam; SARG; SARG_blast	MLS	ABC_tran; ABC_tran; bcrA_train_msa; ole(C)	2.15153
LS_cobin_74_k127_1564061_length_3840_cov_11.7940_2	JL_0.02	0.01	353.26	ARG	ARGfam; resfam; SARG; SARG_blast	novobiocin	ABC_tran; ABC_tran; multidrug_ABC_transporter_train_msa; novA	2.54809
LS_cobin_74_k127_4013772_length_4512_cov_195.0000_4	JL_0.02	0.01	13.4012	ARG	ARGfam; resfam; SARG; SARG_blast	MLS	ABC_tran; ABC_tran; bcrA_train_msa; macB	1.12714
MS_sbin_17_k141_197792_length_110707_cov_29.0341_91	JL_0.02	0.01	1114.4	ARG	ARGfam; resfam; SARG	beta-lactam	Transpeptidase; Transpeptidase; PBP_1A_train_msa; NA	3.04704
NGM_D27_sbin_8_k141_598107_length_12538_cov_10.0000_8	JL_0.02	0.01	25.5968	ARG	ARGfam; resfam; SARG	multidrug	ABC_tran; ABC_tran; bcrA_train_msa; NA	1.40819
OT_A10_sbin_13_k141_3518877_length_1721_cov_3.0000_3	JL_0.02	0.01	832.164	ARG	ARGfam; resfam; SARG; SARG_blast	multidrug	ABC_tran; ABC_tran; bcrA_train_msa; RanA	2.92021
OT_A10_sbin_14_k141_1014287_length_5886_cov_13.0000_3	JL_0.02	0.01	2713.78	ARG	ARGfam; resfam; SARG; SARG_blast	MLS	ABC_tran; ABC_tran; macB_train_msa; macB	3.43357
OT_A10_sbin_14_k141_2237697_length_5159_cov_12.0576_3	JL_0.02	0.01	456.287	ARG	ARGfam; resfam; SARG; SARG_blast	MLS	ABC_tran; ABC_tran; macB_train_msa; macB	2.65924
OT_A10_sbin_18_k141_2766555_length_5598_cov_11.0000_6	JL_0.02	0.01	796.344	ARG	ARGfam; resfam; SARG; SARG_blast	MLS	ABC_tran; ABC_tran; macB_train_msa; macB	2.9011
OT_A10_sbin_18_k141_3187447_length_27569_cov_16.0000_22	JL_0.02	0.01	15.7978	ARG	ARGfam; resfam; SARG; SARG_blast	MLS	ABC_tran; ABC_tran; bcrA_train_msa; macB	1.1986
OT_A10_sbin_21_k141_1786645_length_4229_cov_5.9731_3	JL_0.02	0.01	1076.07	ARG	ARGfam; resfam; SARG; SARG_blast	bacitracin	ABC_tran; ABC_tran; bcrA_train_msa; bcrA	3.03184
OT_A10_sbin_21_k141_5761365_length_9440_cov_9.0000_6	JL_0.02	0.01	8507.44	ARG	ARGfam; resfam; SARG; SARG_blast	MLS	ABC_tran; ABC_tran; bcrA_train_msa; macB	3.9298
OT_A10_sbin_24_k141_1862403_length_6532_cov_8.0000_6	JL_0.02	0.01	93.9626	ARG	ARGfam; resfam; SARG	multidrug	ABC_tran; ABC_tran; macB_train_msa; NA	1.97295
OT_A10_sbin_24_k141_5124464_length_3012_cov_9.0000_1	JL_0.02	0.01	230.584	ARG	ARGfam; resfam; SARG	beta-lactam	Transpeptidase; Transpeptidase; penA_train_msa; NA	2.36283
OT_A10_sbin_24_k141_522571_length_7708_cov_8.0000_2	JL_0.02	0.01	15.0585	ARG	ARGfam; resfam; SARG; SARG_blast	MLS	ABC_tran; ABC_tran; macB_train_msa; macB	1.17778
OT_A10_sbin_31_k141_4587905_length_1542_cov_5.0000_1	JL_0.02	0.01	452.034	ARG	ARGfam; resfam; SARG; SARG_blast	multidrug	ABC_tran; ABC_tran; multidrug_ABC_transporter_train_msa; msbA	2.65517
OT_A10_sbin_35_k141_3972145_length_9994_cov_16.9643_5	JL_0.02	0.01	179.411	ARG	ARGfam; resfam; SARG	multidrug	MATE_efflux; MATE_efflux; mdtK_train_msa; NA	2.25385
OT_A10_sbin_45_k141_2598933_length_2648_cov_9.8030_2	JL_0.02	0.01	3.97207	ARG	ARGfam; resfam; SARG; SARG_blast	MLS	ABC_tran; ABC_tran; bcrA_train_msa; macB	0.599016
OT_A10_sbin_4_k141_2333084_length_18865_cov_6.8408_2	JL_0.02	0.01	9.34267	ARG	ARGfam; resfam; SARG; SARG_blast	MLS	ABC_tran; ABC_tran; bcrA_train_msa; macB	0.970471
OT_A10_sbin_53_k141_5117496_length_13528_cov_10.8449_3	JL_0.02	0.01	62.2339	ARG	ARGfam; resfam; SARG; SARG_blast	novobiocin	ABC_tran; ABC_tran; multidrug_ABC_transporter_train_msa; novA	1.79403
OT_A10_sbin_65_k141_2413521_length_7485_cov_27.2730_7	JL_0.02	0.01	298.814	ARG	ARGfam; resfam; SARG	multidrug	MATE_efflux; MATE_efflux; mepA_train_msa; NA	2.4754
OT_A10_sbin_65_k141_3046221_length_5337_cov_43.7194_1	JL_0.02	0.01	11.5112	ARG	ARGfam; resfam; SARG	multidrug	ABC_tran; ABC_tran; macB_train_msa; NA	1.06112
OT_A10_sbin_66_k141_4597668_length_6846_cov_7.0000_3	JL_0.02	0.01	132.612	ARG	ARGfam; resfam; SARG; SARG_blast	multidrug	ABC_tran; ABC_tran; bcrA_train_msa; RanA	2.12258
OT_A10_sbin_7_k141_370936_length_13112_cov_13.4041_10	JL_0.02	0.01	721.257	ARG	ARGfam; resfam; SARG	multidrug	ABC_tran; ABC_tran; bcrA_train_msa; NA	2.85809
OT_A10_sbin_9_k141_2046095_length_29036_cov_9.0000_8	JL_0.02	0.01	732.463	ARG	ARGfam; resfam; SARG; SARG_blast	MLS	ABC_tran; ABC_tran; bcrA_train_msa; macB	2.86479
OT_A1_sbin_10_k141_2783211_length_12972_cov_5.9065_12	JL_0.02	0.01	160.064	ARG	ARGfam; resfam; SARG	multidrug	ABC_tran; ABC_tran; bcrA_train_msa; NA	2.20429
OT_A1_sbin_10_k141_3609410_length_11773_cov_7.0000_10	JL_0.02	0.01	390.018	ARG	ARGfam; resfam; SARG	beta-lactam	Transpeptidase; Transpeptidase; PBP_1A_train_msa; NA	2.59108
OT_A1_sbin_10_k141_5839885_length_11450_cov_7.0000_7	JL_0.02	0.01	1419.64	ARG	ARGfam; resfam; SARG; SARG_blast	MLS	ABC_tran; ABC_tran; macB_train_msa; macB	3.15218
OT_A1_sbin_10_k141_6232932_length_4081_cov_6.0000_3	JL_0.02	0.01	66.8717	ARG	ARGfam; resfam; SARG	multidrug	ABC_tran; ABC_tran; macB_train_msa; NA	1.82524
OT_A1_sbin_17_k141_5946138_length_3501_cov_4.6214_2	JL_0.02	0.01	65.7418	ARG	ARGfam; resfam; SARG; SARG_blast	MLS	ABC_tran; ABC_tran; macB_train_msa; vga(A)	1.81784
OT_A2_sbin_25_k141_6733943_length_17707_cov_10.9300_5	JL_0.02	0.01	11.4107	ARG	ARGfam; resfam; SARG; SARG_blast	MLS	ABC_tran; ABC_tran; macB_train_msa; macB	1.05731
OT_A2_sbin_31_k141_2273848_length_10274_cov_7.8197_7	JL_0.02	0.01	12.0648	ARG	ARGfam; resfam; SARG; SARG_blast	MLS	ABC_tran; ABC_tran; bcrA_train_msa; macB	1.08152
OT_A3_sbin_53_k141_2124176_length_10058_cov_5.9054_10	JL_0.02	0.01	124.238	ARG	ARGfam; resfam; SARG; SARG_blast	tetracycline	ABC_tran; ABC_tran; bcrA_train_msa; tetA(60)	2.09425
OT_A3_sbin_53_k141_4960582_length_4960_cov_6.0000_1	JL_0.02	0.01	195.664	ARG	ARGfam; resfam; SARG	beta-lactam	Transpeptidase; Transpeptidase; penA_train_msa; NA	2.29151
OT_A3_sbin_74_k141_6175180_length_7148_cov_7.0000_5	JL_0.02	0.01	526.423	ARG	ARGfam; resfam; SARG; SARG_blast	MLS	ABC_tran; ABC_tran; macB_train_msa; macB	2.72133
OT_A4_sbin_8_k141_1769761_length_5707_cov_10.9695_2	JL_0.02	0.01	133.281	ARG	ARGfam; resfam; SARG; SARG_blast	MLS	ABC_tran; ABC_tran; bcrA_train_msa; ole(C)	2.12477
OT_A4_sbin_8_k141_1988472_length_11732_cov_8.8868_11	JL_0.02	0.01	1037.97	ARG	ARGfam; resfam; SARG	multidrug	ABC_tran; ABC_tran; bcrA_train_msa; NA	3.01618
OT_A4_sbin_8_k141_275018_length_7740_cov_11.0591_7	JL_0.02	0.01	1230.97	ARG	ARGfam; resfam; SARG	multidrug	ABC_tran; ABC_tran; macB_train_msa; NA	3.09025
OT_A5_sbin_16_k141_5663938_length_2288_cov_1.8798_1	JL_0.02	0.01	94.5198	ARG	ARGfam; resfam; SARG	multidrug	ABC_tran; ABC_tran; bcrA_train_msa; NA	1.97552
OT_A5_sbin_21_k141_3923580_length_23977_cov_25.2206_13	JL_0.02	0.01	101.186	ARG	ARGfam; resfam; SARG; SARG_blast	MLS	ABC_tran; ABC_tran; macB_train_msa; macB	2.00512
OT_A5_sbin_22_k141_3513627_length_13114_cov_5.9883_14	JL_0.02	0.01	364.105	ARG	ARGfam; resfam; SARG; SARG_blast	MLS	ABC_tran; ABC_tran; macB_train_msa; macB	2.56123
OT_A5_sbin_28_k141_134442_length_3483_cov_5.9342_3	JL_0.02	0.01	28.9204	ARG	ARGfam; resfam; SARG; SARG_blast	MLS	ABC_tran; ABC_tran; macB_train_msa; macB	1.4612
OT_A5_sbin_28_k141_40923_length_2185_cov_1.9790_3	JL_0.02	0.01	370.388	ARG	ARGfam; resfam; SARG; SARG_blast	MLS	ABC_tran; ABC_tran; macB_train_msa; macB	2.56866
OT_A5_sbin_28_k141_6185515_length_7502_cov_9.0000_1	JL_0.02	0.01	211.908	ARG	ARGfam; resfam; SARG; SARG_blast	MLS	ABC_tran; ABC_tran; macB_train_msa; macB	2.32615
OT_A5_sbin_28_k141_923453_length_3268_cov_6.5254_1	JL_0.02	0.01	48.2484	ARG	ARGfam; resfam; SARG; SARG_blast	novobiocin	ABC_tran; ABC_tran; multidrug_ABC_transporter_train_msa; novA	1.68348
OT_A5_sbin_34_k141_4298081_length_9291_cov_63.6970_9	JL_0.02	0.01	5.30622	ARG	ARGfam; resfam; SARG; SARG_blast	MLS	ABC_tran; ABC_tran; macB_train_msa; macB	0.724785
OT_A5_sbin_6_k141_1779299_length_3209_cov_4.0000_4	JL_0.02	0.01	7.09305	ARG	ARGfam; resfam; SARG	beta-lactam	Transpeptidase; Transpeptidase; PBP_2X_train_msa; NA	0.850833
OT_A5_sbin_9_k141_6569644_length_3970_cov_11.0000_5	JL_0.02	0.01	512.057	ARG	ARGfam; resfam; SARG	multidrug	ABC_tran; ABC_tran; bcrA_train_msa; NA	2.70932
OT_A6_sbin_15_k141_1790578_length_15129_cov_22.9031_7	JL_0.02	0.01	562.64	ARG	ARGfam; resfam; SARG	multidrug	ABC_tran; ABC_tran; bcrA_train_msa; NA	2.75023
OT_A6_sbin_15_k141_3857326_length_9682_cov_22.9008_5	JL_0.02	0.01	3.92432	ARG	ARGfam; resfam; SARG; SARG_blast	novobiocin	ABC_tran; ABC_tran; multidrug_ABC_transporter_train_msa; novA	0.593765
OT_A6_sbin_17_k141_2808802_length_12031_cov_45.6821_14	JL_0.02	0.01	236.803	ARG	ARGfam; resfam; SARG; SARG_blast	MLS	ABC_tran; ABC_tran; bcrA_train_msa; macB	2.37439
OT_A6_sbin_17_k141_3129810_length_168050_cov_43.9669_57	JL_0.02	0.01	1226.91	ARG	ARGfam; resfam; SARG; SARG_blast	MLS	ABC_tran; ABC_tran; macB_train_msa; macB	3.08881
OT_A6_sbin_17_k141_3198500_length_75291_cov_38.9975_30	JL_0.02	0.01	600.502	ARG	ARGfam; resfam; SARG; SARG_blast	MLS	ABC_tran; ABC_tran; bcrA_train_msa; macB	2.77851
OT_A6_sbin_31_k141_1318711_length_36676_cov_24.1167_34	JL_0.02	0.01	471.995	ARG	ARGfam; resfam; SARG; SARG_blast	bacitracin	ABC_tran; ABC_tran; bcrA_train_msa; bcrA	2.67394
OT_A6_sbin_31_k141_2769635_length_86949_cov_28.0000_14	JL_0.02	0.01	1047.94	ARG	ARGfam; resfam; SARG; SARG_blast	multidrug	ABC_tran; ABC_tran; bcrA_train_msa; RanA	3.02034
OT_A8_sbin_34_k141_5653794_length_9051_cov_6.0000_8	JL_0.02	0.01	16.5765	ARG	ARGfam; resfam; SARG	multidrug	MFS_1; MFS_1; tetV_train_msa; NA	1.21949
OT_A8_sbin_9_k141_810200_length_6657_cov_7.0000_2	JL_0.02	0.01	221.314	ARG	ARGfam; resfam; SARG; SARG_blast	MLS	ABC_tran; ABC_tran; macB_train_msa; macB	2.34501
QDN-W01B-1949_sbin_32_k141_235240_length_195015_cov_18.7548_148	JL_0.02	0.01	47.2647	ARG	ARGfam; resfam; SARG; SARG_blast	MLS	ABC_tran; ABC_tran; macB_train_msa; macB	1.67454
QDN-W01B-1949_sbin_32_k141_493546_length_26605_cov_20.9834_13	JL_0.02	0.01	688.372	ARG	ARGfam; resfam; SARG	multidrug	ABC_tran; ABC_tran; macB_train_msa; NA	2.83782
QDN-W01B-1949_sbin_36_k141_1833019_length_9180_cov_4.9191_1	JL_0.02	0.01	45.9278	ARG	ARGfam; resfam; SARG; SARG_blast	multidrug	MATE_efflux; MATE_efflux; mepA_train_msa; mepA	1.66208
QDN-W01B-1949_sbin_46_k141_428238_length_27792_cov_7.9866_20	JL_0.02	0.01	210.159	ARG	ARGfam; resfam; SARG	multidrug	ABC_tran; ABC_tran; bcrA_train_msa; NA	2.32255
QDN-W01B-1949_sbin_46_k141_729797_length_5752_cov_7.0000_4	JL_0.02	0.01	16.0996	ARG	ARGfam; resfam; SARG	beta-lactam	Transpeptidase; Transpeptidase; penA_train_msa; NA	1.20682
QDN-W01B-1949_sbin_48_k141_1253186_length_21072_cov_6.6248_9	JL_0.02	0.01	475.961	ARG	ARGfam; resfam; SARG; SARG_blast	multidrug	MATE_efflux; MATE_efflux; mepA_train_msa; mepA	2.67757
QDN-W01B-4577_sbin_35_k141_820633_length_8972_cov_6.0000_6	JL_0.02	0.01	17.2327	ARG	ARGfam; resfam; SARG; SARG_blast	bacitracin	ABC_tran; ABC_tran; bcrA_train_msa; bcrA	1.23635
QDN-W04B-480_sbin_33_k141_770371_length_3803_cov_4.0000_2	JL_0.02	0.01	12.3067	ARG	ARGfam; resfam; SARG; SARG_blast	MLS	ABC_tran; ABC_tran; macB_train_msa; macB	1.09014
QDN-W04B-4900_sbin_17_k141_647430_length_86308_cov_29.1428_53	JL_0.02	0.01	8.46736	ARG	ARGfam; resfam; SARG	beta-lactam	Transpeptidase; Transpeptidase; PBP_1A_train_msa; NA	0.927748
QDN-W04B-4900_sbin_5_k141_196834_length_18982_cov_8.0000_14	JL_0.02	0.01	10.8123	ARG	ARGfam; resfam; SARG; SARG_blast	multidrug	ABC_tran; ABC_tran; multidrug_ABC_transporter_train_msa; msbA	1.03392
QDN_cobin_102_k127_6282500_length_4907_cov_8.0000_3	JL_0.02	0.01	289.49	ARG	ARGfam; resfam; SARG	multidrug	ABC_tran; ABC_tran; bcrA_train_msa; NA	2.46163
QDN_cobin_73_k127_3738013_length_42935_cov_87.0084_12	JL_0.02	0.01	343.049	ARG	ARGfam; resfam; SARG; SARG_blast	multidrug	ABC_tran; ABC_tran; multidrug_ABC_transporter_train_msa; msbA	2.53536
QDN_cobin_80_k127_2711710_length_10702_cov_48.4122_5	JL_0.02	0.01	102.736	ARG	ARGfam; resfam; SARG; SARG_blast	novobiocin	ABC_tran; ABC_tran; bcrA_train_msa; novA	2.01172
QDN_cobin_83_k127_5305987_length_33180_cov_51.4231_21	JL_0.02	0.01	502.672	ARG	ARGfam; resfam; SARG; SARG_blast	tetracycline	ABC_tran; ABC_tran; macB_train_msa; tetA(48)	2.70128
RS_11_sbin_22_k141_733997_length_3924_cov_12.0000_2	JL_0.02	0.01	410.655	ARG	ARGfam; resfam; SARG; SARG_blast	MLS	ABC_tran; ABC_tran; macB_train_msa; macB	2.61348
RS_11_sbin_79_k141_558203_length_2424_cov_11.0000_1	JL_0.02	0.01	206.084	ARG	ARGfam; resfam; SARG; SARG_blast	MLS	ABC_tran; ABC_tran; macB_train_msa; macB	2.31404
RS_12_sbin_1_k141_797729_length_13362_cov_14.0000_4	JL_0.02	0.01	5.15032	ARG	ARGfam; resfam; SARG	beta-lactam	Transpeptidase; Transpeptidase; PBP_1A_train_msa; NA	0.711834
RS_12_sbin_78_k141_1810331_length_74247_cov_21.0068_28	JL_0.02	0.01	234.865	ARG	ARGfam; resfam; SARG; SARG_blast	MLS	ABC_tran; ABC_tran; macB_train_msa; macB	2.37082
RS_13_sbin_13_k141_120997_length_9553_cov_22.1357_7	JL_0.02	0.01	1977.27	ARG	ARGfam; resfam; SARG	multidrug	ABC_tran; ABC_tran; bcrA_train_msa; NA	3.29607
RS_13_sbin_13_k141_522093_length_15400_cov_27.0144_17	JL_0.02	0.01	337.779	ARG	ARGfam; resfam; SARG	multidrug	ABC_tran; ABC_tran; bcrA_train_msa; NA	2.52863
RS_13_sbin_27_k141_2896499_length_6906_cov_11.0000_5	JL_0.02	0.01	945.959	ARG	ARGfam; resfam; SARG; SARG_blast	MLS	ABC_tran; ABC_tran; bcrA_train_msa; lsa(D)	2.97587
RS_13_sbin_34_k141_3446699_length_17173_cov_18.0006_2	JL_0.02	0.01	1112.88	ARG	ARGfam; resfam; SARG; SARG_blast	MLS	ABC_tran; ABC_tran; macB_train_msa; macB	3.04645
RS_13_sbin_3_k141_2447977_length_45134_cov_29.0400_15	JL_0.02	0.01	483.637	ARG	ARGfam; resfam; SARG; SARG_blast	MLS	ABC_tran; ABC_tran; bcrA_train_msa; ole(C)	2.68452
RS_13_sbin_3_k141_3201196_length_6561_cov_24.9508_3	JL_0.02	0.01	274.611	ARG	ARGfam; resfam; SARG	multidrug	MATE_efflux; MATE_efflux; mdtK_train_msa; NA	2.43872
RS_13_sbin_45_k141_961768_length_6094_cov_22.0000_6	JL_0.02	0.01	14.3157	ARG	ARGfam; resfam; SARG	multidrug	ABC_tran; ABC_tran; bcrA_train_msa; NA	1.15581
RS_13_sbin_56_k141_1690568_length_3375_cov_39.0417_4	JL_0.02	0.01	1544.18	ARG	ARGfam; resfam; SARG; SARG_blast	MLS	ABC_tran; ABC_tran; macB_train_msa; macB	3.1887
RS_13_sbin_57_k141_1886677_length_2797_cov_20.0000_1	JL_0.02	0.01	377.776	ARG	ARGfam; resfam; SARG; SARG_blast	bacitracin	ABC_tran; ABC_tran; bcrA_train_msa; bcrA	2.57723
RS_13_sbin_68_k141_2052791_length_6862_cov_26.0000_1	JL_0.02	0.01	137.896	ARG	ARGfam; resfam; SARG	multidrug	MATE_efflux; MATE_efflux; mdtK_train_msa; NA	2.13955
RS_13_sbin_71_k141_1721688_length_5642_cov_31.0000_4	JL_0.02	0.01	49.3121	ARG	ARGfam; resfam; SARG	multidrug	MATE_efflux; MATE_efflux; mepA_train_msa; NA	1.69295
RS_14_sbin_1_k141_522271_length_4908_cov_68.6549_2	JL_0.02	0.01	962.95	ARG	ARGfam; resfam; SARG; SARG_blast	MLS	ABC_tran; ABC_tran; macB_train_msa; macB	2.9836
RS_15_sbin_38_k141_66215_length_6441_cov_85.6459_4	JL_0.02	0.01	5.67516	ARG	ARGfam; resfam; SARG; SARG_blast	MLS	ABC_tran; ABC_tran; macB_train_msa; macB	0.753978
RS_18_sbin_2_k141_2017227_length_3289_cov_28.0000_3	JL_0.02	0.01	53.201	ARG	ARGfam; resfam; SARG; SARG_blast	MLS	ABC_tran; ABC_tran; macB_train_msa; macB	1.72592
RS_18_sbin_30_k141_740554_length_4115_cov_32.2149_2	JL_0.02	0.01	222.798	ARG	ARGfam; resfam; SARG; SARG_blast	novobiocin	ABC_tran; ABC_tran; bcrA_train_msa; novA	2.34791
RS_18_sbin_34_k141_1925721_length_24142_cov_32.0000_16	JL_0.02	0.01	133.803	ARG	ARGfam; resfam; SARG; SARG_blast	MLS	ABC_tran; ABC_tran; macB_train_msa; macB	2.12647
RS_19_sbin_7_k141_437135_length_1139_cov_17.4870_1	JL_0.02	0.01	138.135	ARG	ARGfam; resfam; SARG	multidrug	MATE_efflux; MATE_efflux; mdtK_train_msa; NA	2.1403
RS_1_sbin_17_k141_3542721_length_3143_cov_11.1969_3	JL_0.02	0.01	22.7124	ARG	ARGfam; resfam; SARG	multidrug	MATE_efflux; MATE_efflux; mdtK_train_msa; NA	1.35626
RS_1_sbin_42_k141_698911_length_2101_cov_15.0036_2	JL_0.02	0.01	232.542	ARG	ARGfam; resfam; SARG	multidrug	MATE_efflux; MATE_efflux; mdtK_train_msa; NA	2.3665
RS_1_sbin_62_k141_3155828_length_4228_cov_30.0462_5	JL_0.02	0.01	488.435	ARG	ARGfam; resfam; SARG	multidrug	MATE_efflux; MATE_efflux; mdtK_train_msa; NA	2.68881
RS_1_sbin_63_k141_2306211_length_3843_cov_12.0000_3	JL_0.02	0.01	174.188	ARG	ARGfam; resfam; SARG	multidrug	MATE_efflux; MATE_efflux; mdtK_train_msa; NA	2.24102
RS_1_sbin_70_k141_758074_length_2537_cov_9.0000_2	JL_0.02	0.01	11.5793	ARG	ARGfam; resfam; SARG; SARG_blast	bacitracin	ABC_tran; ABC_tran; bcrA_train_msa; bcrA	1.06368
RS_1_sbin_72_k141_1438495_length_9151_cov_13.0000_7	JL_0.02	0.01	455.315	ARG	ARGfam; resfam; SARG	multidrug	ABC_tran; ABC_tran; bcrA_train_msa; NA	2.65831
RS_1_sbin_73_k141_111748_length_7470_cov_22.5123_7	JL_0.02	0.01	86.0238	ARG	ARGfam; resfam; SARG; SARG_blast	novobiocin	ABC_tran; ABC_tran; bcrA_train_msa; novA	1.93462
RS_1_sbin_80_k141_4506509_length_3417_cov_10.0000_1	JL_0.02	0.01	6.50427	ARG	ARGfam; resfam; SARG	beta-lactam	Transpeptidase; Transpeptidase; penA_train_msa; NA	0.813199
RS_1_sbin_81_k141_1993129_length_11131_cov_12.7576_6	JL_0.02	0.01	294.499	ARG	ARGfam; resfam; SARG; SARG_blast	MLS	ABC_tran; ABC_tran; macB_train_msa; macB	2.46908
RS_1_sbin_83_k141_5445134_length_3038_cov_7.0000_3	JL_0.02	0.01	10.5788	ARG	ARGfam; resfam; SARG; SARG_blast	MLS	ABC_tran; ABC_tran; bcrA_train_msa; macB	1.02444
RS_1_sbin_9_k141_2260207_length_7397_cov_11.0000_3	JL_0.02	0.01	855.799	ARG	ARGfam; resfam; SARG	multidrug	MATE_efflux; MATE_efflux; mdtK_train_msa; NA	2.93237
RS_4_sbin_64_k141_4483957_length_4254_cov_6.0000_3	JL_0.02	0.01	340.903	ARG	ARGfam; resfam; SARG	beta-lactam	Transpeptidase; Transpeptidase; PBP_1A_train_msa; NA	2.53263
RS_5_sbin_75_k141_2956225_length_1730_cov_12.0000_3	JL_0.02	0.01	825.252	ARG	ARGfam; resfam; SARG; SARG_blast	MLS	ABC_tran; ABC_tran; bcrA_train_msa; macB	2.91659
RS_7_sbin_100_k141_2860865_length_3209_cov_8.0000_4	JL_0.02	0.01	4.80894	ARG	ARGfam; resfam; SARG; SARG_blast	multidrug	ABC_tran; ABC_tran; multidrug_ABC_transporter_train_msa; msbA	0.68205
RS_7_sbin_65_k141_472593_length_222016_cov_17.1906_54	JL_0.02	0.01	133.803	ARG	ARGfam; resfam; SARG; SARG_blast	novobiocin	ABC_tran; ABC_tran; multidrug_ABC_transporter_train_msa; novA	2.12647
RS_7_sbin_93_k141_1224642_length_8257_cov_9.0000_6	JL_0.02	0.01	173.726	ARG	ARGfam; resfam; SARG; SARG_blast	MLS	ABC_tran; ABC_tran; macB_train_msa; macB	2.23986
RS_8_sbin_10_k141_3989693_length_22734_cov_12.4829_11	JL_0.02	0.01	11.2147	ARG	ARGfam; resfam; SARG	multidrug	MATE_efflux; MATE_efflux; mdtK_train_msa; NA	1.04979
RS_8_sbin_78_k141_2996832_length_3773_cov_12.0000_1	JL_0.02	0.01	493.647	ARG	ARGfam; resfam; SARG; SARG_blast	novobiocin	ABC_tran; ABC_tran; multidrug_ABC_transporter_train_msa; novA	2.69342
RS_mbin_135_k141_3936382_length_7677_cov_11.6008_6	JL_0.02	0.01	12.7058	ARG	ARGfam; resfam; SARG	beta-lactam	Transpeptidase; Transpeptidase; PBP_2X_train_msa; NA	1.104
RS_mbin_168_k141_487187_length_13331_cov_13.9616_3	JL_0.02	0.01	8.95815	ARG	ARGfam; resfam; SARG; SARG_blast	MLS	ABC_tran; ABC_tran; macB_train_msa; macB	0.952218
RS_mbin_182_k141_73345_length_3049_cov_12.3490_4	JL_0.02	0.01	614.311	ARG	ARGfam; resfam; SARG; SARG_blast	bacitracin	ABC_tran; ABC_tran; bcrA_train_msa; bcrA	2.78839
RS_mbin_256_k141_1810613_length_7852_cov_9.0000_1	JL_0.02	0.01	4.99693	ARG	ARGfam; resfam; SARG; SARG_blast	MLS	ABC_tran; ABC_tran; macB_train_msa; macB	0.698704
RS_mbin_376_k141_1081773_length_3949_cov_30.0000_1	JL_0.02	0.01	18.1929	ARG	ARGfam; resfam; SARG; SARG_blast	MLS	ABC_tran; ABC_tran; macB_train_msa; macB	1.2599
RS_mbin_386_k141_4103625_length_2220_cov_5.0000_1	JL_0.02	0.01	320.533	ARG	ARGfam; resfam; SARG	beta-lactam	Transpeptidase; Transpeptidase; PBP_1A_train_msa; NA	2.50587
RS_mbin_403_k141_3477224_length_8925_cov_7.0000_2	JL_0.02	0.01	3.70763	ARG	ARGfam; resfam; SARG	beta-lactam	Transpeptidase; Transpeptidase; penA_train_msa; NA	0.569096
RS_mbin_62_k141_520946_length_4910_cov_8.0000_3	JL_0.02	0.01	5.15032	ARG	ARGfam; resfam; SARG; SARG_blast	MLS	ABC_tran; ABC_tran; macB_train_msa; lmrD	0.711834
RS_mbin_695_k141_2522565_length_39744_cov_109.1158_27	JL_0.02	0.01	6.56971	ARG	ARGfam; resfam; SARG; SARG_blast	tetracycline	ABC_tran; ABC_tran; bcrA_train_msa; tetA(48)	0.817546
RS_mbin_725_k141_332365_length_16074_cov_26.0000_4	JL_0.02	0.01	338.316	ARG	ARGfam; resfam; SARG	multidrug	ABC_tran; ABC_tran; bcrA_train_msa; NA	2.52932
RS_mbin_741_k141_2027446_length_3521_cov_28.0000_2	JL_0.02	0.01	759.188	ARG	ARGfam; resfam; SARG; SARG_blast	novobiocin	ABC_tran; ABC_tran; multidrug_ABC_transporter_train_msa; novA	2.88035
RS_mbin_816_k141_1095169_length_19700_cov_27.9075_7	JL_0.02	0.01	970.009	ARG	ARGfam; resfam; SARG; SARG_blast	multidrug	ABC_tran; ABC_tran; multidrug_ABC_transporter_train_msa; msbA	2.98678
RS_mbin_829_k141_895987_length_3680_cov_25.0000_2	JL_0.02	0.01	858.818	ARG	ARGfam; resfam; SARG; SARG_blast	novobiocin	ABC_tran; ABC_tran; multidrug_ABC_transporter_train_msa; novA	2.9339
S11_4_sbin_4_k141_1928820_length_1553_cov_6.0000_1	JL_0.02	0.01	1537.81	ARG	ARGfam; resfam; SARG; SARG_blast	bacitracin	ABC_tran; ABC_tran; bcrA_train_msa; bcrA	3.1869
S11_4_sbin_4_k141_3372476_length_2362_cov_5.0000_2	JL_0.02	0.01	41.7221	ARG	ARGfam; resfam; SARG; SARG_blast	MLS	ABC_tran; ABC_tran; macB_train_msa; macB	1.62037
S11_5_sbin_9_k141_48566_length_3713_cov_5.9664_1	JL_0.02	0.01	3.99638	ARG	ARGfam; resfam; SARG; SARG_blast	tetracycline	ABC_tran; ABC_tran; multidrug_ABC_transporter_train_msa; tetB(60)	0.601666
S11_6_sbin_14_k141_414948_length_1298_cov_4.0000_2	JL_0.02	0.01	5.72492	ARG	ARGfam; resfam; SARG; SARG_blast	MLS	ABC_tran; ABC_tran; bcrA_train_msa; macB	0.757769
S11_7_sbin_22_k141_2413216_length_8292_cov_83.4501_8	JL_0.02	0.01	21.479	ARG	ARGfam; resfam; SARG; SARG_blast	MLS	ABC_tran; ABC_tran; bcrA_train_msa; macB	1.33201
S11_7_sbin_22_k141_2675233_length_114675_cov_89.8586_68	JL_0.02	0.01	10.623	ARG	ARGfam; resfam; SARG	multidrug	ABC_tran; ABC_tran; bcrA_train_msa; NA	1.02625
S11_7_sbin_2_k141_130631_length_3524_cov_7.0000_3	JL_0.02	0.01	24.8905	ARG	ARGfam; resfam; SARG; SARG_blast	MLS	ABC_tran; ABC_tran; bcrA_train_msa; ole(C)	1.39603
S11_mbin_6_k141_785860_length_5685_cov_26.7312_6	JL_0.02	0.01	25.0496	ARG	ARGfam; resfam; SARG; SARG_blast	novobiocin	ABC_tran; ABC_tran; bcrA_train_msa; novA	1.3988
S11_mbin_72_k141_1070058_length_93980_cov_12.9972_80	JL_0.02	0.01	4.00168	ARG	ARGfam; resfam; SARG	multidrug	MATE_efflux; MATE_efflux; mdtK_train_msa; NA	0.602243
SB_S5_sbin_17_k141_205654_length_8116_cov_13.8517_2	JL_0.02	0.01	1070.17	ARG	ARGfam; resfam; SARG; SARG_blast	tetracycline	ABC_tran; ABC_tran; bcrA_train_msa; tetA(60)	3.02945
SB_S7_sbin_25_k141_756013_length_101911_cov_18.8252_13	JL_0.02	0.01	46.3411	ARG	ARGfam; resfam; SARG; SARG_blast	multidrug	ABC_tran; ABC_tran; bcrA_train_msa; efrB	1.66597
SB_S7_sbin_25_k141_839665_length_45696_cov_19.9908_30	JL_0.02	0.01	293.553	ARG	ARGfam; resfam; SARG; SARG_blast	MLS	ABC_tran; ABC_tran; macB_train_msa; macB	2.46769
SB_S8_sbin_27_k141_723210_length_11360_cov_96.3304_4	JL_0.02	0.01	0.014963	ARG	ARGfam; resfam; SARG; SARG_blast	tetracycline	ABC_tran; ABC_tran; bcrA_train_msa; tetA(48)	-1.82498
SB_S8_sbin_32_k141_452939_length_7860_cov_8.0000_2	JL_0.02	0.01	161.257	ARG	ARGfam; resfam; SARG	beta-lactam	Transpeptidase; Transpeptidase; PBP_1A_train_msa; NA	2.20752
SB_S8_sbin_33_k141_616408_length_3943_cov_7.0000_6	JL_0.02	0.01	4.14872	ARG	ARGfam; resfam; SARG; SARG_blast	tetracenomycin_C	MFS_1; MFS_1; tcmA_train_msa; tcmA	0.617915
SB_cobin_143_k127_10584780_length_3796_cov_12.9670_3	JL_0.02	0.01	211.205	ARG	ARGfam; resfam; SARG; SARG_blast	MLS	ABC_tran; ABC_tran; bcrA_train_msa; macB	2.3247
SB_cobin_143_k127_5567554_length_8656_cov_36.7705_9	JL_0.02	0.01	8.95815	ARG	ARGfam; resfam; SARG	multidrug	MFS_1; MFS_1; tetV_train_msa; NA	0.952218
SB_cobin_160_k127_1469457_length_76577_cov_19.1160_36	JL_0.02	0.01	169.942	ARG	ARGfam; resfam; SARG; SARG_blast	tetracycline	ABC_tran; ABC_tran; bcrA_train_msa; tetA(48)	2.2303
SB_cobin_160_k127_4145838_length_38837_cov_23.7353_30	JL_0.02	0.01	2110.26	ARG	ARGfam; resfam; SARG; SARG_blast	MLS	ABC_tran; ABC_tran; bcrA_train_msa; macB	3.32434
SB_cobin_17_k127_1485364_length_25421_cov_91.6355_8	JL_0.02	0.01	2394.39	ARG	ARGfam; resfam; SARG; SARG_blast	MLS	ABC_tran; ABC_tran; bcrA_train_msa; macB	3.3792
SF_GA-1_sbin_13_k141_1005835_length_1605_cov_1.8695_2	JL_0.02	0.01	120.6	ARG	ARGfam; resfam; SARG; SARG_blast	bacitracin	ABC_tran; ABC_tran; bcrA_train_msa; bcrA	2.08135
SH-W20A-1310_sbin_36_k141_1588020_length_21478_cov_9.5366_9	JL_0.02	0.01	4.05008	ARG	ARGfam; resfam; SARG; SARG_blast	MLS	ABC_tran; ABC_tran; bcrA_train_msa; macB	0.607464
SH-W20A-1310_sbin_40_k141_972632_length_1648_cov_3.9562_1	JL_0.02	0.01	11.3446	ARG	ARGfam; resfam; SARG; SARG_blast	multidrug	ABC_tran; ABC_tran; bcrA_train_msa; RanA	1.05479
SH-W20A-1310_sbin_9_k141_1297955_length_8355_cov_21.2169_3	JL_0.02	0.01	5.67516	ARG	ARGfam; resfam; SARG	multidrug	ABC_tran; ABC_tran; bcrA_train_msa; NA	0.753978
SH-W20A-2180_sbin_14_k141_359141_length_5523_cov_6.0000_4	JL_0.02	0.01	6.60293	ARG	ARGfam; resfam; SARG; SARG_blast	multidrug	ABC_tran; ABC_tran; bcrA_train_msa; RanA	0.819737
SH-W20A-2180_sbin_35_k141_5607_length_3245_cov_4.9491_1	JL_0.02	0.01	272.46	ARG	ARGfam; resfam; SARG; SARG_blast	tetracycline	ABC_tran; ABC_tran; bcrA_train_msa; tetA(48)	2.4353
SH-W20A-3080_sbin_26_k141_139624_length_27077_cov_16.0000_19	JL_0.02	0.01	404.041	ARG	ARGfam; resfam; SARG	multidrug	ABC_tran; ABC_tran; bcrA_train_msa; NA	2.60643
SH-W20A-3080_sbin_37_k141_986428_length_112209_cov_13.9948_88	JL_0.02	0.01	4.15753	ARG	ARGfam; resfam; SARG; SARG_blast	MLS	ABC_tran; ABC_tran; macB_train_msa; macB	0.618835
SH-W20A-3080_sbin_4_k141_627004_length_5854_cov_19.0000_5	JL_0.02	0.01	12.5834	ARG	ARGfam; resfam; SARG	multidrug	ABC_tran; ABC_tran; macB_train_msa; NA	1.0998
SH_cobin_17_k127_2737276_length_2738_cov_8.0000_2	JL_0.02	0.01	11.6829	ARG	ARGfam; resfam; SARG	multidrug	ABC_tran; ABC_tran; macB_train_msa; NA	1.06755
SMM_0.03_sbin_8_k141_163386_length_1185_cov_85.5948_2	JL_0.02	0.01	11.2792	ARG	ARGfam; resfam; SARG	multidrug	MATE_efflux; MATE_efflux; mepA_train_msa; NA	1.05228
SY6_S26_sbin_19_k119_311276_length_1591_cov_3.0000_2	JL_0.02	0.01	6.90552	ARG	ARGfam; resfam; SARG; SARG_blast	MLS	ABC_tran; ABC_tran; macB_train_msa; macB	0.839196
SY6_S27_sbin_12_k119_1173317_length_14070_cov_7.0000_3	JL_0.02	0.01	10.8422	ARG	ARGfam; resfam; SARG	multidrug	MATE_efflux; MATE_efflux; mdtK_train_msa; NA	1.03512
SY6_cobin_126_k117_2316496_length_11064_cov_14.0000_5	JL_0.02	0.01	17.6485	ARG	ARGfam; resfam; SARG; SARG_blast	multidrug	ABC_tran; ABC_tran; bcrA_train_msa; RanA	1.24671
SY6_cobin_135_k117_7553482_length_3070_cov_16.8371_3	JL_0.02	0.01	13.73	ARG	ARGfam; resfam; SARG; SARG_blast	MLS	ABC_tran; ABC_tran; macB_train_msa; vga(A)	1.13767
SY6_cobin_40_k117_6496240_length_18677_cov_16.4873_16	JL_0.02	0.01	412.528	ARG	ARGfam; resfam; SARG; SARG_blast	multidrug	ABC_tran; ABC_tran; bcrA_train_msa; RanA	2.61545
SY6_cobin_41_k117_4185296_length_23517_cov_14.9988_3	JL_0.02	0.01	20.4935	ARG	ARGfam; resfam; SARG; SARG_blast	multidrug	ABC_tran; ABC_tran; macB_train_msa; patB	1.31162
SY6_cobin_50_k117_5122823_length_10455_cov_18.0000_4	JL_0.02	0.01	80.6349	ARG	ARGfam; resfam; SARG; SARG_blast	MLS	ABC_tran; ABC_tran; macB_train_msa; macB	1.90652
XST_SQ82_0.06_sbin_6_k141_356561_length_2797_cov_8.0000_2	JL_0.02	0.01	18.6254	ARG	ARGfam; resfam; SARG; SARG_blast	bacitracin	ABC_tran; ABC_tran; macB_train_msa; bcrA	1.2701
XST_cobin_12_k127_28278010_length_2808_cov_9.0000_4	JL_0.02	0.01	4.00455	ARG	ARGfam; resfam; SARG	multidrug	ABC_tran; ABC_tran; bcrA_train_msa; NA	0.602553
XST_cobin_37_k127_365177_length_5978_cov_228.5544_2	JL_0.02	0.01	444.856	ARG	ARGfam; resfam; SARG; SARG_blast	multidrug	ABC_tran; ABC_tran; bcrA_train_msa; RanA	2.64822
EGM_E29_sbin_4_k141_1024480_length_1980_cov_4.7080_1	JL_0.02	0.01	23.9209	ARG	ARGfam; resfam	aminoglycoside	Aminotran_1_2; Aminotran_1_2; ; NA	1.37878
EGM_E44_sbin_17_k141_914990_length_14135_cov_7.0000_10	JL_0.02	0.01	23.1273	ARG	ARGfam; resfam	multidrug	MFS_1; MFS_1; ; NA	1.36413
EGM_E44_sbin_35_k141_1979407_length_2564_cov_4.0000_3	JL_0.02	0.01	71.8615	ARG	ARGfam; resfam	aminoglycoside	Aminotran_4; Aminotran_4; ; NA	1.8565
EGM_E44_sbin_38_k141_1765225_length_12889_cov_7.0000_7	JL_0.02	0.01	23.4036	ARG	ARGfam; resfam	multidrug	MFS_1; MFS_1; ; NA	1.36928
EGM_cobin_55_k127_7312264_length_13030_cov_10.0000_12	JL_0.02	0.01	10.1934	ARG	ARGfam; resfam	aminoglycoside	Aminotran_1_2; Aminotran_1_2; ; NA	1.00832
EGM_cobin_62_k127_2461779_length_4558_cov_8.0000_2	JL_0.02	0.01	12.0419	ARG	ARGfam; resfam; SARG_blast	pleuromutilin_tiamulin	ABC_tran; ABC_tran; ; TaeA	1.0807
ENP_cobin_18_k119_519862_length_19567_cov_22.9176_9	JL_0.02	0.01	11.8597	ARG	ARGfam; resfam	aminoglycoside	Aminotran_4; Aminotran_4; ; NA	1.07407
ENP_cobin_6_k119_217342_length_12874_cov_7.0000_8	JL_0.02	0.01	451.877	ARG	ARGfam; resfam	multidrug	MFS_1; MFS_1; ; NA	2.65502
ENP_cobin_6_k119_247521_length_21830_cov_15.0000_22	JL_0.02	0.01	5.29904	ARG	ARGfam; resfam	multidrug	ACR_tran; ACR_tran; ; NA	0.724197
FR_S1_sbin_14_k141_2713477_length_30223_cov_32.9713_28	JL_0.02	0.01	27.9996	ARG	ARGfam; resfam	multidrug	ABC2_membrane; ABC2_membrane; ; NA	1.44715
FR_S1_sbin_47_k141_3825167_length_10342_cov_10.0000_1	JL_0.02	0.01	38.6871	ARG	ARGfam; resfam	multidrug	ACR_tran; ACR_tran; ; NA	1.58757
FR_S1_sbin_57_k141_309931_length_1629_cov_5.0000_2	JL_0.02	0.01	198.131	ARG	ARGfam; resfam	aminoglycoside	Aminotran_1_2; Aminotran_1_2; ; NA	2.29695
FR_S1_sbin_58_k141_2520439_length_4272_cov_7.0000_1	JL_0.02	0.01	1410.83	ARG	ARGfam; resfam	aminoglycoside	Acyltransferase; Acyltransferase; ; NA	3.14947
FR_S1_sbin_58_k141_2678088_length_3526_cov_6.7474_3	JL_0.02	0.01	127.664	ARG	ARGfam; resfam	aminoglycoside	Aminotran_1_2; Aminotran_1_2; ; NA	2.10607
FR_S4_sbin_5_k141_105266_length_8662_cov_713.8468_7	JL_0.02	0.01	381.394	ARG	ARGfam; resfam; SARG_blast	MLS	ABC_tran; ABC_tran; ; macB	2.58137
FR_S4_sbin_8_k141_79367_length_3486_cov_357.8287_2	JL_0.02	0.01	454.539	ARG	ARGfam; resfam; SARG_blast	MLS	ABC_tran; ABC_tran; ; lmrC	2.65757
FR_cobin_10_k127_1033890_length_115152_cov_81.0561_28	JL_0.02	0.01	475.118	ARG	ARGfam; resfam	aminoglycoside	Aminotran_4; Aminotran_4; ; NA	2.6768
FR_cobin_10_k127_1346869_length_70116_cov_80.0587_9	JL_0.02	0.01	500.555	ARG	ARGfam; resfam	multidrug	ABC2_membrane; ABC2_membrane; ; NA	2.69945
FR_cobin_10_k127_1956423_length_43367_cov_84.2130_16	JL_0.02	0.01	10.7826	ARG	ARGfam; resfam	multidrug	MFS_1; MFS_1; ; NA	1.03272
FR_cobin_10_k127_2043515_length_177908_cov_79.2062_33	JL_0.02	0.01	121.898	ARG	ARGfam; resfam; SARG_blast	bacitracin	ABC_tran; ABC_tran; ; bcrA	2.086
HM1_GDNA17_sbin_15_k141_1120116_length_4036_cov_3.8082_1	JL_0.02	0.01	191.222	ARG	ARGfam; resfam	multidrug	ACR_tran; ACR_tran; ; NA	2.28154
HM1_GDNA17_sbin_26_k141_747453_length_18265_cov_8.9903_11	JL_0.02	0.01	10.1934	ARG	ARGfam; resfam	multidrug	MFS_1; MFS_1; ; NA	1.00832
HM1_GDNA17_sbin_38_k141_4312276_length_2334_cov_3.0000_2	JL_0.02	0.01	12.7058	ARG	ARGfam; resfam	multidrug	MFS_1; MFS_1; ; NA	1.104
HM1_GDNA17_sbin_52_k141_31043_length_3416_cov_5.9328_4	JL_0.02	0.01	313.649	ARG	ARGfam; resfam	aminoglycoside	Aminotran_1_2; Aminotran_1_2; ; NA	2.49644
HM1_GDNA18_sbin_12_k141_3448697_length_6446_cov_27.2274_1	JL_0.02	0.01	11.7178	ARG	ARGfam; resfam	beta-lactam	Transpeptidase; Transpeptidase; ; NA	1.06885
HM1_GDNA19_sbin_11_k141_2729297_length_20598_cov_74.5214_5	JL_0.02	0.01	18.1929	ARG	ARGfam; resfam	beta-lactam	Lactamase_B; Lactamase_B; ; NA	1.2599
HM1_GDNA19_sbin_12_k141_1283691_length_31644_cov_9.9937_27	JL_0.02	0.01	12.0791	ARG	ARGfam; resfam	aminoglycoside	Aminotran_4; Aminotran_4; ; NA	1.08203
HM1_GDNA19_sbin_12_k141_1566043_length_5741_cov_7.6059_5	JL_0.02	0.01	26.7606	ARG	ARGfam; resfam	aminoglycoside	Acyltransferase; Acyltransferase; ; NA	1.4275
HM1_GDNA19_sbin_6_k141_1178216_length_6937_cov_32.0334_4	JL_0.02	0.01	20.906	ARG	ARGfam; resfam	multidrug	ABC2_membrane; ABC2_membrane; ; NA	1.32027
HM1_GDNA19_sbin_6_k141_1482928_length_5958_cov_35.8676_4	JL_0.02	0.01	24.7334	ARG	ARGfam; resfam	aminoglycoside	Aminotran_1_2; Aminotran_1_2; ; NA	1.39328
HM1_GDNA19_sbin_6_k141_1526195_length_6089_cov_18.0619_6	JL_0.02	0.01	324.897	ARG	ARGfam; resfam	aminoglycoside	Aminotran_1_2; Aminotran_1_2; ; NA	2.51175
HM1_GDNA19_sbin_6_k141_2244531_length_3500_cov_36.0146_3	JL_0.02	0.01	20.906	ARG	ARGfam; resfam	aminoglycoside	Acyltransferase; Acyltransferase; ; NA	1.32027
HM1_GDNA19_sbin_6_k141_3306015_length_7465_cov_35.0000_6	JL_0.02	0.01	21.7172	ARG	ARGfam; resfam	aminoglycoside	Aminotran_1_2; Aminotran_1_2; ; NA	1.3368
HM1_GDNA19_sbin_8_k141_1114960_length_2491_cov_5.0000_2	JL_0.02	0.01	6.8172	ARG	ARGfam; resfam	multidrug	ACR_tran; ACR_tran; ; NA	0.833606
HM1_GDNA20_sbin_13_k141_2707434_length_3885_cov_22.0572_2	JL_0.02	0.01	11.3775	ARG	ARGfam; resfam	aminoglycoside	Aminotran_1_2; Aminotran_1_2; ; NA	1.05605
HM1_GDNA20_sbin_18_k141_286527_length_4344_cov_7.9217_5	JL_0.02	0.01	11.2792	ARG	ARGfam; resfam; SARG_blast	multidrug	MFS_1; MFS_1; ; hp1181	1.05228
HM1_GDNA21_sbin_38_k141_3538927_length_1781_cov_6.2134_1	JL_0.02	0.01	1919.28	ARG	ARGfam; resfam; SARG_blast	beta-lactam	Lactamase_B; Lactamase_B; ; GOB	3.28314
HM1_cobin_109_k127_1366796_length_2380_cov_26.8935_1	JL_0.02	0.01	27.6922	ARG	ARGfam; resfam; SARG_blast	MLS	ACR_tran; ACR_tran; ; LpeB	1.44236
HM1_cobin_129_k127_1778543_length_16154_cov_7.9948_3	JL_0.02	0.01	16.3687	ARG	ARGfam; resfam	aminoglycoside	Aminotran_1_2; Aminotran_1_2; ; NA	1.21401
HM1_cobin_129_k127_2102753_length_7860_cov_10.0000_6	JL_0.02	0.01	19.8196	ARG	ARGfam; resfam; SARG_blast	multidrug	MFS_1; MFS_1; ; hp1181	1.2971
HM1_cobin_129_k127_3037946_length_12622_cov_9.0000_4	JL_0.02	0.01	21.1315	ARG	ARGfam; resfam	aminoglycoside	Aminotran_1_2; Aminotran_1_2; ; NA	1.32493
HM1_cobin_133_k127_2421512_length_2716_cov_12.0000_2	JL_0.02	0.01	8.08888	ARG	ARGfam; resfam	beta-lactam	Transpeptidase; Transpeptidase; ; NA	0.907888
HM1_cobin_148_k127_13333571_length_4662_cov_26.9771_2	JL_0.02	0.01	681.651	ARG	ARGfam; resfam	multidrug	MFS_1; MFS_1; ; NA	2.83356
HM1_cobin_161_k127_9077216_length_4652_cov_13.2170_6	JL_0.02	0.01	11.6136	ARG	ARGfam; resfam	aminoglycoside	Aminotran_1_2; Aminotran_1_2; ; NA	1.06497
HM1_cobin_164_k127_1548205_length_7617_cov_15.0019_5	JL_0.02	0.01	15.2832	ARG	ARGfam; resfam	aminoglycoside	Aminotran_1_2; Aminotran_1_2; ; NA	1.18421
HM1_cobin_172_k127_17029465_length_4722_cov_9.0000_3	JL_0.02	0.01	8.81703	ARG	ARGfam; resfam	aminoglycoside	Aminotran_4; Aminotran_4; ; NA	0.945322
HM1_cobin_177_k127_1308294_length_4739_cov_48.4289_5	JL_0.02	0.01	13.9306	ARG	ARGfam; resfam	multidrug	MFS_1; MFS_1; ; NA	1.14397
HM1_cobin_177_k127_14948432_length_3288_cov_23.0000_4	JL_0.02	0.01	32.6695	ARG	ARGfam; resfam	multidrug	MFS_1; MFS_1; ; NA	1.51414
HM1_cobin_177_k127_4896516_length_3938_cov_251.0000_2	JL_0.02	0.01	12.1164	ARG	ARGfam; resfam	aminoglycoside	Aminotran_4; Aminotran_4; ; NA	1.08337
HM1_cobin_177_k127_6470825_length_6395_cov_50.0000_5	JL_0.02	0.01	6.8172	ARG	ARGfam; resfam	multidrug	MFS_1; MFS_1; ; NA	0.833606
HM1_cobin_186_k127_6102541_length_13709_cov_16.0080_7	JL_0.02	0.01	188.367	ARG	ARGfam; resfam	multidrug	ABC2_membrane; ABC2_membrane; ; NA	2.27501
HM1_cobin_187_k127_13291592_length_3233_cov_5.0000_2	JL_0.02	0.01	235.889	ARG	ARGfam; resfam	aminoglycoside	Aminotran_1_2; Aminotran_1_2; ; NA	2.37271
HM1_cobin_188_k127_7007353_length_3806_cov_13.0000_1	JL_0.02	0.01	97.0193	ARG	ARGfam; resfam	multidrug	MFS_1; MFS_1; ; NA	1.98686
HM1_cobin_189_k127_11550908_length_3871_cov_9.0000_4	JL_0.02	0.01	76.8721	ARG	ARGfam; resfam	aminoglycoside	Aminotran_1_2; Aminotran_1_2; ; NA	1.88577
HM1_cobin_43_k127_13576692_length_18704_cov_15.0170_4	JL_0.02	0.01	27.4119	ARG	ARGfam; resfam	aminoglycoside	Aminotran_4; Aminotran_4; ; NA	1.43794
HM1_cobin_44_k127_12695269_length_2070_cov_5.0000_3	JL_0.02	0.01	13.9252	ARG	ARGfam; resfam; SARG_blast	beta-lactam	Lactamase_B; Lactamase_B; ; POM-1	1.1438
HM1_cobin_50_k127_8205012_length_9648_cov_9.0000_8	JL_0.02	0.01	302.212	ARG	ARGfam; resfam	aminoglycoside	Aminotran_1_2; Aminotran_1_2; ; NA	2.48031
HM1_cobin_55_k127_12025277_length_4428_cov_10.0000_4	JL_0.02	0.01	4.10525	ARG	ARGfam; resfam; SARG_blast	beta-lactam	Lactamase_B; Lactamase_B; ; BJP-1	0.61334
HM1_cobin_57_k127_13334270_length_5450_cov_13.0000_5	JL_0.02	0.01	450.894	ARG	ARGfam; resfam	aminoglycoside	Aminotran_1_2; Aminotran_1_2; ; NA	2.65407
HM1_cobin_74_k127_6987355_length_4829_cov_11.0000_2	JL_0.02	0.01	16.6469	ARG	ARGfam; resfam	beta-lactam	Beta-lactamase; Beta-lactamase; ; NA	1.22133
HM1_cobin_97_k127_3338061_length_1795_cov_4.0000_2	JL_0.02	0.01	11.0253	ARG	ARGfam; resfam	aminoglycoside	Aminotran_1_2; Aminotran_1_2; ; NA	1.04239
HM3_GDNA23_sbin_1_k141_751968_length_3124_cov_5.0000_3	JL_0.02	0.01	5.41625	ARG	ARGfam; resfam	aminoglycoside	Aminotran_4; Aminotran_4; ; NA	0.733699
HM3_GDNA25_sbin_19_k141_1324048_length_20207_cov_17.4827_16	JL_0.02	0.01	3.56379	ARG	ARGfam; resfam	multidrug	ABC_tran; ABC_tran; ; NA	0.551911
HM3_GDNA25_sbin_19_k141_425779_length_9518_cov_12.7788_10	JL_0.02	0.01	7.66177	ARG	ARGfam; resfam	multidrug	ABC2_membrane; ABC2_membrane; ; NA	0.884329
HM3_GDNA26_sbin_19_k141_1668382_length_3205_cov_5.0000_1	JL_0.02	0.01	6.07701	ARG	ARGfam; resfam	aminoglycoside	Aminotran_1_2; Aminotran_1_2; ; NA	0.78369
HM3_GDNA26_sbin_19_k141_1798512_length_4950_cov_4.0000_5	JL_0.02	0.01	35.5084	ARG	ARGfam; resfam	aminoglycoside	Aminotran_1_2; Aminotran_1_2; ; NA	1.55033
HM3_GDNA26_sbin_5_k141_1101150_length_5874_cov_20.0000_1	JL_0.02	0.01	1006.81	ARG	ARGfam; resfam; SARG_blast	MLS	MFS_1; MFS_1; ; mef(B)	3.00295
HM3_GDNA26_sbin_5_k141_2050864_length_7169_cov_18.0000_3	JL_0.02	0.01	85.94	ARG	ARGfam; resfam	multidrug	MFS_1; MFS_1; ; NA	1.9342
HM3_GDNA26_sbin_5_k141_713954_length_3514_cov_9.1260_2	JL_0.02	0.01	89.7765	ARG	ARGfam; resfam	aminoglycoside	Aminotran_1_2; Aminotran_1_2; ; NA	1.95316
HM3_GDNA26_sbin_6_k141_958416_length_93158_cov_19.8020_75	JL_0.02	0.01	513.518	ARG	ARGfam; resfam; SARG_blast	beta-lactam	Lactamase_B; Lactamase_B; ; PEDO-2	2.71056
HM3_GDNA26_sbin_7_k141_1478543_length_49921_cov_15.9934_29	JL_0.02	0.01	13.4935	ARG	ARGfam; resfam	multidrug	MFS_1; MFS_1; ; NA	1.13013
HM3_GDNA26_sbin_9_k141_1488785_length_9483_cov_13.2550_5	JL_0.02	0.01	7.76272	ARG	ARGfam; resfam	aminoglycoside	Aminotran_1_2; Aminotran_1_2; ; NA	0.890014
HM3_GDNA26_sbin_9_k141_2000474_length_20151_cov_12.0000_3	JL_0.02	0.01	24.1581	ARG	ARGfam; resfam	aminoglycoside	Aminotran_1_2; Aminotran_1_2; ; NA	1.38306
HM3_cobin_100_k127_5424551_length_5934_cov_13.3999_1	JL_0.02	0.01	7.05473	ARG	ARGfam; resfam	aminoglycoside	Aminotran_1_2; Aminotran_1_2; ; NA	0.848481
HM3_cobin_10_k127_320852_length_5374_cov_85.1875_3	JL_0.02	0.01	13.2955	ARG	ARGfam; resfam; SARG_blast	multidrug	MFS_1; MFS_1; ; Other_major_facilitator_superfamily_transporter	1.1237
HM3_cobin_10_k127_3514782_length_2883_cov_200.0000_1	JL_0.02	0.01	71.4426	ARG	ARGfam; resfam	multidrug	MFS_1; MFS_1; ; NA	1.85396
HM3_cobin_10_k127_3530009_length_2986_cov_18.0000_1	JL_0.02	0.01	12.6648	ARG	ARGfam; resfam	multidrug	ACR_tran; ACR_tran; ; NA	1.1026
HM3_cobin_10_k127_3669728_length_4469_cov_9.0000_4	JL_0.02	0.01	77.2661	ARG	ARGfam; resfam	multidrug	MFS_1; MFS_1; ; NA	1.88799
HM3_cobin_10_k127_5011791_length_11985_cov_60.9874_5	JL_0.02	0.01	28.8246	ARG	ARGfam; resfam	multidrug	ABC2_membrane; ABC2_membrane; ; NA	1.45976
HM3_cobin_10_k127_5011791_length_11985_cov_60.9874_6	JL_0.02	0.01	26.5509	ARG	ARGfam; resfam	multidrug	ABC2_membrane; ABC2_membrane; ; NA	1.42408
HM3_cobin_111_k127_10114070_length_8009_cov_78.0802_1	JL_0.02	0.01	19.2665	ARG	ARGfam; resfam	aminoglycoside	Aminotran_1_2; Aminotran_1_2; ; NA	1.2848
HM3_cobin_111_k127_15437817_length_3959_cov_11.9473_5	JL_0.02	0.01	27.8671	ARG	ARGfam; resfam	aminoglycoside	Aminotran_1_2; Aminotran_1_2; ; NA	1.44509
HM3_cobin_111_k127_1846366_length_4817_cov_11.0000_3	JL_0.02	0.01	6.98742	ARG	ARGfam; resfam	aminoglycoside	Aminotran_4; Aminotran_4; ; NA	0.844317
HM3_cobin_111_k127_5755159_length_3785_cov_10.7056_1	JL_0.02	0.01	14.1771	ARG	ARGfam; resfam	multidrug	MFS_1; MFS_1; ; NA	1.15159
HM3_cobin_111_k127_8124868_length_4417_cov_10.5879_1	JL_0.02	0.01	19.7522	ARG	ARGfam; resfam	multidrug	ACR_tran; ACR_tran; ; NA	1.29562
HM3_cobin_13_k127_6980045_length_3772_cov_82.3531_2	JL_0.02	0.01	20.3869	ARG	ARGfam; resfam	aminoglycoside	Aminotran_1_2; Aminotran_1_2; ; NA	1.30935
HM3_cobin_40_k127_13116036_length_6071_cov_7.0000_5	JL_0.02	0.01	47.3733	ARG	ARGfam; resfam	multidrug	MFS_1; MFS_1; ; NA	1.67553
HM3_cobin_40_k127_14742601_length_20529_cov_9.0000_13	JL_0.02	0.01	47.2166	ARG	ARGfam; resfam	aminoglycoside	Aminotran_1_2; Aminotran_1_2; ; NA	1.67409
HM3_cobin_40_k127_1500265_length_15995_cov_11.0025_15	JL_0.02	0.01	14.4744	ARG	ARGfam; resfam	aminoglycoside	Aminotran_1_2; Aminotran_1_2; ; NA	1.1606
HM3_cobin_40_k127_157371_length_15456_cov_8.9494_3	JL_0.02	0.01	5.17808	ARG	ARGfam; resfam	aminoglycoside	Aminotran_1_2; Aminotran_1_2; ; NA	0.714169
HM3_cobin_40_k127_1587531_length_19885_cov_9.7950_3	JL_0.02	0.01	3.97872	ARG	ARGfam; resfam	multidrug	ABC2_membrane; ABC2_membrane; ; NA	0.599744
HM3_cobin_40_k127_17474101_length_7622_cov_12.5039_11	JL_0.02	0.01	138.678	ARG	ARGfam; resfam	multidrug	ACR_tran; ACR_tran; ; NA	2.14201
HM3_cobin_40_k127_17637162_length_14623_cov_12.0000_8	JL_0.02	0.01	28.705	ARG	ARGfam; resfam	aminoglycoside	Aminotran_1_2; Aminotran_1_2; ; NA	1.45796
HM3_cobin_85_k127_721706_length_4526_cov_45.0000_4	JL_0.02	0.01	252.265	ARG	ARGfam; resfam	beta-lactam	Beta-lactamase; Beta-lactamase; ; NA	2.40186
HM3_cobin_88_k127_3812824_length_5394_cov_8.0000_2	JL_0.02	0.01	11.5793	ARG	ARGfam; resfam	beta-lactam	Beta-lactamase; Beta-lactamase; ; NA	1.06368
HM5_GDNA1_sbin_10_k141_2959047_length_15770_cov_17.4882_12	JL_0.02	0.01	21.2461	ARG	ARGfam; resfam	multidrug	MFS_1; MFS_1; ; NA	1.32728
HM5_GDNA1_sbin_10_k141_304197_length_28315_cov_21.1461_11	JL_0.02	0.01	26.6203	ARG	ARGfam; resfam	aminoglycoside	Aminotran_1_2; Aminotran_1_2; ; NA	1.42521
HM5_GDNA1_sbin_16_k141_1675819_length_4422_cov_9.0000_4	JL_0.02	0.01	24.5257	ARG	ARGfam; resfam	multidrug	ABC_tran; ABC_tran; ; NA	1.38962
HM5_GDNA1_sbin_16_k141_1748393_length_3681_cov_6.3314_3	JL_0.02	0.01	32.9442	ARG	ARGfam; resfam	multidrug	ACR_tran; ACR_tran; ; NA	1.51778
HM5_GDNA1_sbin_16_k141_1931692_length_9424_cov_10.0000_4	JL_0.02	0.01	11.5452	ARG	ARGfam; resfam	beta-lactam	Beta-lactamase; Beta-lactamase; ; NA	1.0624
HM5_GDNA1_sbin_21_k141_1125719_length_13116_cov_7.8939_1	JL_0.02	0.01	296.848	ARG	ARGfam; resfam	aminoglycoside	Aminotran_1_2; Aminotran_1_2; ; NA	2.47253
HM5_GDNA1_sbin_41_k141_1203960_length_1747_cov_10.3736_2	JL_0.02	0.01	11.6829	ARG	ARGfam; resfam	aminoglycoside	Aminotran_1_2; Aminotran_1_2; ; NA	1.06755
HM5_GDNA2_sbin_12_k141_515120_length_1898_cov_3.0000_2	JL_0.02	0.01	694.882	ARG	ARGfam; resfam	aminoglycoside	Aminotran_1_2; Aminotran_1_2; ; NA	2.84191
HM5_GDNA3_sbin_17_k141_29647_length_1782_cov_5.0000_1	JL_0.02	0.01	262.184	ARG	ARGfam; resfam; SARG_blast	multidrug	ACR_tran; ACR_tran; ; MexF	2.41861
HM5_GDNA3_sbin_17_k141_306130_length_1703_cov_4.0000_2	JL_0.02	0.01	26.7521	ARG	ARGfam; resfam	aminoglycoside	Aminotran_4; Aminotran_4; ; NA	1.42736
HM5_GDNA3_sbin_1_k141_1014502_length_2322_cov_26.7377_1	JL_0.02	0.01	51.0247	ARG	ARGfam; resfam	aminoglycoside	Aminotran_1_2; Aminotran_1_2; ; NA	1.70778
HM5_GDNA3_sbin_1_k141_569175_length_2754_cov_27.1703_2	JL_0.02	0.01	153.137	ARG	ARGfam; resfam	multidrug	ABC1; ABC1; ; NA	2.18508
HM5_GDNA3_sbin_22_k141_298204_length_13652_cov_7.9886_7	JL_0.02	0.01	52.5424	ARG	ARGfam; resfam	multidrug	MFS_1; MFS_1; ; NA	1.72051
HM5_GDNA3_sbin_22_k141_384374_length_8768_cov_9.0000_8	JL_0.02	0.01	4.60896	ARG	ARGfam; resfam	multidrug	ACR_tran; ACR_tran; ; NA	0.663603
HM5_GDNA3_sbin_27_k141_124794_length_8712_cov_51.7263_8	JL_0.02	0.01	369.659	ARG	ARGfam; resfam; SARG_blast	beta-lactam	Lactamase_B; Lactamase_B; ; LRA-12	2.5678
HM5_GDNA3_sbin_8_k141_1054606_length_22846_cov_29.0000_10	JL_0.02	0.01	215.655	ARG	ARGfam; resfam	aminoglycoside	Aminotran_1_2; Aminotran_1_2; ; NA	2.33376
HM5_GDNA3_sbin_8_k141_1054606_length_22846_cov_29.0000_21	JL_0.02	0.01	57.174	ARG	ARGfam; resfam	aminoglycoside	Aminotran_1_2; Aminotran_1_2; ; NA	1.7572
HM5_GDNA3_sbin_8_k141_789818_length_35304_cov_27.4975_28	JL_0.02	0.01	201.964	ARG	ARGfam; resfam	beta-lactam	Transpeptidase; Transpeptidase; ; NA	2.30527
HM5_GDNA6_sbin_19_k141_1251713_length_15316_cov_11.9858_3	JL_0.02	0.01	7.69186	ARG	ARGfam; resfam	multidrug	ABC1; ABC1; ; NA	0.886031
HM5_GDNA6_sbin_19_k141_2045932_length_12684_cov_9.0351_9	JL_0.02	0.01	1866.79	ARG	ARGfam; resfam	multidrug	MFS_1; MFS_1; ; NA	3.27109
HM5_GDNA6_sbin_19_k141_990918_length_15286_cov_12.9826_10	JL_0.02	0.01	397.259	ARG	ARGfam; resfam	aminoglycoside	Aminotran_1_2; Aminotran_1_2; ; NA	2.59907
HM5_cobin_105_k127_2558526_length_3121_cov_20.0000_3	JL_0.02	0.01	6.45072	ARG	ARGfam; resfam	multidrug	MFS_1; MFS_1; ; NA	0.809608
HM5_cobin_108_k127_5482432_length_5316_cov_473.0000_2	JL_0.02	0.01	12.5248	ARG	ARGfam; resfam	aminoglycoside	Acyltransferase; Acyltransferase; ; NA	1.09777
HM5_cobin_10_k127_1063578_length_3371_cov_41.6276_2	JL_0.02	0.01	12.4633	ARG	ARGfam; resfam	multidrug	MFS_1; MFS_1; ; NA	1.09563
HM5_cobin_10_k127_1356355_length_5088_cov_96.6251_2	JL_0.02	0.01	10.753	ARG	ARGfam; resfam	aminoglycoside	Aminotran_1_2; Aminotran_1_2; ; NA	1.03153
HM5_cobin_1_k127_2131819_length_32692_cov_53.5028_27	JL_0.02	0.01	264.339	ARG	ARGfam; resfam	multidrug	ACR_tran; ACR_tran; ; NA	2.42216
HM5_cobin_22_k127_431330_length_5079_cov_301.7246_2	JL_0.02	0.01	8.62297	ARG	ARGfam; resfam	aminoglycoside	Aminotran_1_2; Aminotran_1_2; ; NA	0.935657
HM5_cobin_23_k127_2633074_length_4011_cov_6.0000_2	JL_0.02	0.01	12.0791	ARG	ARGfam; resfam	multidrug	MFS_1; MFS_1; ; NA	1.08203
HM5_cobin_36_k127_2445664_length_3091_cov_61.0550_1	JL_0.02	0.01	715.157	ARG	ARGfam; resfam	aminoglycoside	Acyltransferase; Acyltransferase; ; NA	2.8544
HM5_cobin_36_k127_2802510_length_20635_cov_138.3745_10	JL_0.02	0.01	135.532	ARG	ARGfam; resfam	aminoglycoside	Aminotran_1_2; Aminotran_1_2; ; NA	2.13204
HM5_cobin_36_k127_4315156_length_16527_cov_34.0691_17	JL_0.02	0.01	234.379	ARG	ARGfam; resfam	aminoglycoside	Aminotran_1_2; Aminotran_1_2; ; NA	2.36992
HM5_cobin_36_k127_4453732_length_13080_cov_28.0067_12	JL_0.02	0.01	416.349	ARG	ARGfam; resfam	aminoglycoside	Aminotran_1_2; Aminotran_1_2; ; NA	2.61946
HM5_cobin_37_k127_1106216_length_5918_cov_100.0000_3	JL_0.02	0.01	952.944	ARG	ARGfam; resfam	multidrug	MFS_1; MFS_1; ; NA	2.97907
HM5_cobin_37_k127_1206617_length_9711_cov_36.8603_3	JL_0.02	0.01	778.029	ARG	ARGfam; resfam	aminoglycoside	Aminotran_4; Aminotran_4; ; NA	2.891
HM5_cobin_37_k127_2830565_length_4644_cov_169.0000_2	JL_0.02	0.01	22.8575	ARG	ARGfam; resfam	beta-lactam	Beta-lactamase; Beta-lactamase; ; NA	1.35903
HM5_cobin_37_k127_3087470_length_3003_cov_35.0000_3	JL_0.02	0.01	1260.53	ARG	ARGfam; resfam; SARG_blast	multidrug	ACR_tran; ACR_tran; ; MexF	3.10055
HM5_cobin_37_k127_3186151_length_6264_cov_26.7724_2	JL_0.02	0.01	234.356	ARG	ARGfam; resfam	multidrug	MFS_1; MFS_1; ; NA	2.36988
HM5_cobin_37_k127_460659_length_13460_cov_70.4106_1	JL_0.02	0.01	1058.12	ARG	ARGfam; resfam	beta-lactam	Beta-lactamase; Beta-lactamase; ; NA	3.02453
HM5_cobin_37_k127_533789_length_7313_cov_42.9416_5	JL_0.02	0.01	174.487	ARG	ARGfam; resfam	beta-lactam	Lactamase_B; Lactamase_B; ; NA	2.24176
HM5_cobin_41_k127_4549160_length_4479_cov_20.0000_4	JL_0.02	0.01	8.50412	ARG	ARGfam; resfam	trimethoprim	DHFR_1; DHFR_1; ; NA	0.929629
HM5_cobin_41_k127_4809696_length_2167_cov_10.0000_1	JL_0.02	0.01	5.82709	ARG	ARGfam; resfam	aminoglycoside	Aminotran_1_2; Aminotran_1_2; ; NA	0.765452
HM5_cobin_53_k127_112133_length_20195_cov_14.0000_14	JL_0.02	0.01	60.4939	ARG	ARGfam; resfam	multidrug	ABC2_membrane; ABC2_membrane; ; NA	1.78171
HM5_cobin_59_k127_1719038_length_11226_cov_22.8612_3	JL_0.02	0.01	30.1852	ARG	ARGfam; resfam	aminoglycoside	Aminotran_1_2; Aminotran_1_2; ; NA	1.47979
HM5_cobin_59_k127_1719038_length_11226_cov_22.8612_9	JL_0.02	0.01	46.5925	ARG	ARGfam; resfam	aminoglycoside	Aminotran_1_2; Aminotran_1_2; ; NA	1.66832
HM5_cobin_59_k127_1773408_length_20244_cov_23.1185_13	JL_0.02	0.01	11.2469	ARG	ARGfam; resfam	multidrug	MFS_1; MFS_1; ; NA	1.05103
HM5_cobin_59_k127_299425_length_16292_cov_19.7600_2	JL_0.02	0.01	1905.35	ARG	ARGfam; resfam	aminoglycoside	Aminotran_4; Aminotran_4; ; NA	3.27998
HM5_cobin_59_k127_786196_length_9461_cov_25.9839_2	JL_0.02	0.01	7.10487	ARG	ARGfam; resfam	aminoglycoside	Acyltransferase; Acyltransferase; ; NA	0.851556
HM5_cobin_59_k127_802199_length_8572_cov_25.6148_4	JL_0.02	0.01	31.5049	ARG	ARGfam; resfam	multidrug	ABC_tran; ABC_tran; ; NA	1.49838
HM5_cobin_60_k127_2981666_length_5297_cov_7.0000_2	JL_0.02	0.01	62.8896	ARG	ARGfam; resfam	aminoglycoside	Acyltransferase; Acyltransferase; ; NA	1.79858
HM5_cobin_60_k127_6107617_length_1341_cov_3.0000_2	JL_0.02	0.01	11.2321	ARG	ARGfam; resfam	multidrug	MFS_1; MFS_1; ; NA	1.05046
HM5_cobin_61_k127_1462118_length_35095_cov_24.0040_5	JL_0.02	0.01	990.144	ARG	ARGfam; resfam	multidrug	MFS_1; MFS_1; ; NA	2.9957
HM5_cobin_61_k127_1772586_length_7894_cov_14.0000_1	JL_0.02	0.01	316.391	ARG	ARGfam; resfam	multidrug	MFS_1; MFS_1; ; NA	2.50022
HM5_cobin_61_k127_2970550_length_9048_cov_15.2089_11	JL_0.02	0.01	11.7883	ARG	ARGfam; resfam	multidrug	MFS_1; MFS_1; ; NA	1.07145
HM5_cobin_61_k127_3533513_length_17376_cov_12.0000_9	JL_0.02	0.01	22.8575	ARG	ARGfam; resfam	multidrug	ABC_tran; ABC_tran; ; NA	1.35903
HM5_cobin_61_k127_3827670_length_4814_cov_18.1824_3	JL_0.02	0.01	744.469	ARG	ARGfam; resfam	multidrug	MFS_1; MFS_1; ; NA	2.87185
HM5_cobin_61_k127_4540419_length_33853_cov_36.2370_12	JL_0.02	0.01	199.8	ARG	ARGfam; resfam	multidrug	MFS_1; MFS_1; ; NA	2.3006
HM5_cobin_61_k127_4869223_length_29101_cov_16.4921_19	JL_0.02	0.01	12.9153	ARG	ARGfam; resfam	multidrug	MFS_1; MFS_1; ; NA	1.1111
HM5_cobin_61_k127_5145907_length_21778_cov_15.0000_10	JL_0.02	0.01	26.2233	ARG	ARGfam; resfam	beta-lactam	Beta-lactamase; Beta-lactamase; ; NA	1.41869
HM5_cobin_61_k127_5390784_length_24396_cov_23.0000_4	JL_0.02	0.01	248.532	ARG	ARGfam; resfam	aminoglycoside	Acyltransferase; Acyltransferase; ; NA	2.39538
HM5_cobin_62_k127_1459101_length_6115_cov_31.5479_2	JL_0.02	0.01	54.7281	ARG	ARGfam; resfam	beta-lactam	Lactamase_B; Lactamase_B; ; NA	1.73821
HM5_cobin_62_k127_4122684_length_2004_cov_47.5994_2	JL_0.02	0.01	4.60192	ARG	ARGfam; resfam	multidrug	ACR_tran; ACR_tran; ; NA	0.662939
HM5_cobin_62_k127_4365317_length_3655_cov_34.9036_2	JL_0.02	0.01	666.159	ARG	ARGfam; resfam	aminoglycoside	Aminotran_4; Aminotran_4; ; NA	2.82358
HM5_cobin_62_k127_5099010_length_4115_cov_588.0000_4	JL_0.02	0.01	456.757	ARG	ARGfam; resfam	aminoglycoside	Aminotran_1_2; Aminotran_1_2; ; NA	2.65969
HM5_cobin_65_k127_1651244_length_54548_cov_27.7318_11	JL_0.02	0.01	570.993	ARG	ARGfam; resfam	aminoglycoside	Aminotran_1_2; Aminotran_1_2; ; NA	2.75663
HM5_cobin_65_k127_1651244_length_54548_cov_27.7318_48	JL_0.02	0.01	22.2672	ARG	ARGfam; resfam; SARG_blast	trimethoprim	DHFR_1; DHFR_1; ; dfrC	1.34767
HM5_cobin_68_k127_2546091_length_1111_cov_140.9817_1	JL_0.02	0.01	8.288	ARG	ARGfam; resfam; SARG_blast	novobiocin	ABC_tran; ABC_tran; ; novA	0.91845
HM5_cobin_77_k127_4172952_length_3363_cov_12.0000_4	JL_0.02	0.01	6.99179	ARG	ARGfam; resfam	aminoglycoside	Aminotran_4; Aminotran_4; ; NA	0.844588
HM5_cobin_79_k127_5130611_length_1173_cov_16.0000_1	JL_0.02	0.01	81.78	ARG	ARGfam; resfam	beta-lactam	Transpeptidase; Transpeptidase; ; NA	1.91265
HM5_cobin_79_k127_606858_length_2542_cov_11.0000_2	JL_0.02	0.01	14.5456	ARG	ARGfam; resfam	aminoglycoside	Aminotran_1_2; Aminotran_1_2; ; NA	1.16273
HM5_cobin_79_k127_643495_length_3940_cov_16.0000_4	JL_0.02	0.01	107.061	ARG	ARGfam; resfam	aminoglycoside	Aminotran_1_2; Aminotran_1_2; ; NA	2.02963
HM5_cobin_7_k127_4298200_length_3523_cov_10.0000_3	JL_0.02	0.01	97.8748	ARG	ARGfam; resfam	aminoglycoside	Aminotran_1_2; Aminotran_1_2; ; NA	1.99067
HM5_cobin_7_k127_445182_length_2724_cov_10.0000_1	JL_0.02	0.01	6.82136	ARG	ARGfam; resfam	beta-lactam	Transpeptidase; Transpeptidase; ; NA	0.833871
HM5_cobin_7_k127_4540066_length_3538_cov_27.0671_4	JL_0.02	0.01	726.305	ARG	ARGfam; resfam	multidrug	ACR_tran; ACR_tran; ; NA	2.86112
HM5_cobin_81_k127_1347668_length_11242_cov_10.9910_3	JL_0.02	0.01	643.765	ARG	ARGfam; resfam	aminoglycoside	Acyltransferase; Acyltransferase; ; NA	2.80873
HM5_cobin_87_k127_462784_length_3128_cov_22.0000_3	JL_0.02	0.01	14.4918	ARG	ARGfam; resfam	aminoglycoside	Aminotran_4; Aminotran_4; ; NA	1.16112
HM5_cobin_91_k127_3321838_length_2663_cov_15.0000_2	JL_0.02	0.01	11.0253	ARG	ARGfam; resfam	multidrug	MFS_1; MFS_1; ; NA	1.04239
HM5_cobin_94_k127_1731599_length_21787_cov_13.3960_12	JL_0.02	0.01	40.0399	ARG	ARGfam; resfam	multidrug	MFS_1; MFS_1; ; NA	1.60249
HM5_cobin_9_k127_1238477_length_6136_cov_18.0441_2	JL_0.02	0.01	114.287	ARG	ARGfam; resfam	multidrug	ACR_tran; ACR_tran; ; NA	2.058
HM_SQ54_0.02_sbin_6_k141_709116_length_3968_cov_8.2921_3	JL_0.02	0.01	14.1771	ARG	ARGfam; resfam	aminoglycoside	Aminotran_4; Aminotran_4; ; NA	1.15159
HM_SQ54_0.02_sbin_8_k141_1431110_length_2712_cov_4.0000_3	JL_0.02	0.01	13.2203	ARG	ARGfam; resfam; SARG_blast	beta-lactam	Lactamase_B; Lactamase_B; ; CAU-1	1.12124
HM_SQ54_0.06_sbin_4_k141_216171_length_1652_cov_15.2409_3	JL_0.02	0.01	12.7888	ARG	ARGfam; resfam	aminoglycoside	Aminotran_1_2; Aminotran_1_2; ; NA	1.10683
HM_SQ58_0.02_sbin_6_k141_1673047_length_3203_cov_214.0000_2	JL_0.02	0.01	12.5834	ARG	ARGfam; resfam	aminoglycoside	APH; APH; ; NA	1.0998
HM_SQ58_0.02_sbin_8_k141_1410753_length_3218_cov_5.9594_4	JL_0.02	0.01	6.07089	ARG	ARGfam; resfam	aminoglycoside	Whib; Whib; ; NA	0.783252
HM_SQ58_0.02_sbin_8_k141_48800_length_3386_cov_8.0000_2	JL_0.02	0.01	155.508	ARG	ARGfam; resfam	multidrug	MFS_1; MFS_1; ; NA	2.19175
HM_SQ58_0.06_sbin_10_k141_1319506_length_33717_cov_39.9089_3	JL_0.02	0.01	7.70699	ARG	ARGfam; resfam; SARG_blast	MLS	ABC_tran; ABC_tran; ; ole(B)	0.886885
HM_SQ58_0.06_sbin_10_k141_205001_length_30020_cov_42.9697_22	JL_0.02	0.01	66.0243	ARG	ARGfam; resfam	multidrug	ABC2_membrane; ABC2_membrane; ; NA	1.8197
HM_SQ58_0.06_sbin_10_k141_248552_length_7800_cov_40.1064_5	JL_0.02	0.01	14.1771	ARG	ARGfam; resfam	multidrug	MFS_1; MFS_1; ; NA	1.15159
HM_SQ58_0.06_sbin_10_k141_265295_length_38063_cov_36.7629_21	JL_0.02	0.01	28.5412	ARG	ARGfam; resfam	aminoglycoside	Aminotran_4; Aminotran_4; ; NA	1.45547
HM_SQ58_0.06_sbin_10_k141_316148_length_15108_cov_40.8718_7	JL_0.02	0.01	7.33199	ARG	ARGfam; resfam	aminoglycoside	Aminotran_1_2; Aminotran_1_2; ; NA	0.865222
HM_SQ58_0.06_sbin_10_k141_365594_length_11942_cov_46.1894_7	JL_0.02	0.01	43.4753	ARG	ARGfam; resfam	aminoglycoside	Aminotran_1_2; Aminotran_1_2; ; NA	1.63824
HM_SQ58_0.06_sbin_10_k141_674598_length_6131_cov_45.5010_7	JL_0.02	0.01	61.7373	ARG	ARGfam; resfam	multidrug	ABC2_membrane; ABC2_membrane; ; NA	1.79055
HM_SQ58_0.06_sbin_10_k141_765977_length_17062_cov_40.8445_14	JL_0.02	0.01	18.1929	ARG	ARGfam; resfam	aminoglycoside	Aminotran_4; Aminotran_4; ; NA	1.2599
HM_SQ58_0.06_sbin_10_k141_809219_length_41482_cov_38.6200_11	JL_0.02	0.01	82.306	ARG	ARGfam; resfam	aminoglycoside	Aminotran_1_2; Aminotran_1_2; ; NA	1.91543
HM_SQ58_0.06_sbin_10_k141_809219_length_41482_cov_38.6200_33	JL_0.02	0.01	31.572	ARG	ARGfam; resfam	multidrug	ABC_tran; ABC_tran; ; NA	1.4993
HM_SQ58_0.06_sbin_1_k141_916417_length_2443_cov_70.0096_3	JL_0.02	0.01	926.401	ARG	ARGfam; resfam	multidrug	MFS_1; MFS_1; ; NA	2.9668
HM_SQ58_0.06_sbin_21_k141_429308_length_7338_cov_7.9407_6	JL_0.02	0.01	14.8207	ARG	ARGfam; resfam	aminoglycoside	Aminotran_1_2; Aminotran_1_2; ; NA	1.17087
HM_SQ58_0.06_sbin_25_k141_154615_length_1312_cov_3.0000_1	JL_0.02	0.01	19.9534	ARG	ARGfam; resfam	multidrug	ACR_tran; ACR_tran; ; NA	1.30002
HM_SQ58_0.06_sbin_25_k141_434928_length_2646_cov_5.0000_2	JL_0.02	0.01	24.5782	ARG	ARGfam; resfam	multidrug	ACR_tran; ACR_tran; ; NA	1.39055
HM_SQ58_0.06_sbin_3_k141_526378_length_4706_cov_8.0000_3	JL_0.02	0.01	4.10956	ARG	ARGfam; resfam; SARG_blast	multidrug	ACR_tran; ACR_tran; ; mexK	0.613795
HM_SQ58_0.06_sbin_6_k141_17058_length_6199_cov_127.0449_5	JL_0.02	0.01	10.3006	ARG	ARGfam; resfam	aminoglycoside	Aminotran_1_2; Aminotran_1_2; ; NA	1.01286
HM_SQ58_0.06_sbin_6_k141_31362_length_5435_cov_104.8642_2	JL_0.02	0.01	12.2299	ARG	ARGfam; resfam	multidrug	ABC2_membrane; ABC2_membrane; ; NA	1.08742
HM_SQ58_0.06_sbin_6_k141_806644_length_3612_cov_117.8528_4	JL_0.02	0.01	5.57542	ARG	ARGfam; resfam	aminoglycoside	Aminotran_4; Aminotran_4; ; NA	0.746278
HM_SQ58_0.06_sbin_8_k141_796838_length_10762_cov_100.5869_3	JL_0.02	0.01	9.78605	ARG	ARGfam; resfam	aminoglycoside	Acyltransferase; Acyltransferase; ; NA	0.990608
HM_SQ58_0.10_sbin_10_k141_1076169_length_1864_cov_7.0000_1	JL_0.02	0.01	17.3088	ARG	ARGfam; resfam	multidrug	MFS_1; MFS_1; ; NA	1.23827
HM_SQ58_0.10_sbin_1_k141_867278_length_5234_cov_16.6028_7	JL_0.02	0.01	10.8123	ARG	ARGfam; resfam	multidrug	ABC1; ABC1; ; NA	1.03392
HM_SQ58_0.10_sbin_1_k141_945483_length_8463_cov_20.0280_6	JL_0.02	0.01	10.9636	ARG	ARGfam; resfam	aminoglycoside	Aminotran_4; Aminotran_4; ; NA	1.03995
HM_SQ79_0.02_sbin_12_k141_648205_length_10757_cov_12.0996_9	JL_0.02	0.01	1000.23	ARG	ARGfam; resfam	aminoglycoside	Aminotran_1_2; Aminotran_1_2; ; NA	3.0001
HM_SQ79_0.02_sbin_12_k141_836844_length_4438_cov_9.3291_3	JL_0.02	0.01	14.6544	ARG	ARGfam; resfam	aminoglycoside	Aminotran_1_2; Aminotran_1_2; ; NA	1.16597
HM_SQ79_0.02_sbin_1_k141_1251736_length_4113_cov_7.0000_3	JL_0.02	0.01	12.9153	ARG	ARGfam; resfam	beta-lactam	Transpeptidase; Transpeptidase; ; NA	1.1111
HM_SQ79_0.02_sbin_1_k141_1813660_length_2814_cov_6.0000_2	JL_0.02	0.01	29.4188	ARG	ARGfam; resfam	multidrug	MFS_1; MFS_1; ; NA	1.46862
HM_SQ79_0.02_sbin_7_k141_1798870_length_1110_cov_6.0000_2	JL_0.02	0.01	7.33199	ARG	ARGfam; resfam	beta-lactam	Transpeptidase; Transpeptidase; ; NA	0.865222
HM_SQ79_0.02_sbin_7_k141_1850862_length_2056_cov_8.0000_1	JL_0.02	0.01	60.4256	ARG	ARGfam; resfam	multidrug	ACR_tran; ACR_tran; ; NA	1.78122
HM_SQ79_0.02_sbin_7_k141_1903477_length_1617_cov_6.1721_1	JL_0.02	0.01	20.6409	ARG	ARGfam; resfam	multidrug	MFS_1; MFS_1; ; NA	1.31473
HM_SQ79_0.02_sbin_7_k141_2169669_length_1242_cov_10.0000_2	JL_0.02	0.01	23.2657	ARG	ARGfam; resfam	aminoglycoside	Aminotran_4; Aminotran_4; ; NA	1.36672
HM_SQ79_0.02_sbin_7_k141_2212412_length_1413_cov_7.0000_2	JL_0.02	0.01	3.97872	ARG	ARGfam; resfam; SARG_blast	MLS	ACR_tran; ACR_tran; ; LpeB	0.599744
HM_SQ79_0.02_sbin_7_k141_2248859_length_1225_cov_8.6015_1	JL_0.02	0.01	103.426	ARG	ARGfam; resfam; SARG_blast	multidrug	ACR_tran; ACR_tran; ; mexK	2.01463
HM_SQ79_0.02_sbin_7_k141_2320893_length_1333_cov_9.0000_2	JL_0.02	0.01	32.3555	ARG	ARGfam; resfam	aminoglycoside	Aminotran_1_2; Aminotran_1_2; ; NA	1.50995
HM_SQ79_0.02_sbin_7_k141_272358_length_1237_cov_3.4252_2	JL_0.02	0.01	17.9966	ARG	ARGfam; resfam	multidrug	MFS_1; MFS_1; ; NA	1.25519
HM_SQ79_0.02_sbin_7_k141_427335_length_1730_cov_17.0000_1	JL_0.02	0.01	25.2479	ARG	ARGfam; resfam	multidrug	ACR_tran; ACR_tran; ; NA	1.40223
HM_SQ79_0.02_sbin_7_k141_509343_length_1036_cov_15.9944_1	JL_0.02	0.01	49.1156	ARG	ARGfam; resfam	multidrug	ACR_tran; ACR_tran; ; NA	1.69122
HM_SQ79_0.02_sbin_7_k141_712504_length_1290_cov_6.4543_1	JL_0.02	0.01	5.70824	ARG	ARGfam; resfam; SARG_blast	multidrug	ACR_tran; ACR_tran; ; MexF	0.756502
HM_SQ79_0.02_sbin_9_k141_1787099_length_4481_cov_16.0000_2	JL_0.02	0.01	13.2651	ARG	ARGfam; resfam	beta-lactam	Transpeptidase; Transpeptidase; ; NA	1.12271
HM_SQ79_0.06_sbin_15_k141_1916191_length_300429_cov_14.9997_78	JL_0.02	0.01	83.7786	ARG	ARGfam; resfam	multidrug	MFS_1; MFS_1; ; NA	1.92313
HM_SQ79_0.10_sbin_2_k141_1000334_length_1451_cov_3.0000_1	JL_0.02	0.01	3.88926	ARG	ARGfam; resfam	aminoglycoside	Aminotran_1_2; Aminotran_1_2; ; NA	0.589867
HM_SQ79_0.10_sbin_2_k141_691512_length_1663_cov_3.9566_3	JL_0.02	0.01	17.2327	ARG	ARGfam; resfam	multidrug	MFS_1; MFS_1; ; NA	1.23635
HM_SQ81_0.06_sbin_28_k141_623565_length_14583_cov_228.1426_1	JL_0.02	0.01	12.9153	ARG	ARGfam; resfam	beta-lactam	Transpeptidase; Transpeptidase; ; NA	1.1111
HM_SQ81_0.06_sbin_2_k141_1050831_length_4652_cov_10.2039_3	JL_0.02	0.01	7.44343	ARG	ARGfam; resfam	multidrug	ABC2_membrane; ABC2_membrane; ; NA	0.871773
HM_SQ81_0.10_sbin_11_k141_2220104_length_2439_cov_7.0000_2	JL_0.02	0.01	772.941	ARG	ARGfam; resfam; SARG_blast	MLS	ABC_tran; ABC_tran; ; macB	2.88815
HM_SQ81_0.10_sbin_18_k141_1018047_length_1602_cov_6.0000_2	JL_0.02	0.01	244.259	ARG	ARGfam; resfam	beta-lactam	Lactamase_B; Lactamase_B; ; NA	2.38785
HM_SQ81_0.10_sbin_18_k141_2007919_length_2976_cov_6.0000_2	JL_0.02	0.01	296.075	ARG	ARGfam; resfam	aminoglycoside	Aminotran_4; Aminotran_4; ; NA	2.4714
HM_SQ81_0.10_sbin_20_k141_1313880_length_17938_cov_23.9589_9	JL_0.02	0.01	1833.96	ARG	ARGfam; resfam	multidrug	MFS_1; MFS_1; ; NA	3.26339
HM_SQ81_0.10_sbin_20_k141_1844985_length_7953_cov_16.0102_4	JL_0.02	0.01	59.3973	ARG	ARGfam; resfam	multidrug	ABC2_membrane; ABC2_membrane; ; NA	1.77377
HM_SQ81_0.10_sbin_20_k141_1967507_length_2884_cov_30.9876_1	JL_0.02	0.01	1101.58	ARG	ARGfam; resfam	aminoglycoside	Aminotran_1_2; Aminotran_1_2; ; NA	3.04201
HM_SQ81_0.10_sbin_20_k141_649532_length_16296_cov_46.1379_8	JL_0.02	0.01	50.2887	ARG	ARGfam; resfam	aminoglycoside	Aminotran_1_2; Aminotran_1_2; ; NA	1.70147
HM_SQ81_0.10_sbin_20_k141_669867_length_7017_cov_31.8774_9	JL_0.02	0.01	520.428	ARG	ARGfam; resfam	multidrug	ABC2_membrane; ABC2_membrane; ; NA	2.71636
HM_SQ81_0.10_sbin_20_k141_998407_length_9457_cov_90.6971_9	JL_0.02	0.01	1560.69	ARG	ARGfam; resfam	multidrug	MFS_1; MFS_1; ; NA	3.19332
HM_SQ81_0.10_sbin_24_k141_1135753_length_2148_cov_7.0000_2	JL_0.02	0.01	18.4499	ARG	ARGfam; resfam	multidrug	MFS_1; MFS_1; ; NA	1.266
HM_SQ81_0.10_sbin_24_k141_1224688_length_1665_cov_4.0000_1	JL_0.02	0.01	1266.03	ARG	ARGfam; resfam	multidrug	MFS_1; MFS_1; ; NA	3.10244
HM_SQ81_0.10_sbin_24_k141_1325215_length_1151_cov_5.0000_1	JL_0.02	0.01	11.7883	ARG	ARGfam; resfam	aminoglycoside	Aminotran_1_2; Aminotran_1_2; ; NA	1.07145
HM_SQ_cobin_104_k127_14166170_length_12030_cov_99.0000_3	JL_0.02	0.01	3.8854	ARG	ARGfam; resfam	aminoglycoside	Aminotran_1_2; Aminotran_1_2; ; NA	0.589436
HM_SQ_cobin_104_k127_199511_length_33495_cov_196.8186_12	JL_0.02	0.01	25.5395	ARG	ARGfam; resfam	multidrug	MFS_1; MFS_1; ; NA	1.40721
HM_SQ_cobin_104_k127_25417889_length_5105_cov_198.0902_2	JL_0.02	0.01	11.5793	ARG	ARGfam; resfam	multidrug	MFS_1; MFS_1; ; NA	1.06368
HM_SQ_cobin_104_k127_28373317_length_12897_cov_20.0000_5	JL_0.02	0.01	11.9319	ARG	ARGfam; resfam	aminoglycoside	Aminotran_1_2; Aminotran_1_2; ; NA	1.07671
HM_SQ_cobin_104_k127_2842576_length_7438_cov_38.0123_2	JL_0.02	0.01	70.0294	ARG	ARGfam; resfam	multidrug	ABC_tran; ABC_tran; ; NA	1.84528
HM_SQ_cobin_105_k127_10814303_length_4023_cov_68.0000_1	JL_0.02	0.01	70.7299	ARG	ARGfam; resfam	multidrug	ACR_tran; ACR_tran; ; NA	1.8496
HM_SQ_cobin_105_k127_19651632_length_4878_cov_6.0000_1	JL_0.02	0.01	65.8884	ARG	ARGfam; resfam	aminoglycoside	Aminotran_1_2; Aminotran_1_2; ; NA	1.81881
HM_SQ_cobin_105_k127_24362436_length_2125_cov_5.0000_2	JL_0.02	0.01	12.154	ARG	ARGfam; resfam	beta-lactam	Transpeptidase; Transpeptidase; ; NA	1.08472
HM_SQ_cobin_106_k127_28876759_length_5935_cov_31.0000_1	JL_0.02	0.01	3.78171	ARG	ARGfam; resfam	aminoglycoside	Aminotran_1_2; Aminotran_1_2; ; NA	0.577688
HM_SQ_cobin_107_k127_2879751_length_3833_cov_57.3888_3	JL_0.02	0.01	40.5225	ARG	ARGfam; resfam	aminoglycoside	Aminotran_4; Aminotran_4; ; NA	1.6077
HM_SQ_cobin_11_k127_2726498_length_4688_cov_22.7347_4	JL_0.02	0.01	4.80894	ARG	ARGfam; resfam	multidrug	MFS_1; MFS_1; ; NA	0.68205
HM_SQ_cobin_129_k127_20641684_length_9601_cov_11.1806_5	JL_0.02	0.01	8.89476	ARG	ARGfam; resfam	bleomycin	Glyoxalase; Glyoxalase; ; NA	0.949134
HM_SQ_cobin_129_k127_22608292_length_6047_cov_21.0000_6	JL_0.02	0.01	11.7883	ARG	ARGfam; resfam	multidrug	ACR_tran; ACR_tran; ; NA	1.07145
HM_SQ_cobin_129_k127_4076114_length_5759_cov_9.0000_2	JL_0.02	0.01	37.3399	ARG	ARGfam; resfam	aminoglycoside	Aminotran_4; Aminotran_4; ; NA	1.57217
HM_SQ_cobin_149_k127_5770696_length_2961_cov_7.6528_4	JL_0.02	0.01	22.955	ARG	ARGfam; resfam	multidrug	MFS_1; MFS_1; ; NA	1.36088
HM_SQ_cobin_149_k127_7212982_length_2591_cov_48.2232_1	JL_0.02	0.01	23.4036	ARG	ARGfam; resfam	beta-lactam	Transpeptidase; Transpeptidase; ; NA	1.36928
HM_SQ_cobin_149_k127_7864407_length_5279_cov_103.0000_7	JL_0.02	0.01	24.121	ARG	ARGfam; resfam; SARG_blast	multidrug	ACR_tran; ACR_tran; ; oqxB	1.38239
HM_SQ_cobin_149_k127_8496971_length_3205_cov_67.0000_2	JL_0.02	0.01	17.6738	ARG	ARGfam; resfam	aminoglycoside	Aminotran_4; Aminotran_4; ; NA	1.24733
HM_SQ_cobin_152_k127_17075244_length_4156_cov_23.9461_1	JL_0.02	0.01	14.0035	ARG	ARGfam; resfam; SARG_blast	bacitracin	ABC_tran; ABC_tran; ; bcrA	1.14624
HM_SQ_cobin_152_k127_18220244_length_4556_cov_50.7758_3	JL_0.02	0.01	23.8638	ARG	ARGfam; resfam	aminoglycoside	Aminotran_1_2; Aminotran_1_2; ; NA	1.37774
HM_SQ_cobin_152_k127_20446711_length_12943_cov_181.0000_9	JL_0.02	0.01	38.1577	ARG	ARGfam; resfam	aminoglycoside	Aminotran_1_2; Aminotran_1_2; ; NA	1.58158
HM_SQ_cobin_152_k127_22515099_length_3528_cov_152.0000_5	JL_0.02	0.01	403.174	ARG	ARGfam; resfam	multidrug	ABC_tran; ABC_tran; ; NA	2.60549
HM_SQ_cobin_152_k127_2963643_length_6555_cov_123.4505_7	JL_0.02	0.01	12.9384	ARG	ARGfam; resfam	aminoglycoside	Aminotran_1_2; Aminotran_1_2; ; NA	1.11188
HM_SQ_cobin_152_k127_2963643_length_6555_cov_123.4505_8	JL_0.02	0.01	51.4142	ARG	ARGfam; resfam	multidrug	ABC_tran; ABC_tran; ; NA	1.71108
HM_SQ_cobin_152_k127_5688000_length_3677_cov_11.7583_3	JL_0.02	0.01	439.313	ARG	ARGfam; resfam	aminoglycoside	Aminotran_1_2; Aminotran_1_2; ; NA	2.64277
HM_SQ_cobin_152_k127_7441987_length_4528_cov_116.1234_2	JL_0.02	0.01	43.6764	ARG	ARGfam; resfam	multidrug	ABC1; ABC1; ; NA	1.64025
HM_SQ_cobin_152_k127_8365078_length_6059_cov_25.0000_4	JL_0.02	0.01	560.85	ARG	ARGfam; resfam	aminoglycoside	Aminotran_4; Aminotran_4; ; NA	2.74885
HM_SQ_cobin_152_k127_9353715_length_3191_cov_11.3453_3	JL_0.02	0.01	1200.43	ARG	ARGfam; resfam	aminoglycoside	Aminotran_1_2; Aminotran_1_2; ; NA	3.07934
HM_SQ_cobin_17_k127_10855466_length_25945_cov_77.4345_17	JL_0.02	0.01	6.96692	ARG	ARGfam; resfam	multidrug	ABC1; ABC1; ; NA	0.843041
HM_SQ_cobin_17_k127_1102694_length_7182_cov_27.7558_5	JL_0.02	0.01	11.5793	ARG	ARGfam; resfam	aminoglycoside	Aminotran_1_2; Aminotran_1_2; ; NA	1.06368
HM_SQ_cobin_17_k127_11097316_length_2927_cov_16.9332_2	JL_0.02	0.01	52.8568	ARG	ARGfam; resfam	multidrug	ABC2_membrane; ABC2_membrane; ; NA	1.7231
HM_SQ_cobin_17_k127_11908676_length_25079_cov_41.8776_3	JL_0.02	0.01	31.9368	ARG	ARGfam; resfam	multidrug	ABC2_membrane; ABC2_membrane; ; NA	1.50429
HM_SQ_cobin_17_k127_13508470_length_15774_cov_117.0151_12	JL_0.02	0.01	109.803	ARG	ARGfam; resfam	beta-lactam	Transpeptidase; Transpeptidase; ; NA	2.04061
HM_SQ_cobin_17_k127_18290487_length_28612_cov_30.5510_1	JL_0.02	0.01	16.5066	ARG	ARGfam; resfam	aminoglycoside	Aminotran_1_2; Aminotran_1_2; ; NA	1.21766
HM_SQ_cobin_17_k127_20622611_length_3997_cov_71.2866_4	JL_0.02	0.01	8.49849	ARG	ARGfam; resfam	aminoglycoside	Aminotran_1_2; Aminotran_1_2; ; NA	0.929342
HM_SQ_cobin_17_k127_6095656_length_10094_cov_39.1482_8	JL_0.02	0.01	24.0839	ARG	ARGfam; resfam	multidrug	MFS_1; MFS_1; ; NA	1.38173
HM_SQ_cobin_17_k127_7145720_length_23045_cov_66.4559_12	JL_0.02	0.01	573.308	ARG	ARGfam; resfam	aminoglycoside	Aminotran_1_2; Aminotran_1_2; ; NA	2.75839
HM_SQ_cobin_17_k127_7283156_length_37846_cov_73.9660_17	JL_0.02	0.01	25.0062	ARG	ARGfam; resfam	multidrug	MFS_1; MFS_1; ; NA	1.39805
HM_SQ_cobin_33_k127_25812447_length_2441_cov_7.0000_2	JL_0.02	0.01	8.52911	ARG	ARGfam; resfam	beta-lactam	Transpeptidase; Transpeptidase; ; NA	0.930904
HM_SQ_cobin_40_k127_12521179_length_3695_cov_8.0000_1	JL_0.02	0.01	70.1289	ARG	ARGfam; resfam	aminoglycoside	Aminotran_1_2; Aminotran_1_2; ; NA	1.8459
HM_SQ_cobin_40_k127_13452650_length_7048_cov_7.8016_3	JL_0.02	0.01	40.9381	ARG	ARGfam; resfam	aminoglycoside	Aminotran_1_2; Aminotran_1_2; ; NA	1.61213
HM_SQ_cobin_40_k127_17394436_length_6646_cov_12.0000_5	JL_0.02	0.01	13.5484	ARG	ARGfam; resfam	aminoglycoside	Aminotran_1_2; Aminotran_1_2; ; NA	1.13189
HM_SQ_cobin_54_k127_8491029_length_1781_cov_404.1403_2	JL_0.02	0.01	12.1918	ARG	ARGfam; resfam; SARG_blast	multidrug	ACR_tran; ACR_tran; ; mexK	1.08607
HM_cobin_27_k127_63483_length_12086_cov_13.0000_3	JL_0.02	0.01	14.9337	ARG	ARGfam; resfam	aminoglycoside	Aminotran_4; Aminotran_4; ; NA	1.17417
HM_cobin_55_k127_924627_length_12214_cov_19.0000_6	JL_0.02	0.01	9.23258	ARG	ARGfam; resfam	aminoglycoside	Aminotran_4; Aminotran_4; ; NA	0.965323
HM_cobin_55_k127_997313_length_30602_cov_25.0000_12	JL_0.02	0.01	23.2272	ARG	ARGfam; resfam	multidrug	ABC2_membrane; ABC2_membrane; ; NA	1.366
HM_cobin_55_k127_997313_length_30602_cov_25.0000_13	JL_0.02	0.01	21.2461	ARG	ARGfam; resfam	multidrug	ABC2_membrane; ABC2_membrane; ; NA	1.32728
HM_cobin_59_k127_974337_length_3316_cov_6.0000_2	JL_0.02	0.01	35.9687	ARG	ARGfam; resfam	aminoglycoside	Aminotran_1_2; Aminotran_1_2; ; NA	1.55592
HM_cobin_5_k127_142386_length_6935_cov_48.0000_9	JL_0.02	0.01	36.9874	ARG	ARGfam; resfam	multidrug	MFS_1; MFS_1; ; NA	1.56805
HM_cobin_5_k127_98018_length_12891_cov_16.0000_1	JL_0.02	0.01	17.0274	ARG	ARGfam; resfam	aminoglycoside	Aminotran_1_2; Aminotran_1_2; ; NA	1.23115
HM_cobin_5_k127_993679_length_5863_cov_12.6276_4	JL_0.02	0.01	33.0479	ARG	ARGfam; resfam	multidrug	MFS_1; MFS_1; ; NA	1.51914
HM_cobin_6_k127_256008_length_29493_cov_13.0000_5	JL_0.02	0.01	188.261	ARG	ARGfam; resfam	multidrug	ABC2_membrane; ABC2_membrane; ; NA	2.27476
HM_cobin_8_k127_926804_length_17048_cov_11.0000_1	JL_0.02	0.01	6.63648	ARG	ARGfam; resfam	aminoglycoside	Aminotran_1_2; Aminotran_1_2; ; NA	0.821938
HM_cobin_8_k127_978282_length_10937_cov_10.0000_6	JL_0.02	0.01	12.154	ARG	ARGfam; resfam	aminoglycoside	Aminotran_1_2; Aminotran_1_2; ; NA	1.08472
HY4_GA-6_sbin_3_k141_10160_length_2635_cov_4.0000_2	JL_0.02	0.01	82.565	ARG	ARGfam; resfam	multidrug	MFS_1; MFS_1; ; NA	1.9168
HY4_GA-6_sbin_3_k141_113640_length_2173_cov_2.9980_1	JL_0.02	0.01	25.8769	ARG	ARGfam; resfam	multidrug	MFS_1; MFS_1; ; NA	1.41291
HY4_GA-6_sbin_3_k141_141234_length_7757_cov_5.0000_8	JL_0.02	0.01	10.8422	ARG	ARGfam; resfam; SARG_blast	beta-lactam	Lactamase_B; Lactamase_B; ; GOB	1.03512
HY4_GA-6_sbin_3_k141_257573_length_2821_cov_3.0000_4	JL_0.02	0.01	23.5766	ARG	ARGfam; resfam	aminoglycoside	Aminotran_1_2; Aminotran_1_2; ; NA	1.37248
HY4_GA-6_sbin_3_k141_357784_length_3824_cov_4.0000_1	JL_0.02	0.01	24.5782	ARG	ARGfam; resfam	multidrug	MFS_1; MFS_1; ; NA	1.39055
HY4_GJ-DNA-10_sbin_1_k141_2633562_length_6048_cov_7.0000_4	JL_0.02	0.01	177.801	ARG	ARGfam; resfam	aminoglycoside	Aminotran_1_2; Aminotran_1_2; ; NA	2.24993
HY4_GJ-DNA-10_sbin_24_k141_1378312_length_1913_cov_4.0000_3	JL_0.02	0.01	11.8597	ARG	ARGfam; resfam	aminoglycoside	Aminotran_4; Aminotran_4; ; NA	1.07407
HY4_GJ-DNA-10_sbin_24_k141_2023600_length_1020_cov_2.0000_1	JL_0.02	0.01	16.8618	ARG	ARGfam; resfam; SARG_blast	multidrug	ACR_tran; ACR_tran; ; MexF	1.2269
HY4_GJ-DNA-11_sbin_8_k141_1126839_length_2054_cov_3.0000_2	JL_0.02	0.01	4.00455	ARG	ARGfam; resfam	multidrug	ABC2_membrane; ABC2_membrane; ; NA	0.602553
HY4_GJ-DNA-11_sbin_8_k141_557753_length_2225_cov_3.0000_1	JL_0.02	0.01	5.4513	ARG	ARGfam; resfam	multidrug	ACR_tran; ACR_tran; ; NA	0.7365
HY4_GJ-DNA-11_sbin_8_k141_830853_length_2070_cov_2.0000_1	JL_0.02	0.01	14.0122	ARG	ARGfam; resfam	multidrug	ACR_tran; ACR_tran; ; NA	1.14651
HY4_GJ-DNA-12_sbin_11_k141_1196783_length_3426_cov_2.8740_2	JL_0.02	0.01	11.9319	ARG	ARGfam; resfam; SARG_blast	multidrug	MFS_1; MFS_1; ; hp1181	1.07671
HY4_GJ-DNA-12_sbin_11_k141_169926_length_2114_cov_3.0000_2	JL_0.02	0.01	11.9319	ARG	ARGfam; resfam	aminoglycoside	Aminotran_1_2; Aminotran_1_2; ; NA	1.07671
HY4_GJ-DNA-12_sbin_11_k141_51703_length_1220_cov_3.0000_1	JL_0.02	0.01	39.8682	ARG	ARGfam; resfam	multidrug	ACR_tran; ACR_tran; ; NA	1.60063
HY4_GJ-DNA-12_sbin_11_k141_576896_length_3697_cov_4.0000_3	JL_0.02	0.01	11.1564	ARG	ARGfam; resfam; SARG_blast	pleuromutilin_tiamulin	ABC_tran; ABC_tran; ; TaeA	1.04752
HY4_GJ-DNA-12_sbin_15_k141_1071006_length_3386_cov_4.0000_1	JL_0.02	0.01	15.1064	ARG	ARGfam; resfam	multidrug	ABC2_membrane; ABC2_membrane; ; NA	1.17916
HY4_GJ-DNA-12_sbin_15_k141_1154323_length_3305_cov_4.0000_4	JL_0.02	0.01	12.062	ARG	ARGfam; resfam	beta-lactam	Lactamase_B_2; Lactamase_B_2; ; NA	1.08142
HY4_GJ-DNA-9_sbin_21_k141_808153_length_5236_cov_4.9827_5	JL_0.02	0.01	3.88271	ARG	ARGfam; resfam	multidrug	MFS_1; MFS_1; ; NA	0.589135
HY4_cobin_13_k127_581731_length_1552_cov_4.0000_1	JL_0.02	0.01	28.5609	ARG	ARGfam; resfam	beta-lactam	Transpeptidase; Transpeptidase; ; NA	1.45577
HY4_cobin_14_k127_3354585_length_3397_cov_7.2661_4	JL_0.02	0.01	287.093	ARG	ARGfam; resfam	multidrug	MFS_1; MFS_1; ; NA	2.45802
HY4_cobin_14_k127_7077511_length_3027_cov_9.9752_3	JL_0.02	0.01	324.315	ARG	ARGfam; resfam	aminoglycoside	Aminotran_1_2; Aminotran_1_2; ; NA	2.51097
HY4_cobin_14_k127_7799045_length_4448_cov_9.2645_1	JL_0.02	0.01	163.085	ARG	ARGfam; resfam	aminoglycoside	Aminotran_1_2; Aminotran_1_2; ; NA	2.21241
HY4_cobin_14_k127_7842789_length_8264_cov_9.0011_3	JL_0.02	0.01	11.8957	ARG	ARGfam; resfam	multidrug	ABC1; ABC1; ; NA	1.07539
HY4_cobin_15_k127_3514183_length_5217_cov_7.8542_3	JL_0.02	0.01	26.6702	ARG	ARGfam; resfam; SARG_blast	MLS	ABC_tran; ABC_tran; ; ole(C)	1.42603
HY4_cobin_15_k127_4470783_length_1164_cov_6.0000_1	JL_0.02	0.01	53.4046	ARG	ARGfam; resfam	aminoglycoside	Aminotran_4; Aminotran_4; ; NA	1.72758
HY4_cobin_15_k127_5226069_length_1189_cov_11.0000_1	JL_0.02	0.01	124.245	ARG	ARGfam; resfam	multidrug	MFS_1; MFS_1; ; NA	2.09428
HY4_cobin_17_k127_7476868_length_1896_cov_5.0000_3	JL_0.02	0.01	29.6987	ARG	ARGfam; resfam	aminoglycoside	Aminotran_1_2; Aminotran_1_2; ; NA	1.47274
HY4_cobin_24_k127_6193396_length_25565_cov_14.5038_21	JL_0.02	0.01	26.7606	ARG	ARGfam; resfam	aminoglycoside	Aminotran_4; Aminotran_4; ; NA	1.4275
HY4_cobin_62_k127_654049_length_4562_cov_4.0000_6	JL_0.02	0.01	4.00046	ARG	ARGfam; resfam	beta-lactam	Lactamase_B; Lactamase_B; ; NA	0.60211
JL_cobin_15_k127_3826947_length_15719_cov_17.5943_12	JL_0.02	0.01	23.5443	ARG	ARGfam; resfam	aminoglycoside	Aminotran_1_2; Aminotran_1_2; ; NA	1.37189
LS6045_0.21_sbin_24_k141_279244_length_4788_cov_8.0000_4	JL_0.02	0.01	35.9687	ARG	ARGfam; resfam	multidrug	MFS_1; MFS_1; ; NA	1.55592
LS_cobin_13_k127_1934178_length_1797_cov_5.0000_2	JL_0.02	0.01	310.723	ARG	ARGfam; resfam	aminoglycoside	Aminotran_1_2; Aminotran_1_2; ; NA	2.49237
LS_cobin_13_k127_2725113_length_2381_cov_8.0000_1	JL_0.02	0.01	11.7178	ARG	ARGfam; resfam	aminoglycoside	Aminotran_1_2; Aminotran_1_2; ; NA	1.06885
LS_cobin_59_k127_1425804_length_3302_cov_34.6872_5	JL_0.02	0.01	16.8618	ARG	ARGfam; resfam	aminoglycoside	Aminotran_1_2; Aminotran_1_2; ; NA	1.2269
LS_cobin_63_k127_3334449_length_3265_cov_5.9841_1	JL_0.02	0.01	708.197	ARG	ARGfam; resfam	multidrug	MFS_1; MFS_1; ; NA	2.85015
LS_cobin_70_k127_2303692_length_6474_cov_10.5867_5	JL_0.02	0.01	16.5066	ARG	ARGfam; resfam	beta-lactam	Lactamase_B; Lactamase_B; ; NA	1.21766
LS_cobin_70_k127_4075396_length_5481_cov_8.9970_6	JL_0.02	0.01	102.996	ARG	ARGfam; resfam	aminoglycoside	Aminotran_1_2; Aminotran_1_2; ; NA	2.01282
MS_sbin_15_k141_175487_length_20101_cov_26.6400_10	JL_0.02	0.01	10.5503	ARG	ARGfam; resfam; SARG_blast	MLS	ABC_tran; ABC_tran; ; macB	1.02326
MS_sbin_15_k141_237528_length_5672_cov_23.0000_2	JL_0.02	0.01	10.1407	ARG	ARGfam; resfam	multidrug	ABC2_membrane; ABC2_membrane; ; NA	1.00607
MS_sbin_20_k141_255889_length_15699_cov_28.9991_4	JL_0.02	0.01	522.673	ARG	ARGfam; resfam	multidrug	ABC1; ABC1; ; NA	2.71823
MS_sbin_20_k141_29596_length_5298_cov_39.0000_3	JL_0.02	0.01	51.2137	ARG	ARGfam; resfam	multidrug	MFS_1; MFS_1; ; NA	1.70939
MS_sbin_20_k141_86071_length_7539_cov_32.0000_7	JL_0.02	0.01	417.118	ARG	ARGfam; resfam; SARG_blast	puromycin	MFS_1; MFS_1; ; puromycin resistance protein	2.62026
MS_sbin_21_k141_26472_length_3790_cov_11.0000_4	JL_0.02	0.01	16.7179	ARG	ARGfam; resfam	aminoglycoside	Aminotran_1_2; Aminotran_1_2; ; NA	1.22318
MS_sbin_3_k141_259254_length_2016_cov_10.0000_1	JL_0.02	0.01	20.8757	ARG	ARGfam; resfam; SARG_blast	multidrug	ACR_tran; ACR_tran; ; MexF	1.31964
MS_sbin_3_k141_82303_length_5798_cov_8.0000_5	JL_0.02	0.01	21.1575	ARG	ARGfam; resfam	multidrug	ABC2_membrane; ABC2_membrane; ; NA	1.32547
MS_sbin_4_k141_117143_length_1732_cov_8.0000_4	JL_0.02	0.01	327.933	ARG	ARGfam; resfam; SARG_blast	multidrug	MFS_1; MFS_1; ; Other_major_facilitator_superfamily_transporter	2.51578
MS_sbin_4_k141_149366_length_4103_cov_8.0000_2	JL_0.02	0.01	105.044	ARG	ARGfam; resfam; SARG_blast	multidrug	ACR_tran; ACR_tran; ; mexW	2.02137
MS_sbin_4_k141_245944_length_1613_cov_9.0000_1	JL_0.02	0.01	20.795	ARG	ARGfam; resfam	aminoglycoside	Aminotran_1_2; Aminotran_1_2; ; NA	1.31796
NGM_D24_sbin_5_k141_62245_length_4524_cov_7.0000_3	JL_0.02	0.01	10.681	ARG	ARGfam; resfam	multidrug	MFS_1; MFS_1; ; NA	1.02861
NGM_D27_sbin_12_k141_382714_length_2653_cov_7.9319_1	JL_0.02	0.01	15.1649	ARG	ARGfam; resfam	aminoglycoside	Aminotran_4; Aminotran_4; ; NA	1.18084
NGM_cobin_11_k127_3458550_length_3847_cov_98.3519_2	JL_0.02	0.01	206.574	ARG	ARGfam; resfam; SARG_blast	bicyclomycin	MFS_1; MFS_1; ; bcr-1	2.31508
NGM_cobin_18_k127_3467805_length_2538_cov_52.0182_3	JL_0.02	0.01	11.6136	ARG	ARGfam; resfam	multidrug	MFS_1; MFS_1; ; NA	1.06497
OT_A10_sbin_11_k141_2295953_length_7397_cov_44.3317_4	JL_0.02	0.01	396.961	ARG	ARGfam; resfam	aminoglycoside	Aminotran_1_2; Aminotran_1_2; ; NA	2.59875
OT_A10_sbin_13_k141_4011051_length_1097_cov_5.0000_2	JL_0.02	0.01	19.8402	ARG	ARGfam; resfam	aminoglycoside	Aminotran_1_2; Aminotran_1_2; ; NA	1.29755
OT_A10_sbin_18_k141_1425463_length_15757_cov_13.8067_6	JL_0.02	0.01	74.0991	ARG	ARGfam; resfam	aminoglycoside	Acyltransferase; Acyltransferase; ; NA	1.86981
OT_A10_sbin_18_k141_5666854_length_7652_cov_14.6055_7	JL_0.02	0.01	27.6922	ARG	ARGfam; resfam	bleomycin	Glyoxalase; Glyoxalase; ; NA	1.44236
OT_A10_sbin_18_k141_72509_length_13466_cov_12.0000_13	JL_0.02	0.01	132	ARG	ARGfam; resfam	aminoglycoside	Aminotran_4; Aminotran_4; ; NA	2.12057
OT_A10_sbin_21_k141_2949717_length_8550_cov_6.9843_2	JL_0.02	0.01	592.914	ARG	ARGfam; resfam	multidrug	MFS_1; MFS_1; ; NA	2.77299
OT_A10_sbin_31_k141_692297_length_2153_cov_3.5721_3	JL_0.02	0.01	12.3845	ARG	ARGfam; resfam	multidrug	ABC2_membrane; ABC2_membrane; ; NA	1.09288
OT_A10_sbin_35_k141_5841905_length_4768_cov_11.9239_1	JL_0.02	0.01	214.963	ARG	ARGfam; resfam	multidrug	MFS_1; MFS_1; ; NA	2.33236
OT_A10_sbin_41_k141_4278927_length_2715_cov_7.0000_1	JL_0.02	0.01	34.232	ARG	ARGfam; resfam	multidrug	MFS_1; MFS_1; ; NA	1.53443
OT_A10_sbin_4_k141_4968910_length_3538_cov_7.1183_2	JL_0.02	0.01	114.104	ARG	ARGfam; resfam	aminoglycoside	Acetyltransf_4; Acetyltransf_4; ; NA	2.0573
OT_A10_sbin_4_k141_5734232_length_4067_cov_2.8100_5	JL_0.02	0.01	9.97733	ARG	ARGfam; resfam	aminoglycoside	Aminotran_1_2; Aminotran_1_2; ; NA	0.999014
OT_A10_sbin_52_k141_1170078_length_8076_cov_10.0000_5	JL_0.02	0.01	16.7179	ARG	ARGfam; resfam	multidrug	ABC1; ABC1; ; NA	1.22318
OT_A10_sbin_52_k141_4478928_length_10421_cov_9.7549_2	JL_0.02	0.01	1477.64	ARG	ARGfam; resfam	aminoglycoside	Aminotran_1_2; Aminotran_1_2; ; NA	3.16957
OT_A10_sbin_53_k141_363432_length_8886_cov_10.9584_10	JL_0.02	0.01	352.195	ARG	ARGfam; resfam	aminoglycoside	Acyltransferase; Acyltransferase; ; NA	2.54678
OT_A10_sbin_64_k141_2549674_length_1168_cov_4.0000_2	JL_0.02	0.01	41.1531	ARG	ARGfam; resfam	aminoglycoside	Aminotran_1_2; Aminotran_1_2; ; NA	1.6144
OT_A10_sbin_65_k141_5863609_length_4297_cov_28.3672_5	JL_0.02	0.01	152.47	ARG	ARGfam; resfam	aminoglycoside	Aminotran_1_2; Aminotran_1_2; ; NA	2.18318
OT_A1_sbin_17_k141_4174740_length_1980_cov_3.8042_1	JL_0.02	0.01	147.413	ARG	ARGfam; resfam; SARG_blast	multidrug	ACR_tran; ACR_tran; ; mtrD	2.16854
OT_A1_sbin_17_k141_4359490_length_2034_cov_4.4591_2	JL_0.02	0.01	16.5765	ARG	ARGfam; resfam	beta-lactam	Lactamase_B; Lactamase_B; ; NA	1.21949
OT_A1_sbin_17_k141_5764356_length_3914_cov_4.9404_2	JL_0.02	0.01	155.57	ARG	ARGfam; resfam	multidrug	MFS_1; MFS_1; ; NA	2.19193
OT_A1_sbin_17_k141_854420_length_3318_cov_5.8517_1	JL_0.02	0.01	4.03756	ARG	ARGfam; resfam; SARG_blast	tetracycline	MFS_1; MFS_1; ; tet(45)	0.606119
OT_A1_sbin_18_k141_3024957_length_4465_cov_13.9720_3	JL_0.02	0.01	1316.48	ARG	ARGfam; resfam	multidrug	ABC2_membrane; ABC2_membrane; ; NA	3.11941
OT_A1_sbin_18_k141_5977827_length_2862_cov_12.9559_1	JL_0.02	0.01	565.143	ARG	ARGfam; resfam	aminoglycoside	Aminotran_1_2; Aminotran_1_2; ; NA	2.75216
OT_A1_sbin_19_k141_1351653_length_2568_cov_5.0000_1	JL_0.02	0.01	2375.76	ARG	ARGfam; resfam	beta-lactam	Transpeptidase; Transpeptidase; ; NA	3.3758
OT_A1_sbin_19_k141_1690949_length_3789_cov_7.0000_2	JL_0.02	0.01	482.886	ARG	ARGfam; resfam	multidrug	ACR_tran; ACR_tran; ; NA	2.68384
OT_A1_sbin_19_k141_2015042_length_3207_cov_5.0000_1	JL_0.02	0.01	71.5591	ARG	ARGfam; resfam; SARG_blast	multidrug	ACR_tran; ACR_tran; ; mexW	1.85466
OT_A1_sbin_21_k141_2131854_length_35215_cov_21.6476_2	JL_0.02	0.01	13.9748	ARG	ARGfam; resfam	aminoglycoside	Aminotran_1_2; Aminotran_1_2; ; NA	1.14535
OT_A1_sbin_26_k141_4118432_length_14012_cov_8.3610_8	JL_0.02	0.01	10.2468	ARG	ARGfam; resfam	aminoglycoside	Aminotran_4; Aminotran_4; ; NA	1.01059
OT_A1_sbin_26_k141_5394951_length_7258_cov_7.9567_2	JL_0.02	0.01	10.4657	ARG	ARGfam; resfam; SARG_blast	multidrug	MFS_1; MFS_1; ; hp1181	1.01977
OT_A1_sbin_27_k141_3145442_length_1503_cov_3.0000_2	JL_0.02	0.01	13.9252	ARG	ARGfam; resfam	multidrug	MFS_1; MFS_1; ; NA	1.1438
OT_A1_sbin_29_k141_2584926_length_6604_cov_9.7744_6	JL_0.02	0.01	68.5538	ARG	ARGfam; resfam	aminoglycoside	Aminotran_1_2; Aminotran_1_2; ; NA	1.83603
OT_A1_sbin_29_k141_3387505_length_1988_cov_7.9166_1	JL_0.02	0.01	6.32574	ARG	ARGfam; resfam	aminoglycoside	Aminotran_1_2; Aminotran_1_2; ; NA	0.801111
OT_A1_sbin_29_k141_3566070_length_2281_cov_4.8168_2	JL_0.02	0.01	21.8382	ARG	ARGfam; resfam	aminoglycoside	Aminotran_1_2; Aminotran_1_2; ; NA	1.33922
OT_A1_sbin_29_k141_3728039_length_2925_cov_9.6060_3	JL_0.02	0.01	22.8575	ARG	ARGfam; resfam	aminoglycoside	Aminotran_1_2; Aminotran_1_2; ; NA	1.35903
OT_A1_sbin_29_k141_4537129_length_8362_cov_8.1917_5	JL_0.02	0.01	76.1712	ARG	ARGfam; resfam	multidrug	MFS_1; MFS_1; ; NA	1.88179
OT_A1_sbin_29_k141_5920661_length_3894_cov_9.5294_3	JL_0.02	0.01	386.185	ARG	ARGfam; resfam	aminoglycoside	Aminotran_1_2; Aminotran_1_2; ; NA	2.5868
OT_A1_sbin_29_k141_6064865_length_6886_cov_12.0000_4	JL_0.02	0.01	49.6067	ARG	ARGfam; resfam	aminoglycoside	Aminotran_1_2; Aminotran_1_2; ; NA	1.69554
OT_A1_sbin_29_k141_65410_length_5492_cov_8.6890_3	JL_0.02	0.01	344.288	ARG	ARGfam; resfam; SARG_blast	beta-lactam	Lactamase_B; Lactamase_B; ; BJP-1	2.53692
OT_A1_sbin_29_k141_65410_length_5492_cov_8.6890_5	JL_0.02	0.01	15.9036	ARG	ARGfam; resfam	multidrug	ABC2_membrane; ABC2_membrane; ; NA	1.20149
OT_A1_sbin_29_k141_988986_length_3918_cov_7.9960_2	JL_0.02	0.01	91.0844	ARG	ARGfam; resfam	beta-lactam	Lactamase_B_2; Lactamase_B_2; ; NA	1.95944
OT_A1_sbin_2_k141_1021837_length_4830_cov_4.5602_4	JL_0.02	0.01	225.094	ARG	ARGfam; resfam	aminoglycoside	Aminotran_1_2; Aminotran_1_2; ; NA	2.35236
OT_A1_sbin_2_k141_2766846_length_7025_cov_7.0000_1	JL_0.02	0.01	83.2699	ARG	ARGfam; resfam	multidrug	ACR_tran; ACR_tran; ; NA	1.92049
OT_A1_sbin_2_k141_5849402_length_6717_cov_7.0000_7	JL_0.02	0.01	15.1649	ARG	ARGfam; resfam	multidrug	ABC2_membrane; ABC2_membrane; ; NA	1.18084
OT_A1_sbin_2_k141_701499_length_8182_cov_7.0000_5	JL_0.02	0.01	190.766	ARG	ARGfam; resfam	multidrug	ABC2_membrane; ABC2_membrane; ; NA	2.2805
OT_A1_sbin_31_k141_1319622_length_10269_cov_6.9476_10	JL_0.02	0.01	358.02	ARG	ARGfam; resfam	aminoglycoside	Aminotran_1_2; Aminotran_1_2; ; NA	2.55391
OT_A1_sbin_31_k141_3384719_length_3388_cov_4.1032_1	JL_0.02	0.01	617.304	ARG	ARGfam; resfam	aminoglycoside	Aminotran_1_2; Aminotran_1_2; ; NA	2.7905
OT_A1_sbin_31_k141_3397436_length_5340_cov_5.9856_4	JL_0.02	0.01	1109.28	ARG	ARGfam; resfam	multidrug	MFS_1; MFS_1; ; NA	3.04504
OT_A1_sbin_31_k141_3522353_length_4427_cov_5.9860_3	JL_0.02	0.01	93.9919	ARG	ARGfam; resfam	aminoglycoside	Aminotran_1_2; Aminotran_1_2; ; NA	1.97309
OT_A1_sbin_36_k141_1199763_length_1474_cov_1.8800_2	JL_0.02	0.01	182.338	ARG	ARGfam; resfam	aminoglycoside	Aminotran_4; Aminotran_4; ; NA	2.26088
OT_A1_sbin_36_k141_4333107_length_3764_cov_3.0000_4	JL_0.02	0.01	11.0877	ARG	ARGfam; resfam	multidrug	ABC2_membrane; ABC2_membrane; ; NA	1.04484
OT_A1_sbin_38_k141_2973514_length_3146_cov_4.6586_3	JL_0.02	0.01	379.652	ARG	ARGfam; resfam	aminoglycoside	Aminotran_4; Aminotran_4; ; NA	2.57939
OT_A1_sbin_41_k141_2062594_length_5274_cov_5.0000_4	JL_0.02	0.01	16.233	ARG	ARGfam; resfam	multidrug	ABC_tran; ABC_tran; ; NA	1.2104
OT_A2_sbin_12_k141_3236599_length_38746_cov_10.2974_28	JL_0.02	0.01	14.0249	ARG	ARGfam; resfam	aminoglycoside	Aminotran_1_2; Aminotran_1_2; ; NA	1.1469
OT_A2_sbin_12_k141_3980592_length_13101_cov_9.8292_2	JL_0.02	0.01	6.02097	ARG	ARGfam; resfam	multidrug	ABC_tran; ABC_tran; ; NA	0.779667
OT_A2_sbin_12_k141_4067672_length_1955_cov_8.8407_3	JL_0.02	0.01	6.02421	ARG	ARGfam; resfam	aminoglycoside	Aminotran_1_2; Aminotran_1_2; ; NA	0.7799
OT_A2_sbin_18_k141_1172197_length_25944_cov_9.1365_15	JL_0.02	0.01	115.188	ARG	ARGfam; resfam	aminoglycoside	Aminotran_4; Aminotran_4; ; NA	2.06141
OT_A2_sbin_18_k141_4495353_length_4532_cov_7.7260_1	JL_0.02	0.01	0.060662	ARG	ARGfam; resfam	aminoglycoside	Aminotran_1_2; Aminotran_1_2; ; NA	-1.21708
OT_A2_sbin_18_k141_4860961_length_3217_cov_8.8856_3	JL_0.02	0.01	10.3825	ARG	ARGfam; resfam	aminoglycoside	Aminotran_1_2; Aminotran_1_2; ; NA	1.0163
OT_A2_sbin_25_k141_1309781_length_2768_cov_8.2090_2	JL_0.02	0.01	15.5872	ARG	ARGfam; resfam	aminoglycoside	Aminotran_1_2; Aminotran_1_2; ; NA	1.19277
OT_A2_sbin_31_k141_6120715_length_38477_cov_8.2180_29	JL_0.02	0.01	15.2832	ARG	ARGfam; resfam	aminoglycoside	Aminotran_1_2; Aminotran_1_2; ; NA	1.18421
OT_A2_sbin_42_k141_4800636_length_18949_cov_11.0000_7	JL_0.02	0.01	13.4472	ARG	ARGfam; resfam	aminoglycoside	Aminotran_1_2; Aminotran_1_2; ; NA	1.12863
OT_A2_sbin_53_k141_2794374_length_1629_cov_2.0000_2	JL_0.02	0.01	5.37907	ARG	ARGfam; resfam	aminoglycoside	Aminotran_1_2; Aminotran_1_2; ; NA	0.730707
OT_A2_sbin_53_k141_470369_length_1682_cov_3.0000_1	JL_0.02	0.01	345.523	ARG	ARGfam; resfam; SARG_blast	multidrug	ACR_tran; ACR_tran; ; oqxB	2.53848
OT_A2_sbin_70_k141_4519620_length_7298_cov_9.9723_3	JL_0.02	0.01	856.828	ARG	ARGfam; resfam; SARG_blast	beta-lactam	Lactamase_B; Lactamase_B; ; PEDO-2	2.93289
OT_A2_sbin_70_k141_5086486_length_5244_cov_8.1909_3	JL_0.02	0.01	467.656	ARG	ARGfam; resfam; SARG_blast	quinolone	MFS_1; MFS_1; ; norA	2.66993
OT_A2_sbin_70_k141_5411865_length_10402_cov_7.7322_8	JL_0.02	0.01	24.0273	ARG	ARGfam; resfam	multidrug	MFS_1; MFS_1; ; NA	1.3807
OT_A2_sbin_70_k141_771727_length_7205_cov_10.6149_1	JL_0.02	0.01	4.60896	ARG	ARGfam; resfam; SARG_blast	multidrug	ACR_tran; ACR_tran; ; MexF	0.663603
OT_A2_sbin_70_k141_78778_length_7916_cov_10.6368_9	JL_0.02	0.01	327.374	ARG	ARGfam; resfam	multidrug	MFS_1; MFS_1; ; NA	2.51504
OT_A2_sbin_72_k141_2701813_length_23537_cov_8.9373_3	JL_0.02	0.01	172.02	ARG	ARGfam; resfam	multidrug	ABC1; ABC1; ; NA	2.23558
OT_A2_sbin_72_k141_279515_length_13283_cov_8.1183_8	JL_0.02	0.01	885.664	ARG	ARGfam; resfam	aminoglycoside	APH; APH; ; NA	2.94727
OT_A2_sbin_72_k141_5142199_length_17546_cov_8.9873_17	JL_0.02	0.01	345.672	ARG	ARGfam; resfam	aminoglycoside	Aminotran_1_2; Aminotran_1_2; ; NA	2.53866
OT_A2_sbin_73_k141_2198775_length_3315_cov_3.1941_3	JL_0.02	0.01	928.967	ARG	ARGfam; resfam	aminoglycoside	Aminotran_1_2; Aminotran_1_2; ; NA	2.968
OT_A2_sbin_8_k141_5351042_length_2999_cov_5.0000_1	JL_0.02	0.01	3.93615	ARG	ARGfam; resfam	multidrug	ACR_tran; ACR_tran; ; NA	0.595072
OT_A2_sbin_9_k141_3118254_length_6328_cov_3.9787_6	JL_0.02	0.01	11.0564	ARG	ARGfam; resfam	aminoglycoside	Aminotran_1_2; Aminotran_1_2; ; NA	1.04362
OT_A3_sbin_2_k141_2528056_length_1554_cov_1.9929_1	JL_0.02	0.01	83.765	ARG	ARGfam; resfam	multidrug	MFS_1; MFS_1; ; NA	1.92306
OT_A3_sbin_34_k141_4618103_length_1654_cov_5.0000_1	JL_0.02	0.01	70.1289	ARG	ARGfam; resfam	multidrug	ACR_tran; ACR_tran; ; NA	1.8459
OT_A3_sbin_34_k141_5269716_length_1336_cov_3.0000_2	JL_0.02	0.01	11.5452	ARG	ARGfam; resfam	aminoglycoside	Aminotran_1_2; Aminotran_1_2; ; NA	1.0624
OT_A3_sbin_41_k141_4760199_length_14122_cov_22.1058_2	JL_0.02	0.01	26.6702	ARG	ARGfam; resfam	aminoglycoside	Aminotran_4; Aminotran_4; ; NA	1.42603
OT_A3_sbin_41_k141_6395454_length_17458_cov_21.3814_11	JL_0.02	0.01	23.4036	ARG	ARGfam; resfam	multidrug	ABC_tran; ABC_tran; ; NA	1.36928
OT_A3_sbin_41_k141_6490547_length_2634_cov_11.2335_1	JL_0.02	0.01	20.0735	ARG	ARGfam; resfam	aminoglycoside	Acyltransferase; Acyltransferase; ; NA	1.30262
OT_A3_sbin_47_k141_3106221_length_20057_cov_7.7678_9	JL_0.02	0.01	109.683	ARG	ARGfam; resfam	aminoglycoside	Aminotran_1_2; Aminotran_1_2; ; NA	2.04014
OT_A3_sbin_47_k141_3878635_length_7975_cov_7.4778_2	JL_0.02	0.01	7.10487	ARG	ARGfam; resfam	multidrug	ABC2_membrane; ABC2_membrane; ; NA	0.851556
OT_A3_sbin_47_k141_4699262_length_3314_cov_4.0000_3	JL_0.02	0.01	65.1515	ARG	ARGfam; resfam	multidrug	ABC_tran; ABC_tran; ; NA	1.81392
OT_A3_sbin_47_k141_7078847_length_2693_cov_7.0000_1	JL_0.02	0.01	15.8393	ARG	ARGfam; resfam	aminoglycoside	Aminotran_1_2; Aminotran_1_2; ; NA	1.19974
OT_A3_sbin_65_k141_5535668_length_3791_cov_4.5800_2	JL_0.02	0.01	10.9636	ARG	ARGfam; resfam	multidrug	MFS_1; MFS_1; ; NA	1.03995
OT_A3_sbin_72_k141_6810439_length_3401_cov_2.8319_2	JL_0.02	0.01	77.0168	ARG	ARGfam; resfam	aminoglycoside	Aminotran_1_2; Aminotran_1_2; ; NA	1.88659
OT_A3_sbin_73_k141_1630353_length_5205_cov_5.0000_3	JL_0.02	0.01	63.5279	ARG	ARGfam; resfam	beta-lactam	Beta-lactamase; Beta-lactamase; ; NA	1.80296
OT_A3_sbin_73_k141_6586555_length_2794_cov_3.8881_2	JL_0.02	0.01	23.4036	ARG	ARGfam; resfam	aminoglycoside	Aminotran_4; Aminotran_4; ; NA	1.36928
OT_A3_sbin_74_k141_465413_length_3279_cov_3.0000_1	JL_0.02	0.01	352.703	ARG	ARGfam; resfam	multidrug	ABC2_membrane; ABC2_membrane; ; NA	2.54741
OT_A4_sbin_38_k141_1675775_length_1209_cov_2.0000_2	JL_0.02	0.01	19.4748	ARG	ARGfam; resfam	aminoglycoside	Acyltransferase; Acyltransferase; ; NA	1.28947
OT_A4_sbin_38_k141_4533122_length_1561_cov_3.0000_1	JL_0.02	0.01	7.67152	ARG	ARGfam; resfam	multidrug	ACR_tran; ACR_tran; ; NA	0.884882
OT_A4_sbin_8_k141_1769761_length_5707_cov_10.9695_4	JL_0.02	0.01	12.8728	ARG	ARGfam; resfam	multidrug	ABC2_membrane; ABC2_membrane; ; NA	1.10967
OT_A4_sbin_8_k141_1986374_length_10315_cov_7.1416_1	JL_0.02	0.01	8.41914	ARG	ARGfam; resfam; SARG_blast	chloramphenicol	MFS_1; MFS_1; ; cmrA	0.925268
OT_A4_sbin_8_k141_2652313_length_4210_cov_9.8806_1	JL_0.02	0.01	28.3217	ARG	ARGfam; resfam	aminoglycoside	Aminotran_4; Aminotran_4; ; NA	1.45212
OT_A4_sbin_8_k141_2734812_length_8676_cov_8.9588_4	JL_0.02	0.01	800.012	ARG	ARGfam; resfam	aminoglycoside	Aminotran_1_2; Aminotran_1_2; ; NA	2.9031
OT_A4_sbin_8_k141_4593954_length_6192_cov_7.0000_4	JL_0.02	0.01	330.317	ARG	ARGfam; resfam	multidrug	MFS_1; MFS_1; ; NA	2.51893
OT_A5_sbin_16_k141_1447851_length_1902_cov_7.0000_2	JL_0.02	0.01	7.01243	ARG	ARGfam; resfam	multidrug	ABC_tran; ABC_tran; ; NA	0.845869
OT_A5_sbin_1_k141_3183087_length_1323_cov_7.0000_1	JL_0.02	0.01	0.111541	ARG	ARGfam; resfam	aminoglycoside	Aminotran_1_2; Aminotran_1_2; ; NA	-0.952565
OT_A5_sbin_1_k141_4283365_length_1966_cov_4.0000_2	JL_0.02	0.01	694.371	ARG	ARGfam; resfam	beta-lactam	Lactamase_B; Lactamase_B; ; NA	2.84159
OT_A5_sbin_21_k141_1675768_length_11310_cov_24.4583_7	JL_0.02	0.01	13.6344	ARG	ARGfam; resfam	aminoglycoside	Aminotran_1_2; Aminotran_1_2; ; NA	1.13464
OT_A5_sbin_21_k141_4986591_length_4709_cov_21.1066_2	JL_0.02	0.01	36.6611	ARG	ARGfam; resfam	aminoglycoside	Aminotran_1_2; Aminotran_1_2; ; NA	1.56421
OT_A5_sbin_32_k141_4874090_length_2718_cov_5.0000_2	JL_0.02	0.01	481.289	ARG	ARGfam; resfam; SARG_blast	beta-lactam	Lactamase_B; Lactamase_B; ; PLN-1	2.68241
OT_A5_sbin_34_k141_1289841_length_19790_cov_50.0044_12	JL_0.02	0.01	671.97	ARG	ARGfam; resfam	multidrug	MFS_1; MFS_1; ; NA	2.82735
OT_A5_sbin_81_k141_6598073_length_6228_cov_6.5474_7	JL_0.02	0.01	11.1827	ARG	ARGfam; resfam	multidrug	MFS_1; MFS_1; ; NA	1.04855
OT_A6_sbin_12_k141_1830549_length_6285_cov_149.3475_1	JL_0.02	0.01	235.636	ARG	ARGfam; resfam	multidrug	ACR_tran; ACR_tran; ; NA	2.37224
OT_A6_sbin_12_k141_2490260_length_3265_cov_121.4075_2	JL_0.02	0.01	30.6474	ARG	ARGfam; resfam	aminoglycoside	Aminotran_1_2; Aminotran_1_2; ; NA	1.48639
OT_A6_sbin_15_k141_1095049_length_18665_cov_22.0000_4	JL_0.02	0.01	27.1313	ARG	ARGfam; resfam	aminoglycoside	Acyltransferase; Acyltransferase; ; NA	1.43347
OT_A6_sbin_15_k141_1333936_length_9789_cov_25.0000_2	JL_0.02	0.01	42.263	ARG	ARGfam; resfam	aminoglycoside	Aminotran_1_2; Aminotran_1_2; ; NA	1.62596
OT_A6_sbin_15_k141_208940_length_50590_cov_21.3815_31	JL_0.02	0.01	41.8119	ARG	ARGfam; resfam	aminoglycoside	Aminotran_1_2; Aminotran_1_2; ; NA	1.6213
OT_A6_sbin_15_k141_2326284_length_13636_cov_21.0000_3	JL_0.02	0.01	27.2039	ARG	ARGfam; resfam	aminoglycoside	Aminotran_1_2; Aminotran_1_2; ; NA	1.43463
OT_A6_sbin_15_k141_482194_length_7002_cov_24.9230_3	JL_0.02	0.01	51.3227	ARG	ARGfam; resfam	multidrug	MFS_1; MFS_1; ; NA	1.71031
OT_A6_sbin_15_k141_610072_length_13762_cov_19.0000_17	JL_0.02	0.01	1148.09	ARG	ARGfam; resfam	aminoglycoside	Aminotran_1_2; Aminotran_1_2; ; NA	3.05997
OT_A6_sbin_15_k141_624465_length_21242_cov_22.9771_14	JL_0.02	0.01	5.38869	ARG	ARGfam; resfam	beta-lactam	Lactamase_B; Lactamase_B; ; NA	0.731483
OT_A6_sbin_15_k141_785642_length_10080_cov_25.0792_8	JL_0.02	0.01	1024.81	ARG	ARGfam; resfam; SARG_blast	bacitracin	ABC_tran; ABC_tran; ; bcrA	3.01064
OT_A6_sbin_15_k141_864824_length_16515_cov_20.2708_9	JL_0.02	0.01	179.553	ARG	ARGfam; resfam	aminoglycoside	Aminotran_4; Aminotran_4; ; NA	2.25419
OT_A6_sbin_17_k141_1126182_length_96736_cov_38.9541_29	JL_0.02	0.01	555.723	ARG	ARGfam; resfam	multidrug	MFS_1; MFS_1; ; NA	2.74486
OT_A6_sbin_17_k141_1126182_length_96736_cov_38.9541_50	JL_0.02	0.01	210.356	ARG	ARGfam; resfam	multidrug	MFS_1; MFS_1; ; NA	2.32296
OT_A6_sbin_17_k141_1126182_length_96736_cov_38.9541_52	JL_0.02	0.01	42.8414	ARG	ARGfam; resfam; SARG_blast	tetracycline	MFS_1; MFS_1; ; tet(C)	1.63186
OT_A6_sbin_17_k141_143738_length_208173_cov_43.4037_168	JL_0.02	0.01	12.6267	ARG	ARGfam; resfam	aminoglycoside	Aminotran_1_2; Aminotran_1_2; ; NA	1.10129
OT_A6_sbin_17_k141_143738_length_208173_cov_43.4037_32	JL_0.02	0.01	6.70462	ARG	ARGfam; resfam	aminoglycoside	Acyltransferase; Acyltransferase; ; NA	0.826374
OT_A6_sbin_17_k141_1769435_length_23690_cov_41.9617_15	JL_0.02	0.01	13.8759	ARG	ARGfam; resfam	multidrug	ABC1; ABC1; ; NA	1.14226
OT_A6_sbin_17_k141_1904128_length_45405_cov_42.5294_35	JL_0.02	0.01	27.8009	ARG	ARGfam; resfam	aminoglycoside	Aminotran_4; Aminotran_4; ; NA	1.44406
OT_A6_sbin_17_k141_1947334_length_90379_cov_45.2582_14	JL_0.02	0.01	21.2657	ARG	ARGfam; resfam	multidrug	MFS_1; MFS_1; ; NA	1.32768
OT_A6_sbin_17_k141_1947334_length_90379_cov_45.2582_65	JL_0.02	0.01	50.3127	ARG	ARGfam; resfam	multidrug	MFS_1; MFS_1; ; NA	1.70168
OT_A6_sbin_17_k141_248203_length_32925_cov_43.9028_9	JL_0.02	0.01	44.0331	ARG	ARGfam; resfam	aminoglycoside	Aminotran_1_2; Aminotran_1_2; ; NA	1.64378
OT_A6_sbin_17_k141_2641286_length_26659_cov_41.7513_8	JL_0.02	0.01	2.22623	ARG	ARGfam; resfam	aminoglycoside	Aminotran_1_2; Aminotran_1_2; ; NA	0.34757
OT_A6_sbin_17_k141_266768_length_11171_cov_41.9182_7	JL_0.02	0.01	63.7359	ARG	ARGfam; resfam	multidrug	MFS_1; MFS_1; ; NA	1.80438
OT_A6_sbin_17_k141_2691917_length_86707_cov_40.8089_54	JL_0.02	0.01	42.4922	ARG	ARGfam; resfam	multidrug	MFS_1; MFS_1; ; NA	1.62831
OT_A6_sbin_17_k141_3001026_length_50530_cov_43.3087_44	JL_0.02	0.01	31.8722	ARG	ARGfam; resfam	multidrug	MFS_1; MFS_1; ; NA	1.50341
OT_A6_sbin_17_k141_3129810_length_168050_cov_43.9669_72	JL_0.02	0.01	29.4188	ARG	ARGfam; resfam	multidrug	ABC2_membrane; ABC2_membrane; ; NA	1.46862
OT_A6_sbin_17_k141_3444697_length_36701_cov_42.4736_18	JL_0.02	0.01	520.693	ARG	ARGfam; resfam; SARG_blast	MLS	ABC_tran; ABC_tran; ; tlr(C)	2.71658
OT_A6_sbin_17_k141_3687845_length_55781_cov_42.7256_5	JL_0.02	0.01	3.04098	ARG	ARGfam; resfam; SARG_blast	quinolone	MFS_1; MFS_1; ; Acinetobacter baumannii AbaQ	0.483014
OT_A7_sbin_24_k141_475598_length_8577_cov_24.8492_6	JL_0.02	0.01	18.2778	ARG	ARGfam; resfam	multidrug	MFS_1; MFS_1; ; NA	1.26192
OT_A7_sbin_47_k141_3788298_length_11654_cov_30.0000_9	JL_0.02	0.01	673.291	ARG	ARGfam; resfam	multidrug	MFS_1; MFS_1; ; NA	2.8282
OT_A8_sbin_18_k141_4086137_length_45801_cov_10.9952_18	JL_0.02	0.01	11.3446	ARG	ARGfam; resfam	multidrug	MFS_1; MFS_1; ; NA	1.05479
OT_A8_sbin_22_k141_1692572_length_6917_cov_14.5462_3	JL_0.02	0.01	45.8496	ARG	ARGfam; resfam	aminoglycoside	Aminotran_1_2; Aminotran_1_2; ; NA	1.66134
OT_A8_sbin_22_k141_801425_length_4584_cov_15.5647_2	JL_0.02	0.01	10.8123	ARG	ARGfam; resfam	aminoglycoside	Aminotran_1_2; Aminotran_1_2; ; NA	1.03392
OT_A8_sbin_2_k141_2362394_length_20440_cov_45.5697_13	JL_0.02	0.01	12.5248	ARG	ARGfam; resfam	aminoglycoside	Aminotran_1_2; Aminotran_1_2; ; NA	1.09777
OT_A8_sbin_55_k141_3546804_length_1928_cov_1.9877_1	JL_0.02	0.01	11.7883	ARG	ARGfam; resfam	aminoglycoside	Aminotran_1_2; Aminotran_1_2; ; NA	1.07145
OT_A9_sbin_60_k141_6226214_length_7127_cov_17.9465_2	JL_0.02	0.01	246.91	ARG	ARGfam; resfam	multidrug	MFS_1; MFS_1; ; NA	2.39254
OT_A9_sbin_77_k141_6501080_length_4018_cov_10.0000_4	JL_0.02	0.01	21.2657	ARG	ARGfam; resfam	multidrug	ABC2_membrane; ABC2_membrane; ; NA	1.32768
OT_A9_sbin_77_k141_967769_length_25280_cov_9.5132_21	JL_0.02	0.01	7.94131	ARG	ARGfam; resfam	multidrug	MFS_1; MFS_1; ; NA	0.899892
OT_A9_sbin_79_k141_7151424_length_2660_cov_6.8789_3	JL_0.02	0.01	11.6481	ARG	ARGfam; resfam	beta-lactam	Lactamase_B; Lactamase_B; ; NA	1.06626
OT_mbin_106_k141_2481901_length_16903_cov_11.5475_8	JL_0.02	0.01	21.3619	ARG	ARGfam; resfam	multidrug	MFS_1; MFS_1; ; NA	1.32964
OT_mbin_106_k141_5654125_length_24596_cov_8.8480_2	JL_0.02	0.01	2483.69	ARG	ARGfam; resfam	multidrug	ABC2_membrane; ABC2_membrane; ; NA	3.3951
OT_mbin_106_k141_5654125_length_24596_cov_8.8480_3	JL_0.02	0.01	26.0489	ARG	ARGfam; resfam	multidrug	MFS_1; MFS_1; ; NA	1.41579
OT_mbin_107_k141_1440152_length_8979_cov_20.0000_2	JL_0.02	0.01	70.6329	ARG	ARGfam; resfam	multidrug	ABC2_membrane; ABC2_membrane; ; NA	1.84901
OT_mbin_107_k141_6201208_length_6080_cov_16.4012_3	JL_0.02	0.01	10.6652	ARG	ARGfam; resfam	aminoglycoside	Aminotran_1_2; Aminotran_1_2; ; NA	1.02797
OT_mbin_139_k141_5491471_length_28092_cov_13.0000_17	JL_0.02	0.01	8.05561	ARG	ARGfam; resfam	aminoglycoside	Aminotran_1_2; Aminotran_1_2; ; NA	0.906099
OT_mbin_199_k141_2130986_length_8533_cov_6.9178_2	JL_0.02	0.01	10.167	ARG	ARGfam; resfam	aminoglycoside	Aminotran_1_2; Aminotran_1_2; ; NA	1.00719
OT_mbin_25_k141_401380_length_3827_cov_7.7303_3	JL_0.02	0.01	4.00168	ARG	ARGfam; resfam	multidrug	MFS_1; MFS_1; ; NA	0.602243
QDN-W01B-1949_sbin_15_k141_1938013_length_16745_cov_11.7796_11	JL_0.02	0.01	6.19227	ARG	ARGfam; resfam	multidrug	MFS_1; MFS_1; ; NA	0.79185
QDN-W01B-1949_sbin_16_k141_770039_length_8312_cov_8.9608_4	JL_0.02	0.01	14.6544	ARG	ARGfam; resfam; SARG_blast	MLS	ABC_tran; ABC_tran; ; macB	1.16597
QDN-W01B-1949_sbin_18_k141_1052840_length_35502_cov_40.9751_26	JL_0.02	0.01	467.087	ARG	ARGfam; resfam	aminoglycoside	Aminotran_4; Aminotran_4; ; NA	2.6694
QDN-W01B-1949_sbin_18_k141_1589426_length_23533_cov_37.9652_12	JL_0.02	0.01	7.05473	ARG	ARGfam; resfam	aminoglycoside	Aminotran_1_2; Aminotran_1_2; ; NA	0.848481
QDN-W01B-1949_sbin_18_k141_231229_length_58503_cov_43.9514_54	JL_0.02	0.01	27.6547	ARG	ARGfam; resfam; SARG_blast	multidrug	ACR_tran; ACR_tran; ; mdtF	1.44177
QDN-W01B-1949_sbin_18_k141_668060_length_62645_cov_43.9849_16	JL_0.02	0.01	4.10956	ARG	ARGfam; resfam	multidrug	MFS_1; MFS_1; ; NA	0.613795
QDN-W01B-1949_sbin_1_k141_2051342_length_7210_cov_17.0072_7	JL_0.02	0.01	13.9748	ARG	ARGfam; resfam	aminoglycoside	Aminotran_4; Aminotran_4; ; NA	1.14535
QDN-W01B-1949_sbin_26_k141_1326642_length_14431_cov_6.9908_4	JL_0.02	0.01	23.5059	ARG	ARGfam; resfam	aminoglycoside	Acyltransferase; Acyltransferase; ; NA	1.37118
QDN-W01B-1949_sbin_46_k141_1282032_length_6249_cov_7.9759_5	JL_0.02	0.01	18.6254	ARG	ARGfam; resfam; SARG_blast	quinolone	MFS_1; MFS_1; ; norA	1.2701
QDN-W01B-4577_sbin_18_k141_1262667_length_66897_cov_40.2933_38	JL_0.02	0.01	34.0873	ARG	ARGfam; resfam	aminoglycoside	Aminotran_1_2; Aminotran_1_2; ; NA	1.53259
QDN-W01B-4577_sbin_18_k141_156565_length_37039_cov_58.9308_3	JL_0.02	0.01	60.2541	ARG	ARGfam; resfam	multidrug	MFS_1; MFS_1; ; NA	1.77999
QDN-W01B-4577_sbin_18_k141_233207_length_17223_cov_29.6181_4	JL_0.02	0.01	49.264	ARG	ARGfam; resfam	aminoglycoside	Aminotran_1_2; Aminotran_1_2; ; NA	1.69253
QDN-W01B-4577_sbin_18_k141_233207_length_17223_cov_29.6181_9	JL_0.02	0.01	107.929	ARG	ARGfam; resfam	aminoglycoside	Aminotran_1_2; Aminotran_1_2; ; NA	2.03314
QDN-W01B-4577_sbin_18_k141_293026_length_47439_cov_67.0000_14	JL_0.02	0.01	129.731	ARG	ARGfam; resfam	multidrug	MFS_1; MFS_1; ; NA	2.11304
QDN-W01B-4577_sbin_18_k141_471683_length_22258_cov_91.2100_6	JL_0.02	0.01	7.95744	ARG	ARGfam; resfam	multidrug	ABC2_membrane; ABC2_membrane; ; NA	0.900774
QDN-W01B-4577_sbin_18_k141_546753_length_7615_cov_15.7176_7	JL_0.02	0.01	24.6999	ARG	ARGfam; resfam	aminoglycoside	Aminotran_1_2; Aminotran_1_2; ; NA	1.3927
QDN-W01B-4577_sbin_18_k141_579444_length_22698_cov_17.4595_17	JL_0.02	0.01	28.8246	ARG	ARGfam; resfam	aminoglycoside	Aminotran_1_2; Aminotran_1_2; ; NA	1.45976
QDN-W01B-4577_sbin_18_k141_584294_length_3950_cov_12.8614_2	JL_0.02	0.01	45.0008	ARG	ARGfam; resfam	aminoglycoside	Aminotran_1_2; Aminotran_1_2; ; NA	1.65322
QDN-W01B-4577_sbin_18_k141_657090_length_42517_cov_24.8862_40	JL_0.02	0.01	301.457	ARG	ARGfam; resfam	multidrug	MFS_1; MFS_1; ; NA	2.47923
QDN-W01B-4577_sbin_18_k141_76089_length_45174_cov_36.0000_23	JL_0.02	0.01	17.0717	ARG	ARGfam; resfam	aminoglycoside	Aminotran_4; Aminotran_4; ; NA	1.23228
QDN-W01B-4577_sbin_18_k141_854176_length_10734_cov_17.9631_13	JL_0.02	0.01	138.299	ARG	ARGfam; resfam	aminoglycoside	Aminotran_1_2; Aminotran_1_2; ; NA	2.14082
QDN-W01B-4577_sbin_18_k141_861397_length_5322_cov_14.9406_5	JL_0.02	0.01	127.747	ARG	ARGfam; resfam	multidrug	MFS_1; MFS_1; ; NA	2.10635
QDN-W01B-4577_sbin_18_k141_866277_length_8077_cov_22.9390_3	JL_0.02	0.01	73.6734	ARG	ARGfam; resfam	aminoglycoside	Aminotran_1_2; Aminotran_1_2; ; NA	1.86731
QDN-W01B-4577_sbin_18_k141_867274_length_10390_cov_60.1664_5	JL_0.02	0.01	11.9907	ARG	ARGfam; resfam	multidrug	ACR_tran; ACR_tran; ; NA	1.07884
QDN-W01B-4577_sbin_18_k141_941137_length_12186_cov_20.9635_3	JL_0.02	0.01	146.55	ARG	ARGfam; resfam	aminoglycoside	Aminotran_1_2; Aminotran_1_2; ; NA	2.16599
QDN-W01B-4577_sbin_20_k141_1246010_length_2989_cov_6.0000_4	JL_0.02	0.01	49.5381	ARG	ARGfam; resfam	multidrug	MFS_1; MFS_1; ; NA	1.69494
QDN-W01B-4577_sbin_20_k141_1305262_length_5368_cov_6.0027_2	JL_0.02	0.01	36.0151	ARG	ARGfam; resfam	multidrug	MFS_1; MFS_1; ; NA	1.55649
QDN-W01B-4577_sbin_20_k141_536032_length_5159_cov_7.0000_1	JL_0.02	0.01	38.6185	ARG	ARGfam; resfam	multidrug	ABC2_membrane; ABC2_membrane; ; NA	1.5868
QDN-W01B-4577_sbin_20_k141_637801_length_8192_cov_6.0000_2	JL_0.02	0.01	16.0996	ARG	ARGfam; resfam	multidrug	MFS_1; MFS_1; ; NA	1.20682
QDN-W01B-4577_sbin_20_k141_837855_length_4904_cov_8.0000_4	JL_0.02	0.01	53.6177	ARG	ARGfam; resfam	multidrug	MFS_1; MFS_1; ; NA	1.72931
QDN-W01B-4577_sbin_20_k141_907430_length_10494_cov_7.0000_2	JL_0.02	0.01	57.8631	ARG	ARGfam; resfam	aminoglycoside	Aminotran_1_2; Aminotran_1_2; ; NA	1.7624
QDN-W01B-4577_sbin_22_k141_1006986_length_1070_cov_5.0000_1	JL_0.02	0.01	29.6987	ARG	ARGfam; resfam	multidrug	MFS_1; MFS_1; ; NA	1.47274
QDN-W01B-4577_sbin_26_k141_965480_length_152124_cov_51.9926_50	JL_0.02	0.01	17.1572	ARG	ARGfam; resfam	aminoglycoside	Acyltransferase; Acyltransferase; ; NA	1.23445
QDN-W01B-4577_sbin_8_k141_91346_length_17188_cov_18.1810_12	JL_0.02	0.01	25.1731	ARG	ARGfam; resfam; SARG_blast	multidrug	MFS_1; MFS_1; ; pmrA	1.40094
QDN-W01B-4577_sbin_9_k141_1099150_length_23214_cov_31.9409_23	JL_0.02	0.01	408.69	ARG	ARGfam; resfam	aminoglycoside	Aminotran_1_2; Aminotran_1_2; ; NA	2.61139
QDN-W01B-4577_sbin_9_k141_524359_length_16402_cov_32.9134_6	JL_0.02	0.01	277.528	ARG	ARGfam; resfam	multidrug	MFS_1; MFS_1; ; NA	2.44331
QDN-W01B-4577_sbin_9_k141_733090_length_42960_cov_32.8401_21	JL_0.02	0.01	749.11	ARG	ARGfam; resfam	multidrug	MFS_1; MFS_1; ; NA	2.87455
QDN-W01B-4577_sbin_9_k141_745133_length_42374_cov_40.9792_1	JL_0.02	0.01	485.596	ARG	ARGfam; resfam	multidrug	MFS_1; MFS_1; ; NA	2.68628
QDN-W01B-4577_sbin_9_k141_892237_length_15742_cov_31.9126_3	JL_0.02	0.01	169.677	ARG	ARGfam; resfam	multidrug	MFS_1; MFS_1; ; NA	2.22962
QDN-W01B-4577_sbin_9_k141_938472_length_29931_cov_32.9527_13	JL_0.02	0.01	71.1366	ARG	ARGfam; resfam	multidrug	MFS_1; MFS_1; ; NA	1.85209
QDN-W01B-4577_sbin_9_k141_980716_length_3677_cov_25.6889_3	JL_0.02	0.01	57.967	ARG	ARGfam; resfam	aminoglycoside	Aminotran_1_2; Aminotran_1_2; ; NA	1.76318
QDN-W03B-2880_sbin_11_k141_673765_length_6115_cov_10.9461_3	JL_0.02	0.01	497.94	ARG	ARGfam; resfam	multidrug	MFS_1; MFS_1; ; NA	2.69718
QDN-W03B-2880_sbin_12_k141_1024551_length_18094_cov_101.0000_2	JL_0.02	0.01	4.08386	ARG	ARGfam; resfam	aminoglycoside	Aminotran_1_2; Aminotran_1_2; ; NA	0.61107
QDN-W03B-2880_sbin_12_k141_1184888_length_438831_cov_99.3722_253	JL_0.02	0.01	812.866	ARG	ARGfam; resfam	aminoglycoside	Aminotran_1_2; Aminotran_1_2; ; NA	2.91002
QDN-W03B-2880_sbin_12_k141_443007_length_190931_cov_100.9769_82	JL_0.02	0.01	205.558	ARG	ARGfam; resfam	multidrug	ABC2_membrane; ABC2_membrane; ; NA	2.31293
QDN-W03B-2880_sbin_12_k141_516236_length_136896_cov_101.9675_109	JL_0.02	0.01	4.00046	ARG	ARGfam; resfam	aminoglycoside	Aminotran_1_2; Aminotran_1_2; ; NA	0.60211
QDN-W04B-4228_sbin_35_k141_220078_length_34305_cov_48.9382_15	JL_0.02	0.01	9.71327	ARG	ARGfam; resfam	aminoglycoside	Aminotran_1_2; Aminotran_1_2; ; NA	0.987365
QDN-W04B-4228_sbin_3_k141_1003452_length_20447_cov_9.9902_7	JL_0.02	0.01	431.637	ARG	ARGfam; resfam; SARG_blast	multidrug	ACR_tran; ACR_tran; ; mexW	2.63512
QDN-W04B-4228_sbin_3_k141_1194197_length_2007_cov_3.6940_1	JL_0.02	0.01	12.8728	ARG	ARGfam; resfam	aminoglycoside	Aminotran_1_2; Aminotran_1_2; ; NA	1.10967
QDN-W04B-4228_sbin_3_k141_1228620_length_20632_cov_9.7041_18	JL_0.02	0.01	233.79	ARG	ARGfam; resfam	multidrug	ABC2_membrane; ABC2_membrane; ; NA	2.36883
QDN-W04B-4228_sbin_3_k141_1299523_length_8940_cov_9.2981_1	JL_0.02	0.01	68.5538	ARG	ARGfam; resfam	aminoglycoside	Aminotran_1_2; Aminotran_1_2; ; NA	1.83603
QDN-W04B-4228_sbin_3_k141_1405983_length_7980_cov_9.5857_5	JL_0.02	0.01	777.154	ARG	ARGfam; resfam	aminoglycoside	APH; APH; ; NA	2.89051
QDN-W04B-4228_sbin_3_k141_454033_length_4444_cov_11.0000_5	JL_0.02	0.01	163.045	ARG	ARGfam; resfam	aminoglycoside	APH; APH; ; NA	2.21231
QDN-W04B-4228_sbin_3_k141_601237_length_5649_cov_7.3491_4	JL_0.02	0.01	463.932	ARG	ARGfam; resfam	aminoglycoside	Aminotran_1_2; Aminotran_1_2; ; NA	2.66645
QDN-W04B-4228_sbin_3_k141_664395_length_9968_cov_10.5421_9	JL_0.02	0.01	15.9684	ARG	ARGfam; resfam; SARG_blast	bicyclomycin	MFS_1; MFS_1; ; bcr-1	1.20326
QDN-W04B-4228_sbin_3_k141_929686_length_34759_cov_9.8867_9	JL_0.02	0.01	714.759	ARG	ARGfam; resfam	multidrug	MFS_1; MFS_1; ; NA	2.85416
QDN-W04B-4228_sbin_41_k141_11180_length_60896_cov_130.7981_30	JL_0.02	0.01	663.428	ARG	ARGfam; resfam	multidrug	MFS_1; MFS_1; ; NA	2.82179
QDN-W04B-4228_sbin_41_k141_1354674_length_20526_cov_117.4456_6	JL_0.02	0.01	318.973	ARG	ARGfam; resfam; SARG_blast	bacitracin	ABC_tran; ABC_tran; ; bcrA	2.50375
QDN-W04B-4228_sbin_41_k141_170565_length_23997_cov_158.9414_20	JL_0.02	0.01	12.4238	ARG	ARGfam; resfam	multidrug	MFS_1; MFS_1; ; NA	1.09425
QDN-W04B-4228_sbin_41_k141_325259_length_3913_cov_123.0000_1	JL_0.02	0.01	641.629	ARG	ARGfam; resfam	multidrug	MFS_1; MFS_1; ; NA	2.80728
QDN-W04B-4228_sbin_41_k141_717334_length_76598_cov_154.5459_2	JL_0.02	0.01	468.816	ARG	ARGfam; resfam	aminoglycoside	Aminotran_4; Aminotran_4; ; NA	2.671
QDN-W04B-4228_sbin_41_k141_720290_length_25597_cov_139.4952_11	JL_0.02	0.01	747.703	ARG	ARGfam; resfam	multidrug	MFS_1; MFS_1; ; NA	2.87373
QDN-W04B-4228_sbin_41_k141_792447_length_15394_cov_109.5642_12	JL_0.02	0.01	21.7172	ARG	ARGfam; resfam	multidrug	MFS_1; MFS_1; ; NA	1.3368
QDN-W04B-4228_sbin_41_k141_89615_length_34480_cov_137.2843_26	JL_0.02	0.01	102.329	ARG	ARGfam; resfam	multidrug	MFS_1; MFS_1; ; NA	2.01
QDN-W04B-4228_sbin_42_k141_1066888_length_4662_cov_4.0000_1	JL_0.02	0.01	24.9267	ARG	ARGfam; resfam	aminoglycoside	Aminotran_1_2; Aminotran_1_2; ; NA	1.39666
QDN-W04B-4228_sbin_42_k141_1312994_length_3778_cov_5.0000_2	JL_0.02	0.01	1134.98	ARG	ARGfam; resfam	multidrug	ABC2_membrane; ABC2_membrane; ; NA	3.05499
QDN-W04B-4228_sbin_42_k141_1361958_length_8357_cov_3.9985_2	JL_0.02	0.01	592.374	ARG	ARGfam; resfam	aminoglycoside	Aminotran_1_2; Aminotran_1_2; ; NA	2.7726
QDN-W04B-480_sbin_16_k141_1440992_length_3518_cov_8.1205_3	JL_0.02	0.01	55.0777	ARG	ARGfam; resfam	multidrug	MFS_1; MFS_1; ; NA	1.74098
QDN-W04B-4900_sbin_37_k141_1265081_length_14742_cov_14.9789_5	JL_0.02	0.01	5.50762	ARG	ARGfam; resfam	multidrug	ABC1; ABC1; ; NA	0.740964
QDN-W04B-4900_sbin_38_k141_997819_length_45162_cov_339.3635_25	JL_0.02	0.01	4.08812	ARG	ARGfam; resfam	aminoglycoside	Aminotran_1_2; Aminotran_1_2; ; NA	0.611523
QDN-W04B-580_sbin_30_k141_454100_length_7889_cov_10.5506_6	JL_0.02	0.01	36.6865	ARG	ARGfam; resfam	aminoglycoside	Aminotran_1_2; Aminotran_1_2; ; NA	1.56451
QDN_cobin_101_k127_4219904_length_11703_cov_74.7685_3	JL_0.02	0.01	26.9923	ARG	ARGfam; resfam; SARG_blast	beta-lactam	Lactamase_B; Lactamase_B; ; LMB-1	1.43124
QDN_cobin_102_k127_440842_length_1369_cov_5.0000_2	JL_0.02	0.01	20.5472	ARG	ARGfam; resfam	beta-lactam	Transpeptidase; Transpeptidase; ; NA	1.31275
QDN_cobin_102_k127_5850841_length_3238_cov_5.0373_3	JL_0.02	0.01	9.90982	ARG	ARGfam; resfam	aminoglycoside	Aminotran_1_2; Aminotran_1_2; ; NA	0.996066
QDN_cobin_102_k127_7997598_length_1596_cov_5.0000_2	JL_0.02	0.01	22.0844	ARG	ARGfam; resfam	multidrug	ABC_tran; ABC_tran; ; NA	1.34409
QDN_cobin_102_k127_8338303_length_1492_cov_5.0000_2	JL_0.02	0.01	10.681	ARG	ARGfam; resfam; SARG_blast	other_peptide_antibiotics	ABC_tran; ABC_tran; ; microcin efflux pumu gene yojI	1.02861
QDN_cobin_104_k127_1238489_length_20768_cov_45.0460_16	JL_0.02	0.01	16.233	ARG	ARGfam; resfam	beta-lactam	Beta-lactamase; Beta-lactamase; ; NA	1.2104
QDN_cobin_108_k127_1771089_length_226630_cov_40.9055_48	JL_0.02	0.01	117.983	ARG	ARGfam; resfam	aminoglycoside	Aminotran_1_2; Aminotran_1_2; ; NA	2.07182
QDN_cobin_109_k127_1574889_length_12854_cov_29.9639_4	JL_0.02	0.01	40.0536	ARG	ARGfam; resfam	aminoglycoside	Aminotran_4; Aminotran_4; ; NA	1.60264
QDN_cobin_109_k127_1589284_length_55278_cov_44.9900_20	JL_0.02	0.01	48.9196	ARG	ARGfam; resfam; SARG_blast	beta-lactam	Lactamase_B; Lactamase_B; ; EAM-1	1.68948
QDN_cobin_109_k127_3141403_length_47597_cov_140.4980_21	JL_0.02	0.01	30.9283	ARG	ARGfam; resfam	aminoglycoside	Aminotran_4; Aminotran_4; ; NA	1.49036
QDN_cobin_109_k127_5992991_length_14556_cov_50.6427_11	JL_0.02	0.01	12.3667	ARG	ARGfam; resfam	multidrug	ABC2_membrane; ABC2_membrane; ; NA	1.09225
QDN_cobin_109_k127_6891773_length_59116_cov_62.5673_32	JL_0.02	0.01	16.9347	ARG	ARGfam; resfam; SARG_blast	MLS	ABC_tran; ABC_tran; ; macB	1.22878
QDN_cobin_109_k127_8806359_length_8744_cov_34.9990_2	JL_0.02	0.01	27.8009	ARG	ARGfam; resfam	aminoglycoside	Aminotran_1_2; Aminotran_1_2; ; NA	1.44406
QDN_cobin_113_k127_2003231_length_132974_cov_86.0337_66	JL_0.02	0.01	6.37359	ARG	ARGfam; resfam	aminoglycoside	Aminotran_4; Aminotran_4; ; NA	0.804384
QDN_cobin_113_k127_712400_length_103818_cov_55.3959_19	JL_0.02	0.01	365.084	ARG	ARGfam; resfam	multidrug	MFS_1; MFS_1; ; NA	2.56239
QDN_cobin_113_k127_894064_length_76504_cov_23.4182_10	JL_0.02	0.01	8.7579	ARG	ARGfam; resfam	aminoglycoside	Aminotran_4; Aminotran_4; ; NA	0.9424
QDN_cobin_116_k127_2694702_length_246129_cov_16.0012_223	JL_0.02	0.01	1180.05	ARG	ARGfam; resfam	beta-lactam	Lactamase_B; Lactamase_B; ; NA	3.0719
QDN_cobin_123_k127_3348445_length_88083_cov_29.0000_14	JL_0.02	0.01	5.78408	ARG	ARGfam; resfam	aminoglycoside	Aminotran_1_2; Aminotran_1_2; ; NA	0.762234
QDN_cobin_123_k127_3769825_length_67158_cov_14.2665_27	JL_0.02	0.01	2.68954	ARG	ARGfam; resfam	multidrug	MFS_1; MFS_1; ; NA	0.429677
QDN_cobin_123_k127_4126041_length_18294_cov_36.9846_4	JL_0.02	0.01	3.35791	ARG	ARGfam; resfam	aminoglycoside	Aminotran_1_2; Aminotran_1_2; ; NA	0.52607
QDN_cobin_123_k127_4330964_length_65879_cov_18.0012_22	JL_0.02	0.01	6.1341	ARG	ARGfam; resfam	aminoglycoside	Aminotran_1_2; Aminotran_1_2; ; NA	0.78775
QDN_cobin_123_k127_4330964_length_65879_cov_18.0012_44	JL_0.02	0.01	10.6652	ARG	ARGfam; resfam; SARG_blast	multidrug	MFS_1; MFS_1; ; hp1181	1.02797
QDN_cobin_123_k127_6049768_length_83670_cov_14.0008_69	JL_0.02	0.01	21.7115	ARG	ARGfam; resfam	aminoglycoside	Aminotran_4; Aminotran_4; ; NA	1.33669
QDN_cobin_123_k127_724401_length_90458_cov_16.0300_31	JL_0.02	0.01	11.9684	ARG	ARGfam; resfam	multidrug	ABC2_membrane; ABC2_membrane; ; NA	1.07804
QDN_cobin_123_k127_7647149_length_73764_cov_64.0000_69	JL_0.02	0.01	12.9153	ARG	ARGfam; resfam	aminoglycoside	Aminotran_1_2; Aminotran_1_2; ; NA	1.1111
QDN_cobin_123_k127_8369505_length_77461_cov_16.0896_68	JL_0.02	0.01	40.3417	ARG	ARGfam; resfam	aminoglycoside	Aminotran_4; Aminotran_4; ; NA	1.60575
QDN_cobin_131_k127_744954_length_89148_cov_33.7491_62	JL_0.02	0.01	604.881	ARG	ARGfam; resfam	aminoglycoside	Acyltransferase; Acyltransferase; ; NA	2.78167
QDN_cobin_136_k127_8944456_length_8123_cov_114.9356_1	JL_0.02	0.01	14.5456	ARG	ARGfam; resfam	aminoglycoside	Aminotran_1_2; Aminotran_1_2; ; NA	1.16273
QDN_cobin_139_k127_2222415_length_3477_cov_15.0000_3	JL_0.02	0.01	15.4203	ARG	ARGfam; resfam	aminoglycoside	Acyltransferase; Acyltransferase; ; NA	1.18809
QDN_cobin_144_k127_8156386_length_4502_cov_14.0000_3	JL_0.02	0.01	621.045	ARG	ARGfam; resfam; SARG_blast	beta-lactam	Lactamase_B; Lactamase_B; ; Rm3	2.79312
QDN_cobin_167_k127_6423378_length_5729_cov_15.5077_6	JL_0.02	0.01	10.0368	ARG	ARGfam; resfam	multidrug	ACR_tran; ACR_tran; ; NA	1.00159
QDN_cobin_168_k127_2325072_length_10891_cov_30.0000_1	JL_0.02	0.01	35.724	ARG	ARGfam; resfam	aminoglycoside	Aminotran_1_2; Aminotran_1_2; ; NA	1.55296
QDN_cobin_168_k127_3974135_length_4276_cov_24.0000_2	JL_0.02	0.01	6.49349	ARG	ARGfam; resfam	aminoglycoside	Aminotran_1_2; Aminotran_1_2; ; NA	0.812478
QDN_cobin_169_k127_1293309_length_2799_cov_218.0000_1	JL_0.02	0.01	12.8777	ARG	ARGfam; resfam	aminoglycoside	APH; APH; ; NA	1.10984
QDN_cobin_169_k127_1592746_length_6026_cov_73.3036_4	JL_0.02	0.01	71.0599	ARG	ARGfam; resfam	aminoglycoside	Aminotran_1_2; Aminotran_1_2; ; NA	1.85162
QDN_cobin_169_k127_2046995_length_4496_cov_102.0000_3	JL_0.02	0.01	18.9864	ARG	ARGfam; resfam	aminoglycoside	Aminotran_1_2; Aminotran_1_2; ; NA	1.27844
QDN_cobin_169_k127_5961787_length_2676_cov_21.0000_1	JL_0.02	0.01	28.1505	ARG	ARGfam; resfam	aminoglycoside	Aminotran_1_2; Aminotran_1_2; ; NA	1.44949
QDN_cobin_169_k127_7589352_length_2772_cov_23.0000_1	JL_0.02	0.01	15.9684	ARG	ARGfam; resfam	aminoglycoside	Aminotran_1_2; Aminotran_1_2; ; NA	1.20326
QDN_cobin_169_k127_8083092_length_8106_cov_37.0000_6	JL_0.02	0.01	44.5382	ARG	ARGfam; resfam	beta-lactam	Transpeptidase; Transpeptidase; ; NA	1.64873
QDN_cobin_169_k127_8462810_length_3367_cov_25.0000_2	JL_0.02	0.01	18.2778	ARG	ARGfam; resfam	aminoglycoside	Aminotran_1_2; Aminotran_1_2; ; NA	1.26192
QDN_cobin_170_k127_325480_length_9695_cov_65.1401_6	JL_0.02	0.01	334.913	ARG	ARGfam; resfam	aminoglycoside	Aminotran_1_2; Aminotran_1_2; ; NA	2.52493
QDN_cobin_170_k127_4724400_length_10834_cov_234.2288_4	JL_0.02	0.01	102.983	ARG	ARGfam; resfam	aminoglycoside	Aminotran_1_2; Aminotran_1_2; ; NA	2.01276
QDN_cobin_171_k127_184297_length_8701_cov_222.9339_2	JL_0.02	0.01	10.7235	ARG	ARGfam; resfam	multidrug	MFS_1; MFS_1; ; NA	1.03034
QDN_cobin_171_k127_22446_length_7757_cov_358.5932_9	JL_0.02	0.01	40.9204	ARG	ARGfam; resfam	aminoglycoside	Aminotran_1_2; Aminotran_1_2; ; NA	1.61194
QDN_cobin_171_k127_36593_length_5296_cov_468.0000_5	JL_0.02	0.01	15.5671	ARG	ARGfam; resfam	aminoglycoside	APH; APH; ; NA	1.19221
QDN_cobin_171_k127_3833721_length_5299_cov_265.3658_4	JL_0.02	0.01	14.5821	ARG	ARGfam; resfam	aminoglycoside	APH; APH; ; NA	1.16382
QDN_cobin_171_k127_4519137_length_6919_cov_295.8774_2	JL_0.02	0.01	24.0101	ARG	ARGfam; resfam; SARG_blast	multidrug	MFS_1; MFS_1; ; Other_major_facilitator_superfamily_transporter	1.38039
QDN_cobin_171_k127_7144790_length_4950_cov_1155.5791_1	JL_0.02	0.01	17.5413	ARG	ARGfam; resfam	aminoglycoside	Aminotran_4; Aminotran_4; ; NA	1.24406
QDN_cobin_171_k127_7473669_length_5544_cov_26.3170_1	JL_0.02	0.01	47.4193	ARG	ARGfam; resfam	multidrug	ABC_tran; ABC_tran; ; NA	1.67595
QDN_cobin_171_k127_8010306_length_6827_cov_26.8634_1	JL_0.02	0.01	738.383	ARG	ARGfam; resfam	aminoglycoside	Aminotran_1_2; Aminotran_1_2; ; NA	2.86828
QDN_cobin_171_k127_8794046_length_4209_cov_131.9013_5	JL_0.02	0.01	12.5431	ARG	ARGfam; resfam	aminoglycoside	Aminotran_1_2; Aminotran_1_2; ; NA	1.09841
QDN_cobin_19_k127_29674_length_106126_cov_40.9679_10	JL_0.02	0.01	3.97872	ARG	ARGfam; resfam	aminoglycoside	Aminotran_1_2; Aminotran_1_2; ; NA	0.599744
QDN_cobin_19_k127_29674_length_106126_cov_40.9679_9	JL_0.02	0.01	29.4188	ARG	ARGfam; resfam	aminoglycoside	Aminotran_1_2; Aminotran_1_2; ; NA	1.46862
QDN_cobin_19_k127_4043558_length_88441_cov_34.9986_2	JL_0.02	0.01	12.4633	ARG	ARGfam; resfam	aminoglycoside	Aminotran_4; Aminotran_4; ; NA	1.09563
QDN_cobin_19_k127_5442657_length_190841_cov_40.8761_1	JL_0.02	0.01	15.2238	ARG	ARGfam; resfam	multidrug	MFS_1; MFS_1; ; NA	1.18252
QDN_cobin_37_k127_1962236_length_2802_cov_14.0000_3	JL_0.02	0.01	693.598	ARG	ARGfam; resfam	aminoglycoside	Aminotran_1_2; Aminotran_1_2; ; NA	2.84111
QDN_cobin_3_k127_2653103_length_11454_cov_102.3292_7	JL_0.02	0.01	7.54375	ARG	ARGfam; resfam	multidrug	MFS_1; MFS_1; ; NA	0.877587
QDN_cobin_71_k127_4042110_length_2328_cov_7.0000_3	JL_0.02	0.01	9.61789	ARG	ARGfam; resfam; SARG_blast	multidrug	ACR_tran; ACR_tran; ; MexF	0.98308
QDN_cobin_73_k127_2018244_length_47486_cov_115.1548_38	JL_0.02	0.01	26.2233	ARG	ARGfam; resfam	aminoglycoside	Aminotran_1_2; Aminotran_1_2; ; NA	1.41869
QDN_cobin_73_k127_2182510_length_7935_cov_74.4176_1	JL_0.02	0.01	10.681	ARG	ARGfam; resfam	multidrug	ACR_tran; ACR_tran; ; NA	1.02861
QDN_cobin_73_k127_3170335_length_40229_cov_77.0849_10	JL_0.02	0.01	998.57	ARG	ARGfam; resfam	bleomycin	Glyoxalase; Glyoxalase; ; NA	2.99938
QDN_cobin_73_k127_3257191_length_6377_cov_87.3901_1	JL_0.02	0.01	26.2233	ARG	ARGfam; resfam	multidrug	MFS_1; MFS_1; ; NA	1.41869
QDN_cobin_73_k127_3711464_length_18997_cov_81.6598_2	JL_0.02	0.01	9.50127	ARG	ARGfam; resfam	aminoglycoside	Aminotran_1_2; Aminotran_1_2; ; NA	0.977781
QDN_cobin_73_k127_3852269_length_27146_cov_84.1440_11	JL_0.02	0.01	23.9367	ARG	ARGfam; resfam	multidrug	MFS_1; MFS_1; ; NA	1.37907
QDN_cobin_73_k127_4349120_length_32574_cov_84.0176_2	JL_0.02	0.01	26.6203	ARG	ARGfam; resfam	aminoglycoside	Aminotran_1_2; Aminotran_1_2; ; NA	1.42521
QDN_cobin_73_k127_445929_length_41056_cov_88.9922_37	JL_0.02	0.01	6.37359	ARG	ARGfam; resfam	multidrug	MFS_1; MFS_1; ; NA	0.804384
QDN_cobin_73_k127_4543920_length_37987_cov_95.6957_13	JL_0.02	0.01	65.1515	ARG	ARGfam; resfam	multidrug	ABC1; ABC1; ; NA	1.81392
QDN_cobin_73_k127_5437086_length_55579_cov_155.3264_36	JL_0.02	0.01	153.937	ARG	ARGfam; resfam	aminoglycoside	Aminotran_1_2; Aminotran_1_2; ; NA	2.18734
QDN_cobin_73_k127_6156987_length_6105_cov_89.0000_4	JL_0.02	0.01	23.0903	ARG	ARGfam; resfam	multidrug	ACR_tran; ACR_tran; ; NA	1.36343
QDN_cobin_73_k127_6530808_length_36875_cov_84.9956_1	JL_0.02	0.01	32.6012	ARG	ARGfam; resfam	aminoglycoside	Aminotran_1_2; Aminotran_1_2; ; NA	1.51323
QDN_cobin_73_k127_6530808_length_36875_cov_84.9956_15	JL_0.02	0.01	13.3863	ARG	ARGfam; resfam	aminoglycoside	Aminotran_1_2; Aminotran_1_2; ; NA	1.12666
QDN_cobin_73_k127_883708_length_75671_cov_86.9032_69	JL_0.02	0.01	13.1317	ARG	ARGfam; resfam	multidrug	ABC2_membrane; ABC2_membrane; ; NA	1.11832
QDN_cobin_74_k127_4725125_length_2425_cov_6.0000_3	JL_0.02	0.01	12.3667	ARG	ARGfam; resfam	beta-lactam	Lactamase_B; Lactamase_B; ; NA	1.09225
QDN_cobin_74_k127_4779336_length_5813_cov_7.0000_2	JL_0.02	0.01	9.96021	ARG	ARGfam; resfam	aminoglycoside	Aminotran_4; Aminotran_4; ; NA	0.998268
QDN_cobin_74_k127_6785218_length_8422_cov_19.0231_9	JL_0.02	0.01	171.366	ARG	ARGfam; resfam	aminoglycoside	Aminotran_1_2; Aminotran_1_2; ; NA	2.23392
QDN_cobin_74_k127_7304444_length_2636_cov_5.0000_3	JL_0.02	0.01	42.7238	ARG	ARGfam; resfam	aminoglycoside	Acyltransferase; Acyltransferase; ; NA	1.63067
QDN_cobin_74_k127_8266073_length_1298_cov_7.0000_1	JL_0.02	0.01	20.9008	ARG	ARGfam; resfam	beta-lactam	Transpeptidase; Transpeptidase; ; NA	1.32016
QDN_cobin_75_k127_1072693_length_7043_cov_153.9205_3	JL_0.02	0.01	13.0245	ARG	ARGfam; resfam	multidrug	MFS_1; MFS_1; ; NA	1.11476
QDN_cobin_75_k127_1546926_length_22922_cov_29.0000_18	JL_0.02	0.01	39.6	ARG	ARGfam; resfam	aminoglycoside	Aminotran_1_2; Aminotran_1_2; ; NA	1.5977
RS_10_sbin_145_k141_1176588_length_3428_cov_13.0000_2	JL_0.02	0.01	397.998	ARG	ARGfam; resfam	multidrug	ABC2_membrane; ABC2_membrane; ; NA	2.59988
RS_10_sbin_29_k141_5122722_length_10010_cov_12.3896_3	JL_0.02	0.01	128.331	ARG	ARGfam; resfam	multidrug	ABC2_membrane; ABC2_membrane; ; NA	2.10833
RS_10_sbin_29_k141_6089658_length_1958_cov_10.0000_2	JL_0.02	0.01	165.245	ARG	ARGfam; resfam	multidrug	MFS_1; MFS_1; ; NA	2.21813
RS_10_sbin_29_k141_6457160_length_8365_cov_12.9302_2	JL_0.02	0.01	17.9422	ARG	ARGfam; resfam	multidrug	MATE_efflux; MATE_efflux; ; NA	1.25387
RS_10_sbin_67_k141_3774026_length_3914_cov_6.0000_1	JL_0.02	0.01	8.12536	ARG	ARGfam; resfam	multidrug	MFS_1; MFS_1; ; NA	0.909843
RS_10_sbin_79_k141_775956_length_54224_cov_40.1603_54	JL_0.02	0.01	289.793	ARG	ARGfam; resfam	multidrug	MFS_1; MFS_1; ; NA	2.46209
RS_10_sbin_80_k141_5273545_length_2283_cov_5.0000_1	JL_0.02	0.01	106.361	ARG	ARGfam; resfam	aminoglycoside	Aminotran_1_2; Aminotran_1_2; ; NA	2.02678
RS_10_sbin_86_k141_1560758_length_2191_cov_6.9663_3	JL_0.02	0.01	127.664	ARG	ARGfam; resfam	aminoglycoside	Aminotran_1_2; Aminotran_1_2; ; NA	2.10607
RS_10_sbin_86_k141_2874688_length_7993_cov_8.0000_4	JL_0.02	0.01	163.074	ARG	ARGfam; resfam	aminoglycoside	Aminotran_4; Aminotran_4; ; NA	2.21238
RS_10_sbin_86_k141_406511_length_4494_cov_7.9727_5	JL_0.02	0.01	75.0294	ARG	ARGfam; resfam	multidrug	ABC2_membrane; ABC2_membrane; ; NA	1.87523
RS_10_sbin_86_k141_5656141_length_3817_cov_8.0000_1	JL_0.02	0.01	91.2188	ARG	ARGfam; resfam	aminoglycoside	Aminotran_1_2; Aminotran_1_2; ; NA	1.96008
RS_10_sbin_87_k141_4548758_length_8116_cov_9.0000_6	JL_0.02	0.01	27.1941	ARG	ARGfam; resfam	aminoglycoside	Aminotran_1_2; Aminotran_1_2; ; NA	1.43447
RS_10_sbin_87_k141_600765_length_2405_cov_8.8021_3	JL_0.02	0.01	663.058	ARG	ARGfam; resfam	aminoglycoside	Acetyltransf_4; Acetyltransf_4; ; NA	2.82155
RS_11_sbin_24_k141_5036944_length_15134_cov_17.4315_1	JL_0.02	0.01	21.1315	ARG	ARGfam; resfam	aminoglycoside	Aminotran_1_2; Aminotran_1_2; ; NA	1.32493
RS_11_sbin_24_k141_779237_length_5750_cov_25.0000_6	JL_0.02	0.01	66.3255	ARG	ARGfam; resfam; SARG_blast	MLS	ACR_tran; ACR_tran; ; LpeB	1.82168
RS_11_sbin_24_k141_856351_length_14028_cov_15.0000_7	JL_0.02	0.01	26.9447	ARG	ARGfam; resfam	aminoglycoside	Aminotran_1_2; Aminotran_1_2; ; NA	1.43047
RS_11_sbin_37_k141_2230434_length_36398_cov_20.7434_11	JL_0.02	0.01	206.632	ARG	ARGfam; resfam	multidrug	MFS_1; MFS_1; ; NA	2.3152
RS_11_sbin_37_k141_2364807_length_5843_cov_20.3713_1	JL_0.02	0.01	504.843	ARG	ARGfam; resfam; SARG_blast	bacitracin	ABC_tran; ABC_tran; ; bcrA	2.70316
RS_11_sbin_37_k141_906528_length_7312_cov_13.0000_4	JL_0.02	0.01	13.73	ARG	ARGfam; resfam	multidrug	ABC1; ABC1; ; NA	1.13767
RS_11_sbin_39_k141_4223744_length_4498_cov_21.0000_1	JL_0.02	0.01	1202.38	ARG	ARGfam; resfam	multidrug	MFS_1; MFS_1; ; NA	3.08004
RS_11_sbin_41_k141_282929_length_10664_cov_13.9787_4	JL_0.02	0.01	36.3493	ARG	ARGfam; resfam	aminoglycoside	Aminotran_4; Aminotran_4; ; NA	1.5605
RS_11_sbin_41_k141_4092994_length_9048_cov_13.0000_3	JL_0.02	0.01	486.486	ARG	ARGfam; resfam	aminoglycoside	Aminotran_1_2; Aminotran_1_2; ; NA	2.68707
RS_11_sbin_42_k141_1414315_length_7157_cov_18.7866_5	JL_0.02	0.01	200.946	ARG	ARGfam; resfam	multidrug	MFS_1; MFS_1; ; NA	2.30308
RS_11_sbin_42_k141_176212_length_3686_cov_23.0000_2	JL_0.02	0.01	379.589	ARG	ARGfam; resfam	aminoglycoside	Aminotran_1_2; Aminotran_1_2; ; NA	2.57931
RS_11_sbin_42_k141_1807480_length_21956_cov_25.6714_15	JL_0.02	0.01	6.07089	ARG	ARGfam; resfam	aminoglycoside	Aminotran_1_2; Aminotran_1_2; ; NA	0.783252
RS_11_sbin_42_k141_2019198_length_13775_cov_24.5312_11	JL_0.02	0.01	7.10592	ARG	ARGfam; resfam	multidrug	MFS_1; MFS_1; ; NA	0.85162
RS_11_sbin_46_k141_2771694_length_3120_cov_25.9715_2	JL_0.02	0.01	485.536	ARG	ARGfam; resfam	beta-lactam	Lactamase_B; Lactamase_B; ; NA	2.68622
RS_11_sbin_46_k141_2879511_length_5207_cov_26.7821_2	JL_0.02	0.01	49.781	ARG	ARGfam; resfam	multidrug	MFS_1; MFS_1; ; NA	1.69706
RS_11_sbin_46_k141_4330799_length_7781_cov_34.3435_5	JL_0.02	0.01	181.186	ARG	ARGfam; resfam; SARG_blast	beta-lactam	Lactamase_B; Lactamase_B; ; GRD33-1	2.25812
RS_11_sbin_50_k141_2135584_length_2736_cov_178.0000_2	JL_0.02	0.01	148.32	ARG	ARGfam; resfam; SARG_blast	tetracycline	MFS_1; MFS_1; ; tet(42)	2.1712
RS_11_sbin_50_k141_2321730_length_5214_cov_34.9482_1	JL_0.02	0.01	193.196	ARG	ARGfam; resfam	multidrug	MFS_1; MFS_1; ; NA	2.286
RS_11_sbin_50_k141_2586437_length_1653_cov_16.9517_3	JL_0.02	0.01	94.1837	ARG	ARGfam; resfam	aminoglycoside	Aminotran_1_2; Aminotran_1_2; ; NA	1.97398
RS_11_sbin_50_k141_2642580_length_1851_cov_29.9982_1	JL_0.02	0.01	325.081	ARG	ARGfam; resfam	multidrug	MFS_1; MFS_1; ; NA	2.51199
RS_11_sbin_50_k141_3851442_length_1300_cov_30.0397_2	JL_0.02	0.01	12.6648	ARG	ARGfam; resfam	multidrug	MFS_1; MFS_1; ; NA	1.1026
RS_11_sbin_53_k141_1397613_length_413928_cov_32.4802_128	JL_0.02	0.01	449.244	ARG	ARGfam; resfam	aminoglycoside	Aminotran_1_2; Aminotran_1_2; ; NA	2.65248
RS_11_sbin_53_k141_1397613_length_413928_cov_32.4802_314	JL_0.02	0.01	183.965	ARG	ARGfam; resfam	multidrug	ABC1; ABC1; ; NA	2.26474
RS_11_sbin_53_k141_1397613_length_413928_cov_32.4802_39	JL_0.02	0.01	133.281	ARG	ARGfam; resfam	multidrug	ACR_tran; ACR_tran; ; NA	2.12477
RS_11_sbin_53_k141_2942574_length_121452_cov_32.9572_48	JL_0.02	0.01	56.301	ARG	ARGfam; resfam	aminoglycoside	Aminotran_4; Aminotran_4; ; NA	1.75052
RS_11_sbin_53_k141_3485104_length_100098_cov_32.0002_18	JL_0.02	0.01	897.201	ARG	ARGfam; resfam	aminoglycoside	Aminotran_4; Aminotran_4; ; NA	2.95289
RS_11_sbin_54_k141_1269887_length_7661_cov_26.9352_5	JL_0.02	0.01	7.86164	ARG	ARGfam; resfam	aminoglycoside	Aminotran_4; Aminotran_4; ; NA	0.895513
RS_11_sbin_54_k141_2087146_length_5240_cov_37.9049_4	JL_0.02	0.01	445.552	ARG	ARGfam; resfam	aminoglycoside	Aminotran_1_2; Aminotran_1_2; ; NA	2.6489
RS_11_sbin_54_k141_2894577_length_10802_cov_34.1461_8	JL_0.02	0.01	407.967	ARG	ARGfam; resfam	aminoglycoside	APH; APH; ; NA	2.61063
RS_11_sbin_54_k141_3389079_length_8296_cov_30.6090_5	JL_0.02	0.01	68.4101	ARG	ARGfam; resfam	multidrug	ACR_tran; ACR_tran; ; NA	1.83512
RS_11_sbin_54_k141_347293_length_9310_cov_31.0168_7	JL_0.02	0.01	123.158	ARG	ARGfam; resfam	multidrug	ABC1; ABC1; ; NA	2.09046
[truncated: 44,700 more rows]
