# Supplementary material for: The risk of pathogenicity and antibiotic resistance in deep-sea cold seep microorganisms
Source: mSystems. 2025 May 21;10(6):e01571-24. doi: 10.1128/msystems.01571-24 (PMC12172429; doi:10.1128/msystems.01571-24)
Supplement: Table S9 — Alignment results for predicted MsbA/MacA/MacB/TolC by foldseek. [file msystems.01571-24-s0010.xlsx]

## Sheet: MsbA
Supplementary Table 9. Alignment results for predicted MsbA/MacA/MacB/TolC by foldseek.
query	qlen	target	tlen	evalue	alntmscore	qtmscore	ttmscore	lddt	rmsd	prob
RS_6_sbin_56_k141_3503717_length_1699_cov_4.0000_2	300	Q6AJW3	572	3.731e-33	0.7144	0.7075	0.379	0.898	8.869	1
RS_6_sbin_56_k141_3503717_length_1699_cov_4.0000_2	300	Q2LVL0	601	9.873e-33	0.7104	0.7081	0.3619	0.8444	8.099	1
RS_6_sbin_56_k141_3503717_length_1699_cov_4.0000_2	300	A0A1V6H7I1	329	2.73e-31	0.7478	0.7141	0.6541	0.8671	5.785	1
RS_6_sbin_56_k141_3503717_length_1699_cov_4.0000_2	300	A0A645DAF0	380	9.745e-32	0.7138	0.7092	0.5648	0.8625	8.054	1
RS_6_sbin_56_k141_3503717_length_1699_cov_4.0000_2	300	K4ZCG5	314	7.551e-30	0.7963	0.6968	0.6673	0.8363	5.832	1
RS_6_sbin_56_k141_3503717_length_1699_cov_4.0000_2	300	A0A1V6G955	533	8.207e-32	0.7004	0.7004	0.4033	0.8181	7.819	1
RS_6_sbin_56_k141_3503717_length_1699_cov_4.0000_2	300	A0A3S4TSS7	423	3.2e-30	0.7165	0.6822	0.4901	0.8557	8.025	1
RS_6_sbin_56_k141_3503717_length_1699_cov_4.0000_2	300	Q21NS8	586	3.022e-30	0.6785	0.6785	0.3566	0.8375	8.455	1
RS_6_sbin_56_k141_3503717_length_1699_cov_4.0000_2	300	A0A1V6EPN4	362	5.672e-30	0.6952	0.6952	0.5843	0.8228	6.214	1
RS_6_sbin_56_k141_3503717_length_1699_cov_4.0000_2	300	A0A380DMB4	371	3.799e-30	0.6848	0.6826	0.557	0.8166	8.233	1
RS_6_sbin_56_k141_3503717_length_1699_cov_4.0000_2	300	Q8XXB6	592	9.371e-29	0.7212	0.7004	0.3623	0.8388	8.058	1
RS_6_sbin_56_k141_3503717_length_1699_cov_4.0000_2	300	Q142P6	597	7.893e-29	0.7182	0.6973	0.3581	0.8322	7.939	1
RS_6_sbin_56_k141_3503717_length_1699_cov_4.0000_2	300	A0A846SXK9	511	6.278e-29	0.7144	0.6937	0.4146	0.8194	7.507	1
RS_6_sbin_56_k141_3503717_length_1699_cov_4.0000_2	300	Q83D84	589	2.817e-29	0.7023	0.7023	0.3676	0.8108	7.9	1
RS_6_sbin_56_k141_3503717_length_1699_cov_4.0000_2	300	Q2SZW0	596	1.569e-28	0.7108	0.6928	0.3557	0.8339	7.981	1
RS_6_sbin_56_k141_3503717_length_1699_cov_4.0000_2	300	Q31FG2	581	1.661e-28	0.6889	0.6867	0.3647	0.8614	8.457	1
RS_6_sbin_56_k141_3503717_length_1699_cov_4.0000_2	300	A0A1J5PSP5	327	4.395e-28	0.7399	0.6878	0.6335	0.8197	6.84	1
RS_6_sbin_56_k141_3503717_length_1699_cov_4.0000_2	300	Q21WN9	581	1.481e-28	0.6885	0.6885	0.3648	0.8506	8.377	1
RS_6_sbin_56_k141_3503717_length_1699_cov_4.0000_2	300	Q1LQD3	594	2.78e-28	0.7208	0.6999	0.3614	0.8271	7.553	1
RS_6_sbin_56_k141_3503717_length_1699_cov_4.0000_2	300	Q46Y89	590	3.496e-28	0.7167	0.6959	0.3619	0.8252	7.735	1
RS_6_sbin_56_k141_3503717_length_1699_cov_4.0000_2	300	Q1BUV6	593	2.78e-28	0.7097	0.6868	0.3557	0.8229	7.572	1
RS_6_sbin_56_k141_3503717_length_1699_cov_4.0000_2	300	Q87EF0	589	9.25e-28	0.7118	0.6914	0.3614	0.8443	7.501	1
RS_6_sbin_56_k141_3503717_length_1699_cov_4.0000_2	300	A0A1U9ISS0	551	2.944e-28	0.6982	0.6737	0.3758	0.8295	8.028	1
RS_6_sbin_56_k141_3503717_length_1699_cov_4.0000_2	300	A0A6N4XVA2	347	3.75e-29	0.668	0.668	0.5814	0.8142	7.789	1
RS_6_sbin_56_k141_3503717_length_1699_cov_4.0000_2	300	A0A2X3I799	551	3.301e-28	0.6978	0.6978	0.3893	0.8319	7.801	1
RS_6_sbin_56_k141_3503717_length_1699_cov_4.0000_2	300	Q6LPK6	585	4.928e-28	0.6933	0.6933	0.3639	0.8459	8.814	1
RS_6_sbin_56_k141_3503717_length_1699_cov_4.0000_2	300	A0A2P5VKQ1	473	1.163e-27	0.7236	0.6913	0.4453	0.8302	7.497	1
RS_6_sbin_56_k141_3503717_length_1699_cov_4.0000_2	300	A0A376W0G4	394	1.051e-28	0.6954	0.6954	0.5361	0.8025	7.765	1
RS_6_sbin_56_k141_3503717_length_1699_cov_4.0000_2	300	Q2P3E7	589	2.311e-27	0.723	0.6973	0.3629	0.8418	7.22	1
RS_6_sbin_56_k141_3503717_length_1699_cov_4.0000_2	300	A0A448MQV4	527	1.759e-28	0.6806	0.6806	0.3952	0.8132	8.836	1
RS_6_sbin_56_k141_3503717_length_1699_cov_4.0000_2	300	Q6D437	582	4.928e-28	0.6811	0.6811	0.3596	0.8382	9.264	1
RS_6_sbin_56_k141_3503717_length_1699_cov_4.0000_2	300	Q5E0F2	582	1.231e-27	0.6909	0.6909	0.3643	0.8489	9.107	1
RS_6_sbin_56_k141_3503717_length_1699_cov_4.0000_2	300	Q47JR8	585	4.205e-29	0.6573	0.6573	0.3472	0.8017	8.603	1
RS_6_sbin_56_k141_3503717_length_1699_cov_4.0000_2	300	A0A3D8ITT9	545	2.744e-27	0.7111	0.6772	0.3811	0.8364	7.806	1
RS_6_sbin_56_k141_3503717_length_1699_cov_4.0000_2	300	A0A3S4XQ86	539	1.736e-27	0.6984	0.6984	0.3974	0.8368	7.933	1
RS_6_sbin_56_k141_3503717_length_1699_cov_4.0000_2	300	Q6F9X0	574	3.259e-27	0.7158	0.6904	0.3684	0.8318	8.624	1
RS_6_sbin_56_k141_3503717_length_1699_cov_4.0000_2	300	Q1QX69	579	4.395e-28	0.6846	0.6846	0.3643	0.8187	8.578	1
RS_6_sbin_56_k141_3503717_length_1699_cov_4.0000_2	300	Q3SFZ6	579	5.526e-28	0.6888	0.6888	0.3671	0.8123	8.004	1
RS_6_sbin_56_k141_3503717_length_1699_cov_4.0000_2	300	Q15UY7	585	2.592e-27	0.7059	0.69	0.3611	0.8302	8.689	1
RS_6_sbin_56_k141_3503717_length_1699_cov_4.0000_2	300	A0A174UKH4	309	4.801e-26	0.7823	0.6873	0.668	0.8119	6.909	1
RS_6_sbin_56_k141_3503717_length_1699_cov_4.0000_2	300	A0A380DT66	523	1.736e-27	0.715	0.6806	0.3978	0.8002	8.587	1
RS_6_sbin_56_k141_3503717_length_1699_cov_4.0000_2	300	P44407	587	6.196e-28	0.675	0.675	0.3541	0.8205	9.157	1
RS_6_sbin_56_k141_3503717_length_1699_cov_4.0000_2	300	Q0A4U4	589	2.744e-27	0.7134	0.6951	0.3627	0.8128	7.285	1
RS_6_sbin_56_k141_3503717_length_1699_cov_4.0000_2	300	Q4KJB2	601	1.64e-27	0.6999	0.6954	0.3547	0.8163	8.432	1
RS_6_sbin_56_k141_3503717_length_1699_cov_4.0000_2	300	Q7MJ07	583	1.838e-27	0.6809	0.6809	0.3588	0.8371	9.184	1
RS_6_sbin_56_k141_3503717_length_1699_cov_4.0000_2	300	A0A0B9X4I2	575	2.061e-27	0.702	0.6794	0.3631	0.8144	8.399	1
RS_6_sbin_56_k141_3503717_length_1699_cov_4.0000_2	300	Q4FS42	595	1.947e-27	0.7026	0.6821	0.352	0.8121	8.677	1
RS_6_sbin_56_k141_3503717_length_1699_cov_4.0000_2	300	Q12M46	600	2.906e-27	0.6892	0.6892	0.3537	0.833	8.874	1
RS_6_sbin_56_k141_3503717_length_1699_cov_4.0000_2	300	Q7NZU6	584	1.037e-27	0.6754	0.6754	0.3564	0.8139	8.299	1
RS_6_sbin_56_k141_3503717_length_1699_cov_4.0000_2	300	Q7VWD8	623	1.838e-27	0.6904	0.6904	0.3416	0.8111	8.753	1
RS_6_sbin_56_k141_3503717_length_1699_cov_4.0000_2	300	Q7VR44	583	2.744e-27	0.6889	0.6889	0.3638	0.8189	8.159	1
RS_6_sbin_56_k141_3503717_length_1699_cov_4.0000_2	300	Q5P2S7	601	4.864e-27	0.6981	0.6801	0.3479	0.8202	8.32	1
RS_6_sbin_56_k141_3503717_length_1699_cov_4.0000_2	300	7ph3_B	577	8.249e-28	0.6685	0.6685	0.3571	0.8094	9.701	1
RS_6_sbin_56_k141_3503717_length_1699_cov_4.0000_2	300	Q2SIN5	585	1.024e-26	0.697	0.697	0.3659	0.8395	8.617	1
RS_6_sbin_56_k141_3503717_length_1699_cov_4.0000_2	300	Q87R16	582	4.864e-27	0.683	0.683	0.3614	0.8358	8.933	1
RS_6_sbin_56_k141_3503717_length_1699_cov_4.0000_2	300	A0A077UKU5	513	4.097e-27	0.6841	0.6797	0.4075	0.823	8.145	1
RS_6_sbin_56_k141_3503717_length_1699_cov_4.0000_2	300	A0A2S6R9F4	539	2.558e-26	0.7129	0.6901	0.3932	0.8368	8.457	1
RS_6_sbin_56_k141_3503717_length_1699_cov_4.0000_2	300	Q7VL52	582	1.815e-26	0.6946	0.6946	0.3667	0.8407	8.947	1
RS_6_sbin_56_k141_3503717_length_1699_cov_4.0000_2	300	7ph4_B	576	1.736e-27	0.668	0.6659	0.3565	0.8103	9.667	1
RS_6_sbin_56_k141_3503717_length_1699_cov_4.0000_2	300	7ph3_A	577	1.037e-27	0.6602	0.6602	0.3539	0.8042	9.562	1
RS_6_sbin_56_k141_3503717_length_1699_cov_4.0000_2	300	Q88D92	602	3.259e-27	0.6878	0.6878	0.3542	0.8002	8.396	1
RS_6_sbin_56_k141_3503717_length_1699_cov_4.0000_2	300	Q5WVN2	588	5.151e-27	0.6913	0.6663	0.3492	0.8043	8.612	1
RS_6_sbin_56_k141_3503717_length_1699_cov_4.0000_2	300	P63359	582	2.416e-26	0.7183	0.6929	0.3663	0.8119	7.186	1
RS_6_sbin_56_k141_3503717_length_1699_cov_4.0000_2	300	A0A564SLK7	401	1.947e-27	0.6516	0.6516	0.4943	0.8174	8.228	1
RS_6_sbin_56_k141_3503717_length_1699_cov_4.0000_2	300	Q1CA68	582	8.143e-27	0.6944	0.6744	0.3573	0.8005	7.496	1
RS_6_sbin_56_k141_3503717_length_1699_cov_4.0000_2	300	A0A174DHE8	489	3.216e-26	0.7043	0.6793	0.4234	0.8172	8.833	1
RS_6_sbin_56_k141_3503717_length_1699_cov_4.0000_2	300	Q8D2U8	581	5.776e-27	0.684	0.684	0.3638	0.7948	8.247	1
RS_6_sbin_56_k141_3503717_length_1699_cov_4.0000_2	300	Q0BKJ3	609	8.622e-27	0.6834	0.6834	0.3496	0.805	7.756	1
RS_6_sbin_56_k141_3503717_length_1699_cov_4.0000_2	300	A0A428AFB9	429	1.736e-27	0.6496	0.6496	0.4618	0.8025	9.027	1
RS_6_sbin_56_k141_3503717_length_1699_cov_4.0000_2	300	A0A0M6YHG0	551	1.024e-26	0.6825	0.6803	0.3816	0.803	8.061	1
RS_6_sbin_56_k141_3503717_length_1699_cov_4.0000_2	300	Q2NUA5	582	6.037e-26	0.7175	0.6921	0.366	0.8092	7.192	1
RS_6_sbin_56_k141_3503717_length_1699_cov_4.0000_2	300	Q0VQP5	582	1.618e-26	0.696	0.6851	0.3622	0.7978	8.511	1
RS_6_sbin_56_k141_3503717_length_1699_cov_4.0000_2	300	A0A173VWN7	471	2.281e-26	0.6859	0.6707	0.4354	0.8164	7.977	1
RS_6_sbin_56_k141_3503717_length_1699_cov_4.0000_2	300	Q9CMG7	582	3.216e-26	0.6975	0.6801	0.3595	0.8106	7.568	1
RS_6_sbin_56_k141_3503717_length_1699_cov_4.0000_2	300	7ph4_A	576	6.476e-27	0.6621	0.6621	0.3546	0.8074	9.683	1
RS_6_sbin_56_k141_3503717_length_1699_cov_4.0000_2	300	Q5QU36	582	4.044e-26	0.6875	0.6875	0.3643	0.8212	8.852	1
RS_6_sbin_56_k141_3503717_length_1699_cov_4.0000_2	300	Q080T2	600	4.044e-26	0.7075	0.687	0.3524	0.7878	7.742	1
RS_6_sbin_56_k141_3503717_length_1699_cov_4.0000_2	300	Q0HHH4	601	6.769e-26	0.687	0.687	0.3524	0.8264	9.026	1
RS_6_sbin_56_k141_3503717_length_1699_cov_4.0000_2	300	Q60AA3	601	2.281e-26	0.6814	0.6814	0.3505	0.8024	8.997	1
RS_6_sbin_56_k141_3503717_length_1699_cov_4.0000_2	300	A0A1V5GJK0	305	7.075e-25	0.7713	0.6778	0.6672	0.7897	5.965	1
RS_6_sbin_56_k141_3503717_length_1699_cov_4.0000_2	300	Q9HUG8	603	5.084e-26	0.6908	0.6908	0.3518	0.8065	8.424	1
RS_6_sbin_56_k141_3503717_length_1699_cov_4.0000_2	300	Q7N6C6	581	7.59e-26	0.6983	0.679	0.3598	0.8051	7.524	1
RS_6_sbin_56_k141_3503717_length_1699_cov_4.0000_2	300	Q3J7R8	597	1.07e-25	0.6902	0.6902	0.3566	0.8238	8.28	1
RS_6_sbin_56_k141_3503717_length_1699_cov_4.0000_2	300	Q5F4X8	622	1.815e-26	0.6646	0.6646	0.3307	0.8088	8.633	1
RS_6_sbin_56_k141_3503717_length_1699_cov_4.0000_2	300	7bcw_B	574	1.363e-26	0.6663	0.6642	0.3577	0.7958	9.714	1
RS_6_sbin_56_k141_3503717_length_1699_cov_4.0000_2	300	Q12C33	589	1.443e-26	0.6643	0.6643	0.3505	0.7989	7.913	1
RS_6_sbin_56_k141_3503717_length_1699_cov_4.0000_2	300	Q3KJ31	600	5.084e-26	0.6743	0.6743	0.3459	0.8144	8.183	1
RS_6_sbin_56_k141_3503717_length_1699_cov_4.0000_2	300	Q4QPI4	587	6.392e-26	0.6935	0.6757	0.355	0.7945	7.573	1
RS_6_sbin_56_k141_3503717_length_1699_cov_4.0000_2	300	8dmm_A	576	1.528e-26	0.6607	0.6607	0.3547	0.7898	10.51	1
RS_6_sbin_56_k141_3503717_length_1699_cov_4.0000_2	300	8dmm_B	576	1.528e-26	0.6607	0.6607	0.3547	0.79	10.51	1
RS_6_sbin_56_k141_3503717_length_1699_cov_4.0000_2	300	P60752	582	1.791e-25	0.7154	0.6903	0.3643	0.7849	8.018	1
RS_6_sbin_56_k141_3503717_length_1699_cov_4.0000_2	300	Q65U21	585	1.345e-25	0.6947	0.6769	0.3566	0.7984	7.641	1
RS_6_sbin_56_k141_3503717_length_1699_cov_4.0000_2	300	A0A0M7MIQ2	476	6.681e-25	0.7077	0.6873	0.4414	0.8227	8.294	1
RS_6_sbin_56_k141_3503717_length_1699_cov_4.0000_2	300	Q2KYS6	591	5.701e-26	0.6739	0.6739	0.3536	0.7914	8.464	1
RS_6_sbin_56_k141_3503717_length_1699_cov_4.0000_2	300	Q0I4C5	582	3.175e-25	0.6962	0.6786	0.359	0.8048	7.65	1
RS_6_sbin_56_k141_3503717_length_1699_cov_4.0000_2	300	Q48P40	600	1.01e-25	0.6747	0.6747	0.3463	0.8005	8.583	1
RS_6_sbin_56_k141_3503717_length_1699_cov_4.0000_2	300	3b60_C	572	7.59e-26	0.66	0.6558	0.3544	0.7954	10.1	1
RS_6_sbin_56_k141_3503717_length_1699_cov_4.0000_2	300	3b60_A	572	8.511e-26	0.66	0.6558	0.3544	0.7955	10.1	1
RS_6_sbin_56_k141_3503717_length_1699_cov_4.0000_2	300	3b60_D	572	8.511e-26	0.66	0.6558	0.3544	0.7954	10.1	1
RS_6_sbin_56_k141_3503717_length_1699_cov_4.0000_2	300	3b60_B	572	8.511e-26	0.66	0.6558	0.3544	0.7954	10.1	1
RS_6_sbin_56_k141_3503717_length_1699_cov_4.0000_2	300	8tso_A	573	2.674e-25	0.668	0.6659	0.3587	0.7887	9.809	1
RS_6_sbin_56_k141_3503717_length_1699_cov_4.0000_2	300	8tso_B	573	3.175e-25	0.6679	0.6657	0.3586	0.7879	9.798	1
RS_6_sbin_56_k141_3503717_length_1699_cov_4.0000_2	300	Q8FJB1	582	2.525e-25	0.7034	0.7034	0.3748	0.7436	13.34	1
RS_6_sbin_56_k141_3503717_length_1699_cov_4.0000_2	300	A0A174BAF7	550	1.791e-25	0.6697	0.6697	0.3804	0.7652	8.252	1
RS_6_sbin_56_k141_3503717_length_1699_cov_4.0000_2	300	A0A2S6SGR2	517	8.4e-25	0.6681	0.6101	0.3621	0.7985	8.492	1
RS_6_sbin_56_k141_3503717_length_1699_cov_4.0000_2	300	7bcw_A	574	2.127e-25	0.6546	0.6546	0.3533	0.7593	9.24	1
RS_6_sbin_56_k141_3503717_length_1699_cov_4.0000_2	300	A0A564W4E2	358	3.94e-24	0.6812	0.6771	0.5731	0.7955	6.394	1
RS_6_sbin_56_k141_3503717_length_1699_cov_4.0000_2	300	A0A3R9JCI3	317	2.492e-24	0.694	0.6546	0.6214	0.7663	9.475	1
RS_6_sbin_56_k141_3503717_length_1699_cov_4.0000_2	300	A0A1V5Q295	473	1.328e-24	0.6684	0.6684	0.4345	0.764	9.972	1
RS_6_sbin_56_k141_3503717_length_1699_cov_4.0000_2	300	A0A6N2V1F8	377	1.577e-24	0.653	0.6489	0.5235	0.7601	7.566	1
RS_6_sbin_56_k141_3503717_length_1699_cov_4.0000_2	300	A0A1V5RQ97	448	2.605e-23	0.6824	0.678	0.4617	0.7597	8.558	1
RS_6_sbin_56_k141_3503717_length_1699_cov_4.0000_2	300	A0A2X5P7E0	533	6.983e-24	0.6571	0.62	0.3598	0.7479	8.269	1
RS_6_sbin_56_k141_3503717_length_1699_cov_4.0000_2	300	A0A3S4X8A6	328	1.222e-22	0.7003	0.6719	0.6175	0.7707	7.147	1
RS_6_sbin_56_k141_3503717_length_1699_cov_4.0000_2	300	3b5y_B	572	1.311e-23	0.6453	0.6453	0.3498	0.7688	10.04	1
RS_6_sbin_56_k141_3503717_length_1699_cov_4.0000_2	300	3b5y_D	572	1.311e-23	0.6453	0.6453	0.3498	0.7686	10.03	1
RS_6_sbin_56_k141_3503717_length_1699_cov_4.0000_2	300	3b5y_C	572	9.845e-24	0.6371	0.6371	0.3456	0.7654	10.06	1
RS_6_sbin_56_k141_3503717_length_1699_cov_4.0000_2	300	A0A7U9X212	536	4.36e-23	0.6726	0.6368	0.3684	0.7583	8.834	1
RS_6_sbin_56_k141_3503717_length_1699_cov_4.0000_2	300	A0A3D2VSF3	515	5.482e-23	0.6546	0.598	0.3575	0.7853	8.031	1
RS_6_sbin_56_k141_3503717_length_1699_cov_4.0000_2	300	A0A1V6FZS1	444	1.154e-22	0.6655	0.6655	0.4591	0.7834	8.254	1
RS_6_sbin_56_k141_3503717_length_1699_cov_4.0000_2	300	A0A2X2WCE0	361	1.536e-22	0.6962	0.6895	0.5784	0.7545	8.244	1
RS_6_sbin_56_k141_3503717_length_1699_cov_4.0000_2	300	A0A1C6L299	432	3.275e-23	0.6531	0.6531	0.4625	0.7587	8.5	1
RS_6_sbin_56_k141_3503717_length_1699_cov_4.0000_2	300	3b5y_A	572	2.605e-23	0.6371	0.6371	0.3456	0.7656	10.06	1
RS_6_sbin_56_k141_3503717_length_1699_cov_4.0000_2	300	A0A1V5GWR4	424	1.745e-23	0.6531	0.6531	0.4686	0.7309	9.515	1
RS_6_sbin_56_k141_3503717_length_1699_cov_4.0000_2	300	K0N7P4	386	2.723e-22	0.6636	0.6636	0.5233	0.7874	7.803	1
RS_6_sbin_56_k141_3503717_length_1699_cov_4.0000_2	300	A0A066PX84	547	3.053e-22	0.6766	0.6723	0.3809	0.7488	8.227	1
RS_6_sbin_56_k141_3503717_length_1699_cov_4.0000_2	300	A0A645DNZ3	310	2.687e-21	0.7371	0.6511	0.6314	0.7424	7.181	1
RS_6_sbin_56_k141_3503717_length_1699_cov_4.0000_2	300	A0A1C6DZD4	529	1.277e-21	0.6914	0.6653	0.387	0.7658	8.385	1
RS_6_sbin_56_k141_3503717_length_1699_cov_4.0000_2	300	3b5z_A	572	2.293e-22	0.6538	0.6538	0.3546	0.7449	10.4	1
RS_6_sbin_56_k141_3503717_length_1699_cov_4.0000_2	300	3b5z_C	572	2.571e-22	0.6538	0.6538	0.3545	0.7444	10.4	1
RS_6_sbin_56_k141_3503717_length_1699_cov_4.0000_2	300	A0A2X4UNY8	328	2.263e-21	0.6947	0.6648	0.6118	0.7586	7.207	1
RS_6_sbin_56_k141_3503717_length_1699_cov_4.0000_2	300	A0A377ZZ13	514	1.352e-21	0.6681	0.6681	0.4021	0.773	8.732	1
RS_6_sbin_56_k141_3503717_length_1699_cov_4.0000_2	300	A0A0C7QSC9	549	3.233e-22	0.6523	0.6299	0.3564	0.7469	7.815	1
RS_6_sbin_56_k141_3503717_length_1699_cov_4.0000_2	300	A0A6N3D7B8	550	2.045e-22	0.6501	0.6189	0.3458	0.7374	8.327	1
RS_6_sbin_56_k141_3503717_length_1699_cov_4.0000_2	300	A0A822W251	513	6.068e-22	0.6433	0.6314	0.3834	0.7754	9.99	1
RS_6_sbin_56_k141_3503717_length_1699_cov_4.0000_2	300	A0A4P6M739	539	5.177e-23	0.6331	0.6331	0.364	0.7185	8.744	1
RS_6_sbin_56_k141_3503717_length_1699_cov_4.0000_2	300	A0A485IA30	413	5.411e-22	0.6397	0.6337	0.4714	0.7647	7.436	1
RS_6_sbin_56_k141_3503717_length_1699_cov_4.0000_2	300	3b5z_D	572	2.293e-22	0.6537	0.6537	0.3553	0.7234	10.25	1
RS_6_sbin_56_k141_3503717_length_1699_cov_4.0000_2	300	3b5z_B	572	5.73e-22	0.6536	0.6536	0.3545	0.745	10.4	1
RS_6_sbin_56_k141_3503717_length_1699_cov_4.0000_2	300	A0A1V4IWX0	534	2.571e-22	0.6456	0.6456	0.3744	0.7079	9.429	1
RS_6_sbin_56_k141_3503717_length_1699_cov_4.0000_2	300	A0A484ZTM0	301	3.74e-20	0.7403	0.6616	0.6595	0.7414	7.403	1
RS_6_sbin_56_k141_3503717_length_1699_cov_4.0000_2	300	A0A5E6ZXR2	441	3.578e-21	0.6643	0.6436	0.4467	0.7495	8.77	1
RS_6_sbin_56_k141_3503717_length_1699_cov_4.0000_2	300	A0A2U3MZN2	530	1.7e-21	0.6873	0.638	0.3728	0.6987	7.945	1
RS_6_sbin_56_k141_3503717_length_1699_cov_4.0000_2	300	A0A1J5S0U3	551	2.019e-21	0.6403	0.6403	0.3656	0.7445	9.179	1
RS_6_sbin_56_k141_3503717_length_1699_cov_4.0000_2	300	A0A381J9D6	537	4.304e-22	0.6285	0.6285	0.3664	0.7122	8.702	1
RS_6_sbin_56_k141_3503717_length_1699_cov_4.0000_2	300	A0A1C5NVG1	549	6.629e-20	0.7085	0.6617	0.3725	0.7662	8.089	1
RS_6_sbin_56_k141_3503717_length_1699_cov_4.0000_2	300	A0A1C7MQA1	389	2.538e-21	0.6362	0.6362	0.5006	0.7362	6.269	1
RS_6_sbin_56_k141_3503717_length_1699_cov_4.0000_2	300	A0A2A7ARS3	537	8.443e-21	0.6482	0.6242	0.3606	0.7375	9.433	1
RS_6_sbin_56_k141_3503717_length_1699_cov_4.0000_2	300	A0A1V4SVG6	537	4.012e-21	0.6497	0.6456	0.3703	0.7088	8.419	1
RS_6_sbin_56_k141_3503717_length_1699_cov_4.0000_2	300	A0A173RG08	539	8.078e-22	0.6063	0.6063	0.35	0.7041	9.82	1
RS_6_sbin_56_k141_3503717_length_1699_cov_4.0000_2	300	A0A564UTU8	541	6.716e-21	0.6431	0.6349	0.3605	0.7209	8.433	1
RS_6_sbin_56_k141_3503717_length_1699_cov_4.0000_2	300	A0A485CB57	323	2.974e-20	0.6693	0.6467	0.6036	0.7352	8.126	1
RS_6_sbin_56_k141_3503717_length_1699_cov_4.0000_2	300	A0A1G4GBE8	550	6.342e-21	0.6325	0.6059	0.3468	0.7277	7.757	1
RS_6_sbin_56_k141_3503717_length_1699_cov_4.0000_2	300	L7VVW7	546	3.578e-21	0.6114	0.6114	0.3525	0.7342	9.535	1
RS_6_sbin_56_k141_3503717_length_1699_cov_4.0000_2	300	A0A7H4NMH4	451	3.15e-20	0.6572	0.6572	0.4491	0.7427	8.552	1
RS_6_sbin_56_k141_3503717_length_1699_cov_4.0000_2	300	A0A6N2Z8T8	542	8.334e-20	0.6682	0.6556	0.3738	0.7581	8.548	1
RS_6_sbin_56_k141_3503717_length_1699_cov_4.0000_2	300	A0A1V5HLI9	549	2.846e-21	0.637	0.635	0.3585	0.6912	10.08	1
RS_6_sbin_56_k141_3503717_length_1699_cov_4.0000_2	300	A0A345VIA6	532	1.124e-20	0.6428	0.6246	0.3631	0.7103	9.458	1
RS_6_sbin_56_k141_3503717_length_1699_cov_4.0000_2	300	A0A1C5Z9X9	546	1.585e-20	0.6393	0.6393	0.363	0.7122	8.479	1
RS_6_sbin_56_k141_3503717_length_1699_cov_4.0000_2	300	A0A377KKV7	306	1.244e-19	0.6562	0.6399	0.6282	0.7438	7.601	1
RS_6_sbin_56_k141_3503717_length_1699_cov_4.0000_2	300	A0A381J932	539	6.26e-20	0.6315	0.6085	0.3561	0.7477	8.513	1
RS_6_sbin_56_k141_3503717_length_1699_cov_4.0000_2	300	A0A2K4ZB31	549	1.062e-20	0.6037	0.6037	0.342	0.6996	9.004	1
RS_6_sbin_56_k141_3503717_length_1699_cov_4.0000_2	300	A0A8B4RDZ2	515	2.936e-19	0.6565	0.5879	0.3513	0.7075	9.794	1
RS_6_sbin_56_k141_3503717_length_1699_cov_4.0000_2	300	A0A128F927	536	3.486e-19	0.665	0.6373	0.3714	0.7003	6.82	1
RS_6_sbin_56_k141_3503717_length_1699_cov_4.0000_2	300	A0A3S8SFL2	529	1.395e-19	0.6459	0.6012	0.3509	0.6759	9.392	1
RS_6_sbin_56_k141_3503717_length_1699_cov_4.0000_2	300	A0A6N3B373	524	2.205e-19	0.6501	0.6104	0.3624	0.6834	8.962	1
RS_6_sbin_56_k141_3503717_length_1699_cov_4.0000_2	300	A0A6N2YH39	535	4.581e-18	0.6851	0.6524	0.3766	0.7302	8.183	1
RS_6_sbin_56_k141_3503717_length_1699_cov_4.0000_2	300	A0A3S4P413	524	3.109e-19	0.6452	0.6035	0.3592	0.6782	8.722	1
RS_6_sbin_56_k141_3503717_length_1699_cov_4.0000_2	300	A0A378NDN2	515	5.835e-19	0.6281	0.5159	0.3079	0.7114	7.907	1
RS_6_sbin_56_k141_3503717_length_1699_cov_4.0000_2	300	A0A1G4FMY8	549	5.835e-19	0.6101	0.5956	0.3412	0.7142	8.428	1
RS_6_sbin_56_k141_3503717_length_1699_cov_4.0000_2	300	A0A239SQH7	517	1.021e-17	0.7067	0.6164	0.3706	0.6909	6.973	1
RS_6_sbin_56_k141_3503717_length_1699_cov_4.0000_2	300	A0A6N3D0T2	527	3.909e-19	0.6357	0.6089	0.3612	0.6647	8.04	1
RS_6_sbin_56_k141_3503717_length_1699_cov_4.0000_2	300	A0A064C1A3	538	3.486e-19	0.5955	0.5936	0.3389	0.6967	7.929	1
RS_6_sbin_56_k141_3503717_length_1699_cov_4.0000_2	300	A0A485CV51	504	4.326e-18	0.6406	0.5409	0.3311	0.7156	7.573	1
RS_6_sbin_56_k141_3503717_length_1699_cov_4.0000_2	300	A0A410RSM7	548	6.839e-18	0.6295	0.6197	0.3524	0.7406	9.334	1
RS_6_sbin_56_k141_3503717_length_1699_cov_4.0000_2	300	A0A1E7XGE8	533	7.668e-18	0.635	0.6155	0.3611	0.7278	7.307	1
RS_6_sbin_56_k141_3503717_length_1699_cov_4.0000_2	300	C2FD29	459	1.377e-18	0.5866	0.5829	0.389	0.7059	9.783	1
RS_6_sbin_56_k141_3503717_length_1699_cov_4.0000_2	300	A0A7U9SVB3	318	7.668e-18	0.6433	0.605	0.5727	0.6872	9.991	1
RS_6_sbin_56_k141_3503717_length_1699_cov_4.0000_2	300	A0A376H485	541	1.228e-18	0.586	0.586	0.3376	0.691	9.372	1
RS_6_sbin_56_k141_3503717_length_1699_cov_4.0000_2	300	A0A2X2VUI0	483	1.439e-17	0.6711	0.6139	0.3943	0.671	7.25	1
RS_6_sbin_56_k141_3503717_length_1699_cov_4.0000_2	300	A0A202F5U1	310	2.485e-15	0.796	0.5553	0.5385	0.7141	3.02	1
RS_6_sbin_56_k141_3503717_length_1699_cov_4.0000_2	300	A0A7Z8ZWM6	518	9.104e-18	0.6451	0.6071	0.3653	0.6628	8.233	1
RS_6_sbin_56_k141_3503717_length_1699_cov_4.0000_2	300	A0A449AQP5	528	1.212e-17	0.6083	0.5725	0.3398	0.6704	8.815	1
RS_6_sbin_56_k141_3503717_length_1699_cov_4.0000_2	300	A0A384ZC20	300	3.309e-15	0.7867	0.5464	0.5464	0.6816	2.719	1
RS_6_sbin_56_k141_3503717_length_1699_cov_4.0000_2	300	A0A1B8P4N7	528	2.003e-16	0.6166	0.4916	0.2855	0.7111	8.416	1
RS_6_sbin_56_k141_3503717_length_1699_cov_4.0000_2	300	A0A1J5R0K3	375	4.522e-17	0.5704	0.5704	0.4802	0.6813	9.824	1
RS_6_sbin_56_k141_3503717_length_1699_cov_4.0000_2	300	A0A2S6WN45	364	5.76e-18	0.5739	0.5739	0.4808	0.6059	11.31	1
RS_6_sbin_56_k141_3503717_length_1699_cov_4.0000_2	300	A0A1G4FIH7	538	1.267e-16	0.5852	0.5852	0.3372	0.6385	9.042	1
RS_6_sbin_56_k141_3503717_length_1699_cov_4.0000_2	300	A0A239SR60	530	2.121e-16	0.5609	0.5609	0.33	0.6625	9.864	1
RS_6_sbin_56_k141_3503717_length_1699_cov_4.0000_2	300	A0A564S8Q4	388	9.946e-16	0.5667	0.5477	0.4353	0.6987	8.822	1
RS_6_sbin_56_k141_3503717_length_1699_cov_4.0000_2	300	A0A1S8TAZ1	361	7.471e-16	0.6104	0.4918	0.4133	0.6321	10.69	1
RS_6_sbin_56_k141_3503717_length_1699_cov_4.0000_2	300	A0A2X2V260	400	9.946e-16	0.5854	0.5173	0.3946	0.6521	9.579	1
RS_6_sbin_56_k141_3503717_length_1699_cov_4.0000_2	300	A0A174E8N2	397	7.911e-16	0.5777	0.5777	0.4474	0.6451	9.532	1
RS_6_sbin_56_k141_3503717_length_1699_cov_4.0000_2	300	A0A381J9J7	527	7.374e-15	0.6316	0.5714	0.3387	0.645	8.882	1
RS_6_sbin_56_k141_3503717_length_1699_cov_4.0000_2	300	A0A223M998	539	5.942e-16	0.5728	0.5728	0.3326	0.6112	9.479	1
RS_6_sbin_56_k141_3503717_length_1699_cov_4.0000_2	300	A0A380JTK7	527	1.643e-14	0.6172	0.5789	0.3428	0.6532	9.11	1
RS_6_sbin_56_k141_3503717_length_1699_cov_4.0000_2	300	A0A151B078	550	2.598e-14	0.5803	0.566	0.3251	0.6352	8.598	1
RS_6_sbin_56_k141_3503717_length_1699_cov_4.0000_2	300	A0A2X2U4H2	300	1.622e-13	0.5813	0.4266	0.4266	0.6955	7.455	1
RS_6_sbin_56_k141_3503717_length_1699_cov_4.0000_2	300	A0A5P9QFT4	335	1.512e-12	0.6192	0.4987	0.4505	0.5803	10.13	1
RS_6_sbin_56_k141_3503717_length_1699_cov_4.0000_2	300	A0A3Q9E9T9	519	1.428e-12	0.5433	0.5433	0.327	0.6129	9.383	1
RS_6_sbin_56_k141_3503717_length_1699_cov_4.0000_2	300	W4S484	495	1.828e-09	0.5516	0.3285	0.2261	0.7719	6.551	1
RS_6_sbin_56_k141_3503717_length_1699_cov_4.0000_2	300	A0A3S4JV39	416	3.476e-10	0.5328	0.3621	0.2794	0.6951	6.577	1
RS_mbin_653_k141_2461814_length_13445_cov_22.6016_4	591	Q2LVL0	601	1.247e-50	0.9383	0.9368	0.9218	0.8425	2.462	1
RS_mbin_653_k141_2461814_length_13445_cov_22.6016_4	591	Q2P3E7	589	4.572e-49	0.9512	0.9433	0.9464	0.8641	2.149	1
RS_mbin_653_k141_2461814_length_13445_cov_22.6016_4	591	Q7NZU6	584	3.305e-48	0.9609	0.9418	0.9529	0.8605	1.798	1
RS_mbin_653_k141_2461814_length_13445_cov_22.6016_4	591	Q3SFZ6	579	5.218e-48	0.9556	0.9366	0.9556	0.8541	1.939	1
RS_mbin_653_k141_2461814_length_13445_cov_22.6016_4	591	Q9CMG7	582	1.029e-48	0.9388	0.9249	0.9388	0.8356	2.808	1
RS_mbin_653_k141_2461814_length_13445_cov_22.6016_4	591	Q6D437	582	2.487e-49	0.8997	0.8825	0.8953	0.849	3.243	1
RS_mbin_653_k141_2461814_length_13445_cov_22.6016_4	591	Q7VL52	582	1.162e-49	0.9068	0.8937	0.9068	0.8318	3.111	1
RS_mbin_653_k141_2461814_length_13445_cov_22.6016_4	591	Q7MJ07	583	9.019e-50	0.897	0.8855	0.897	0.835	3.386	1
RS_mbin_653_k141_2461814_length_13445_cov_22.6016_4	591	Q4QPI4	587	1.798e-48	0.9427	0.9257	0.9318	0.8354	2.176	1
RS_mbin_653_k141_2461814_length_13445_cov_22.6016_4	591	Q47JR8	585	2.698e-48	0.9202	0.9112	0.9202	0.8607	2.845	1
RS_mbin_653_k141_2461814_length_13445_cov_22.6016_4	591	P44407	587	2.896e-49	0.8981	0.8823	0.888	0.8392	3.231	1
RS_mbin_653_k141_2461814_length_13445_cov_22.6016_4	591	Q1CA68	582	2.987e-48	0.9374	0.9236	0.9374	0.8357	2.634	1
RS_mbin_653_k141_2461814_length_13445_cov_22.6016_4	591	Q87EF0	589	1.514e-47	0.9421	0.939	0.9421	0.8544	2.565	1
RS_mbin_653_k141_2461814_length_13445_cov_22.6016_4	591	Q7VR44	583	1.175e-47	0.9522	0.9397	0.9522	0.8402	2.194	1
RS_mbin_653_k141_2461814_length_13445_cov_22.6016_4	591	P63359	582	7.074e-48	0.9466	0.9326	0.9466	0.8369	2.358	1
RS_mbin_653_k141_2461814_length_13445_cov_22.6016_4	591	Q7N6C6	581	4.96e-48	0.9391	0.9241	0.9391	0.8364	2.826	1
RS_mbin_653_k141_2461814_length_13445_cov_22.6016_4	591	Q2NUA5	582	6.724e-48	0.9399	0.9215	0.9352	0.8391	2.3	1
RS_mbin_653_k141_2461814_length_13445_cov_22.6016_4	591	Q8D2U8	581	1.368e-47	0.9518	0.9362	0.9518	0.8379	2.317	1
RS_mbin_653_k141_2461814_length_13445_cov_22.6016_4	591	Q6AJW3	572	7.217e-49	0.9009	0.8737	0.9009	0.8393	3.227	1
RS_mbin_653_k141_2461814_length_13445_cov_22.6016_4	591	Q31FG2	581	1.396e-48	0.9093	0.8948	0.9093	0.8407	2.986	1
RS_mbin_653_k141_2461814_length_13445_cov_22.6016_4	591	Q65U21	585	6.724e-48	0.9387	0.9295	0.9387	0.8343	2.487	1
RS_mbin_653_k141_2461814_length_13445_cov_22.6016_4	591	Q5E0F2	582	1.199e-48	0.9022	0.8893	0.9022	0.8393	3.401	1
RS_mbin_653_k141_2461814_length_13445_cov_22.6016_4	591	Q87R16	582	1.468e-48	0.9031	0.8902	0.9031	0.836	3.407	1
RS_mbin_653_k141_2461814_length_13445_cov_22.6016_4	591	Q6LPK6	585	1.326e-48	0.9	0.8914	0.9	0.8378	3.248	1
RS_mbin_653_k141_2461814_length_13445_cov_22.6016_4	591	Q0VQP5	582	1.468e-48	0.907	0.8939	0.907	0.8311	3.654	1
RS_mbin_653_k141_2461814_length_13445_cov_22.6016_4	591	Q0I4C5	582	5.661e-47	0.9465	0.9247	0.9386	0.8403	2.091	1
RS_mbin_653_k141_2461814_length_13445_cov_22.6016_4	591	Q8XXB6	592	1.763e-47	0.9288	0.9288	0.9272	0.8336	2.766	1
RS_mbin_653_k141_2461814_length_13445_cov_22.6016_4	591	Q2SIN5	585	3.849e-48	0.9008	0.8835	0.892	0.8339	3.08	1
RS_mbin_653_k141_2461814_length_13445_cov_22.6016_4	591	Q0A4U4	589	9.89e-47	0.9484	0.9453	0.9484	0.836	2.264	1
RS_mbin_653_k141_2461814_length_13445_cov_22.6016_4	591	Q3J7R8	597	7.829e-48	0.9046	0.9002	0.8915	0.8366	3.35	1
RS_mbin_653_k141_2461814_length_13445_cov_22.6016_4	591	Q5P2S7	601	1.029e-48	0.8853	0.8853	0.8714	0.8227	3.312	1
RS_mbin_653_k141_2461814_length_13445_cov_22.6016_4	591	Q2SZW0	596	1.728e-46	0.9412	0.9227	0.9152	0.8467	2.259	1
RS_mbin_653_k141_2461814_length_13445_cov_22.6016_4	591	Q1QX69	579	6.724e-48	0.904	0.8838	0.9011	0.8294	3.01	1
RS_mbin_653_k141_2461814_length_13445_cov_22.6016_4	591	Q5QU36	582	1.439e-47	0.9042	0.8883	0.9012	0.8394	3.155	1
RS_mbin_653_k141_2461814_length_13445_cov_22.6016_4	591	Q142P6	597	8.074e-47	0.9255	0.9255	0.9164	0.846	2.935	1
RS_mbin_653_k141_2461814_length_13445_cov_22.6016_4	591	Q1LQD3	594	8.936e-47	0.9419	0.9388	0.9342	0.8283	2.418	1
RS_mbin_653_k141_2461814_length_13445_cov_22.6016_4	591	Q21WN9	581	1.236e-47	0.906	0.8914	0.906	0.8286	3.218	1
RS_mbin_653_k141_2461814_length_13445_cov_22.6016_4	591	Q88D92	602	7.987e-49	0.8784	0.8784	0.8632	0.8145	3.976	1
RS_mbin_653_k141_2461814_length_13445_cov_22.6016_4	591	Q12M46	600	8.665e-48	0.8951	0.8951	0.8824	0.8326	3.311	1
RS_mbin_653_k141_2461814_length_13445_cov_22.6016_4	591	Q5WVN2	588	1.854e-47	0.8974	0.8931	0.8974	0.8412	3.196	1
RS_mbin_653_k141_2461814_length_13445_cov_22.6016_4	591	Q080T2	600	8.074e-47	0.9311	0.9311	0.9175	0.8326	2.19	1
RS_mbin_653_k141_2461814_length_13445_cov_22.6016_4	591	A0A0B9X4I2	575	2.87e-46	0.9484	0.9235	0.9484	0.834	2.173	1
RS_mbin_653_k141_2461814_length_13445_cov_22.6016_4	591	Q8FJB1	582	3.586e-47	0.9201	0.9067	0.9201	0.822	3.249	1
RS_mbin_653_k141_2461814_length_13445_cov_22.6016_4	591	Q7VWD8	623	3.176e-46	0.9376	0.9315	0.8852	0.8371	2.421	1
RS_mbin_653_k141_2461814_length_13445_cov_22.6016_4	591	Q2KYS6	591	3.515e-46	0.9372	0.9357	0.9357	0.8318	2.662	1
RS_mbin_653_k141_2461814_length_13445_cov_22.6016_4	591	Q4KJB2	601	6.86e-49	0.8704	0.8704	0.8569	0.7996	3.917	1
RS_mbin_653_k141_2461814_length_13445_cov_22.6016_4	591	Q60AA3	601	4.175e-47	0.8984	0.8984	0.8843	0.8312	3.297	1
RS_mbin_653_k141_2461814_length_13445_cov_22.6016_4	591	Q83D84	589	4.862e-47	0.8935	0.8792	0.882	0.8335	3.209	1
RS_mbin_653_k141_2461814_length_13445_cov_22.6016_4	591	Q1BUV6	593	7.151e-46	0.9375	0.9375	0.9344	0.835	2.746	1
RS_mbin_653_k141_2461814_length_13445_cov_22.6016_4	591	Q0HHH4	601	3.969e-47	0.8911	0.8911	0.8771	0.8274	3.363	1
RS_mbin_653_k141_2461814_length_13445_cov_22.6016_4	591	Q3KJ31	600	1.175e-47	0.8815	0.8815	0.8689	0.8099	3.92	1
RS_mbin_653_k141_2461814_length_13445_cov_22.6016_4	591	Q4FS42	595	5.381e-47	0.8841	0.8841	0.8785	0.8267	3.83	1
RS_mbin_653_k141_2461814_length_13445_cov_22.6016_4	591	Q6F9X0	574	1.782e-45	0.9266	0.9013	0.9266	0.8392	2.781	1
RS_mbin_653_k141_2461814_length_13445_cov_22.6016_4	591	Q46Y89	590	4.44e-45	0.9459	0.9304	0.9319	0.8323	2.091	1
RS_mbin_653_k141_2461814_length_13445_cov_22.6016_4	591	A0A448MQV4	527	3.625e-45	0.9533	0.8283	0.9267	0.8177	1.833	1
RS_mbin_653_k141_2461814_length_13445_cov_22.6016_4	591	Q15UY7	585	1.912e-46	0.8888	0.8803	0.8888	0.8296	3.52	1
RS_mbin_653_k141_2461814_length_13445_cov_22.6016_4	591	Q9HUG8	603	5.218e-48	0.8668	0.8668	0.8507	0.7883	3.55	1
RS_mbin_653_k141_2461814_length_13445_cov_22.6016_4	591	Q48P40	600	4.175e-47	0.8725	0.8725	0.8602	0.8101	3.8	1
RS_mbin_653_k141_2461814_length_13445_cov_22.6016_4	591	A0A2X3I799	551	4.914e-45	0.9381	0.8768	0.9381	0.8223	2.475	1
RS_mbin_653_k141_2461814_length_13445_cov_22.6016_4	591	Q5F4X8	622	5.549e-46	0.8911	0.8911	0.8487	0.83	3.515	1
RS_mbin_653_k141_2461814_length_13445_cov_22.6016_4	591	A0A846SXK9	511	4.817e-44	0.9567	0.8265	0.9531	0.8366	1.765	1
RS_mbin_653_k141_2461814_length_13445_cov_22.6016_4	591	A0A3S4XQ86	539	3.813e-45	0.9338	0.8548	0.9338	0.8128	2.58	1
RS_mbin_653_k141_2461814_length_13445_cov_22.6016_4	591	Q21NS8	586	5.115e-47	0.8723	0.8655	0.8723	0.7995	3.718	1
RS_mbin_653_k141_2461814_length_13445_cov_22.6016_4	591	A0A1V6G955	533	2.901e-44	0.9434	0.8439	0.9331	0.8096	2.334	1
RS_mbin_653_k141_2461814_length_13445_cov_22.6016_4	591	P60752	582	3.969e-47	0.8254	0.8136	0.8254	0.7948	5.715	1
RS_mbin_653_k141_2461814_length_13445_cov_22.6016_4	591	7ph4_B	576	1.187e-45	0.8689	0.8487	0.8689	0.791	3.788	1
RS_mbin_653_k141_2461814_length_13445_cov_22.6016_4	591	Q12C33	589	3.31e-43	0.9292	0.9262	0.9292	0.8243	2.686	1
RS_mbin_653_k141_2461814_length_13445_cov_22.6016_4	591	7ph3_A	577	1.53e-45	0.8673	0.8485	0.8673	0.7928	3.788	1
RS_mbin_653_k141_2461814_length_13445_cov_22.6016_4	591	7ph4_A	576	1.875e-45	0.8697	0.8495	0.8697	0.7913	3.803	1
RS_mbin_653_k141_2461814_length_13445_cov_22.6016_4	591	7ph3_B	577	2.674e-45	0.8651	0.8463	0.8651	0.7902	3.805	1
RS_mbin_653_k141_2461814_length_13445_cov_22.6016_4	591	A0A3D8ITT9	545	1.01e-42	0.9515	0.8794	0.9515	0.805	2.151	1
RS_mbin_653_k141_2461814_length_13445_cov_22.6016_4	591	Q0BKJ3	609	5.226e-43	0.9068	0.9068	0.8813	0.8041	3.448	1
RS_mbin_653_k141_2461814_length_13445_cov_22.6016_4	591	A0A2S6R9F4	539	2.275e-42	0.9391	0.8594	0.9391	0.7989	2.356	1
RS_mbin_653_k141_2461814_length_13445_cov_22.6016_4	591	A0A1U9ISS0	551	1.821e-41	0.9326	0.8718	0.9326	0.8059	2.504	1
RS_mbin_653_k141_2461814_length_13445_cov_22.6016_4	591	A0A0M6YHG0	551	1.954e-42	0.9174	0.858	0.9174	0.782	2.875	1
RS_mbin_653_k141_2461814_length_13445_cov_22.6016_4	591	7bcw_B	574	3.147e-43	0.8668	0.844	0.8668	0.7835	3.764	1
RS_mbin_653_k141_2461814_length_13445_cov_22.6016_4	591	7bcw_A	574	4.266e-43	0.8638	0.841	0.8638	0.7837	3.797	1
RS_mbin_653_k141_2461814_length_13445_cov_22.6016_4	591	8tso_A	573	1.153e-41	0.8213	0.7988	0.8213	0.7672	4.911	1
RS_mbin_653_k141_2461814_length_13445_cov_22.6016_4	591	A0A2P5VKQ1	473	2.573e-38	0.9156	0.7314	0.9045	0.8015	2.602	1
RS_mbin_653_k141_2461814_length_13445_cov_22.6016_4	591	8tso_B	573	2.346e-41	0.8203	0.7978	0.8203	0.7626	4.881	1
RS_mbin_653_k141_2461814_length_13445_cov_22.6016_4	591	8dmm_A	576	1.213e-41	0.8198	0.8012	0.8198	0.7519	4.906	1
RS_mbin_653_k141_2461814_length_13445_cov_22.6016_4	591	8dmm_B	576	1.213e-41	0.8198	0.8012	0.8198	0.7519	4.906	1
RS_mbin_653_k141_2461814_length_13445_cov_22.6016_4	591	A0A174DHE8	489	7.239e-39	0.8947	0.748	0.8947	0.773	2.755	1
RS_mbin_653_k141_2461814_length_13445_cov_22.6016_4	591	A0A380DT66	523	2.1e-38	0.8929	0.7954	0.8929	0.7879	3.299	1
RS_mbin_653_k141_2461814_length_13445_cov_22.6016_4	591	A0A3D2VSF3	515	3.185e-36	0.9399	0.8202	0.9381	0.8052	2.063	1
RS_mbin_653_k141_2461814_length_13445_cov_22.6016_4	591	A0A2X5P7E0	533	3.597e-37	0.9218	0.821	0.9068	0.781	2.611	1
RS_mbin_653_k141_2461814_length_13445_cov_22.6016_4	591	A0A173VWN7	471	9.62e-38	0.8935	0.7206	0.8935	0.759	2.984	1
RS_mbin_653_k141_2461814_length_13445_cov_22.6016_4	591	A0A077UKU5	513	3.784e-37	0.8995	0.7864	0.8995	0.7693	2.798	1
RS_mbin_653_k141_2461814_length_13445_cov_22.6016_4	591	A0A3S4TSS7	423	2.549e-35	0.942	0.6814	0.942	0.8106	2.075	1
RS_mbin_653_k141_2461814_length_13445_cov_22.6016_4	591	A0A2S6SGR2	517	1.132e-35	0.9259	0.8141	0.9259	0.8051	2.962	1
RS_mbin_653_k141_2461814_length_13445_cov_22.6016_4	591	A0A0M7MIQ2	476	4.78e-36	0.9015	0.7274	0.8926	0.7904	2.899	1
RS_mbin_653_k141_2461814_length_13445_cov_22.6016_4	591	A0A7U9X212	536	3.351e-36	0.919	0.8371	0.919	0.7588	2.643	1
RS_mbin_653_k141_2461814_length_13445_cov_22.6016_4	591	3b60_C	572	5.909e-39	0.8011	0.7781	0.8011	0.7443	5.129	1
RS_mbin_653_k141_2461814_length_13445_cov_22.6016_4	591	3b60_B	572	6.54e-39	0.8011	0.7781	0.8011	0.7443	5.128	1
RS_mbin_653_k141_2461814_length_13445_cov_22.6016_4	591	3b60_D	572	6.54e-39	0.8011	0.7781	0.8011	0.7443	5.128	1
RS_mbin_653_k141_2461814_length_13445_cov_22.6016_4	591	3b60_A	572	1.715e-38	0.8011	0.7781	0.8011	0.7444	5.128	1
RS_mbin_653_k141_2461814_length_13445_cov_22.6016_4	591	A0A2K4ZB31	549	3.902e-36	0.8955	0.8357	0.8955	0.7211	2.93	1
RS_mbin_653_k141_2461814_length_13445_cov_22.6016_4	591	A0A1V4SVG6	537	5.185e-35	0.8994	0.8219	0.8994	0.7525	3.225	1
RS_mbin_653_k141_2461814_length_13445_cov_22.6016_4	591	A0A378NDN2	515	4.365e-34	0.9195	0.7819	0.8935	0.7665	2.945	1
RS_mbin_653_k141_2461814_length_13445_cov_22.6016_4	591	A0A4P6M739	539	2.499e-34	0.8978	0.8224	0.8978	0.7528	2.712	1
RS_mbin_653_k141_2461814_length_13445_cov_22.6016_4	591	A0A1G4GBE8	550	1.168e-34	0.8897	0.8316	0.8897	0.7432	3.264	1
RS_mbin_653_k141_2461814_length_13445_cov_22.6016_4	591	A0A0C7QSC9	549	4.929e-35	0.8629	0.8004	0.8571	0.7456	3.658	1
RS_mbin_653_k141_2461814_length_13445_cov_22.6016_4	591	3b5y_C	572	4.319e-36	0.8037	0.7806	0.8037	0.7253	5.044	1
RS_mbin_653_k141_2461814_length_13445_cov_22.6016_4	591	A0A380DMB4	371	7.476e-33	0.9347	0.5943	0.9347	0.7407	1.93	1
RS_mbin_653_k141_2461814_length_13445_cov_22.6016_4	591	A0A485CV51	504	2.401e-32	0.9242	0.7783	0.9066	0.7726	2.477	1
RS_mbin_653_k141_2461814_length_13445_cov_22.6016_4	591	A0A377ZZ13	514	1.583e-34	0.8559	0.7494	0.8528	0.7336	3.585	1
RS_mbin_653_k141_2461814_length_13445_cov_22.6016_4	591	A0A066PX84	547	1.43e-34	0.8605	0.8011	0.8605	0.7258	3.911	1
RS_mbin_653_k141_2461814_length_13445_cov_22.6016_4	591	3b5y_D	572	8.351e-36	0.8063	0.7831	0.8063	0.7232	5.028	1
RS_mbin_653_k141_2461814_length_13445_cov_22.6016_4	591	A0A1J5S0U3	551	1.717e-33	0.8817	0.8263	0.8817	0.7468	3.477	1
RS_mbin_653_k141_2461814_length_13445_cov_22.6016_4	591	3b5y_B	572	1.535e-35	0.8063	0.7831	0.8063	0.7235	5.028	1
RS_mbin_653_k141_2461814_length_13445_cov_22.6016_4	591	A0A428AFB9	429	1.901e-33	0.8693	0.6438	0.8693	0.7483	2.904	1
RS_mbin_653_k141_2461814_length_13445_cov_22.6016_4	591	3b5y_A	572	2.682e-35	0.8036	0.7805	0.8036	0.7251	5.044	1
RS_mbin_653_k141_2461814_length_13445_cov_22.6016_4	591	A0A645DAF0	380	2.401e-32	0.9048	0.5929	0.9048	0.7619	2.862	1
RS_mbin_653_k141_2461814_length_13445_cov_22.6016_4	591	L7VVW7	546	3.22e-34	0.8695	0.8072	0.8695	0.7104	3.784	1
RS_mbin_653_k141_2461814_length_13445_cov_22.6016_4	591	A0A1C5NVG1	549	1.521e-32	0.8983	0.8376	0.8983	0.75	3.25	1
RS_mbin_653_k141_2461814_length_13445_cov_22.6016_4	591	A0A1C5Z9X9	546	8.274e-33	0.8852	0.821	0.8852	0.7382	3.982	1
RS_mbin_653_k141_2461814_length_13445_cov_22.6016_4	591	K4ZCG5	314	2.883e-31	0.9067	0.4785	0.879	0.7892	2.808	1
RS_mbin_653_k141_2461814_length_13445_cov_22.6016_4	591	A0A381J932	539	2.526e-32	0.8964	0.8224	0.8964	0.742	3.121	1
RS_mbin_653_k141_2461814_length_13445_cov_22.6016_4	591	A0A6N3D7B8	550	3.636e-35	0.7756	0.7288	0.7756	0.7024	5.101	1
RS_mbin_653_k141_2461814_length_13445_cov_22.6016_4	591	3b5z_A	572	4.233e-35	0.7869	0.7644	0.7869	0.6936	5.202	1
RS_mbin_653_k141_2461814_length_13445_cov_22.6016_4	591	3b5z_C	572	5.455e-35	0.7869	0.7644	0.7869	0.6936	5.203	1
RS_mbin_653_k141_2461814_length_13445_cov_22.6016_4	591	A0A564UTU8	541	2.021e-31	0.8882	0.8172	0.8882	0.7459	3.16	1
RS_mbin_653_k141_2461814_length_13445_cov_22.6016_4	591	3b5z_B	572	1.055e-34	0.7869	0.7644	0.7869	0.6936	5.203	1
RS_mbin_653_k141_2461814_length_13445_cov_22.6016_4	591	3b5z_D	572	1.11e-34	0.7869	0.7644	0.7869	0.6934	5.203	1
RS_mbin_653_k141_2461814_length_13445_cov_22.6016_4	591	A0A6N2Z8T8	542	3.19e-31	0.8792	0.8109	0.8792	0.7403	3.141	1
RS_mbin_653_k141_2461814_length_13445_cov_22.6016_4	591	A0A1B8P4N7	528	1.389e-30	0.8846	0.7197	0.8007	0.7492	3.069	1
RS_mbin_653_k141_2461814_length_13445_cov_22.6016_4	591	A0A174BAF7	550	6.966e-32	0.8638	0.8078	0.8638	0.7006	3.537	1
RS_mbin_653_k141_2461814_length_13445_cov_22.6016_4	591	A0A1V6H7I1	329	2.553e-30	0.8566	0.4953	0.8566	0.7714	3.46	1
RS_mbin_653_k141_2461814_length_13445_cov_22.6016_4	591	A0A128F927	536	6.362e-30	0.8959	0.8167	0.8959	0.7325	2.795	1
RS_mbin_653_k141_2461814_length_13445_cov_22.6016_4	591	A0A822W251	513	2.553e-30	0.8398	0.7326	0.8338	0.7376	3.542	1
RS_mbin_653_k141_2461814_length_13445_cov_22.6016_4	591	A0A2A7ARS3	537	1.883e-30	0.8458	0.7745	0.8458	0.7237	3.988	1
RS_mbin_653_k141_2461814_length_13445_cov_22.6016_4	591	A0A1V5HLI9	549	5.036e-31	0.8356	0.7822	0.8356	0.7062	4.264	1
RS_mbin_653_k141_2461814_length_13445_cov_22.6016_4	591	A0A410RSM7	548	7.557e-31	0.808	0.7543	0.8067	0.7368	5.041	1
RS_mbin_653_k141_2461814_length_13445_cov_22.6016_4	591	A0A1G4FMY8	549	1.004e-29	0.8638	0.8066	0.8638	0.7275	4.082	1
RS_mbin_653_k141_2461814_length_13445_cov_22.6016_4	591	A0A1V6EPN4	362	3.831e-30	0.8363	0.5163	0.8133	0.7263	3.678	1
RS_mbin_653_k141_2461814_length_13445_cov_22.6016_4	591	A0A6N2YH39	535	4.372e-29	0.9042	0.8227	0.9042	0.7203	3.106	1
RS_mbin_653_k141_2461814_length_13445_cov_22.6016_4	591	A0A345VIA6	532	1.461e-30	0.8222	0.7485	0.8222	0.7113	4.133	1
RS_mbin_653_k141_2461814_length_13445_cov_22.6016_4	591	A0A564SLK7	401	3.531e-31	0.7783	0.5491	0.7783	0.716	4.998	1
RS_mbin_653_k141_2461814_length_13445_cov_22.6016_4	591	A0A381J9D6	537	6.236e-29	0.8923	0.8153	0.8923	0.718	3.746	1
RS_mbin_653_k141_2461814_length_13445_cov_22.6016_4	591	A0A1J5PSP5	327	2.715e-28	0.8902	0.4999	0.8798	0.728	2.849	1
RS_mbin_653_k141_2461814_length_13445_cov_22.6016_4	591	A0A1V5RQ97	448	4.24e-30	0.8209	0.6369	0.8209	0.7003	3.998	1
RS_mbin_653_k141_2461814_length_13445_cov_22.6016_4	591	A0A174UKH4	309	1.903e-28	0.8196	0.4291	0.7985	0.7748	4.529	1
RS_mbin_653_k141_2461814_length_13445_cov_22.6016_4	591	A0A1C6L299	432	2.914e-29	0.862	0.6441	0.862	0.6983	3.199	1
RS_mbin_653_k141_2461814_length_13445_cov_22.6016_4	591	A0A6N3D0T2	527	3.95e-29	0.835	0.7532	0.835	0.7186	4.179	1
RS_mbin_653_k141_2461814_length_13445_cov_22.6016_4	591	A0A7H4NMH4	451	8.198e-30	0.8258	0.6439	0.8258	0.6707	4.173	1
RS_mbin_653_k141_2461814_length_13445_cov_22.6016_4	591	A0A173RG08	539	1.056e-29	0.8153	0.7505	0.8153	0.6792	4.363	1
RS_mbin_653_k141_2461814_length_13445_cov_22.6016_4	591	A0A2U3MZN2	530	2.307e-30	0.7786	0.706	0.7786	0.67	5.083	1
RS_mbin_653_k141_2461814_length_13445_cov_22.6016_4	591	A0A376H485	541	5.634e-29	0.8412	0.7738	0.8412	0.6793	4.016	1
RS_mbin_653_k141_2461814_length_13445_cov_22.6016_4	591	A0A6N4XVA2	347	2.856e-28	0.8704	0.5245	0.868	0.6872	3.174	1
RS_mbin_653_k141_2461814_length_13445_cov_22.6016_4	591	A0A1V5GJK0	305	1.523e-27	0.8139	0.4298	0.8139	0.7618	7.069	1
RS_mbin_653_k141_2461814_length_13445_cov_22.6016_4	591	A0A1V5Q295	473	8.625e-30	0.7855	0.6449	0.7855	0.6753	4.729	1
RS_mbin_653_k141_2461814_length_13445_cov_22.6016_4	591	A0A1V4IWX0	534	3.127e-30	0.7985	0.7275	0.7985	0.6415	4.526	1
RS_mbin_653_k141_2461814_length_13445_cov_22.6016_4	591	A0A1E7XGE8	533	2.856e-28	0.8475	0.7711	0.8475	0.6869	3.963	1
RS_mbin_653_k141_2461814_length_13445_cov_22.6016_4	591	A0A064C1A3	538	3.498e-28	0.8247	0.7508	0.8177	0.7089	3.842	1
RS_mbin_653_k141_2461814_length_13445_cov_22.6016_4	591	A0A485IA30	413	3.098e-27	0.842	0.591	0.8199	0.7279	3.553	1
RS_mbin_653_k141_2461814_length_13445_cov_22.6016_4	591	A0A1C6DZD4	529	2.043e-29	0.7985	0.7212	0.7985	0.6586	4.255	1
RS_mbin_653_k141_2461814_length_13445_cov_22.6016_4	591	A0A376W0G4	394	2.479e-26	0.8991	0.5382	0.7943	0.7035	2.562	1
RS_mbin_653_k141_2461814_length_13445_cov_22.6016_4	591	A0A381J9J7	527	9.95e-27	0.8793	0.7898	0.8793	0.6834	3.631	1
RS_mbin_653_k141_2461814_length_13445_cov_22.6016_4	591	A0A3S4JV39	416	7.804e-25	0.8886	0.6353	0.8827	0.7699	3.021	1
RS_mbin_653_k141_2461814_length_13445_cov_22.6016_4	591	A0A151B078	550	1.903e-28	0.8241	0.772	0.8241	0.6351	4.596	1
RS_mbin_653_k141_2461814_length_13445_cov_22.6016_4	591	A0A8B4RDZ2	515	1.123e-27	0.8081	0.714	0.8081	0.6816	4.475	1
RS_mbin_653_k141_2461814_length_13445_cov_22.6016_4	591	A0A6N3B373	524	4.99e-28	0.7885	0.7083	0.7885	0.6525	4.639	1
RS_mbin_653_k141_2461814_length_13445_cov_22.6016_4	591	A0A1V6FZS1	444	2.799e-27	0.8026	0.6059	0.7862	0.6703	4.096	1
RS_mbin_653_k141_2461814_length_13445_cov_22.6016_4	591	A0A239SQH7	517	5.146e-27	0.8514	0.7536	0.8514	0.6403	3.939	1
RS_mbin_653_k141_2461814_length_13445_cov_22.6016_4	591	A0A3S4P413	524	1.068e-27	0.8005	0.7194	0.8005	0.6429	4.703	1
RS_mbin_653_k141_2461814_length_13445_cov_22.6016_4	591	A0A3S8SFL2	529	1.376e-27	0.793	0.7181	0.793	0.6534	4.544	1
RS_mbin_653_k141_2461814_length_13445_cov_22.6016_4	591	A0A3Q9E9T9	519	4.557e-26	0.8347	0.7421	0.8347	0.6821	4.106	1
RS_mbin_653_k141_2461814_length_13445_cov_22.6016_4	591	A0A5E6ZXR2	441	7.339e-27	0.7914	0.605	0.7914	0.6778	4.831	1
RS_mbin_653_k141_2461814_length_13445_cov_22.6016_4	591	A0A564W4E2	358	2.357e-26	0.8112	0.5084	0.8112	0.6838	4.654	1
RS_mbin_653_k141_2461814_length_13445_cov_22.6016_4	591	A0A3S4X8A6	328	8.638e-25	0.8796	0.5041	0.8796	0.6844	2.968	1
RS_mbin_653_k141_2461814_length_13445_cov_22.6016_4	591	A0A239SR60	530	1.282e-26	0.8077	0.7321	0.8077	0.6497	4.519	1
RS_mbin_653_k141_2461814_length_13445_cov_22.6016_4	591	A0A1V5GWR4	424	3.993e-27	0.7499	0.5476	0.7376	0.6733	5.009	1
RS_mbin_653_k141_2461814_length_13445_cov_22.6016_4	591	A0A7Z8ZWM6	518	2.196e-25	0.8658	0.7661	0.8658	0.6604	3.688	1
RS_mbin_653_k141_2461814_length_13445_cov_22.6016_4	591	A0A1G4FIH7	538	2.661e-27	0.8013	0.7359	0.8013	0.6164	4.398	1
RS_mbin_653_k141_2461814_length_13445_cov_22.6016_4	591	C2FD29	459	2.744e-26	0.7804	0.6225	0.7789	0.6661	4.373	1
RS_mbin_653_k141_2461814_length_13445_cov_22.6016_4	591	A0A645DNZ3	310	8.907e-24	0.8749	0.4676	0.8669	0.7173	2.844	1
RS_mbin_653_k141_2461814_length_13445_cov_22.6016_4	591	A0A2X2IVX0	424	6.775e-23	0.8659	0.5957	0.8112	0.7766	3.353	1
RS_mbin_653_k141_2461814_length_13445_cov_22.6016_4	591	A0A3R9JCI3	317	2.506e-24	0.8494	0.476	0.8494	0.7023	3.512	1
RS_mbin_653_k141_2461814_length_13445_cov_22.6016_4	591	A0A485CB57	323	9.371e-24	0.8746	0.4905	0.8746	0.6733	3.313	1
RS_mbin_653_k141_2461814_length_13445_cov_22.6016_4	591	A0A2X4UNY8	328	1.556e-23	0.8773	0.4997	0.8773	0.6786	3.459	1
RS_mbin_653_k141_2461814_length_13445_cov_22.6016_4	591	A0A2X2WCE0	361	5.582e-26	0.7145	0.4597	0.7145	0.683	6.268	1
RS_mbin_653_k141_2461814_length_13445_cov_22.6016_4	591	A0A484ZTM0	301	5.531e-23	0.876	0.4578	0.8732	0.7	2.813	1
RS_mbin_653_k141_2461814_length_13445_cov_22.6016_4	591	A0A380JTK7	527	5.201e-25	0.7722	0.6979	0.7722	0.6421	4.669	1
RS_mbin_653_k141_2461814_length_13445_cov_22.6016_4	591	K0N7P4	386	1.637e-23	0.7632	0.5163	0.7578	0.6628	4.637	1
RS_mbin_653_k141_2461814_length_13445_cov_22.6016_4	591	A0A6N2V1F8	377	2.637e-24	0.729	0.4864	0.729	0.6368	6.393	1
RS_mbin_653_k141_2461814_length_13445_cov_22.6016_4	591	W7WPN6	380	3.075e-19	0.8942	0.5689	0.8634	0.7843	2.88	1
RS_mbin_653_k141_2461814_length_13445_cov_22.6016_4	591	A0A449AQP5	528	7.889e-23	0.7939	0.7176	0.7939	0.634	5.577	1
RS_mbin_653_k141_2461814_length_13445_cov_22.6016_4	591	A0A3S4UA46	477	6.313e-22	0.797	0.6541	0.797	0.679	4.497	1
RS_mbin_653_k141_2461814_length_13445_cov_22.6016_4	591	A0A1C7MQA1	389	1.378e-22	0.7349	0.49	0.7211	0.6901	4	1
RS_mbin_653_k141_2461814_length_13445_cov_22.6016_4	591	W4S484	495	4.801e-21	0.8126	0.6103	0.7186	0.6969	4.448	1
RS_mbin_653_k141_2461814_length_13445_cov_22.6016_4	591	A0A2X2V260	400	4.08e-23	0.7324	0.5103	0.7324	0.6374	7.924	1
RS_mbin_653_k141_2461814_length_13445_cov_22.6016_4	591	A0A1Q2HVG7	479	2.289e-22	0.7481	0.6204	0.7481	0.665	5.039	1
RS_mbin_653_k141_2461814_length_13445_cov_22.6016_4	591	A0A2X2VUI0	483	6.245e-24	0.7001	0.5869	0.7001	0.6213	6.114	1
RS_mbin_653_k141_2461814_length_13445_cov_22.6016_4	591	A0A223M998	539	3.878e-23	0.7693	0.7087	0.7693	0.603	5.092	1
RS_mbin_653_k141_2461814_length_13445_cov_22.6016_4	591	A0A4P7QHZ1	477	4.898e-22	0.7275	0.6015	0.7275	0.6695	5.902	1
RS_mbin_653_k141_2461814_length_13445_cov_22.6016_4	591	A0A7U9SVB3	318	2.244e-21	0.7196	0.4056	0.7196	0.6464	6.135	1
RS_mbin_653_k141_2461814_length_13445_cov_22.6016_4	591	A0A2S6R243	324	1.815e-18	0.754	0.4033	0.7019	0.7837	5.794	1
RS_mbin_653_k141_2461814_length_13445_cov_22.6016_4	591	A0A4P0Y0Y6	387	1.607e-17	0.8446	0.5553	0.8224	0.7323	3.699	1
RS_mbin_653_k141_2461814_length_13445_cov_22.6016_4	591	A0A174E8N2	397	9.385e-19	0.8257	0.5731	0.8257	0.6113	4.19	1
RS_mbin_653_k141_2461814_length_13445_cov_22.6016_4	591	A0A379AJ14	323	3.658e-15	0.8821	0.4994	0.8796	0.7824	3.19	1
RS_mbin_653_k141_2461814_length_13445_cov_22.6016_4	591	A0A377KKV7	306	4.298e-18	0.7901	0.4313	0.7878	0.613	3.746	1
RS_mbin_653_k141_2461814_length_13445_cov_22.6016_4	591	A0A2S6WN45	364	1.259e-20	0.6358	0.4131	0.6358	0.5777	8.289	1
RS_mbin_653_k141_2461814_length_13445_cov_22.6016_4	591	A0A202F5U1	310	3.44e-17	0.7726	0.3469	0.6304	0.6647	3.765	1
RS_mbin_653_k141_2461814_length_13445_cov_22.6016_4	591	A0A1J5R0K3	375	2.51e-19	0.6783	0.4486	0.6719	0.5979	9.214	1
RS_mbin_653_k141_2461814_length_13445_cov_22.6016_4	591	A0A6M1YMN3	439	3.44e-17	0.7191	0.5484	0.7191	0.7051	3.995	1
RS_mbin_653_k141_2461814_length_13445_cov_22.6016_4	591	A0A2X2JUS0	329	5.217e-15	0.8443	0.4717	0.8115	0.7621	3.259	1
RS_mbin_653_k141_2461814_length_13445_cov_22.6016_4	591	C2M5A8	371	5.217e-15	0.7652	0.4924	0.7558	0.7692	3.943	1
RS_mbin_653_k141_2461814_length_13445_cov_22.6016_4	591	A0A564S8Q4	388	8.147e-17	0.7659	0.5244	0.7659	0.6038	4.201	1
RS_mbin_653_k141_2461814_length_13445_cov_22.6016_4	591	A0A2X2U4H2	300	1.116e-14	0.8969	0.4716	0.8969	0.6513	2.848	1
RS_mbin_653_k141_2461814_length_13445_cov_22.6016_4	591	A0A384ZC20	300	1.544e-15	0.767	0.3439	0.6543	0.6599	5.299	1
RS_mbin_653_k141_2461814_length_13445_cov_22.6016_4	591	A0A5P9QFT4	335	6.723e-15	0.7016	0.339	0.5711	0.6222	6.686	1
RS_mbin_653_k141_2461814_length_13445_cov_22.6016_4	591	A0A381I3R3	396	2.226e-13	0.8077	0.5599	0.8077	0.5784	3.754	1
RS_mbin_653_k141_2461814_length_13445_cov_22.6016_4	591	A0A2X2SWH3	302	2.568e-10	0.8335	0.4309	0.803	0.6898	5.204	1
RS_mbin_653_k141_2461814_length_13445_cov_22.6016_4	591	A0A6M1ZIL0	358	7.602e-11	0.704	0.4391	0.704	0.7329	4.588	1
RS_mbin_653_k141_2461814_length_13445_cov_22.6016_4	591	A0A379YM44	421	1.29e-06	0.7387	0.3823	0.52	0.5969	6.089	1
FR_S1_sbin_24_k141_3065220_length_78693_cov_54.5321_14	607	Q47JR8	585	1.207e-45	0.9407	0.9076	0.9407	0.8456	2.539	1
FR_S1_sbin_24_k141_3065220_length_78693_cov_54.5321_14	607	Q7NZU6	584	1.535e-45	0.9258	0.8917	0.9258	0.829	2.117	1
FR_S1_sbin_24_k141_3065220_length_78693_cov_54.5321_14	607	Q2LVL0	601	2.997e-46	0.9129	0.8984	0.9071	0.8107	2.541	1
FR_S1_sbin_24_k141_3065220_length_78693_cov_54.5321_14	607	Q5WVN2	588	5.314e-47	0.8663	0.8409	0.8663	0.8179	3.764	1
FR_S1_sbin_24_k141_3065220_length_78693_cov_54.5321_14	607	Q7VR44	583	6.515e-44	0.9511	0.9144	0.9511	0.8363	2.117	1
FR_S1_sbin_24_k141_3065220_length_78693_cov_54.5321_14	607	Q3SFZ6	579	4.228e-44	0.9359	0.8938	0.9359	0.8337	2.261	1
FR_S1_sbin_24_k141_3065220_length_78693_cov_54.5321_14	607	Q0A4U4	589	1.334e-44	0.929	0.9022	0.929	0.8174	2.467	1
FR_S1_sbin_24_k141_3065220_length_78693_cov_54.5321_14	607	Q2P3E7	589	3.02e-44	0.9284	0.9016	0.9284	0.8303	2.329	1
FR_S1_sbin_24_k141_3065220_length_78693_cov_54.5321_14	607	P63359	582	5.619e-45	0.9228	0.8862	0.9228	0.7975	2.733	1
FR_S1_sbin_24_k141_3065220_length_78693_cov_54.5321_14	607	Q7VL52	582	7.496e-45	0.884	0.8497	0.884	0.8253	3.474	1
FR_S1_sbin_24_k141_3065220_length_78693_cov_54.5321_14	607	Q3J7R8	597	1.469e-44	0.8905	0.8681	0.882	0.8245	3.328	1
FR_S1_sbin_24_k141_3065220_length_78693_cov_54.5321_14	607	Q1CA68	582	3.02e-44	0.9265	0.8898	0.9265	0.8014	2.732	1
FR_S1_sbin_24_k141_3065220_length_78693_cov_54.5321_14	607	Q6D437	582	2.733e-45	0.8721	0.8387	0.8721	0.8092	3.702	1
FR_S1_sbin_24_k141_3065220_length_78693_cov_54.5321_14	607	Q6F9X0	574	2.375e-44	0.8974	0.8512	0.8974	0.8162	3.034	1
FR_S1_sbin_24_k141_3065220_length_78693_cov_54.5321_14	607	Q7N6C6	581	4.244e-43	0.9363	0.8973	0.9363	0.8259	2.343	1
FR_S1_sbin_24_k141_3065220_length_78693_cov_54.5321_14	607	Q65U21	585	2.502e-43	0.9288	0.8962	0.9288	0.8221	2.421	1
FR_S1_sbin_24_k141_3065220_length_78693_cov_54.5321_14	607	Q142P6	597	3.502e-43	0.9211	0.9049	0.9197	0.8339	2.438	1
FR_S1_sbin_24_k141_3065220_length_78693_cov_54.5321_14	607	Q88D92	602	3.825e-45	0.8731	0.8664	0.8731	0.8032	3.533	1
FR_S1_sbin_24_k141_3065220_length_78693_cov_54.5321_14	607	Q87EF0	589	2.492e-44	0.9067	0.8813	0.9067	0.8001	3.347	1
FR_S1_sbin_24_k141_3065220_length_78693_cov_54.5321_14	607	Q6AJW3	572	1.78e-44	0.887	0.8392	0.887	0.8124	3.501	1
FR_S1_sbin_24_k141_3065220_length_78693_cov_54.5321_14	607	Q2SIN5	585	2.615e-44	0.8927	0.8622	0.8927	0.813	3.376	1
FR_S1_sbin_24_k141_3065220_length_78693_cov_54.5321_14	607	Q0I4C5	582	5.662e-43	0.9372	0.8997	0.9372	0.8216	2.271	1
FR_S1_sbin_24_k141_3065220_length_78693_cov_54.5321_14	607	Q4QPI4	587	2.384e-43	0.9194	0.8813	0.9103	0.8203	2.45	1
FR_S1_sbin_24_k141_3065220_length_78693_cov_54.5321_14	607	Q8XXB6	592	6.836e-44	0.9128	0.8911	0.9128	0.8039	2.976	1
FR_S1_sbin_24_k141_3065220_length_78693_cov_54.5321_14	607	Q31FG2	581	1.697e-44	0.8821	0.8467	0.8821	0.8064	3.32	1
FR_S1_sbin_24_k141_3065220_length_78693_cov_54.5321_14	607	Q5QU36	582	1.78e-44	0.8704	0.8371	0.8704	0.813	3.524	1
FR_S1_sbin_24_k141_3065220_length_78693_cov_54.5321_14	607	Q1BUV6	593	1.222e-42	0.9215	0.9009	0.9215	0.8302	2.493	1
FR_S1_sbin_24_k141_3065220_length_78693_cov_54.5321_14	607	Q4FS42	595	6.809e-45	0.8691	0.853	0.8691	0.7955	3.661	1
FR_S1_sbin_24_k141_3065220_length_78693_cov_54.5321_14	607	Q1QX69	579	9.12e-44	0.8896	0.8507	0.8896	0.8128	3.085	1
FR_S1_sbin_24_k141_3065220_length_78693_cov_54.5321_14	607	Q2KYS6	591	1.975e-42	0.9353	0.9115	0.9353	0.8179	2.431	1
FR_S1_sbin_24_k141_3065220_length_78693_cov_54.5321_14	607	Q2NUA5	582	1.34e-43	0.9161	0.8798	0.9161	0.7898	2.668	1
FR_S1_sbin_24_k141_3065220_length_78693_cov_54.5321_14	607	Q60AA3	601	9.12e-44	0.8817	0.8653	0.8734	0.8141	3.279	1
FR_S1_sbin_24_k141_3065220_length_78693_cov_54.5321_14	607	Q6LPK6	585	5.895e-45	0.8662	0.837	0.8662	0.7842	3.954	1
FR_S1_sbin_24_k141_3065220_length_78693_cov_54.5321_14	607	Q5P2S7	601	1.611e-45	0.8574	0.8495	0.8574	0.7733	3.718	1
FR_S1_sbin_24_k141_3065220_length_78693_cov_54.5321_14	607	Q8FJB1	582	1.053e-43	0.9061	0.8706	0.9061	0.7844	3.057	1
FR_S1_sbin_24_k141_3065220_length_78693_cov_54.5321_14	607	P44407	587	9.085e-45	0.8584	0.8321	0.8584	0.7904	3.782	1
FR_S1_sbin_24_k141_3065220_length_78693_cov_54.5321_14	607	Q9CMG7	582	2.89e-43	0.9102	0.8742	0.9102	0.7887	3.536	1
FR_S1_sbin_24_k141_3065220_length_78693_cov_54.5321_14	607	Q7MJ07	583	9.085e-45	0.8511	0.8203	0.8511	0.7873	4.274	1
FR_S1_sbin_24_k141_3065220_length_78693_cov_54.5321_14	607	A0A0B9X4I2	575	1.058e-42	0.9226	0.8759	0.9226	0.7952	2.662	1
FR_S1_sbin_24_k141_3065220_length_78693_cov_54.5321_14	607	Q0HHH4	601	4.029e-44	0.85	0.8395	0.8474	0.8085	4.552	1
FR_S1_sbin_24_k141_3065220_length_78693_cov_54.5321_14	607	Q83D84	589	2.272e-43	0.8665	0.8382	0.8623	0.819	3.391	1
FR_S1_sbin_24_k141_3065220_length_78693_cov_54.5321_14	607	Q1LQD3	594	7.2e-43	0.9024	0.8837	0.9024	0.8029	3.146	1
FR_S1_sbin_24_k141_3065220_length_78693_cov_54.5321_14	607	Q080T2	600	5.662e-43	0.9033	0.8876	0.8976	0.797	3.549	1
FR_S1_sbin_24_k141_3065220_length_78693_cov_54.5321_14	607	Q21WN9	581	4.654e-44	0.8613	0.8268	0.8613	0.7946	4.078	1
FR_S1_sbin_24_k141_3065220_length_78693_cov_54.5321_14	607	Q12M46	600	8.625e-46	0.813	0.8042	0.813	0.7792	5.47	1
FR_S1_sbin_24_k141_3065220_length_78693_cov_54.5321_14	607	Q21NS8	586	1.101e-44	0.8548	0.8274	0.8548	0.7763	4.183	1
FR_S1_sbin_24_k141_3065220_length_78693_cov_54.5321_14	607	Q87R16	582	3.325e-44	0.8526	0.8203	0.8526	0.7896	4.644	1
FR_S1_sbin_24_k141_3065220_length_78693_cov_54.5321_14	607	Q0VQP5	582	1.611e-45	0.8375	0.8061	0.8375	0.7564	4.536	1
FR_S1_sbin_24_k141_3065220_length_78693_cov_54.5321_14	607	Q48P40	600	1.547e-43	0.8715	0.8621	0.8715	0.7916	3.435	1
FR_S1_sbin_24_k141_3065220_length_78693_cov_54.5321_14	607	A0A3S4XQ86	539	7.584e-42	0.9144	0.816	0.9144	0.8093	2.756	1
FR_S1_sbin_24_k141_3065220_length_78693_cov_54.5321_14	607	Q4KJB2	601	8.252e-45	0.8351	0.8274	0.8351	0.7721	4.205	1
FR_S1_sbin_24_k141_3065220_length_78693_cov_54.5321_14	607	Q9HUG8	603	1.277e-43	0.8644	0.8578	0.8631	0.7848	3.486	1
FR_S1_sbin_24_k141_3065220_length_78693_cov_54.5321_14	607	Q3KJ31	600	2.492e-44	0.8464	0.8374	0.8464	0.7703	4.02	1
FR_S1_sbin_24_k141_3065220_length_78693_cov_54.5321_14	607	A0A448MQV4	527	1.492e-40	0.9485	0.814	0.9344	0.8161	1.868	1
FR_S1_sbin_24_k141_3065220_length_78693_cov_54.5321_14	607	Q7VWD8	623	1.475e-43	0.869	0.869	0.8475	0.7737	4.25	1
FR_S1_sbin_24_k141_3065220_length_78693_cov_54.5321_14	607	A0A2X3I799	551	1.287e-41	0.9283	0.846	0.9283	0.7906	2.758	1
FR_S1_sbin_24_k141_3065220_length_78693_cov_54.5321_14	607	Q5F4X8	622	1.282e-42	0.8565	0.8565	0.8371	0.808	4.107	1
FR_S1_sbin_24_k141_3065220_length_78693_cov_54.5321_14	607	A0A846SXK9	511	4.505e-40	0.9411	0.7966	0.9411	0.8279	1.99	1
FR_S1_sbin_24_k141_3065220_length_78693_cov_54.5321_14	607	Q2SZW0	596	9.156e-43	0.8688	0.8536	0.8688	0.7863	4.375	1
FR_S1_sbin_24_k141_3065220_length_78693_cov_54.5321_14	607	Q8D2U8	581	6.566e-42	0.9007	0.8633	0.9007	0.7863	3.867	1
FR_S1_sbin_24_k141_3065220_length_78693_cov_54.5321_14	607	Q5E0F2	582	2.89e-43	0.8421	0.8097	0.8421	0.7894	4.942	1
FR_S1_sbin_24_k141_3065220_length_78693_cov_54.5321_14	607	7ph4_B	576	2.272e-43	0.8553	0.8155	0.8553	0.7691	3.875	1
FR_S1_sbin_24_k141_3065220_length_78693_cov_54.5321_14	607	Q15UY7	585	4.453e-43	0.8455	0.8171	0.8455	0.7867	4.275	1
FR_S1_sbin_24_k141_3065220_length_78693_cov_54.5321_14	607	A0A1V6G955	533	9.681e-41	0.9306	0.8151	0.9239	0.7946	2.601	1
FR_S1_sbin_24_k141_3065220_length_78693_cov_54.5321_14	607	7ph4_A	576	5.144e-43	0.8518	0.8122	0.8518	0.7654	3.853	1
FR_S1_sbin_24_k141_3065220_length_78693_cov_54.5321_14	607	7ph3_A	577	3.338e-43	0.843	0.805	0.843	0.7593	4.042	1
FR_S1_sbin_24_k141_3065220_length_78693_cov_54.5321_14	607	Q46Y89	590	1.559e-41	0.8851	0.8586	0.8822	0.7674	3.589	1
FR_S1_sbin_24_k141_3065220_length_78693_cov_54.5321_14	607	7ph3_B	577	5.941e-43	0.8355	0.798	0.8355	0.756	4.147	1
FR_S1_sbin_24_k141_3065220_length_78693_cov_54.5321_14	607	A0A0M6YHG0	551	4.94e-41	0.8964	0.8176	0.8964	0.764	3.282	1
FR_S1_sbin_24_k141_3065220_length_78693_cov_54.5321_14	607	Q12C33	589	3.717e-40	0.899	0.8735	0.899	0.7846	3.861	1
FR_S1_sbin_24_k141_3065220_length_78693_cov_54.5321_14	607	P60752	582	6.234e-43	0.806	0.7764	0.806	0.757	5.45	1
FR_S1_sbin_24_k141_3065220_length_78693_cov_54.5321_14	607	A0A3D8ITT9	545	7.313e-39	0.9378	0.8455	0.9378	0.7829	2.459	1
FR_S1_sbin_24_k141_3065220_length_78693_cov_54.5321_14	607	A0A1U9ISS0	551	1.024e-38	0.9386	0.8551	0.9386	0.7798	2.621	1
FR_S1_sbin_24_k141_3065220_length_78693_cov_54.5321_14	607	7bcw_A	574	1.066e-40	0.85	0.8079	0.85	0.7534	4.034	1
FR_S1_sbin_24_k141_3065220_length_78693_cov_54.5321_14	607	A0A2S6R9F4	539	1.366e-38	0.9127	0.8151	0.9127	0.7774	2.706	1
FR_S1_sbin_24_k141_3065220_length_78693_cov_54.5321_14	607	Q0BKJ3	609	2.183e-41	0.8328	0.8328	0.8303	0.7386	4.34	1
FR_S1_sbin_24_k141_3065220_length_78693_cov_54.5321_14	607	7bcw_B	574	3.529e-41	0.821	0.7806	0.821	0.7394	5.036	1
FR_S1_sbin_24_k141_3065220_length_78693_cov_54.5321_14	607	A0A077UKU5	513	1.192e-36	0.9236	0.7864	0.9236	0.7859	2.424	1
FR_S1_sbin_24_k141_3065220_length_78693_cov_54.5321_14	607	8tso_A	573	3.717e-40	0.7984	0.7577	0.7984	0.7472	5.827	1
FR_S1_sbin_24_k141_3065220_length_78693_cov_54.5321_14	607	8tso_B	573	6.011e-40	0.7984	0.7581	0.7984	0.7454	5.825	1
FR_S1_sbin_24_k141_3065220_length_78693_cov_54.5321_14	607	A0A380DT66	523	1.082e-36	0.8935	0.7764	0.8935	0.7805	2.863	1
FR_S1_sbin_24_k141_3065220_length_78693_cov_54.5321_14	607	A0A2P5VKQ1	473	1.596e-35	0.9131	0.7171	0.9094	0.7944	2.608	1
FR_S1_sbin_24_k141_3065220_length_78693_cov_54.5321_14	607	8dmm_A	576	1.07e-39	0.7814	0.746	0.7814	0.7201	5.637	1
FR_S1_sbin_24_k141_3065220_length_78693_cov_54.5321_14	607	8dmm_B	576	1.07e-39	0.7814	0.746	0.7814	0.7201	5.638	1
FR_S1_sbin_24_k141_3065220_length_78693_cov_54.5321_14	607	A0A3D2VSF3	515	8.579e-35	0.9226	0.7872	0.9226	0.7848	2.4	1
FR_S1_sbin_24_k141_3065220_length_78693_cov_54.5321_14	607	A0A174DHE8	489	2.581e-35	0.8914	0.7278	0.8914	0.7762	2.916	1
FR_S1_sbin_24_k141_3065220_length_78693_cov_54.5321_14	607	A0A173VWN7	471	1.091e-34	0.901	0.7082	0.901	0.7722	2.819	1
FR_S1_sbin_24_k141_3065220_length_78693_cov_54.5321_14	607	3b60_C	572	6.997e-38	0.7835	0.7437	0.7835	0.7245	5.68	1
FR_S1_sbin_24_k141_3065220_length_78693_cov_54.5321_14	607	A0A0M7MIQ2	476	2.591e-34	0.89	0.7067	0.89	0.7712	2.767	1
FR_S1_sbin_24_k141_3065220_length_78693_cov_54.5321_14	607	3b60_A	572	1.662e-37	0.7932	0.7525	0.7932	0.7253	5.534	1
FR_S1_sbin_24_k141_3065220_length_78693_cov_54.5321_14	607	3b60_B	572	9.335e-38	0.7835	0.7437	0.7835	0.7245	5.68	1
FR_S1_sbin_24_k141_3065220_length_78693_cov_54.5321_14	607	3b60_D	572	9.335e-38	0.7835	0.7437	0.7835	0.7244	5.68	1
FR_S1_sbin_24_k141_3065220_length_78693_cov_54.5321_14	607	A0A2S6SGR2	517	4.395e-34	0.8925	0.767	0.8925	0.7661	3.599	1
FR_S1_sbin_24_k141_3065220_length_78693_cov_54.5321_14	607	A0A3S4TSS7	423	1.099e-32	0.9127	0.6469	0.9127	0.8023	2.522	1
FR_S1_sbin_24_k141_3065220_length_78693_cov_54.5321_14	607	A0A2X5P7E0	533	4.611e-34	0.9029	0.7972	0.9029	0.7486	2.739	1
FR_S1_sbin_24_k141_3065220_length_78693_cov_54.5321_14	607	A0A1G4GBE8	550	1.04e-34	0.8812	0.8033	0.8812	0.728	3.244	1
FR_S1_sbin_24_k141_3065220_length_78693_cov_54.5321_14	607	A0A2K4ZB31	549	8.208e-34	0.8995	0.8181	0.8995	0.7179	3.194	1
FR_S1_sbin_24_k141_3065220_length_78693_cov_54.5321_14	607	A0A377ZZ13	514	3.805e-34	0.8752	0.7487	0.8752	0.7149	3.475	1
FR_S1_sbin_24_k141_3065220_length_78693_cov_54.5321_14	607	A0A428AFB9	429	4.647e-32	0.8779	0.634	0.8779	0.7893	2.809	1
FR_S1_sbin_24_k141_3065220_length_78693_cov_54.5321_14	607	A0A1V4SVG6	537	4.647e-32	0.9199	0.818	0.9199	0.7354	2.651	1
FR_S1_sbin_24_k141_3065220_length_78693_cov_54.5321_14	607	3b5y_D	572	5.545e-36	0.7724	0.7332	0.7724	0.6977	5.781	1
FR_S1_sbin_24_k141_3065220_length_78693_cov_54.5321_14	607	A0A1C5NVG1	549	1.104e-31	0.9064	0.8244	0.9064	0.7496	3.226	1
FR_S1_sbin_24_k141_3065220_length_78693_cov_54.5321_14	607	3b5y_C	572	1.317e-35	0.7714	0.7317	0.7714	0.6962	5.791	1
FR_S1_sbin_24_k141_3065220_length_78693_cov_54.5321_14	607	A0A4P6M739	539	7.884e-32	0.9184	0.8191	0.9184	0.7253	2.758	1
FR_S1_sbin_24_k141_3065220_length_78693_cov_54.5321_14	607	A0A1J5S0U3	551	8.24e-33	0.8861	0.8093	0.8861	0.7084	3.485	1
FR_S1_sbin_24_k141_3065220_length_78693_cov_54.5321_14	607	A0A7U9X212	536	2.611e-32	0.8713	0.7752	0.8713	0.7335	4.202	1
FR_S1_sbin_24_k141_3065220_length_78693_cov_54.5321_14	607	3b5y_A	572	4.82e-35	0.7714	0.7318	0.7714	0.6963	5.791	1
FR_S1_sbin_24_k141_3065220_length_78693_cov_54.5321_14	607	A0A1C5Z9X9	546	3.027e-31	0.9151	0.8264	0.9151	0.7326	2.519	1
FR_S1_sbin_24_k141_3065220_length_78693_cov_54.5321_14	607	3b5y_B	572	9.444e-35	0.7714	0.7318	0.7714	0.6966	5.791	1
FR_S1_sbin_24_k141_3065220_length_78693_cov_54.5321_14	607	A0A066PX84	547	7.485e-33	0.8496	0.7727	0.8496	0.6977	4.042	1
FR_S1_sbin_24_k141_3065220_length_78693_cov_54.5321_14	607	A0A0C7QSC9	549	1.052e-31	0.8814	0.802	0.8814	0.7205	3.393	1
FR_S1_sbin_24_k141_3065220_length_78693_cov_54.5321_14	607	A0A564SLK7	401	3.683e-30	0.8946	0.6039	0.8946	0.7762	2.592	1
FR_S1_sbin_24_k141_3065220_length_78693_cov_54.5321_14	607	L7VVW7	546	8.68e-32	0.8827	0.7994	0.8827	0.7058	3.438	1
FR_S1_sbin_24_k141_3065220_length_78693_cov_54.5321_14	607	3b5z_A	572	6.773e-34	0.7801	0.7403	0.7801	0.6892	5.726	1
FR_S1_sbin_24_k141_3065220_length_78693_cov_54.5321_14	607	A0A645DAF0	380	2.631e-30	0.8893	0.5696	0.8893	0.7422	2.965	1
FR_S1_sbin_24_k141_3065220_length_78693_cov_54.5321_14	607	3b5z_C	572	1.393e-33	0.7802	0.7403	0.7802	0.6888	5.726	1
FR_S1_sbin_24_k141_3065220_length_78693_cov_54.5321_14	607	3b5z_D	572	1.533e-33	0.7801	0.7403	0.7801	0.6889	5.726	1
FR_S1_sbin_24_k141_3065220_length_78693_cov_54.5321_14	607	3b5z_B	572	1.688e-33	0.7801	0.7403	0.7801	0.689	5.726	1
FR_S1_sbin_24_k141_3065220_length_78693_cov_54.5321_14	607	A0A485CV51	504	1.98e-29	0.9119	0.7629	0.9119	0.7355	2.773	1
FR_S1_sbin_24_k141_3065220_length_78693_cov_54.5321_14	607	K4ZCG5	314	3.372e-28	0.9154	0.4809	0.9071	0.7774	2.237	1
FR_S1_sbin_24_k141_3065220_length_78693_cov_54.5321_14	607	A0A6N3D7B8	550	1.778e-32	0.7885	0.7219	0.7885	0.6858	5.331	1
FR_S1_sbin_24_k141_3065220_length_78693_cov_54.5321_14	607	A0A564UTU8	541	5.956e-30	0.8854	0.7949	0.8854	0.7129	3.265	1
FR_S1_sbin_24_k141_3065220_length_78693_cov_54.5321_14	607	A0A1B8P4N7	528	5.698e-29	0.8981	0.73	0.8346	0.7471	2.65	1
FR_S1_sbin_24_k141_3065220_length_78693_cov_54.5321_14	607	A0A1V6H7I1	329	2.641e-29	0.861	0.4863	0.861	0.7597	3.241	1
FR_S1_sbin_24_k141_3065220_length_78693_cov_54.5321_14	607	A0A6N2Z8T8	542	1.348e-29	0.8908	0.801	0.8908	0.7157	3.208	1
FR_S1_sbin_24_k141_3065220_length_78693_cov_54.5321_14	607	A0A128F927	536	7.977e-29	0.9067	0.8052	0.9067	0.7242	2.667	1
FR_S1_sbin_24_k141_3065220_length_78693_cov_54.5321_14	607	A0A378NDN2	515	2.897e-30	0.8376	0.7135	0.8345	0.695	4.508	1
FR_S1_sbin_24_k141_3065220_length_78693_cov_54.5321_14	607	A0A380DMB4	371	9.705e-28	0.9338	0.5806	0.9338	0.7348	2.076	1
FR_S1_sbin_24_k141_3065220_length_78693_cov_54.5321_14	607	A0A2A7ARS3	537	1.414e-29	0.8689	0.7748	0.8689	0.6939	3.812	1
FR_S1_sbin_24_k141_3065220_length_78693_cov_54.5321_14	607	A0A1G4FMY8	549	3.214e-28	0.8974	0.8161	0.8974	0.7212	3.117	1
FR_S1_sbin_24_k141_3065220_length_78693_cov_54.5321_14	607	A0A7H4NMH4	451	1.887e-29	0.8499	0.6445	0.8499	0.6988	3.647	1
FR_S1_sbin_24_k141_3065220_length_78693_cov_54.5321_14	607	A0A410RSM7	548	2.287e-29	0.8194	0.7484	0.8194	0.7275	4.645	1
FR_S1_sbin_24_k141_3065220_length_78693_cov_54.5321_14	607	A0A1J5PSP5	327	4.516e-27	0.9223	0.5002	0.9114	0.7396	2.11	1
FR_S1_sbin_24_k141_3065220_length_78693_cov_54.5321_14	607	A0A6N2YH39	535	3.372e-28	0.9123	0.8089	0.9123	0.6904	2.949	1
FR_S1_sbin_24_k141_3065220_length_78693_cov_54.5321_14	607	A0A822W251	513	7.603e-29	0.8293	0.7126	0.8293	0.7227	3.978	1
FR_S1_sbin_24_k141_3065220_length_78693_cov_54.5321_14	607	A0A381J932	539	2.537e-27	0.9028	0.8069	0.9028	0.7354	3.179	1
FR_S1_sbin_24_k141_3065220_length_78693_cov_54.5321_14	607	A0A1V6EPN4	362	1.064e-28	0.8276	0.5027	0.8148	0.7261	3.559	1
FR_S1_sbin_24_k141_3065220_length_78693_cov_54.5321_14	607	A0A1V5RQ97	448	3.201e-29	0.8146	0.6175	0.8146	0.7077	3.852	1
FR_S1_sbin_24_k141_3065220_length_78693_cov_54.5321_14	607	A0A1V5HLI9	549	3.88e-29	0.8223	0.7518	0.8223	0.6948	4.308	1
FR_S1_sbin_24_k141_3065220_length_78693_cov_54.5321_14	607	A0A173RG08	539	2.518e-29	0.8281	0.7437	0.8281	0.6699	4.227	1
FR_S1_sbin_24_k141_3065220_length_78693_cov_54.5321_14	607	A0A376H485	541	2.409e-28	0.8678	0.7791	0.8678	0.6729	3.287	1
FR_S1_sbin_24_k141_3065220_length_78693_cov_54.5321_14	607	A0A6N4XVA2	347	7.302e-27	0.9199	0.5361	0.9199	0.7039	2.335	1
FR_S1_sbin_24_k141_3065220_length_78693_cov_54.5321_14	607	A0A381J9D6	537	1.902e-27	0.8894	0.7916	0.8894	0.6982	3.346	1
FR_S1_sbin_24_k141_3065220_length_78693_cov_54.5321_14	607	A0A1V4IWX0	534	2.641e-29	0.8233	0.7313	0.8233	0.6603	4.205	1
FR_S1_sbin_24_k141_3065220_length_78693_cov_54.5321_14	607	A0A1C6L299	432	3.087e-26	0.9164	0.6591	0.9164	0.7228	2.993	1
FR_S1_sbin_24_k141_3065220_length_78693_cov_54.5321_14	607	A0A2U3MZN2	530	1.014e-28	0.8211	0.7251	0.8211	0.6772	5.102	1
FR_S1_sbin_24_k141_3065220_length_78693_cov_54.5321_14	607	A0A174BAF7	550	2.18e-29	0.809	0.7397	0.809	0.6549	5.06	1
FR_S1_sbin_24_k141_3065220_length_78693_cov_54.5321_14	607	A0A6N3D0T2	527	3.239e-26	0.8703	0.7638	0.8703	0.7068	3.535	1
FR_S1_sbin_24_k141_3065220_length_78693_cov_54.5321_14	607	A0A5E6ZXR2	441	1.073e-26	0.836	0.6235	0.836	0.7076	3.661	1
FR_S1_sbin_24_k141_3065220_length_78693_cov_54.5321_14	607	A0A1V5GJK0	305	6.987e-26	0.8219	0.4212	0.8219	0.7584	6.837	1
FR_S1_sbin_24_k141_3065220_length_78693_cov_54.5321_14	607	A0A1C6DZD4	529	1.995e-27	0.8196	0.7224	0.8196	0.679	4.048	1
FR_S1_sbin_24_k141_3065220_length_78693_cov_54.5321_14	607	A0A345VIA6	532	7.302e-27	0.8444	0.7495	0.8444	0.6793	3.916	1
FR_S1_sbin_24_k141_3065220_length_78693_cov_54.5321_14	607	A0A8B4RDZ2	515	2.662e-27	0.8022	0.6925	0.8022	0.686	4.428	1
FR_S1_sbin_24_k141_3065220_length_78693_cov_54.5321_14	607	A0A1E7XGE8	533	6.322e-27	0.8543	0.7572	0.8543	0.6558	4.07	1
FR_S1_sbin_24_k141_3065220_length_78693_cov_54.5321_14	607	A0A151B078	550	1.653e-26	0.8731	0.7962	0.8731	0.6566	3.784	1
FR_S1_sbin_24_k141_3065220_length_78693_cov_54.5321_14	607	A0A376W0G4	394	6.371e-25	0.8968	0.5248	0.7929	0.7121	2.585	1
FR_S1_sbin_24_k141_3065220_length_78693_cov_54.5321_14	607	A0A381J9J7	527	1.185e-25	0.8934	0.7819	0.8934	0.6767	3.137	1
FR_S1_sbin_24_k141_3065220_length_78693_cov_54.5321_14	607	A0A064C1A3	538	2.003e-26	0.8539	0.7642	0.8539	0.6668	3.821	1
FR_S1_sbin_24_k141_3065220_length_78693_cov_54.5321_14	607	A0A1G4FIH7	538	7.274e-28	0.8127	0.7282	0.8127	0.6207	4.723	1
FR_S1_sbin_24_k141_3065220_length_78693_cov_54.5321_14	607	A0A174UKH4	309	1.917e-25	0.7802	0.4061	0.7802	0.7497	7.145	1
FR_S1_sbin_24_k141_3065220_length_78693_cov_54.5321_14	607	A0A485IA30	413	5.765e-26	0.79	0.5595	0.79	0.7017	4.078	1
FR_S1_sbin_24_k141_3065220_length_78693_cov_54.5321_14	607	A0A1V6FZS1	444	5.765e-26	0.7991	0.588	0.7813	0.6686	3.912	1
FR_S1_sbin_24_k141_3065220_length_78693_cov_54.5321_14	607	A0A1V5GWR4	424	1.305e-25	0.7884	0.5691	0.785	0.6941	4.429	1
FR_S1_sbin_24_k141_3065220_length_78693_cov_54.5321_14	607	A0A3S4JV39	416	1.672e-23	0.8907	0.6241	0.8907	0.7244	3.072	1
FR_S1_sbin_24_k141_3065220_length_78693_cov_54.5321_14	607	A0A239SQH7	517	4.534e-26	0.8324	0.7168	0.8324	0.6285	4.643	1
FR_S1_sbin_24_k141_3065220_length_78693_cov_54.5321_14	607	A0A6N3B373	524	1.431e-26	0.7979	0.6985	0.7979	0.6286	4.684	1
FR_S1_sbin_24_k141_3065220_length_78693_cov_54.5321_14	607	A0A7Z8ZWM6	518	1.077e-25	0.8471	0.73	0.8471	0.6301	4.544	1
FR_S1_sbin_24_k141_3065220_length_78693_cov_54.5321_14	607	A0A1V5Q295	473	3.226e-27	0.7063	0.5721	0.7063	0.669	6.084	1
FR_S1_sbin_24_k141_3065220_length_78693_cov_54.5321_14	607	A0A3S8SFL2	529	8.467e-26	0.8125	0.7175	0.8125	0.6424	4.361	1
FR_S1_sbin_24_k141_3065220_length_78693_cov_54.5321_14	607	A0A564W4E2	358	2.693e-24	0.8338	0.5077	0.8338	0.6959	3.979	1
FR_S1_sbin_24_k141_3065220_length_78693_cov_54.5321_14	607	A0A3S4X8A6	328	1.672e-23	0.8827	0.4931	0.8827	0.6975	2.868	1
FR_S1_sbin_24_k141_3065220_length_78693_cov_54.5321_14	607	A0A3S4P413	524	8.435e-27	0.7729	0.6763	0.7729	0.6158	6.894	1
FR_S1_sbin_24_k141_3065220_length_78693_cov_54.5321_14	607	A0A484ZTM0	301	8.567e-23	0.886	0.453	0.886	0.6996	3.078	1
FR_S1_sbin_24_k141_3065220_length_78693_cov_54.5321_14	607	C2FD29	459	2.222e-24	0.7889	0.601	0.772	0.6722	4.239	1
FR_S1_sbin_24_k141_3065220_length_78693_cov_54.5321_14	607	A0A2X2WCE0	361	2.118e-24	0.7326	0.451	0.7326	0.7082	6.411	1
FR_S1_sbin_24_k141_3065220_length_78693_cov_54.5321_14	607	A0A239SR60	530	6.396e-24	0.8249	0.7275	0.8249	0.6379	4.671	1
FR_S1_sbin_24_k141_3065220_length_78693_cov_54.5321_14	607	A0A485CB57	323	2.135e-22	0.8678	0.4769	0.8678	0.677	3.362	1
FR_S1_sbin_24_k141_3065220_length_78693_cov_54.5321_14	607	A0A645DNZ3	310	3.621e-22	0.8288	0.4358	0.8288	0.7155	6.081	1
FR_S1_sbin_24_k141_3065220_length_78693_cov_54.5321_14	607	K0N7P4	386	1.594e-23	0.7519	0.4953	0.7519	0.6667	5.478	1
FR_S1_sbin_24_k141_3065220_length_78693_cov_54.5321_14	607	A0A3R9JCI3	317	6.144e-22	0.8196	0.4491	0.8196	0.6856	3.415	1
FR_S1_sbin_24_k141_3065220_length_78693_cov_54.5321_14	607	A0A6N2V1F8	377	7.812e-22	0.8448	0.5152	0.8014	0.6625	3.442	1
FR_S1_sbin_24_k141_3065220_length_78693_cov_54.5321_14	607	A0A3Q9E9T9	519	1.199e-22	0.8333	0.7226	0.8333	0.625	4.55	1
FR_S1_sbin_24_k141_3065220_length_78693_cov_54.5321_14	607	A0A2X4UNY8	328	1.263e-21	0.8742	0.4878	0.8742	0.6476	2.846	1
FR_S1_sbin_24_k141_3065220_length_78693_cov_54.5321_14	607	A0A449AQP5	528	5.069e-22	0.827	0.7291	0.827	0.6415	4.094	1
FR_S1_sbin_24_k141_3065220_length_78693_cov_54.5321_14	607	A0A380JTK7	527	2.027e-23	0.7559	0.6682	0.7559	0.5965	5.739	1
FR_S1_sbin_24_k141_3065220_length_78693_cov_54.5321_14	607	A0A1C7MQA1	389	2.135e-22	0.7144	0.461	0.6995	0.685	4.748	1
FR_S1_sbin_24_k141_3065220_length_78693_cov_54.5321_14	607	A0A2X2VUI0	483	1.755e-23	0.7156	0.5856	0.7156	0.6007	5.322	1
FR_S1_sbin_24_k141_3065220_length_78693_cov_54.5321_14	607	W4S484	495	5.901e-20	0.8248	0.608	0.7368	0.6888	3.981	1
FR_S1_sbin_24_k141_3065220_length_78693_cov_54.5321_14	607	A0A2X2V260	400	9.934e-22	0.7228	0.4919	0.7228	0.6451	7.524	1
FR_S1_sbin_24_k141_3065220_length_78693_cov_54.5321_14	607	A0A2X2IVX0	424	2.607e-20	0.7948	0.5725	0.7931	0.667	4.562	1
FR_S1_sbin_24_k141_3065220_length_78693_cov_54.5321_14	607	A0A3S4UA46	477	7.474e-21	0.7835	0.6281	0.7835	0.6334	4.604	1
FR_S1_sbin_24_k141_3065220_length_78693_cov_54.5321_14	607	A0A4P7QHZ1	477	3.635e-21	0.7205	0.5829	0.7205	0.6684	6.766	1
FR_S1_sbin_24_k141_3065220_length_78693_cov_54.5321_14	607	A0A1Q2HVG7	479	2.735e-20	0.7683	0.6208	0.7683	0.6399	5.494	1
FR_S1_sbin_24_k141_3065220_length_78693_cov_54.5321_14	607	A0A223M998	539	5.34e-21	0.7348	0.6627	0.7348	0.5859	6.231	1
FR_S1_sbin_24_k141_3065220_length_78693_cov_54.5321_14	607	A0A174E8N2	397	2.066e-18	0.8372	0.5651	0.8372	0.616	3.956	1
FR_S1_sbin_24_k141_3065220_length_78693_cov_54.5321_14	607	A0A7U9SVB3	318	1.401e-19	0.7053	0.3885	0.7053	0.6397	7.155	1
FR_S1_sbin_24_k141_3065220_length_78693_cov_54.5321_14	607	A0A564S8Q4	388	2.514e-17	0.7923	0.5247	0.7923	0.6285	3.924	1
FR_S1_sbin_24_k141_3065220_length_78693_cov_54.5321_14	607	A0A377KKV7	306	3.197e-17	0.8073	0.4297	0.8073	0.6138	3.664	1
FR_S1_sbin_24_k141_3065220_length_78693_cov_54.5321_14	607	W7WPN6	380	4.081e-16	0.8141	0.5143	0.7944	0.6724	3.316	1
FR_S1_sbin_24_k141_3065220_length_78693_cov_54.5321_14	607	A0A2S6WN45	364	3.492e-19	0.6458	0.4103	0.6458	0.6014	7.602	1
FR_S1_sbin_24_k141_3065220_length_78693_cov_54.5321_14	607	A0A1J5R0K3	375	5.402e-18	0.6994	0.4519	0.6977	0.5968	8.553	1
FR_S1_sbin_24_k141_3065220_length_78693_cov_54.5321_14	607	A0A4P0Y0Y6	387	3.222e-15	0.81	0.5322	0.808	0.6768	3.622	1
FR_S1_sbin_24_k141_3065220_length_78693_cov_54.5321_14	607	A0A2S6R243	324	7.264e-16	0.6698	0.3831	0.6698	0.7347	6.98	1
FR_S1_sbin_24_k141_3065220_length_78693_cov_54.5321_14	607	A0A202F5U1	310	1.174e-15	0.764	0.3294	0.6137	0.6571	3.981	1
FR_S1_sbin_24_k141_3065220_length_78693_cov_54.5321_14	607	A0A384ZC20	300	8.837e-15	0.8206	0.3299	0.6439	0.6662	2.75	1
FR_S1_sbin_24_k141_3065220_length_78693_cov_54.5321_14	607	A0A6M1YMN3	439	1.423e-15	0.7318	0.5393	0.7318	0.6775	5.703	1
FR_S1_sbin_24_k141_3065220_length_78693_cov_54.5321_14	607	A0A379AJ14	323	5.508e-13	0.8718	0.483	0.8718	0.7427	3.059	1
FR_S1_sbin_24_k141_3065220_length_78693_cov_54.5321_14	607	C2M5A8	371	2.949e-13	0.789	0.4779	0.7558	0.7795	4.609	1
FR_S1_sbin_24_k141_3065220_length_78693_cov_54.5321_14	607	A0A2X2U4H2	300	1.434e-13	0.8944	0.459	0.8944	0.6442	2.575	1
FR_S1_sbin_24_k141_3065220_length_78693_cov_54.5321_14	607	A0A2X2JUS0	329	7.004e-13	0.8008	0.455	0.8008	0.7207	4.04	1
FR_S1_sbin_24_k141_3065220_length_78693_cov_54.5321_14	607	A0A5P9QFT4	335	1.367e-13	0.6792	0.3122	0.5393	0.5984	7.088	1
FR_S1_sbin_24_k141_3065220_length_78693_cov_54.5321_14	607	A0A6M1ZIL0	358	2.71e-10	0.7339	0.4446	0.7339	0.7194	4.401	1
FR_S1_sbin_24_k141_3065220_length_78693_cov_54.5321_14	607	A0A381I3R3	396	2.452e-11	0.7636	0.5207	0.7636	0.5502	4.123	1
FR_S1_sbin_24_k141_3065220_length_78693_cov_54.5321_14	607	A0A2X2SWH3	302	2.472e-09	0.769	0.4081	0.7645	0.6224	5.515	1
FR_S1_sbin_24_k141_3065220_length_78693_cov_54.5321_14	607	A0A1S8TAZ1	361	1.523e-10	0.576	0.3546	0.576	0.5072	20.61	1
FR_S1_sbin_24_k141_3065220_length_78693_cov_54.5321_14	607	A0A379YM44	421	7.923e-06	0.8025	0.3685	0.5184	0.5967	3.388	1
SH-W20A-1310_sbin_16_k141_273090_length_6346_cov_7.0000_4	716	Q2LVL0	601	1.239e-45	0.9115	0.7687	0.9115	0.8147	3.242	1
SH-W20A-1310_sbin_16_k141_273090_length_6346_cov_7.0000_4	716	Q1CA68	582	3.433e-42	0.9292	0.7605	0.9292	0.8032	3.366	1
SH-W20A-1310_sbin_16_k141_273090_length_6346_cov_7.0000_4	716	Q87EF0	589	1.852e-42	0.9142	0.7571	0.9142	0.8047	3.302	1
SH-W20A-1310_sbin_16_k141_273090_length_6346_cov_7.0000_4	716	Q7N6C6	581	4.15e-42	0.9274	0.7581	0.9274	0.8036	3.195	1
SH-W20A-1310_sbin_16_k141_273090_length_6346_cov_7.0000_4	716	Q7VR44	583	1.495e-41	0.9371	0.767	0.9371	0.8138	2.969	1
SH-W20A-1310_sbin_16_k141_273090_length_6346_cov_7.0000_4	716	Q6AJW3	572	3.198e-43	0.8729	0.6657	0.8227	0.8	3.05	1
SH-W20A-1310_sbin_16_k141_273090_length_6346_cov_7.0000_4	716	Q2NUA5	582	7.336e-42	0.9293	0.7606	0.9293	0.8002	3.36	1
SH-W20A-1310_sbin_16_k141_273090_length_6346_cov_7.0000_4	716	Q31FG2	581	1.852e-42	0.8959	0.7358	0.8959	0.8051	3.49	1
SH-W20A-1310_sbin_16_k141_273090_length_6346_cov_7.0000_4	716	Q6D437	582	7.881e-43	0.8749	0.7209	0.8749	0.8083	3.941	1
SH-W20A-1310_sbin_16_k141_273090_length_6346_cov_7.0000_4	716	P63359	582	9.301e-42	0.9313	0.762	0.9313	0.7976	3.381	1
SH-W20A-1310_sbin_16_k141_273090_length_6346_cov_7.0000_4	716	Q0A4U4	589	1.36e-41	0.9314	0.7707	0.9314	0.8034	2.464	1
SH-W20A-1310_sbin_16_k141_273090_length_6346_cov_7.0000_4	716	Q1LQD3	594	4.352e-42	0.9116	0.7603	0.9116	0.7994	3.504	1
SH-W20A-1310_sbin_16_k141_273090_length_6346_cov_7.0000_4	716	Q7MJ07	583	1.152e-42	0.8757	0.7224	0.8757	0.808	4.031	1
SH-W20A-1310_sbin_16_k141_273090_length_6346_cov_7.0000_4	716	Q47JR8	585	1.238e-43	0.8697	0.7152	0.8697	0.778	5.575	1
SH-W20A-1310_sbin_16_k141_273090_length_6346_cov_7.0000_4	716	Q2P3E7	589	5.786e-42	0.9017	0.7456	0.9017	0.8025	4.112	1
SH-W20A-1310_sbin_16_k141_273090_length_6346_cov_7.0000_4	716	Q3J7R8	597	4.785e-42	0.8809	0.7407	0.8809	0.8058	4.425	1
SH-W20A-1310_sbin_16_k141_273090_length_6346_cov_7.0000_4	716	Q7NZU6	584	3.122e-42	0.9004	0.738	0.9004	0.7783	4.536	1
SH-W20A-1310_sbin_16_k141_273090_length_6346_cov_7.0000_4	716	Q3SFZ6	579	2.403e-41	0.9231	0.7514	0.9231	0.7904	3.807	1
SH-W20A-1310_sbin_16_k141_273090_length_6346_cov_7.0000_4	716	Q6LPK6	585	5.262e-42	0.8767	0.7249	0.8767	0.803	4.839	1
SH-W20A-1310_sbin_16_k141_273090_length_6346_cov_7.0000_4	716	Q2SZW0	596	1.426e-41	0.8972	0.7522	0.8972	0.7978	4.113	1
SH-W20A-1310_sbin_16_k141_273090_length_6346_cov_7.0000_4	716	Q8XXB6	592	9.529e-43	0.8748	0.7307	0.8748	0.7736	4.907	1
SH-W20A-1310_sbin_16_k141_273090_length_6346_cov_7.0000_4	716	Q87R16	582	2.839e-42	0.8697	0.7166	0.8697	0.7934	4.014	1
SH-W20A-1310_sbin_16_k141_273090_length_6346_cov_7.0000_4	716	Q65U21	585	2.771e-41	0.9212	0.7575	0.9212	0.7825	4.122	1
SH-W20A-1310_sbin_16_k141_273090_length_6346_cov_7.0000_4	716	Q142P6	597	2.462e-42	0.8737	0.7335	0.8737	0.7788	4.779	1
SH-W20A-1310_sbin_16_k141_273090_length_6346_cov_7.0000_4	716	Q8FJB1	582	3.195e-41	0.9047	0.743	0.9047	0.787	3.792	1
SH-W20A-1310_sbin_16_k141_273090_length_6346_cov_7.0000_4	716	Q46Y89	590	1.236e-41	0.8902	0.7391	0.8902	0.7777	3.964	1
SH-W20A-1310_sbin_16_k141_273090_length_6346_cov_7.0000_4	716	Q5E0F2	582	5.647e-41	0.8807	0.7258	0.8807	0.8064	3.622	1
SH-W20A-1310_sbin_16_k141_273090_length_6346_cov_7.0000_4	716	Q9CMG7	582	2.403e-41	0.8982	0.7348	0.8982	0.7717	4.516	1
SH-W20A-1310_sbin_16_k141_273090_length_6346_cov_7.0000_4	716	A0A1V6G955	533	1.764e-40	0.9221	0.6937	0.9221	0.7814	2.515	1
SH-W20A-1310_sbin_16_k141_273090_length_6346_cov_7.0000_4	716	Q21WN9	581	6.996e-42	0.8763	0.7197	0.8763	0.7696	4.164	1
SH-W20A-1310_sbin_16_k141_273090_length_6346_cov_7.0000_4	716	Q5P2S7	601	1.048e-42	0.8556	0.7257	0.8556	0.7589	5.522	1
SH-W20A-1310_sbin_16_k141_273090_length_6346_cov_7.0000_4	716	Q15UY7	585	1.988e-41	0.8656	0.7165	0.8656	0.7942	4.732	1
SH-W20A-1310_sbin_16_k141_273090_length_6346_cov_7.0000_4	716	Q080T2	600	6.671e-42	0.8806	0.7426	0.8806	0.759	5.976	1
SH-W20A-1310_sbin_16_k141_273090_length_6346_cov_7.0000_4	716	Q4QPI4	587	1.764e-40	0.9139	0.7541	0.9139	0.7818	4.178	1
SH-W20A-1310_sbin_16_k141_273090_length_6346_cov_7.0000_4	716	Q0VQP5	582	8.458e-42	0.874	0.7201	0.874	0.7667	4.377	1
SH-W20A-1310_sbin_16_k141_273090_length_6346_cov_7.0000_4	716	Q60AA3	601	1.327e-40	0.8791	0.7454	0.8791	0.8064	3.362	1
SH-W20A-1310_sbin_16_k141_273090_length_6346_cov_7.0000_4	716	A0A846SXK9	511	2.082e-39	0.9378	0.6748	0.9378	0.799	2.218	1
SH-W20A-1310_sbin_16_k141_273090_length_6346_cov_7.0000_4	716	Q0I4C5	582	1.207e-40	0.9022	0.7372	0.9022	0.7802	4.063	1
SH-W20A-1310_sbin_16_k141_273090_length_6346_cov_7.0000_4	716	Q2SIN5	585	4.564e-42	0.8548	0.6692	0.8084	0.7652	3.782	1
SH-W20A-1310_sbin_16_k141_273090_length_6346_cov_7.0000_4	716	Q4KJB2	601	6.671e-42	0.8475	0.7188	0.8475	0.7738	5.382	1
SH-W20A-1310_sbin_16_k141_273090_length_6346_cov_7.0000_4	716	Q8D2U8	581	3.77e-40	0.9009	0.7359	0.9009	0.7865	4.847	1
SH-W20A-1310_sbin_16_k141_273090_length_6346_cov_7.0000_4	716	Q7VL52	582	1.236e-41	0.8554	0.7056	0.8554	0.7716	4.849	1
SH-W20A-1310_sbin_16_k141_273090_length_6346_cov_7.0000_4	716	P44407	587	2.52e-41	0.8608	0.7152	0.8608	0.7782	4.588	1
SH-W20A-1310_sbin_16_k141_273090_length_6346_cov_7.0000_4	716	Q2KYS6	591	7.16e-41	0.8865	0.7365	0.8865	0.772	5.394	1
SH-W20A-1310_sbin_16_k141_273090_length_6346_cov_7.0000_4	716	Q1QX69	579	2.906e-41	0.8773	0.719	0.8773	0.7636	4.536	1
SH-W20A-1310_sbin_16_k141_273090_length_6346_cov_7.0000_4	716	A0A2X3I799	551	2.289e-39	0.9246	0.7186	0.9246	0.7858	3.514	1
SH-W20A-1310_sbin_16_k141_273090_length_6346_cov_7.0000_4	716	Q21NS8	586	7.692e-42	0.8553	0.7102	0.8553	0.7535	5.333	1
SH-W20A-1310_sbin_16_k141_273090_length_6346_cov_7.0000_4	716	Q5F4X8	622	5.385e-41	0.8608	0.7534	0.8608	0.7777	4.555	1
SH-W20A-1310_sbin_16_k141_273090_length_6346_cov_7.0000_4	716	Q1BUV6	593	1.327e-40	0.8832	0.736	0.8832	0.7691	5.101	1
SH-W20A-1310_sbin_16_k141_273090_length_6346_cov_7.0000_4	716	A0A0B9X4I2	575	6.061e-40	0.8904	0.6921	0.8545	0.7746	3.033	1
SH-W20A-1310_sbin_16_k141_273090_length_6346_cov_7.0000_4	716	Q7VWD8	623	4.454e-41	0.8337	0.7297	0.8337	0.7756	5.221	1
SH-W20A-1310_sbin_16_k141_273090_length_6346_cov_7.0000_4	716	Q3KJ31	600	6.828e-41	0.8496	0.7193	0.8496	0.7661	5.446	1
SH-W20A-1310_sbin_16_k141_273090_length_6346_cov_7.0000_4	716	A0A448MQV4	527	1.848e-38	0.9243	0.6862	0.9243	0.7856	2.275	1
SH-W20A-1310_sbin_16_k141_273090_length_6346_cov_7.0000_4	716	Q5QU36	582	6.664e-40	0.8588	0.7074	0.8588	0.7837	4.818	1
SH-W20A-1310_sbin_16_k141_273090_length_6346_cov_7.0000_4	716	Q88D92	602	4.248e-41	0.8421	0.7159	0.8421	0.7546	5.601	1
SH-W20A-1310_sbin_16_k141_273090_length_6346_cov_7.0000_4	716	A0A3S4XQ86	539	4.347e-40	0.8784	0.6705	0.8784	0.7586	3.788	1
SH-W20A-1310_sbin_16_k141_273090_length_6346_cov_7.0000_4	716	Q83D84	589	5.256e-40	0.8558	0.6572	0.7891	0.7711	3.589	1
SH-W20A-1310_sbin_16_k141_273090_length_6346_cov_7.0000_4	716	Q5WVN2	588	1.207e-40	0.8323	0.6938	0.8323	0.7642	5.201	1
SH-W20A-1310_sbin_16_k141_273090_length_6346_cov_7.0000_4	716	Q12C33	589	3.766e-38	0.903	0.7473	0.903	0.7874	3.579	1
SH-W20A-1310_sbin_16_k141_273090_length_6346_cov_7.0000_4	716	A0A2S6R9F4	539	1.122e-37	0.9244	0.6952	0.9145	0.782	2.467	1
SH-W20A-1310_sbin_16_k141_273090_length_6346_cov_7.0000_4	716	Q4FS42	595	1.682e-40	0.8387	0.7069	0.8387	0.7477	4.531	1
SH-W20A-1310_sbin_16_k141_273090_length_6346_cov_7.0000_4	716	Q9HUG8	603	5.647e-41	0.8254	0.704	0.8254	0.7424	6.073	1
SH-W20A-1310_sbin_16_k141_273090_length_6346_cov_7.0000_4	716	Q12M46	600	7.16e-41	0.8129	0.6895	0.8129	0.7414	6.908	1
SH-W20A-1310_sbin_16_k141_273090_length_6346_cov_7.0000_4	716	A0A3D8ITT9	545	6.814e-37	0.9391	0.7209	0.9391	0.7744	2.39	1
SH-W20A-1310_sbin_16_k141_273090_length_6346_cov_7.0000_4	716	Q48P40	600	1.642e-39	0.8426	0.7143	0.8426	0.7516	5.179	1
SH-W20A-1310_sbin_16_k141_273090_length_6346_cov_7.0000_4	716	Q0HHH4	601	2.46e-40	0.8195	0.6971	0.8195	0.7417	6.4	1
SH-W20A-1310_sbin_16_k141_273090_length_6346_cov_7.0000_4	716	Q0BKJ3	609	1.603e-38	0.8847	0.6816	0.796	0.7486	2.914	1
SH-W20A-1310_sbin_16_k141_273090_length_6346_cov_7.0000_4	716	Q6F9X0	574	3.115e-38	0.8571	0.67	0.8261	0.7684	3.513	1
SH-W20A-1310_sbin_16_k141_273090_length_6346_cov_7.0000_4	716	P60752	582	5.013e-40	0.7898	0.6522	0.7898	0.7582	6.388	1
SH-W20A-1310_sbin_16_k141_273090_length_6346_cov_7.0000_4	716	A0A0M6YHG0	551	7.676e-38	0.8875	0.6909	0.886	0.7471	3.332	1
SH-W20A-1310_sbin_16_k141_273090_length_6346_cov_7.0000_4	716	A0A1U9ISS0	551	6.65e-36	0.9271	0.7201	0.9271	0.7912	2.436	1
SH-W20A-1310_sbin_16_k141_273090_length_6346_cov_7.0000_4	716	7ph4_B	576	4.343e-38	0.8391	0.688	0.8391	0.7469	4.67	1
SH-W20A-1310_sbin_16_k141_273090_length_6346_cov_7.0000_4	716	7ph3_B	577	2.131e-38	0.829	0.6797	0.829	0.7439	5.577	1
SH-W20A-1310_sbin_16_k141_273090_length_6346_cov_7.0000_4	716	7ph4_A	576	4.343e-38	0.8358	0.6852	0.8358	0.7482	4.646	1
SH-W20A-1310_sbin_16_k141_273090_length_6346_cov_7.0000_4	716	7ph3_A	577	1.15e-38	0.8173	0.6704	0.8173	0.7402	5.823	1
SH-W20A-1310_sbin_16_k141_273090_length_6346_cov_7.0000_4	716	7bcw_A	574	5.635e-37	0.8344	0.6802	0.8344	0.7413	5.606	1
SH-W20A-1310_sbin_16_k141_273090_length_6346_cov_7.0000_4	716	7bcw_B	574	1.044e-36	0.8279	0.6751	0.8279	0.7342	5.659	1
SH-W20A-1310_sbin_16_k141_273090_length_6346_cov_7.0000_4	716	A0A174DHE8	489	2.571e-34	0.8747	0.6138	0.8747	0.7616	3.308	1
SH-W20A-1310_sbin_16_k141_273090_length_6346_cov_7.0000_4	716	A0A077UKU5	513	1.525e-34	0.8797	0.6437	0.8797	0.7474	3.298	1
SH-W20A-1310_sbin_16_k141_273090_length_6346_cov_7.0000_4	716	A0A380DT66	523	1.759e-34	0.8697	0.6489	0.8697	0.7433	3.448	1
SH-W20A-1310_sbin_16_k141_273090_length_6346_cov_7.0000_4	716	8tso_A	573	5.374e-37	0.7677	0.6203	0.758	0.7148	5.715	1
SH-W20A-1310_sbin_16_k141_273090_length_6346_cov_7.0000_4	716	8tso_B	573	6.814e-37	0.7678	0.6205	0.7581	0.7149	5.709	1
SH-W20A-1310_sbin_16_k141_273090_length_6346_cov_7.0000_4	716	A0A2P5VKQ1	473	1.146e-32	0.9001	0.6061	0.9001	0.7606	2.749	1
SH-W20A-1310_sbin_16_k141_273090_length_6346_cov_7.0000_4	716	A0A173VWN7	471	3.668e-33	0.8907	0.5989	0.8907	0.7393	3.093	1
SH-W20A-1310_sbin_16_k141_273090_length_6346_cov_7.0000_4	716	A0A3D2VSF3	515	2.174e-31	0.9314	0.6746	0.9314	0.7776	1.992	1
SH-W20A-1310_sbin_16_k141_273090_length_6346_cov_7.0000_4	716	A0A3S4TSS7	423	2.28e-31	0.9292	0.5589	0.9292	0.7778	2.271	1
SH-W20A-1310_sbin_16_k141_273090_length_6346_cov_7.0000_4	716	A0A0M7MIQ2	476	3.256e-32	0.8901	0.6043	0.8901	0.7702	2.951	1
SH-W20A-1310_sbin_16_k141_273090_length_6346_cov_7.0000_4	716	A0A2X5P7E0	533	1.386e-32	0.8903	0.6704	0.8903	0.7481	3.631	1
SH-W20A-1310_sbin_16_k141_273090_length_6346_cov_7.0000_4	716	A0A645DAF0	380	2.629e-31	0.9264	0.5011	0.9264	0.7587	2.218	1
SH-W20A-1310_sbin_16_k141_273090_length_6346_cov_7.0000_4	716	A0A2S6SGR2	517	8.212e-31	0.9398	0.6075	0.8352	0.7546	2.019	1
SH-W20A-1310_sbin_16_k141_273090_length_6346_cov_7.0000_4	716	8dmm_A	576	4.234e-35	0.7713	0.6052	0.7346	0.7015	4.742	1
SH-W20A-1310_sbin_16_k141_273090_length_6346_cov_7.0000_4	716	8dmm_B	576	4.234e-35	0.7713	0.6052	0.7346	0.7015	4.742	1
SH-W20A-1310_sbin_16_k141_273090_length_6346_cov_7.0000_4	716	A0A428AFB9	429	3.665e-31	0.859	0.5334	0.859	0.7649	3.263	1
SH-W20A-1310_sbin_16_k141_273090_length_6346_cov_7.0000_4	716	3b60_B	572	1.018e-33	0.7716	0.6151	0.7502	0.7094	5.337	1
SH-W20A-1310_sbin_16_k141_273090_length_6346_cov_7.0000_4	716	3b60_D	572	1.018e-33	0.7716	0.6151	0.7502	0.7093	5.337	1
SH-W20A-1310_sbin_16_k141_273090_length_6346_cov_7.0000_4	716	A0A1V4SVG6	537	7.297e-32	0.8492	0.6518	0.8492	0.7185	3.848	1
SH-W20A-1310_sbin_16_k141_273090_length_6346_cov_7.0000_4	716	3b60_C	572	9.261e-34	0.765	0.6118	0.7461	0.7081	5.38	1
SH-W20A-1310_sbin_16_k141_273090_length_6346_cov_7.0000_4	716	3b60_A	572	1.489e-33	0.7716	0.6151	0.7502	0.7092	5.337	1
SH-W20A-1310_sbin_16_k141_273090_length_6346_cov_7.0000_4	716	A0A7U9X212	536	1.145e-30	0.8679	0.6312	0.8298	0.7182	3.091	1
SH-W20A-1310_sbin_16_k141_273090_length_6346_cov_7.0000_4	716	A0A2K4ZB31	549	7.468e-31	0.8613	0.6428	0.8258	0.6945	3.48	1
SH-W20A-1310_sbin_16_k141_273090_length_6346_cov_7.0000_4	716	A0A1V6H7I1	329	7.461e-29	0.8786	0.4205	0.8786	0.7523	2.849	1
SH-W20A-1310_sbin_16_k141_273090_length_6346_cov_7.0000_4	716	A0A564SLK7	401	5.884e-29	0.8595	0.501	0.8595	0.7496	3.239	1
SH-W20A-1310_sbin_16_k141_273090_length_6346_cov_7.0000_4	716	3b5y_D	572	1.487e-31	0.7637	0.6109	0.7448	0.6942	5.453	1
SH-W20A-1310_sbin_16_k141_273090_length_6346_cov_7.0000_4	716	A0A377ZZ13	514	7.289e-30	0.8344	0.6153	0.8344	0.7044	4.084	1
SH-W20A-1310_sbin_16_k141_273090_length_6346_cov_7.0000_4	716	3b5y_C	572	1.635e-31	0.7579	0.6011	0.7345	0.6968	5.442	1
SH-W20A-1310_sbin_16_k141_273090_length_6346_cov_7.0000_4	716	A0A485CV51	504	3.249e-28	0.8879	0.6351	0.8879	0.7292	3.799	1
SH-W20A-1310_sbin_16_k141_273090_length_6346_cov_7.0000_4	716	A0A564UTU8	541	8.015e-30	0.8254	0.6194	0.8015	0.7021	3.823	1
SH-W20A-1310_sbin_16_k141_273090_length_6346_cov_7.0000_4	716	A0A1V5RQ97	448	9.459e-29	0.8585	0.5555	0.8585	0.7235	3.415	1
SH-W20A-1310_sbin_16_k141_273090_length_6346_cov_7.0000_4	716	A0A378NDN2	515	1.199e-28	0.8672	0.6312	0.8672	0.7178	4.412	1
SH-W20A-1310_sbin_16_k141_273090_length_6346_cov_7.0000_4	716	3b5y_A	572	5.109e-31	0.758	0.6012	0.7345	0.6971	5.442	1
SH-W20A-1310_sbin_16_k141_273090_length_6346_cov_7.0000_4	716	A0A4P6M739	539	3.102e-30	0.805	0.6102	0.7953	0.6813	4.298	1
SH-W20A-1310_sbin_16_k141_273090_length_6346_cov_7.0000_4	716	3b5y_B	572	8.212e-31	0.7566	0.6011	0.7344	0.6989	5.432	1
SH-W20A-1310_sbin_16_k141_273090_length_6346_cov_7.0000_4	716	A0A380DMB4	371	4.421e-27	0.9378	0.4933	0.9378	0.7204	2.128	1
SH-W20A-1310_sbin_16_k141_273090_length_6346_cov_7.0000_4	716	A0A822W251	513	1.383e-28	0.8339	0.6153	0.8339	0.7231	3.991	1
SH-W20A-1310_sbin_16_k141_273090_length_6346_cov_7.0000_4	716	A0A1C5Z9X9	546	2.887e-29	0.8258	0.6272	0.8088	0.6934	3.899	1
SH-W20A-1310_sbin_16_k141_273090_length_6346_cov_7.0000_4	716	3b5z_A	572	6.629e-30	0.7851	0.6105	0.7451	0.6859	4.868	1
SH-W20A-1310_sbin_16_k141_273090_length_6346_cov_7.0000_4	716	K4ZCG5	314	1.198e-26	0.8996	0.4059	0.8996	0.7398	2.264	1
SH-W20A-1310_sbin_16_k141_273090_length_6346_cov_7.0000_4	716	A0A128F927	536	6.023e-28	0.8729	0.6505	0.8575	0.6947	2.713	1
SH-W20A-1310_sbin_16_k141_273090_length_6346_cov_7.0000_4	716	3b5z_D	572	1.016e-29	0.7851	0.6105	0.7451	0.6856	4.868	1
SH-W20A-1310_sbin_16_k141_273090_length_6346_cov_7.0000_4	716	3b5z_B	572	1.351e-29	0.7851	0.6105	0.7451	0.686	4.868	1
SH-W20A-1310_sbin_16_k141_273090_length_6346_cov_7.0000_4	716	3b5z_C	572	5.229e-30	0.7735	0.6045	0.738	0.6777	5.015	1
SH-W20A-1310_sbin_16_k141_273090_length_6346_cov_7.0000_4	716	A0A1J5S0U3	551	1.928e-28	0.8447	0.6628	0.8447	0.6833	5.095	1
SH-W20A-1310_sbin_16_k141_273090_length_6346_cov_7.0000_4	716	A0A0C7QSC9	549	1.52e-28	0.8276	0.6115	0.7829	0.6912	3.577	1
SH-W20A-1310_sbin_16_k141_273090_length_6346_cov_7.0000_4	716	A0A6N3D7B8	550	4.225e-31	0.7067	0.56	0.7045	0.6811	6.037	1
SH-W20A-1310_sbin_16_k141_273090_length_6346_cov_7.0000_4	716	A0A1G4GBE8	550	2.277e-29	0.8113	0.6263	0.8006	0.6595	4.01	1
SH-W20A-1310_sbin_16_k141_273090_length_6346_cov_7.0000_4	716	A0A1J5PSP5	327	1.198e-26	0.9067	0.4256	0.9067	0.7099	2.104	1
SH-W20A-1310_sbin_16_k141_273090_length_6346_cov_7.0000_4	716	A0A1C6L299	432	2.386e-27	0.8652	0.5392	0.8652	0.704	3.214	1
SH-W20A-1310_sbin_16_k141_273090_length_6346_cov_7.0000_4	716	L7VVW7	546	2.331e-28	0.8443	0.6227	0.8037	0.6709	3.462	1
SH-W20A-1310_sbin_16_k141_273090_length_6346_cov_7.0000_4	716	A0A6N2Z8T8	542	1.227e-27	0.8435	0.6136	0.7947	0.7022	3.47	1
SH-W20A-1310_sbin_16_k141_273090_length_6346_cov_7.0000_4	716	A0A1C5NVG1	549	1.973e-27	0.8502	0.6203	0.7953	0.7059	3.632	1
SH-W20A-1310_sbin_16_k141_273090_length_6346_cov_7.0000_4	716	A0A1V4IWX0	534	5.103e-29	0.8032	0.614	0.8032	0.6687	4.521	1
SH-W20A-1310_sbin_16_k141_273090_length_6346_cov_7.0000_4	716	A0A066PX84	547	1.594e-28	0.813	0.6367	0.813	0.6782	5.393	1
SH-W20A-1310_sbin_16_k141_273090_length_6346_cov_7.0000_4	716	A0A2A7ARS3	537	2.12e-28	0.8136	0.59	0.7669	0.678	4.119	1
SH-W20A-1310_sbin_16_k141_273090_length_6346_cov_7.0000_4	716	A0A7H4NMH4	451	2.275e-27	0.8465	0.5523	0.8465	0.6983	3.734	1
SH-W20A-1310_sbin_16_k141_273090_length_6346_cov_7.0000_4	716	A0A1V6EPN4	362	3.487e-27	0.8411	0.4373	0.8302	0.7033	3.337	1
SH-W20A-1310_sbin_16_k141_273090_length_6346_cov_7.0000_4	716	A0A2U3MZN2	530	6.023e-28	0.8236	0.594	0.7866	0.6653	3.731	1
SH-W20A-1310_sbin_16_k141_273090_length_6346_cov_7.0000_4	716	A0A1V5Q295	473	1.116e-27	0.8049	0.5528	0.8049	0.6872	4.37	1
SH-W20A-1310_sbin_16_k141_273090_length_6346_cov_7.0000_4	716	A0A174BAF7	550	6.023e-28	0.8235	0.6204	0.7927	0.6581	4.204	1
SH-W20A-1310_sbin_16_k141_273090_length_6346_cov_7.0000_4	716	A0A6N2YH39	535	6.778e-27	0.8558	0.6399	0.8422	0.6776	3.401	1
SH-W20A-1310_sbin_16_k141_273090_length_6346_cov_7.0000_4	716	A0A1V5HLI9	549	2.12e-28	0.7607	0.5862	0.7413	0.6845	4.598	1
SH-W20A-1310_sbin_16_k141_273090_length_6346_cov_7.0000_4	716	A0A1C6DZD4	529	3.747e-28	0.7939	0.602	0.7939	0.6658	4.885	1
SH-W20A-1310_sbin_16_k141_273090_length_6346_cov_7.0000_4	716	A0A381J932	539	7.453e-27	0.8335	0.6126	0.7977	0.6818	3.485	1
SH-W20A-1310_sbin_16_k141_273090_length_6346_cov_7.0000_4	716	A0A6N4XVA2	347	1.482e-25	0.8909	0.4414	0.886	0.6925	2.347	1
SH-W20A-1310_sbin_16_k141_273090_length_6346_cov_7.0000_4	716	A0A381J9D6	537	1.751e-26	0.8434	0.618	0.8057	0.6722	3.705	1
SH-W20A-1310_sbin_16_k141_273090_length_6346_cov_7.0000_4	716	A0A5E6ZXR2	441	3.743e-26	0.8403	0.5366	0.8403	0.6876	3.595	1
SH-W20A-1310_sbin_16_k141_273090_length_6346_cov_7.0000_4	716	A0A1G4FMY8	549	1.448e-26	0.8283	0.6201	0.7946	0.6746	3.46	1
SH-W20A-1310_sbin_16_k141_273090_length_6346_cov_7.0000_4	716	A0A1V5GJK0	305	8.186e-25	0.8355	0.365	0.8258	0.7596	3.758	1
SH-W20A-1310_sbin_16_k141_273090_length_6346_cov_7.0000_4	716	A0A376H485	541	2.22e-26	0.8374	0.6248	0.8142	0.6629	3.168	1
SH-W20A-1310_sbin_16_k141_273090_length_6346_cov_7.0000_4	716	A0A1V5GWR4	424	5.218e-26	0.8085	0.493	0.7964	0.6973	3.944	1
SH-W20A-1310_sbin_16_k141_273090_length_6346_cov_7.0000_4	716	A0A485IA30	413	4.417e-25	0.816	0.4935	0.816	0.7115	3.687	1
SH-W20A-1310_sbin_16_k141_273090_length_6346_cov_7.0000_4	716	A0A174UKH4	309	1.316e-24	0.8205	0.3694	0.8205	0.727	4.548	1
SH-W20A-1310_sbin_16_k141_273090_length_6346_cov_7.0000_4	716	A0A1B8P4N7	528	1.593e-26	0.7677	0.5783	0.7677	0.6728	6.235	1
SH-W20A-1310_sbin_16_k141_273090_length_6346_cov_7.0000_4	716	A0A1G4FIH7	538	3.171e-27	0.7616	0.5869	0.7616	0.6402	4.525	1
SH-W20A-1310_sbin_16_k141_273090_length_6346_cov_7.0000_4	716	A0A6N2V1F8	377	1.447e-24	0.8514	0.4375	0.7991	0.6895	3	1
SH-W20A-1310_sbin_16_k141_273090_length_6346_cov_7.0000_4	716	A0A173RG08	539	4.115e-26	0.7803	0.5793	0.746	0.6674	4.598	1
SH-W20A-1310_sbin_16_k141_273090_length_6346_cov_7.0000_4	716	A0A1E7XGE8	533	1.67e-26	0.7808	0.5916	0.7757	0.6453	4.485	1
SH-W20A-1310_sbin_16_k141_273090_length_6346_cov_7.0000_4	716	A0A1V6FZS1	444	4.525e-26	0.7853	0.5061	0.7853	0.6615	4.717	1
SH-W20A-1310_sbin_16_k141_273090_length_6346_cov_7.0000_4	716	A0A410RSM7	548	1.039e-26	0.7136	0.5468	0.6881	0.6445	6.035	1
SH-W20A-1310_sbin_16_k141_273090_length_6346_cov_7.0000_4	716	A0A485CB57	323	6.151e-23	0.9127	0.4255	0.9127	0.6739	2.444	1
SH-W20A-1310_sbin_16_k141_273090_length_6346_cov_7.0000_4	716	A0A345VIA6	532	9.222e-26	0.7599	0.5429	0.706	0.6465	4.513	1
SH-W20A-1310_sbin_16_k141_273090_length_6346_cov_7.0000_4	716	A0A376W0G4	394	9.661e-24	0.8576	0.4393	0.777	0.6695	2.947	1
SH-W20A-1310_sbin_16_k141_273090_length_6346_cov_7.0000_4	716	A0A064C1A3	538	1.038e-24	0.8108	0.5734	0.743	0.6477	4.052	1
SH-W20A-1310_sbin_16_k141_273090_length_6346_cov_7.0000_4	716	A0A3R9JCI3	317	2.878e-23	0.8572	0.4001	0.8572	0.6784	3.11	1
SH-W20A-1310_sbin_16_k141_273090_length_6346_cov_7.0000_4	716	A0A7Z8ZWM6	518	1.255e-24	0.8164	0.6044	0.8164	0.6367	3.998	1
SH-W20A-1310_sbin_16_k141_273090_length_6346_cov_7.0000_4	716	A0A381J9J7	527	1.971e-25	0.7889	0.5956	0.7889	0.6194	4.215	1
SH-W20A-1310_sbin_16_k141_273090_length_6346_cov_7.0000_4	716	A0A3S4X8A6	328	1.833e-22	0.895	0.4244	0.895	0.6799	2.476	1
SH-W20A-1310_sbin_16_k141_273090_length_6346_cov_7.0000_4	716	A0A8B4RDZ2	515	2.439e-24	0.787	0.5477	0.7354	0.654	4.52	1
SH-W20A-1310_sbin_16_k141_273090_length_6346_cov_7.0000_4	716	A0A564W4E2	358	6.151e-23	0.8484	0.4401	0.8484	0.6776	4.082	1
SH-W20A-1310_sbin_16_k141_273090_length_6346_cov_7.0000_4	716	A0A151B078	550	6.937e-26	0.7483	0.5896	0.7483	0.6059	4.962	1
SH-W20A-1310_sbin_16_k141_273090_length_6346_cov_7.0000_4	716	C2FD29	459	5.466e-24	0.7736	0.511	0.7576	0.6721	4.568	1
SH-W20A-1310_sbin_16_k141_273090_length_6346_cov_7.0000_4	716	A0A239SQH7	517	1.141e-24	0.798	0.5909	0.798	0.6167	4.208	1
SH-W20A-1310_sbin_16_k141_273090_length_6346_cov_7.0000_4	716	A0A3S4P413	524	5.6e-25	0.7493	0.5682	0.7493	0.6335	4.959	1
SH-W20A-1310_sbin_16_k141_273090_length_6346_cov_7.0000_4	716	A0A2X4UNY8	328	4.306e-22	0.8916	0.4202	0.8916	0.6722	2.262	1
SH-W20A-1310_sbin_16_k141_273090_length_6346_cov_7.0000_4	716	A0A2X2WCE0	361	5.212e-24	0.7211	0.3929	0.7211	0.6921	5.585	1
SH-W20A-1310_sbin_16_k141_273090_length_6346_cov_7.0000_4	716	A0A3S4JV39	416	3.476e-21	0.872	0.5222	0.872	0.7293	4.116	1
SH-W20A-1310_sbin_16_k141_273090_length_6346_cov_7.0000_4	716	K0N7P4	386	1.708e-23	0.7801	0.4374	0.7801	0.6642	5.152	1
SH-W20A-1310_sbin_16_k141_273090_length_6346_cov_7.0000_4	716	A0A239SR60	530	8.186e-25	0.7465	0.5696	0.7465	0.6214	5.664	1
SH-W20A-1310_sbin_16_k141_273090_length_6346_cov_7.0000_4	716	A0A6N3B373	524	2.557e-24	0.7368	0.5595	0.7368	0.6476	5.276	1
SH-W20A-1310_sbin_16_k141_273090_length_6346_cov_7.0000_4	716	A0A3S8SFL2	529	1.197e-24	0.7294	0.5546	0.7245	0.6307	5.274	1
SH-W20A-1310_sbin_16_k141_273090_length_6346_cov_7.0000_4	716	A0A484ZTM0	301	9.65e-22	0.8647	0.3786	0.8647	0.672	3.241	1
SH-W20A-1310_sbin_16_k141_273090_length_6346_cov_7.0000_4	716	A0A380JTK7	527	6.302e-24	0.7453	0.5686	0.7453	0.6154	4.871	1
SH-W20A-1310_sbin_16_k141_273090_length_6346_cov_7.0000_4	716	A0A645DNZ3	310	1.252e-20	0.8589	0.38	0.8459	0.7098	2.42	1
SH-W20A-1310_sbin_16_k141_273090_length_6346_cov_7.0000_4	716	A0A6N3D0T2	527	2.38e-23	0.7387	0.562	0.7387	0.6257	4.942	1
SH-W20A-1310_sbin_16_k141_273090_length_6346_cov_7.0000_4	716	A0A2X2VUI0	483	2.216e-22	0.7758	0.5351	0.767	0.6313	4.366	1
SH-W20A-1310_sbin_16_k141_273090_length_6346_cov_7.0000_4	716	A0A1C7MQA1	389	2.946e-22	0.7027	0.3986	0.7027	0.6397	5.8	1
SH-W20A-1310_sbin_16_k141_273090_length_6346_cov_7.0000_4	716	A0A223M998	539	6.295e-22	0.7576	0.5716	0.7365	0.609	4.596	1
SH-W20A-1310_sbin_16_k141_273090_length_6346_cov_7.0000_4	716	A0A449AQP5	528	6.601e-22	0.761	0.5577	0.7328	0.5949	4.29	1
SH-W20A-1310_sbin_16_k141_273090_length_6346_cov_7.0000_4	716	A0A7U9SVB3	318	4.102e-20	0.7823	0.3627	0.7823	0.6726	6.048	1
SH-W20A-1310_sbin_16_k141_273090_length_6346_cov_7.0000_4	716	A0A2X2V260	400	2.494e-21	0.7339	0.4249	0.7339	0.6365	8.09	1
SH-W20A-1310_sbin_16_k141_273090_length_6346_cov_7.0000_4	716	A0A3Q9E9T9	519	6.144e-21	0.7332	0.5511	0.7332	0.6281	5.062	1
SH-W20A-1310_sbin_16_k141_273090_length_6346_cov_7.0000_4	716	A0A174E8N2	397	1.166e-19	0.8124	0.4729	0.8124	0.6015	4.155	1
SH-W20A-1310_sbin_16_k141_273090_length_6346_cov_7.0000_4	716	W7WPN6	380	1.084e-16	0.8629	0.4716	0.8629	0.7445	2.534	1
SH-W20A-1310_sbin_16_k141_273090_length_6346_cov_7.0000_4	716	A0A2X2IVX0	424	7.596e-18	0.7593	0.471	0.7593	0.7096	4.554	1
SH-W20A-1310_sbin_16_k141_273090_length_6346_cov_7.0000_4	716	A0A1Q2HVG7	479	3.818e-19	0.7055	0.4893	0.7055	0.6235	5.338	1
SH-W20A-1310_sbin_16_k141_273090_length_6346_cov_7.0000_4	716	A0A3S4UA46	477	2.109e-18	0.7381	0.5061	0.7381	0.6221	4.587	1
SH-W20A-1310_sbin_16_k141_273090_length_6346_cov_7.0000_4	716	A0A6M1YMN3	439	5.448e-18	0.7484	0.4756	0.7484	0.6243	7.654	1
SH-W20A-1310_sbin_16_k141_273090_length_6346_cov_7.0000_4	716	A0A2S6WN45	364	8.767e-20	0.6376	0.3484	0.6376	0.594	8.835	1
SH-W20A-1310_sbin_16_k141_273090_length_6346_cov_7.0000_4	716	A0A564S8Q4	388	2.869e-17	0.779	0.4448	0.779	0.6314	4.014	1
SH-W20A-1310_sbin_16_k141_273090_length_6346_cov_7.0000_4	716	A0A1J5R0K3	375	5.853e-19	0.6917	0.3855	0.6917	0.5893	7.284	1
SH-W20A-1310_sbin_16_k141_273090_length_6346_cov_7.0000_4	716	C2M5A8	371	1.406e-15	0.7789	0.4223	0.7789	0.7227	5.757	1
SH-W20A-1310_sbin_16_k141_273090_length_6346_cov_7.0000_4	716	A0A4P7QHZ1	477	3.554e-18	0.6583	0.4597	0.6583	0.5994	6.81	1
SH-W20A-1310_sbin_16_k141_273090_length_6346_cov_7.0000_4	716	A0A2X2U4H2	300	1.74e-14	0.922	0.397	0.922	0.6466	2.126	1
SH-W20A-1310_sbin_16_k141_273090_length_6346_cov_7.0000_4	716	A0A377KKV7	306	5.707e-16	0.8034	0.3668	0.8034	0.6056	3.536	1
SH-W20A-1310_sbin_16_k141_273090_length_6346_cov_7.0000_4	716	A0A4P0Y0Y6	387	2.104e-14	0.8193	0.46	0.8193	0.6937	4.348	1
SH-W20A-1310_sbin_16_k141_273090_length_6346_cov_7.0000_4	716	W4S484	495	3.469e-17	0.6985	0.4569	0.6397	0.579	7.563	1
SH-W20A-1310_sbin_16_k141_273090_length_6346_cov_7.0000_4	716	A0A202F5U1	310	5.443e-16	0.7192	0.2832	0.6107	0.6303	4.286	1
SH-W20A-1310_sbin_16_k141_273090_length_6346_cov_7.0000_4	716	A0A384ZC20	300	2.668e-14	0.7911	0.2823	0.641	0.6469	3.099	1
SH-W20A-1310_sbin_16_k141_273090_length_6346_cov_7.0000_4	716	A0A379AJ14	323	8.945e-13	0.8582	0.4065	0.8582	0.7296	4.294	1
SH-W20A-1310_sbin_16_k141_273090_length_6346_cov_7.0000_4	716	A0A5P9QFT4	335	3.225e-14	0.6444	0.2702	0.544	0.5725	8.495	1
SH-W20A-1310_sbin_16_k141_273090_length_6346_cov_7.0000_4	716	A0A2X2JUS0	329	2.309e-10	0.8117	0.324	0.6641	0.6778	3.402	1
SH-W20A-1310_sbin_16_k141_273090_length_6346_cov_7.0000_4	716	A0A6M1ZIL0	358	2.999e-11	0.7396	0.3868	0.7396	0.6304	8.526	1
SH-W20A-1310_sbin_16_k141_273090_length_6346_cov_7.0000_4	716	A0A381I3R3	396	5.559e-11	0.7987	0.4653	0.7987	0.5734	5.013	1
SH-W20A-1310_sbin_16_k141_273090_length_6346_cov_7.0000_4	716	A0A2S6R243	324	8.117e-09	0.6535	0.2681	0.5176	0.6673	6.263	1
SH-W20A-1310_sbin_16_k141_273090_length_6346_cov_7.0000_4	716	A0A2X2SWH3	302	3.707e-08	0.759	0.3411	0.759	0.624	19.02	1
SH-W20A-1310_sbin_16_k141_273090_length_6346_cov_7.0000_4	716	A0A379YM44	421	0.0005671	0.5755	0.2823	0.4681	0.5358	27.15	1
HY4_GJ-DNA-10_sbin_3_k141_1098440_length_18303_cov_8.0516_9	638	Q2LVL0	601	1.11e-45	0.9307	0.8791	0.9307	0.8268	3.316	1
HY4_GJ-DNA-10_sbin_3_k141_1098440_length_18303_cov_8.0516_9	638	Q0A4U4	589	2.585e-44	0.9132	0.8456	0.9132	0.8124	2.962	1
HY4_GJ-DNA-10_sbin_3_k141_1098440_length_18303_cov_8.0516_9	638	Q60AA3	601	9.335e-45	0.8718	0.8202	0.8677	0.8129	3.314	1
HY4_GJ-DNA-10_sbin_3_k141_1098440_length_18303_cov_8.0516_9	638	Q6AJW3	572	1.434e-43	0.8934	0.8065	0.8934	0.8319	3.376	1
HY4_GJ-DNA-10_sbin_3_k141_1098440_length_18303_cov_8.0516_9	638	Q3SFZ6	579	3.008e-43	0.9203	0.838	0.9203	0.8161	2.88	1
HY4_GJ-DNA-10_sbin_3_k141_1098440_length_18303_cov_8.0516_9	638	Q080T2	600	3.792e-43	0.9259	0.8721	0.9259	0.8085	4.289	1
HY4_GJ-DNA-10_sbin_3_k141_1098440_length_18303_cov_8.0516_9	638	Q47JR8	585	4.357e-43	0.9301	0.8547	0.9301	0.8052	2.504	1
HY4_GJ-DNA-10_sbin_3_k141_1098440_length_18303_cov_8.0516_9	638	Q7NZU6	584	1.573e-43	0.9185	0.8435	0.9185	0.7979	2.536	1
HY4_GJ-DNA-10_sbin_3_k141_1098440_length_18303_cov_8.0516_9	638	A0A1V6G955	533	3.342e-42	0.9259	0.7613	0.9044	0.8234	2.373	1
HY4_GJ-DNA-10_sbin_3_k141_1098440_length_18303_cov_8.0516_9	638	Q5QU36	582	2.357e-44	0.866	0.7954	0.866	0.7981	3.996	1
HY4_GJ-DNA-10_sbin_3_k141_1098440_length_18303_cov_8.0516_9	638	Q21NS8	586	2.836e-44	0.8709	0.8045	0.8709	0.7928	3.705	1
HY4_GJ-DNA-10_sbin_3_k141_1098440_length_18303_cov_8.0516_9	638	Q5WVN2	588	2.077e-43	0.8712	0.8067	0.8712	0.8221	3.663	1
HY4_GJ-DNA-10_sbin_3_k141_1098440_length_18303_cov_8.0516_9	638	Q1CA68	582	3.456e-43	0.9041	0.8284	0.9041	0.7934	3.085	1
HY4_GJ-DNA-10_sbin_3_k141_1098440_length_18303_cov_8.0516_9	638	Q0I4C5	582	1.386e-42	0.9153	0.838	0.9153	0.7973	2.764	1
HY4_GJ-DNA-10_sbin_3_k141_1098440_length_18303_cov_8.0516_9	638	Q7VL52	582	1.726e-43	0.8658	0.7949	0.8658	0.8079	3.943	1
HY4_GJ-DNA-10_sbin_3_k141_1098440_length_18303_cov_8.0516_9	638	Q1QX69	579	2.386e-43	0.8891	0.8118	0.8891	0.7884	3.677	1
HY4_GJ-DNA-10_sbin_3_k141_1098440_length_18303_cov_8.0516_9	638	Q6D437	582	2.386e-43	0.8594	0.7896	0.8594	0.8159	3.888	1
HY4_GJ-DNA-10_sbin_3_k141_1098440_length_18303_cov_8.0516_9	638	Q9CMG7	582	1.452e-42	0.9113	0.8347	0.9113	0.7937	2.959	1
HY4_GJ-DNA-10_sbin_3_k141_1098440_length_18303_cov_8.0516_9	638	Q2SIN5	585	7.25e-43	0.8796	0.811	0.8796	0.804	3.528	1
HY4_GJ-DNA-10_sbin_3_k141_1098440_length_18303_cov_8.0516_9	638	Q2P3E7	589	2.908e-42	0.9048	0.8386	0.9048	0.8036	3.746	1
HY4_GJ-DNA-10_sbin_3_k141_1098440_length_18303_cov_8.0516_9	638	Q4QPI4	587	1.324e-42	0.9023	0.8332	0.9023	0.7916	3.018	1
HY4_GJ-DNA-10_sbin_3_k141_1098440_length_18303_cov_8.0516_9	638	Q7MJ07	583	2.5e-43	0.8576	0.7889	0.8576	0.804	3.988	1
HY4_GJ-DNA-10_sbin_3_k141_1098440_length_18303_cov_8.0516_9	638	Q5P2S7	601	2.742e-43	0.8598	0.8128	0.8598	0.7991	3.521	1
HY4_GJ-DNA-10_sbin_3_k141_1098440_length_18303_cov_8.0516_9	638	Q7VR44	583	6.922e-43	0.9056	0.8314	0.9056	0.7721	3.59	1
HY4_GJ-DNA-10_sbin_3_k141_1098440_length_18303_cov_8.0516_9	638	Q2NUA5	582	3.19e-42	0.9061	0.8303	0.9061	0.7914	3.008	1
HY4_GJ-DNA-10_sbin_3_k141_1098440_length_18303_cov_8.0516_9	638	Q15UY7	585	4.78e-43	0.8596	0.7933	0.8596	0.8007	4.055	1
HY4_GJ-DNA-10_sbin_3_k141_1098440_length_18303_cov_8.0516_9	638	Q2SZW0	596	7.69e-42	0.8922	0.8358	0.8922	0.8149	3.126	1
HY4_GJ-DNA-10_sbin_3_k141_1098440_length_18303_cov_8.0516_9	638	Q142P6	597	1.167e-41	0.897	0.8414	0.897	0.8172	3.066	1
HY4_GJ-DNA-10_sbin_3_k141_1098440_length_18303_cov_8.0516_9	638	Q12M46	600	2.872e-43	0.8529	0.8057	0.8529	0.7983	5.012	1
HY4_GJ-DNA-10_sbin_3_k141_1098440_length_18303_cov_8.0516_9	638	P44407	587	3.456e-43	0.8489	0.786	0.8489	0.8035	3.975	1
HY4_GJ-DNA-10_sbin_3_k141_1098440_length_18303_cov_8.0516_9	638	P63359	582	5.825e-42	0.9076	0.8315	0.9076	0.7929	3.008	1
HY4_GJ-DNA-10_sbin_3_k141_1098440_length_18303_cov_8.0516_9	638	Q0VQP5	582	5.492e-43	0.8687	0.7971	0.8687	0.7878	3.787	1
HY4_GJ-DNA-10_sbin_3_k141_1098440_length_18303_cov_8.0516_9	638	Q65U21	585	8.836e-42	0.9104	0.8378	0.9104	0.795	2.84	1
HY4_GJ-DNA-10_sbin_3_k141_1098440_length_18303_cov_8.0516_9	638	Q3J7R8	597	3.151e-43	0.86	0.8081	0.86	0.7843	3.737	1
HY4_GJ-DNA-10_sbin_3_k141_1098440_length_18303_cov_8.0516_9	638	Q8XXB6	592	3.046e-42	0.8989	0.8377	0.8989	0.7836	3.938	1
HY4_GJ-DNA-10_sbin_3_k141_1098440_length_18303_cov_8.0516_9	638	A0A0B9X4I2	575	4.901e-41	0.9337	0.8447	0.9337	0.7944	2.459	1
HY4_GJ-DNA-10_sbin_3_k141_1098440_length_18303_cov_8.0516_9	638	A0A846SXK9	511	1.296e-40	0.9391	0.7579	0.9391	0.8058	2.431	1
HY4_GJ-DNA-10_sbin_3_k141_1098440_length_18303_cov_8.0516_9	638	Q1LQD3	594	3.084e-41	0.913	0.8525	0.913	0.803	2.595	1
HY4_GJ-DNA-10_sbin_3_k141_1098440_length_18303_cov_8.0516_9	638	Q31FG2	581	9.139e-43	0.868	0.7953	0.868	0.7841	3.841	1
HY4_GJ-DNA-10_sbin_3_k141_1098440_length_18303_cov_8.0516_9	638	Q5E0F2	582	1.05e-42	0.8571	0.7872	0.8571	0.795	4.107	1
HY4_GJ-DNA-10_sbin_3_k141_1098440_length_18303_cov_8.0516_9	638	Q1BUV6	593	1.941e-41	0.8985	0.8374	0.8985	0.8049	3.032	1
HY4_GJ-DNA-10_sbin_3_k141_1098440_length_18303_cov_8.0516_9	638	Q7N6C6	581	2.417e-42	0.8883	0.8131	0.8883	0.7787	3.63	1
HY4_GJ-DNA-10_sbin_3_k141_1098440_length_18303_cov_8.0516_9	638	Q87R16	582	6.609e-43	0.8571	0.7881	0.8571	0.7861	4.35	1
HY4_GJ-DNA-10_sbin_3_k141_1098440_length_18303_cov_8.0516_9	638	Q87EF0	589	1.386e-42	0.8835	0.8196	0.8835	0.774	4.162	1
HY4_GJ-DNA-10_sbin_3_k141_1098440_length_18303_cov_8.0516_9	638	Q2KYS6	591	7.01e-42	0.9047	0.8418	0.9047	0.7812	3.426	1
HY4_GJ-DNA-10_sbin_3_k141_1098440_length_18303_cov_8.0516_9	638	Q46Y89	590	1.54e-41	0.9143	0.8487	0.9143	0.7848	2.847	1
HY4_GJ-DNA-10_sbin_3_k141_1098440_length_18303_cov_8.0516_9	638	Q6LPK6	585	3.84e-42	0.8667	0.8004	0.8667	0.7998	4.339	1
HY4_GJ-DNA-10_sbin_3_k141_1098440_length_18303_cov_8.0516_9	638	Q21WN9	581	9.693e-42	0.8769	0.8027	0.8769	0.8018	3.785	1
HY4_GJ-DNA-10_sbin_3_k141_1098440_length_18303_cov_8.0516_9	638	Q83D84	589	4.84e-42	0.8646	0.8025	0.8646	0.7988	3.868	1
HY4_GJ-DNA-10_sbin_3_k141_1098440_length_18303_cov_8.0516_9	638	Q88D92	602	2.103e-42	0.8531	0.8082	0.8531	0.7889	4.396	1
HY4_GJ-DNA-10_sbin_3_k141_1098440_length_18303_cov_8.0516_9	638	Q8FJB1	582	1.34e-41	0.8898	0.8162	0.8898	0.7791	3.325	1
HY4_GJ-DNA-10_sbin_3_k141_1098440_length_18303_cov_8.0516_9	638	Q0HHH4	601	5.492e-43	0.8261	0.7816	0.8261	0.7824	5.565	1
HY4_GJ-DNA-10_sbin_3_k141_1098440_length_18303_cov_8.0516_9	638	A0A1U9ISS0	551	6.552e-40	0.9237	0.8028	0.9237	0.8076	2.811	1
HY4_GJ-DNA-10_sbin_3_k141_1098440_length_18303_cov_8.0516_9	638	Q48P40	600	7.342e-42	0.8638	0.8156	0.8638	0.7834	4.086	1
HY4_GJ-DNA-10_sbin_3_k141_1098440_length_18303_cov_8.0516_9	638	Q9HUG8	603	1.114e-41	0.8573	0.8057	0.8494	0.7883	3.832	1
HY4_GJ-DNA-10_sbin_3_k141_1098440_length_18303_cov_8.0516_9	638	Q3KJ31	600	1.404e-41	0.8508	0.8034	0.8508	0.7884	4.416	1
HY4_GJ-DNA-10_sbin_3_k141_1098440_length_18303_cov_8.0516_9	638	Q8D2U8	581	2.13e-41	0.8885	0.8136	0.8885	0.7599	3.786	1
HY4_GJ-DNA-10_sbin_3_k141_1098440_length_18303_cov_8.0516_9	638	Q7VWD8	623	1.941e-41	0.8649	0.8401	0.8596	0.7786	5.009	1
HY4_GJ-DNA-10_sbin_3_k141_1098440_length_18303_cov_8.0516_9	638	Q4KJB2	601	2.447e-41	0.8489	0.8001	0.8462	0.7951	3.959	1
HY4_GJ-DNA-10_sbin_3_k141_1098440_length_18303_cov_8.0516_9	638	Q6F9X0	574	1.357e-40	0.8818	0.7992	0.8818	0.7885	3.775	1
HY4_GJ-DNA-10_sbin_3_k141_1098440_length_18303_cov_8.0516_9	638	A0A448MQV4	527	1.104e-38	0.9392	0.76	0.915	0.8054	2.079	1
HY4_GJ-DNA-10_sbin_3_k141_1098440_length_18303_cov_8.0516_9	638	Q0BKJ3	609	2.059e-40	0.8791	0.8407	0.8791	0.7836	4.112	1
HY4_GJ-DNA-10_sbin_3_k141_1098440_length_18303_cov_8.0516_9	638	A0A3D8ITT9	545	9.489e-40	0.9136	0.7863	0.9136	0.7785	3.153	1
HY4_GJ-DNA-10_sbin_3_k141_1098440_length_18303_cov_8.0516_9	638	Q4FS42	595	8.542e-41	0.8449	0.7917	0.8449	0.7702	4.569	1
HY4_GJ-DNA-10_sbin_3_k141_1098440_length_18303_cov_8.0516_9	638	A0A2X3I799	551	4.798e-39	0.8957	0.7797	0.8957	0.7745	3.124	1
HY4_GJ-DNA-10_sbin_3_k141_1098440_length_18303_cov_8.0516_9	638	Q5F4X8	622	1.028e-40	0.8194	0.8003	0.8194	0.7767	4.772	1
HY4_GJ-DNA-10_sbin_3_k141_1098440_length_18303_cov_8.0516_9	638	7ph3_B	577	5.444e-40	0.8524	0.7772	0.8524	0.7707	4.206	1
HY4_GJ-DNA-10_sbin_3_k141_1098440_length_18303_cov_8.0516_9	638	Q12C33	589	1.924e-38	0.8956	0.8301	0.8956	0.7868	3.683	1
HY4_GJ-DNA-10_sbin_3_k141_1098440_length_18303_cov_8.0516_9	638	P60752	582	1.015e-41	0.793	0.7297	0.793	0.7551	5.512	1
HY4_GJ-DNA-10_sbin_3_k141_1098440_length_18303_cov_8.0516_9	638	A0A3S4XQ86	539	1.599e-38	0.897	0.7651	0.897	0.7785	3.388	1
HY4_GJ-DNA-10_sbin_3_k141_1098440_length_18303_cov_8.0516_9	638	A0A0M6YHG0	551	5.089e-38	0.9105	0.7918	0.9105	0.7742	3.14	1
HY4_GJ-DNA-10_sbin_3_k141_1098440_length_18303_cov_8.0516_9	638	7ph3_A	577	5.702e-40	0.8437	0.7698	0.8437	0.7481	4.342	1
HY4_GJ-DNA-10_sbin_3_k141_1098440_length_18303_cov_8.0516_9	638	7ph4_B	576	6.255e-40	0.8393	0.7646	0.8393	0.7468	4.36	1
HY4_GJ-DNA-10_sbin_3_k141_1098440_length_18303_cov_8.0516_9	638	A0A2S6R9F4	539	2.822e-37	0.9166	0.7808	0.9166	0.7789	2.636	1
HY4_GJ-DNA-10_sbin_3_k141_1098440_length_18303_cov_8.0516_9	638	7bcw_B	574	6.048e-39	0.8387	0.7617	0.8387	0.7314	4.494	1
HY4_GJ-DNA-10_sbin_3_k141_1098440_length_18303_cov_8.0516_9	638	7ph4_A	576	1.09e-39	0.8078	0.7381	0.8078	0.7278	5.091	1
HY4_GJ-DNA-10_sbin_3_k141_1098440_length_18303_cov_8.0516_9	638	7bcw_A	574	1.156e-38	0.8037	0.7315	0.8037	0.7094	5.375	1
HY4_GJ-DNA-10_sbin_3_k141_1098440_length_18303_cov_8.0516_9	638	8tso_A	573	2.316e-38	0.7676	0.7001	0.7676	0.7152	6.218	1
HY4_GJ-DNA-10_sbin_3_k141_1098440_length_18303_cov_8.0516_9	638	A0A3D2VSF3	515	1.161e-34	0.8859	0.723	0.8859	0.7484	3.528	1
HY4_GJ-DNA-10_sbin_3_k141_1098440_length_18303_cov_8.0516_9	638	8tso_B	573	3.513e-38	0.7674	0.6993	0.7674	0.7142	6.226	1
HY4_GJ-DNA-10_sbin_3_k141_1098440_length_18303_cov_8.0516_9	638	8dmm_A	576	4.037e-38	0.7633	0.6989	0.7633	0.704	6.075	1
HY4_GJ-DNA-10_sbin_3_k141_1098440_length_18303_cov_8.0516_9	638	8dmm_B	576	4.037e-38	0.7633	0.6989	0.7633	0.704	6.075	1
HY4_GJ-DNA-10_sbin_3_k141_1098440_length_18303_cov_8.0516_9	638	A0A0M7MIQ2	476	3.108e-33	0.8921	0.6768	0.8921	0.7722	2.805	1
HY4_GJ-DNA-10_sbin_3_k141_1098440_length_18303_cov_8.0516_9	638	A0A2S6SGR2	517	2.173e-32	0.9067	0.7406	0.9067	0.7865	2.565	1
HY4_GJ-DNA-10_sbin_3_k141_1098440_length_18303_cov_8.0516_9	638	A0A2X5P7E0	533	2.583e-33	0.8796	0.7424	0.8796	0.7438	3.14	1
HY4_GJ-DNA-10_sbin_3_k141_1098440_length_18303_cov_8.0516_9	638	A0A2P5VKQ1	473	1.385e-31	0.9369	0.7014	0.9369	0.7738	2.294	1
HY4_GJ-DNA-10_sbin_3_k141_1098440_length_18303_cov_8.0516_9	638	A0A077UKU5	513	1.19e-32	0.8801	0.7181	0.8801	0.7676	3.364	1
HY4_GJ-DNA-10_sbin_3_k141_1098440_length_18303_cov_8.0516_9	638	A0A173VWN7	471	4.103e-33	0.8822	0.664	0.8822	0.7374	3.39	1
HY4_GJ-DNA-10_sbin_3_k141_1098440_length_18303_cov_8.0516_9	638	A0A380DT66	523	9.016e-33	0.8628	0.7166	0.8613	0.7663	3.624	1
HY4_GJ-DNA-10_sbin_3_k141_1098440_length_18303_cov_8.0516_9	638	3b60_A	572	8.395e-35	0.7965	0.7235	0.7965	0.7326	5.292	1
HY4_GJ-DNA-10_sbin_3_k141_1098440_length_18303_cov_8.0516_9	638	A0A174DHE8	489	1.023e-33	0.8326	0.6542	0.8326	0.7373	5.832	1
HY4_GJ-DNA-10_sbin_3_k141_1098440_length_18303_cov_8.0516_9	638	A0A066PX84	547	4.502e-33	0.8719	0.756	0.8719	0.7283	3.68	1
HY4_GJ-DNA-10_sbin_3_k141_1098440_length_18303_cov_8.0516_9	638	A0A1G4GBE8	550	1.646e-32	0.8901	0.7735	0.8901	0.7364	3.321	1
HY4_GJ-DNA-10_sbin_3_k141_1098440_length_18303_cov_8.0516_9	638	A0A377ZZ13	514	1.806e-32	0.8836	0.7214	0.8836	0.7271	3.109	1
HY4_GJ-DNA-10_sbin_3_k141_1098440_length_18303_cov_8.0516_9	638	A0A1V4SVG6	537	4.774e-32	0.9029	0.7668	0.9029	0.7271	3.007	1
HY4_GJ-DNA-10_sbin_3_k141_1098440_length_18303_cov_8.0516_9	638	A0A0C7QSC9	549	6.829e-33	0.8553	0.7437	0.8553	0.7101	3.857	1
HY4_GJ-DNA-10_sbin_3_k141_1098440_length_18303_cov_8.0516_9	638	3b60_C	572	4.192e-35	0.7573	0.6892	0.7573	0.7049	6.417	1
HY4_GJ-DNA-10_sbin_3_k141_1098440_length_18303_cov_8.0516_9	638	3b60_B	572	4.598e-35	0.7573	0.6892	0.7573	0.7048	6.417	1
HY4_GJ-DNA-10_sbin_3_k141_1098440_length_18303_cov_8.0516_9	638	3b60_D	572	4.598e-35	0.7573	0.6892	0.7573	0.7048	6.416	1
HY4_GJ-DNA-10_sbin_3_k141_1098440_length_18303_cov_8.0516_9	638	A0A3S4TSS7	423	2.334e-30	0.9055	0.6127	0.9055	0.7802	2.63	1
HY4_GJ-DNA-10_sbin_3_k141_1098440_length_18303_cov_8.0516_9	638	A0A2K4ZB31	549	2.006e-31	0.8911	0.7734	0.8911	0.7298	3.395	1
HY4_GJ-DNA-10_sbin_3_k141_1098440_length_18303_cov_8.0516_9	638	A0A7U9X212	536	8.046e-31	0.9068	0.7678	0.9068	0.7395	3.208	1
HY4_GJ-DNA-10_sbin_3_k141_1098440_length_18303_cov_8.0516_9	638	A0A1C5NVG1	549	1.262e-31	0.8671	0.7545	0.8671	0.7324	4.068	1
HY4_GJ-DNA-10_sbin_3_k141_1098440_length_18303_cov_8.0516_9	638	A0A378NDN2	515	9.683e-31	0.8791	0.7157	0.8791	0.7285	3.422	1
HY4_GJ-DNA-10_sbin_3_k141_1098440_length_18303_cov_8.0516_9	638	A0A1C5Z9X9	546	2.305e-31	0.8671	0.7494	0.8671	0.7102	3.551	1
HY4_GJ-DNA-10_sbin_3_k141_1098440_length_18303_cov_8.0516_9	638	A0A645DAF0	380	4.119e-29	0.9264	0.563	0.9264	0.7471	2.269	1
HY4_GJ-DNA-10_sbin_3_k141_1098440_length_18303_cov_8.0516_9	638	3b5z_A	572	2.173e-32	0.7987	0.7249	0.7987	0.6974	5.53	1
HY4_GJ-DNA-10_sbin_3_k141_1098440_length_18303_cov_8.0516_9	638	A0A6N3D7B8	550	2.869e-32	0.8085	0.7082	0.8085	0.6864	4.643	1
HY4_GJ-DNA-10_sbin_3_k141_1098440_length_18303_cov_8.0516_9	638	3b5z_C	572	4.155e-32	0.7987	0.7254	0.7987	0.697	5.531	1
HY4_GJ-DNA-10_sbin_3_k141_1098440_length_18303_cov_8.0516_9	638	3b5y_C	572	4.352e-32	0.7852	0.7127	0.7852	0.7087	5.519	1
HY4_GJ-DNA-10_sbin_3_k141_1098440_length_18303_cov_8.0516_9	638	3b5y_D	572	6.018e-32	0.7856	0.7131	0.7856	0.7094	5.514	1
HY4_GJ-DNA-10_sbin_3_k141_1098440_length_18303_cov_8.0516_9	638	3b5z_D	572	5.746e-32	0.7987	0.7254	0.7987	0.6967	5.53	1
HY4_GJ-DNA-10_sbin_3_k141_1098440_length_18303_cov_8.0516_9	638	3b5y_B	572	1.151e-31	0.7975	0.7241	0.7975	0.71	5.242	1
HY4_GJ-DNA-10_sbin_3_k141_1098440_length_18303_cov_8.0516_9	638	A0A564UTU8	541	1.18e-29	0.8762	0.7513	0.8762	0.7319	3.574	1
HY4_GJ-DNA-10_sbin_3_k141_1098440_length_18303_cov_8.0516_9	638	A0A485CV51	504	1.558e-29	0.8783	0.7036	0.8783	0.7353	3.1	1
HY4_GJ-DNA-10_sbin_3_k141_1098440_length_18303_cov_8.0516_9	638	3b5z_B	572	7.586e-32	0.7987	0.7255	0.7987	0.6968	5.531	1
HY4_GJ-DNA-10_sbin_3_k141_1098440_length_18303_cov_8.0516_9	638	A0A381J932	539	3.268e-29	0.8969	0.7654	0.8969	0.7295	3.355	1
HY4_GJ-DNA-10_sbin_3_k141_1098440_length_18303_cov_8.0516_9	638	A0A1B8P4N7	528	2.363e-29	0.8691	0.6778	0.8114	0.7324	2.85	1
HY4_GJ-DNA-10_sbin_3_k141_1098440_length_18303_cov_8.0516_9	638	A0A4P6M739	539	2.127e-30	0.8603	0.7338	0.8603	0.6912	4.11	1
HY4_GJ-DNA-10_sbin_3_k141_1098440_length_18303_cov_8.0516_9	638	A0A428AFB9	429	4.314e-29	0.8447	0.5872	0.8447	0.7607	3.58	1
HY4_GJ-DNA-10_sbin_3_k141_1098440_length_18303_cov_8.0516_9	638	A0A1J5S0U3	551	5.128e-30	0.8674	0.7564	0.8674	0.696	3.498	1
HY4_GJ-DNA-10_sbin_3_k141_1098440_length_18303_cov_8.0516_9	638	3b5y_A	572	2.905e-31	0.7852	0.7127	0.7852	0.7087	5.52	1
HY4_GJ-DNA-10_sbin_3_k141_1098440_length_18303_cov_8.0516_9	638	L7VVW7	546	4.068e-30	0.8544	0.7386	0.8544	0.681	3.792	1
HY4_GJ-DNA-10_sbin_3_k141_1098440_length_18303_cov_8.0516_9	638	K4ZCG5	314	4.853e-27	0.9024	0.4571	0.9024	0.7699	2.761	1
HY4_GJ-DNA-10_sbin_3_k141_1098440_length_18303_cov_8.0516_9	638	A0A1V5HLI9	549	1.18e-29	0.7924	0.6955	0.7924	0.7061	4.868	1
HY4_GJ-DNA-10_sbin_3_k141_1098440_length_18303_cov_8.0516_9	638	A0A128F927	536	2.75e-28	0.8632	0.7331	0.8632	0.7043	3.696	1
HY4_GJ-DNA-10_sbin_3_k141_1098440_length_18303_cov_8.0516_9	638	A0A564SLK7	401	6.041e-28	0.8357	0.5456	0.8357	0.7374	3.733	1
HY4_GJ-DNA-10_sbin_3_k141_1098440_length_18303_cov_8.0516_9	638	A0A6N2YH39	535	4.576e-28	0.8858	0.7502	0.8858	0.6771	3.406	1
HY4_GJ-DNA-10_sbin_3_k141_1098440_length_18303_cov_8.0516_9	638	A0A2A7ARS3	537	2.506e-28	0.8481	0.7234	0.8481	0.6927	4.439	1
HY4_GJ-DNA-10_sbin_3_k141_1098440_length_18303_cov_8.0516_9	638	A0A1V6H7I1	329	4.424e-27	0.8479	0.4589	0.8479	0.7534	3.392	1
HY4_GJ-DNA-10_sbin_3_k141_1098440_length_18303_cov_8.0516_9	638	A0A174BAF7	550	2.256e-29	0.8102	0.7077	0.8102	0.6648	4.945	1
HY4_GJ-DNA-10_sbin_3_k141_1098440_length_18303_cov_8.0516_9	638	A0A1J5PSP5	327	2.237e-26	0.9079	0.4742	0.9052	0.7283	2.103	1
HY4_GJ-DNA-10_sbin_3_k141_1098440_length_18303_cov_8.0516_9	638	A0A381J9D6	537	7.711e-27	0.8997	0.7647	0.8997	0.7098	3.147	1
HY4_GJ-DNA-10_sbin_3_k141_1098440_length_18303_cov_8.0516_9	638	A0A1G4FMY8	549	1.525e-27	0.8716	0.7576	0.8716	0.6886	3.655	1
HY4_GJ-DNA-10_sbin_3_k141_1098440_length_18303_cov_8.0516_9	638	A0A2U3MZN2	530	1.311e-28	0.8405	0.7087	0.8405	0.6608	4.076	1
HY4_GJ-DNA-10_sbin_3_k141_1098440_length_18303_cov_8.0516_9	638	A0A1V5RQ97	448	8.75e-28	0.8248	0.5966	0.8248	0.6986	4.143	1
HY4_GJ-DNA-10_sbin_3_k141_1098440_length_18303_cov_8.0516_9	638	A0A380DMB4	371	1.774e-26	0.9044	0.5381	0.9044	0.6966	2.607	1
HY4_GJ-DNA-10_sbin_3_k141_1098440_length_18303_cov_8.0516_9	638	A0A6N2Z8T8	542	1.835e-27	0.8446	0.7269	0.8446	0.6891	3.915	1
HY4_GJ-DNA-10_sbin_3_k141_1098440_length_18303_cov_8.0516_9	638	A0A7H4NMH4	451	4.633e-27	0.8537	0.6184	0.8537	0.6942	3.418	1
HY4_GJ-DNA-10_sbin_3_k141_1098440_length_18303_cov_8.0516_9	638	A0A410RSM7	548	2.625e-28	0.7701	0.6743	0.7701	0.7034	5.45	1
HY4_GJ-DNA-10_sbin_3_k141_1098440_length_18303_cov_8.0516_9	638	A0A376H485	541	1.155e-27	0.8656	0.7413	0.8656	0.6534	3.567	1
HY4_GJ-DNA-10_sbin_3_k141_1098440_length_18303_cov_8.0516_9	638	A0A1C6L299	432	6.194e-26	0.864	0.5946	0.8584	0.7144	3.28	1
HY4_GJ-DNA-10_sbin_3_k141_1098440_length_18303_cov_8.0516_9	638	A0A151B078	550	8.972e-26	0.895	0.7772	0.895	0.6866	3.237	1
HY4_GJ-DNA-10_sbin_3_k141_1098440_length_18303_cov_8.0516_9	638	A0A822W251	513	1.544e-26	0.8079	0.6638	0.8079	0.7103	4.255	1
HY4_GJ-DNA-10_sbin_3_k141_1098440_length_18303_cov_8.0516_9	638	A0A1V6EPN4	362	1.283e-26	0.7996	0.4678	0.7856	0.6978	4.048	1
HY4_GJ-DNA-10_sbin_3_k141_1098440_length_18303_cov_8.0516_9	638	A0A173RG08	539	9.599e-28	0.7941	0.6842	0.7941	0.6395	5.178	1
HY4_GJ-DNA-10_sbin_3_k141_1098440_length_18303_cov_8.0516_9	638	A0A1C6DZD4	529	9.842e-26	0.8332	0.7018	0.8332	0.6831	4.245	1
HY4_GJ-DNA-10_sbin_3_k141_1098440_length_18303_cov_8.0516_9	638	A0A1E7XGE8	533	4.135e-25	0.861	0.7276	0.861	0.6791	3.773	1
HY4_GJ-DNA-10_sbin_3_k141_1098440_length_18303_cov_8.0516_9	638	A0A6N4XVA2	347	1.443e-24	0.8865	0.4959	0.8865	0.6795	2.958	1
HY4_GJ-DNA-10_sbin_3_k141_1098440_length_18303_cov_8.0516_9	638	A0A174UKH4	309	1.512e-24	0.8185	0.4086	0.8185	0.7218	5.224	1
HY4_GJ-DNA-10_sbin_3_k141_1098440_length_18303_cov_8.0516_9	638	A0A3S4P413	524	3.132e-25	0.8399	0.7014	0.8399	0.6628	4.331	1
HY4_GJ-DNA-10_sbin_3_k141_1098440_length_18303_cov_8.0516_9	638	A0A7Z8ZWM6	518	2.855e-25	0.8618	0.7095	0.8618	0.6401	4.163	1
HY4_GJ-DNA-10_sbin_3_k141_1098440_length_18303_cov_8.0516_9	638	A0A1V5GJK0	305	1.009e-23	0.8297	0.4039	0.8218	0.7373	4.869	1
HY4_GJ-DNA-10_sbin_3_k141_1098440_length_18303_cov_8.0516_9	638	A0A376W0G4	394	1.057e-23	0.8715	0.4934	0.7764	0.6933	2.976	1
HY4_GJ-DNA-10_sbin_3_k141_1098440_length_18303_cov_8.0516_9	638	A0A381J9J7	527	5.459e-25	0.8494	0.7115	0.8494	0.6395	4.328	1
HY4_GJ-DNA-10_sbin_3_k141_1098440_length_18303_cov_8.0516_9	638	A0A064C1A3	538	1.093e-24	0.8132	0.6963	0.8132	0.6828	4.059	1
HY4_GJ-DNA-10_sbin_3_k141_1098440_length_18303_cov_8.0516_9	638	A0A5E6ZXR2	441	9.966e-25	0.8285	0.5907	0.8285	0.6658	3.963	1
HY4_GJ-DNA-10_sbin_3_k141_1098440_length_18303_cov_8.0516_9	638	A0A3S4X8A6	328	6.064e-24	0.853	0.4576	0.853	0.6814	2.95	1
HY4_GJ-DNA-10_sbin_3_k141_1098440_length_18303_cov_8.0516_9	638	A0A3S8SFL2	529	6.273e-25	0.8153	0.6882	0.8153	0.6571	4.476	1
HY4_GJ-DNA-10_sbin_3_k141_1098440_length_18303_cov_8.0516_9	638	A0A345VIA6	532	9.842e-26	0.7604	0.6477	0.7604	0.6609	4.876	1
HY4_GJ-DNA-10_sbin_3_k141_1098440_length_18303_cov_8.0516_9	638	A0A1V5Q295	473	9.842e-26	0.7538	0.5783	0.7538	0.6608	5.493	1
HY4_GJ-DNA-10_sbin_3_k141_1098440_length_18303_cov_8.0516_9	638	A0A3S4JV39	416	7.056e-23	0.8574	0.5769	0.8574	0.7253	3.347	1
HY4_GJ-DNA-10_sbin_3_k141_1098440_length_18303_cov_8.0516_9	638	A0A239SR60	530	6.273e-25	0.8038	0.6786	0.8038	0.6492	5.262	1
HY4_GJ-DNA-10_sbin_3_k141_1098440_length_18303_cov_8.0516_9	638	A0A485IA30	413	3.028e-24	0.7702	0.5227	0.7686	0.7119	4.76	1
HY4_GJ-DNA-10_sbin_3_k141_1098440_length_18303_cov_8.0516_9	638	A0A6N3B373	524	1.638e-25	0.7875	0.6603	0.7875	0.6292	4.992	1
HY4_GJ-DNA-10_sbin_3_k141_1098440_length_18303_cov_8.0516_9	638	A0A1V6FZS1	444	4.751e-25	0.7805	0.5524	0.7679	0.6561	4.171	1
HY4_GJ-DNA-10_sbin_3_k141_1098440_length_18303_cov_8.0516_9	638	A0A1G4FIH7	538	4.331e-25	0.809	0.6933	0.809	0.6288	4.399	1
HY4_GJ-DNA-10_sbin_3_k141_1098440_length_18303_cov_8.0516_9	638	A0A2X4UNY8	328	5.344e-23	0.8838	0.4702	0.8838	0.6784	2.697	1
HY4_GJ-DNA-10_sbin_3_k141_1098440_length_18303_cov_8.0516_9	638	A0A239SQH7	517	1.316e-24	0.8403	0.6925	0.8403	0.6254	4.44	1
HY4_GJ-DNA-10_sbin_3_k141_1098440_length_18303_cov_8.0516_9	638	A0A485CB57	323	6.736e-23	0.8878	0.4648	0.8878	0.6674	2.922	1
HY4_GJ-DNA-10_sbin_3_k141_1098440_length_18303_cov_8.0516_9	638	A0A380JTK7	527	6.273e-25	0.7953	0.6697	0.7953	0.6117	5.096	1
HY4_GJ-DNA-10_sbin_3_k141_1098440_length_18303_cov_8.0516_9	638	A0A6N3D0T2	527	7.644e-24	0.8106	0.6826	0.8106	0.6425	4.413	1
HY4_GJ-DNA-10_sbin_3_k141_1098440_length_18303_cov_8.0516_9	638	A0A3R9JCI3	317	3.914e-22	0.8526	0.4435	0.8526	0.6888	3.392	1
HY4_GJ-DNA-10_sbin_3_k141_1098440_length_18303_cov_8.0516_9	638	A0A8B4RDZ2	515	6.968e-24	0.7594	0.6306	0.7594	0.6676	4.972	1
HY4_GJ-DNA-10_sbin_3_k141_1098440_length_18303_cov_8.0516_9	638	A0A564W4E2	358	5.598e-23	0.8071	0.4703	0.8071	0.6692	5.499	1
HY4_GJ-DNA-10_sbin_3_k141_1098440_length_18303_cov_8.0516_9	638	A0A3Q9E9T9	519	2.927e-23	0.819	0.6811	0.819	0.6347	4.704	1
HY4_GJ-DNA-10_sbin_3_k141_1098440_length_18303_cov_8.0516_9	638	A0A2X2WCE0	361	1.93e-23	0.7184	0.4142	0.7184	0.6967	7.341	1
HY4_GJ-DNA-10_sbin_3_k141_1098440_length_18303_cov_8.0516_9	638	A0A484ZTM0	301	3.144e-21	0.8751	0.4282	0.8751	0.6909	3.245	1
HY4_GJ-DNA-10_sbin_3_k141_1098440_length_18303_cov_8.0516_9	638	A0A1C7MQA1	389	4.441e-23	0.7136	0.4532	0.7136	0.6753	4.428	1
HY4_GJ-DNA-10_sbin_3_k141_1098440_length_18303_cov_8.0516_9	638	A0A645DNZ3	310	1.913e-20	0.8748	0.4406	0.8748	0.685	2.626	1
HY4_GJ-DNA-10_sbin_3_k141_1098440_length_18303_cov_8.0516_9	638	A0A1V5GWR4	424	7.483e-22	0.786	0.5311	0.7664	0.6597	4.792	1
HY4_GJ-DNA-10_sbin_3_k141_1098440_length_18303_cov_8.0516_9	638	A0A1V4IWX0	534	9.199e-24	0.7281	0.6194	0.7281	0.598	6.535	1
HY4_GJ-DNA-10_sbin_3_k141_1098440_length_18303_cov_8.0516_9	638	K0N7P4	386	1.189e-21	0.7914	0.4953	0.7895	0.6555	4.034	1
HY4_GJ-DNA-10_sbin_3_k141_1098440_length_18303_cov_8.0516_9	638	C2FD29	459	2.83e-22	0.7514	0.5597	0.7472	0.652	4.648	1
HY4_GJ-DNA-10_sbin_3_k141_1098440_length_18303_cov_8.0516_9	638	A0A449AQP5	528	4.933e-22	0.7713	0.6533	0.7713	0.6011	5.036	1
HY4_GJ-DNA-10_sbin_3_k141_1098440_length_18303_cov_8.0516_9	638	A0A2X2V260	400	9.433e-22	0.7273	0.4759	0.7273	0.6405	7.392	1
HY4_GJ-DNA-10_sbin_3_k141_1098440_length_18303_cov_8.0516_9	638	A0A3S4UA46	477	5.298e-20	0.8114	0.6203	0.8114	0.6713	4.286	1
HY4_GJ-DNA-10_sbin_3_k141_1098440_length_18303_cov_8.0516_9	638	A0A6N2V1F8	377	7.326e-20	0.8358	0.4845	0.7944	0.6456	3.278	1
HY4_GJ-DNA-10_sbin_3_k141_1098440_length_18303_cov_8.0516_9	638	A0A2X2IVX0	424	4.256e-19	0.7915	0.5366	0.7796	0.7256	4.076	1
HY4_GJ-DNA-10_sbin_3_k141_1098440_length_18303_cov_8.0516_9	638	A0A2X2VUI0	483	5.167e-22	0.6997	0.5445	0.6997	0.5909	6.441	1
HY4_GJ-DNA-10_sbin_3_k141_1098440_length_18303_cov_8.0516_9	638	W7WPN6	380	4.787e-17	0.879	0.5148	0.8459	0.7546	2.569	1
HY4_GJ-DNA-10_sbin_3_k141_1098440_length_18303_cov_8.0516_9	638	A0A4P7QHZ1	477	3.536e-19	0.7755	0.5972	0.7755	0.6828	4.809	1
HY4_GJ-DNA-10_sbin_3_k141_1098440_length_18303_cov_8.0516_9	638	A0A223M998	539	2.411e-20	0.7593	0.655	0.7593	0.6024	4.953	1
HY4_GJ-DNA-10_sbin_3_k141_1098440_length_18303_cov_8.0516_9	638	W4S484	495	6.164e-19	0.8004	0.592	0.7509	0.6495	4.249	1
HY4_GJ-DNA-10_sbin_3_k141_1098440_length_18303_cov_8.0516_9	638	A0A1Q2HVG7	479	9.794e-19	0.7997	0.6153	0.7997	0.6504	4.288	1
HY4_GJ-DNA-10_sbin_3_k141_1098440_length_18303_cov_8.0516_9	638	A0A7U9SVB3	318	1.486e-18	0.7146	0.3692	0.7146	0.6403	7.502	1
HY4_GJ-DNA-10_sbin_3_k141_1098440_length_18303_cov_8.0516_9	638	A0A174E8N2	397	4.571e-17	0.8302	0.5388	0.8302	0.6277	3.942	1
HY4_GJ-DNA-10_sbin_3_k141_1098440_length_18303_cov_8.0516_9	638	A0A2X2U4H2	300	1.543e-15	0.9027	0.4407	0.9027	0.6577	2.376	1
HY4_GJ-DNA-10_sbin_3_k141_1098440_length_18303_cov_8.0516_9	638	C2M5A8	371	1.359e-14	0.7979	0.4806	0.7919	0.7553	3.892	1
HY4_GJ-DNA-10_sbin_3_k141_1098440_length_18303_cov_8.0516_9	638	A0A564S8Q4	388	1.92e-16	0.7711	0.4919	0.7711	0.6198	4.354	1
HY4_GJ-DNA-10_sbin_3_k141_1098440_length_18303_cov_8.0516_9	638	A0A4P0Y0Y6	387	2.133e-15	0.7959	0.504	0.7959	0.6572	4.198	1
HY4_GJ-DNA-10_sbin_3_k141_1098440_length_18303_cov_8.0516_9	638	A0A377KKV7	306	1.406e-15	0.8102	0.4109	0.8102	0.6011	3.938	1
HY4_GJ-DNA-10_sbin_3_k141_1098440_length_18303_cov_8.0516_9	638	A0A6M1YMN3	439	3.347e-16	0.7101	0.5008	0.7101	0.635	6.648	1
HY4_GJ-DNA-10_sbin_3_k141_1098440_length_18303_cov_8.0516_9	638	A0A1J5R0K3	375	1.896e-17	0.6473	0.4067	0.6473	0.5752	8.266	1
HY4_GJ-DNA-10_sbin_3_k141_1098440_length_18303_cov_8.0516_9	638	A0A379AJ14	323	1.817e-13	0.8313	0.4437	0.8313	0.7279	3.535	1
HY4_GJ-DNA-10_sbin_3_k141_1098440_length_18303_cov_8.0516_9	638	A0A2S6WN45	364	1.039e-17	0.6192	0.3664	0.6129	0.5744	10.66	1
HY4_GJ-DNA-10_sbin_3_k141_1098440_length_18303_cov_8.0516_9	638	A0A202F5U1	310	1.298e-14	0.7726	0.3276	0.6381	0.6426	3.846	1
HY4_GJ-DNA-10_sbin_3_k141_1098440_length_18303_cov_8.0516_9	638	A0A384ZC20	300	6.563e-14	0.8197	0.3152	0.6447	0.6413	2.998	1
HY4_GJ-DNA-10_sbin_3_k141_1098440_length_18303_cov_8.0516_9	638	A0A2S6R243	324	2.757e-13	0.6973	0.3772	0.6973	0.7343	7.912	1
HY4_GJ-DNA-10_sbin_3_k141_1098440_length_18303_cov_8.0516_9	638	A0A2X2JUS0	329	1.412e-11	0.7528	0.4027	0.7344	0.6757	4.631	1
HY4_GJ-DNA-10_sbin_3_k141_1098440_length_18303_cov_8.0516_9	638	A0A5P9QFT4	335	7.29e-13	0.6953	0.3067	0.558	0.5868	6.873	1
HY4_GJ-DNA-10_sbin_3_k141_1098440_length_18303_cov_8.0516_9	638	A0A6M1ZIL0	358	1.977e-10	0.7007	0.4102	0.7007	0.6748	6.057	1
HY4_GJ-DNA-10_sbin_3_k141_1098440_length_18303_cov_8.0516_9	638	A0A381I3R3	396	5.662e-11	0.7506	0.4919	0.7506	0.5369	4.452	1
HY4_GJ-DNA-10_sbin_3_k141_1098440_length_18303_cov_8.0516_9	638	A0A1S8TAZ1	361	5.93e-11	0.59	0.3482	0.59	0.4977	19.2	1
HY4_GJ-DNA-10_sbin_3_k141_1098440_length_18303_cov_8.0516_9	638	A0A2X2SWH3	302	2.3e-09	0.6674	0.3491	0.6674	0.5818	10.47	1
HY4_GJ-DNA-10_sbin_3_k141_1098440_length_18303_cov_8.0516_9	638	A0A379YM44	421	1.264e-05	0.7886	0.3527	0.5216	0.6069	3.697	1
SY6_cobin_76_k117_2750196_length_9954_cov_11.0000_7	637	Q2LVL0	601	2.539e-49	0.9122	0.8617	0.9122	0.8565	2.532	1
SY6_cobin_76_k117_2750196_length_9954_cov_11.0000_7	637	Q6AJW3	572	9.587e-47	0.9045	0.8168	0.9045	0.8594	3.572	1
SY6_cobin_76_k117_2750196_length_9954_cov_11.0000_7	637	A0A1V6G955	533	2.293e-44	0.9527	0.7812	0.9285	0.8364	1.98	1
SY6_cobin_76_k117_2750196_length_9954_cov_11.0000_7	637	Q47JR8	585	1.825e-44	0.9062	0.834	0.9062	0.8503	3.379	1
SY6_cobin_76_k117_2750196_length_9954_cov_11.0000_7	637	Q21WN9	581	8.793e-45	0.8883	0.815	0.8883	0.8381	3.535	1
SY6_cobin_76_k117_2750196_length_9954_cov_11.0000_7	637	Q6LPK6	585	5.085e-45	0.8543	0.7896	0.8543	0.8172	4.257	1
SY6_cobin_76_k117_2750196_length_9954_cov_11.0000_7	637	Q7VL52	582	6.103e-45	0.8617	0.7924	0.8617	0.8109	3.928	1
SY6_cobin_76_k117_2750196_length_9954_cov_11.0000_7	637	Q31FG2	581	8.616e-44	0.8762	0.8033	0.8762	0.8371	4.36	1
SY6_cobin_76_k117_2750196_length_9954_cov_11.0000_7	637	Q2SZW0	596	3.886e-43	0.8846	0.8294	0.8846	0.8388	2.946	1
SY6_cobin_76_k117_2750196_length_9954_cov_11.0000_7	637	Q3SFZ6	579	4.664e-43	0.9018	0.822	0.9018	0.8252	4.027	1
SY6_cobin_76_k117_2750196_length_9954_cov_11.0000_7	637	Q7NZU6	584	8.066e-43	0.9068	0.8331	0.9068	0.8297	4.941	1
SY6_cobin_76_k117_2750196_length_9954_cov_11.0000_7	637	Q142P6	597	2.352e-43	0.8755	0.8222	0.8755	0.8371	2.977	1
SY6_cobin_76_k117_2750196_length_9954_cov_11.0000_7	637	Q5QU36	582	2.752e-44	0.8513	0.783	0.8513	0.8239	4.627	1
SY6_cobin_76_k117_2750196_length_9954_cov_11.0000_7	637	Q5E0F2	582	4.76e-44	0.856	0.7872	0.856	0.8252	4.052	1
SY6_cobin_76_k117_2750196_length_9954_cov_11.0000_7	637	P63359	582	4.257e-43	0.9047	0.8297	0.9047	0.8112	3.947	1
SY6_cobin_76_k117_2750196_length_9954_cov_11.0000_7	637	Q87R16	582	5.713e-44	0.8554	0.7863	0.8554	0.8208	4.35	1
SY6_cobin_76_k117_2750196_length_9954_cov_11.0000_7	637	Q7VR44	583	1.599e-42	0.91	0.8355	0.91	0.8237	3.713	1
SY6_cobin_76_k117_2750196_length_9954_cov_11.0000_7	637	P44407	587	1.91e-44	0.8441	0.7824	0.8441	0.8127	4.641	1
SY6_cobin_76_k117_2750196_length_9954_cov_11.0000_7	637	Q1CA68	582	6.133e-43	0.9028	0.8283	0.9028	0.8123	3.685	1
SY6_cobin_76_k117_2750196_length_9954_cov_11.0000_7	637	Q2P3E7	589	1.752e-42	0.9004	0.8347	0.9004	0.8315	4.14	1
SY6_cobin_76_k117_2750196_length_9954_cov_11.0000_7	637	Q7MJ07	583	2.512e-44	0.8427	0.7763	0.8427	0.8127	5.101	1
SY6_cobin_76_k117_2750196_length_9954_cov_11.0000_7	637	Q6D437	582	1.082e-43	0.8517	0.7831	0.8517	0.8269	4.501	1
SY6_cobin_76_k117_2750196_length_9954_cov_11.0000_7	637	Q7N6C6	581	6.42e-43	0.8932	0.8182	0.8932	0.8091	4.523	1
SY6_cobin_76_k117_2750196_length_9954_cov_11.0000_7	637	A0A3D8ITT9	545	6.584e-42	0.9281	0.7993	0.9281	0.8146	3.201	1
SY6_cobin_76_k117_2750196_length_9954_cov_11.0000_7	637	Q12M46	600	7.178e-44	0.851	0.8048	0.851	0.8083	5.179	1
SY6_cobin_76_k117_2750196_length_9954_cov_11.0000_7	637	Q2NUA5	582	2.01e-42	0.9028	0.8284	0.9028	0.8135	3.219	1
SY6_cobin_76_k117_2750196_length_9954_cov_11.0000_7	637	Q4QPI4	587	1.061e-42	0.8938	0.8264	0.8938	0.8105	4.062	1
SY6_cobin_76_k117_2750196_length_9954_cov_11.0000_7	637	Q080T2	600	7.706e-43	0.894	0.8441	0.894	0.8051	4.35	1
SY6_cobin_76_k117_2750196_length_9954_cov_11.0000_7	637	Q9CMG7	582	2.412e-42	0.8996	0.8252	0.8996	0.8146	4.453	1
SY6_cobin_76_k117_2750196_length_9954_cov_11.0000_7	637	Q1BUV6	593	5.485e-42	0.8887	0.8296	0.8887	0.838	2.832	1
SY6_cobin_76_k117_2750196_length_9954_cov_11.0000_7	637	Q87EF0	589	6.584e-42	0.902	0.8358	0.902	0.8273	4.498	1
SY6_cobin_76_k117_2750196_length_9954_cov_11.0000_7	637	Q3J7R8	597	3.886e-43	0.8543	0.8038	0.8543	0.8258	4.272	1
SY6_cobin_76_k117_2750196_length_9954_cov_11.0000_7	637	Q0A4U4	589	1.46e-42	0.8845	0.8203	0.8845	0.8144	4.709	1
SY6_cobin_76_k117_2750196_length_9954_cov_11.0000_7	637	Q8XXB6	592	1.247e-41	0.8945	0.8336	0.8945	0.8406	3.404	1
SY6_cobin_76_k117_2750196_length_9954_cov_11.0000_7	637	Q21NS8	586	6.858e-44	0.8366	0.7743	0.8366	0.8056	5.022	1
SY6_cobin_76_k117_2750196_length_9954_cov_11.0000_7	637	Q1LQD3	594	1.367e-41	0.9016	0.8428	0.9016	0.8313	3.491	1
SY6_cobin_76_k117_2750196_length_9954_cov_11.0000_7	637	A0A448MQV4	527	6.163e-41	0.9422	0.7562	0.9092	0.8195	2.07	1
SY6_cobin_76_k117_2750196_length_9954_cov_11.0000_7	637	Q65U21	585	5.485e-42	0.9018	0.8311	0.9018	0.8127	4.366	1
SY6_cobin_76_k117_2750196_length_9954_cov_11.0000_7	637	Q5WVN2	588	3.547e-43	0.853	0.7917	0.853	0.8119	4.481	1
SY6_cobin_76_k117_2750196_length_9954_cov_11.0000_7	637	Q15UY7	585	9.249e-43	0.8557	0.7911	0.8557	0.8189	4.137	1
SY6_cobin_76_k117_2750196_length_9954_cov_11.0000_7	637	Q8D2U8	581	9.929e-42	0.9091	0.8324	0.9091	0.8063	3.481	1
SY6_cobin_76_k117_2750196_length_9954_cov_11.0000_7	637	Q5P2S7	601	1.632e-43	0.8371	0.7927	0.8371	0.7991	5.056	1
SY6_cobin_76_k117_2750196_length_9954_cov_11.0000_7	637	Q0I4C5	582	1.64e-41	0.892	0.818	0.892	0.8196	3.554	1
SY6_cobin_76_k117_2750196_length_9954_cov_11.0000_7	637	Q8FJB1	582	2.643e-42	0.8817	0.81	0.8817	0.799	4.142	1
SY6_cobin_76_k117_2750196_length_9954_cov_11.0000_7	637	A0A3S4XQ86	539	2.71e-41	0.9032	0.7428	0.87	0.8115	2.924	1
SY6_cobin_76_k117_2750196_length_9954_cov_11.0000_7	637	Q0VQP5	582	2.697e-43	0.8368	0.7696	0.8368	0.7928	4.247	1
SY6_cobin_76_k117_2750196_length_9954_cov_11.0000_7	637	Q2SIN5	585	7.55e-42	0.855	0.7896	0.855	0.8258	4.316	1
SY6_cobin_76_k117_2750196_length_9954_cov_11.0000_7	637	Q83D84	589	6.42e-43	0.8319	0.7731	0.8319	0.8064	4.608	1
SY6_cobin_76_k117_2750196_length_9954_cov_11.0000_7	637	A0A0B9X4I2	575	4.087e-41	0.9075	0.8223	0.9075	0.7996	3.513	1
SY6_cobin_76_k117_2750196_length_9954_cov_11.0000_7	637	Q4KJB2	601	5.86e-43	0.8308	0.7871	0.8308	0.8014	5.098	1
SY6_cobin_76_k117_2750196_length_9954_cov_11.0000_7	637	A0A846SXK9	511	2.375e-39	0.9531	0.7573	0.9386	0.8284	1.821	1
SY6_cobin_76_k117_2750196_length_9954_cov_11.0000_7	637	Q46Y89	590	2.019e-40	0.8983	0.8343	0.8983	0.8328	3.476	1
SY6_cobin_76_k117_2750196_length_9954_cov_11.0000_7	637	A0A1U9ISS0	551	6.321e-40	0.9271	0.8066	0.9271	0.8252	3.019	1
SY6_cobin_76_k117_2750196_length_9954_cov_11.0000_7	637	Q88D92	602	6.42e-43	0.8277	0.7849	0.8277	0.8024	5.239	1
SY6_cobin_76_k117_2750196_length_9954_cov_11.0000_7	637	Q3KJ31	600	4.067e-43	0.8261	0.7808	0.8261	0.7949	5.06	1
SY6_cobin_76_k117_2750196_length_9954_cov_11.0000_7	637	Q0BKJ3	609	6.584e-42	0.8647	0.8286	0.8647	0.7812	4.422	1
SY6_cobin_76_k117_2750196_length_9954_cov_11.0000_7	637	Q2KYS6	591	4.388e-40	0.898	0.8356	0.898	0.8166	3.516	1
SY6_cobin_76_k117_2750196_length_9954_cov_11.0000_7	637	Q48P40	600	2.525e-42	0.8235	0.7787	0.8235	0.7932	5.309	1
SY6_cobin_76_k117_2750196_length_9954_cov_11.0000_7	637	Q0HHH4	601	2.202e-42	0.8289	0.7857	0.8289	0.7839	5.912	1
SY6_cobin_76_k117_2750196_length_9954_cov_11.0000_7	637	Q4FS42	595	4.278e-41	0.8484	0.796	0.8484	0.8124	4.028	1
SY6_cobin_76_k117_2750196_length_9954_cov_11.0000_7	637	Q6F9X0	574	2.316e-40	0.8688	0.7878	0.8688	0.8141	4.977	1
SY6_cobin_76_k117_2750196_length_9954_cov_11.0000_7	637	Q1QX69	579	3.564e-41	0.8521	0.7792	0.8521	0.7935	4.304	1
SY6_cobin_76_k117_2750196_length_9954_cov_11.0000_7	637	Q60AA3	601	3.905e-41	0.8285	0.7847	0.8285	0.8099	4.468	1
SY6_cobin_76_k117_2750196_length_9954_cov_11.0000_7	637	Q5F4X8	622	9.063e-42	0.8155	0.7976	0.8155	0.7976	5.11	1
SY6_cobin_76_k117_2750196_length_9954_cov_11.0000_7	637	Q9HUG8	603	5.742e-42	0.8156	0.7749	0.8156	0.7866	5.26	1
SY6_cobin_76_k117_2750196_length_9954_cov_11.0000_7	637	Q7VWD8	623	6.753e-41	0.8352	0.8175	0.8352	0.7989	5.358	1
SY6_cobin_76_k117_2750196_length_9954_cov_11.0000_7	637	A0A2X3I799	551	8.313e-40	0.8865	0.7732	0.8865	0.7917	4.276	1
SY6_cobin_76_k117_2750196_length_9954_cov_11.0000_7	637	Q12C33	589	3.582e-39	0.8774	0.814	0.8774	0.8188	4.599	1
SY6_cobin_76_k117_2750196_length_9954_cov_11.0000_7	637	A0A0M6YHG0	551	8.525e-39	0.895	0.7793	0.895	0.7893	4.141	1
SY6_cobin_76_k117_2750196_length_9954_cov_11.0000_7	637	A0A2S6R9F4	539	1.543e-38	0.9208	0.765	0.8979	0.7763	2.534	1
SY6_cobin_76_k117_2750196_length_9954_cov_11.0000_7	637	7ph3_B	577	1.929e-40	0.8263	0.7549	0.8263	0.7699	5.023	1
SY6_cobin_76_k117_2750196_length_9954_cov_11.0000_7	637	7ph4_A	576	8.701e-40	0.8401	0.7663	0.8401	0.7796	4.658	1
SY6_cobin_76_k117_2750196_length_9954_cov_11.0000_7	637	7ph4_B	576	3.655e-40	0.8288	0.7561	0.8288	0.7755	5.213	1
SY6_cobin_76_k117_2750196_length_9954_cov_11.0000_7	637	P60752	582	1.192e-41	0.7648	0.7093	0.7648	0.7732	6.265	1
SY6_cobin_76_k117_2750196_length_9954_cov_11.0000_7	637	7bcw_A	574	1.979e-39	0.837	0.761	0.837	0.7682	5.322	1
SY6_cobin_76_k117_2750196_length_9954_cov_11.0000_7	637	7ph3_A	577	2.537e-40	0.8027	0.7334	0.8027	0.7524	5.448	1
SY6_cobin_76_k117_2750196_length_9954_cov_11.0000_7	637	7bcw_B	574	4.107e-39	0.8277	0.7537	0.8277	0.7608	4.418	1
SY6_cobin_76_k117_2750196_length_9954_cov_11.0000_7	637	A0A645DAF0	380	2.145e-34	0.9578	0.5712	0.9479	0.8112	1.466	1
SY6_cobin_76_k117_2750196_length_9954_cov_11.0000_7	637	A0A380DT66	523	4.733e-37	0.8707	0.7217	0.8676	0.7586	3.389	1
SY6_cobin_76_k117_2750196_length_9954_cov_11.0000_7	637	A0A077UKU5	513	1.325e-35	0.8904	0.7216	0.8855	0.7777	3.136	1
SY6_cobin_76_k117_2750196_length_9954_cov_11.0000_7	637	A0A2P5VKQ1	473	2.46e-34	0.9352	0.686	0.9143	0.7921	2.1	1
SY6_cobin_76_k117_2750196_length_9954_cov_11.0000_7	637	A0A2S6SGR2	517	6.415e-34	0.9319	0.7604	0.9319	0.8014	2.929	1
SY6_cobin_76_k117_2750196_length_9954_cov_11.0000_7	637	A0A174DHE8	489	1.52e-35	0.8701	0.6785	0.8701	0.764	3.182	1
SY6_cobin_76_k117_2750196_length_9954_cov_11.0000_7	637	8tso_A	573	7.103e-39	0.7476	0.6792	0.7476	0.7101	8.701	1
SY6_cobin_76_k117_2750196_length_9954_cov_11.0000_7	637	A0A1V4SVG6	537	1.422e-34	0.8921	0.745	0.8749	0.7399	3.11	1
SY6_cobin_76_k117_2750196_length_9954_cov_11.0000_7	637	8tso_B	573	1.615e-38	0.7486	0.6803	0.7486	0.7097	8.675	1
SY6_cobin_76_k117_2750196_length_9954_cov_11.0000_7	637	A0A0M7MIQ2	476	5.237e-33	0.9012	0.6727	0.8886	0.7823	2.597	1
SY6_cobin_76_k117_2750196_length_9954_cov_11.0000_7	637	A0A1V6H7I1	329	1.796e-32	0.8842	0.4705	0.8767	0.8192	2.827	1
SY6_cobin_76_k117_2750196_length_9954_cov_11.0000_7	637	A0A2X5P7E0	533	1.394e-33	0.8752	0.7397	0.8752	0.7612	3.29	1
SY6_cobin_76_k117_2750196_length_9954_cov_11.0000_7	637	A0A173VWN7	471	1.459e-33	0.8765	0.657	0.873	0.7487	3.329	1
SY6_cobin_76_k117_2750196_length_9954_cov_11.0000_7	637	A0A3D2VSF3	515	4.275e-32	0.906	0.7379	0.906	0.7818	3.685	1
SY6_cobin_76_k117_2750196_length_9954_cov_11.0000_7	637	A0A3S4TSS7	423	7.393e-32	0.9128	0.6152	0.9107	0.7851	2.413	1
SY6_cobin_76_k117_2750196_length_9954_cov_11.0000_7	637	A0A7U9X212	536	4.363e-33	0.8957	0.7596	0.8957	0.7302	3.972	1
SY6_cobin_76_k117_2750196_length_9954_cov_11.0000_7	637	A0A428AFB9	429	9.288e-32	0.888	0.602	0.8725	0.7881	2.858	1
SY6_cobin_76_k117_2750196_length_9954_cov_11.0000_7	637	8dmm_A	576	3.599e-37	0.7374	0.6749	0.7374	0.6958	8	1
SY6_cobin_76_k117_2750196_length_9954_cov_11.0000_7	637	8dmm_B	576	3.599e-37	0.7374	0.6749	0.7374	0.6958	8	1
SY6_cobin_76_k117_2750196_length_9954_cov_11.0000_7	637	A0A0C7QSC9	549	4.567e-33	0.8601	0.7482	0.8601	0.7252	3.955	1
SY6_cobin_76_k117_2750196_length_9954_cov_11.0000_7	637	L7VVW7	546	4.902e-32	0.9039	0.7803	0.9039	0.7105	3.374	1
SY6_cobin_76_k117_2750196_length_9954_cov_11.0000_7	637	A0A6N3D7B8	550	1.013e-33	0.7819	0.6873	0.7819	0.7277	5.562	1
SY6_cobin_76_k117_2750196_length_9954_cov_11.0000_7	637	3b60_C	572	2.628e-35	0.7351	0.6681	0.7351	0.7069	8.991	1
SY6_cobin_76_k117_2750196_length_9954_cov_11.0000_7	637	3b60_B	572	2.879e-35	0.7351	0.6681	0.7351	0.7069	8.99	1
SY6_cobin_76_k117_2750196_length_9954_cov_11.0000_7	637	3b60_D	572	2.879e-35	0.7351	0.6681	0.7351	0.7069	8.99	1
SY6_cobin_76_k117_2750196_length_9954_cov_11.0000_7	637	A0A378NDN2	515	4.189e-31	0.8774	0.7154	0.8774	0.7556	4.346	1
SY6_cobin_76_k117_2750196_length_9954_cov_11.0000_7	637	A0A2K4ZB31	549	2.314e-31	0.8767	0.7619	0.8767	0.7271	5.034	1
SY6_cobin_76_k117_2750196_length_9954_cov_11.0000_7	637	3b60_A	572	6.255e-35	0.7331	0.6667	0.7331	0.7031	8.95	1
SY6_cobin_76_k117_2750196_length_9954_cov_11.0000_7	637	A0A4P6M739	539	8.873e-32	0.8597	0.7356	0.8597	0.7173	4.305	1
SY6_cobin_76_k117_2750196_length_9954_cov_11.0000_7	637	3b5y_D	572	7.897e-33	0.7918	0.7203	0.7918	0.7286	5.739	1
SY6_cobin_76_k117_2750196_length_9954_cov_11.0000_7	637	A0A377ZZ13	514	9.101e-31	0.8708	0.7125	0.8708	0.7374	3.349	1
SY6_cobin_76_k117_2750196_length_9954_cov_11.0000_7	637	A0A564SLK7	401	1.937e-29	0.8873	0.5615	0.8687	0.7637	2.869	1
SY6_cobin_76_k117_2750196_length_9954_cov_11.0000_7	637	A0A1C5Z9X9	546	1.724e-30	0.8598	0.7435	0.8598	0.7264	4.702	1
SY6_cobin_76_k117_2750196_length_9954_cov_11.0000_7	637	A0A1G4GBE8	550	3.121e-30	0.8649	0.7533	0.8649	0.7195	4.707	1
SY6_cobin_76_k117_2750196_length_9954_cov_11.0000_7	637	3b5z_A	572	3.561e-32	0.7802	0.7098	0.7802	0.7009	5.976	1
SY6_cobin_76_k117_2750196_length_9954_cov_11.0000_7	637	A0A485CV51	504	1.937e-29	0.8707	0.6982	0.8707	0.7432	4.316	1
SY6_cobin_76_k117_2750196_length_9954_cov_11.0000_7	637	3b5y_C	572	7.208e-33	0.7372	0.6698	0.7372	0.7075	8.052	1
SY6_cobin_76_k117_2750196_length_9954_cov_11.0000_7	637	A0A380DMB4	371	3.597e-28	0.9421	0.55	0.9298	0.7444	1.932	1
SY6_cobin_76_k117_2750196_length_9954_cov_11.0000_7	637	3b5y_A	572	9.056e-33	0.7372	0.6699	0.7372	0.7078	8.052	1
SY6_cobin_76_k117_2750196_length_9954_cov_11.0000_7	637	3b5z_C	572	5.622e-32	0.7802	0.7098	0.7802	0.7009	5.977	1
SY6_cobin_76_k117_2750196_length_9954_cov_11.0000_7	637	3b5z_D	572	6.159e-32	0.7802	0.7098	0.7802	0.7007	5.976	1
SY6_cobin_76_k117_2750196_length_9954_cov_11.0000_7	637	K4ZCG5	314	2.936e-27	0.9292	0.4503	0.8897	0.7957	2.165	1
SY6_cobin_76_k117_2750196_length_9954_cov_11.0000_7	637	A0A1C5NVG1	549	6.954e-29	0.8803	0.7659	0.8803	0.75	4.164	1
SY6_cobin_76_k117_2750196_length_9954_cov_11.0000_7	637	3b5z_B	572	8.477e-32	0.7802	0.7098	0.7802	0.7008	5.976	1
SY6_cobin_76_k117_2750196_length_9954_cov_11.0000_7	637	3b5y_B	572	1.496e-32	0.7372	0.6699	0.7372	0.7083	8.012	1
SY6_cobin_76_k117_2750196_length_9954_cov_11.0000_7	637	A0A564UTU8	541	6.478e-30	0.8518	0.7325	0.8518	0.7207	3.862	1
SY6_cobin_76_k117_2750196_length_9954_cov_11.0000_7	637	A0A2A7ARS3	537	5.156e-30	0.8353	0.7156	0.8353	0.7068	4.664	1
SY6_cobin_76_k117_2750196_length_9954_cov_11.0000_7	637	A0A381J932	539	6.644e-29	0.874	0.748	0.874	0.7265	4.197	1
SY6_cobin_76_k117_2750196_length_9954_cov_11.0000_7	637	A0A066PX84	547	5.156e-30	0.8319	0.7242	0.8319	0.695	4.897	1
SY6_cobin_76_k117_2750196_length_9954_cov_11.0000_7	637	A0A1V6EPN4	362	1.582e-28	0.8401	0.4766	0.8059	0.7468	3.418	1
SY6_cobin_76_k117_2750196_length_9954_cov_11.0000_7	637	A0A381J9D6	537	1.511e-28	0.8656	0.7395	0.8656	0.7201	3.879	1
SY6_cobin_76_k117_2750196_length_9954_cov_11.0000_7	637	A0A174BAF7	550	1.689e-29	0.8187	0.7129	0.8187	0.6964	5.497	1
SY6_cobin_76_k117_2750196_length_9954_cov_11.0000_7	637	A0A1V5Q295	473	7.975e-29	0.8249	0.6261	0.8233	0.7177	3.895	1
SY6_cobin_76_k117_2750196_length_9954_cov_11.0000_7	637	A0A6N2YH39	535	1.178e-27	0.9007	0.7639	0.9007	0.7099	3.283	1
SY6_cobin_76_k117_2750196_length_9954_cov_11.0000_7	637	A0A822W251	513	2.385e-28	0.8428	0.6899	0.8413	0.7218	3.697	1
SY6_cobin_76_k117_2750196_length_9954_cov_11.0000_7	637	A0A1J5PSP5	327	2.09e-26	0.9115	0.468	0.8877	0.7513	2.162	1
SY6_cobin_76_k117_2750196_length_9954_cov_11.0000_7	637	A0A6N4XVA2	347	8.014e-27	0.9031	0.4994	0.8908	0.7223	2.588	1
SY6_cobin_76_k117_2750196_length_9954_cov_11.0000_7	637	A0A1V5HLI9	549	4.707e-30	0.7711	0.6781	0.7711	0.6752	5.767	1
SY6_cobin_76_k117_2750196_length_9954_cov_11.0000_7	637	A0A1C6DZD4	529	8.961e-28	0.8477	0.6976	0.8285	0.7134	3.698	1
SY6_cobin_76_k117_2750196_length_9954_cov_11.0000_7	637	A0A2U3MZN2	530	1.86e-27	0.8868	0.6853	0.8157	0.6822	2.853	1
SY6_cobin_76_k117_2750196_length_9954_cov_11.0000_7	637	A0A1C6L299	432	4.634e-27	0.8754	0.608	0.8754	0.7083	3.239	1
SY6_cobin_76_k117_2750196_length_9954_cov_11.0000_7	637	A0A128F927	536	1.55e-27	0.8634	0.734	0.8634	0.6937	3.866	1
SY6_cobin_76_k117_2750196_length_9954_cov_11.0000_7	637	A0A1G4FMY8	549	5.077e-27	0.8609	0.7494	0.8609	0.7175	3.991	1
SY6_cobin_76_k117_2750196_length_9954_cov_11.0000_7	637	A0A1V5RQ97	448	1.028e-27	0.8281	0.5979	0.8281	0.7077	3.486	1
SY6_cobin_76_k117_2750196_length_9954_cov_11.0000_7	637	A0A174UKH4	309	7.168e-26	0.8467	0.4151	0.831	0.7581	4.435	1
SY6_cobin_76_k117_2750196_length_9954_cov_11.0000_7	637	A0A381J9J7	527	1.324e-26	0.87	0.7302	0.87	0.6955	3.68	1
SY6_cobin_76_k117_2750196_length_9954_cov_11.0000_7	637	A0A151B078	550	9.62e-27	0.8633	0.7528	0.8633	0.6838	4.373	1
SY6_cobin_76_k117_2750196_length_9954_cov_11.0000_7	637	A0A1B8P4N7	528	7.315e-27	0.8003	0.6681	0.7974	0.7268	3.826	1
SY6_cobin_76_k117_2750196_length_9954_cov_11.0000_7	637	A0A1J5S0U3	551	3.367e-27	0.8351	0.7307	0.8351	0.668	5.589	1
SY6_cobin_76_k117_2750196_length_9954_cov_11.0000_7	637	A0A376H485	541	2.337e-27	0.8291	0.7125	0.8291	0.6632	4.458	1
SY6_cobin_76_k117_2750196_length_9954_cov_11.0000_7	637	A0A3R9JCI3	317	2.348e-25	0.8703	0.4474	0.8703	0.7263	3.422	1
SY6_cobin_76_k117_2750196_length_9954_cov_11.0000_7	637	A0A7H4NMH4	451	1.956e-25	0.874	0.6339	0.874	0.7169	3.216	1
SY6_cobin_76_k117_2750196_length_9954_cov_11.0000_7	637	A0A6N2Z8T8	542	1.823e-26	0.8241	0.7117	0.8241	0.6905	4.041	1
SY6_cobin_76_k117_2750196_length_9954_cov_11.0000_7	637	A0A173RG08	539	4.951e-28	0.7615	0.6582	0.7615	0.6576	5.602	1
SY6_cobin_76_k117_2750196_length_9954_cov_11.0000_7	637	A0A376W0G4	394	1.109e-24	0.8848	0.4963	0.7831	0.7131	2.683	1
SY6_cobin_76_k117_2750196_length_9954_cov_11.0000_7	637	A0A1E7XGE8	533	3.96e-26	0.8186	0.6951	0.8186	0.6739	5.023	1
SY6_cobin_76_k117_2750196_length_9954_cov_11.0000_7	637	A0A1V4IWX0	534	1.777e-27	0.7603	0.6455	0.7603	0.6583	5.851	1
SY6_cobin_76_k117_2750196_length_9954_cov_11.0000_7	637	A0A1G4FIH7	538	4.851e-27	0.7958	0.6843	0.7958	0.6424	6.152	1
SY6_cobin_76_k117_2750196_length_9954_cov_11.0000_7	637	A0A1V5GJK0	305	2.301e-24	0.8236	0.4021	0.8158	0.7519	5.242	1
SY6_cobin_76_k117_2750196_length_9954_cov_11.0000_7	637	A0A485IA30	413	1.526e-24	0.836	0.5434	0.8051	0.7284	3.745	1
SY6_cobin_76_k117_2750196_length_9954_cov_11.0000_7	637	A0A7Z8ZWM6	518	1.869e-25	0.8445	0.6969	0.8445	0.6587	5.335	1
SY6_cobin_76_k117_2750196_length_9954_cov_11.0000_7	637	A0A3S4P413	524	6.848e-26	0.7926	0.6663	0.7926	0.6645	5.605	1
SY6_cobin_76_k117_2750196_length_9954_cov_11.0000_7	637	A0A3S8SFL2	529	2.748e-26	0.7695	0.6533	0.7695	0.6641	5.747	1
SY6_cobin_76_k117_2750196_length_9954_cov_11.0000_7	637	A0A239SQH7	517	2.348e-25	0.8357	0.6899	0.8357	0.6544	4.816	1
SY6_cobin_76_k117_2750196_length_9954_cov_11.0000_7	637	A0A645DNZ3	310	6.442e-23	0.9024	0.4402	0.8802	0.7305	2.135	1
SY6_cobin_76_k117_2750196_length_9954_cov_11.0000_7	637	A0A345VIA6	532	1.557e-25	0.7827	0.6679	0.7827	0.6725	5.274	1
SY6_cobin_76_k117_2750196_length_9954_cov_11.0000_7	637	A0A6N3B373	524	4.061e-25	0.7959	0.6684	0.7959	0.6745	5.106	1
SY6_cobin_76_k117_2750196_length_9954_cov_11.0000_7	637	A0A064C1A3	538	1.75e-24	0.8125	0.698	0.8125	0.6925	4.687	1
SY6_cobin_76_k117_2750196_length_9954_cov_11.0000_7	637	A0A564W4E2	358	6.574e-24	0.8324	0.4748	0.8129	0.7001	3.941	1
SY6_cobin_76_k117_2750196_length_9954_cov_11.0000_7	637	A0A1V6FZS1	444	7.694e-25	0.8002	0.5566	0.7741	0.658	3.906	1
SY6_cobin_76_k117_2750196_length_9954_cov_11.0000_7	637	A0A8B4RDZ2	515	5.851e-25	0.7853	0.648	0.7853	0.6537	5.532	1
SY6_cobin_76_k117_2750196_length_9954_cov_11.0000_7	637	A0A410RSM7	548	1.081e-25	0.7295	0.641	0.7295	0.6649	6.097	1
SY6_cobin_76_k117_2750196_length_9954_cov_11.0000_7	637	A0A3S4JV39	416	5.504e-22	0.8676	0.581	0.8676	0.7355	4.175	1
SY6_cobin_76_k117_2750196_length_9954_cov_11.0000_7	637	A0A2X2WCE0	361	1.16e-24	0.719	0.4224	0.7075	0.7007	6	1
SY6_cobin_76_k117_2750196_length_9954_cov_11.0000_7	637	A0A6N3D0T2	527	7.203e-24	0.8027	0.6772	0.8027	0.6677	4.987	1
SY6_cobin_76_k117_2750196_length_9954_cov_11.0000_7	637	A0A380JTK7	527	1.246e-23	0.7974	0.6715	0.7974	0.6644	5.349	1
SY6_cobin_76_k117_2750196_length_9954_cov_11.0000_7	637	A0A6N2V1F8	377	8.867e-23	0.8422	0.4817	0.7827	0.6717	3.329	1
SY6_cobin_76_k117_2750196_length_9954_cov_11.0000_7	637	A0A1V5GWR4	424	2.762e-24	0.7529	0.5116	0.7385	0.6565	5.061	1
SY6_cobin_76_k117_2750196_length_9954_cov_11.0000_7	637	A0A239SR60	530	4.776e-24	0.772	0.6544	0.772	0.6443	5.293	1
SY6_cobin_76_k117_2750196_length_9954_cov_11.0000_7	637	A0A5E6ZXR2	441	9.049e-24	0.7786	0.5578	0.7786	0.6502	4.12	1
SY6_cobin_76_k117_2750196_length_9954_cov_11.0000_7	637	A0A2X4UNY8	328	4.923e-21	0.9154	0.4771	0.9021	0.6974	2.305	1
SY6_cobin_76_k117_2750196_length_9954_cov_11.0000_7	637	A0A3S4X8A6	328	1.31e-21	0.868	0.463	0.868	0.6958	2.769	1
SY6_cobin_76_k117_2750196_length_9954_cov_11.0000_7	637	C2FD29	459	6.001e-24	0.7621	0.5691	0.7621	0.6453	4.393	1
SY6_cobin_76_k117_2750196_length_9954_cov_11.0000_7	637	A0A484ZTM0	301	7.424e-21	0.8923	0.4354	0.8895	0.7016	2.771	1
SY6_cobin_76_k117_2750196_length_9954_cov_11.0000_7	637	A0A485CB57	323	4.703e-21	0.8963	0.4661	0.8963	0.6818	2.642	1
SY6_cobin_76_k117_2750196_length_9954_cov_11.0000_7	637	A0A3Q9E9T9	519	3.899e-23	0.7724	0.6471	0.7724	0.6356	5.681	1
SY6_cobin_76_k117_2750196_length_9954_cov_11.0000_7	637	K0N7P4	386	2.847e-21	0.8198	0.495	0.7903	0.6665	3.625	1
SY6_cobin_76_k117_2750196_length_9954_cov_11.0000_7	637	A0A449AQP5	528	1.166e-22	0.7492	0.6373	0.7492	0.61	5.355	1
SY6_cobin_76_k117_2750196_length_9954_cov_11.0000_7	637	A0A2X2V260	400	3.332e-22	0.7122	0.4654	0.7122	0.6451	7.494	1
SY6_cobin_76_k117_2750196_length_9954_cov_11.0000_7	637	A0A2X2VUI0	483	6.442e-23	0.6982	0.5447	0.6982	0.5984	6.326	1
SY6_cobin_76_k117_2750196_length_9954_cov_11.0000_7	637	A0A1C7MQA1	389	4.923e-21	0.7202	0.445	0.6999	0.6805	4.177	1
SY6_cobin_76_k117_2750196_length_9954_cov_11.0000_7	637	A0A223M998	539	1.502e-21	0.7516	0.6216	0.7199	0.6215	4.992	1
SY6_cobin_76_k117_2750196_length_9954_cov_11.0000_7	637	A0A2X2IVX0	424	5.31e-18	0.7972	0.5454	0.7972	0.737	3.177	1
SY6_cobin_76_k117_2750196_length_9954_cov_11.0000_7	637	A0A7U9SVB3	318	7.127e-19	0.7598	0.3887	0.7485	0.6705	5.994	1
SY6_cobin_76_k117_2750196_length_9954_cov_11.0000_7	637	A0A174E8N2	397	1.027e-18	0.8234	0.5356	0.8234	0.6034	3.8	1
SY6_cobin_76_k117_2750196_length_9954_cov_11.0000_7	637	A0A1Q2HVG7	479	8.954e-19	0.7689	0.5943	0.7689	0.6398	5.207	1
SY6_cobin_76_k117_2750196_length_9954_cov_11.0000_7	637	A0A3S4UA46	477	1.621e-18	0.7695	0.5898	0.7695	0.6513	5.556	1
SY6_cobin_76_k117_2750196_length_9954_cov_11.0000_7	637	A0A6M1YMN3	439	1.233e-18	0.7408	0.5217	0.7408	0.6516	7.906	1
SY6_cobin_76_k117_2750196_length_9954_cov_11.0000_7	637	A0A4P7QHZ1	477	2.558e-18	0.7392	0.5715	0.7392	0.6464	6.518	1
SY6_cobin_76_k117_2750196_length_9954_cov_11.0000_7	637	A0A564S8Q4	388	5.818e-18	0.7793	0.4971	0.7793	0.6201	3.843	1
SY6_cobin_76_k117_2750196_length_9954_cov_11.0000_7	637	W7WPN6	380	1.916e-15	0.8397	0.5103	0.8397	0.7585	3.865	1
SY6_cobin_76_k117_2750196_length_9954_cov_11.0000_7	637	W4S484	495	8.213e-17	0.7654	0.5574	0.706	0.6751	4.1	1
SY6_cobin_76_k117_2750196_length_9954_cov_11.0000_7	637	A0A377KKV7	306	8.998e-17	0.7889	0.4052	0.7889	0.6038	4.065	1
SY6_cobin_76_k117_2750196_length_9954_cov_11.0000_7	637	A0A202F5U1	310	2.299e-15	0.793	0.326	0.6369	0.6876	3.749	1
SY6_cobin_76_k117_2750196_length_9954_cov_11.0000_7	637	A0A2X2U4H2	300	1.136e-14	0.9127	0.4413	0.9098	0.6333	2.162	1
SY6_cobin_76_k117_2750196_length_9954_cov_11.0000_7	637	C2M5A8	371	1.965e-14	0.8139	0.4902	0.8139	0.7199	5.869	1
SY6_cobin_76_k117_2750196_length_9954_cov_11.0000_7	637	A0A4P0Y0Y6	387	1.303e-14	0.8121	0.5073	0.8121	0.6922	4.815	1
SY6_cobin_76_k117_2750196_length_9954_cov_11.0000_7	637	A0A379AJ14	323	2.532e-13	0.874	0.4584	0.874	0.7428	3.425	1
SY6_cobin_76_k117_2750196_length_9954_cov_11.0000_7	637	A0A2S6WN45	364	1.131e-16	0.648	0.392	0.648	0.6022	8.993	1
SY6_cobin_76_k117_2750196_length_9954_cov_11.0000_7	637	A0A1J5R0K3	375	1.108e-15	0.7025	0.4284	0.6877	0.6058	6.663	1
SY6_cobin_76_k117_2750196_length_9954_cov_11.0000_7	637	A0A384ZC20	300	8.86e-14	0.7933	0.3075	0.6274	0.6542	2.878	1
SY6_cobin_76_k117_2750196_length_9954_cov_11.0000_7	637	A0A2X2JUS0	329	9.956e-13	0.8179	0.4392	0.8179	0.7151	4.612	1
SY6_cobin_76_k117_2750196_length_9954_cov_11.0000_7	637	A0A5P9QFT4	335	3.329e-13	0.6902	0.3052	0.5544	0.6035	7.498	1
SY6_cobin_76_k117_2750196_length_9954_cov_11.0000_7	637	A0A2S6R243	324	3.741e-12	0.6569	0.3682	0.6569	0.7241	7.128	1
SY6_cobin_76_k117_2750196_length_9954_cov_11.0000_7	637	A0A6M1ZIL0	358	9.755e-12	0.7314	0.4209	0.7314	0.6868	8.596	1
SY6_cobin_76_k117_2750196_length_9954_cov_11.0000_7	637	A0A1S8TAZ1	361	3.262e-12	0.591	0.3486	0.591	0.5371	23.1	1
SY6_cobin_76_k117_2750196_length_9954_cov_11.0000_7	637	A0A381I3R3	396	1.257e-10	0.7565	0.4954	0.7565	0.5436	5.07	1
SY6_cobin_76_k117_2750196_length_9954_cov_11.0000_7	637	A0A2X2SWH3	302	4.035e-09	0.8004	0.3956	0.8004	0.6639	4.4	1
SY6_cobin_76_k117_2750196_length_9954_cov_11.0000_7	637	A0A379YM44	421	7.376e-05	0.6748	0.3243	0.4787	0.5684	6.858	1
OT_A6_sbin_42_k141_278271_length_2831_cov_9.9264_1	598	Q2LVL0	601	1.116e-46	0.8924	0.8924	0.8881	0.8446	3.83	1
OT_A6_sbin_42_k141_278271_length_2831_cov_9.9264_1	598	Q6AJW3	572	6.899e-45	0.9063	0.8686	0.9063	0.8428	4.032	1
OT_A6_sbin_42_k141_278271_length_2831_cov_9.9264_1	598	Q4QPI4	587	1.8e-44	0.9126	0.8963	0.9126	0.8247	3.659	1
OT_A6_sbin_42_k141_278271_length_2831_cov_9.9264_1	598	A0A1V6G955	533	8.763e-44	0.9458	0.8292	0.9269	0.8157	2.058	1
OT_A6_sbin_42_k141_278271_length_2831_cov_9.9264_1	598	Q9CMG7	582	5.425e-44	0.9212	0.8973	0.9212	0.8291	3.657	1
OT_A6_sbin_42_k141_278271_length_2831_cov_9.9264_1	598	Q65U21	585	5.971e-44	0.9183	0.899	0.9183	0.8259	3.599	1
OT_A6_sbin_42_k141_278271_length_2831_cov_9.9264_1	598	Q7VL52	582	2.642e-44	0.902	0.879	0.902	0.8271	2.697	1
OT_A6_sbin_42_k141_278271_length_2831_cov_9.9264_1	598	Q6D437	582	1.889e-44	0.8893	0.8667	0.8893	0.8323	3.976	1
OT_A6_sbin_42_k141_278271_length_2831_cov_9.9264_1	598	Q2NUA5	582	3.878e-44	0.9102	0.8867	0.9102	0.8207	4.054	1
OT_A6_sbin_42_k141_278271_length_2831_cov_9.9264_1	598	P63359	582	6.572e-44	0.9178	0.894	0.9178	0.8206	3.601	1
OT_A6_sbin_42_k141_278271_length_2831_cov_9.9264_1	598	Q1CA68	582	6.264e-44	0.9114	0.8878	0.9114	0.8181	3.652	1
OT_A6_sbin_42_k141_278271_length_2831_cov_9.9264_1	598	Q7NZU6	584	3.694e-43	0.9251	0.9039	0.9251	0.8239	3.362	1
OT_A6_sbin_42_k141_278271_length_2831_cov_9.9264_1	598	Q0I4C5	582	4.475e-43	0.9196	0.8957	0.9196	0.8279	3.485	1
OT_A6_sbin_42_k141_278271_length_2831_cov_9.9264_1	598	Q21NS8	586	2.401e-44	0.8801	0.8633	0.8801	0.8173	4.459	1
OT_A6_sbin_42_k141_278271_length_2831_cov_9.9264_1	598	Q7MJ07	583	5.971e-44	0.8844	0.8633	0.8844	0.8244	4.333	1
OT_A6_sbin_42_k141_278271_length_2831_cov_9.9264_1	598	P44407	587	6.264e-44	0.8793	0.8639	0.8793	0.8285	3.995	1
OT_A6_sbin_42_k141_278271_length_2831_cov_9.9264_1	598	Q7N6C6	581	2.641e-43	0.9125	0.8874	0.9125	0.8203	4.047	1
OT_A6_sbin_42_k141_278271_length_2831_cov_9.9264_1	598	Q6LPK6	585	1.485e-43	0.8936	0.8751	0.8936	0.8284	3.29	1
OT_A6_sbin_42_k141_278271_length_2831_cov_9.9264_1	598	Q3SFZ6	579	5.688e-43	0.9199	0.8915	0.9199	0.8168	3.875	1
OT_A6_sbin_42_k141_278271_length_2831_cov_9.9264_1	598	Q1BUV6	593	8.758e-43	0.9115	0.904	0.9115	0.8253	3.878	1
OT_A6_sbin_42_k141_278271_length_2831_cov_9.9264_1	598	Q080T2	600	4.066e-43	0.9099	0.9099	0.907	0.8126	5.286	1
OT_A6_sbin_42_k141_278271_length_2831_cov_9.9264_1	598	Q3J7R8	597	5.971e-44	0.8776	0.8762	0.8776	0.8103	3.859	1
OT_A6_sbin_42_k141_278271_length_2831_cov_9.9264_1	598	Q12M46	600	3.051e-44	0.8721	0.8721	0.8694	0.8045	5.45	1
OT_A6_sbin_42_k141_278271_length_2831_cov_9.9264_1	598	Q0A4U4	589	1.415e-42	0.9156	0.9021	0.9156	0.8213	3.511	1
OT_A6_sbin_42_k141_278271_length_2831_cov_9.9264_1	598	Q8D2U8	581	4.473e-42	0.9294	0.9037	0.9294	0.8277	1.955	1
OT_A6_sbin_42_k141_278271_length_2831_cov_9.9264_1	598	Q31FG2	581	1.485e-43	0.8914	0.8672	0.8914	0.805	3.851	1
OT_A6_sbin_42_k141_278271_length_2831_cov_9.9264_1	598	Q47JR8	585	3.356e-43	0.8959	0.8771	0.8959	0.8125	4.022	1
OT_A6_sbin_42_k141_278271_length_2831_cov_9.9264_1	598	Q5E0F2	582	1.168e-42	0.8969	0.874	0.8969	0.8311	2.841	1
OT_A6_sbin_42_k141_278271_length_2831_cov_9.9264_1	598	Q87R16	582	4.066e-43	0.8859	0.8634	0.8859	0.8236	4.388	1
OT_A6_sbin_42_k141_278271_length_2831_cov_9.9264_1	598	Q0HHH4	601	3.696e-44	0.8712	0.8712	0.8671	0.7996	5.929	1
OT_A6_sbin_42_k141_278271_length_2831_cov_9.9264_1	598	Q5P2S7	601	5.691e-44	0.8693	0.8693	0.8651	0.8056	3.742	1
OT_A6_sbin_42_k141_278271_length_2831_cov_9.9264_1	598	Q2SZW0	596	5.168e-43	0.8947	0.8918	0.8947	0.8119	3.364	1
OT_A6_sbin_42_k141_278271_length_2831_cov_9.9264_1	598	Q88D92	602	1.226e-43	0.8761	0.8761	0.8705	0.8043	3.698	1
OT_A6_sbin_42_k141_278271_length_2831_cov_9.9264_1	598	Q1QX69	579	3.049e-43	0.8945	0.8675	0.8945	0.801	3.803	1
OT_A6_sbin_42_k141_278271_length_2831_cov_9.9264_1	598	Q7VWD8	623	2.639e-42	0.9024	0.9024	0.867	0.8243	3.48	1
OT_A6_sbin_42_k141_278271_length_2831_cov_9.9264_1	598	Q8FJB1	582	5.422e-43	0.891	0.8683	0.891	0.808	4.014	1
OT_A6_sbin_42_k141_278271_length_2831_cov_9.9264_1	598	Q142P6	597	2.178e-42	0.8961	0.8947	0.8961	0.8233	3.357	1
OT_A6_sbin_42_k141_278271_length_2831_cov_9.9264_1	598	Q2SIN5	585	1.634e-42	0.887	0.8686	0.887	0.8183	4.121	1
OT_A6_sbin_42_k141_278271_length_2831_cov_9.9264_1	598	Q4KJB2	601	3.521e-43	0.873	0.8716	0.8675	0.8037	3.624	1
OT_A6_sbin_42_k141_278271_length_2831_cov_9.9264_1	598	Q7VR44	583	5.681e-41	0.9276	0.9049	0.9276	0.8373	3.404	1
OT_A6_sbin_42_k141_278271_length_2831_cov_9.9264_1	598	Q48P40	600	2.77e-43	0.8713	0.8686	0.8658	0.7992	3.832	1
OT_A6_sbin_42_k141_278271_length_2831_cov_9.9264_1	598	Q83D84	589	2.769e-42	0.883	0.8703	0.883	0.8246	3.809	1
OT_A6_sbin_42_k141_278271_length_2831_cov_9.9264_1	598	A0A448MQV4	527	1.112e-40	0.9579	0.8193	0.9275	0.8156	1.52	1
OT_A6_sbin_42_k141_278271_length_2831_cov_9.9264_1	598	Q21WN9	581	5.418e-42	0.9018	0.8772	0.9018	0.8142	2.69	1
OT_A6_sbin_42_k141_278271_length_2831_cov_9.9264_1	598	Q2KYS6	591	8.753e-42	0.9111	0.9007	0.9111	0.8115	3.603	1
OT_A6_sbin_42_k141_278271_length_2831_cov_9.9264_1	598	A0A0B9X4I2	575	1.633e-41	0.9275	0.8927	0.9275	0.8064	3.367	1
OT_A6_sbin_42_k141_278271_length_2831_cov_9.9264_1	598	Q87EF0	589	3.517e-41	0.9198	0.9062	0.9198	0.8259	3.398	1
OT_A6_sbin_42_k141_278271_length_2831_cov_9.9264_1	598	Q5WVN2	588	1.979e-42	0.8747	0.8608	0.8747	0.8132	3.819	1
OT_A6_sbin_42_k141_278271_length_2831_cov_9.9264_1	598	Q15UY7	585	4.063e-42	0.8791	0.861	0.8791	0.8173	3.631	1
OT_A6_sbin_42_k141_278271_length_2831_cov_9.9264_1	598	Q5QU36	582	2.769e-42	0.88	0.8577	0.88	0.8066	4.108	1
OT_A6_sbin_42_k141_278271_length_2831_cov_9.9264_1	598	Q3KJ31	600	1.634e-42	0.8752	0.8738	0.871	0.7992	3.588	1
OT_A6_sbin_42_k141_278271_length_2831_cov_9.9264_1	598	A0A846SXK9	511	1.06e-40	0.9472	0.8051	0.9382	0.8031	1.842	1
OT_A6_sbin_42_k141_278271_length_2831_cov_9.9264_1	598	Q0VQP5	582	3.354e-42	0.8886	0.8659	0.8886	0.7968	2.734	1
OT_A6_sbin_42_k141_278271_length_2831_cov_9.9264_1	598	Q8XXB6	592	4.47e-41	0.9059	0.8971	0.9059	0.821	3.59	1
OT_A6_sbin_42_k141_278271_length_2831_cov_9.9264_1	598	Q2P3E7	589	1.06e-40	0.9146	0.9012	0.9146	0.8258	3.455	1
OT_A6_sbin_42_k141_278271_length_2831_cov_9.9264_1	598	Q46Y89	590	2.284e-41	0.9097	0.8978	0.9097	0.8019	3.673	1
OT_A6_sbin_42_k141_278271_length_2831_cov_9.9264_1	598	Q9HUG8	603	9.64e-43	0.8643	0.8643	0.8575	0.7885	3.888	1
OT_A6_sbin_42_k141_278271_length_2831_cov_9.9264_1	598	7ph4_A	576	5.422e-43	0.8586	0.8292	0.8586	0.7838	4.483	1
OT_A6_sbin_42_k141_278271_length_2831_cov_9.9264_1	598	7ph4_B	576	5.422e-43	0.854	0.8249	0.854	0.7806	4.574	1
OT_A6_sbin_42_k141_278271_length_2831_cov_9.9264_1	598	Q60AA3	601	8.758e-43	0.8448	0.8448	0.8408	0.7943	4.106	1
OT_A6_sbin_42_k141_278271_length_2831_cov_9.9264_1	598	Q1LQD3	594	4.261e-41	0.9029	0.897	0.9029	0.8027	3.654	1
OT_A6_sbin_42_k141_278271_length_2831_cov_9.9264_1	598	A0A2S6R9F4	539	8.333e-40	0.9547	0.8286	0.9168	0.8018	1.861	1
OT_A6_sbin_42_k141_278271_length_2831_cov_9.9264_1	598	Q6F9X0	574	1.796e-40	0.912	0.8769	0.912	0.8115	2.561	1
OT_A6_sbin_42_k141_278271_length_2831_cov_9.9264_1	598	Q0BKJ3	609	1.977e-40	0.8984	0.8984	0.8827	0.8218	3.649	1
OT_A6_sbin_42_k141_278271_length_2831_cov_9.9264_1	598	A0A3S4XQ86	539	2.903e-41	0.9084	0.8222	0.9084	0.775	4.354	1
OT_A6_sbin_42_k141_278271_length_2831_cov_9.9264_1	598	7ph3_A	577	3.692e-42	0.8613	0.8333	0.8613	0.7832	3.807	1
OT_A6_sbin_42_k141_278271_length_2831_cov_9.9264_1	598	A0A3D8ITT9	545	4.917e-40	0.9315	0.8513	0.9315	0.801	3.947	1
OT_A6_sbin_42_k141_278271_length_2831_cov_9.9264_1	598	7ph3_B	577	3.197e-42	0.856	0.8281	0.856	0.7819	4.577	1
OT_A6_sbin_42_k141_278271_length_2831_cov_9.9264_1	598	A0A0M6YHG0	551	6.56e-41	0.9106	0.8419	0.9106	0.7712	4.219	1
OT_A6_sbin_42_k141_278271_length_2831_cov_9.9264_1	598	7bcw_A	574	2.284e-41	0.868	0.8357	0.868	0.7742	3.404	1
OT_A6_sbin_42_k141_278271_length_2831_cov_9.9264_1	598	A0A2X3I799	551	2.899e-39	0.9124	0.8429	0.9124	0.8097	3.735	1
OT_A6_sbin_42_k141_278271_length_2831_cov_9.9264_1	598	Q4FS42	595	1.713e-41	0.8441	0.8401	0.8441	0.7807	4.766	1
OT_A6_sbin_42_k141_278271_length_2831_cov_9.9264_1	598	Q5F4X8	622	9.628e-41	0.8613	0.8613	0.8299	0.7848	4.354	1
OT_A6_sbin_42_k141_278271_length_2831_cov_9.9264_1	598	7bcw_B	574	1.224e-40	0.87	0.8376	0.87	0.7716	3.382	1
OT_A6_sbin_42_k141_278271_length_2831_cov_9.9264_1	598	A0A1U9ISS0	551	9.166e-39	0.9117	0.8426	0.9117	0.802	4.256	1
OT_A6_sbin_42_k141_278271_length_2831_cov_9.9264_1	598	P60752	582	7.952e-42	0.7942	0.7747	0.7942	0.7908	6.276	1
OT_A6_sbin_42_k141_278271_length_2831_cov_9.9264_1	598	Q12C33	589	2.073e-39	0.8837	0.8708	0.8837	0.777	4.48	1
OT_A6_sbin_42_k141_278271_length_2831_cov_9.9264_1	598	8tso_A	573	1.482e-39	0.8226	0.7913	0.8226	0.7536	4.625	1
OT_A6_sbin_42_k141_278271_length_2831_cov_9.9264_1	598	8tso_B	573	1.554e-39	0.8227	0.7915	0.8227	0.7529	4.634	1
OT_A6_sbin_42_k141_278271_length_2831_cov_9.9264_1	598	8dmm_A	576	1.711e-39	0.8102	0.7836	0.8102	0.7416	4.688	1
OT_A6_sbin_42_k141_278271_length_2831_cov_9.9264_1	598	8dmm_B	576	1.711e-39	0.8102	0.7836	0.8102	0.7416	4.688	1
OT_A6_sbin_42_k141_278271_length_2831_cov_9.9264_1	598	A0A380DT66	523	1.41e-36	0.8982	0.7896	0.8966	0.7709	2.916	1
OT_A6_sbin_42_k141_278271_length_2831_cov_9.9264_1	598	A0A077UKU5	513	1.88e-36	0.9002	0.7769	0.8985	0.7693	2.792	1
OT_A6_sbin_42_k141_278271_length_2831_cov_9.9264_1	598	A0A0M7MIQ2	476	2.505e-35	0.9208	0.728	0.906	0.7773	2.305	1
OT_A6_sbin_42_k141_278271_length_2831_cov_9.9264_1	598	A0A173VWN7	471	7.199e-36	0.9017	0.716	0.8981	0.7605	2.712	1
OT_A6_sbin_42_k141_278271_length_2831_cov_9.9264_1	598	A0A174DHE8	489	2.276e-35	0.897	0.7364	0.8901	0.7785	2.889	1
OT_A6_sbin_42_k141_278271_length_2831_cov_9.9264_1	598	3b60_A	572	2.171e-36	0.8188	0.7868	0.8188	0.749	4.591	1
OT_A6_sbin_42_k141_278271_length_2831_cov_9.9264_1	598	3b60_C	572	2.277e-36	0.8189	0.7868	0.8189	0.7493	4.591	1
OT_A6_sbin_42_k141_278271_length_2831_cov_9.9264_1	598	3b60_B	572	2.506e-36	0.8189	0.7868	0.8189	0.7493	4.591	1
OT_A6_sbin_42_k141_278271_length_2831_cov_9.9264_1	598	3b60_D	572	2.506e-36	0.8189	0.7868	0.8189	0.7493	4.59	1
OT_A6_sbin_42_k141_278271_length_2831_cov_9.9264_1	598	A0A2X5P7E0	533	8.303e-34	0.8875	0.7943	0.8875	0.7762	3.921	1
OT_A6_sbin_42_k141_278271_length_2831_cov_9.9264_1	598	A0A2S6SGR2	517	3.336e-33	0.893	0.7766	0.893	0.7847	2.518	1
OT_A6_sbin_42_k141_278271_length_2831_cov_9.9264_1	598	A0A2P5VKQ1	473	1.876e-33	0.8845	0.6987	0.8721	0.7589	2.889	1
OT_A6_sbin_42_k141_278271_length_2831_cov_9.9264_1	598	A0A7U9X212	536	2.064e-32	0.9167	0.8251	0.9167	0.7549	2.452	1
OT_A6_sbin_42_k141_278271_length_2831_cov_9.9264_1	598	A0A3S4TSS7	423	2.499e-31	0.9308	0.6631	0.9266	0.7913	2.055	1
OT_A6_sbin_42_k141_278271_length_2831_cov_9.9264_1	598	3b5y_D	572	1.279e-34	0.8183	0.7861	0.8183	0.7343	6.047	1
OT_A6_sbin_42_k141_278271_length_2831_cov_9.9264_1	598	A0A3D2VSF3	515	9.128e-32	0.9078	0.7848	0.9078	0.7814	3.496	1
OT_A6_sbin_42_k141_278271_length_2831_cov_9.9264_1	598	A0A645DAF0	380	2.382e-31	0.9261	0.593	0.9191	0.7833	2.066	1
OT_A6_sbin_42_k141_278271_length_2831_cov_9.9264_1	598	A0A2K4ZB31	549	4.24e-33	0.8881	0.8186	0.8881	0.7282	4.754	1
OT_A6_sbin_42_k141_278271_length_2831_cov_9.9264_1	598	3b5y_C	572	7.548e-35	0.8079	0.7761	0.8079	0.7163	6.134	1
OT_A6_sbin_42_k141_278271_length_2831_cov_9.9264_1	598	3b5y_A	572	5.14e-34	0.8183	0.7861	0.8183	0.7342	6.047	1
OT_A6_sbin_42_k141_278271_length_2831_cov_9.9264_1	598	3b5z_A	572	7.544e-34	0.8228	0.7905	0.8228	0.7209	5.69	1
OT_A6_sbin_42_k141_278271_length_2831_cov_9.9264_1	598	3b5y_B	572	5.14e-34	0.8079	0.7761	0.8079	0.7171	6.134	1
OT_A6_sbin_42_k141_278271_length_2831_cov_9.9264_1	598	3b5z_C	572	1.876e-33	0.8228	0.7905	0.8228	0.7209	5.69	1
OT_A6_sbin_42_k141_278271_length_2831_cov_9.9264_1	598	A0A1V6H7I1	329	9.571e-31	0.8846	0.4986	0.8769	0.789	2.724	1
OT_A6_sbin_42_k141_278271_length_2831_cov_9.9264_1	598	3b5z_B	572	2.167e-33	0.8228	0.7905	0.8228	0.7211	5.69	1
OT_A6_sbin_42_k141_278271_length_2831_cov_9.9264_1	598	A0A377ZZ13	514	1.405e-31	0.8925	0.764	0.8811	0.7384	2.949	1
OT_A6_sbin_42_k141_278271_length_2831_cov_9.9264_1	598	3b5z_D	572	2.385e-33	0.8228	0.7905	0.8228	0.7205	5.69	1
OT_A6_sbin_42_k141_278271_length_2831_cov_9.9264_1	598	A0A564UTU8	541	7.182e-32	0.8725	0.7942	0.8725	0.7384	4.711	1
OT_A6_sbin_42_k141_278271_length_2831_cov_9.9264_1	598	A0A0C7QSC9	549	5.389e-33	0.8393	0.7758	0.8393	0.7143	5.047	1
OT_A6_sbin_42_k141_278271_length_2831_cov_9.9264_1	598	A0A428AFB9	429	2.886e-31	0.8708	0.6295	0.8595	0.7527	2.961	1
OT_A6_sbin_42_k141_278271_length_2831_cov_9.9264_1	598	K4ZCG5	314	2.06e-29	0.9287	0.4838	0.8977	0.7921	2.107	1
OT_A6_sbin_42_k141_278271_length_2831_cov_9.9264_1	598	A0A1V4SVG6	537	5.134e-32	0.8668	0.7837	0.8668	0.7048	3.215	1
OT_A6_sbin_42_k141_278271_length_2831_cov_9.9264_1	598	A0A066PX84	547	1.475e-31	0.8634	0.7941	0.8634	0.7246	4.696	1
OT_A6_sbin_42_k141_278271_length_2831_cov_9.9264_1	598	L7VVW7	546	1.106e-31	0.8532	0.7833	0.8532	0.7043	4.739	1
OT_A6_sbin_42_k141_278271_length_2831_cov_9.9264_1	598	A0A1C5NVG1	549	3.33e-30	0.8855	0.8168	0.8855	0.7457	4.533	1
OT_A6_sbin_42_k141_278271_length_2831_cov_9.9264_1	598	A0A378NDN2	515	8.283e-30	0.8799	0.755	0.8732	0.7618	3.749	1
OT_A6_sbin_42_k141_278271_length_2831_cov_9.9264_1	598	A0A381J932	539	1.546e-30	0.8872	0.8047	0.8872	0.721	4.644	1
OT_A6_sbin_42_k141_278271_length_2831_cov_9.9264_1	598	A0A1V5HLI9	549	2.382e-31	0.8404	0.778	0.8404	0.7189	5.226	1
OT_A6_sbin_42_k141_278271_length_2831_cov_9.9264_1	598	A0A1C5Z9X9	546	5.644e-30	0.8737	0.8015	0.8737	0.734	4.33	1
OT_A6_sbin_42_k141_278271_length_2831_cov_9.9264_1	598	A0A4P6M739	539	4.659e-30	0.8636	0.7824	0.8636	0.7255	4.636	1
OT_A6_sbin_42_k141_278271_length_2831_cov_9.9264_1	598	A0A2U3MZN2	530	2.163e-30	0.866	0.7733	0.866	0.7029	4.32	1
OT_A6_sbin_42_k141_278271_length_2831_cov_9.9264_1	598	A0A380DMB4	371	5.64e-29	0.8994	0.568	0.8971	0.7272	2.629	1
OT_A6_sbin_42_k141_278271_length_2831_cov_9.9264_1	598	A0A1G4GBE8	550	7.9e-31	0.8407	0.7781	0.8407	0.6853	4.013	1
OT_A6_sbin_42_k141_278271_length_2831_cov_9.9264_1	598	A0A6N2YH39	535	5.918e-29	0.9072	0.8161	0.9072	0.7144	2.778	1
OT_A6_sbin_42_k141_278271_length_2831_cov_9.9264_1	598	A0A6N3D7B8	550	2.887e-32	0.7541	0.7019	0.7541	0.697	6.397	1
OT_A6_sbin_42_k141_278271_length_2831_cov_9.9264_1	598	A0A485CV51	504	1.7e-28	0.8796	0.7467	0.8796	0.7574	4.014	1
OT_A6_sbin_42_k141_278271_length_2831_cov_9.9264_1	598	A0A822W251	513	6.513e-29	0.8692	0.7387	0.8519	0.7423	3.185	1
OT_A6_sbin_42_k141_278271_length_2831_cov_9.9264_1	598	A0A564SLK7	401	1.873e-30	0.7783	0.5366	0.7728	0.7169	5.08	1
OT_A6_sbin_42_k141_278271_length_2831_cov_9.9264_1	598	A0A6N2Z8T8	542	2.617e-28	0.8708	0.794	0.8708	0.7305	4.54	1
OT_A6_sbin_42_k141_278271_length_2831_cov_9.9264_1	598	A0A1J5PSP5	327	1.699e-27	0.9019	0.4891	0.8706	0.7409	2.358	1
OT_A6_sbin_42_k141_278271_length_2831_cov_9.9264_1	598	A0A381J9D6	537	5.373e-28	0.8919	0.8061	0.8919	0.7098	4.103	1
OT_A6_sbin_42_k141_278271_length_2831_cov_9.9264_1	598	A0A485IA30	413	8.273e-28	0.8525	0.5851	0.8224	0.7411	3.402	1
OT_A6_sbin_42_k141_278271_length_2831_cov_9.9264_1	598	A0A2A7ARS3	537	3.843e-29	0.8416	0.7623	0.8416	0.6799	4.363	1
OT_A6_sbin_42_k141_278271_length_2831_cov_9.9264_1	598	A0A1C6L299	432	9.106e-28	0.877	0.6409	0.8694	0.7111	2.934	1
OT_A6_sbin_42_k141_278271_length_2831_cov_9.9264_1	598	A0A376H485	541	6.829e-28	0.878	0.7985	0.878	0.7005	3.509	1
OT_A6_sbin_42_k141_278271_length_2831_cov_9.9264_1	598	A0A1V5RQ97	448	8.278e-29	0.8175	0.6278	0.8175	0.7035	3.71	1
OT_A6_sbin_42_k141_278271_length_2831_cov_9.9264_1	598	A0A1J5S0U3	551	7.517e-28	0.8678	0.8033	0.8678	0.7049	5.094	1
OT_A6_sbin_42_k141_278271_length_2831_cov_9.9264_1	598	A0A173RG08	539	3.024e-29	0.8196	0.7462	0.8196	0.6717	4.315	1
OT_A6_sbin_42_k141_278271_length_2831_cov_9.9264_1	598	A0A8B4RDZ2	515	6.513e-29	0.8065	0.7047	0.8065	0.6932	5.232	1
OT_A6_sbin_42_k141_278271_length_2831_cov_9.9264_1	598	A0A1B8P4N7	528	1.336e-27	0.8432	0.7061	0.7948	0.7242	4.033	1
OT_A6_sbin_42_k141_278271_length_2831_cov_9.9264_1	598	A0A174BAF7	550	5.914e-28	0.8535	0.7895	0.8535	0.6969	3.474	1
OT_A6_sbin_42_k141_278271_length_2831_cov_9.9264_1	598	A0A1G4FMY8	549	1.274e-27	0.8435	0.7795	0.8435	0.6992	3.971	1
OT_A6_sbin_42_k141_278271_length_2831_cov_9.9264_1	598	A0A1V6EPN4	362	1.336e-27	0.8387	0.5135	0.8215	0.7038	3.976	1
OT_A6_sbin_42_k141_278271_length_2831_cov_9.9264_1	598	A0A381J9J7	527	4.433e-27	0.8831	0.7843	0.8831	0.6919	4.545	1
OT_A6_sbin_42_k141_278271_length_2831_cov_9.9264_1	598	A0A128F927	536	2.266e-28	0.8468	0.7643	0.8468	0.6566	4.756	1
OT_A6_sbin_42_k141_278271_length_2831_cov_9.9264_1	598	A0A1V5Q295	473	6.208e-29	0.7826	0.6329	0.7826	0.6792	4.917	1
OT_A6_sbin_42_k141_278271_length_2831_cov_9.9264_1	598	A0A6N4XVA2	347	1.47e-26	0.886	0.5239	0.8787	0.7073	2.742	1
OT_A6_sbin_42_k141_278271_length_2831_cov_9.9264_1	598	A0A1G4FIH7	538	6.509e-28	0.8387	0.7605	0.8387	0.6744	3.496	1
OT_A6_sbin_42_k141_278271_length_2831_cov_9.9264_1	598	A0A1V5GJK0	305	2.264e-26	0.8267	0.433	0.8215	0.7585	4.567	1
OT_A6_sbin_42_k141_278271_length_2831_cov_9.9264_1	598	A0A174UKH4	309	1.002e-26	0.8167	0.4357	0.8142	0.7471	4.504	1
OT_A6_sbin_42_k141_278271_length_2831_cov_9.9264_1	598	A0A7H4NMH4	451	2.614e-26	0.8793	0.6747	0.8793	0.7084	2.958	1
OT_A6_sbin_42_k141_278271_length_2831_cov_9.9264_1	598	A0A151B078	550	7.512e-27	0.883	0.8164	0.883	0.6732	3.197	1
OT_A6_sbin_42_k141_278271_length_2831_cov_9.9264_1	598	A0A1E7XGE8	533	1.619e-27	0.8327	0.7501	0.8327	0.6686	3.942	1
OT_A6_sbin_42_k141_278271_length_2831_cov_9.9264_1	598	A0A7Z8ZWM6	518	6.505e-27	0.8732	0.7639	0.8732	0.6563	3.469	1
OT_A6_sbin_42_k141_278271_length_2831_cov_9.9264_1	598	A0A239SQH7	517	1.157e-26	0.8765	0.7652	0.8765	0.6571	3.456	1
OT_A6_sbin_42_k141_278271_length_2831_cov_9.9264_1	598	A0A5E6ZXR2	441	1.103e-26	0.8283	0.625	0.8283	0.6873	3.455	1
OT_A6_sbin_42_k141_278271_length_2831_cov_9.9264_1	598	A0A6N3B373	524	3.659e-27	0.7866	0.6988	0.7866	0.655	6.25	1
OT_A6_sbin_42_k141_278271_length_2831_cov_9.9264_1	598	A0A1V4IWX0	534	5.122e-28	0.756	0.6827	0.756	0.6373	4.938	1
OT_A6_sbin_42_k141_278271_length_2831_cov_9.9264_1	598	A0A6N3D0T2	527	1.336e-26	0.8123	0.7251	0.8123	0.6524	4.781	1
OT_A6_sbin_42_k141_278271_length_2831_cov_9.9264_1	598	A0A376W0G4	394	2.155e-24	0.8872	0.5246	0.7821	0.7002	2.417	1
OT_A6_sbin_42_k141_278271_length_2831_cov_9.9264_1	598	A0A3S4P413	524	1.214e-26	0.8018	0.7128	0.8018	0.6465	5.106	1
OT_A6_sbin_42_k141_278271_length_2831_cov_9.9264_1	598	A0A345VIA6	532	1.697e-25	0.8066	0.7256	0.8066	0.6951	4.548	1
OT_A6_sbin_42_k141_278271_length_2831_cov_9.9264_1	598	A0A3R9JCI3	317	1.4e-24	0.8607	0.4766	0.8607	0.6842	3.106	1
OT_A6_sbin_42_k141_278271_length_2831_cov_9.9264_1	598	A0A1V5GWR4	424	4.427e-25	0.8092	0.5742	0.7882	0.6911	4.636	1
OT_A6_sbin_42_k141_278271_length_2831_cov_9.9264_1	598	A0A410RSM7	548	3.834e-25	0.7968	0.7373	0.7968	0.6913	4.852	1
OT_A6_sbin_42_k141_278271_length_2831_cov_9.9264_1	598	A0A064C1A3	538	6.502e-26	0.8009	0.7276	0.8009	0.6469	4.314	1
OT_A6_sbin_42_k141_278271_length_2831_cov_9.9264_1	598	A0A3S8SFL2	529	1.959e-25	0.8018	0.7186	0.8018	0.6683	4.712	1
OT_A6_sbin_42_k141_278271_length_2831_cov_9.9264_1	598	A0A645DNZ3	310	5.357e-23	0.8908	0.4685	0.8826	0.7215	2.38	1
OT_A6_sbin_42_k141_278271_length_2831_cov_9.9264_1	598	A0A2X2WCE0	361	7.508e-26	0.7272	0.4432	0.7118	0.6967	5.888	1
OT_A6_sbin_42_k141_278271_length_2831_cov_9.9264_1	598	A0A564W4E2	358	4.425e-24	0.837	0.5144	0.837	0.693	4.209	1
OT_A6_sbin_42_k141_278271_length_2831_cov_9.9264_1	598	A0A1V6FZS1	444	1.616e-24	0.8257	0.6071	0.7985	0.6784	3.569	1
OT_A6_sbin_42_k141_278271_length_2831_cov_9.9264_1	598	A0A1C6DZD4	529	4.879e-27	0.7475	0.6648	0.7436	0.6125	5.855	1
OT_A6_sbin_42_k141_278271_length_2831_cov_9.9264_1	598	A0A380JTK7	527	3.483e-25	0.7796	0.6976	0.7796	0.645	6.191	1
OT_A6_sbin_42_k141_278271_length_2831_cov_9.9264_1	598	A0A3S4X8A6	328	1.27e-22	0.8823	0.4873	0.8646	0.6794	2.369	1
OT_A6_sbin_42_k141_278271_length_2831_cov_9.9264_1	598	A0A3S4JV39	416	1.048e-21	0.8555	0.6081	0.8555	0.7539	4.443	1
OT_A6_sbin_42_k141_278271_length_2831_cov_9.9264_1	598	C2FD29	459	2.489e-24	0.7739	0.5979	0.7588	0.6635	4.178	1
OT_A6_sbin_42_k141_278271_length_2831_cov_9.9264_1	598	A0A3Q9E9T9	519	1.049e-23	0.8223	0.7229	0.8223	0.6548	3.982	1
OT_A6_sbin_42_k141_278271_length_2831_cov_9.9264_1	598	A0A484ZTM0	301	1.538e-21	0.8991	0.4666	0.8991	0.6985	2.548	1
OT_A6_sbin_42_k141_278271_length_2831_cov_9.9264_1	598	A0A2X2VUI0	483	7.152e-25	0.7585	0.6224	0.7556	0.6262	4.508	1
OT_A6_sbin_42_k141_278271_length_2831_cov_9.9264_1	598	K0N7P4	386	7.143e-23	0.8394	0.5424	0.8189	0.6543	3.181	1
OT_A6_sbin_42_k141_278271_length_2831_cov_9.9264_1	598	A0A449AQP5	528	1.54e-23	0.8159	0.7288	0.8159	0.6374	5.676	1
OT_A6_sbin_42_k141_278271_length_2831_cov_9.9264_1	598	A0A485CB57	323	7.858e-22	0.8717	0.4845	0.8691	0.6688	2.889	1
OT_A6_sbin_42_k141_278271_length_2831_cov_9.9264_1	598	A0A2X4UNY8	328	2.257e-21	0.8783	0.4893	0.8657	0.6674	2.601	1
OT_A6_sbin_42_k141_278271_length_2831_cov_9.9264_1	598	A0A1C7MQA1	389	1.154e-22	0.747	0.4903	0.7311	0.6912	3.514	1
OT_A6_sbin_42_k141_278271_length_2831_cov_9.9264_1	598	A0A6N2V1F8	377	4.419e-22	0.8165	0.4936	0.7538	0.6603	3.635	1
OT_A6_sbin_42_k141_278271_length_2831_cov_9.9264_1	598	A0A239SR60	530	2.872e-23	0.746	0.6703	0.746	0.5975	6.788	1
OT_A6_sbin_42_k141_278271_length_2831_cov_9.9264_1	598	A0A223M998	539	5.893e-22	0.7834	0.7137	0.7834	0.6169	4.907	1
OT_A6_sbin_42_k141_278271_length_2831_cov_9.9264_1	598	A0A2X2V260	400	1.614e-22	0.7075	0.4872	0.7075	0.6327	7.858	1
OT_A6_sbin_42_k141_278271_length_2831_cov_9.9264_1	598	A0A3S4UA46	477	1.152e-19	0.8158	0.6606	0.8158	0.6556	3.551	1
OT_A6_sbin_42_k141_278271_length_2831_cov_9.9264_1	598	A0A4P7QHZ1	477	4.01e-20	0.7456	0.61	0.7456	0.6683	5.75	1
OT_A6_sbin_42_k141_278271_length_2831_cov_9.9264_1	598	A0A174E8N2	397	4.202e-18	0.85	0.5805	0.85	0.6372	3.42	1
OT_A6_sbin_42_k141_278271_length_2831_cov_9.9264_1	598	A0A2X2IVX0	424	1.462e-17	0.7645	0.5381	0.7353	0.7369	3.776	1
OT_A6_sbin_42_k141_278271_length_2831_cov_9.9264_1	598	A0A7U9SVB3	318	1.097e-18	0.7493	0.4126	0.7493	0.6469	5.411	1
OT_A6_sbin_42_k141_278271_length_2831_cov_9.9264_1	598	W4S484	495	2.251e-17	0.7915	0.5953	0.7098	0.6997	4.458	1
OT_A6_sbin_42_k141_278271_length_2831_cov_9.9264_1	598	A0A1Q2HVG7	479	7.844e-19	0.7492	0.615	0.7492	0.6315	5.907	1
OT_A6_sbin_42_k141_278271_length_2831_cov_9.9264_1	598	A0A564S8Q4	388	4.202e-18	0.7902	0.5316	0.7902	0.6217	3.533	1
OT_A6_sbin_42_k141_278271_length_2831_cov_9.9264_1	598	A0A377KKV7	306	5.603e-18	0.8143	0.4356	0.8095	0.604	3.251	1
OT_A6_sbin_42_k141_278271_length_2831_cov_9.9264_1	598	A0A2X2U4H2	300	6.156e-15	0.9119	0.4683	0.9061	0.6523	2.177	1
OT_A6_sbin_42_k141_278271_length_2831_cov_9.9264_1	598	A0A6M1YMN3	439	2.477e-16	0.7087	0.532	0.7087	0.6686	8.929	1
OT_A6_sbin_42_k141_278271_length_2831_cov_9.9264_1	598	A0A202F5U1	310	1.532e-15	0.7848	0.3438	0.6362	0.6599	3.286	1
OT_A6_sbin_42_k141_278271_length_2831_cov_9.9264_1	598	C2M5A8	371	3.46e-14	0.7692	0.495	0.7692	0.7595	4.821	1
OT_A6_sbin_42_k141_278271_length_2831_cov_9.9264_1	598	A0A1J5R0K3	375	1.771e-17	0.6695	0.4323	0.6551	0.583	7.781	1
OT_A6_sbin_42_k141_278271_length_2831_cov_9.9264_1	598	W7WPN6	380	2.247e-14	0.7838	0.5126	0.7838	0.7178	5.432	1
OT_A6_sbin_42_k141_278271_length_2831_cov_9.9264_1	598	A0A4P0Y0Y6	387	4.398e-14	0.8043	0.532	0.8024	0.7272	4.692	1
OT_A6_sbin_42_k141_278271_length_2831_cov_9.9264_1	598	A0A384ZC20	300	1.46e-14	0.8192	0.3327	0.6413	0.6622	2.656	1
OT_A6_sbin_42_k141_278271_length_2831_cov_9.9264_1	598	A0A2S6WN45	364	3.467e-17	0.6511	0.4163	0.6511	0.5844	7.904	1
OT_A6_sbin_42_k141_278271_length_2831_cov_9.9264_1	598	A0A379AJ14	323	7.811e-12	0.8481	0.4726	0.8481	0.7773	4.624	1
OT_A6_sbin_42_k141_278271_length_2831_cov_9.9264_1	598	A0A5P9QFT4	335	2.247e-14	0.7148	0.3237	0.5562	0.6018	6.426	1
OT_A6_sbin_42_k141_278271_length_2831_cov_9.9264_1	598	A0A381I3R3	396	1.604e-11	0.7609	0.5234	0.7609	0.561	4.072	1
OT_A6_sbin_42_k141_278271_length_2831_cov_9.9264_1	598	A0A2S6R243	324	3.802e-11	0.585	0.3375	0.585	0.686	8.117	1
OT_A6_sbin_42_k141_278271_length_2831_cov_9.9264_1	598	A0A2X2JUS0	329	6.138e-10	0.7256	0.4224	0.7256	0.6651	6.094	1
OT_A6_sbin_42_k141_278271_length_2831_cov_9.9264_1	598	A0A6M1ZIL0	358	9.009e-10	0.703	0.4328	0.703	0.6888	9.546	1
OT_A6_sbin_42_k141_278271_length_2831_cov_9.9264_1	598	A0A2X2SWH3	302	6.131e-08	0.7361	0.3907	0.7361	0.6526	22.34	1
OT_A6_sbin_42_k141_278271_length_2831_cov_9.9264_1	598	A0A379YM44	421	0.0005297	0.7466	0.3804	0.5289	0.6109	3.223	1
FR_S1_sbin_62_k141_1236327_length_5600_cov_12.0000_1	492	Q2LVL0	601	2.256e-52	0.9496	0.9421	0.7758	0.9089	2.023	1
FR_S1_sbin_62_k141_1236327_length_5600_cov_12.0000_1	492	A0A1V6G955	533	6.365e-52	0.9589	0.9589	0.8869	0.8976	1.727	1
FR_S1_sbin_62_k141_1236327_length_5600_cov_12.0000_1	492	A0A448MQV4	527	6.242e-50	0.9286	0.9286	0.8693	0.873	2.475	1
FR_S1_sbin_62_k141_1236327_length_5600_cov_12.0000_1	492	Q6AJW3	572	9.147e-50	0.9043	0.8957	0.7778	0.8935	2.825	1
FR_S1_sbin_62_k141_1236327_length_5600_cov_12.0000_1	492	A0A846SXK9	511	1.744e-48	0.9395	0.9395	0.9057	0.8747	2.161	1
FR_S1_sbin_62_k141_1236327_length_5600_cov_12.0000_1	492	Q9CMG7	582	1.945e-48	0.9386	0.9386	0.7982	0.8703	2.181	1
FR_S1_sbin_62_k141_1236327_length_5600_cov_12.0000_1	492	A0A3S4XQ86	539	7.689e-49	0.9288	0.9288	0.8507	0.8615	2.175	1
FR_S1_sbin_62_k141_1236327_length_5600_cov_12.0000_1	492	Q7NZU6	584	8.042e-48	0.941	0.9373	0.7939	0.8859	2.021	1
FR_S1_sbin_62_k141_1236327_length_5600_cov_12.0000_1	492	Q65U21	585	1.48e-48	0.9324	0.9324	0.7891	0.856	2.403	1
FR_S1_sbin_62_k141_1236327_length_5600_cov_12.0000_1	492	Q4QPI4	587	1.651e-48	0.9287	0.9287	0.7837	0.8552	2.499	1
FR_S1_sbin_62_k141_1236327_length_5600_cov_12.0000_1	492	Q0I4C5	582	3.511e-47	0.9425	0.9406	0.7992	0.8674	1.997	1
FR_S1_sbin_62_k141_1236327_length_5600_cov_12.0000_1	492	Q3SFZ6	579	7.14e-47	0.9427	0.9408	0.8032	0.8717	1.952	1
FR_S1_sbin_62_k141_1236327_length_5600_cov_12.0000_1	492	Q2NUA5	582	2.981e-47	0.9358	0.9358	0.7953	0.8598	1.999	1
FR_S1_sbin_62_k141_1236327_length_5600_cov_12.0000_1	492	P63359	582	6.061e-47	0.9333	0.9333	0.7931	0.8556	2.076	1
FR_S1_sbin_62_k141_1236327_length_5600_cov_12.0000_1	492	Q0A4U4	589	2.952e-46	0.946	0.946	0.7944	0.8627	1.967	1
FR_S1_sbin_62_k141_1236327_length_5600_cov_12.0000_1	492	Q7VR44	583	2.952e-46	0.9381	0.9381	0.7957	0.8644	1.939	1
FR_S1_sbin_62_k141_1236327_length_5600_cov_12.0000_1	492	P44407	587	8.97e-48	0.8766	0.8766	0.7446	0.8657	3.37	1
FR_S1_sbin_62_k141_1236327_length_5600_cov_12.0000_1	492	Q1CA68	582	7.964e-47	0.9248	0.9248	0.7864	0.852	2.353	1
FR_S1_sbin_62_k141_1236327_length_5600_cov_12.0000_1	492	Q47JR8	585	1.314e-47	0.8896	0.8896	0.7557	0.8548	3.244	1
FR_S1_sbin_62_k141_1236327_length_5600_cov_12.0000_1	492	Q5P2S7	601	2.034e-47	0.8917	0.89	0.7375	0.8596	2.884	1
FR_S1_sbin_62_k141_1236327_length_5600_cov_12.0000_1	492	Q7VL52	582	2.981e-47	0.8868	0.8868	0.7586	0.8648	3.187	1
FR_S1_sbin_62_k141_1236327_length_5600_cov_12.0000_1	492	A0A0B9X4I2	575	3.878e-46	0.9273	0.9236	0.7951	0.8596	2.332	1
FR_S1_sbin_62_k141_1236327_length_5600_cov_12.0000_1	492	Q88D92	602	4.872e-47	0.8916	0.8899	0.7362	0.8602	2.89	1
FR_S1_sbin_62_k141_1236327_length_5600_cov_12.0000_1	492	Q7MJ07	583	2.269e-47	0.876	0.8744	0.7471	0.8612	3.265	1
FR_S1_sbin_62_k141_1236327_length_5600_cov_12.0000_1	492	Q8FJB1	582	7.541e-47	0.9029	0.9029	0.7698	0.8511	2.753	1
FR_S1_sbin_62_k141_1236327_length_5600_cov_12.0000_1	492	Q5WVN2	588	7.964e-47	0.8826	0.8826	0.7478	0.8679	3.083	1
FR_S1_sbin_62_k141_1236327_length_5600_cov_12.0000_1	492	Q142P6	597	4.825e-46	0.9113	0.9113	0.7578	0.8677	2.719	1
FR_S1_sbin_62_k141_1236327_length_5600_cov_12.0000_1	492	Q2P3E7	589	1.789e-45	0.9314	0.9314	0.7824	0.8665	2.254	1
FR_S1_sbin_62_k141_1236327_length_5600_cov_12.0000_1	492	Q21WN9	581	1.105e-46	0.8992	0.8992	0.7687	0.8498	2.81	1
FR_S1_sbin_62_k141_1236327_length_5600_cov_12.0000_1	492	Q87R16	582	2.034e-47	0.871	0.871	0.7456	0.8505	3.258	1
FR_S1_sbin_62_k141_1236327_length_5600_cov_12.0000_1	492	Q87EF0	589	1.604e-45	0.9206	0.9206	0.7744	0.8697	2.452	1
FR_S1_sbin_62_k141_1236327_length_5600_cov_12.0000_1	492	Q7N6C6	581	1.889e-45	0.9356	0.9356	0.7965	0.8568	2.008	1
FR_S1_sbin_62_k141_1236327_length_5600_cov_12.0000_1	492	Q6LPK6	585	4.136e-47	0.8747	0.8747	0.7447	0.8495	3.242	1
FR_S1_sbin_62_k141_1236327_length_5600_cov_12.0000_1	492	Q4KJB2	601	2.247e-46	0.8909	0.8893	0.7369	0.8577	2.899	1
FR_S1_sbin_62_k141_1236327_length_5600_cov_12.0000_1	492	Q5E0F2	582	1.619e-46	0.8754	0.8754	0.7499	0.8597	3.299	1
FR_S1_sbin_62_k141_1236327_length_5600_cov_12.0000_1	492	Q3KJ31	600	4.569e-46	0.8952	0.8935	0.7412	0.8547	2.836	1
FR_S1_sbin_62_k141_1236327_length_5600_cov_12.0000_1	492	Q080T2	600	3.087e-45	0.9259	0.9259	0.7654	0.8537	2.38	1
FR_S1_sbin_62_k141_1236327_length_5600_cov_12.0000_1	492	Q6D437	582	1.046e-46	0.8663	0.8663	0.742	0.852	3.472	1
FR_S1_sbin_62_k141_1236327_length_5600_cov_12.0000_1	492	Q15UY7	585	4.326e-46	0.8761	0.8745	0.7449	0.8586	3.234	1
FR_S1_sbin_62_k141_1236327_length_5600_cov_12.0000_1	492	Q31FG2	581	2.768e-45	0.8966	0.8966	0.7672	0.8664	2.865	1
FR_S1_sbin_62_k141_1236327_length_5600_cov_12.0000_1	492	Q0VQP5	582	1.604e-45	0.8962	0.8928	0.7626	0.8581	2.896	1
FR_S1_sbin_62_k141_1236327_length_5600_cov_12.0000_1	492	Q2SIN5	585	6.695e-46	0.8823	0.8823	0.7506	0.8563	3.043	1
FR_S1_sbin_62_k141_1236327_length_5600_cov_12.0000_1	492	Q48P40	600	4.569e-46	0.8814	0.8798	0.7312	0.8498	3.057	1
FR_S1_sbin_62_k141_1236327_length_5600_cov_12.0000_1	492	Q21NS8	586	4.569e-46	0.8792	0.8759	0.7442	0.8506	3.077	1
FR_S1_sbin_62_k141_1236327_length_5600_cov_12.0000_1	492	Q9HUG8	603	3.477e-46	0.8768	0.8751	0.7244	0.8482	3.146	1
FR_S1_sbin_62_k141_1236327_length_5600_cov_12.0000_1	492	Q7VWD8	623	4.778e-45	0.9137	0.9119	0.7285	0.8551	2.588	1
FR_S1_sbin_62_k141_1236327_length_5600_cov_12.0000_1	492	Q0BKJ3	609	3.637e-45	0.9099	0.9099	0.7422	0.8517	2.658	1
FR_S1_sbin_62_k141_1236327_length_5600_cov_12.0000_1	492	Q1BUV6	593	4.731e-44	0.941	0.941	0.7851	0.863	1.993	1
FR_S1_sbin_62_k141_1236327_length_5600_cov_12.0000_1	492	Q8D2U8	581	2.741e-44	0.9339	0.9339	0.7954	0.8572	2.16	1
FR_S1_sbin_62_k141_1236327_length_5600_cov_12.0000_1	492	Q12M46	600	7.467e-46	0.8724	0.8724	0.7253	0.8527	3.164	1
FR_S1_sbin_62_k141_1236327_length_5600_cov_12.0000_1	492	Q2SZW0	596	9.715e-45	0.9076	0.9076	0.7563	0.8593	2.702	1
FR_S1_sbin_62_k141_1236327_length_5600_cov_12.0000_1	492	Q6F9X0	574	5.628e-45	0.9024	0.8921	0.7713	0.8537	2.773	1
FR_S1_sbin_62_k141_1236327_length_5600_cov_12.0000_1	492	Q4FS42	595	2.107e-45	0.885	0.8817	0.7384	0.854	3.119	1
FR_S1_sbin_62_k141_1236327_length_5600_cov_12.0000_1	492	A0A645DAF0	380	1.084e-44	0.9376	0.7253	0.9305	0.8287	2.2	1
FR_S1_sbin_62_k141_1236327_length_5600_cov_12.0000_1	492	Q8XXB6	592	1.026e-44	0.907	0.907	0.7607	0.8547	2.714	1
FR_S1_sbin_62_k141_1236327_length_5600_cov_12.0000_1	492	A0A2S6R9F4	539	7.323e-44	0.9304	0.9249	0.8477	0.8528	2.376	1
FR_S1_sbin_62_k141_1236327_length_5600_cov_12.0000_1	492	A0A0M6YHG0	551	4.997e-44	0.9284	0.923	0.8283	0.844	2.349	1
FR_S1_sbin_62_k141_1236327_length_5600_cov_12.0000_1	492	Q1LQD3	594	3.229e-44	0.9232	0.9232	0.77	0.8397	2.436	1
FR_S1_sbin_62_k141_1236327_length_5600_cov_12.0000_1	492	Q60AA3	601	1.504e-44	0.8827	0.8827	0.7325	0.8582	3.011	1
FR_S1_sbin_62_k141_1236327_length_5600_cov_12.0000_1	492	Q12C33	589	3.566e-43	0.9383	0.9364	0.7864	0.8569	1.947	1
FR_S1_sbin_62_k141_1236327_length_5600_cov_12.0000_1	492	Q5F4X8	622	4.997e-44	0.9065	0.9048	0.7246	0.8494	2.747	1
FR_S1_sbin_62_k141_1236327_length_5600_cov_12.0000_1	492	Q83D84	589	1.424e-44	0.8807	0.8807	0.7444	0.8517	3.014	1
FR_S1_sbin_62_k141_1236327_length_5600_cov_12.0000_1	492	Q2KYS6	591	1.016e-43	0.9187	0.9187	0.7704	0.8427	2.407	1
FR_S1_sbin_62_k141_1236327_length_5600_cov_12.0000_1	492	Q5QU36	582	1.084e-44	0.8724	0.8707	0.7454	0.8452	3.311	1
FR_S1_sbin_62_k141_1236327_length_5600_cov_12.0000_1	492	Q1QX69	579	7.733e-44	0.8953	0.8919	0.7658	0.8486	2.909	1
FR_S1_sbin_62_k141_1236327_length_5600_cov_12.0000_1	492	Q46Y89	590	2.867e-43	0.9206	0.9206	0.7735	0.8442	2.42	1
FR_S1_sbin_62_k141_1236327_length_5600_cov_12.0000_1	492	A0A1V6H7I1	329	4.9e-42	0.9625	0.644	0.9539	0.8517	1.511	1
FR_S1_sbin_62_k141_1236327_length_5600_cov_12.0000_1	492	Q3J7R8	597	2.304e-43	0.9039	0.9039	0.7525	0.8511	2.676	1
FR_S1_sbin_62_k141_1236327_length_5600_cov_12.0000_1	492	Q0HHH4	601	4.997e-44	0.8751	0.8751	0.7269	0.8453	3.251	1
FR_S1_sbin_62_k141_1236327_length_5600_cov_12.0000_1	492	A0A2X3I799	551	1.474e-42	0.9303	0.8792	0.788	0.8415	2.068	1
FR_S1_sbin_62_k141_1236327_length_5600_cov_12.0000_1	492	A0A380DT66	523	1.956e-43	0.8885	0.8835	0.8347	0.8386	3.109	1
FR_S1_sbin_62_k141_1236327_length_5600_cov_12.0000_1	492	A0A077UKU5	513	3.978e-43	0.9015	0.8963	0.8619	0.8352	2.855	1
FR_S1_sbin_62_k141_1236327_length_5600_cov_12.0000_1	492	A0A3D8ITT9	545	6.096e-42	0.946	0.8956	0.8108	0.8401	1.943	1
FR_S1_sbin_62_k141_1236327_length_5600_cov_12.0000_1	492	P60752	582	7.886e-46	0.7903	0.7903	0.6739	0.8336	6.218	1
FR_S1_sbin_62_k141_1236327_length_5600_cov_12.0000_1	492	A0A174DHE8	489	3.377e-43	0.884	0.8757	0.8807	0.8288	3.1	1
FR_S1_sbin_62_k141_1236327_length_5600_cov_12.0000_1	492	7ph3_A	577	3.841e-45	0.8275	0.8245	0.7153	0.8087	3.99	1
FR_S1_sbin_62_k141_1236327_length_5600_cov_12.0000_1	492	7ph3_B	577	5.944e-45	0.8263	0.8234	0.7143	0.8159	4.009	1
FR_S1_sbin_62_k141_1236327_length_5600_cov_12.0000_1	492	7ph4_B	576	7.002e-45	0.8294	0.8249	0.7166	0.8064	3.957	1
FR_S1_sbin_62_k141_1236327_length_5600_cov_12.0000_1	492	7ph4_A	576	1.084e-44	0.8217	0.8202	0.7126	0.8181	3.97	1
FR_S1_sbin_62_k141_1236327_length_5600_cov_12.0000_1	492	8tso_A	573	3.057e-44	0.8328	0.8298	0.7237	0.8026	3.957	1
FR_S1_sbin_62_k141_1236327_length_5600_cov_12.0000_1	492	A0A1U9ISS0	551	6.037e-41	0.9079	0.8711	0.7821	0.8414	2.589	1
FR_S1_sbin_62_k141_1236327_length_5600_cov_12.0000_1	492	8tso_B	573	7.733e-44	0.8337	0.8306	0.7243	0.8023	3.939	1
FR_S1_sbin_62_k141_1236327_length_5600_cov_12.0000_1	492	7bcw_B	574	8.167e-44	0.8295	0.825	0.7188	0.7968	3.986	1
FR_S1_sbin_62_k141_1236327_length_5600_cov_12.0000_1	492	A0A0M7MIQ2	476	8.376e-41	0.915	0.8744	0.9023	0.8251	2.489	1
FR_S1_sbin_62_k141_1236327_length_5600_cov_12.0000_1	492	A0A2P5VKQ1	473	4.119e-41	0.8977	0.8531	0.8852	0.8172	2.847	1
FR_S1_sbin_62_k141_1236327_length_5600_cov_12.0000_1	492	7bcw_A	574	4.201e-43	0.8246	0.8246	0.7184	0.7992	3.932	1
FR_S1_sbin_62_k141_1236327_length_5600_cov_12.0000_1	492	8dmm_A	576	1.956e-43	0.8058	0.8043	0.7004	0.7844	4.365	1
FR_S1_sbin_62_k141_1236327_length_5600_cov_12.0000_1	492	8dmm_B	576	1.956e-43	0.8058	0.8043	0.7004	0.7845	4.363	1
FR_S1_sbin_62_k141_1236327_length_5600_cov_12.0000_1	492	A0A173VWN7	471	1.296e-40	0.8989	0.8626	0.8989	0.7902	2.611	1
FR_S1_sbin_62_k141_1236327_length_5600_cov_12.0000_1	492	3b60_C	572	4.351e-41	0.8027	0.8013	0.7023	0.7834	4.343	1
FR_S1_sbin_62_k141_1236327_length_5600_cov_12.0000_1	492	3b60_B	572	5.125e-41	0.8027	0.8013	0.7023	0.7834	4.343	1
FR_S1_sbin_62_k141_1236327_length_5600_cov_12.0000_1	492	3b60_D	572	5.125e-41	0.8027	0.8013	0.7023	0.7835	4.343	1
FR_S1_sbin_62_k141_1236327_length_5600_cov_12.0000_1	492	A0A3S4TSS7	423	3.363e-37	0.9189	0.796	0.9189	0.8196	2.382	1
FR_S1_sbin_62_k141_1236327_length_5600_cov_12.0000_1	492	3b60_A	572	1.369e-40	0.8027	0.8013	0.7023	0.7831	4.342	1
FR_S1_sbin_62_k141_1236327_length_5600_cov_12.0000_1	492	A0A428AFB9	429	4.225e-38	0.8718	0.7609	0.8643	0.8024	3.008	1
FR_S1_sbin_62_k141_1236327_length_5600_cov_12.0000_1	492	A0A1V4SVG6	537	1.67e-38	0.8498	0.8482	0.783	0.7944	3.598	1
FR_S1_sbin_62_k141_1236327_length_5600_cov_12.0000_1	492	A0A377ZZ13	514	1.483e-37	0.8442	0.8411	0.8085	0.786	3.843	1
FR_S1_sbin_62_k141_1236327_length_5600_cov_12.0000_1	492	A0A3D2VSF3	515	1.696e-34	0.9369	0.8092	0.7741	0.8144	2.007	1
FR_S1_sbin_62_k141_1236327_length_5600_cov_12.0000_1	492	3b5y_D	572	6.191e-38	0.8047	0.8047	0.7052	0.7784	4.325	1
FR_S1_sbin_62_k141_1236327_length_5600_cov_12.0000_1	492	A0A2S6SGR2	517	1.038e-34	0.9139	0.7978	0.7606	0.8127	2.395	1
FR_S1_sbin_62_k141_1236327_length_5600_cov_12.0000_1	492	3b5y_C	572	7.702e-38	0.805	0.805	0.7054	0.7748	4.335	1
FR_S1_sbin_62_k141_1236327_length_5600_cov_12.0000_1	492	A0A564SLK7	401	6.772e-36	0.874	0.7128	0.8619	0.7898	3	1
FR_S1_sbin_62_k141_1236327_length_5600_cov_12.0000_1	492	K4ZCG5	314	1.426e-33	0.9552	0.5935	0.9197	0.819	1.613	1
FR_S1_sbin_62_k141_1236327_length_5600_cov_12.0000_1	492	3b5y_B	572	1.948e-37	0.805	0.805	0.7054	0.7749	4.333	1
FR_S1_sbin_62_k141_1236327_length_5600_cov_12.0000_1	492	3b5y_A	572	2.56e-37	0.805	0.805	0.7055	0.7746	4.333	1
FR_S1_sbin_62_k141_1236327_length_5600_cov_12.0000_1	492	3b5z_A	572	1.012e-37	0.8013	0.8013	0.7022	0.7452	4.345	1
FR_S1_sbin_62_k141_1236327_length_5600_cov_12.0000_1	492	3b5z_C	572	1.747e-37	0.8014	0.8014	0.7022	0.7452	4.345	1
FR_S1_sbin_62_k141_1236327_length_5600_cov_12.0000_1	492	A0A2X5P7E0	533	5.637e-34	0.9079	0.8173	0.7567	0.7938	2.552	1
FR_S1_sbin_62_k141_1236327_length_5600_cov_12.0000_1	492	3b5z_D	572	2.56e-37	0.8014	0.8014	0.7023	0.7455	4.344	1
FR_S1_sbin_62_k141_1236327_length_5600_cov_12.0000_1	492	A0A2K4ZB31	549	1.998e-34	0.8995	0.8579	0.7731	0.7723	2.744	1
FR_S1_sbin_62_k141_1236327_length_5600_cov_12.0000_1	492	3b5z_B	572	5.805e-37	0.8014	0.8014	0.7022	0.7453	4.345	1
FR_S1_sbin_62_k141_1236327_length_5600_cov_12.0000_1	492	A0A7U9X212	536	4.786e-34	0.8604	0.8151	0.753	0.7956	3.26	1
FR_S1_sbin_62_k141_1236327_length_5600_cov_12.0000_1	492	A0A6N3D7B8	550	1.404e-37	0.7302	0.7127	0.649	0.7686	5.516	1
FR_S1_sbin_62_k141_1236327_length_5600_cov_12.0000_1	492	A0A1C5Z9X9	546	8.724e-34	0.8644	0.8366	0.7593	0.7783	3.148	1
FR_S1_sbin_62_k141_1236327_length_5600_cov_12.0000_1	492	A0A066PX84	547	1.696e-34	0.8429	0.8069	0.7322	0.756	3.682	1
FR_S1_sbin_62_k141_1236327_length_5600_cov_12.0000_1	492	A0A4P6M739	539	1.68e-33	0.8605	0.8167	0.7504	0.7791	3.565	1
FR_S1_sbin_62_k141_1236327_length_5600_cov_12.0000_1	492	A0A0C7QSC9	549	1.096e-34	0.8241	0.8025	0.7258	0.7598	3.76	1
FR_S1_sbin_62_k141_1236327_length_5600_cov_12.0000_1	492	A0A822W251	513	4.063e-34	0.8326	0.8326	0.8019	0.7702	3.826	1
FR_S1_sbin_62_k141_1236327_length_5600_cov_12.0000_1	492	A0A1V6EPN4	362	2.229e-34	0.8515	0.6295	0.8405	0.7367	3.379	1
FR_S1_sbin_62_k141_1236327_length_5600_cov_12.0000_1	492	A0A378NDN2	515	1.56e-31	0.9196	0.7582	0.7257	0.7892	2.24	1
FR_S1_sbin_62_k141_1236327_length_5600_cov_12.0000_1	492	A0A1J5PSP5	327	5.528e-32	0.9099	0.6091	0.9019	0.7597	2.067	1
FR_S1_sbin_62_k141_1236327_length_5600_cov_12.0000_1	492	A0A380DMB4	371	6.166e-32	0.9112	0.6956	0.9112	0.7546	2.6	1
FR_S1_sbin_62_k141_1236327_length_5600_cov_12.0000_1	492	A0A1C6DZD4	529	2.462e-33	0.859	0.859	0.8033	0.7359	3.428	1
FR_S1_sbin_62_k141_1236327_length_5600_cov_12.0000_1	492	A0A7H4NMH4	451	1.199e-32	0.8661	0.7996	0.8661	0.7532	3.339	1
FR_S1_sbin_62_k141_1236327_length_5600_cov_12.0000_1	492	A0A1V5HLI9	549	1.146e-33	0.8003	0.7888	0.7159	0.758	4.239	1
FR_S1_sbin_62_k141_1236327_length_5600_cov_12.0000_1	492	A0A1V5RQ97	448	2.207e-33	0.8238	0.7564	0.8238	0.7407	3.767	1
FR_S1_sbin_62_k141_1236327_length_5600_cov_12.0000_1	492	A0A174UKH4	309	3.032e-32	0.8259	0.5181	0.8054	0.778	4.241	1
FR_S1_sbin_62_k141_1236327_length_5600_cov_12.0000_1	492	A0A1C6L299	432	4.444e-32	0.8681	0.7698	0.8681	0.7448	3.22	1
FR_S1_sbin_62_k141_1236327_length_5600_cov_12.0000_1	492	A0A564UTU8	541	7.671e-32	0.8309	0.8033	0.7366	0.7706	3.806	1
FR_S1_sbin_62_k141_1236327_length_5600_cov_12.0000_1	492	A0A6N2YH39	535	8.022e-31	0.892	0.8459	0.7818	0.7562	2.808	1
FR_S1_sbin_62_k141_1236327_length_5600_cov_12.0000_1	492	A0A1G4GBE8	550	1.187e-31	0.8405	0.8184	0.7388	0.7602	3.713	1
FR_S1_sbin_62_k141_1236327_length_5600_cov_12.0000_1	492	A0A6N4XVA2	347	1.837e-31	0.8884	0.6388	0.8884	0.7138	2.94	1
FR_S1_sbin_62_k141_1236327_length_5600_cov_12.0000_1	492	A0A174BAF7	550	2.164e-31	0.8616	0.827	0.7452	0.7321	3.377	1
FR_S1_sbin_62_k141_1236327_length_5600_cov_12.0000_1	492	A0A128F927	536	1.723e-30	0.8847	0.8676	0.7997	0.7485	2.66	1
FR_S1_sbin_62_k141_1236327_length_5600_cov_12.0000_1	492	A0A1V5GJK0	305	7.192e-31	0.8263	0.5178	0.8185	0.7805	4.58	1
FR_S1_sbin_62_k141_1236327_length_5600_cov_12.0000_1	492	A0A1V5Q295	473	6.226e-33	0.7907	0.7631	0.7907	0.7168	4.599	1
FR_S1_sbin_62_k141_1236327_length_5600_cov_12.0000_1	492	A0A2U3MZN2	530	1.311e-30	0.8819	0.8363	0.7797	0.7356	2.855	1
FR_S1_sbin_62_k141_1236327_length_5600_cov_12.0000_1	492	A0A381J932	539	2.974e-30	0.8717	0.8272	0.7599	0.757	3.26	1
FR_S1_sbin_62_k141_1236327_length_5600_cov_12.0000_1	492	A0A376H485	541	2.263e-30	0.843	0.8016	0.7339	0.746	3.283	1
FR_S1_sbin_62_k141_1236327_length_5600_cov_12.0000_1	492	A0A485CV51	504	1.434e-28	0.9072	0.7644	0.747	0.7791	2.314	1
FR_S1_sbin_62_k141_1236327_length_5600_cov_12.0000_1	492	A0A1C5NVG1	549	1.044e-29	0.8501	0.8151	0.7367	0.7656	4.044	1
FR_S1_sbin_62_k141_1236327_length_5600_cov_12.0000_1	492	A0A485IA30	413	5.421e-30	0.8738	0.7211	0.8484	0.7287	3.109	1
FR_S1_sbin_62_k141_1236327_length_5600_cov_12.0000_1	492	A0A1J5S0U3	551	1.921e-30	0.8442	0.8096	0.7295	0.7312	3.689	1
FR_S1_sbin_62_k141_1236327_length_5600_cov_12.0000_1	492	A0A151B078	550	9.45e-31	0.8252	0.8252	0.745	0.7276	3.712	1
FR_S1_sbin_62_k141_1236327_length_5600_cov_12.0000_1	492	A0A1V4IWX0	534	3.945e-31	0.8303	0.8303	0.771	0.7002	4.33	1
FR_S1_sbin_62_k141_1236327_length_5600_cov_12.0000_1	492	A0A376W0G4	394	5.988e-29	0.8873	0.6534	0.8061	0.7195	2.686	1
FR_S1_sbin_62_k141_1236327_length_5600_cov_12.0000_1	492	A0A381J9D6	537	1.034e-28	0.854	0.814	0.7508	0.7561	3.487	1
FR_S1_sbin_62_k141_1236327_length_5600_cov_12.0000_1	492	A0A2X2WCE0	361	1.008e-31	0.7357	0.5358	0.72	0.7221	6.311	1
FR_S1_sbin_62_k141_1236327_length_5600_cov_12.0000_1	492	A0A645DNZ3	310	5.929e-28	0.8958	0.5657	0.8794	0.743	2.159	1
FR_S1_sbin_62_k141_1236327_length_5600_cov_12.0000_1	492	A0A5E6ZXR2	441	1.054e-30	0.7994	0.7239	0.7994	0.6823	3.826	1
FR_S1_sbin_62_k141_1236327_length_5600_cov_12.0000_1	492	A0A6N2Z8T8	542	3.253e-28	0.8477	0.8064	0.7375	0.7557	3.393	1
FR_S1_sbin_62_k141_1236327_length_5600_cov_12.0000_1	492	A0A3R9JCI3	317	1.034e-28	0.8535	0.5685	0.8535	0.7234	3.193	1
FR_S1_sbin_62_k141_1236327_length_5600_cov_12.0000_1	492	L7VVW7	546	3.663e-29	0.8265	0.8003	0.7272	0.7129	3.802	1
FR_S1_sbin_62_k141_1236327_length_5600_cov_12.0000_1	492	A0A1G4FMY8	549	5.083e-29	0.8065	0.805	0.7277	0.7388	4.262	1
FR_S1_sbin_62_k141_1236327_length_5600_cov_12.0000_1	492	A0A3S4X8A6	328	1.767e-27	0.9164	0.619	0.9138	0.7163	2.177	1
FR_S1_sbin_62_k141_1236327_length_5600_cov_12.0000_1	492	A0A2A7ARS3	537	2.945e-29	0.7942	0.7626	0.7054	0.7297	4.271	1
FR_S1_sbin_62_k141_1236327_length_5600_cov_12.0000_1	492	A0A381J9J7	527	1.884e-28	0.8178	0.786	0.7383	0.7261	3.69	1
FR_S1_sbin_62_k141_1236327_length_5600_cov_12.0000_1	492	A0A2X4UNY8	328	1.014e-26	0.9184	0.6175	0.913	0.716	2.127	1
FR_S1_sbin_62_k141_1236327_length_5600_cov_12.0000_1	492	A0A064C1A3	538	5.988e-29	0.8017	0.7438	0.6869	0.7018	4.046	1
FR_S1_sbin_62_k141_1236327_length_5600_cov_12.0000_1	492	A0A1B8P4N7	528	1.406e-26	0.8656	0.7024	0.6579	0.7585	3.109	1
FR_S1_sbin_62_k141_1236327_length_5600_cov_12.0000_1	492	A0A173RG08	539	1.034e-28	0.7795	0.7504	0.6926	0.7244	4.675	1
FR_S1_sbin_62_k141_1236327_length_5600_cov_12.0000_1	492	A0A1V6FZS1	444	4.513e-28	0.822	0.7278	0.7999	0.6977	3.545	1
FR_S1_sbin_62_k141_1236327_length_5600_cov_12.0000_1	492	A0A7Z8ZWM6	518	1.584e-27	0.8309	0.7857	0.7492	0.7174	3.57	1
FR_S1_sbin_62_k141_1236327_length_5600_cov_12.0000_1	492	A0A239SQH7	517	9.691e-28	0.8172	0.7802	0.7451	0.715	3.626	1
FR_S1_sbin_62_k141_1236327_length_5600_cov_12.0000_1	492	A0A485CB57	323	2.299e-26	0.9097	0.6086	0.9097	0.7084	2.352	1
FR_S1_sbin_62_k141_1236327_length_5600_cov_12.0000_1	492	A0A564W4E2	358	4.513e-28	0.8168	0.6035	0.8168	0.6915	4.564	1
FR_S1_sbin_62_k141_1236327_length_5600_cov_12.0000_1	492	A0A1G4FIH7	538	4.557e-29	0.7676	0.7676	0.708	0.6721	4.222	1
FR_S1_sbin_62_k141_1236327_length_5600_cov_12.0000_1	492	A0A410RSM7	548	5.316e-28	0.7612	0.7263	0.6608	0.7291	5.475	1
FR_S1_sbin_62_k141_1236327_length_5600_cov_12.0000_1	492	A0A484ZTM0	301	6.141e-26	0.8959	0.5589	0.8931	0.7159	2.555	1
FR_S1_sbin_62_k141_1236327_length_5600_cov_12.0000_1	492	A0A1V5GWR4	424	7.449e-29	0.7403	0.6376	0.7233	0.6966	5.732	1
FR_S1_sbin_62_k141_1236327_length_5600_cov_12.0000_1	492	A0A6N3B373	524	2.614e-28	0.7326	0.698	0.6611	0.7214	5.082	1
FR_S1_sbin_62_k141_1236327_length_5600_cov_12.0000_1	492	A0A345VIA6	532	5.316e-28	0.7475	0.7175	0.6707	0.7123	4.762	1
FR_S1_sbin_62_k141_1236327_length_5600_cov_12.0000_1	492	A0A3S8SFL2	529	1.217e-28	0.721	0.688	0.6462	0.702	5.778	1
FR_S1_sbin_62_k141_1236327_length_5600_cov_12.0000_1	492	A0A3S4P413	524	1.142e-27	0.7458	0.7078	0.6703	0.7185	5.055	1
FR_S1_sbin_62_k141_1236327_length_5600_cov_12.0000_1	492	K0N7P4	386	1.332e-26	0.8159	0.6275	0.7847	0.6876	3.782	1
FR_S1_sbin_62_k141_1236327_length_5600_cov_12.0000_1	492	A0A1E7XGE8	533	9.597e-27	0.798	0.7656	0.7118	0.6873	4.108	1
FR_S1_sbin_62_k141_1236327_length_5600_cov_12.0000_1	492	A0A2X2VUI0	483	1.024e-27	0.7726	0.7596	0.7726	0.6452	4.604	1
FR_S1_sbin_62_k141_1236327_length_5600_cov_12.0000_1	492	A0A2X2V260	400	4.72e-27	0.7329	0.6044	0.7329	0.7103	8.457	1
FR_S1_sbin_62_k141_1236327_length_5600_cov_12.0000_1	492	C2FD29	459	7.79e-28	0.7335	0.6789	0.7211	0.6714	5.174	1
FR_S1_sbin_62_k141_1236327_length_5600_cov_12.0000_1	492	A0A8B4RDZ2	515	2.428e-26	0.7817	0.7031	0.6751	0.7006	4.358	1
FR_S1_sbin_62_k141_1236327_length_5600_cov_12.0000_1	492	A0A6N2V1F8	377	1.471e-25	0.8363	0.6138	0.7835	0.6859	3.331	1
FR_S1_sbin_62_k141_1236327_length_5600_cov_12.0000_1	492	A0A6N3D0T2	527	1.194e-26	0.7579	0.7336	0.6905	0.6691	4.566	1
FR_S1_sbin_62_k141_1236327_length_5600_cov_12.0000_1	492	A0A449AQP5	528	1.83e-25	0.7874	0.7418	0.6965	0.6664	4.35	1
FR_S1_sbin_62_k141_1236327_length_5600_cov_12.0000_1	492	A0A1C7MQA1	389	6.081e-25	0.7734	0.588	0.7341	0.7014	3.037	1
FR_S1_sbin_62_k141_1236327_length_5600_cov_12.0000_1	492	A0A174E8N2	397	1.039e-23	0.8552	0.7023	0.8552	0.678	3.556	1
FR_S1_sbin_62_k141_1236327_length_5600_cov_12.0000_1	492	A0A239SR60	530	1.06e-25	0.7231	0.7025	0.6591	0.6758	5.804	1
FR_S1_sbin_62_k141_1236327_length_5600_cov_12.0000_1	492	A0A380JTK7	527	2.681e-25	0.7067	0.6874	0.6487	0.6679	5.235	1
FR_S1_sbin_62_k141_1236327_length_5600_cov_12.0000_1	492	A0A3S4JV39	416	4.701e-21	0.8733	0.598	0.7001	0.766	2.684	1
FR_S1_sbin_62_k141_1236327_length_5600_cov_12.0000_1	492	C2M5A8	371	6.116e-20	0.8767	0.4659	0.6077	0.8328	2.816	1
FR_S1_sbin_62_k141_1236327_length_5600_cov_12.0000_1	492	A0A223M998	539	8.911e-25	0.7402	0.7296	0.6732	0.6491	4.649	1
FR_S1_sbin_62_k141_1236327_length_5600_cov_12.0000_1	492	A0A3Q9E9T9	519	3.853e-23	0.7651	0.7346	0.7004	0.7049	4.309	1
FR_S1_sbin_62_k141_1236327_length_5600_cov_12.0000_1	492	A0A7U9SVB3	318	3.239e-22	0.727	0.4825	0.727	0.6589	5.701	1
FR_S1_sbin_62_k141_1236327_length_5600_cov_12.0000_1	492	A0A377KKV7	306	1.189e-20	0.8293	0.5155	0.7996	0.639	3.119	1
FR_S1_sbin_62_k141_1236327_length_5600_cov_12.0000_1	492	A0A564S8Q4	388	5.192e-20	0.7781	0.6245	0.7745	0.6263	3.826	1
FR_S1_sbin_62_k141_1236327_length_5600_cov_12.0000_1	492	A0A1J5R0K3	375	5.848e-21	0.7186	0.5549	0.7099	0.607	8.977	1
FR_S1_sbin_62_k141_1236327_length_5600_cov_12.0000_1	492	A0A6M1YMN3	439	5.042e-17	0.8421	0.5245	0.5828	0.7433	3.094	1
FR_S1_sbin_62_k141_1236327_length_5600_cov_12.0000_1	492	W4S484	495	8.789e-18	0.7981	0.5623	0.5592	0.7124	3.554	1
FR_S1_sbin_62_k141_1236327_length_5600_cov_12.0000_1	492	A0A202F5U1	310	7.134e-19	0.7618	0.404	0.6157	0.6472	3.717	1
FR_S1_sbin_62_k141_1236327_length_5600_cov_12.0000_1	492	A0A2X2U4H2	300	4.28e-17	0.8984	0.5609	0.8984	0.6536	2.304	1
FR_S1_sbin_62_k141_1236327_length_5600_cov_12.0000_1	492	A0A4P7QHZ1	477	9.465e-20	0.6138	0.5725	0.5881	0.6702	5.98	1
FR_S1_sbin_62_k141_1236327_length_5600_cov_12.0000_1	492	A0A1Q2HVG7	479	1.104e-18	0.6596	0.613	0.6278	0.6738	5.384	1
FR_S1_sbin_62_k141_1236327_length_5600_cov_12.0000_1	492	A0A384ZC20	300	4.774e-17	0.8087	0.3965	0.6305	0.6389	2.953	1
FR_S1_sbin_62_k141_1236327_length_5600_cov_12.0000_1	492	A0A2S6WN45	364	2.553e-20	0.6264	0.4787	0.6264	0.5806	9.703	1
FR_S1_sbin_62_k141_1236327_length_5600_cov_12.0000_1	492	A0A2X2IVX0	424	9.102e-16	0.781	0.5033	0.575	0.7346	4.106	1
FR_S1_sbin_62_k141_1236327_length_5600_cov_12.0000_1	492	W7WPN6	380	6.86e-15	0.841	0.4803	0.6101	0.7595	2.938	1
FR_S1_sbin_62_k141_1236327_length_5600_cov_12.0000_1	492	A0A3S4UA46	477	2.126e-18	0.6493	0.6073	0.6247	0.632	5.25	1
FR_S1_sbin_62_k141_1236327_length_5600_cov_12.0000_1	492	A0A5P9QFT4	335	9.613e-16	0.6946	0.3851	0.5496	0.599	7.571	1
FR_S1_sbin_62_k141_1236327_length_5600_cov_12.0000_1	492	A0A4P0Y0Y6	387	9.859e-13	0.8537	0.5022	0.6288	0.7236	2.971	1
FR_S1_sbin_62_k141_1236327_length_5600_cov_12.0000_1	492	A0A379AJ14	323	1.078e-10	0.8616	0.4272	0.6346	0.7855	2.763	1
FR_S1_sbin_62_k141_1236327_length_5600_cov_12.0000_1	492	A0A2S6R243	324	1.861e-10	0.6923	0.3309	0.4845	0.7794	6.439	1
FR_S1_sbin_62_k141_1236327_length_5600_cov_12.0000_1	492	A0A2X2JUS0	329	2.293e-09	0.8325	0.4171	0.6048	0.774	3.104	1
FR_S1_sbin_62_k141_1236327_length_5600_cov_12.0000_1	492	A0A381I3R3	396	2.445e-10	0.7738	0.5113	0.623	0.5843	3.716	1
FR_S1_sbin_62_k141_1236327_length_5600_cov_12.0000_1	492	A0A6M1ZIL0	358	1.221e-06	0.8679	0.3886	0.5256	0.7436	2.341	1
FR_S1_sbin_62_k141_1236327_length_5600_cov_12.0000_1	492	A0A2X2SWH3	302	1.52e-06	0.6536	0.3352	0.529	0.6372	24.08	1
SY5_S19_sbin_11_k119_512069_length_4168_cov_6.0000_3	360	A0A5P9QFT4	335	3.443e-22	0.771	0.5646	0.6049	0.7159	4.825	1
SY5_S19_sbin_11_k119_512069_length_4168_cov_6.0000_3	360	A0A202F5U1	310	2.257e-21	0.6863	0.5957	0.6863	0.6515	7.9	1
SY5_S19_sbin_11_k119_512069_length_4168_cov_6.0000_3	360	A0A384ZC20	300	3.746e-19	0.7117	0.553	0.6567	0.6337	6.029	1
SY5_S19_sbin_11_k119_512069_length_4168_cov_6.0000_3	360	Q7VL52	582	1.941e-18	0.7472	0.5158	0.331	0.6239	4.028	1
SY5_S19_sbin_11_k119_512069_length_4168_cov_6.0000_3	360	Q4FS42	595	4.97e-18	0.7564	0.5187	0.3248	0.6364	3.913	1
SY5_S19_sbin_11_k119_512069_length_4168_cov_6.0000_3	360	K0N7P4	386	9.486e-18	0.7553	0.5502	0.5149	0.6541	2.909	1
SY5_S19_sbin_11_k119_512069_length_4168_cov_6.0000_3	360	A0A173VWN7	471	1.518e-17	0.7706	0.5235	0.4065	0.6498	2.895	1
SY5_S19_sbin_11_k119_512069_length_4168_cov_6.0000_3	360	Q6AJW3	572	2.059e-18	0.7267	0.5209	0.3352	0.6234	4.853	1
SY5_S19_sbin_11_k119_512069_length_4168_cov_6.0000_3	360	A0A448MQV4	527	4.167e-18	0.7515	0.544	0.3826	0.62	3.837	1
SY5_S19_sbin_11_k119_512069_length_4168_cov_6.0000_3	360	Q8XXB6	592	2.036e-17	0.7706	0.5338	0.3336	0.65	2.982	1
SY5_S19_sbin_11_k119_512069_length_4168_cov_6.0000_3	360	Q87R16	582	9.486e-18	0.7481	0.5156	0.3296	0.6451	4.278	1
SY5_S19_sbin_11_k119_512069_length_4168_cov_6.0000_3	360	P44407	587	7.499e-18	0.7582	0.5187	0.3294	0.6297	3.769	1
SY5_S19_sbin_11_k119_512069_length_4168_cov_6.0000_3	360	A0A1V5GWR4	424	1.273e-17	0.7562	0.5142	0.4423	0.6434	3.931	1
SY5_S19_sbin_11_k119_512069_length_4168_cov_6.0000_3	360	Q88D92	602	8.945e-18	0.757	0.551	0.3411	0.6332	3.711	1
SY5_S19_sbin_11_k119_512069_length_4168_cov_6.0000_3	360	A0A3S4XQ86	539	1.006e-17	0.7508	0.5422	0.3733	0.6266	4.119	1
SY5_S19_sbin_11_k119_512069_length_4168_cov_6.0000_3	360	A0A0M6YHG0	551	1.707e-17	0.7605	0.5251	0.3508	0.6345	2.732	1
SY5_S19_sbin_11_k119_512069_length_4168_cov_6.0000_3	360	Q0VQP5	582	2.29e-17	0.7595	0.5144	0.3284	0.6438	4.057	1
SY5_S19_sbin_11_k119_512069_length_4168_cov_6.0000_3	360	Q5E0F2	582	1.2e-17	0.7517	0.5397	0.345	0.6306	3.626	1
SY5_S19_sbin_11_k119_512069_length_4168_cov_6.0000_3	360	Q47JR8	585	2.897e-17	0.7639	0.5253	0.3334	0.6468	3.493	1
SY5_S19_sbin_11_k119_512069_length_4168_cov_6.0000_3	360	Q87EF0	589	1.518e-17	0.7549	0.5207	0.3291	0.6345	3.582	1
SY5_S19_sbin_11_k119_512069_length_4168_cov_6.0000_3	360	Q5P2S7	601	1.35e-17	0.7557	0.5502	0.3412	0.6306	3.746	1
SY5_S19_sbin_11_k119_512069_length_4168_cov_6.0000_3	360	A0A6N4XVA2	347	1.067e-17	0.7453	0.5304	0.5488	0.6274	3.459	1
SY5_S19_sbin_11_k119_512069_length_4168_cov_6.0000_3	360	7ph4_B	576	3.929e-18	0.715	0.5284	0.3431	0.6233	4.504	1
SY5_S19_sbin_11_k119_512069_length_4168_cov_6.0000_3	360	A0A485IA30	413	2.897e-17	0.7557	0.5488	0.4832	0.646	3.192	1
SY5_S19_sbin_11_k119_512069_length_4168_cov_6.0000_3	360	A0A428AFB9	429	1.131e-17	0.7486	0.5324	0.452	0.6243	3.552	1
SY5_S19_sbin_11_k119_512069_length_4168_cov_6.0000_3	360	Q7MJ07	583	1.92e-17	0.7514	0.543	0.3475	0.6339	4.062	1
SY5_S19_sbin_11_k119_512069_length_4168_cov_6.0000_3	360	Q0BKJ3	609	4.121e-17	0.7667	0.532	0.3223	0.6465	3.241	1
SY5_S19_sbin_11_k119_512069_length_4168_cov_6.0000_3	360	A0A1V6EPN4	362	3.258e-17	0.7591	0.5268	0.524	0.6406	2.839	1
SY5_S19_sbin_11_k119_512069_length_4168_cov_6.0000_3	360	7ph4_A	576	5.271e-18	0.7147	0.5283	0.3431	0.6238	4.503	1
SY5_S19_sbin_11_k119_512069_length_4168_cov_6.0000_3	360	7ph3_A	577	3.106e-18	0.7161	0.5261	0.3428	0.6064	4.647	1
SY5_S19_sbin_11_k119_512069_length_4168_cov_6.0000_3	360	8dmm_A	576	4.687e-18	0.725	0.5025	0.3263	0.6074	4.195	1
SY5_S19_sbin_11_k119_512069_length_4168_cov_6.0000_3	360	8dmm_B	576	4.687e-18	0.725	0.5025	0.3263	0.6074	4.195	1
SY5_S19_sbin_11_k119_512069_length_4168_cov_6.0000_3	360	A0A5E6ZXR2	441	5.213e-17	0.7609	0.5276	0.4366	0.6455	3.319	1
SY5_S19_sbin_11_k119_512069_length_4168_cov_6.0000_3	360	P63359	582	6.668e-18	0.7288	0.5318	0.3414	0.6099	4.438	1
SY5_S19_sbin_11_k119_512069_length_4168_cov_6.0000_3	360	Q6LPK6	585	1.81e-17	0.7344	0.535	0.3412	0.6355	4.393	1
SY5_S19_sbin_11_k119_512069_length_4168_cov_6.0000_3	360	A0A3S4TSS7	423	2.897e-17	0.7518	0.5261	0.4531	0.6281	3.676	1
SY5_S19_sbin_11_k119_512069_length_4168_cov_6.0000_3	360	Q21NS8	586	1.592e-16	0.7831	0.5217	0.3299	0.6565	3.327	1
SY5_S19_sbin_11_k119_512069_length_4168_cov_6.0000_3	360	A0A1V5RQ97	448	4.121e-17	0.7421	0.5223	0.4265	0.6453	3.818	1
SY5_S19_sbin_11_k119_512069_length_4168_cov_6.0000_3	360	A0A485CB57	323	4.635e-17	0.7571	0.513	0.5674	0.633	3.059	1
SY5_S19_sbin_11_k119_512069_length_4168_cov_6.0000_3	360	7bcw_B	574	9.486e-18	0.7193	0.5029	0.3278	0.6155	4.498	1
SY5_S19_sbin_11_k119_512069_length_4168_cov_6.0000_3	360	Q4KJB2	601	2.576e-17	0.7267	0.518	0.3211	0.6392	6.151	1
SY5_S19_sbin_11_k119_512069_length_4168_cov_6.0000_3	360	A0A2X2WCE0	361	5.213e-17	0.76	0.5414	0.54	0.6298	2.742	1
SY5_S19_sbin_11_k119_512069_length_4168_cov_6.0000_3	360	Q7VWD8	623	1.899e-16	0.774	0.5362	0.3191	0.66	3.166	1
SY5_S19_sbin_11_k119_512069_length_4168_cov_6.0000_3	360	A0A2P5VKQ1	473	5.213e-17	0.7497	0.5591	0.4327	0.6354	3.28	1
SY5_S19_sbin_11_k119_512069_length_4168_cov_6.0000_3	360	7bcw_A	574	5.928e-18	0.7155	0.5279	0.3443	0.6008	4.543	1
SY5_S19_sbin_11_k119_512069_length_4168_cov_6.0000_3	360	Q21WN9	581	2.576e-17	0.7471	0.5458	0.3509	0.6177	3.751	1
SY5_S19_sbin_11_k119_512069_length_4168_cov_6.0000_3	360	Q2SZW0	596	3.258e-17	0.7411	0.5235	0.3251	0.6282	3.456	1
SY5_S19_sbin_11_k119_512069_length_4168_cov_6.0000_3	360	7ph3_B	577	7.953e-18	0.7161	0.5261	0.3428	0.6059	4.645	1
SY5_S19_sbin_11_k119_512069_length_4168_cov_6.0000_3	360	Q8FJB1	582	1.518e-17	0.7309	0.5326	0.3418	0.6114	4.431	1
SY5_S19_sbin_11_k119_512069_length_4168_cov_6.0000_3	360	A0A564SLK7	401	5.863e-17	0.7534	0.5149	0.4664	0.6302	3.614	1
SY5_S19_sbin_11_k119_512069_length_4168_cov_6.0000_3	360	Q4QPI4	587	3.664e-17	0.7539	0.5166	0.3284	0.6165	3.817	1
SY5_S19_sbin_11_k119_512069_length_4168_cov_6.0000_3	360	Q142P6	597	4.635e-17	0.7365	0.52	0.3226	0.6377	3.615	1
SY5_S19_sbin_11_k119_512069_length_4168_cov_6.0000_3	360	A0A7H4NMH4	451	4.371e-17	0.7435	0.5055	0.4101	0.627	3.253	1
SY5_S19_sbin_11_k119_512069_length_4168_cov_6.0000_3	360	Q5F4X8	622	3.258e-17	0.7259	0.5535	0.3305	0.6348	5.693	1
SY5_S19_sbin_11_k119_512069_length_4168_cov_6.0000_3	360	Q2SIN5	585	7.417e-17	0.7582	0.5212	0.3322	0.6294	3.854	1
SY5_S19_sbin_11_k119_512069_length_4168_cov_6.0000_3	360	A0A1J5PSP5	327	1.416e-16	0.7584	0.5305	0.5798	0.6475	3.094	1
SY5_S19_sbin_11_k119_512069_length_4168_cov_6.0000_3	360	A0A645DAF0	380	5.529e-17	0.7472	0.5466	0.5201	0.6265	3.847	1
SY5_S19_sbin_11_k119_512069_length_4168_cov_6.0000_3	360	A0A380DT66	523	7.417e-17	0.7564	0.5468	0.3844	0.6256	4.261	1
SY5_S19_sbin_11_k119_512069_length_4168_cov_6.0000_3	360	Q7VR44	583	3.664e-17	0.7467	0.5438	0.3481	0.6119	3.971	1
SY5_S19_sbin_11_k119_512069_length_4168_cov_6.0000_3	360	Q5WVN2	588	2.897e-17	0.722	0.5413	0.342	0.6266	5.055	1
SY5_S19_sbin_11_k119_512069_length_4168_cov_6.0000_3	360	Q3KJ31	600	5.213e-17	0.7274	0.5181	0.3217	0.6361	6.157	1
SY5_S19_sbin_11_k119_512069_length_4168_cov_6.0000_3	360	Q2LVL0	601	1.335e-16	0.7648	0.5203	0.3221	0.6332	3.367	1
SY5_S19_sbin_11_k119_512069_length_4168_cov_6.0000_3	360	A0A484ZTM0	301	9.382e-17	0.744	0.5071	0.5982	0.6384	3.144	1
SY5_S19_sbin_11_k119_512069_length_4168_cov_6.0000_3	360	A0A077UKU5	513	1.119e-16	0.7573	0.5473	0.3918	0.6305	4.29	1
SY5_S19_sbin_11_k119_512069_length_4168_cov_6.0000_3	360	A0A1C6DZD4	529	2.429e-17	0.7191	0.5435	0.3793	0.6171	5.016	1
SY5_S19_sbin_11_k119_512069_length_4168_cov_6.0000_3	360	A0A0M7MIQ2	476	5.529e-17	0.7383	0.5266	0.4063	0.6234	3.873	1
SY5_S19_sbin_11_k119_512069_length_4168_cov_6.0000_3	360	A0A846SXK9	511	1.055e-16	0.7442	0.5434	0.3926	0.6345	4.331	1
SY5_S19_sbin_11_k119_512069_length_4168_cov_6.0000_3	360	P60752	582	2.429e-17	0.7299	0.532	0.3416	0.6044	4.409	1
SY5_S19_sbin_11_k119_512069_length_4168_cov_6.0000_3	360	Q2NUA5	582	3.258e-17	0.7275	0.5063	0.3252	0.6091	4.372	1
SY5_S19_sbin_11_k119_512069_length_4168_cov_6.0000_3	360	Q60AA3	601	1.187e-16	0.7545	0.5447	0.3386	0.6224	4.004	1
SY5_S19_sbin_11_k119_512069_length_4168_cov_6.0000_3	360	A0A377ZZ13	514	1.055e-16	0.7473	0.5092	0.365	0.6229	3.026	1
SY5_S19_sbin_11_k119_512069_length_4168_cov_6.0000_3	360	Q5QU36	582	2.547e-16	0.7562	0.5365	0.3439	0.6396	3.879	1
SY5_S19_sbin_11_k119_512069_length_4168_cov_6.0000_3	360	Q6D437	582	6.994e-17	0.7285	0.5322	0.3412	0.6223	4.367	1
SY5_S19_sbin_11_k119_512069_length_4168_cov_6.0000_3	360	Q2P3E7	589	8.342e-17	0.7396	0.5396	0.3417	0.6194	4.289	1
SY5_S19_sbin_11_k119_512069_length_4168_cov_6.0000_3	360	A0A1V5GJK0	305	1.592e-16	0.7539	0.5385	0.6257	0.6223	3.624	1
SY5_S19_sbin_11_k119_512069_length_4168_cov_6.0000_3	360	A0A1V6H7I1	329	9.382e-17	0.738	0.5419	0.5886	0.6164	3.66	1
SY5_S19_sbin_11_k119_512069_length_4168_cov_6.0000_3	360	A0A174DHE8	489	2.402e-16	0.7553	0.5439	0.4071	0.6287	2.891	1
SY5_S19_sbin_11_k119_512069_length_4168_cov_6.0000_3	360	Q9CMG7	582	6.595e-17	0.7366	0.5109	0.328	0.6045	4.16	1
SY5_S19_sbin_11_k119_512069_length_4168_cov_6.0000_3	360	A0A380DMB4	371	4.121e-17	0.7227	0.5122	0.4981	0.5994	4.388	1
SY5_S19_sbin_11_k119_512069_length_4168_cov_6.0000_3	360	Q12C33	589	1.899e-16	0.7392	0.5177	0.3245	0.632	3.362	1
SY5_S19_sbin_11_k119_512069_length_4168_cov_6.0000_3	360	Q3SFZ6	579	9.382e-17	0.7458	0.5368	0.3454	0.5994	3.69	1
SY5_S19_sbin_11_k119_512069_length_4168_cov_6.0000_3	360	Q65U21	585	1.501e-16	0.745	0.5143	0.3287	0.6086	4.061	1
SY5_S19_sbin_11_k119_512069_length_4168_cov_6.0000_3	360	8tso_A	573	4.121e-17	0.7135	0.5017	0.3278	0.5934	4.492	1
SY5_S19_sbin_11_k119_512069_length_4168_cov_6.0000_3	360	Q1CA68	582	1.688e-16	0.7381	0.5116	0.3284	0.6145	4.092	1
SY5_S19_sbin_11_k119_512069_length_4168_cov_6.0000_3	360	A0A564W4E2	358	5.468e-16	0.7528	0.5155	0.5182	0.6249	3.475	1
SY5_S19_sbin_11_k119_512069_length_4168_cov_6.0000_3	360	A0A174UKH4	309	2.402e-16	0.7365	0.5409	0.622	0.6089	3.897	1
SY5_S19_sbin_11_k119_512069_length_4168_cov_6.0000_3	360	Q7N6C6	581	2.547e-16	0.7336	0.5268	0.3382	0.6131	4.446	1
SY5_S19_sbin_11_k119_512069_length_4168_cov_6.0000_3	360	A0A2S6WN45	364	8.75e-16	0.7454	0.5596	0.5539	0.6409	4.36	1
SY5_S19_sbin_11_k119_512069_length_4168_cov_6.0000_3	360	Q6F9X0	574	6.15e-16	0.7557	0.5232	0.339	0.6155	3.744	1
SY5_S19_sbin_11_k119_512069_length_4168_cov_6.0000_3	360	Q0I4C5	582	4.076e-16	0.7405	0.5097	0.3269	0.6102	3.877	1
SY5_S19_sbin_11_k119_512069_length_4168_cov_6.0000_3	360	Q2KYS6	591	1.245e-15	0.7572	0.5277	0.331	0.6333	3.362	1
SY5_S19_sbin_11_k119_512069_length_4168_cov_6.0000_3	360	A0A2X4UNY8	328	1.688e-16	0.7128	0.5191	0.5649	0.604	3.758	1
SY5_S19_sbin_11_k119_512069_length_4168_cov_6.0000_3	360	3b60_B	572	4.323e-16	0.7336	0.5041	0.3286	0.6156	4.251	1
SY5_S19_sbin_11_k119_512069_length_4168_cov_6.0000_3	360	3b60_C	572	4.323e-16	0.7336	0.5041	0.3286	0.6156	4.251	1
SY5_S19_sbin_11_k119_512069_length_4168_cov_6.0000_3	360	3b60_D	572	4.323e-16	0.7336	0.5041	0.3286	0.6155	4.251	1
SY5_S19_sbin_11_k119_512069_length_4168_cov_6.0000_3	360	Q1BUV6	593	6.15e-16	0.7354	0.546	0.3417	0.6245	3.707	1
SY5_S19_sbin_11_k119_512069_length_4168_cov_6.0000_3	360	Q31FG2	581	8.25e-16	0.7492	0.5141	0.3293	0.6198	3.576	1
SY5_S19_sbin_11_k119_512069_length_4168_cov_6.0000_3	360	A0A7U9SVB3	318	1.174e-15	0.7546	0.5553	0.6228	0.6259	3.165	1
SY5_S19_sbin_11_k119_512069_length_4168_cov_6.0000_3	360	Q12M46	600	4.323e-16	0.7299	0.5063	0.3151	0.612	3.768	1
SY5_S19_sbin_11_k119_512069_length_4168_cov_6.0000_3	360	Q8D2U8	581	7.78e-16	0.7327	0.5109	0.3281	0.6227	4.383	1
SY5_S19_sbin_11_k119_512069_length_4168_cov_6.0000_3	360	3b60_A	572	4.076e-16	0.7306	0.5029	0.328	0.6033	4.259	1
SY5_S19_sbin_11_k119_512069_length_4168_cov_6.0000_3	360	Q46Y89	590	1.107e-15	0.7462	0.5243	0.3303	0.6206	3.699	1
SY5_S19_sbin_11_k119_512069_length_4168_cov_6.0000_3	360	A0A3S4X8A6	328	8.75e-16	0.7418	0.5215	0.5683	0.6158	3.171	1
SY5_S19_sbin_11_k119_512069_length_4168_cov_6.0000_3	360	A0A1V6G955	533	6.522e-16	0.7383	0.5124	0.357	0.6046	4.115	1
SY5_S19_sbin_11_k119_512069_length_4168_cov_6.0000_3	360	8tso_B	573	2.014e-16	0.7128	0.5014	0.3276	0.5911	4.504	1
SY5_S19_sbin_11_k119_512069_length_4168_cov_6.0000_3	360	Q48P40	600	1.107e-15	0.7457	0.5164	0.3214	0.6157	3.872	1
SY5_S19_sbin_11_k119_512069_length_4168_cov_6.0000_3	360	Q9HUG8	603	1.32e-15	0.7476	0.5147	0.3198	0.613	4.025	1
SY5_S19_sbin_11_k119_512069_length_4168_cov_6.0000_3	360	A0A1V4IWX0	534	6.15e-16	0.7023	0.5104	0.3544	0.6186	5.091	1
SY5_S19_sbin_11_k119_512069_length_4168_cov_6.0000_3	360	K4ZCG5	314	1.485e-15	0.7393	0.5296	0.5998	0.6117	4.259	1
SY5_S19_sbin_11_k119_512069_length_4168_cov_6.0000_3	360	A0A1V6FZS1	444	5.156e-16	0.7071	0.503	0.4152	0.6027	4.338	1
SY5_S19_sbin_11_k119_512069_length_4168_cov_6.0000_3	360	Q7NZU6	584	1.174e-15	0.7285	0.5407	0.3458	0.6055	3.997	1
SY5_S19_sbin_11_k119_512069_length_4168_cov_6.0000_3	360	Q83D84	589	1.245e-15	0.7261	0.5061	0.32	0.6106	3.966	1
SY5_S19_sbin_11_k119_512069_length_4168_cov_6.0000_3	360	Q1LQD3	594	3.187e-15	0.7526	0.5197	0.3258	0.6197	3.763	1
SY5_S19_sbin_11_k119_512069_length_4168_cov_6.0000_3	360	Q0HHH4	601	9.841e-16	0.7233	0.5063	0.3157	0.606	4.046	1
SY5_S19_sbin_11_k119_512069_length_4168_cov_6.0000_3	360	A0A0B9X4I2	575	6.522e-16	0.7385	0.5246	0.3411	0.5758	3.938	1
SY5_S19_sbin_11_k119_512069_length_4168_cov_6.0000_3	360	A0A6N2V1F8	377	2.014e-16	0.6769	0.5241	0.5023	0.5881	5.538	1
SY5_S19_sbin_11_k119_512069_length_4168_cov_6.0000_3	360	A0A1V5Q295	473	6.917e-16	0.6927	0.5135	0.3991	0.6115	7.438	1
SY5_S19_sbin_11_k119_512069_length_4168_cov_6.0000_3	360	Q15UY7	585	6.15e-16	0.6875	0.5069	0.3229	0.6098	4.257	1
SY5_S19_sbin_11_k119_512069_length_4168_cov_6.0000_3	360	A0A6N3D7B8	550	3.624e-16	0.6756	0.5121	0.3447	0.5995	6.03	1
SY5_S19_sbin_11_k119_512069_length_4168_cov_6.0000_3	360	A0A2X3I799	551	1.575e-15	0.7262	0.4777	0.3232	0.5946	4.342	1
SY5_S19_sbin_11_k119_512069_length_4168_cov_6.0000_3	360	Q0A4U4	589	2.672e-15	0.739	0.5341	0.339	0.6026	3.866	1
SY5_S19_sbin_11_k119_512069_length_4168_cov_6.0000_3	360	A0A174BAF7	550	2.834e-15	0.7248	0.5111	0.3435	0.6127	5.268	1
SY5_S19_sbin_11_k119_512069_length_4168_cov_6.0000_3	360	A0A151B078	550	9.177e-15	0.7584	0.5201	0.3518	0.6063	3.801	1
SY5_S19_sbin_11_k119_512069_length_4168_cov_6.0000_3	360	A0A2S6R9F4	539	1.161e-14	0.7532	0.5233	0.36	0.6149	3.641	1
SY5_S19_sbin_11_k119_512069_length_4168_cov_6.0000_3	360	A0A2K4ZB31	549	1.044e-15	0.6924	0.4804	0.3256	0.5879	4.096	1
SY5_S19_sbin_11_k119_512069_length_4168_cov_6.0000_3	360	Q080T2	600	4.032e-15	0.7208	0.4966	0.3079	0.6074	4.151	1
SY5_S19_sbin_11_k119_512069_length_4168_cov_6.0000_3	360	A0A1J5R0K3	375	4.862e-16	0.6637	0.5191	0.5001	0.5843	4.883	1
SY5_S19_sbin_11_k119_512069_length_4168_cov_6.0000_3	360	A0A2X2VUI0	483	1.97e-14	0.7509	0.5064	0.3846	0.6244	3.428	1
SY5_S19_sbin_11_k119_512069_length_4168_cov_6.0000_3	360	Q1QX69	579	4.032e-15	0.7307	0.5259	0.34	0.587	4.072	1
SY5_S19_sbin_11_k119_512069_length_4168_cov_6.0000_3	360	A0A3R9JCI3	317	1.174e-15	0.668	0.498	0.5598	0.5967	8.123	1
SY5_S19_sbin_11_k119_512069_length_4168_cov_6.0000_3	360	A0A1C6L299	432	3.187e-15	0.7185	0.4966	0.4194	0.5829	3.208	1
SY5_S19_sbin_11_k119_512069_length_4168_cov_6.0000_3	360	3b5y_A	572	9.177e-15	0.7312	0.5347	0.3486	0.6084	4.092	1
SY5_S19_sbin_11_k119_512069_length_4168_cov_6.0000_3	360	3b5y_D	572	1.032e-14	0.7361	0.5041	0.3286	0.608	4	1
SY5_S19_sbin_11_k119_512069_length_4168_cov_6.0000_3	360	Q3J7R8	597	7.255e-15	0.7293	0.5103	0.3197	0.5957	4.123	1
SY5_S19_sbin_11_k119_512069_length_4168_cov_6.0000_3	360	A0A645DNZ3	310	8.16e-15	0.7057	0.5152	0.5927	0.6131	6.243	1
SY5_S19_sbin_11_k119_512069_length_4168_cov_6.0000_3	360	A0A128F927	536	1.231e-14	0.7122	0.5086	0.3506	0.6159	4.382	1
SY5_S19_sbin_11_k119_512069_length_4168_cov_6.0000_3	360	3b5y_C	572	1.306e-14	0.7275	0.5056	0.3299	0.604	4.117	1
SY5_S19_sbin_11_k119_512069_length_4168_cov_6.0000_3	360	3b5y_B	572	1.385e-14	0.7267	0.5	0.326	0.5991	4.049	1
SY5_S19_sbin_11_k119_512069_length_4168_cov_6.0000_3	360	A0A3D8ITT9	545	1.095e-14	0.7094	0.481	0.3283	0.5923	4.139	1
SY5_S19_sbin_11_k119_512069_length_4168_cov_6.0000_3	360	A0A381J9J7	527	3.76e-14	0.7416	0.4812	0.3378	0.5998	3.92	1
SY5_S19_sbin_11_k119_512069_length_4168_cov_6.0000_3	360	A0A1V4SVG6	537	9.177e-15	0.697	0.4939	0.3399	0.581	4.328	1
SY5_S19_sbin_11_k119_512069_length_4168_cov_6.0000_3	360	A0A066PX84	547	8.654e-15	0.6902	0.4723	0.3202	0.5735	3.845	1
SY5_S19_sbin_11_k119_512069_length_4168_cov_6.0000_3	360	A0A1U9ISS0	551	4.485e-14	0.7166	0.488	0.3309	0.6051	4.176	1
SY5_S19_sbin_11_k119_512069_length_4168_cov_6.0000_3	360	C2FD29	459	9.177e-15	0.6442	0.4669	0.3727	0.5905	5.077	1
SY5_S19_sbin_11_k119_512069_length_4168_cov_6.0000_3	360	A0A822W251	513	6.766e-14	0.7197	0.5258	0.3796	0.5814	3.599	1
SY5_S19_sbin_11_k119_512069_length_4168_cov_6.0000_3	360	A0A1C7MQA1	389	6.083e-15	0.5957	0.4918	0.4587	0.5968	6.076	1
SY5_S19_sbin_11_k119_512069_length_4168_cov_6.0000_3	360	A0A1G4GBE8	550	5.673e-14	0.6855	0.463	0.3162	0.58	4.324	1
SY5_S19_sbin_11_k119_512069_length_4168_cov_6.0000_3	360	3b5z_D	572	9.626e-14	0.7162	0.5005	0.3279	0.5653	4.016	1
SY5_S19_sbin_11_k119_512069_length_4168_cov_6.0000_3	360	A0A1C5Z9X9	546	7.982e-13	0.7415	0.496	0.335	0.6168	3.008	1
SY5_S19_sbin_11_k119_512069_length_4168_cov_6.0000_3	360	A0A1J5S0U3	551	4.988e-13	0.7342	0.4757	0.3202	0.6052	3.249	1
SY5_S19_sbin_11_k119_512069_length_4168_cov_6.0000_3	360	3b5z_A	572	7.176e-14	0.7102	0.4961	0.3257	0.5555	4.152	1
SY5_S19_sbin_11_k119_512069_length_4168_cov_6.0000_3	360	A0A2U3MZN2	530	2.614e-13	0.7155	0.4695	0.3291	0.5892	3.554	1
SY5_S19_sbin_11_k119_512069_length_4168_cov_6.0000_3	360	A0A1G4FIH7	538	5.61e-13	0.7365	0.5058	0.3479	0.6002	4.928	1
SY5_S19_sbin_11_k119_512069_length_4168_cov_6.0000_3	360	3b5z_C	572	9.626e-14	0.7027	0.4937	0.3233	0.5611	4.177	1
SY5_S19_sbin_11_k119_512069_length_4168_cov_6.0000_3	360	3b5z_B	572	1.083e-13	0.7102	0.4961	0.3257	0.5557	4.151	1
SY5_S19_sbin_11_k119_512069_length_4168_cov_6.0000_3	360	A0A1C5NVG1	549	1.837e-13	0.7086	0.4962	0.3352	0.5729	4.818	1
SY5_S19_sbin_11_k119_512069_length_4168_cov_6.0000_3	360	A0A1V5HLI9	549	7.982e-13	0.7229	0.4958	0.3337	0.5887	3.045	1
SY5_S19_sbin_11_k119_512069_length_4168_cov_6.0000_3	360	A0A1E7XGE8	533	1.083e-13	0.645	0.4528	0.3147	0.5786	6.872	1
SY5_S19_sbin_11_k119_512069_length_4168_cov_6.0000_3	360	A0A239SR60	530	4.435e-13	0.6929	0.4405	0.3091	0.5671	3.997	1
SY5_S19_sbin_11_k119_512069_length_4168_cov_6.0000_3	360	A0A376W0G4	394	7.982e-13	0.6995	0.4343	0.3997	0.5727	4.681	1
SY5_S19_sbin_11_k119_512069_length_4168_cov_6.0000_3	360	A0A7U9X212	536	2.438e-12	0.7377	0.4792	0.3313	0.5839	3.437	1
SY5_S19_sbin_11_k119_512069_length_4168_cov_6.0000_3	360	A0A410RSM7	548	7.526e-13	0.6725	0.4696	0.3199	0.582	5.643	1
SY5_S19_sbin_11_k119_512069_length_4168_cov_6.0000_3	360	A0A3S4P413	524	3.719e-13	0.665	0.4483	0.3163	0.5511	5.94	1
SY5_S19_sbin_11_k119_512069_length_4168_cov_6.0000_3	360	A0A6N2YH39	535	3.27e-12	0.7222	0.4838	0.3335	0.5789	3.664	1
SY5_S19_sbin_11_k119_512069_length_4168_cov_6.0000_3	360	A0A376H485	541	1.817e-12	0.6917	0.4766	0.3286	0.5733	4.302	1
SY5_S19_sbin_11_k119_512069_length_4168_cov_6.0000_3	360	A0A174E8N2	397	2.298e-12	0.6927	0.4836	0.4422	0.581	7.466	1
SY5_S19_sbin_11_k119_512069_length_4168_cov_6.0000_3	360	A0A4P6M739	539	1.616e-12	0.6833	0.4361	0.2994	0.5663	4.558	1
SY5_S19_sbin_11_k119_512069_length_4168_cov_6.0000_3	360	A0A345VIA6	532	2.742e-12	0.6933	0.4532	0.3155	0.5713	3.404	1
SY5_S19_sbin_11_k119_512069_length_4168_cov_6.0000_3	360	A0A6N3B373	524	2.742e-12	0.6788	0.4499	0.3161	0.5683	5.817	1
SY5_S19_sbin_11_k119_512069_length_4168_cov_6.0000_3	360	A0A3S8SFL2	529	8.879e-12	0.6968	0.4708	0.3283	0.5917	6.942	1
SY5_S19_sbin_11_k119_512069_length_4168_cov_6.0000_3	360	A0A564UTU8	541	1.059e-11	0.7067	0.4849	0.332	0.5878	3.327	1
SY5_S19_sbin_11_k119_512069_length_4168_cov_6.0000_3	360	A0A0C7QSC9	549	1.01e-12	0.6579	0.4583	0.3125	0.5404	4.058	1
SY5_S19_sbin_11_k119_512069_length_4168_cov_6.0000_3	360	A0A223M998	539	7.444e-12	0.6947	0.4569	0.3161	0.5487	4.018	1
SY5_S19_sbin_11_k119_512069_length_4168_cov_6.0000_3	360	A0A377KKV7	306	1.191e-11	0.6837	0.4367	0.5063	0.5723	4.662	1
SY5_S19_sbin_11_k119_512069_length_4168_cov_6.0000_3	360	A0A381J932	539	3.43e-11	0.6965	0.466	0.3215	0.585	3.745	1
SY5_S19_sbin_11_k119_512069_length_4168_cov_6.0000_3	360	A0A239SQH7	517	1.906e-11	0.6933	0.4247	0.3021	0.5609	4.499	1
SY5_S19_sbin_11_k119_512069_length_4168_cov_6.0000_3	360	A0A2A7ARS3	537	4.88e-11	0.6984	0.4631	0.3226	0.5909	4.545	1
SY5_S19_sbin_11_k119_512069_length_4168_cov_6.0000_3	360	A0A173RG08	539	2.273e-11	0.6807	0.4697	0.3241	0.5705	3.96	1
SY5_S19_sbin_11_k119_512069_length_4168_cov_6.0000_3	360	A0A3Q9E9T9	519	3.05e-11	0.6735	0.4383	0.3146	0.5646	4.099	1
SY5_S19_sbin_11_k119_512069_length_4168_cov_6.0000_3	360	A0A1G4FMY8	549	2.438e-12	0.6106	0.4296	0.2904	0.5232	6.67	1
SY5_S19_sbin_11_k119_512069_length_4168_cov_6.0000_3	360	A0A449AQP5	528	1.797e-11	0.663	0.4137	0.2915	0.5332	5.053	1
SY5_S19_sbin_11_k119_512069_length_4168_cov_6.0000_3	360	A0A381J9D6	537	1.58e-10	0.7128	0.4728	0.3261	0.5722	3.251	1
SY5_S19_sbin_11_k119_512069_length_4168_cov_6.0000_3	360	A0A064C1A3	538	1.249e-10	0.713	0.4718	0.3244	0.5599	3.116	1
SY5_S19_sbin_11_k119_512069_length_4168_cov_6.0000_3	360	A0A6N2Z8T8	542	1.178e-10	0.6821	0.4583	0.3154	0.5605	3.991	1
SY5_S19_sbin_11_k119_512069_length_4168_cov_6.0000_3	360	A0A6N3D0T2	527	1.49e-10	0.677	0.4657	0.3292	0.5689	5.378	1
SY5_S19_sbin_11_k119_512069_length_4168_cov_6.0000_3	360	A0A380JTK7	527	4.88e-11	0.6496	0.4482	0.3163	0.5318	4.12	1
SY5_S19_sbin_11_k119_512069_length_4168_cov_6.0000_3	360	A0A7Z8ZWM6	518	1.047e-10	0.6688	0.4236	0.3006	0.5448	5.834	1
SY5_S19_sbin_11_k119_512069_length_4168_cov_6.0000_3	360	L7VVW7	546	1.325e-10	0.6528	0.454	0.3102	0.5662	4.384	1
SY5_S19_sbin_11_k119_512069_length_4168_cov_6.0000_3	360	A0A564S8Q4	388	6.942e-11	0.619	0.4199	0.3923	0.5273	7.716	1
SY5_S19_sbin_11_k119_512069_length_4168_cov_6.0000_3	360	A0A8B4RDZ2	515	4.002e-09	0.708	0.4015	0.2867	0.5473	3.524	1
SY5_S19_sbin_11_k119_512069_length_4168_cov_6.0000_3	360	A0A2S6SGR2	517	4.773e-09	0.7174	0.3851	0.2752	0.5458	3.63	1
SY5_S19_sbin_11_k119_512069_length_4168_cov_6.0000_3	360	A0A2X5P7E0	533	1.474e-09	0.6398	0.3796	0.2658	0.5033	5.54	1
SY5_S19_sbin_11_k119_512069_length_4168_cov_6.0000_3	360	A0A3D2VSF3	515	3.519e-08	0.6923	0.383	0.2759	0.5243	5.352	1
SY5_S19_sbin_11_k119_512069_length_4168_cov_6.0000_3	360	A0A378NDN2	515	1.14e-07	0.6583	0.3301	0.2391	0.4641	4.506	1
SY5_S19_sbin_11_k119_512069_length_4168_cov_6.0000_3	360	A0A1S8TAZ1	361	1.604e-06	0.5971	0.3474	0.3466	0.4544	4.825	1
SY5_S19_sbin_11_k119_512069_length_4168_cov_6.0000_3	360	A0A1Q2HVG7	479	9.913e-06	0.6243	0.2663	0.2057	0.4739	3.927	1
SY5_S19_sbin_11_k119_512069_length_4168_cov_6.0000_3	360	A0A4P7QHZ1	477	2.854e-05	0.6006	0.2595	0.2015	0.4778	4.48	1
SY5_S19_sbin_11_k119_512069_length_4168_cov_6.0000_3	360	A0A485CV51	504	7.308e-05	0.6515	0.3405	0.2507	0.4646	4.74	1
SY5_S19_sbin_11_k119_512069_length_4168_cov_6.0000_3	360	A0A2X2V260	400	6.891e-05	0.5837	0.3056	0.2788	0.4438	5.827	1
SY5_S19_sbin_11_k119_512069_length_4168_cov_6.0000_3	360	A0A1B8P4N7	528	0.0002662	0.6773	0.2918	0.2056	0.4455	3.628	1
RS_1_sbin_80_k141_2419124_length_19174_cov_8.4683_3	570	Q9CMG7	582	2.692e-51	0.962	0.962	0.9427	0.8511	1.772	1
RS_1_sbin_80_k141_2419124_length_19174_cov_8.4683_3	570	Q4QPI4	587	8.705e-52	0.9539	0.9539	0.927	0.8414	1.924	1
RS_1_sbin_80_k141_2419124_length_19174_cov_8.4683_3	570	Q3SFZ6	579	1.464e-50	0.9633	0.9633	0.9486	0.8627	1.654	1
RS_1_sbin_80_k141_2419124_length_19174_cov_8.4683_3	570	Q65U21	585	4.497e-51	0.957	0.957	0.933	0.8448	1.821	1
RS_1_sbin_80_k141_2419124_length_19174_cov_8.4683_3	570	Q2SZW0	596	1.133e-50	0.9493	0.9493	0.9091	0.865	2.01	1
RS_1_sbin_80_k141_2419124_length_19174_cov_8.4683_3	570	Q87EF0	589	4.765e-50	0.9582	0.9565	0.9264	0.8724	1.702	1
RS_1_sbin_80_k141_2419124_length_19174_cov_8.4683_3	570	Q2LVL0	601	1.622e-50	0.9509	0.9509	0.9033	0.8637	2.036	1
RS_1_sbin_80_k141_2419124_length_19174_cov_8.4683_3	570	Q142P6	597	1.133e-50	0.9507	0.9507	0.909	0.8574	1.991	1
RS_1_sbin_80_k141_2419124_length_19174_cov_8.4683_3	570	Q47JR8	585	1.611e-51	0.9283	0.9283	0.9054	0.8474	2.443	1
RS_1_sbin_80_k141_2419124_length_19174_cov_8.4683_3	570	Q7VWD8	623	8.324e-51	0.9424	0.9424	0.8647	0.8518	2.07	1
RS_1_sbin_80_k141_2419124_length_19174_cov_8.4683_3	570	Q7NZU6	584	3.881e-50	0.9534	0.9501	0.9279	0.8634	1.881	1
RS_1_sbin_80_k141_2419124_length_19174_cov_8.4683_3	570	Q0I4C5	582	1.022e-50	0.9528	0.9528	0.9336	0.8425	1.801	1
RS_1_sbin_80_k141_2419124_length_19174_cov_8.4683_3	570	Q7N6C6	581	2.323e-50	0.959	0.959	0.9412	0.8386	1.749	1
RS_1_sbin_80_k141_2419124_length_19174_cov_8.4683_3	570	Q080T2	600	2.097e-50	0.9457	0.9457	0.8999	0.8462	2.412	1
RS_1_sbin_80_k141_2419124_length_19174_cov_8.4683_3	570	Q7VR44	583	3.907e-49	0.9601	0.9584	0.9375	0.8593	1.689	1
RS_1_sbin_80_k141_2419124_length_19174_cov_8.4683_3	570	Q1CA68	582	9.285e-50	0.9575	0.9575	0.9382	0.8372	1.78	1
RS_1_sbin_80_k141_2419124_length_19174_cov_8.4683_3	570	Q1BUV6	593	3.711e-49	0.9587	0.9587	0.9225	0.8556	1.876	1
RS_1_sbin_80_k141_2419124_length_19174_cov_8.4683_3	570	Q2NUA5	582	1.2e-49	0.958	0.958	0.9387	0.8362	1.768	1
RS_1_sbin_80_k141_2419124_length_19174_cov_8.4683_3	570	P63359	582	2.591e-49	0.9605	0.9605	0.9411	0.8395	1.754	1
RS_1_sbin_80_k141_2419124_length_19174_cov_8.4683_3	570	Q31FG2	581	1.541e-50	0.893	0.893	0.8773	0.8594	3.184	1
RS_1_sbin_80_k141_2419124_length_19174_cov_8.4683_3	570	Q0BKJ3	609	9.285e-50	0.9423	0.9423	0.8838	0.8397	2.226	1
RS_1_sbin_80_k141_2419124_length_19174_cov_8.4683_3	570	Q8FJB1	582	1.029e-49	0.9455	0.9455	0.9266	0.8381	2.117	1
RS_1_sbin_80_k141_2419124_length_19174_cov_8.4683_3	570	Q3J7R8	597	5.558e-50	0.9088	0.9088	0.8699	0.8507	2.958	1
RS_1_sbin_80_k141_2419124_length_19174_cov_8.4683_3	570	Q2P3E7	589	5.35e-48	0.9583	0.9583	0.928	0.8678	1.616	1
RS_1_sbin_80_k141_2419124_length_19174_cov_8.4683_3	570	Q0A4U4	589	2.018e-48	0.9604	0.9604	0.9301	0.8479	1.784	1
RS_1_sbin_80_k141_2419124_length_19174_cov_8.4683_3	570	Q6LPK6	585	1.255e-50	0.8812	0.8812	0.8602	0.844	3.452	1
RS_1_sbin_80_k141_2419124_length_19174_cov_8.4683_3	570	Q21WN9	581	9.285e-50	0.9013	0.9013	0.8852	0.8535	2.982	1
RS_1_sbin_80_k141_2419124_length_19174_cov_8.4683_3	570	Q8XXB6	592	3.907e-49	0.9338	0.9338	0.9004	0.8434	2.25	1
RS_1_sbin_80_k141_2419124_length_19174_cov_8.4683_3	570	Q88D92	602	3.881e-50	0.8938	0.8938	0.8494	0.847	3.36	1
RS_1_sbin_80_k141_2419124_length_19174_cov_8.4683_3	570	Q6D437	582	1.321e-50	0.8719	0.8719	0.8553	0.8484	3.711	1
RS_1_sbin_80_k141_2419124_length_19174_cov_8.4683_3	570	Q3KJ31	600	4.3e-50	0.8912	0.8912	0.8494	0.846	3.374	1
RS_1_sbin_80_k141_2419124_length_19174_cov_8.4683_3	570	P44407	587	1.707e-50	0.876	0.876	0.8526	0.8448	3.685	1
RS_1_sbin_80_k141_2419124_length_19174_cov_8.4683_3	570	Q5E0F2	582	1.391e-50	0.8696	0.8696	0.8531	0.8469	3.684	1
RS_1_sbin_80_k141_2419124_length_19174_cov_8.4683_3	570	Q87R16	582	2.71e-50	0.8706	0.8706	0.854	0.8542	3.604	1
RS_1_sbin_80_k141_2419124_length_19174_cov_8.4683_3	570	Q7VL52	582	3.687e-50	0.8859	0.8859	0.8689	0.8432	3.406	1
RS_1_sbin_80_k141_2419124_length_19174_cov_8.4683_3	570	Q4KJB2	601	5.016e-50	0.8876	0.8876	0.8449	0.8464	3.403	1
RS_1_sbin_80_k141_2419124_length_19174_cov_8.4683_3	570	Q0VQP5	582	7.184e-50	0.8917	0.8902	0.873	0.8436	3.173	1
RS_1_sbin_80_k141_2419124_length_19174_cov_8.4683_3	570	Q8D2U8	581	2.354e-48	0.9572	0.9572	0.9395	0.8317	1.779	1
RS_1_sbin_80_k141_2419124_length_19174_cov_8.4683_3	570	Q7MJ07	583	1.464e-50	0.8671	0.8671	0.8493	0.841	3.633	1
RS_1_sbin_80_k141_2419124_length_19174_cov_8.4683_3	570	Q2KYS6	591	8.879e-49	0.9368	0.9368	0.9045	0.8331	2.238	1
RS_1_sbin_80_k141_2419124_length_19174_cov_8.4683_3	570	Q46Y89	590	3.549e-48	0.9488	0.9488	0.9176	0.8356	1.967	1
RS_1_sbin_80_k141_2419124_length_19174_cov_8.4683_3	570	Q1LQD3	594	8.938e-48	0.9482	0.9482	0.911	0.8392	1.977	1
RS_1_sbin_80_k141_2419124_length_19174_cov_8.4683_3	570	Q4FS42	595	7.184e-50	0.8823	0.8808	0.8464	0.8244	3.29	1
RS_1_sbin_80_k141_2419124_length_19174_cov_8.4683_3	570	A0A0B9X4I2	575	4.357e-48	0.929	0.9275	0.9197	0.8347	2.475	1
RS_1_sbin_80_k141_2419124_length_19174_cov_8.4683_3	570	Q5QU36	582	3.023e-49	0.8718	0.8718	0.8553	0.8457	3.612	1
RS_1_sbin_80_k141_2419124_length_19174_cov_8.4683_3	570	Q5WVN2	588	6.87e-49	0.8774	0.8774	0.8525	0.8451	3.438	1
RS_1_sbin_80_k141_2419124_length_19174_cov_8.4683_3	570	Q5P2S7	601	2.097e-50	0.8649	0.8649	0.8235	0.8076	3.876	1
RS_1_sbin_80_k141_2419124_length_19174_cov_8.4683_3	570	A0A3S4XQ86	539	5.929e-48	0.9303	0.8784	0.927	0.8278	2.335	1
RS_1_sbin_80_k141_2419124_length_19174_cov_8.4683_3	570	Q15UY7	585	1.905e-49	0.868	0.868	0.8475	0.8343	3.672	1
RS_1_sbin_80_k141_2419124_length_19174_cov_8.4683_3	570	A0A846SXK9	511	8.997e-47	0.9453	0.8325	0.9256	0.8459	1.992	1
RS_1_sbin_80_k141_2419124_length_19174_cov_8.4683_3	570	Q6AJW3	572	3.932e-48	0.8811	0.8768	0.874	0.8568	3.424	1
RS_1_sbin_80_k141_2419124_length_19174_cov_8.4683_3	570	Q12C33	589	4.617e-47	0.9462	0.9445	0.9149	0.8327	1.954	1
RS_1_sbin_80_k141_2419124_length_19174_cov_8.4683_3	570	Q12M46	600	5.89e-49	0.8699	0.8699	0.8297	0.8328	3.655	1
RS_1_sbin_80_k141_2419124_length_19174_cov_8.4683_3	570	Q2SIN5	585	5.083e-48	0.8873	0.8873	0.8661	0.8467	3.353	1
RS_1_sbin_80_k141_2419124_length_19174_cov_8.4683_3	570	Q0HHH4	601	6.2e-49	0.868	0.868	0.8267	0.8332	4.139	1
RS_1_sbin_80_k141_2419124_length_19174_cov_8.4683_3	570	Q5F4X8	622	1.561e-48	0.8909	0.8909	0.8204	0.8234	4.635	1
RS_1_sbin_80_k141_2419124_length_19174_cov_8.4683_3	570	Q1QX69	579	3.932e-48	0.8923	0.8893	0.8764	0.8277	3.191	1
RS_1_sbin_80_k141_2419124_length_19174_cov_8.4683_3	570	Q6F9X0	574	2.138e-47	0.9056	0.9056	0.8997	0.8393	3.053	1
RS_1_sbin_80_k141_2419124_length_19174_cov_8.4683_3	570	Q48P40	600	8.066e-48	0.8833	0.8833	0.8423	0.8371	3.47	1
RS_1_sbin_80_k141_2419124_length_19174_cov_8.4683_3	570	Q83D84	589	1.418e-47	0.8848	0.8848	0.8582	0.8436	3.34	1
RS_1_sbin_80_k141_2419124_length_19174_cov_8.4683_3	570	Q9HUG8	603	8.491e-48	0.8792	0.8792	0.8346	0.8364	3.553	1
RS_1_sbin_80_k141_2419124_length_19174_cov_8.4683_3	570	Q60AA3	601	2.494e-47	0.8838	0.8838	0.8414	0.8443	3.302	1
RS_1_sbin_80_k141_2419124_length_19174_cov_8.4683_3	570	A0A2X3I799	551	8.173e-46	0.9406	0.8973	0.9274	0.8173	1.988	1
RS_1_sbin_80_k141_2419124_length_19174_cov_8.4683_3	570	Q21NS8	586	1.043e-47	0.8645	0.8645	0.8426	0.8172	3.943	1
RS_1_sbin_80_k141_2419124_length_19174_cov_8.4683_3	570	A0A448MQV4	527	1.943e-46	0.9185	0.8516	0.9185	0.8092	2.963	1
RS_1_sbin_80_k141_2419124_length_19174_cov_8.4683_3	570	A0A1V6G955	533	7.816e-45	0.9478	0.8749	0.934	0.8252	1.852	1
RS_1_sbin_80_k141_2419124_length_19174_cov_8.4683_3	570	P60752	582	1.097e-47	0.8408	0.8408	0.825	0.8119	5.062	1
RS_1_sbin_80_k141_2419124_length_19174_cov_8.4683_3	570	A0A1U9ISS0	551	6.745e-44	0.9539	0.9229	0.9539	0.8331	1.836	1
RS_1_sbin_80_k141_2419124_length_19174_cov_8.4683_3	570	7ph4_B	576	2.494e-47	0.8395	0.8382	0.8304	0.7979	4.048	1
RS_1_sbin_80_k141_2419124_length_19174_cov_8.4683_3	570	7ph4_A	576	8.997e-47	0.8398	0.8384	0.8306	0.7981	4.042	1
RS_1_sbin_80_k141_2419124_length_19174_cov_8.4683_3	570	A0A3D8ITT9	545	2.311e-43	0.948	0.9078	0.948	0.8153	2.116	1
RS_1_sbin_80_k141_2419124_length_19174_cov_8.4683_3	570	7ph3_A	577	1.943e-46	0.8398	0.8385	0.8293	0.7968	4.041	1
RS_1_sbin_80_k141_2419124_length_19174_cov_8.4683_3	570	7ph3_B	577	1.943e-46	0.8401	0.8388	0.8296	0.797	4.037	1
RS_1_sbin_80_k141_2419124_length_19174_cov_8.4683_3	570	7bcw_A	574	8.603e-46	0.8412	0.8398	0.8346	0.7863	4.018	1
RS_1_sbin_80_k141_2419124_length_19174_cov_8.4683_3	570	7bcw_B	574	1.513e-45	0.8364	0.8364	0.8312	0.77	4.139	1
RS_1_sbin_80_k141_2419124_length_19174_cov_8.4683_3	570	A0A0M6YHG0	551	1.543e-42	0.8919	0.8637	0.8919	0.7908	2.947	1
RS_1_sbin_80_k141_2419124_length_19174_cov_8.4683_3	570	A0A2S6R9F4	539	3.007e-42	0.9014	0.8536	0.8998	0.7836	2.902	1
RS_1_sbin_80_k141_2419124_length_19174_cov_8.4683_3	570	8tso_A	573	1.314e-43	0.7979	0.7979	0.7941	0.7702	5.176	1
RS_1_sbin_80_k141_2419124_length_19174_cov_8.4683_3	570	A0A3D2VSF3	515	7.338e-39	0.9355	0.8273	0.9127	0.8025	2.123	1
RS_1_sbin_80_k141_2419124_length_19174_cov_8.4683_3	570	A0A0C7QSC9	549	2.481e-40	0.892	0.8609	0.892	0.7765	3.022	1
RS_1_sbin_80_k141_2419124_length_19174_cov_8.4683_3	570	8tso_B	573	6.45e-43	0.7982	0.7982	0.7944	0.7661	5.175	1
RS_1_sbin_80_k141_2419124_length_19174_cov_8.4683_3	570	8dmm_A	576	6.127e-43	0.7886	0.7886	0.7813	0.7556	5.058	1
RS_1_sbin_80_k141_2419124_length_19174_cov_8.4683_3	570	8dmm_B	576	6.127e-43	0.7886	0.7886	0.7813	0.7555	5.058	1
RS_1_sbin_80_k141_2419124_length_19174_cov_8.4683_3	570	A0A2X5P7E0	533	3.99e-38	0.9289	0.8496	0.9068	0.7928	2.227	1
RS_1_sbin_80_k141_2419124_length_19174_cov_8.4683_3	570	A0A1V4SVG6	537	1.584e-38	0.9005	0.8514	0.9005	0.775	2.901	1
RS_1_sbin_80_k141_2419124_length_19174_cov_8.4683_3	570	A0A2S6SGR2	517	4.965e-36	0.9282	0.8262	0.9075	0.8175	2.255	1
RS_1_sbin_80_k141_2419124_length_19174_cov_8.4683_3	570	A0A378NDN2	515	2.972e-36	0.9356	0.8205	0.9056	0.7952	1.911	1
RS_1_sbin_80_k141_2419124_length_19174_cov_8.4683_3	570	A0A1C5Z9X9	546	7.063e-37	0.9196	0.8776	0.9147	0.7779	2.383	1
RS_1_sbin_80_k141_2419124_length_19174_cov_8.4683_3	570	A0A077UKU5	513	5.465e-37	0.9066	0.8134	0.8983	0.7806	2.792	1
RS_1_sbin_80_k141_2419124_length_19174_cov_8.4683_3	570	A0A7U9X212	536	1.012e-36	0.9008	0.8502	0.9008	0.7967	2.916	1
[truncated: 53,513 more rows]

## Sheet: MacA
Supplementary Table 9. Alignment results for predicted MsbA/MacA/MacB/TolC by foldseek.
query	qlen	target	tlen	evalue	alntmscore	qtmscore	ttmscore	lddt	rmsd	prob
SB_cobin_127_k127_8545231_length_8294_cov_14.1670_1	363	A0A1V5HEU0	446	8.667e-51	0.9287	0.8802	0.7233	0.9497	2.167	1
SB_cobin_127_k127_8545231_length_8294_cov_14.1670_1	363	A0A517Z5Q7	435	3.378e-38	0.8447	0.8447	0.7139	0.8606	5.72	1
SB_cobin_127_k127_8545231_length_8294_cov_14.1670_1	363	A0A5M9R8M2	369	1.391e-32	0.8946	0.826	0.8131	0.8457	2.178	1
SB_cobin_127_k127_8545231_length_8294_cov_14.1670_1	363	I0HSY6	403	1.06e-33	0.8404	0.8184	0.741	0.8412	2.635	1
SB_cobin_127_k127_8545231_length_8294_cov_14.1670_1	363	A0A376BN10	393	2.595e-33	0.8635	0.8181	0.7583	0.8364	2.534	1
SB_cobin_127_k127_8545231_length_8294_cov_14.1670_1	363	A0A519IVY2	406	1.112e-32	0.8448	0.8097	0.7285	0.8424	2.821	1
SB_cobin_127_k127_8545231_length_8294_cov_14.1670_1	363	A0A1V5K0F6	419	2.745e-33	0.8292	0.8292	0.7265	0.8213	6.901	1
SB_cobin_127_k127_8545231_length_8294_cov_14.1670_1	363	A0A380A753	531	6.668e-32	0.8889	0.8187	0.5684	0.8254	2.339	1
SB_cobin_127_k127_8545231_length_8294_cov_14.1670_1	363	A0A3J5R7K6	372	5.637e-32	0.8846	0.8193	0.8003	0.824	2.307	1
SB_cobin_127_k127_8545231_length_8294_cov_14.1670_1	363	A7GYF7	402	5.08e-33	0.8157	0.7947	0.7224	0.8345	2.817	1
SB_cobin_127_k127_8545231_length_8294_cov_14.1670_1	363	D5AM53	390	6.305e-32	0.8792	0.8256	0.7706	0.8239	2.524	1
SB_cobin_127_k127_8545231_length_8294_cov_14.1670_1	363	A0A4S5DAE3	397	7.949e-33	0.8296	0.8061	0.7405	0.8261	3.033	1
SB_cobin_127_k127_8545231_length_8294_cov_14.1670_1	363	A0A0G4Q0K7	369	6.305e-32	0.8844	0.8195	0.8068	0.8136	2.441	1
SB_cobin_127_k127_8545231_length_8294_cov_14.1670_1	363	A3MZA9	393	3.603e-32	0.8426	0.805	0.7463	0.8389	3.154	1
SB_cobin_127_k127_8545231_length_8294_cov_14.1670_1	363	A0A7V8FN97	412	2.194e-33	0.8126	0.8126	0.7215	0.8054	5.783	1
SB_cobin_127_k127_8545231_length_8294_cov_14.1670_1	363	A0A381EE95	398	1.112e-32	0.8193	0.8193	0.7501	0.8316	9.364	1
SB_cobin_127_k127_8545231_length_8294_cov_14.1670_1	363	A0A3S4KXL7	388	6.009e-33	0.8104	0.8104	0.7619	0.8228	3.988	1
SB_cobin_127_k127_8545231_length_8294_cov_14.1670_1	363	A0A640XMR5	385	4.061e-33	0.804	0.7656	0.7259	0.8193	4.957	1
SB_cobin_127_k127_8545231_length_8294_cov_14.1670_1	363	A0A6S7ABI5	400	1.176e-32	0.8146	0.7936	0.7246	0.822	3.241	1
SB_cobin_127_k127_8545231_length_8294_cov_14.1670_1	363	A0A1R4B2N2	393	5.04e-32	0.8381	0.8075	0.749	0.8272	2.895	1
SB_cobin_127_k127_8545231_length_8294_cov_14.1670_1	363	A0A1V5DW79	393	1.254e-33	0.7596	0.7596	0.7065	0.8298	5.302	1
SB_cobin_127_k127_8545231_length_8294_cov_14.1670_1	363	A0A1X9SN38	397	5.33e-32	0.8326	0.8002	0.7354	0.8329	2.733	1
SB_cobin_127_k127_8545231_length_8294_cov_14.1670_1	363	E0SB41	421	4.061e-33	0.7884	0.7884	0.6864	0.8228	6.566	1
SB_cobin_127_k127_8545231_length_8294_cov_14.1670_1	363	G4CEP6	408	2.702e-31	0.8623	0.817	0.7316	0.8386	2.439	1
SB_cobin_127_k127_8545231_length_8294_cov_14.1670_1	363	A0A379EUA0	386	9.944e-33	0.8064	0.8064	0.7609	0.8172	4.238	1
SB_cobin_127_k127_8545231_length_8294_cov_14.1670_1	363	A0A447IKW5	405	7.949e-33	0.8138	0.8075	0.7291	0.8024	4.447	1
SB_cobin_127_k127_8545231_length_8294_cov_14.1670_1	363	A0A6N7D8F9	411	2.058e-32	0.8174	0.8174	0.7267	0.8173	3.803	1
SB_cobin_127_k127_8545231_length_8294_cov_14.1670_1	363	A0A7H9BN25	391	1.646e-32	0.8222	0.7766	0.7256	0.803	3.606	1
SB_cobin_127_k127_8545231_length_8294_cov_14.1670_1	363	I3TN59	394	3.221e-32	0.8255	0.8255	0.7634	0.8133	12.89	1
SB_cobin_127_k127_8545231_length_8294_cov_14.1670_1	363	A0A5S9Q159	401	3.046e-32	0.8041	0.7479	0.6834	0.8279	3.786	1
SB_cobin_127_k127_8545231_length_8294_cov_14.1670_1	363	A0A7C9GJB4	370	1.46e-31	0.8536	0.8093	0.7949	0.8125	3.711	1
SB_cobin_127_k127_8545231_length_8294_cov_14.1670_1	363	B6IUJ6	406	2.302e-32	0.8175	0.8175	0.7366	0.8033	6.44	1
SB_cobin_127_k127_8545231_length_8294_cov_14.1670_1	363	A0A376DDW6	396	9.329e-32	0.8144	0.8081	0.7448	0.8349	3.724	1
SB_cobin_127_k127_8545231_length_8294_cov_14.1670_1	363	A0A193SQF8	385	2.302e-32	0.7913	0.7601	0.7205	0.8273	3.818	1
SB_cobin_127_k127_8545231_length_8294_cov_14.1670_1	363	A0A378T4W2	385	3.75e-30	0.8828	0.8319	0.786	0.8517	2.246	1
SB_cobin_127_k127_8545231_length_8294_cov_14.1670_1	363	A0A1N6MA95	406	5.001e-31	0.8569	0.8231	0.7395	0.8242	2.586	1
SB_cobin_127_k127_8545231_length_8294_cov_14.1670_1	363	A0A212JVP9	416	1.103e-31	0.8303	0.8259	0.7255	0.8176	2.813	1
SB_cobin_127_k127_8545231_length_8294_cov_14.1670_1	363	A0A0D6QPW9	458	8.341e-32	0.8127	0.8127	0.6557	0.828	7.527	1
SB_cobin_127_k127_8545231_length_8294_cov_14.1670_1	363	A0A380N0W4	395	2.575e-32	0.7901	0.7901	0.7301	0.8238	7.876	1
SB_cobin_127_k127_8545231_length_8294_cov_14.1670_1	363	A0A389M599	421	6.721e-33	0.7733	0.7733	0.6734	0.8129	3.588	1
SB_cobin_127_k127_8545231_length_8294_cov_14.1670_1	363	A0A7H9CLT2	389	3.022e-31	0.8472	0.8054	0.7545	0.812	2.588	1
SB_cobin_127_k127_8545231_length_8294_cov_14.1670_1	363	A0A1V5KY87	453	5.593e-31	0.8242	0.8242	0.6706	0.8446	2.993	1
SB_cobin_127_k127_8545231_length_8294_cov_14.1670_1	363	A0A5A9X981	402	9.329e-32	0.8067	0.7798	0.7092	0.8184	3.489	1
SB_cobin_127_k127_8545231_length_8294_cov_14.1670_1	363	A0A1X6Z3M6	433	4.542e-33	0.7456	0.7268	0.6226	0.8189	4.601	1
SB_cobin_127_k127_8545231_length_8294_cov_14.1670_1	363	A0A4Y3WIM9	411	2.857e-31	0.8262	0.7858	0.6996	0.822	2.846	1
SB_cobin_127_k127_8545231_length_8294_cov_14.1670_1	363	A0A1S7S7V6	416	6.305e-32	0.7959	0.7857	0.6925	0.8195	3.354	1
SB_cobin_127_k127_8545231_length_8294_cov_14.1670_1	363	A0A0F7H832	391	3.221e-32	0.7913	0.7792	0.7281	0.8065	4.238	1
SB_cobin_127_k127_8545231_length_8294_cov_14.1670_1	363	A0A1N6VLS0	420	1.633e-31	0.8152	0.8131	0.7077	0.8184	3.087	1
SB_cobin_127_k127_8545231_length_8294_cov_14.1670_1	363	A0A2X4U4I3	407	7.887e-32	0.8009	0.8009	0.7185	0.8152	4.559	1
SB_cobin_127_k127_8545231_length_8294_cov_14.1670_1	363	A0A433SDC2	399	4.029e-32	0.8078	0.8078	0.7395	0.7912	5.549	1
SB_cobin_127_k127_8545231_length_8294_cov_14.1670_1	363	A0A212LAZ0	418	1.544e-31	0.8089	0.7947	0.6964	0.8192	3.185	1
SB_cobin_127_k127_8545231_length_8294_cov_14.1670_1	363	A0A448L2U3	405	1.74e-32	0.773	0.773	0.6984	0.8068	11.37	1
SB_cobin_127_k127_8545231_length_8294_cov_14.1670_1	363	A0A5S9N8C5	407	1.38e-31	0.8022	0.792	0.7121	0.8205	3.076	1
SB_cobin_127_k127_8545231_length_8294_cov_14.1670_1	363	A0A1V4WY21	377	6.996e-31	0.8594	0.7949	0.7672	0.7983	2.879	1
SB_cobin_127_k127_8545231_length_8294_cov_14.1670_1	363	A0A1V4XJ43	394	1.84e-32	0.7697	0.7697	0.7142	0.8088	7.543	1
SB_cobin_127_k127_8545231_length_8294_cov_14.1670_1	363	A0A7V8JT36	411	4.804e-33	0.7412	0.711	0.6379	0.811	5.767	1
SB_cobin_127_k127_8545231_length_8294_cov_14.1670_1	363	A0A368A5E3	394	5.915e-31	0.8393	0.8196	0.7584	0.8116	2.795	1
SB_cobin_127_k127_8545231_length_8294_cov_14.1670_1	363	A0A239SR04	388	2.042e-31	0.8188	0.7773	0.7312	0.8068	4.485	1
SB_cobin_127_k127_8545231_length_8294_cov_14.1670_1	363	A0A2X4XW74	398	8.341e-32	0.792	0.7859	0.7215	0.8095	4.296	1
SB_cobin_127_k127_8545231_length_8294_cov_14.1670_1	363	A0A1V6CEX3	429	2.302e-32	0.7721	0.7721	0.6605	0.8022	5.226	1
SB_cobin_127_k127_8545231_length_8294_cov_14.1670_1	363	A0A7V8JMC9	428	3.574e-31	0.8009	0.7784	0.6674	0.8286	3.847	1
SB_cobin_127_k127_8545231_length_8294_cov_14.1670_1	363	A0A5Q0M9K8	392	2.575e-32	0.7787	0.7747	0.7219	0.7924	10.59	1
SB_cobin_127_k127_8545231_length_8294_cov_14.1670_1	363	A0A455WBK0	383	3.221e-32	0.7701	0.7643	0.7275	0.8039	8.862	1
SB_cobin_127_k127_8545231_length_8294_cov_14.1670_1	363	Q2NSZ2	387	5.288e-31	0.8043	0.7718	0.7274	0.8233	3.438	1
SB_cobin_127_k127_8545231_length_8294_cov_14.1670_1	363	A0A0H5BQJ0	402	5.593e-31	0.8008	0.7842	0.7125	0.8217	4.04	1
SB_cobin_127_k127_8545231_length_8294_cov_14.1670_1	363	A0A2L0WJY1	401	5.33e-32	0.7782	0.7782	0.7099	0.7902	11.91	1
SB_cobin_127_k127_8545231_length_8294_cov_14.1670_1	363	A0A380VHG4	384	1.931e-31	0.8007	0.8007	0.7598	0.7922	6.862	1
SB_cobin_127_k127_8545231_length_8294_cov_14.1670_1	363	A0A4U0PY38	465	3.022e-31	0.7869	0.7869	0.6245	0.8164	5.153	1
SB_cobin_127_k127_8545231_length_8294_cov_14.1670_1	363	A0A833PDB0	452	9.788e-31	0.8006	0.8006	0.652	0.8251	2.872	1
SB_cobin_127_k127_8545231_length_8294_cov_14.1670_1	363	A0A3A9IIW1	387	1.305e-31	0.7637	0.7637	0.7202	0.8163	7.047	1
SB_cobin_127_k127_8545231_length_8294_cov_14.1670_1	363	A0A1V5MZM0	428	8.821e-32	0.7808	0.7808	0.669	0.7853	4.061	1
SB_cobin_127_k127_8545231_length_8294_cov_14.1670_1	363	A0A210W9R7	413	5.33e-32	0.7438	0.7438	0.6629	0.812	4.973	1
SB_cobin_127_k127_8545231_length_8294_cov_14.1670_1	363	A0A2S9YYH9	389	9.255e-31	0.7818	0.7431	0.6988	0.8255	4.355	1
SB_cobin_127_k127_8545231_length_8294_cov_14.1670_1	363	A0A7V8FZS7	404	1.532e-30	0.8005	0.7964	0.7206	0.8174	4.383	1
SB_cobin_127_k127_8545231_length_8294_cov_14.1670_1	363	A0A068QTW1	387	9.711e-30	0.8264	0.7964	0.7505	0.8265	2.7	1
SB_cobin_127_k127_8545231_length_8294_cov_14.1670_1	363	A0A1V5QV81	389	7.399e-31	0.7759	0.7721	0.7259	0.82	3.954	1
SB_cobin_127_k127_8545231_length_8294_cov_14.1670_1	363	A0A1C3JLF4	390	7.052e-32	0.7495	0.7495	0.7031	0.7969	8.651	1
SB_cobin_127_k127_8545231_length_8294_cov_14.1670_1	363	A0A1V4WT61	429	1.38e-31	0.7415	0.7415	0.6362	0.8181	6.298	1
SB_cobin_127_k127_8545231_length_8294_cov_14.1670_1	363	A0A1Y5T477	429	1.62e-30	0.8314	0.8314	0.7099	0.7801	4.088	1
SB_cobin_127_k127_8545231_length_8294_cov_14.1670_1	363	A0A1B2F8I3	392	3.78e-31	0.7427	0.7317	0.6834	0.8309	4.121	1
SB_cobin_127_k127_8545231_length_8294_cov_14.1670_1	363	A0A6S6QWZ2	403	8.275e-31	0.7747	0.7591	0.6898	0.804	6.282	1
SB_cobin_127_k127_8545231_length_8294_cov_14.1670_1	363	A0A5C5YZJ4	395	5.682e-33	0.6651	0.6637	0.6208	0.8191	5.867	1
SB_cobin_127_k127_8545231_length_8294_cov_14.1670_1	363	A0A1V5CV82	429	1.234e-31	0.7528	0.7528	0.6451	0.7813	5.167	1
SB_cobin_127_k127_8545231_length_8294_cov_14.1670_1	363	H0TP59	441	1.369e-30	0.7965	0.7965	0.6628	0.7849	12.85	1
SB_cobin_127_k127_8545231_length_8294_cov_14.1670_1	363	A0A1V5XY36	384	7.458e-32	0.7013	0.6983	0.6648	0.8184	5.239	1
SB_cobin_127_k127_8545231_length_8294_cov_14.1670_1	363	A0A6N2YHG0	416	2.16e-31	0.7438	0.7438	0.6558	0.7896	7.777	1
SB_cobin_127_k127_8545231_length_8294_cov_14.1670_1	363	A0A1V4WJY5	405	2.058e-32	0.6586	0.6586	0.5938	0.8321	8.691	1
SB_cobin_127_k127_8545231_length_8294_cov_14.1670_1	363	W9VFZ4	419	1.713e-30	0.7537	0.7406	0.6495	0.8167	4.007	1
SB_cobin_127_k127_8545231_length_8294_cov_14.1670_1	363	A0A1V6J9R1	450	8.751e-31	0.7578	0.7578	0.6253	0.7815	5.166	1
SB_cobin_127_k127_8545231_length_8294_cov_14.1670_1	363	A0A1V6GL29	432	2.397e-30	0.7486	0.7486	0.6374	0.8094	4.888	1
SB_cobin_127_k127_8545231_length_8294_cov_14.1670_1	363	A0A143IWL4	446	4.161e-29	0.7864	0.7864	0.6479	0.827	3.166	1
SB_cobin_127_k127_8545231_length_8294_cov_14.1670_1	363	A0A142YDX9	451	8.407e-33	0.6665	0.6665	0.5402	0.7553	14.84	1
SB_cobin_127_k127_8545231_length_8294_cov_14.1670_1	363	A0A5C6ET07	442	1.7e-29	0.7629	0.7629	0.6355	0.8048	3.848	1
SB_cobin_127_k127_8545231_length_8294_cov_14.1670_1	363	A0A395LBF5	441	1.215e-29	0.7522	0.7409	0.6206	0.8055	4.775	1
SB_cobin_127_k127_8545231_length_8294_cov_14.1670_1	363	A0A2H6HT64	456	3.546e-30	0.7287	0.7287	0.5953	0.7864	6.136	1
SB_cobin_127_k127_8545231_length_8294_cov_14.1670_1	363	A0A517NCF2	381	3.84e-33	0.5868	0.5868	0.5623	0.8047	7.744	1
SB_cobin_127_k127_8545231_length_8294_cov_14.1670_1	363	A0A378Q419	442	2.435e-32	0.6509	0.6509	0.5415	0.7485	13.62	1
SB_cobin_127_k127_8545231_length_8294_cov_14.1670_1	363	A0A811GHI9	408	2.857e-31	0.6916	0.6916	0.6238	0.7505	7.146	1
SB_cobin_127_k127_8545231_length_8294_cov_14.1670_1	363	A0A1S8NI72	445	4.093e-34	0.5573	0.5573	0.4606	0.7723	10.96	1
SB_cobin_127_k127_8545231_length_8294_cov_14.1670_1	363	5nik_G	340	3.873e-27	0.8787	0.8264	0.8787	0.7558	2.66	1
SB_cobin_127_k127_8545231_length_8294_cov_14.1670_1	363	5nil_G	340	3.873e-27	0.8787	0.8264	0.8787	0.7558	2.66	1
SB_cobin_127_k127_8545231_length_8294_cov_14.1670_1	363	5nik_F	340	2.475e-27	0.8394	0.7906	0.8394	0.7567	3.14	1
SB_cobin_127_k127_8545231_length_8294_cov_14.1670_1	363	5nil_F	340	2.475e-27	0.8394	0.7906	0.8394	0.7567	3.14	1
SB_cobin_127_k127_8545231_length_8294_cov_14.1670_1	363	A0A399EQV4	458	4.471e-31	0.6591	0.6591	0.5279	0.7487	14.07	1
SB_cobin_127_k127_8545231_length_8294_cov_14.1670_1	363	5nik_I	340	4.096e-27	0.84	0.7912	0.84	0.7585	3.116	1
SB_cobin_127_k127_8545231_length_8294_cov_14.1670_1	363	5nil_I	340	4.096e-27	0.84	0.7912	0.84	0.7585	3.116	1
SB_cobin_127_k127_8545231_length_8294_cov_14.1670_1	363	A0A399F8K1	443	3.171e-30	0.6702	0.6702	0.555	0.7689	13.72	1
SB_cobin_127_k127_8545231_length_8294_cov_14.1670_1	363	A0A1U7CVI8	430	1.886e-28	0.7239	0.7239	0.6241	0.798	4.545	1
SB_cobin_127_k127_8545231_length_8294_cov_14.1670_1	363	5nik_D	340	2.456e-26	0.8782	0.8259	0.8782	0.755	2.669	1
SB_cobin_127_k127_8545231_length_8294_cov_14.1670_1	363	5nil_D	340	2.456e-26	0.8782	0.8259	0.8782	0.755	2.669	1
SB_cobin_127_k127_8545231_length_8294_cov_14.1670_1	363	5nik_E	340	3.904e-28	0.7696	0.7274	0.7696	0.7555	4.21	1
SB_cobin_127_k127_8545231_length_8294_cov_14.1670_1	363	5nil_E	340	3.904e-28	0.7696	0.7274	0.7696	0.7555	4.21	1
SB_cobin_127_k127_8545231_length_8294_cov_14.1670_1	363	A0A2H5WTS1	587	1.285e-29	0.7042	0.7042	0.4513	0.7377	19.65	1
SB_cobin_127_k127_8545231_length_8294_cov_14.1670_1	363	A0A5B9VZL5	459	4.228e-31	0.6399	0.6399	0.5107	0.7334	13.9	1
SB_cobin_127_k127_8545231_length_8294_cov_14.1670_1	363	A0A0L6CZX0	424	2.248e-29	0.6599	0.6302	0.5544	0.7826	5.418	1
SB_cobin_127_k127_8545231_length_8294_cov_14.1670_1	363	A0A6N2X7M0	475	7.763e-30	0.6286	0.6286	0.5013	0.7967	6.461	1
SB_cobin_127_k127_8545231_length_8294_cov_14.1670_1	363	5nik_H	340	4.845e-27	0.7634	0.7214	0.7634	0.7532	4.264	1
SB_cobin_127_k127_8545231_length_8294_cov_14.1670_1	363	5nil_H	340	4.845e-27	0.7634	0.7214	0.7634	0.7532	4.264	1
SB_cobin_127_k127_8545231_length_8294_cov_14.1670_1	363	A0A5K1IGX3	487	1.769e-27	0.7218	0.7218	0.5521	0.7686	5.096	1
SB_cobin_127_k127_8545231_length_8294_cov_14.1670_1	363	A0A0J1FRA5	410	6.46e-28	0.6813	0.6813	0.6083	0.7415	15.83	1
SB_cobin_127_k127_8545231_length_8294_cov_14.1670_1	363	A0A5K1IRV7	483	5.731e-27	0.6937	0.6937	0.5355	0.7402	5.519	1
SB_cobin_127_k127_8545231_length_8294_cov_14.1670_1	363	A0A164B3C2	400	2.266e-30	0.5509	0.5222	0.4806	0.7237	7.668	1
SB_cobin_127_k127_8545231_length_8294_cov_14.1670_1	363	A0A259UEH1	368	9.558e-28	0.6162	0.6037	0.5961	0.7616	10.09	1
SB_cobin_127_k127_8545231_length_8294_cov_14.1670_1	363	A0A2X2WZ81	403	4.883e-28	0.5865	0.5773	0.5301	0.758	6.492	1
SB_cobin_127_k127_8545231_length_8294_cov_14.1670_1	363	A0A1C5YST6	523	1.131e-27	0.6672	0.6672	0.4765	0.676	19.58	1
SB_cobin_127_k127_8545231_length_8294_cov_14.1670_1	363	4dk0	324	1.028e-22	0.8755	0.7862	0.8755	0.7323	2.726	1
SB_cobin_127_k127_8545231_length_8294_cov_14.1670_1	363	A0A7U9N8K9	572	1.66e-26	0.6789	0.6789	0.45	0.6842	11.25	1
SB_cobin_127_k127_8545231_length_8294_cov_14.1670_1	363	A0A5C5W331	460	3.463e-27	0.5996	0.5996	0.483	0.7017	8.619	1
SB_cobin_127_k127_8545231_length_8294_cov_14.1670_1	363	A0A518H7H6	628	1.414e-27	0.5942	0.5942	0.3607	0.6854	15	1
SB_cobin_127_k127_8545231_length_8294_cov_14.1670_1	363	A0A6N2U1N8	522	3.843e-26	0.6445	0.6445	0.4574	0.6964	32.49	1
SB_cobin_127_k127_8545231_length_8294_cov_14.1670_1	363	A0A1V6GKD4	662	2.213e-27	0.5782	0.5782	0.3358	0.6992	28.11	1
SB_cobin_127_k127_8545231_length_8294_cov_14.1670_1	363	A0A142XYV1	536	2.456e-26	0.6197	0.6197	0.4352	0.6955	24.75	1
SB_cobin_127_k127_8545231_length_8294_cov_14.1670_1	363	A0A5C6DFY8	627	4.807e-26	0.6267	0.6267	0.3895	0.6954	17.09	1
SB_cobin_127_k127_8545231_length_8294_cov_14.1670_1	363	A0A517M9R7	608	1.66e-26	0.6034	0.6034	0.3859	0.6952	19.32	1
SB_cobin_127_k127_8545231_length_8294_cov_14.1670_1	363	A0A1S8SX26	328	8.28e-24	0.647	0.5266	0.5797	0.7927	8.138	1
SB_cobin_127_k127_8545231_length_8294_cov_14.1670_1	363	A0A1C6KE36	525	2.597e-26	0.622	0.622	0.4443	0.6665	16.3	1
SB_cobin_127_k127_8545231_length_8294_cov_14.1670_1	363	A0A1U7CLA1	505	3.072e-26	0.6126	0.6126	0.4601	0.6751	16.26	1
SB_cobin_127_k127_8545231_length_8294_cov_14.1670_1	363	A0A517P1P1	666	1.177e-25	0.6442	0.6442	0.3754	0.6678	19.59	1
SB_cobin_127_k127_8545231_length_8294_cov_14.1670_1	363	A0A1V6JT98	672	1.327e-26	0.5816	0.5816	0.3353	0.6757	26.44	1
SB_cobin_127_k127_8545231_length_8294_cov_14.1670_1	363	A0A1V6D2B8	513	4.264e-25	0.5659	0.5659	0.4104	0.7403	13.46	1
SB_cobin_127_k127_8545231_length_8294_cov_14.1670_1	363	A0A1C5X7M0	595	4.264e-25	0.63	0.63	0.3985	0.6582	55.61	1
SB_cobin_127_k127_8545231_length_8294_cov_14.1670_1	363	A0A517P5D5	567	2.161e-24	0.5838	0.5838	0.3876	0.7227	26.27	1
SB_cobin_127_k127_8545231_length_8294_cov_14.1670_1	363	A0A2X2UZ48	394	1.545e-24	0.554	0.5249	0.488	0.7055	8.638	1
SB_cobin_127_k127_8545231_length_8294_cov_14.1670_1	363	A0A518B388	596	6.619e-24	0.5711	0.5711	0.3661	0.7125	16.75	1
SB_cobin_127_k127_8545231_length_8294_cov_14.1670_1	363	A0A173XZY8	609	4.474e-24	0.6059	0.6059	0.3732	0.6596	62.2	1
SB_cobin_127_k127_8545231_length_8294_cov_14.1670_1	363	A0A518G1M0	617	5.004e-24	0.6072	0.6072	0.3763	0.6593	21.37	1
SB_cobin_127_k127_8545231_length_8294_cov_14.1670_1	363	A0A0W8AQ67	331	4.925e-22	0.564	0.4766	0.5195	0.7887	11.7	1
SB_cobin_127_k127_8545231_length_8294_cov_14.1670_1	363	A0A518GZH3	506	1.741e-25	0.5372	0.5372	0.3977	0.6115	24.89	1
HM3_cobin_40_k127_13197229_length_12960_cov_7.0000_8	357	A0A1X6Z3M6	433	2.67e-26	0.6228	0.6228	0.5275	0.7251	26.72	1
HM3_cobin_40_k127_13197229_length_12960_cov_7.0000_8	357	A0A517Z5Q7	435	1.44e-26	0.5214	0.5214	0.4415	0.7457	16.08	1
HM3_cobin_40_k127_13197229_length_12960_cov_7.0000_8	357	A0A1S8NI72	445	8.197e-26	0.5428	0.5428	0.4456	0.7488	14.98	1
HM3_cobin_40_k127_13197229_length_12960_cov_7.0000_8	357	A0A2S9YYH9	389	4.158e-24	0.598	0.5821	0.5376	0.747	7.917	1
HM3_cobin_40_k127_13197229_length_12960_cov_7.0000_8	357	A0A7H9BN25	391	7.75e-26	0.5467	0.5467	0.5049	0.7068	12.62	1
HM3_cobin_40_k127_13197229_length_12960_cov_7.0000_8	357	A0A380A753	531	5.535e-26	0.5187	0.5187	0.3651	0.7154	12.82	1
HM3_cobin_40_k127_13197229_length_12960_cov_7.0000_8	357	A0A1V5HEU0	446	4.948e-26	0.507	0.507	0.418	0.7156	20.02	1
HM3_cobin_40_k127_13197229_length_12960_cov_7.0000_8	357	A0A1N6MA95	406	8.646e-25	0.5701	0.5701	0.5099	0.6897	9.85	1
HM3_cobin_40_k127_13197229_length_12960_cov_7.0000_8	357	A0A3J5R7K6	372	1.026e-25	0.5231	0.5231	0.5046	0.6931	12.9	1
HM3_cobin_40_k127_13197229_length_12960_cov_7.0000_8	357	A0A4S5DAE3	397	1.358e-25	0.5062	0.5062	0.4603	0.7046	11.91	1
HM3_cobin_40_k127_13197229_length_12960_cov_7.0000_8	357	A0A259UEH1	368	2.373e-24	0.5701	0.5701	0.5549	0.6869	13.11	1
HM3_cobin_40_k127_13197229_length_12960_cov_7.0000_8	357	A0A5Q0M9K8	392	2.517e-25	0.5217	0.5217	0.4818	0.6953	13.25	1
HM3_cobin_40_k127_13197229_length_12960_cov_7.0000_8	357	A0A0F7H832	391	1.145e-24	0.5399	0.5399	0.5002	0.6937	11.97	1
HM3_cobin_40_k127_13197229_length_12960_cov_7.0000_8	357	A0A3A9IIW1	387	4.934e-25	0.5089	0.5089	0.4743	0.7123	14.2	1
HM3_cobin_40_k127_13197229_length_12960_cov_7.0000_8	357	A0A239SR04	388	3.942e-25	0.511	0.511	0.4751	0.7017	11.34	1
HM3_cobin_40_k127_13197229_length_12960_cov_7.0000_8	357	A0A1V6D2B8	513	5.205e-24	0.5479	0.5479	0.3958	0.7011	16.27	1
HM3_cobin_40_k127_13197229_length_12960_cov_7.0000_8	357	A0A1V5XY36	384	1.28e-24	0.5245	0.5245	0.4904	0.6954	13.96	1
HM3_cobin_40_k127_13197229_length_12960_cov_7.0000_8	357	A0A1U7CVI8	430	9.145e-25	0.5233	0.5233	0.4411	0.6821	11.61	1
HM3_cobin_40_k127_13197229_length_12960_cov_7.0000_8	357	D5AM53	390	2.517e-25	0.5032	0.5032	0.4664	0.6752	14.02	1
HM3_cobin_40_k127_13197229_length_12960_cov_7.0000_8	357	A0A0J1FRA5	410	1.69e-23	0.5723	0.5723	0.5082	0.6834	15.8	1
HM3_cobin_40_k127_13197229_length_12960_cov_7.0000_8	357	A0A5A9X981	402	1.598e-23	0.5369	0.5369	0.4836	0.6953	11.97	1
HM3_cobin_40_k127_13197229_length_12960_cov_7.0000_8	357	A0A1S7S7V6	416	1.079e-23	0.5333	0.5333	0.465	0.6846	13.49	1
HM3_cobin_40_k127_13197229_length_12960_cov_7.0000_8	357	A0A378T4W2	385	4.652e-24	0.5067	0.5067	0.4743	0.69	12.13	1
HM3_cobin_40_k127_13197229_length_12960_cov_7.0000_8	357	A0A4U0PY38	465	6.158e-24	0.523	0.523	0.4136	0.6681	15.49	1
HM3_cobin_40_k127_13197229_length_12960_cov_7.0000_8	357	A0A447IKW5	405	5.205e-24	0.5246	0.5246	0.4682	0.6601	12.99	1
HM3_cobin_40_k127_13197229_length_12960_cov_7.0000_8	357	A0A6S7ABI5	400	9.646e-24	0.5159	0.5159	0.4663	0.6814	14.04	1
HM3_cobin_40_k127_13197229_length_12960_cov_7.0000_8	357	A0A1C3JLF4	390	1.511e-23	0.5436	0.5436	0.5033	0.6544	14.84	1
HM3_cobin_40_k127_13197229_length_12960_cov_7.0000_8	357	A0A1V4XJ43	394	1.793e-24	0.503	0.503	0.4604	0.6516	15.92	1
HM3_cobin_40_k127_13197229_length_12960_cov_7.0000_8	357	I3TN59	394	9.646e-24	0.5378	0.5378	0.4929	0.6477	13.38	1
HM3_cobin_40_k127_13197229_length_12960_cov_7.0000_8	357	G4CEP6	408	7.287e-24	0.528	0.528	0.4737	0.6483	12.03	1
HM3_cobin_40_k127_13197229_length_12960_cov_7.0000_8	357	A0A1R4B2N2	393	9.12e-24	0.51	0.51	0.4681	0.6714	11.24	1
HM3_cobin_40_k127_13197229_length_12960_cov_7.0000_8	357	B6IUJ6	406	2.8e-23	0.5262	0.5262	0.4713	0.6779	13.8	1
HM3_cobin_40_k127_13197229_length_12960_cov_7.0000_8	357	A0A0D6QPW9	458	4.639e-23	0.5138	0.5138	0.4135	0.708	11.34	1
HM3_cobin_40_k127_13197229_length_12960_cov_7.0000_8	357	A0A6N7D8F9	411	3.717e-24	0.5083	0.5083	0.4505	0.6482	11.85	1
HM3_cobin_40_k127_13197229_length_12960_cov_7.0000_8	357	A0A399F8K1	443	1.207e-23	0.5449	0.5449	0.4508	0.6319	21.77	1
HM3_cobin_40_k127_13197229_length_12960_cov_7.0000_8	357	A3MZA9	393	3.921e-23	0.5266	0.5266	0.4828	0.6799	12.87	1
HM3_cobin_40_k127_13197229_length_12960_cov_7.0000_8	357	A0A7V8FN97	412	8.152e-24	0.5089	0.5089	0.4499	0.6495	11.09	1
HM3_cobin_40_k127_13197229_length_12960_cov_7.0000_8	357	A0A2X4XW74	398	2.115e-23	0.5085	0.5085	0.4606	0.6696	15.44	1
HM3_cobin_40_k127_13197229_length_12960_cov_7.0000_8	357	A0A6N2YHG0	416	1.686e-22	0.5411	0.5411	0.4763	0.6787	15.88	1
HM3_cobin_40_k127_13197229_length_12960_cov_7.0000_8	357	A0A212JVP9	416	2.11e-22	0.5271	0.5271	0.4604	0.6994	12.65	1
HM3_cobin_40_k127_13197229_length_12960_cov_7.0000_8	357	A0A2L0WJY1	401	2.962e-23	0.5262	0.5262	0.4745	0.6469	14.05	1
HM3_cobin_40_k127_13197229_length_12960_cov_7.0000_8	357	A0A212LAZ0	418	2.793e-22	0.5143	0.5143	0.4479	0.7031	12.01	1
HM3_cobin_40_k127_13197229_length_12960_cov_7.0000_8	357	A0A0H5BQJ0	402	7.267e-23	0.5003	0.5003	0.45	0.6832	13.91	1
HM3_cobin_40_k127_13197229_length_12960_cov_7.0000_8	357	A0A2H5WTS1	587	1.886e-22	0.5051	0.5051	0.3285	0.6976	34.15	1
HM3_cobin_40_k127_13197229_length_12960_cov_7.0000_8	357	A0A376BN10	393	4.639e-23	0.5173	0.5173	0.4776	0.6321	11.14	1
HM3_cobin_40_k127_13197229_length_12960_cov_7.0000_8	357	A0A5C6ET07	442	5.791e-22	0.5393	0.5393	0.4463	0.6424	11.2	1
HM3_cobin_40_k127_13197229_length_12960_cov_7.0000_8	357	A0A143IWL4	446	2.633e-21	0.5132	0.5132	0.4217	0.6826	13.22	1
HM3_cobin_40_k127_13197229_length_12960_cov_7.0000_8	357	5nik_G	340	3.697e-22	0.5123	0.4925	0.5123	0.5968	9.811	1
HM3_cobin_40_k127_13197229_length_12960_cov_7.0000_8	357	5nil_G	340	3.697e-22	0.5123	0.4925	0.5123	0.5968	9.811	1
HM3_cobin_40_k127_13197229_length_12960_cov_7.0000_8	357	A0A2X2UZ48	394	3.286e-20	0.5457	0.5179	0.4757	0.6689	8.945	1
HM3_cobin_40_k127_13197229_length_12960_cov_7.0000_8	357	5nik_D	340	1.503e-21	0.5164	0.496	0.5164	0.5971	9.658	1
HM3_cobin_40_k127_13197229_length_12960_cov_7.0000_8	357	5nil_D	340	1.503e-21	0.5164	0.496	0.5164	0.5971	9.658	1
HM3_cobin_40_k127_13197229_length_12960_cov_7.0000_8	357	A0A5C5W331	460	6.091e-20	0.5006	0.5006	0.3978	0.7124	18.35	1
HM3_cobin_40_k127_13197229_length_12960_cov_7.0000_8	357	A0A7U9N8K9	572	9.541e-20	0.5549	0.5549	0.3737	0.6447	15.37	1
HM3_cobin_40_k127_13197229_length_12960_cov_7.0000_8	357	5nik_I	340	3.295e-21	0.5009	0.4697	0.4904	0.6178	9.902	1
HM3_cobin_40_k127_13197229_length_12960_cov_7.0000_8	357	5nil_I	340	3.295e-21	0.5009	0.4697	0.4904	0.6178	9.902	1
HM3_cobin_40_k127_13197229_length_12960_cov_7.0000_8	357	A0A5K1IRV7	483	5.46e-21	0.5122	0.5122	0.4017	0.6126	13.09	1
HM3_cobin_40_k127_13197229_length_12960_cov_7.0000_8	357	A0A4Y3WIM9	411	1.266e-20	0.5258	0.5258	0.4649	0.6156	11.66	1
HM3_cobin_40_k127_13197229_length_12960_cov_7.0000_8	357	A0A1S8SX26	328	2.087e-18	0.5264	0.4381	0.4747	0.7591	21.09	1
HM3_cobin_40_k127_13197229_length_12960_cov_7.0000_8	357	A0A5K1IGX3	487	3.899e-21	0.523	0.523	0.4035	0.576	17.81	1
HM3_cobin_40_k127_13197229_length_12960_cov_7.0000_8	357	A0A1Y5T477	429	4.601e-20	0.5008	0.5008	0.4282	0.6457	12.83	1
HM3_cobin_40_k127_13197229_length_12960_cov_7.0000_8	357	A0A1C5YST6	523	1.494e-19	0.5178	0.5178	0.3764	0.6321	22.48	1
HM3_cobin_40_k127_13197229_length_12960_cov_7.0000_8	357	A0A1C6KE36	525	7.188e-19	0.5347	0.5347	0.3889	0.6256	22.18	1
HM3_cobin_40_k127_13197229_length_12960_cov_7.0000_8	357	A0A180F6C9	389	1.061e-17	0.5422	0.5169	0.4796	0.6435	8.283	1
HM3_cobin_40_k127_13197229_length_12960_cov_7.0000_8	357	A0A6N2U1N8	522	2.334e-18	0.5067	0.5067	0.377	0.6322	40.67	1
SF_cobin_26_k127_784411_length_4627_cov_784.8327_2	368	A0A2S9YYH9	389	1.845e-25	0.6553	0.6553	0.6244	0.7712	6.434	1
SF_cobin_26_k127_784411_length_4627_cov_784.8327_2	368	A0A259UEH1	368	2.286e-25	0.6643	0.6643	0.6643	0.7507	8.877	1
SF_cobin_26_k127_784411_length_4627_cov_784.8327_2	368	A0A1X6Z3M6	433	2.68e-26	0.5886	0.5886	0.5196	0.7371	24.18	1
SF_cobin_26_k127_784411_length_4627_cov_784.8327_2	368	A0A1U7CVI8	430	2.988e-25	0.622	0.622	0.5463	0.7085	8.582	1
SF_cobin_26_k127_784411_length_4627_cov_784.8327_2	368	A0A517Z5Q7	435	8.725e-25	0.5763	0.5763	0.4988	0.7637	11.33	1
SF_cobin_26_k127_784411_length_4627_cov_784.8327_2	368	A0A1V5HEU0	446	9.206e-25	0.5962	0.5962	0.5061	0.7212	16.43	1
SF_cobin_26_k127_784411_length_4627_cov_784.8327_2	368	A0A0D6QPW9	458	9.727e-24	0.6392	0.6392	0.5251	0.7182	8.573	1
SF_cobin_26_k127_784411_length_4627_cov_784.8327_2	368	A0A0L6CZX0	424	2.415e-24	0.6098	0.6098	0.541	0.7031	11.05	1
SF_cobin_26_k127_784411_length_4627_cov_784.8327_2	368	A0A6N2YHG0	416	1.576e-23	0.6239	0.6239	0.5592	0.7196	16.61	1
SF_cobin_26_k127_784411_length_4627_cov_784.8327_2	368	A0A1V5XY36	384	4.601e-23	0.6114	0.6114	0.5883	0.7525	13.03	1
SF_cobin_26_k127_784411_length_4627_cov_784.8327_2	368	A0A1Y5T477	429	6.326e-25	0.5617	0.5617	0.4931	0.6996	11.69	1
SF_cobin_26_k127_784411_length_4627_cov_784.8327_2	368	A0A193SQF8	385	7.441e-24	0.5999	0.5999	0.5757	0.702	10.03	1
SF_cobin_26_k127_784411_length_4627_cov_784.8327_2	368	A0A1V6J9R1	450	7.441e-24	0.6015	0.6015	0.5042	0.6999	13.4	1
SF_cobin_26_k127_784411_length_4627_cov_784.8327_2	368	A0A640XMR5	385	6.685e-24	0.5829	0.5829	0.5603	0.7179	9.525	1
SF_cobin_26_k127_784411_length_4627_cov_784.8327_2	368	A0A1X9SN38	397	1.751e-24	0.5471	0.5471	0.5111	0.7092	10.72	1
SF_cobin_26_k127_784411_length_4627_cov_784.8327_2	368	A0A3J5R7K6	372	1.576e-23	0.5902	0.5902	0.5847	0.7033	10.37	1
SF_cobin_26_k127_784411_length_4627_cov_784.8327_2	368	A0A1V5KY87	453	8.283e-24	0.5814	0.5814	0.4856	0.6903	10.05	1
SF_cobin_26_k127_784411_length_4627_cov_784.8327_2	368	A0A068QTW1	387	1.496e-22	0.643	0.643	0.6149	0.6802	9.479	1
SF_cobin_26_k127_784411_length_4627_cov_784.8327_2	368	A0A2X4XW74	398	1.207e-22	0.6188	0.6188	0.5761	0.7009	9.45	1
SF_cobin_26_k127_784411_length_4627_cov_784.8327_2	368	A0A0G4Q0K7	369	9.22e-24	0.5715	0.5715	0.5702	0.6855	9.96	1
SF_cobin_26_k127_784411_length_4627_cov_784.8327_2	368	A0A378Q419	442	9.742e-23	0.6027	0.6027	0.5109	0.7078	17.39	1
SF_cobin_26_k127_784411_length_4627_cov_784.8327_2	368	A0A239SR04	388	8.295e-23	0.621	0.621	0.5923	0.6796	8.752	1
SF_cobin_26_k127_784411_length_4627_cov_784.8327_2	368	I3TN59	394	3.918e-23	0.6011	0.6011	0.5656	0.679	9.889	1
SF_cobin_26_k127_784411_length_4627_cov_784.8327_2	368	A0A380A753	531	1.144e-22	0.5842	0.5842	0.4207	0.7218	10.91	1
SF_cobin_26_k127_784411_length_4627_cov_784.8327_2	368	A0A5Q0M9K8	392	8.295e-23	0.5942	0.5942	0.5613	0.6979	10.77	1
SF_cobin_26_k127_784411_length_4627_cov_784.8327_2	368	A0A5M9R8M2	369	2.419e-23	0.5855	0.5855	0.5841	0.6744	9.49	1
SF_cobin_26_k127_784411_length_4627_cov_784.8327_2	368	A0A811GHI9	408	5.701e-23	0.602	0.602	0.5498	0.6733	14.72	1
SF_cobin_26_k127_784411_length_4627_cov_784.8327_2	368	A0A4S5DAE3	397	4.133e-23	0.5888	0.5888	0.5503	0.6719	9.768	1
SF_cobin_26_k127_784411_length_4627_cov_784.8327_2	368	A0A517NCF2	381	7.85e-24	0.5194	0.5194	0.5052	0.6978	14.85	1
SF_cobin_26_k127_784411_length_4627_cov_784.8327_2	368	A0A7H9BN25	391	3.525e-22	0.6138	0.6138	0.5823	0.6799	10.24	1
SF_cobin_26_k127_784411_length_4627_cov_784.8327_2	368	A0A2H5WTS1	587	5.709e-22	0.5718	0.5718	0.3771	0.7433	37.03	1
SF_cobin_26_k127_784411_length_4627_cov_784.8327_2	368	A0A4U0PY38	465	1.578e-22	0.5948	0.5948	0.4835	0.6762	9.136	1
SF_cobin_26_k127_784411_length_4627_cov_784.8327_2	368	E0SB41	421	6.014e-23	0.5728	0.5728	0.507	0.6725	11.25	1
SF_cobin_26_k127_784411_length_4627_cov_784.8327_2	368	A0A455WBK0	383	2.841e-23	0.5326	0.5326	0.5138	0.7027	12.93	1
SF_cobin_26_k127_784411_length_4627_cov_784.8327_2	368	A0A7C9GJB4	370	1.496e-22	0.5785	0.5785	0.5757	0.6853	10.02	1
SF_cobin_26_k127_784411_length_4627_cov_784.8327_2	368	A0A379EUA0	386	1.207e-22	0.569	0.569	0.5454	0.6907	10.29	1
SF_cobin_26_k127_784411_length_4627_cov_784.8327_2	368	A0A5A9X981	402	8.752e-23	0.5845	0.5845	0.5402	0.6649	10.9	1
SF_cobin_26_k127_784411_length_4627_cov_784.8327_2	368	A0A447IKW5	405	2.296e-22	0.6034	0.6034	0.5535	0.6677	10.67	1
SF_cobin_26_k127_784411_length_4627_cov_784.8327_2	368	A0A0J1FRA5	410	7.463e-22	0.6036	0.6036	0.551	0.6979	7.094	1
SF_cobin_26_k127_784411_length_4627_cov_784.8327_2	368	A0A3S4KXL7	388	1.084e-22	0.5596	0.5596	0.5343	0.6968	9.678	1
SF_cobin_26_k127_784411_length_4627_cov_784.8327_2	368	A7GYF7	402	6.014e-23	0.546	0.546	0.5039	0.6976	10.67	1
SF_cobin_26_k127_784411_length_4627_cov_784.8327_2	368	A0A6S7ABI5	400	6.355e-22	0.5963	0.5963	0.5542	0.6936	10.38	1
SF_cobin_26_k127_784411_length_4627_cov_784.8327_2	368	A0A6N2X7M0	475	3.525e-22	0.5786	0.5786	0.4637	0.6994	13.05	1
SF_cobin_26_k127_784411_length_4627_cov_784.8327_2	368	A0A1R4B2N2	393	4.854e-23	0.5701	0.5701	0.5387	0.6572	10.73	1
SF_cobin_26_k127_784411_length_4627_cov_784.8327_2	368	A0A7V8FZS7	404	1.028e-22	0.5544	0.5544	0.5106	0.6945	11.95	1
SF_cobin_26_k127_784411_length_4627_cov_784.8327_2	368	A0A448L2U3	405	3.336e-23	0.549	0.549	0.5049	0.6746	11.23	1
SF_cobin_26_k127_784411_length_4627_cov_784.8327_2	368	D5AM53	390	1.207e-22	0.5679	0.5679	0.5401	0.6696	9.71	1
SF_cobin_26_k127_784411_length_4627_cov_784.8327_2	368	A0A1N6MA95	406	5.709e-22	0.6103	0.6103	0.5596	0.658	9.539	1
SF_cobin_26_k127_784411_length_4627_cov_784.8327_2	368	A0A2H6HT64	456	1.42e-21	0.6062	0.6062	0.5056	0.6869	8.28	1
SF_cobin_26_k127_784411_length_4627_cov_784.8327_2	368	A0A3A9IIW1	387	2.701e-21	0.6203	0.6203	0.5929	0.6847	11.07	1
SF_cobin_26_k127_784411_length_4627_cov_784.8327_2	368	A0A1V5QV81	389	1.42e-21	0.6197	0.6197	0.5903	0.6667	8.954	1
SF_cobin_26_k127_784411_length_4627_cov_784.8327_2	368	A0A378T4W2	385	1.209e-21	0.5813	0.5813	0.5595	0.7046	10.46	1
SF_cobin_26_k127_784411_length_4627_cov_784.8327_2	368	A0A0F7H832	391	1.086e-21	0.5984	0.5984	0.5667	0.678	11.09	1
SF_cobin_26_k127_784411_length_4627_cov_784.8327_2	368	A0A519IVY2	406	1.273e-22	0.5601	0.5601	0.5133	0.6673	9.862	1
SF_cobin_26_k127_784411_length_4627_cov_784.8327_2	368	B6IUJ6	406	2.176e-22	0.56	0.56	0.5118	0.6805	10.75	1
SF_cobin_26_k127_784411_length_4627_cov_784.8327_2	368	A0A2X4U4I3	407	6.695e-23	0.5585	0.5585	0.5115	0.6529	10.29	1
SF_cobin_26_k127_784411_length_4627_cov_784.8327_2	368	A0A376DDW6	396	7.063e-23	0.5321	0.5321	0.4985	0.6856	11	1
SF_cobin_26_k127_784411_length_4627_cov_784.8327_2	368	A0A7H9CLT2	389	1.083e-23	0.5205	0.5205	0.4957	0.6499	10.6	1
SF_cobin_26_k127_784411_length_4627_cov_784.8327_2	368	A0A212JVP9	416	1.42e-21	0.5917	0.5917	0.5327	0.6868	9.739	1
SF_cobin_26_k127_784411_length_4627_cov_784.8327_2	368	A0A6N7D8F9	411	7.874e-22	0.5709	0.5709	0.5183	0.6933	9.082	1
SF_cobin_26_k127_784411_length_4627_cov_784.8327_2	368	A0A381EE95	398	8.295e-23	0.5137	0.5137	0.4795	0.7055	11.17	1
SF_cobin_26_k127_784411_length_4627_cov_784.8327_2	368	A0A5C5YZJ4	395	9.247e-22	0.5863	0.5863	0.5518	0.675	12.81	1
SF_cobin_26_k127_784411_length_4627_cov_784.8327_2	368	A0A1S7S7V6	416	8.765e-22	0.5831	0.5831	0.5219	0.6763	10.7	1
SF_cobin_26_k127_784411_length_4627_cov_784.8327_2	368	A3MZA9	393	5.129e-22	0.5635	0.5635	0.5318	0.6829	10.93	1
SF_cobin_26_k127_784411_length_4627_cov_784.8327_2	368	A0A5S9Q159	401	9.742e-23	0.5637	0.5637	0.5234	0.6413	10.93	1
SF_cobin_26_k127_784411_length_4627_cov_784.8327_2	368	A0A6S6QWZ2	403	2.422e-22	0.5314	0.5314	0.4906	0.701	11.81	1
SF_cobin_26_k127_784411_length_4627_cov_784.8327_2	368	A0A7V8JMC9	428	3.006e-21	0.5975	0.5975	0.5223	0.6848	9.924	1
SF_cobin_26_k127_784411_length_4627_cov_784.8327_2	368	A0A1V5K0F6	419	1.086e-21	0.5694	0.5694	0.5081	0.6898	12.62	1
SF_cobin_26_k127_784411_length_4627_cov_784.8327_2	368	A0A0H5BQJ0	402	1.275e-21	0.5684	0.5684	0.5248	0.6925	11.86	1
SF_cobin_26_k127_784411_length_4627_cov_784.8327_2	368	I0HSY6	403	1.275e-21	0.5784	0.5784	0.5341	0.6778	10.17	1
SF_cobin_26_k127_784411_length_4627_cov_784.8327_2	368	G4CEP6	408	1.853e-22	0.5596	0.5596	0.512	0.6503	11.49	1
SF_cobin_26_k127_784411_length_4627_cov_784.8327_2	368	A0A2L0WJY1	401	2.849e-21	0.5897	0.5897	0.5453	0.6843	10.29	1
SF_cobin_26_k127_784411_length_4627_cov_784.8327_2	368	A0A380N0W4	395	2.845e-22	0.513	0.513	0.4812	0.7062	11.3	1
SF_cobin_26_k127_784411_length_4627_cov_784.8327_2	368	A0A1C5YST6	523	7.475e-21	0.5734	0.5734	0.4314	0.7172	10.46	1
SF_cobin_26_k127_784411_length_4627_cov_784.8327_2	368	A0A376BN10	393	7.074e-22	0.5565	0.5565	0.5255	0.6718	9.474	1
SF_cobin_26_k127_784411_length_4627_cov_784.8327_2	368	A0A7V8JT36	411	6.705e-22	0.5216	0.5216	0.4728	0.7092	14.7	1
SF_cobin_26_k127_784411_length_4627_cov_784.8327_2	368	A0A395LBF5	441	2.296e-22	0.5255	0.5255	0.4463	0.6726	14.83	1
SF_cobin_26_k127_784411_length_4627_cov_784.8327_2	368	5nik_D	340	9.786e-20	0.6584	0.6144	0.6584	0.6781	7.7	1
SF_cobin_26_k127_784411_length_4627_cov_784.8327_2	368	5nil_D	340	9.786e-20	0.6584	0.6144	0.6584	0.6781	7.7	1
SF_cobin_26_k127_784411_length_4627_cov_784.8327_2	368	A0A368A5E3	394	1.498e-21	0.5495	0.5495	0.5175	0.6857	9.894	1
SF_cobin_26_k127_784411_length_4627_cov_784.8327_2	368	5nik_G	340	5.145e-20	0.6519	0.6084	0.6519	0.6643	7.714	1
SF_cobin_26_k127_784411_length_4627_cov_784.8327_2	368	5nil_G	340	5.145e-20	0.6519	0.6084	0.6519	0.6643	7.714	1
SF_cobin_26_k127_784411_length_4627_cov_784.8327_2	368	A0A212LAZ0	418	1.856e-21	0.5584	0.5584	0.4983	0.6755	10.23	1
SF_cobin_26_k127_784411_length_4627_cov_784.8327_2	368	A0A1N6VLS0	420	3.924e-22	0.5479	0.5479	0.4876	0.6474	10.37	1
SF_cobin_26_k127_784411_length_4627_cov_784.8327_2	368	A0A1C3JLF4	390	9.233e-23	0.5158	0.5158	0.4928	0.6493	11.47	1
SF_cobin_26_k127_784411_length_4627_cov_784.8327_2	368	A0A833PDB0	452	1.088e-20	0.5778	0.5778	0.4807	0.6959	9.858	1
SF_cobin_26_k127_784411_length_4627_cov_784.8327_2	368	A0A389M599	421	1.762e-20	0.5729	0.5729	0.5072	0.7122	10.47	1
SF_cobin_26_k127_784411_length_4627_cov_784.8327_2	368	A0A433SDC2	399	3.924e-22	0.5504	0.5504	0.5128	0.6369	10.71	1
SF_cobin_26_k127_784411_length_4627_cov_784.8327_2	368	A0A5S9N8C5	407	1.958e-21	0.5662	0.5662	0.5171	0.6564	12.08	1
SF_cobin_26_k127_784411_length_4627_cov_784.8327_2	368	Q2NSZ2	387	7.475e-21	0.5905	0.5905	0.5642	0.6611	9.981	1
SF_cobin_26_k127_784411_length_4627_cov_784.8327_2	368	A0A1V5DW79	393	5.709e-22	0.5676	0.5676	0.5363	0.6227	10.36	1
SF_cobin_26_k127_784411_length_4627_cov_784.8327_2	368	A0A399F8K1	443	5.129e-22	0.5555	0.5555	0.4724	0.6329	18.56	1
SF_cobin_26_k127_784411_length_4627_cov_784.8327_2	368	A0A7V8FN97	412	6.705e-22	0.5118	0.5118	0.4652	0.69	9.667	1
SF_cobin_26_k127_784411_length_4627_cov_784.8327_2	368	A0A2X2UZ48	394	1.67e-20	0.5653	0.5235	0.4948	0.7067	7.442	1
SF_cobin_26_k127_784411_length_4627_cov_784.8327_2	368	A0A4Y3WIM9	411	3.53e-21	0.5686	0.5686	0.5155	0.6558	10.5	1
SF_cobin_26_k127_784411_length_4627_cov_784.8327_2	368	A0A210W9R7	413	1.958e-21	0.5425	0.5425	0.49	0.6683	10.68	1
SF_cobin_26_k127_784411_length_4627_cov_784.8327_2	368	A0A1B2F8I3	392	6.365e-21	0.5567	0.5567	0.5267	0.6722	11.19	1
SF_cobin_26_k127_784411_length_4627_cov_784.8327_2	368	A0A399EQV4	458	4.608e-22	0.5009	0.5009	0.4156	0.6681	20.19	1
SF_cobin_26_k127_784411_length_4627_cov_784.8327_2	368	A0A7U9N8K9	572	4.869e-21	0.5554	0.5554	0.3842	0.66	17.42	1
SF_cobin_26_k127_784411_length_4627_cov_784.8327_2	368	A0A1V4WT61	429	1.275e-21	0.5449	0.5449	0.4763	0.6373	13.21	1
SF_cobin_26_k127_784411_length_4627_cov_784.8327_2	368	A0A1V5MZM0	428	8.765e-22	0.5559	0.5559	0.4874	0.6128	12.03	1
SF_cobin_26_k127_784411_length_4627_cov_784.8327_2	368	A0A1V5CV82	429	2.066e-21	0.5438	0.5438	0.474	0.6413	11.57	1
SF_cobin_26_k127_784411_length_4627_cov_784.8327_2	368	A0A142YDX9	451	4.615e-21	0.5198	0.5198	0.4426	0.6913	18.56	1
SF_cobin_26_k127_784411_length_4627_cov_784.8327_2	368	5nik_H	340	7.096e-20	0.6024	0.5627	0.6024	0.6647	8.239	1
SF_cobin_26_k127_784411_length_4627_cov_784.8327_2	368	5nil_H	340	7.096e-20	0.6024	0.5627	0.6024	0.6647	8.239	1
SF_cobin_26_k127_784411_length_4627_cov_784.8327_2	368	5nik_I	340	1.089e-19	0.6474	0.6027	0.6474	0.6196	8.594	1
SF_cobin_26_k127_784411_length_4627_cov_784.8327_2	368	5nil_I	340	1.089e-19	0.6474	0.6027	0.6474	0.6196	8.594	1
SF_cobin_26_k127_784411_length_4627_cov_784.8327_2	368	A0A2X2WZ81	403	4.869e-21	0.5224	0.5224	0.4829	0.6742	11.5	1
SF_cobin_26_k127_784411_length_4627_cov_784.8327_2	368	A0A1V6GL29	432	2.56e-21	0.5536	0.5536	0.4786	0.6179	15.32	1
SF_cobin_26_k127_784411_length_4627_cov_784.8327_2	368	A0A5B9VZL5	459	3.006e-21	0.5187	0.5187	0.4345	0.6579	20.16	1
SF_cobin_26_k127_784411_length_4627_cov_784.8327_2	368	5nik_F	340	3.356e-19	0.6575	0.6119	0.6575	0.6281	8.501	1
SF_cobin_26_k127_784411_length_4627_cov_784.8327_2	368	5nil_F	340	3.356e-19	0.6575	0.6119	0.6575	0.6281	8.501	1
SF_cobin_26_k127_784411_length_4627_cov_784.8327_2	368	A0A380VHG4	384	4.374e-21	0.5275	0.5275	0.5085	0.6493	10.84	1
SF_cobin_26_k127_784411_length_4627_cov_784.8327_2	368	A0A1C6KE36	525	6.715e-21	0.524	0.524	0.3883	0.6532	23.37	1
SF_cobin_26_k127_784411_length_4627_cov_784.8327_2	368	A0A1V4XJ43	394	2.849e-21	0.536	0.536	0.5057	0.6123	12.84	1
SF_cobin_26_k127_784411_length_4627_cov_784.8327_2	368	A0A143IWL4	446	3.936e-20	0.5548	0.5548	0.4687	0.6585	10.84	1
SF_cobin_26_k127_784411_length_4627_cov_784.8327_2	368	H0TP59	441	9.261e-21	0.5136	0.5136	0.4366	0.6616	12.33	1
SF_cobin_26_k127_784411_length_4627_cov_784.8327_2	368	A0A5C6ET07	442	4.152e-20	0.5429	0.5429	0.4597	0.6591	12.52	1
SF_cobin_26_k127_784411_length_4627_cov_784.8327_2	368	A0A5K1IRV7	483	8.358e-18	0.6133	0.6133	0.4839	0.7042	9.294	1
SF_cobin_26_k127_784411_length_4627_cov_784.8327_2	368	A0A5K1IGX3	487	1.672e-19	0.5603	0.5603	0.4419	0.624	13.64	1
SF_cobin_26_k127_784411_length_4627_cov_784.8327_2	368	5nik_E	340	2.072e-19	0.5535	0.5179	0.5535	0.6236	9.453	1
SF_cobin_26_k127_784411_length_4627_cov_784.8327_2	368	5nil_E	340	2.072e-19	0.5535	0.5179	0.5535	0.6236	9.453	1
SF_cobin_26_k127_784411_length_4627_cov_784.8327_2	368	A0A1V6GKD4	662	1.77e-17	0.5662	0.5662	0.3327	0.6614	31.27	1
SF_cobin_26_k127_784411_length_4627_cov_784.8327_2	368	A0A6N2U1N8	522	5.16e-18	0.5203	0.5203	0.3912	0.6496	27.91	1
SF_cobin_26_k127_784411_length_4627_cov_784.8327_2	368	A0A518H7H6	628	6.06e-18	0.5169	0.5169	0.3272	0.6534	24.78	1
SF_cobin_26_k127_784411_length_4627_cov_784.8327_2	368	A0A1V6JT98	672	1.283e-17	0.5238	0.5238	0.3022	0.6575	33.02	1
SF_cobin_26_k127_784411_length_4627_cov_784.8327_2	368	A0A1S8SX26	328	7.52e-17	0.5077	0.4388	0.4899	0.7262	21.35	1
SF_cobin_26_k127_784411_length_4627_cov_784.8327_2	368	A0A5C6DFY8	627	1.59e-17	0.511	0.511	0.321	0.6654	23.56	1
SF_cobin_26_k127_784411_length_4627_cov_784.8327_2	368	A0A1U7CLA1	505	3.953e-17	0.5444	0.5444	0.4091	0.6412	25.58	1
SF_cobin_26_k127_784411_length_4627_cov_784.8327_2	368	4dk0	324	1.285e-16	0.6044	0.5422	0.6044	0.5872	7.267	1
SF_cobin_26_k127_784411_length_4627_cov_784.8327_2	368	A0A518B388	596	1.677e-17	0.501	0.501	0.3299	0.6289	26.68	1
SF_cobin_26_k127_784411_length_4627_cov_784.8327_2	368	A0A1C5X7M0	595	1.43e-16	0.5263	0.5263	0.3553	0.6333	47.05	1
SF_cobin_26_k127_784411_length_4627_cov_784.8327_2	368	A0A517P1P1	666	3.747e-17	0.5107	0.5107	0.3092	0.6011	23.86	1
SF_cobin_26_k127_784411_length_4627_cov_784.8327_2	368	A0A173XZY8	609	9.846e-16	0.538	0.538	0.3554	0.644	45.21	1
SF_cobin_26_k127_784411_length_4627_cov_784.8327_2	368	A0A517P5D5	567	1.873e-15	0.5354	0.5354	0.366	0.6282	31.3	1
SF_cobin_26_k127_784411_length_4627_cov_784.8327_2	368	A0A142XYV1	536	1.287e-15	0.5276	0.5276	0.3836	0.5892	28.01	1
HM3_cobin_40_k127_4974481_length_13378_cov_10.0036_8	377	A0A2X2WZ81	403	2.644e-32	0.6574	0.6574	0.6179	0.7763	9.102	1
HM3_cobin_40_k127_4974481_length_13378_cov_10.0036_8	377	A0A447IKW5	405	3.025e-31	0.6561	0.6561	0.6141	0.7566	12.08	1
HM3_cobin_40_k127_4974481_length_13378_cov_10.0036_8	377	G4CEP6	408	9.189e-32	0.6252	0.6252	0.5822	0.762	12.32	1
HM3_cobin_40_k127_4974481_length_13378_cov_10.0036_8	377	A0A381EE95	398	1.496e-31	0.6141	0.6141	0.583	0.7752	12.94	1
HM3_cobin_40_k127_4974481_length_13378_cov_10.0036_8	377	A0A212LAZ0	418	2.307e-31	0.6219	0.6219	0.5652	0.7665	13.1	1
HM3_cobin_40_k127_4974481_length_13378_cov_10.0036_8	377	A0A7H9BN25	391	8.465e-31	0.6463	0.6463	0.6248	0.7536	11.08	1
HM3_cobin_40_k127_4974481_length_13378_cov_10.0036_8	377	A0A380VHG4	384	4.419e-31	0.652	0.652	0.641	0.7295	11.92	1
HM3_cobin_40_k127_4974481_length_13378_cov_10.0036_8	377	B6IUJ6	406	6.997e-30	0.6718	0.6718	0.6277	0.7507	11.95	1
HM3_cobin_40_k127_4974481_length_13378_cov_10.0036_8	377	A0A0H5BQJ0	402	1.621e-30	0.6529	0.6529	0.6151	0.7374	12.44	1
HM3_cobin_40_k127_4974481_length_13378_cov_10.0036_8	377	A0A1R4B2N2	393	5.199e-31	0.6325	0.6325	0.6084	0.7326	12.97	1
HM3_cobin_40_k127_4974481_length_13378_cov_10.0036_8	377	A0A376BN10	393	1.172e-30	0.6142	0.6142	0.5909	0.7696	13.73	1
HM3_cobin_40_k127_4974481_length_13378_cov_10.0036_8	377	A0A379EUA0	386	9.173e-30	0.6366	0.6366	0.6226	0.7756	12.5	1
HM3_cobin_40_k127_4974481_length_13378_cov_10.0036_8	377	A0A3S4KXL7	388	2.126e-30	0.6278	0.6262	0.6094	0.7533	13.68	1
HM3_cobin_40_k127_4974481_length_13378_cov_10.0036_8	377	A0A7C9GJB4	370	1.306e-30	0.6364	0.626	0.6364	0.731	11.86	1
HM3_cobin_40_k127_4974481_length_13378_cov_10.0036_8	377	A0A193SQF8	385	9.173e-30	0.6492	0.6492	0.6368	0.7542	11.64	1
HM3_cobin_40_k127_4974481_length_13378_cov_10.0036_8	377	A0A5S9N8C5	407	3.653e-30	0.6451	0.6451	0.6017	0.7387	12.3	1
HM3_cobin_40_k127_4974481_length_13378_cov_10.0036_8	377	A3MZA9	393	8.465e-31	0.6175	0.6175	0.5942	0.7393	12.44	1
HM3_cobin_40_k127_4974481_length_13378_cov_10.0036_8	377	H0TP59	441	9.173e-30	0.6428	0.6428	0.5556	0.7557	13.47	1
HM3_cobin_40_k127_4974481_length_13378_cov_10.0036_8	377	A0A0F7H832	391	4.071e-30	0.6439	0.6439	0.6238	0.7286	11.36	1
HM3_cobin_40_k127_4974481_length_13378_cov_10.0036_8	377	A0A378Q419	442	1.11e-30	0.5979	0.5979	0.5139	0.7496	18.76	1
HM3_cobin_40_k127_4974481_length_13378_cov_10.0036_8	377	A0A1V5KY87	453	1.664e-29	0.6179	0.6179	0.5221	0.7809	13.28	1
HM3_cobin_40_k127_4974481_length_13378_cov_10.0036_8	377	A0A519IVY2	406	4.789e-30	0.6118	0.6118	0.5709	0.7565	12.95	1
HM3_cobin_40_k127_4974481_length_13378_cov_10.0036_8	377	A0A4S5DAE3	397	6.997e-30	0.6237	0.6237	0.5953	0.7464	12.7	1
HM3_cobin_40_k127_4974481_length_13378_cov_10.0036_8	377	I3TN59	394	2.432e-29	0.6456	0.6456	0.6192	0.7427	13.09	1
HM3_cobin_40_k127_4974481_length_13378_cov_10.0036_8	377	A0A2X4U4I3	407	5.337e-30	0.6014	0.6014	0.5597	0.7619	13.73	1
HM3_cobin_40_k127_4974481_length_13378_cov_10.0036_8	377	A0A1S7S7V6	416	9.684e-30	0.6051	0.6051	0.5519	0.7673	13.64	1
HM3_cobin_40_k127_4974481_length_13378_cov_10.0036_8	377	A0A3A9IIW1	387	1.139e-29	0.645	0.645	0.6302	0.7215	10.21	1
HM3_cobin_40_k127_4974481_length_13378_cov_10.0036_8	377	A0A259UEH1	368	1.709e-28	0.6291	0.6155	0.6291	0.7989	12.03	1
HM3_cobin_40_k127_4974481_length_13378_cov_10.0036_8	377	A0A1V4WT61	429	2.182e-29	0.6037	0.6037	0.535	0.7834	11.37	1
HM3_cobin_40_k127_4974481_length_13378_cov_10.0036_8	377	A0A380N0W4	395	4.298e-30	0.6105	0.6105	0.5856	0.7364	11.71	1
HM3_cobin_40_k127_4974481_length_13378_cov_10.0036_8	377	A0A1X9SN38	397	3.278e-30	0.5924	0.5924	0.5645	0.7533	13.99	1
HM3_cobin_40_k127_4974481_length_13378_cov_10.0036_8	377	A0A833PDB0	452	7.583e-29	0.6333	0.6333	0.5362	0.7686	12.64	1
HM3_cobin_40_k127_4974481_length_13378_cov_10.0036_8	377	A0A5Q0M9K8	392	2.861e-29	0.614	0.614	0.5921	0.7683	11.91	1
HM3_cobin_40_k127_4974481_length_13378_cov_10.0036_8	377	A0A1V5K0F6	419	1.34e-29	0.6088	0.6088	0.5518	0.7581	13.33	1
HM3_cobin_40_k127_4974481_length_13378_cov_10.0036_8	377	A0A7V8JMC9	428	2.861e-29	0.6315	0.6315	0.561	0.7457	13.16	1
HM3_cobin_40_k127_4974481_length_13378_cov_10.0036_8	377	Q2NSZ2	387	2.122e-28	0.6638	0.6638	0.6479	0.7501	11.71	1
HM3_cobin_40_k127_4974481_length_13378_cov_10.0036_8	377	A0A1V4XJ43	394	2.432e-29	0.6108	0.6108	0.587	0.7619	11.68	1
HM3_cobin_40_k127_4974481_length_13378_cov_10.0036_8	377	I0HSY6	403	1.494e-29	0.6016	0.6016	0.5662	0.7633	13.68	1
HM3_cobin_40_k127_4974481_length_13378_cov_10.0036_8	377	A0A5M9R8M2	369	5.19e-29	0.6215	0.6097	0.6215	0.7646	12.97	1
HM3_cobin_40_k127_4974481_length_13378_cov_10.0036_8	377	A0A0G4Q0K7	369	1.757e-29	0.6016	0.5894	0.6016	0.764	13.08	1
HM3_cobin_40_k127_4974481_length_13378_cov_10.0036_8	377	A0A1B2F8I3	392	1.757e-29	0.6008	0.6008	0.5799	0.7637	11.24	1
HM3_cobin_40_k127_4974481_length_13378_cov_10.0036_8	377	A0A1V5DW79	393	1.709e-28	0.6326	0.6326	0.6095	0.7723	11.04	1
HM3_cobin_40_k127_4974481_length_13378_cov_10.0036_8	377	A0A433SDC2	399	7.583e-29	0.6459	0.6459	0.6135	0.7386	12.67	1
HM3_cobin_40_k127_4974481_length_13378_cov_10.0036_8	377	A0A2H6HT64	456	6.805e-29	0.5981	0.5981	0.4995	0.7936	12.58	1
HM3_cobin_40_k127_4974481_length_13378_cov_10.0036_8	377	A0A1N6MA95	406	5.337e-30	0.6061	0.6061	0.5675	0.7255	13.5	1
HM3_cobin_40_k127_4974481_length_13378_cov_10.0036_8	377	A0A6N7D8F9	411	9.684e-30	0.5924	0.5924	0.546	0.7543	14.9	1
HM3_cobin_40_k127_4974481_length_13378_cov_10.0036_8	377	A0A7V8JT36	411	8.232e-30	0.5918	0.5918	0.5453	0.7527	10.69	1
HM3_cobin_40_k127_4974481_length_13378_cov_10.0036_8	377	A0A380A753	531	4.658e-29	0.6135	0.6135	0.447	0.7611	12.19	1
HM3_cobin_40_k127_4974481_length_13378_cov_10.0036_8	377	D5AM53	390	3.75e-29	0.6007	0.6007	0.5834	0.7693	13.53	1
HM3_cobin_40_k127_4974481_length_13378_cov_10.0036_8	377	A0A1N6VLS0	420	1.494e-29	0.6255	0.6255	0.566	0.716	13.29	1
HM3_cobin_40_k127_4974481_length_13378_cov_10.0036_8	377	A0A4U0PY38	465	7.583e-29	0.6073	0.6073	0.4997	0.772	13.38	1
HM3_cobin_40_k127_4974481_length_13378_cov_10.0036_8	377	A0A212JVP9	416	1.34e-29	0.6082	0.6082	0.5549	0.7248	15.17	1
HM3_cobin_40_k127_4974481_length_13378_cov_10.0036_8	377	A0A376DDW6	396	1.757e-29	0.5925	0.5925	0.5668	0.7477	13.45	1
HM3_cobin_40_k127_4974481_length_13378_cov_10.0036_8	377	A0A0J1FRA5	410	9.417e-29	0.6006	0.6006	0.5562	0.7729	13.73	1
HM3_cobin_40_k127_4974481_length_13378_cov_10.0036_8	377	A0A640XMR5	385	2.71e-29	0.5797	0.5797	0.5685	0.7692	13.61	1
HM3_cobin_40_k127_4974481_length_13378_cov_10.0036_8	377	A0A6S6QWZ2	403	8.45e-29	0.5931	0.5931	0.5572	0.7778	11.25	1
HM3_cobin_40_k127_4974481_length_13378_cov_10.0036_8	377	A0A5A9X981	402	1.494e-29	0.604	0.604	0.5691	0.7238	12.51	1
HM3_cobin_40_k127_4974481_length_13378_cov_10.0036_8	377	A0A7H9CLT2	389	8.45e-29	0.6306	0.6306	0.6136	0.7208	12.78	1
HM3_cobin_40_k127_4974481_length_13378_cov_10.0036_8	377	A0A210W9R7	413	2.01e-28	0.6213	0.6213	0.5717	0.7505	11.88	1
HM3_cobin_40_k127_4974481_length_13378_cov_10.0036_8	377	A0A2L0WJY1	401	1.022e-29	0.6023	0.6023	0.5681	0.7074	13.67	1
HM3_cobin_40_k127_4974481_length_13378_cov_10.0036_8	377	E0SB41	421	5.19e-29	0.5998	0.5998	0.5409	0.7423	13.58	1
HM3_cobin_40_k127_4974481_length_13378_cov_10.0036_8	377	A0A3J5R7K6	372	1.376e-28	0.6067	0.5991	0.6067	0.7519	12.69	1
HM3_cobin_40_k127_4974481_length_13378_cov_10.0036_8	377	A0A7V8FN97	412	3.278e-30	0.5837	0.5837	0.5365	0.6929	15.76	1
HM3_cobin_40_k127_4974481_length_13378_cov_10.0036_8	377	A0A1C3JLF4	390	2.782e-28	0.594	0.594	0.5762	0.772	11.7	1
HM3_cobin_40_k127_4974481_length_13378_cov_10.0036_8	377	A0A2X4XW74	398	9.417e-29	0.6111	0.6111	0.5807	0.7253	13.16	1
HM3_cobin_40_k127_4974481_length_13378_cov_10.0036_8	377	A7GYF7	402	3.365e-29	0.6036	0.6036	0.5704	0.7133	13.69	1
HM3_cobin_40_k127_4974481_length_13378_cov_10.0036_8	377	A0A6S7ABI5	400	4.29e-28	0.6297	0.6297	0.5967	0.7337	12.49	1
HM3_cobin_40_k127_4974481_length_13378_cov_10.0036_8	377	A0A448L2U3	405	4.412e-29	0.6097	0.6097	0.5714	0.7083	12.32	1
HM3_cobin_40_k127_4974481_length_13378_cov_10.0036_8	377	A0A455WBK0	383	3.959e-29	0.5741	0.5741	0.5667	0.7416	11.31	1
HM3_cobin_40_k127_4974481_length_13378_cov_10.0036_8	377	A0A239SR04	388	1.235e-28	0.6025	0.6025	0.5864	0.7273	13.04	1
HM3_cobin_40_k127_4974481_length_13378_cov_10.0036_8	377	A0A378T4W2	385	1.619e-28	0.6363	0.6363	0.624	0.691	12.5	1
HM3_cobin_40_k127_4974481_length_13378_cov_10.0036_8	377	A0A143IWL4	446	8.675e-28	0.6167	0.6167	0.5278	0.7484	12.62	1
HM3_cobin_40_k127_4974481_length_13378_cov_10.0036_8	377	A0A1V6J9R1	450	1.709e-28	0.6137	0.6137	0.522	0.716	13.55	1
HM3_cobin_40_k127_4974481_length_13378_cov_10.0036_8	377	A0A1V5CV82	429	5.938e-28	0.6191	0.6191	0.55	0.7305	10.86	1
HM3_cobin_40_k127_4974481_length_13378_cov_10.0036_8	377	A0A395LBF5	441	3.455e-28	0.6056	0.6056	0.528	0.7353	10.12	1
HM3_cobin_40_k127_4974481_length_13378_cov_10.0036_8	377	A0A1V5QV81	389	8.675e-28	0.6131	0.6131	0.5956	0.7364	12.56	1
HM3_cobin_40_k127_4974481_length_13378_cov_10.0036_8	377	A0A5S9Q159	401	1.108e-28	0.5938	0.5938	0.5602	0.7143	10.68	1
HM3_cobin_40_k127_4974481_length_13378_cov_10.0036_8	377	A0A368A5E3	394	6.617e-28	0.6187	0.6187	0.5949	0.7152	13.18	1
HM3_cobin_40_k127_4974481_length_13378_cov_10.0036_8	377	A0A068QTW1	387	3.85e-28	0.6142	0.6142	0.5998	0.7006	11.59	1
HM3_cobin_40_k127_4974481_length_13378_cov_10.0036_8	377	W9VFZ4	419	3.273e-28	0.5801	0.5801	0.5273	0.7369	10.64	1
HM3_cobin_40_k127_4974481_length_13378_cov_10.0036_8	377	A0A1V6CEX3	429	1.049e-28	0.5864	0.5864	0.523	0.7046	12.31	1
HM3_cobin_40_k127_4974481_length_13378_cov_10.0036_8	377	A0A7V8FZS7	404	4.781e-28	0.5824	0.5824	0.5453	0.7403	12.91	1
HM3_cobin_40_k127_4974481_length_13378_cov_10.0036_8	377	A0A1V4WY21	377	2.563e-27	0.5945	0.5945	0.5945	0.7602	12.49	1
HM3_cobin_40_k127_4974481_length_13378_cov_10.0036_8	377	A0A399F8K1	443	5.938e-28	0.5727	0.5727	0.493	0.7379	20.29	1
HM3_cobin_40_k127_4974481_length_13378_cov_10.0036_8	377	A0A1V5MZM0	428	4.29e-28	0.5972	0.5972	0.5291	0.693	12.22	1
HM3_cobin_40_k127_4974481_length_13378_cov_10.0036_8	377	A0A389M599	421	1.801e-26	0.622	0.622	0.5616	0.7448	12.36	1
HM3_cobin_40_k127_4974481_length_13378_cov_10.0036_8	377	A0A4Y3WIM9	411	7.171e-27	0.6257	0.6257	0.579	0.7144	12.69	1
HM3_cobin_40_k127_4974481_length_13378_cov_10.0036_8	377	A0A5K1IGX3	487	1.338e-27	0.5977	0.5977	0.472	0.6975	10.79	1
HM3_cobin_40_k127_4974481_length_13378_cov_10.0036_8	377	A0A517Z5Q7	435	3.647e-28	0.5679	0.5679	0.4966	0.7029	14.17	1
HM3_cobin_40_k127_4974481_length_13378_cov_10.0036_8	377	A0A5K1IRV7	483	8.218e-28	0.5915	0.5915	0.4722	0.6857	11.27	1
HM3_cobin_40_k127_4974481_length_13378_cov_10.0036_8	377	A0A1V6GL29	432	7.171e-27	0.59	0.59	0.5188	0.7249	11.77	1
HM3_cobin_40_k127_4974481_length_13378_cov_10.0036_8	377	A0A399EQV4	458	2.01e-28	0.5592	0.5592	0.4684	0.6611	19.34	1
HM3_cobin_40_k127_4974481_length_13378_cov_10.0036_8	377	A0A1V5XY36	384	4.283e-26	0.5792	0.5792	0.5698	0.7332	13.32	1
HM3_cobin_40_k127_4974481_length_13378_cov_10.0036_8	377	A0A811GHI9	408	2.175e-25	0.6319	0.6319	0.5885	0.6866	11.43	1
HM3_cobin_40_k127_4974481_length_13378_cov_10.0036_8	377	A0A0D6QPW9	458	1.488e-25	0.5926	0.5926	0.4949	0.7164	15.24	1
HM3_cobin_40_k127_4974481_length_13378_cov_10.0036_8	377	A0A5C5YZJ4	395	5.319e-26	0.5603	0.5603	0.5375	0.7286	12.85	1
HM3_cobin_40_k127_4974481_length_13378_cov_10.0036_8	377	A0A0L6CZX0	424	8.66e-26	0.5639	0.5639	0.5092	0.7179	10.51	1
HM3_cobin_40_k127_4974481_length_13378_cov_10.0036_8	377	A0A5C6ET07	442	3.09e-24	0.6157	0.6157	0.5304	0.7351	11.29	1
HM3_cobin_40_k127_4974481_length_13378_cov_10.0036_8	377	A0A2S9YYH9	389	4.9e-25	0.5602	0.5177	0.5036	0.7567	12.48	1
HM3_cobin_40_k127_4974481_length_13378_cov_10.0036_8	377	A0A1V5HEU0	446	2.777e-26	0.5341	0.5341	0.4579	0.7057	14.72	1
HM3_cobin_40_k127_4974481_length_13378_cov_10.0036_8	377	A0A1X6Z3M6	433	8.906e-27	0.5197	0.5197	0.4603	0.6979	18.67	1
HM3_cobin_40_k127_4974481_length_13378_cov_10.0036_8	377	A0A142YDX9	451	6.258e-26	0.5535	0.5535	0.469	0.6949	18.52	1
HM3_cobin_40_k127_4974481_length_13378_cov_10.0036_8	377	5nik_F	340	1.263e-23	0.6586	0.5979	0.6586	0.6683	11.34	1
HM3_cobin_40_k127_4974481_length_13378_cov_10.0036_8	377	5nil_F	340	1.263e-23	0.6586	0.5979	0.6586	0.6683	11.34	1
HM3_cobin_40_k127_4974481_length_13378_cov_10.0036_8	377	A0A142XYV1	536	2.003e-24	0.5911	0.5911	0.4251	0.6883	30.81	1
HM3_cobin_40_k127_4974481_length_13378_cov_10.0036_8	377	A0A1Y5T477	429	1.528e-24	0.5651	0.5609	0.4987	0.7029	14.04	1
HM3_cobin_40_k127_4974481_length_13378_cov_10.0036_8	377	A0A6N2X7M0	475	6.781e-25	0.5652	0.5652	0.4579	0.6843	16.01	1
HM3_cobin_40_k127_4974481_length_13378_cov_10.0036_8	377	5nik_I	340	2.292e-23	0.6529	0.5926	0.6529	0.6682	11.3	1
HM3_cobin_40_k127_4974481_length_13378_cov_10.0036_8	377	5nil_I	340	2.292e-23	0.6529	0.5926	0.6529	0.6682	11.3	1
HM3_cobin_40_k127_4974481_length_13378_cov_10.0036_8	377	A0A517M9R7	608	1.447e-24	0.5816	0.5816	0.3781	0.6746	19.28	1
HM3_cobin_40_k127_4974481_length_13378_cov_10.0036_8	377	A0A1U7CLA1	505	1.845e-23	0.6053	0.6053	0.4646	0.7049	20.13	1
HM3_cobin_40_k127_4974481_length_13378_cov_10.0036_8	377	A0A518B388	596	1.898e-24	0.5924	0.5924	0.3852	0.6507	21.08	1
HM3_cobin_40_k127_4974481_length_13378_cov_10.0036_8	377	A0A5C6DFY8	627	6.424e-25	0.5608	0.5608	0.3551	0.6578	15.86	1
HM3_cobin_40_k127_4974481_length_13378_cov_10.0036_8	377	A0A1U7CVI8	430	1.898e-24	0.5418	0.5418	0.4837	0.7043	12.9	1
HM3_cobin_40_k127_4974481_length_13378_cov_10.0036_8	377	5nik_G	340	3.535e-23	0.6241	0.5676	0.6241	0.6716	12.52	1
HM3_cobin_40_k127_4974481_length_13378_cov_10.0036_8	377	5nil_G	340	3.535e-23	0.6241	0.5676	0.6241	0.6716	12.52	1
HM3_cobin_40_k127_4974481_length_13378_cov_10.0036_8	377	A0A5B9VZL5	459	2.626e-24	0.5486	0.5486	0.4611	0.6857	17.72	1
HM3_cobin_40_k127_4974481_length_13378_cov_10.0036_8	377	A0A518GZH3	506	2.846e-23	0.589	0.589	0.4479	0.6825	23.73	1
HM3_cobin_40_k127_4974481_length_13378_cov_10.0036_8	377	A0A517P1P1	666	1.798e-24	0.5565	0.5565	0.3308	0.6461	21.08	1
HM3_cobin_40_k127_4974481_length_13378_cov_10.0036_8	377	A0A6N2YHG0	416	8.19e-24	0.5514	0.5514	0.5039	0.6783	17.31	1
HM3_cobin_40_k127_4974481_length_13378_cov_10.0036_8	377	A0A1V6JT98	672	9.635e-24	0.5805	0.5805	0.3407	0.6398	20.83	1
HM3_cobin_40_k127_4974481_length_13378_cov_10.0036_8	377	5nik_D	340	2.229e-22	0.6234	0.5668	0.6234	0.6674	12.5	1
HM3_cobin_40_k127_4974481_length_13378_cov_10.0036_8	377	5nik_E	340	1.263e-23	0.5661	0.518	0.5661	0.6614	12.48	1
HM3_cobin_40_k127_4974481_length_13378_cov_10.0036_8	377	5nil_D	340	2.229e-22	0.6234	0.5668	0.6234	0.6674	12.5	1
HM3_cobin_40_k127_4974481_length_13378_cov_10.0036_8	377	5nil_E	340	1.263e-23	0.5661	0.518	0.5661	0.6614	12.48	1
HM3_cobin_40_k127_4974481_length_13378_cov_10.0036_8	377	5nik_H	340	1.486e-23	0.5628	0.515	0.5628	0.6532	12.34	1
HM3_cobin_40_k127_4974481_length_13378_cov_10.0036_8	377	5nil_H	340	1.486e-23	0.5628	0.515	0.5628	0.6532	12.34	1
HM3_cobin_40_k127_4974481_length_13378_cov_10.0036_8	377	A0A518H7H6	628	4.634e-23	0.5602	0.5602	0.3501	0.6541	19.77	1
HM3_cobin_40_k127_4974481_length_13378_cov_10.0036_8	377	A0A517P5D5	567	6.413e-23	0.5714	0.5714	0.3904	0.6437	29.57	1
HM3_cobin_40_k127_4974481_length_13378_cov_10.0036_8	377	A0A5C5W331	460	1.486e-23	0.5252	0.5252	0.4394	0.6552	15.25	1
HM3_cobin_40_k127_4974481_length_13378_cov_10.0036_8	377	A0A518G1M0	617	4.506e-22	0.5774	0.5774	0.3685	0.6698	17.42	1
HM3_cobin_40_k127_4974481_length_13378_cov_10.0036_8	377	A0A1V6GKD4	662	8.407e-23	0.5718	0.5718	0.3481	0.632	29.16	1
HM3_cobin_40_k127_4974481_length_13378_cov_10.0036_8	377	A0A1C6KE36	525	2.229e-22	0.5336	0.5336	0.3992	0.6905	15.39	1
HM3_cobin_40_k127_4974481_length_13378_cov_10.0036_8	377	A0A2H5WTS1	587	1.263e-23	0.5199	0.5199	0.3472	0.6243	28.31	1
HM3_cobin_40_k127_4974481_length_13378_cov_10.0036_8	377	A0A1C5YST6	523	1.369e-22	0.5221	0.5221	0.3904	0.6586	20.21	1
HM3_cobin_40_k127_4974481_length_13378_cov_10.0036_8	377	A0A7U9N8K9	572	1.445e-22	0.5089	0.5089	0.3482	0.6602	24.79	1
HM3_cobin_40_k127_4974481_length_13378_cov_10.0036_8	377	4dk0	324	4.037e-20	0.6423	0.5573	0.6423	0.6284	12.33	1
HM3_cobin_40_k127_4974481_length_13378_cov_10.0036_8	377	A0A6N2U1N8	522	4.626e-21	0.5219	0.5219	0.3883	0.6989	31.87	1
HM3_cobin_40_k127_4974481_length_13378_cov_10.0036_8	377	A0A173XZY8	609	1.443e-20	0.5061	0.5061	0.3287	0.7236	69.96	1
HM3_cobin_40_k127_4974481_length_13378_cov_10.0036_8	377	A0A1C5X7M0	595	9.602e-20	0.5046	0.5046	0.3342	0.6846	61.56	1
SH-W20A-2180_sbin_6_k141_759026_length_25783_cov_12.3995_13	422	A0A5M9R8M2	369	2.242e-35	0.7363	0.6492	0.7363	0.8203	12.97	1
SH-W20A-2180_sbin_6_k141_759026_length_25783_cov_12.3995_13	422	A0A0G4Q0K7	369	4.005e-36	0.6849	0.6083	0.6849	0.8362	14.15	1
SH-W20A-2180_sbin_6_k141_759026_length_25783_cov_12.3995_13	422	A0A7C9GJB4	370	1.055e-35	0.68	0.606	0.68	0.8228	13.85	1
SH-W20A-2180_sbin_6_k141_759026_length_25783_cov_12.3995_13	422	A0A1V5MZM0	428	2.438e-37	0.6564	0.6381	0.63	0.7789	12.24	1
SH-W20A-2180_sbin_6_k141_759026_length_25783_cov_12.3995_13	422	A0A4U0PY38	465	6.424e-37	0.6424	0.641	0.5876	0.8067	14.3	1
SH-W20A-2180_sbin_6_k141_759026_length_25783_cov_12.3995_13	422	A0A3J5R7K6	372	6.581e-35	0.7125	0.6352	0.7125	0.8099	10.29	1
SH-W20A-2180_sbin_6_k141_759026_length_25783_cov_12.3995_13	422	A0A7H9BN25	391	1.786e-36	0.6538	0.6131	0.6538	0.8035	12.98	1
SH-W20A-2180_sbin_6_k141_759026_length_25783_cov_12.3995_13	422	A0A1V4XJ43	394	7.967e-37	0.6216	0.5873	0.6216	0.8179	12.1	1
SH-W20A-2180_sbin_6_k141_759026_length_25783_cov_12.3995_13	422	A0A068QTW1	387	1.458e-35	0.6539	0.606	0.6539	0.8258	13.06	1
SH-W20A-2180_sbin_6_k141_759026_length_25783_cov_12.3995_13	422	A0A1R4B2N2	393	1.127e-34	0.681	0.64	0.681	0.8275	14.5	1
SH-W20A-2180_sbin_6_k141_759026_length_25783_cov_12.3995_13	422	A0A379EUA0	386	9.09e-35	0.6712	0.6187	0.6712	0.8302	13.57	1
SH-W20A-2180_sbin_6_k141_759026_length_25783_cov_12.3995_13	422	A0A519IVY2	406	8.064e-36	0.6375	0.6157	0.6375	0.8103	13.69	1
SH-W20A-2180_sbin_6_k141_759026_length_25783_cov_12.3995_13	422	A0A640XMR5	385	1.458e-35	0.6354	0.5864	0.6354	0.8036	14.57	1
SH-W20A-2180_sbin_6_k141_759026_length_25783_cov_12.3995_13	422	A0A380A753	531	2.815e-34	0.6641	0.6347	0.5118	0.821	12.31	1
SH-W20A-2180_sbin_6_k141_759026_length_25783_cov_12.3995_13	422	A0A239SR04	388	1.068e-34	0.6499	0.6048	0.6499	0.8155	14.12	1
SH-W20A-2180_sbin_6_k141_759026_length_25783_cov_12.3995_13	422	A0A380VHG4	384	3.449e-35	0.6561	0.603	0.6561	0.7838	13.33	1
SH-W20A-2180_sbin_6_k141_759026_length_25783_cov_12.3995_13	422	A0A1V6CEX3	429	7.069e-38	0.553	0.553	0.5451	0.8041	16.26	1
SH-W20A-2180_sbin_6_k141_759026_length_25783_cov_12.3995_13	422	A0A378T4W2	385	1.852e-33	0.6964	0.6394	0.6964	0.8113	13.94	1
SH-W20A-2180_sbin_6_k141_759026_length_25783_cov_12.3995_13	422	A0A1N6VLS0	420	3.888e-34	0.6616	0.6587	0.6616	0.8159	14.96	1
SH-W20A-2180_sbin_6_k141_759026_length_25783_cov_12.3995_13	422	A0A2H6HT64	456	8.261e-34	0.6756	0.661	0.6161	0.813	11.68	1
SH-W20A-2180_sbin_6_k141_759026_length_25783_cov_12.3995_13	422	A0A1V5KY87	453	6.945e-35	0.6448	0.6448	0.6062	0.7956	15.15	1
SH-W20A-2180_sbin_6_k141_759026_length_25783_cov_12.3995_13	422	A0A7V8FN97	412	1.476e-34	0.6359	0.622	0.6359	0.8162	15.16	1
SH-W20A-2180_sbin_6_k141_759026_length_25783_cov_12.3995_13	422	A0A389M599	421	3.269e-35	0.6332	0.6319	0.6332	0.7877	13.92	1
SH-W20A-2180_sbin_6_k141_759026_length_25783_cov_12.3995_13	422	A0A1V5CV82	429	3.705e-38	0.5705	0.5665	0.5584	0.7464	13.89	1
SH-W20A-2180_sbin_6_k141_759026_length_25783_cov_12.3995_13	422	A0A3S4KXL7	388	2.177e-33	0.6697	0.6202	0.6697	0.8226	14.41	1
SH-W20A-2180_sbin_6_k141_759026_length_25783_cov_12.3995_13	422	A0A381EE95	398	1.493e-33	0.6734	0.6381	0.6734	0.8087	14.98	1
SH-W20A-2180_sbin_6_k141_759026_length_25783_cov_12.3995_13	422	A0A259UEH1	368	2.424e-33	0.6829	0.6057	0.6829	0.8053	14.47	1
SH-W20A-2180_sbin_6_k141_759026_length_25783_cov_12.3995_13	422	A0A380N0W4	395	1.808e-35	0.6251	0.5882	0.6251	0.7782	13.51	1
SH-W20A-2180_sbin_6_k141_759026_length_25783_cov_12.3995_13	422	A0A1V4WY21	377	7.029e-34	0.6397	0.58	0.6397	0.8294	13.95	1
SH-W20A-2180_sbin_6_k141_759026_length_25783_cov_12.3995_13	422	A0A448L2U3	405	1.175e-35	0.588	0.5675	0.588	0.8154	14.47	1
SH-W20A-2180_sbin_6_k141_759026_length_25783_cov_12.3995_13	422	A0A0D6QPW9	458	8.613e-35	0.6432	0.6432	0.5973	0.7815	15.66	1
SH-W20A-2180_sbin_6_k141_759026_length_25783_cov_12.3995_13	422	D5AM53	390	7.418e-34	0.6597	0.6133	0.6597	0.8018	14.13	1
SH-W20A-2180_sbin_6_k141_759026_length_25783_cov_12.3995_13	422	A0A5Q0M9K8	392	2.667e-34	0.6355	0.5961	0.6355	0.8115	12.96	1
SH-W20A-2180_sbin_6_k141_759026_length_25783_cov_12.3995_13	422	A0A368A5E3	394	9.709e-34	0.68	0.6381	0.68	0.7834	15.27	1
SH-W20A-2180_sbin_6_k141_759026_length_25783_cov_12.3995_13	422	A0A455WBK0	383	2.395e-34	0.6176	0.5697	0.6176	0.8316	12.43	1
SH-W20A-2180_sbin_6_k141_759026_length_25783_cov_12.3995_13	422	Q2NSZ2	387	1.398e-34	0.624	0.5808	0.624	0.8124	13.71	1
SH-W20A-2180_sbin_6_k141_759026_length_25783_cov_12.3995_13	422	I0HSY6	403	8.261e-34	0.6509	0.6239	0.6509	0.8142	14.06	1
SH-W20A-2180_sbin_6_k141_759026_length_25783_cov_12.3995_13	422	A0A1V5DW79	393	2.216e-36	0.6112	0.575	0.6112	0.7469	15.3	1
SH-W20A-2180_sbin_6_k141_759026_length_25783_cov_12.3995_13	422	W9VFZ4	419	1.309e-35	0.6163	0.6087	0.6125	0.773	10.33	1
SH-W20A-2180_sbin_6_k141_759026_length_25783_cov_12.3995_13	422	A0A376BN10	393	1.663e-33	0.6627	0.621	0.6627	0.8062	15.23	1
SH-W20A-2180_sbin_6_k141_759026_length_25783_cov_12.3995_13	422	A0A0F7H832	391	5.37e-34	0.6378	0.5964	0.6378	0.813	13.37	1
SH-W20A-2180_sbin_6_k141_759026_length_25783_cov_12.3995_13	422	I3TN59	394	1.219e-32	0.6892	0.6466	0.6892	0.8114	10.85	1
SH-W20A-2180_sbin_6_k141_759026_length_25783_cov_12.3995_13	422	A0A447IKW5	405	8.261e-34	0.6552	0.6308	0.6552	0.7957	12.69	1
SH-W20A-2180_sbin_6_k141_759026_length_25783_cov_12.3995_13	422	A0A833PDB0	452	1.808e-35	0.6239	0.6239	0.5864	0.7607	15.53	1
SH-W20A-2180_sbin_6_k141_759026_length_25783_cov_12.3995_13	422	A3MZA9	393	4.33e-34	0.632	0.5929	0.632	0.8059	13.34	1
SH-W20A-2180_sbin_6_k141_759026_length_25783_cov_12.3995_13	422	A0A376DDW6	396	8.718e-34	0.6411	0.6063	0.6411	0.8041	12.94	1
SH-W20A-2180_sbin_6_k141_759026_length_25783_cov_12.3995_13	422	A0A1C3JLF4	390	2.297e-33	0.6501	0.605	0.6501	0.807	12.59	1
SH-W20A-2180_sbin_6_k141_759026_length_25783_cov_12.3995_13	422	A0A1N6MA95	406	4.383e-33	0.658	0.6347	0.658	0.8084	15.88	1
SH-W20A-2180_sbin_6_k141_759026_length_25783_cov_12.3995_13	422	A0A1X9SN38	397	1.493e-33	0.6549	0.62	0.6549	0.7898	14.6	1
SH-W20A-2180_sbin_6_k141_759026_length_25783_cov_12.3995_13	422	A0A1V6GL29	432	4.407e-37	0.5659	0.5659	0.5546	0.741	12.45	1
SH-W20A-2180_sbin_6_k141_759026_length_25783_cov_12.3995_13	422	A0A1V6J9R1	450	2.635e-35	0.5928	0.5928	0.5604	0.7772	13.37	1
SH-W20A-2180_sbin_6_k141_759026_length_25783_cov_12.3995_13	422	A0A3A9IIW1	387	1.576e-33	0.6186	0.5754	0.6186	0.8208	11.67	1
SH-W20A-2180_sbin_6_k141_759026_length_25783_cov_12.3995_13	422	A0A4S5DAE3	397	1.286e-32	0.6574	0.6222	0.6574	0.8127	13.74	1
SH-W20A-2180_sbin_6_k141_759026_length_25783_cov_12.3995_13	422	B6IUJ6	406	1.357e-32	0.6657	0.6424	0.6657	0.8015	12.86	1
SH-W20A-2180_sbin_6_k141_759026_length_25783_cov_12.3995_13	422	A0A143IWL4	446	1.643e-34	0.6197	0.6197	0.5912	0.7659	15.73	1
SH-W20A-2180_sbin_6_k141_759026_length_25783_cov_12.3995_13	422	A0A6S7ABI5	400	3.007e-33	0.649	0.6182	0.649	0.7783	12.49	1
SH-W20A-2180_sbin_6_k141_759026_length_25783_cov_12.3995_13	422	G4CEP6	408	2.558e-33	0.616	0.5984	0.616	0.8176	13.13	1
SH-W20A-2180_sbin_6_k141_759026_length_25783_cov_12.3995_13	422	A7GYF7	402	3.534e-33	0.6305	0.6036	0.6305	0.8031	14.96	1
SH-W20A-2180_sbin_6_k141_759026_length_25783_cov_12.3995_13	422	A0A212JVP9	416	8.823e-33	0.6648	0.6561	0.6648	0.7804	11.96	1
SH-W20A-2180_sbin_6_k141_759026_length_25783_cov_12.3995_13	422	A0A1V4WT61	429	4.968e-36	0.5749	0.5622	0.5544	0.7499	11.8	1
SH-W20A-2180_sbin_6_k141_759026_length_25783_cov_12.3995_13	422	A0A193SQF8	385	4.153e-33	0.6259	0.5789	0.6259	0.8117	15.11	1
SH-W20A-2180_sbin_6_k141_759026_length_25783_cov_12.3995_13	422	A0A6S6QWZ2	403	5.436e-33	0.6159	0.5917	0.6159	0.825	11.7	1
SH-W20A-2180_sbin_6_k141_759026_length_25783_cov_12.3995_13	422	A0A6N7D8F9	411	6.741e-33	0.6486	0.633	0.6486	0.7859	15.31	1
SH-W20A-2180_sbin_6_k141_759026_length_25783_cov_12.3995_13	422	A0A0J1FRA5	410	2.325e-32	0.6329	0.612	0.6286	0.8285	15.9	1
SH-W20A-2180_sbin_6_k141_759026_length_25783_cov_12.3995_13	422	A0A212LAZ0	418	2.424e-33	0.6186	0.6132	0.6186	0.7983	13.1	1
SH-W20A-2180_sbin_6_k141_759026_length_25783_cov_12.3995_13	422	A0A2S9YYH9	389	7.784e-30	0.7395	0.6557	0.7075	0.828	7.834	1
SH-W20A-2180_sbin_6_k141_759026_length_25783_cov_12.3995_13	422	A0A5A9X981	402	1.094e-32	0.6286	0.6029	0.6286	0.8135	13.57	1
SH-W20A-2180_sbin_6_k141_759026_length_25783_cov_12.3995_13	422	A0A7H9CLT2	389	1.219e-32	0.6427	0.5979	0.6427	0.793	15.09	1
SH-W20A-2180_sbin_6_k141_759026_length_25783_cov_12.3995_13	422	H0TP59	441	4.625e-33	0.6218	0.6218	0.597	0.7989	14.14	1
SH-W20A-2180_sbin_6_k141_759026_length_25783_cov_12.3995_13	422	A0A395LBF5	441	4.054e-35	0.5498	0.5498	0.5289	0.8	14.96	1
SH-W20A-2180_sbin_6_k141_759026_length_25783_cov_12.3995_13	422	A0A7V8JMC9	428	1.663e-33	0.6156	0.6156	0.6078	0.7828	13.61	1
SH-W20A-2180_sbin_6_k141_759026_length_25783_cov_12.3995_13	422	A0A5C6ET07	442	9.2e-34	0.6319	0.6319	0.6069	0.7505	15.01	1
SH-W20A-2180_sbin_6_k141_759026_length_25783_cov_12.3995_13	422	A0A2X4U4I3	407	2.884e-32	0.633	0.6125	0.633	0.8122	13.26	1
SH-W20A-2180_sbin_6_k141_759026_length_25783_cov_12.3995_13	422	A0A5S9Q159	401	7.114e-33	0.603	0.5769	0.603	0.8174	10.85	1
SH-W20A-2180_sbin_6_k141_759026_length_25783_cov_12.3995_13	422	A0A433SDC2	399	9.424e-32	0.6422	0.6104	0.6422	0.8161	13.81	1
SH-W20A-2180_sbin_6_k141_759026_length_25783_cov_12.3995_13	422	A0A0H5BQJ0	402	8.462e-32	0.6415	0.6137	0.6415	0.8102	14.75	1
SH-W20A-2180_sbin_6_k141_759026_length_25783_cov_12.3995_13	422	A0A1S7S7V6	416	9.826e-33	0.62	0.6126	0.62	0.7907	15	1
SH-W20A-2180_sbin_6_k141_759026_length_25783_cov_12.3995_13	422	A0A210W9R7	413	1.025e-33	0.588	0.577	0.588	0.7862	15.28	1
SH-W20A-2180_sbin_6_k141_759026_length_25783_cov_12.3995_13	422	A0A1V5K0F6	419	9.311e-33	0.6237	0.6197	0.6237	0.78	10.05	1
SH-W20A-2180_sbin_6_k141_759026_length_25783_cov_12.3995_13	422	A0A5S9N8C5	407	6.823e-32	0.6428	0.6222	0.6428	0.7951	11.27	1
SH-W20A-2180_sbin_6_k141_759026_length_25783_cov_12.3995_13	422	A0A2L0WJY1	401	8.019e-32	0.636	0.6083	0.636	0.8016	14.45	1
SH-W20A-2180_sbin_6_k141_759026_length_25783_cov_12.3995_13	422	A0A7V8FZS7	404	1.512e-32	0.6064	0.5847	0.6064	0.8036	13.54	1
SH-W20A-2180_sbin_6_k141_759026_length_25783_cov_12.3995_13	422	A0A399F8K1	443	2.424e-33	0.5779	0.5779	0.5525	0.798	20.4	1
SH-W20A-2180_sbin_6_k141_759026_length_25783_cov_12.3995_13	422	A0A1X6Z3M6	433	2.954e-30	0.6629	0.657	0.6414	0.8245	8.606	1
SH-W20A-2180_sbin_6_k141_759026_length_25783_cov_12.3995_13	422	A0A2X4XW74	398	3.43e-31	0.6284	0.5962	0.6284	0.8185	13.94	1
SH-W20A-2180_sbin_6_k141_759026_length_25783_cov_12.3995_13	422	A0A1B2F8I3	392	1.978e-32	0.5841	0.5475	0.5841	0.8105	13.12	1
SH-W20A-2180_sbin_6_k141_759026_length_25783_cov_12.3995_13	422	A0A378Q419	442	1.576e-33	0.5336	0.5336	0.5108	0.8267	20.8	1
SH-W20A-2180_sbin_6_k141_759026_length_25783_cov_12.3995_13	422	A0A7V8JT36	411	4.383e-33	0.5589	0.5384	0.5514	0.7831	13.15	1
SH-W20A-2180_sbin_6_k141_759026_length_25783_cov_12.3995_13	422	A0A164B3C2	400	7.201e-32	0.5678	0.5343	0.5612	0.8111	14.45	1
SH-W20A-2180_sbin_6_k141_759026_length_25783_cov_12.3995_13	422	E0SB41	421	9.539e-31	0.619	0.6177	0.619	0.7936	13.48	1
SH-W20A-2180_sbin_6_k141_759026_length_25783_cov_12.3995_13	422	A0A517Z5Q7	435	1.108e-31	0.597	0.59	0.5747	0.7612	14.46	1
SH-W20A-2180_sbin_6_k141_759026_length_25783_cov_12.3995_13	422	A0A4Y3WIM9	411	5.636e-30	0.6082	0.5939	0.6082	0.7746	16.01	1
SH-W20A-2180_sbin_6_k141_759026_length_25783_cov_12.3995_13	422	A0A1V5QV81	389	1.318e-30	0.6078	0.567	0.6078	0.7424	13.52	1
SH-W20A-2180_sbin_6_k141_759026_length_25783_cov_12.3995_13	422	A0A2X2WZ81	403	3.43e-31	0.544	0.5211	0.544	0.7909	16.16	1
SH-W20A-2180_sbin_6_k141_759026_length_25783_cov_12.3995_13	422	A0A1V5HEU0	446	1.82e-30	0.6095	0.6095	0.5794	0.7392	10.1	1
SH-W20A-2180_sbin_6_k141_759026_length_25783_cov_12.3995_13	422	A0A5K1IRV7	483	4.358e-29	0.6332	0.6332	0.5596	0.7764	13.69	1
SH-W20A-2180_sbin_6_k141_759026_length_25783_cov_12.3995_13	422	A0A1V5XY36	384	1.567e-29	0.5902	0.542	0.5902	0.794	15.6	1
SH-W20A-2180_sbin_6_k141_759026_length_25783_cov_12.3995_13	422	A0A399EQV4	458	3.62e-31	0.5531	0.5531	0.5105	0.7515	21.9	1
SH-W20A-2180_sbin_6_k141_759026_length_25783_cov_12.3995_13	422	A0A811GHI9	408	1.92e-30	0.5435	0.5269	0.5435	0.7874	16.72	1
SH-W20A-2180_sbin_6_k141_759026_length_25783_cov_12.3995_13	422	A0A5K1IGX3	487	1.35e-28	0.6018	0.6018	0.529	0.7982	11.64	1
SH-W20A-2180_sbin_6_k141_759026_length_25783_cov_12.3995_13	422	5nik_G	340	4.711e-27	0.742	0.6128	0.742	0.71	4.93	1
SH-W20A-2180_sbin_6_k141_759026_length_25783_cov_12.3995_13	422	5nil_G	340	4.711e-27	0.742	0.6128	0.742	0.71	4.93	1
SH-W20A-2180_sbin_6_k141_759026_length_25783_cov_12.3995_13	422	5nik_I	340	5.247e-27	0.7247	0.6023	0.7247	0.7144	4.936	1
SH-W20A-2180_sbin_6_k141_759026_length_25783_cov_12.3995_13	422	5nil_I	340	5.247e-27	0.7247	0.6023	0.7247	0.7144	4.936	1
SH-W20A-2180_sbin_6_k141_759026_length_25783_cov_12.3995_13	422	A0A5C5YZJ4	395	2.514e-30	0.5325	0.5024	0.5325	0.7727	14.5	1
SH-W20A-2180_sbin_6_k141_759026_length_25783_cov_12.3995_13	422	A0A0L6CZX0	424	5.184e-28	0.603	0.5643	0.562	0.7932	9.664	1
SH-W20A-2180_sbin_6_k141_759026_length_25783_cov_12.3995_13	422	5nik_D	340	2.368e-26	0.7413	0.6123	0.7413	0.7071	4.945	1
SH-W20A-2180_sbin_6_k141_759026_length_25783_cov_12.3995_13	422	5nik_E	340	3.753e-28	0.6435	0.5435	0.6435	0.7161	5.972	1
SH-W20A-2180_sbin_6_k141_759026_length_25783_cov_12.3995_13	422	5nil_D	340	2.368e-26	0.7413	0.6123	0.7413	0.7071	4.945	1
SH-W20A-2180_sbin_6_k141_759026_length_25783_cov_12.3995_13	422	5nil_E	340	3.753e-28	0.6435	0.5435	0.6435	0.7161	5.972	1
SH-W20A-2180_sbin_6_k141_759026_length_25783_cov_12.3995_13	422	5nik_F	340	1.91e-26	0.7246	0.6026	0.7246	0.7136	4.934	1
SH-W20A-2180_sbin_6_k141_759026_length_25783_cov_12.3995_13	422	5nil_F	340	1.91e-26	0.7246	0.6026	0.7246	0.7136	4.934	1
SH-W20A-2180_sbin_6_k141_759026_length_25783_cov_12.3995_13	422	A0A6N2YHG0	416	2.544e-29	0.5591	0.5518	0.5591	0.7495	13.35	1
SH-W20A-2180_sbin_6_k141_759026_length_25783_cov_12.3995_13	422	5nik_H	340	2.34e-27	0.64	0.5416	0.64	0.7131	6.012	1
SH-W20A-2180_sbin_6_k141_759026_length_25783_cov_12.3995_13	422	5nil_H	340	2.34e-27	0.64	0.5416	0.64	0.7131	6.012	1
SH-W20A-2180_sbin_6_k141_759026_length_25783_cov_12.3995_13	422	A0A6N2X7M0	475	8.314e-29	0.5042	0.5042	0.4544	0.7602	16.63	1
SH-W20A-2180_sbin_6_k141_759026_length_25783_cov_12.3995_13	422	A0A518H7H6	628	1.424e-28	0.5119	0.5119	0.3537	0.7619	24.44	1
SH-W20A-2180_sbin_6_k141_759026_length_25783_cov_12.3995_13	422	A0A1V4WJY5	405	7.074e-29	0.5065	0.4886	0.5065	0.7398	16.23	1
SH-W20A-2180_sbin_6_k141_759026_length_25783_cov_12.3995_13	422	4dk0	324	4.156e-24	0.7699	0.6056	0.7699	0.6842	4.758	1
SH-W20A-2180_sbin_6_k141_759026_length_25783_cov_12.3995_13	422	A0A142YDX9	451	2.191e-28	0.5262	0.5262	0.4936	0.7228	16.64	1
SH-W20A-2180_sbin_6_k141_759026_length_25783_cov_12.3995_13	422	A0A518B388	596	7.974e-28	0.5101	0.5101	0.3696	0.7608	26.05	1
SH-W20A-2180_sbin_6_k141_759026_length_25783_cov_12.3995_13	422	A0A1Y5T477	429	3.494e-25	0.598	0.5792	0.5702	0.7549	9.698	1
SH-W20A-2180_sbin_6_k141_759026_length_25783_cov_12.3995_13	422	A0A1V6GKD4	662	1.101e-27	0.5202	0.5202	0.3493	0.7132	27.46	1
SH-W20A-2180_sbin_6_k141_759026_length_25783_cov_12.3995_13	422	A0A1C6KE36	525	1.54e-26	0.545	0.545	0.4433	0.7385	25.56	1
SH-W20A-2180_sbin_6_k141_759026_length_25783_cov_12.3995_13	422	A0A1V6JT98	672	3.556e-28	0.5075	0.5075	0.3371	0.7035	24.28	1
SH-W20A-2180_sbin_6_k141_759026_length_25783_cov_12.3995_13	422	A0A142XYV1	536	7.741e-26	0.5515	0.5515	0.4441	0.7249	30.75	1
SH-W20A-2180_sbin_6_k141_759026_length_25783_cov_12.3995_13	422	A0A5B9VZL5	459	1.91e-26	0.5047	0.5047	0.4665	0.7493	14.31	1
SH-W20A-2180_sbin_6_k141_759026_length_25783_cov_12.3995_13	422	A0A6N2U1N8	522	3.452e-26	0.5278	0.5278	0.4296	0.7196	36.66	1
SH-W20A-2180_sbin_6_k141_759026_length_25783_cov_12.3995_13	422	A0A1C5YST6	523	1.933e-25	0.5563	0.5563	0.4545	0.7188	31.55	1
SH-W20A-2180_sbin_6_k141_759026_length_25783_cov_12.3995_13	422	A0A7U9N8K9	572	1.736e-25	0.5363	0.5363	0.401	0.7066	22.47	1
SH-W20A-2180_sbin_6_k141_759026_length_25783_cov_12.3995_13	422	A0A518G1M0	617	1.736e-25	0.5179	0.5179	0.3654	0.716	27.73	1
SH-W20A-2180_sbin_6_k141_759026_length_25783_cov_12.3995_13	422	A0A1C5X7M0	595	9.319e-24	0.5159	0.5159	0.3711	0.7569	64.91	1
SH-W20A-2180_sbin_6_k141_759026_length_25783_cov_12.3995_13	422	A0A1S8SX26	328	7.697e-22	0.5556	0.4279	0.5443	0.7638	17.25	1
SH-W20A-2180_sbin_6_k141_759026_length_25783_cov_12.3995_13	422	A0A2X2UZ48	394	2.355e-22	0.549	0.5136	0.5455	0.7049	8.791	1
HY4_cobin_75_k127_2414917_length_2898_cov_6.0000_2	372	A0A2H6HT64	456	8.225e-30	0.7418	0.7418	0.615	0.7995	12.24	1
HY4_cobin_75_k127_2414917_length_2898_cov_6.0000_2	372	A0A448L2U3	405	5.641e-31	0.7051	0.7051	0.653	0.772	8.177	1
HY4_cobin_75_k127_2414917_length_2898_cov_6.0000_2	372	A0A1V5KY87	453	2.849e-31	0.6509	0.6509	0.5476	0.8199	10.19	1
HY4_cobin_75_k127_2414917_length_2898_cov_6.0000_2	372	A0A380N0W4	395	5.694e-30	0.7397	0.7397	0.7001	0.771	8.817	1
HY4_cobin_75_k127_2414917_length_2898_cov_6.0000_2	372	A0A1V5K0F6	419	1.378e-30	0.6655	0.6655	0.601	0.8155	8.775	1
HY4_cobin_75_k127_2414917_length_2898_cov_6.0000_2	372	A0A0G4Q0K7	369	1.005e-30	0.638	0.6331	0.638	0.8112	11.85	1
HY4_cobin_75_k127_2414917_length_2898_cov_6.0000_2	372	A0A381EE95	398	1.005e-30	0.6396	0.6396	0.6073	0.802	11.12	1
HY4_cobin_75_k127_2414917_length_2898_cov_6.0000_2	372	A0A1X9SN38	397	4.116e-31	0.6319	0.6319	0.5958	0.7914	11.42	1
HY4_cobin_75_k127_2414917_length_2898_cov_6.0000_2	372	A0A1V4XJ43	394	4.154e-30	0.6734	0.6734	0.6388	0.779	9.607	1
HY4_cobin_75_k127_2414917_length_2898_cov_6.0000_2	372	A0A1V6CEX3	429	1.378e-30	0.6667	0.6667	0.585	0.7514	9.987	1
HY4_cobin_75_k127_2414917_length_2898_cov_6.0000_2	372	A0A259UEH1	368	3.905e-31	0.6406	0.6342	0.6406	0.7534	11.98	1
HY4_cobin_75_k127_2414917_length_2898_cov_6.0000_2	372	A0A193SQF8	385	9.051e-31	0.6272	0.6272	0.6098	0.788	10.26	1
HY4_cobin_75_k127_2414917_length_2898_cov_6.0000_2	372	A0A2S9YYH9	389	8.379e-28	0.7308	0.6458	0.6213	0.8246	4.75	1
HY4_cobin_75_k127_2414917_length_2898_cov_6.0000_2	372	A0A3S4KXL7	388	1.613e-30	0.646	0.646	0.6215	0.7733	11.77	1
HY4_cobin_75_k127_2414917_length_2898_cov_6.0000_2	372	A0A5M9R8M2	369	5.694e-30	0.6326	0.6281	0.6326	0.8055	10.58	1
HY4_cobin_75_k127_2414917_length_2898_cov_6.0000_2	372	A0A068QTW1	387	1.906e-29	0.6455	0.6455	0.6231	0.8163	10.23	1
HY4_cobin_75_k127_2414917_length_2898_cov_6.0000_2	372	A0A3A9IIW1	387	7.804e-30	0.666	0.666	0.6428	0.7706	7.287	1
HY4_cobin_75_k127_2414917_length_2898_cov_6.0000_2	372	A0A1V5MZM0	428	6.001e-30	0.685	0.685	0.6051	0.744	7.636	1
HY4_cobin_75_k127_2414917_length_2898_cov_6.0000_2	372	A0A379EUA0	386	1.991e-30	0.6209	0.6209	0.6002	0.7921	11.69	1
HY4_cobin_75_k127_2414917_length_2898_cov_6.0000_2	372	A0A376DDW6	396	9.629e-30	0.6513	0.6513	0.6169	0.7895	9.879	1
HY4_cobin_75_k127_2414917_length_2898_cov_6.0000_2	372	A0A380A753	531	2.232e-29	0.6412	0.6267	0.4527	0.8121	9.053	1
HY4_cobin_75_k127_2414917_length_2898_cov_6.0000_2	372	A0A239SR04	388	3.367e-30	0.6207	0.6057	0.5837	0.7901	10.41	1
HY4_cobin_75_k127_2414917_length_2898_cov_6.0000_2	372	A0A5S9Q159	401	6.666e-30	0.6236	0.6128	0.5728	0.7997	8.644	1
HY4_cobin_75_k127_2414917_length_2898_cov_6.0000_2	372	A0A1V5CV82	429	5.126e-30	0.6824	0.6824	0.6005	0.7266	8.607	1
HY4_cobin_75_k127_2414917_length_2898_cov_6.0000_2	372	A0A5Q0M9K8	392	3.194e-30	0.6093	0.6093	0.5823	0.7955	11.39	1
HY4_cobin_75_k127_2414917_length_2898_cov_6.0000_2	372	A0A7C9GJB4	370	2.613e-29	0.6346	0.6188	0.6219	0.8056	10.02	1
HY4_cobin_75_k127_2414917_length_2898_cov_6.0000_2	372	A0A7V8FN97	412	3.941e-30	0.6038	0.6038	0.5548	0.8016	12.82	1
HY4_cobin_75_k127_2414917_length_2898_cov_6.0000_2	372	A0A2X2WZ81	403	3.941e-30	0.6083	0.6083	0.5666	0.7948	12.99	1
HY4_cobin_75_k127_2414917_length_2898_cov_6.0000_2	372	A0A1V6J9R1	450	2.613e-29	0.6564	0.6564	0.549	0.7736	10.66	1
HY4_cobin_75_k127_2414917_length_2898_cov_6.0000_2	372	A0A164B3C2	400	3.398e-29	0.6303	0.6235	0.5878	0.8088	10.81	1
HY4_cobin_75_k127_2414917_length_2898_cov_6.0000_2	372	A0A1V4WT61	429	1.138e-28	0.6663	0.6663	0.5869	0.7922	8.956	1
HY4_cobin_75_k127_2414917_length_2898_cov_6.0000_2	372	W9VFZ4	419	2.456e-30	0.5883	0.5883	0.5307	0.8007	8.918	1
HY4_cobin_75_k127_2414917_length_2898_cov_6.0000_2	372	A0A1V5DW79	393	7.404e-30	0.6235	0.6235	0.5931	0.7782	11.64	1
HY4_cobin_75_k127_2414917_length_2898_cov_6.0000_2	372	A0A2X4U4I3	407	1.809e-29	0.6301	0.6301	0.5803	0.7903	11.98	1
HY4_cobin_75_k127_2414917_length_2898_cov_6.0000_2	372	A0A519IVY2	406	2.118e-29	0.6459	0.6459	0.5989	0.7725	9.582	1
HY4_cobin_75_k127_2414917_length_2898_cov_6.0000_2	372	A0A380VHG4	384	3.398e-29	0.6415	0.6415	0.6241	0.7855	10.54	1
HY4_cobin_75_k127_2414917_length_2898_cov_6.0000_2	372	A7GYF7	402	3.581e-29	0.6266	0.6266	0.5856	0.8012	11.92	1
HY4_cobin_75_k127_2414917_length_2898_cov_6.0000_2	372	Q2NSZ2	387	2.118e-29	0.6393	0.6393	0.6166	0.772	10.97	1
HY4_cobin_75_k127_2414917_length_2898_cov_6.0000_2	372	G4CEP6	408	1.015e-29	0.6293	0.6293	0.5787	0.767	10.17	1
HY4_cobin_75_k127_2414917_length_2898_cov_6.0000_2	372	A0A395LBF5	441	2.589e-30	0.597	0.597	0.5181	0.7777	8.942	1
HY4_cobin_75_k127_2414917_length_2898_cov_6.0000_2	372	A0A7H9CLT2	389	4.909e-29	0.6337	0.6337	0.6074	0.7941	11.71	1
HY4_cobin_75_k127_2414917_length_2898_cov_6.0000_2	372	A0A1N6VLS0	420	5.402e-30	0.6266	0.6266	0.5656	0.752	10.99	1
HY4_cobin_75_k127_2414917_length_2898_cov_6.0000_2	372	A3MZA9	393	4.193e-29	0.6433	0.6433	0.6114	0.7752	11.46	1
HY4_cobin_75_k127_2414917_length_2898_cov_6.0000_2	372	A0A4U0PY38	465	1.32e-29	0.6177	0.6177	0.5056	0.7778	11.35	1
HY4_cobin_75_k127_2414917_length_2898_cov_6.0000_2	372	A0A212LAZ0	418	6.001e-30	0.6111	0.6111	0.5493	0.7662	13.1	1
HY4_cobin_75_k127_2414917_length_2898_cov_6.0000_2	372	A0A368A5E3	394	7.804e-30	0.6029	0.6029	0.5725	0.7795	10.85	1
HY4_cobin_75_k127_2414917_length_2898_cov_6.0000_2	372	A0A7V8JT36	411	1.906e-29	0.6051	0.6007	0.5496	0.7953	9.872	1
HY4_cobin_75_k127_2414917_length_2898_cov_6.0000_2	372	A0A4S5DAE3	397	2.479e-29	0.6216	0.6216	0.5903	0.7792	10.89	1
HY4_cobin_75_k127_2414917_length_2898_cov_6.0000_2	372	A0A6S6QWZ2	403	9.136e-30	0.5953	0.5953	0.5548	0.7858	10.19	1
HY4_cobin_75_k127_2414917_length_2898_cov_6.0000_2	372	A0A143IWL4	446	1.628e-29	0.6256	0.6256	0.5341	0.7592	11.24	1
HY4_cobin_75_k127_2414917_length_2898_cov_6.0000_2	372	A0A3J5R7K6	372	3.224e-29	0.6333	0.6257	0.6257	0.7635	9.164	1
HY4_cobin_75_k127_2414917_length_2898_cov_6.0000_2	372	D5AM53	390	2.613e-29	0.6296	0.6296	0.6039	0.7637	11.65	1
HY4_cobin_75_k127_2414917_length_2898_cov_6.0000_2	372	A0A1R4B2N2	393	1.991e-30	0.619	0.619	0.5913	0.7213	10.65	1
HY4_cobin_75_k127_2414917_length_2898_cov_6.0000_2	372	A0A433SDC2	399	3.398e-29	0.65	0.65	0.6114	0.7452	11.07	1
HY4_cobin_75_k127_2414917_length_2898_cov_6.0000_2	372	A0A640XMR5	385	1.628e-29	0.5893	0.5865	0.5687	0.8018	12.87	1
HY4_cobin_75_k127_2414917_length_2898_cov_6.0000_2	372	A0A447IKW5	405	1.545e-29	0.6189	0.6189	0.5725	0.76	10.05	1
HY4_cobin_75_k127_2414917_length_2898_cov_6.0000_2	372	A0A5A9X981	402	4.193e-29	0.6449	0.6449	0.6022	0.7408	9.996	1
HY4_cobin_75_k127_2414917_length_2898_cov_6.0000_2	372	A0A7H9BN25	391	2.479e-29	0.6066	0.6066	0.5798	0.7743	9.813	1
HY4_cobin_75_k127_2414917_length_2898_cov_6.0000_2	372	A0A378Q419	442	4.419e-29	0.6005	0.6005	0.5136	0.7943	19.67	1
HY4_cobin_75_k127_2414917_length_2898_cov_6.0000_2	372	A0A1V4WY21	377	7.025e-30	0.5931	0.5931	0.5859	0.7614	11.83	1
HY4_cobin_75_k127_2414917_length_2898_cov_6.0000_2	372	A0A833PDB0	452	1.628e-29	0.5926	0.5926	0.507	0.7795	10.6	1
HY4_cobin_75_k127_2414917_length_2898_cov_6.0000_2	372	A0A376BN10	393	6.057e-29	0.623	0.623	0.5923	0.7682	13.2	1
HY4_cobin_75_k127_2414917_length_2898_cov_6.0000_2	372	A0A1V6GL29	432	1.48e-28	0.6651	0.6651	0.5813	0.7371	8.657	1
HY4_cobin_75_k127_2414917_length_2898_cov_6.0000_2	372	H0TP59	441	1.138e-28	0.6178	0.6178	0.5295	0.7866	10.34	1
HY4_cobin_75_k127_2414917_length_2898_cov_6.0000_2	372	A0A378T4W2	385	7.473e-29	0.6138	0.6138	0.5974	0.7809	10.47	1
HY4_cobin_75_k127_2414917_length_2898_cov_6.0000_2	372	A0A0H5BQJ0	402	5.174e-29	0.637	0.637	0.5959	0.7427	10.47	1
HY4_cobin_75_k127_2414917_length_2898_cov_6.0000_2	372	A0A6N7D8F9	411	3.398e-29	0.6016	0.6016	0.5499	0.7692	13.33	1
HY4_cobin_75_k127_2414917_length_2898_cov_6.0000_2	372	A0A212JVP9	416	2.479e-29	0.5963	0.5963	0.543	0.7684	11.16	1
HY4_cobin_75_k127_2414917_length_2898_cov_6.0000_2	372	A0A1S7S7V6	416	7.091e-29	0.6254	0.6254	0.5658	0.7535	10.71	1
HY4_cobin_75_k127_2414917_length_2898_cov_6.0000_2	372	B6IUJ6	406	8.749e-29	0.6345	0.6345	0.5883	0.745	8.535	1
HY4_cobin_75_k127_2414917_length_2898_cov_6.0000_2	372	A0A7V8JMC9	428	3.81e-28	0.6347	0.6347	0.5617	0.7785	10.56	1
HY4_cobin_75_k127_2414917_length_2898_cov_6.0000_2	372	A0A455WBK0	383	1.628e-29	0.5853	0.5853	0.5704	0.7681	9.335	1
HY4_cobin_75_k127_2414917_length_2898_cov_6.0000_2	372	I0HSY6	403	1.332e-28	0.604	0.604	0.5649	0.7742	10.25	1
HY4_cobin_75_k127_2414917_length_2898_cov_6.0000_2	372	A0A6S7ABI5	400	2.637e-28	0.6361	0.6361	0.5966	0.7493	10.1	1
HY4_cobin_75_k127_2414917_length_2898_cov_6.0000_2	372	A0A1B2F8I3	392	5.504e-28	0.6158	0.6158	0.5872	0.7888	9.392	1
HY4_cobin_75_k127_2414917_length_2898_cov_6.0000_2	372	I3TN59	394	2.637e-28	0.6408	0.6408	0.6106	0.7385	8.367	1
HY4_cobin_75_k127_2414917_length_2898_cov_6.0000_2	372	A0A2L0WJY1	401	1.264e-28	0.6166	0.6166	0.5758	0.7505	11.73	1
HY4_cobin_75_k127_2414917_length_2898_cov_6.0000_2	372	A0A0D6QPW9	458	7.95e-28	0.6092	0.6092	0.5097	0.8026	12.66	1
HY4_cobin_75_k127_2414917_length_2898_cov_6.0000_2	372	A0A1C3JLF4	390	3.775e-29	0.5836	0.5836	0.5597	0.7629	12.67	1
HY4_cobin_75_k127_2414917_length_2898_cov_6.0000_2	372	A0A5C6ET07	442	1.732e-28	0.596	0.596	0.5078	0.775	12.31	1
HY4_cobin_75_k127_2414917_length_2898_cov_6.0000_2	372	A0A0F7H832	391	2.137e-28	0.5995	0.5995	0.574	0.7692	8.768	1
HY4_cobin_75_k127_2414917_length_2898_cov_6.0000_2	372	A0A5S9N8C5	407	2.253e-28	0.6032	0.6032	0.5568	0.7632	10.09	1
HY4_cobin_75_k127_2414917_length_2898_cov_6.0000_2	372	A0A2X4XW74	398	5.504e-28	0.6269	0.6269	0.5904	0.7517	9.431	1
HY4_cobin_75_k127_2414917_length_2898_cov_6.0000_2	372	A0A0J1FRA5	410	8.302e-29	0.5796	0.5796	0.5323	0.7619	13.46	1
HY4_cobin_75_k127_2414917_length_2898_cov_6.0000_2	372	A0A5K1IRV7	483	1.222e-26	0.6608	0.6608	0.5255	0.7791	9.729	1
HY4_cobin_75_k127_2414917_length_2898_cov_6.0000_2	372	A0A5K1IGX3	487	1.345e-27	0.6177	0.6177	0.4884	0.7783	8.478	1
HY4_cobin_75_k127_2414917_length_2898_cov_6.0000_2	372	A0A210W9R7	413	2.157e-27	0.6265	0.6265	0.5699	0.7636	11	1
HY4_cobin_75_k127_2414917_length_2898_cov_6.0000_2	372	A0A518H7H6	628	1.417e-27	0.6056	0.6056	0.3679	0.7762	22.49	1
HY4_cobin_75_k127_2414917_length_2898_cov_6.0000_2	372	E0SB41	421	1.09e-27	0.6038	0.6038	0.5383	0.7606	10.86	1
HY4_cobin_75_k127_2414917_length_2898_cov_6.0000_2	372	A0A7V8FZS7	404	1.749e-27	0.6147	0.6147	0.575	0.755	10.53	1
HY4_cobin_75_k127_2414917_length_2898_cov_6.0000_2	372	A0A1N6MA95	406	2.637e-28	0.5976	0.5976	0.5526	0.7341	12.98	1
HY4_cobin_75_k127_2414917_length_2898_cov_6.0000_2	372	A0A399F8K1	443	4.955e-28	0.5871	0.5871	0.5006	0.7541	19.59	1
HY4_cobin_75_k127_2414917_length_2898_cov_6.0000_2	372	A0A6N2X7M0	475	1.357e-26	0.6496	0.6496	0.5186	0.7543	12.31	1
HY4_cobin_75_k127_2414917_length_2898_cov_6.0000_2	372	A0A0L6CZX0	424	5.965e-25	0.6812	0.6637	0.592	0.8032	7.05	1
HY4_cobin_75_k127_2414917_length_2898_cov_6.0000_2	372	A0A389M599	421	6.504e-27	0.6156	0.6156	0.5501	0.7651	11.11	1
HY4_cobin_75_k127_2414917_length_2898_cov_6.0000_2	372	A0A517Z5Q7	435	4.701e-28	0.5633	0.5633	0.4912	0.7514	15.76	1
HY4_cobin_75_k127_2414917_length_2898_cov_6.0000_2	372	A0A4Y3WIM9	411	4.272e-27	0.6025	0.6025	0.5519	0.7487	12.26	1
HY4_cobin_75_k127_2414917_length_2898_cov_6.0000_2	372	A0A399EQV4	458	2.397e-27	0.5845	0.5845	0.4822	0.7582	18.87	1
HY4_cobin_75_k127_2414917_length_2898_cov_6.0000_2	372	A0A1X6Z3M6	433	5.32e-26	0.6072	0.6072	0.5337	0.7819	11.12	1
HY4_cobin_75_k127_2414917_length_2898_cov_6.0000_2	372	A0A1U7CVI8	430	4.745e-27	0.5499	0.5499	0.4849	0.7798	14.45	1
HY4_cobin_75_k127_2414917_length_2898_cov_6.0000_2	372	5nik_I	340	6.983e-25	0.6791	0.623	0.6754	0.7327	6.63	1
HY4_cobin_75_k127_2414917_length_2898_cov_6.0000_2	372	5nil_I	340	6.983e-25	0.6791	0.623	0.6754	0.7327	6.63	1
HY4_cobin_75_k127_2414917_length_2898_cov_6.0000_2	372	A0A1V5QV81	389	5.32e-26	0.6174	0.6174	0.5951	0.7387	9.559	1
HY4_cobin_75_k127_2414917_length_2898_cov_6.0000_2	372	A0A1V5HEU0	446	2.066e-26	0.5678	0.5678	0.4818	0.772	10.56	1
HY4_cobin_75_k127_2414917_length_2898_cov_6.0000_2	372	A0A1V6GKD4	662	1.589e-26	0.6144	0.6144	0.3614	0.7049	21.07	1
HY4_cobin_75_k127_2414917_length_2898_cov_6.0000_2	372	5nik_F	340	1.536e-24	0.6774	0.6232	0.6756	0.7325	6.666	1
HY4_cobin_75_k127_2414917_length_2898_cov_6.0000_2	372	5nil_F	340	1.536e-24	0.6774	0.6232	0.6756	0.7325	6.666	1
HY4_cobin_75_k127_2414917_length_2898_cov_6.0000_2	372	5nik_E	340	4.352e-25	0.6476	0.6035	0.6458	0.7324	6.208	1
HY4_cobin_75_k127_2414917_length_2898_cov_6.0000_2	372	5nil_E	340	4.352e-25	0.6476	0.6035	0.6458	0.7324	6.208	1
HY4_cobin_75_k127_2414917_length_2898_cov_6.0000_2	372	5nik_G	340	2.885e-24	0.6703	0.6105	0.6616	0.7322	6.736	1
HY4_cobin_75_k127_2414917_length_2898_cov_6.0000_2	372	5nil_G	340	2.885e-24	0.6703	0.6105	0.6616	0.7322	6.736	1
HY4_cobin_75_k127_2414917_length_2898_cov_6.0000_2	372	A0A811GHI9	408	5.32e-26	0.5869	0.5869	0.5392	0.73	15.53	1
HY4_cobin_75_k127_2414917_length_2898_cov_6.0000_2	372	5nik_H	340	1.383e-24	0.6497	0.5977	0.6445	0.732	6.21	1
HY4_cobin_75_k127_2414917_length_2898_cov_6.0000_2	372	5nil_H	340	1.383e-24	0.6497	0.5977	0.6445	0.732	6.21	1
HY4_cobin_75_k127_2414917_length_2898_cov_6.0000_2	372	A0A517M9R7	608	9.994e-26	0.5817	0.5817	0.3693	0.7478	22.68	1
HY4_cobin_75_k127_2414917_length_2898_cov_6.0000_2	372	A0A1V5XY36	384	5.91e-26	0.5478	0.5478	0.5327	0.7741	13.72	1
HY4_cobin_75_k127_2414917_length_2898_cov_6.0000_2	372	A0A1V6JT98	672	4.312e-26	0.6014	0.6014	0.3517	0.6884	23.72	1
HY4_cobin_75_k127_2414917_length_2898_cov_6.0000_2	372	A0A518G1M0	617	8.697e-24	0.6093	0.6093	0.3772	0.7828	24.03	1
HY4_cobin_75_k127_2414917_length_2898_cov_6.0000_2	372	5nik_D	340	2.487e-23	0.6706	0.6106	0.6616	0.7292	6.728	1
HY4_cobin_75_k127_2414917_length_2898_cov_6.0000_2	372	5nil_D	340	2.487e-23	0.6706	0.6106	0.6616	0.7292	6.728	1
HY4_cobin_75_k127_2414917_length_2898_cov_6.0000_2	372	A0A517P1P1	666	8.697e-24	0.5998	0.5998	0.343	0.7783	24.46	1
HY4_cobin_75_k127_2414917_length_2898_cov_6.0000_2	372	A0A142YDX9	451	1.37e-25	0.5765	0.5765	0.4833	0.6952	18.42	1
HY4_cobin_75_k127_2414917_length_2898_cov_6.0000_2	372	A0A518B388	596	3.205e-24	0.5993	0.5993	0.3809	0.7447	20.72	1
HY4_cobin_75_k127_2414917_length_2898_cov_6.0000_2	372	A0A5C5YZJ4	395	1.69e-25	0.5079	0.5079	0.482	0.7921	12.68	1
HY4_cobin_75_k127_2414917_length_2898_cov_6.0000_2	372	A0A1U7CLA1	505	3.175e-25	0.5827	0.5827	0.4399	0.6942	19.8	1
HY4_cobin_75_k127_2414917_length_2898_cov_6.0000_2	372	A0A1C5YST6	523	2.317e-25	0.5517	0.5517	0.4029	0.7267	17.18	1
HY4_cobin_75_k127_2414917_length_2898_cov_6.0000_2	372	A0A1C6KE36	525	2.858e-25	0.5512	0.5512	0.4057	0.7133	21.22	1
HY4_cobin_75_k127_2414917_length_2898_cov_6.0000_2	372	A0A7U9N8K9	572	1.781e-25	0.5431	0.5431	0.3705	0.7056	20.5	1
HY4_cobin_75_k127_2414917_length_2898_cov_6.0000_2	372	A0A6N2YHG0	416	2.858e-25	0.534	0.534	0.484	0.7235	14.3	1
HY4_cobin_75_k127_2414917_length_2898_cov_6.0000_2	372	A0A5B9VZL5	459	2.219e-24	0.5769	0.5769	0.4771	0.7175	17.57	1
HY4_cobin_75_k127_2414917_length_2898_cov_6.0000_2	372	4dk0	324	1.083e-22	0.6945	0.6213	0.6945	0.6822	5.734	1
HY4_cobin_75_k127_2414917_length_2898_cov_6.0000_2	372	A0A518GZH3	506	8.697e-24	0.6086	0.6086	0.4602	0.7048	28	1
HY4_cobin_75_k127_2414917_length_2898_cov_6.0000_2	372	A0A5C6DFY8	627	5.143e-24	0.5523	0.5523	0.34	0.7415	25.15	1
HY4_cobin_75_k127_2414917_length_2898_cov_6.0000_2	372	A0A517P5D5	567	1.324e-23	0.5615	0.5615	0.3754	0.7461	33.69	1
HY4_cobin_75_k127_2414917_length_2898_cov_6.0000_2	372	A0A6N2U1N8	522	1.722e-23	0.5819	0.5819	0.4284	0.7203	26.39	1
HY4_cobin_75_k127_2414917_length_2898_cov_6.0000_2	372	A0A142XYV1	536	4.673e-23	0.5531	0.5531	0.3941	0.7798	42.23	1
HY4_cobin_75_k127_2414917_length_2898_cov_6.0000_2	372	A0A2X2UZ48	394	7.429e-24	0.5712	0.5283	0.504	0.6955	8.247	1
HY4_cobin_75_k127_2414917_length_2898_cov_6.0000_2	372	A0A5C5W331	460	6.345e-24	0.5279	0.5279	0.4381	0.7472	13.87	1
HY4_cobin_75_k127_2414917_length_2898_cov_6.0000_2	372	A0A2H5WTS1	587	7.36e-25	0.5319	0.5319	0.3523	0.6647	32.12	1
HY4_cobin_75_k127_2414917_length_2898_cov_6.0000_2	372	A0A1Y5T477	429	4.246e-22	0.6008	0.5964	0.5245	0.7003	9.095	1
HY4_cobin_75_k127_2414917_length_2898_cov_6.0000_2	372	A0A1C5X7M0	595	1.422e-21	0.533	0.533	0.3464	0.7795	69.01	1
HY4_cobin_75_k127_2414917_length_2898_cov_6.0000_2	372	A0A1V6D2B8	513	1.268e-22	0.5021	0.5021	0.3775	0.7273	20.6	1
HY4_cobin_75_k127_2414917_length_2898_cov_6.0000_2	372	A0A173XZY8	609	4.559e-20	0.561	0.561	0.359	0.6825	54.01	1
SB_S2_sbin_33_k141_1516870_length_22445_cov_11.9767_9	438	A0A1V4XJ43	394	1.961e-42	0.6802	0.6199	0.6802	0.838	8.147	1
SB_S2_sbin_33_k141_1516870_length_22445_cov_11.9767_9	438	A0A1V5DW79	393	2.707e-41	0.6789	0.6146	0.6789	0.8045	9.723	1
SB_S2_sbin_33_k141_1516870_length_22445_cov_11.9767_9	438	A0A1V4WT61	429	2.563e-41	0.6622	0.6502	0.6622	0.8039	9.344	1
SB_S2_sbin_33_k141_1516870_length_22445_cov_11.9767_9	438	A0A448L2U3	405	2.412e-40	0.6643	0.62	0.6643	0.8134	8.434	1
SB_S2_sbin_33_k141_1516870_length_22445_cov_11.9767_9	438	A0A1V6GL29	432	3.369e-41	0.6236	0.6157	0.6236	0.795	10.97	1
SB_S2_sbin_33_k141_1516870_length_22445_cov_11.9767_9	438	A0A1V5CV82	429	5.217e-41	0.6397	0.6288	0.6397	0.7806	9.875	1
SB_S2_sbin_33_k141_1516870_length_22445_cov_11.9767_9	438	A0A7C9GJB4	370	8.386e-38	0.6332	0.5407	0.6332	0.8143	8.414	1
SB_S2_sbin_33_k141_1516870_length_22445_cov_11.9767_9	438	A0A1V6CEX3	429	8.033e-40	0.6094	0.5986	0.6094	0.7625	11.8	1
SB_S2_sbin_33_k141_1516870_length_22445_cov_11.9767_9	438	A0A1V5MZM0	428	2.826e-39	0.6069	0.5957	0.6069	0.7837	10.06	1
SB_S2_sbin_33_k141_1516870_length_22445_cov_11.9767_9	438	A0A640XMR5	385	6.005e-37	0.648	0.5749	0.648	0.8199	10.86	1
SB_S2_sbin_33_k141_1516870_length_22445_cov_11.9767_9	438	A0A5C6ET07	442	1.388e-39	0.5821	0.5821	0.5772	0.795	13.69	1
SB_S2_sbin_33_k141_1516870_length_22445_cov_11.9767_9	438	A0A5M9R8M2	369	3.097e-36	0.6385	0.5479	0.6385	0.8014	8.587	1
SB_S2_sbin_33_k141_1516870_length_22445_cov_11.9767_9	438	A0A5S9Q159	401	1.083e-34	0.6946	0.642	0.6946	0.8009	8.102	1
SB_S2_sbin_33_k141_1516870_length_22445_cov_11.9767_9	438	A0A0G4Q0K7	369	1.356e-35	0.6395	0.5459	0.6395	0.8238	9.086	1
SB_S2_sbin_33_k141_1516870_length_22445_cov_11.9767_9	438	A0A455WBK0	383	5.686e-37	0.6144	0.544	0.6144	0.7937	7.66	1
SB_S2_sbin_33_k141_1516870_length_22445_cov_11.9767_9	438	A0A259UEH1	368	4.024e-34	0.716	0.6102	0.716	0.7932	9.009	1
SB_S2_sbin_33_k141_1516870_length_22445_cov_11.9767_9	438	A0A379EUA0	386	2.218e-35	0.6511	0.5795	0.6511	0.8041	8.448	1
SB_S2_sbin_33_k141_1516870_length_22445_cov_11.9767_9	438	A0A3A9IIW1	387	3.607e-34	0.6933	0.6183	0.6933	0.8085	6.159	1
SB_S2_sbin_33_k141_1516870_length_22445_cov_11.9767_9	438	A0A239SR04	388	3.832e-35	0.6596	0.5894	0.6596	0.804	8.766	1
SB_S2_sbin_33_k141_1516870_length_22445_cov_11.9767_9	438	W9VFZ4	419	6.699e-37	0.5967	0.574	0.5967	0.8068	7.777	1
SB_S2_sbin_33_k141_1516870_length_22445_cov_11.9767_9	438	A0A380VHG4	384	3.628e-35	0.6593	0.5867	0.6593	0.7965	7.359	1
SB_S2_sbin_33_k141_1516870_length_22445_cov_11.9767_9	438	A0A5Q0M9K8	392	9.709e-35	0.6625	0.5993	0.6625	0.806	7.827	1
SB_S2_sbin_33_k141_1516870_length_22445_cov_11.9767_9	438	A0A068QTW1	387	4.048e-35	0.6649	0.5967	0.6649	0.7786	7.787	1
SB_S2_sbin_33_k141_1516870_length_22445_cov_11.9767_9	438	A0A395LBF5	441	1.905e-37	0.5708	0.5708	0.5673	0.7983	9.789	1
SB_S2_sbin_33_k141_1516870_length_22445_cov_11.9767_9	438	Q2NSZ2	387	8.703e-35	0.6513	0.579	0.6513	0.8072	8.391	1
SB_S2_sbin_33_k141_1516870_length_22445_cov_11.9767_9	438	A0A193SQF8	385	2.46e-34	0.6676	0.5965	0.6676	0.8025	7.942	1
SB_S2_sbin_33_k141_1516870_length_22445_cov_11.9767_9	438	A0A7H9BN25	391	1.504e-34	0.6538	0.5902	0.6538	0.8031	8.775	1
SB_S2_sbin_33_k141_1516870_length_22445_cov_11.9767_9	438	A0A2X4U4I3	407	1.151e-35	0.6046	0.5651	0.6046	0.8131	9.384	1
SB_S2_sbin_33_k141_1516870_length_22445_cov_11.9767_9	438	A0A6S6QWZ2	403	3.079e-35	0.6313	0.5851	0.6313	0.7943	7.721	1
SB_S2_sbin_33_k141_1516870_length_22445_cov_11.9767_9	438	A0A3S4KXL7	388	7.802e-35	0.6308	0.5648	0.6308	0.8109	9.491	1
SB_S2_sbin_33_k141_1516870_length_22445_cov_11.9767_9	438	A0A519IVY2	406	5.619e-35	0.6169	0.575	0.6169	0.8086	9.368	1
SB_S2_sbin_33_k141_1516870_length_22445_cov_11.9767_9	438	A0A380N0W4	395	1.083e-34	0.6558	0.598	0.6558	0.7636	7.959	1
SB_S2_sbin_33_k141_1516870_length_22445_cov_11.9767_9	438	A0A7V8FN97	412	1.356e-35	0.6047	0.5722	0.6047	0.788	10.57	1
SB_S2_sbin_33_k141_1516870_length_22445_cov_11.9767_9	438	A0A4S5DAE3	397	6.583e-34	0.6368	0.5818	0.6368	0.8197	8.313	1
SB_S2_sbin_33_k141_1516870_length_22445_cov_11.9767_9	438	A0A376DDW6	396	1.424e-34	0.6214	0.5707	0.6214	0.805	8.211	1
SB_S2_sbin_33_k141_1516870_length_22445_cov_11.9767_9	438	G4CEP6	408	3.628e-35	0.6012	0.5638	0.6012	0.8008	7.969	1
SB_S2_sbin_33_k141_1516870_length_22445_cov_11.9767_9	438	A3MZA9	393	4.024e-34	0.6201	0.5614	0.6201	0.8217	9.778	1
SB_S2_sbin_33_k141_1516870_length_22445_cov_11.9767_9	438	A0A4U0PY38	465	8.806e-37	0.5659	0.5659	0.5357	0.7765	15.11	1
SB_S2_sbin_33_k141_1516870_length_22445_cov_11.9767_9	438	A0A1C3JLF4	390	9.709e-35	0.6112	0.5509	0.6112	0.7954	10.27	1
SB_S2_sbin_33_k141_1516870_length_22445_cov_11.9767_9	438	A0A378T4W2	385	3.044e-33	0.6378	0.5677	0.6378	0.8292	8.382	1
SB_S2_sbin_33_k141_1516870_length_22445_cov_11.9767_9	438	A0A143IWL4	446	7.43e-36	0.5942	0.5942	0.5844	0.7643	11.11	1
SB_S2_sbin_33_k141_1516870_length_22445_cov_11.9767_9	438	A0A5A9X981	402	6.583e-34	0.6414	0.594	0.6414	0.789	8.453	1
SB_S2_sbin_33_k141_1516870_length_22445_cov_11.9767_9	438	A0A5S9N8C5	407	1.201e-33	0.637	0.5971	0.637	0.8018	8.522	1
SB_S2_sbin_33_k141_1516870_length_22445_cov_11.9767_9	438	A0A447IKW5	405	5.901e-34	0.6367	0.5932	0.6367	0.7801	8.216	1
SB_S2_sbin_33_k141_1516870_length_22445_cov_11.9767_9	438	A0A7V8JMC9	428	2.329e-34	0.5982	0.5853	0.5982	0.8095	8.429	1
SB_S2_sbin_33_k141_1516870_length_22445_cov_11.9767_9	438	A0A381EE95	398	2.598e-34	0.6074	0.5603	0.6074	0.7977	9.847	1
SB_S2_sbin_33_k141_1516870_length_22445_cov_11.9767_9	438	A0A2X4XW74	398	1.137e-33	0.636	0.5825	0.636	0.7897	7.525	1
SB_S2_sbin_33_k141_1516870_length_22445_cov_11.9767_9	438	A0A3J5R7K6	372	2.088e-34	0.6147	0.5313	0.6147	0.7816	8.926	1
SB_S2_sbin_33_k141_1516870_length_22445_cov_11.9767_9	438	A0A1V4WY21	377	6.621e-35	0.599	0.5263	0.599	0.7793	9.328	1
SB_S2_sbin_33_k141_1516870_length_22445_cov_11.9767_9	438	I0HSY6	403	5.289e-34	0.6055	0.5608	0.6055	0.8126	10.49	1
SB_S2_sbin_33_k141_1516870_length_22445_cov_11.9767_9	438	I3TN59	394	4.25e-34	0.6146	0.5584	0.6146	0.7901	9.327	1
SB_S2_sbin_33_k141_1516870_length_22445_cov_11.9767_9	438	B6IUJ6	406	3.233e-34	0.6143	0.5739	0.6143	0.7842	8.937	1
SB_S2_sbin_33_k141_1516870_length_22445_cov_11.9767_9	438	A0A1R4B2N2	393	4.25e-34	0.6129	0.5562	0.6129	0.7845	10.23	1
SB_S2_sbin_33_k141_1516870_length_22445_cov_11.9767_9	438	A0A433SDC2	399	2.728e-33	0.6307	0.5813	0.6307	0.7989	9.322	1
SB_S2_sbin_33_k141_1516870_length_22445_cov_11.9767_9	438	A0A2H6HT64	456	3.215e-33	0.6348	0.6348	0.6117	0.7884	15.36	1
SB_S2_sbin_33_k141_1516870_length_22445_cov_11.9767_9	438	A0A210W9R7	413	7.343e-34	0.6146	0.5818	0.6146	0.7809	9.154	1
SB_S2_sbin_33_k141_1516870_length_22445_cov_11.9767_9	438	A0A1B2F8I3	392	1.415e-33	0.6433	0.5821	0.6433	0.7577	7.306	1
SB_S2_sbin_33_k141_1516870_length_22445_cov_11.9767_9	438	A0A212LAZ0	418	1.861e-33	0.6123	0.5862	0.6123	0.8019	10.92	1
SB_S2_sbin_33_k141_1516870_length_22445_cov_11.9767_9	438	A0A1X9SN38	397	5.289e-34	0.5913	0.5395	0.5913	0.8018	9.556	1
SB_S2_sbin_33_k141_1516870_length_22445_cov_11.9767_9	438	A0A0H5BQJ0	402	2.302e-32	0.6531	0.6046	0.6531	0.8005	7.824	1
SB_S2_sbin_33_k141_1516870_length_22445_cov_11.9767_9	438	A0A833PDB0	452	3.65e-36	0.5488	0.5488	0.5332	0.7667	14.38	1
SB_S2_sbin_33_k141_1516870_length_22445_cov_11.9767_9	438	A0A6S7ABI5	400	1.071e-32	0.6587	0.6063	0.6587	0.7761	8.383	1
SB_S2_sbin_33_k141_1516870_length_22445_cov_11.9767_9	438	A0A2L0WJY1	401	5.259e-33	0.6355	0.586	0.6355	0.79	10.23	1
SB_S2_sbin_33_k141_1516870_length_22445_cov_11.9767_9	438	A0A1S7S7V6	416	2.728e-33	0.6126	0.5842	0.6126	0.8062	10.26	1
SB_S2_sbin_33_k141_1516870_length_22445_cov_11.9767_9	438	A0A1N6VLS0	420	1.772e-34	0.5842	0.5623	0.5842	0.7834	11.98	1
SB_S2_sbin_33_k141_1516870_length_22445_cov_11.9767_9	438	A0A389M599	421	4.25e-34	0.6073	0.5854	0.6073	0.77	11.82	1
SB_S2_sbin_33_k141_1516870_length_22445_cov_11.9767_9	438	A0A7V8FZS7	404	4.225e-33	0.6214	0.5801	0.6214	0.7924	8.854	1
SB_S2_sbin_33_k141_1516870_length_22445_cov_11.9767_9	438	A0A1N6MA95	406	1.34e-33	0.5933	0.5542	0.5933	0.7959	11.72	1
SB_S2_sbin_33_k141_1516870_length_22445_cov_11.9767_9	438	A0A0F7H832	391	4.001e-33	0.6054	0.5506	0.6054	0.799	7.753	1
SB_S2_sbin_33_k141_1516870_length_22445_cov_11.9767_9	438	A0A380A753	531	2.598e-34	0.5485	0.5462	0.4575	0.8129	8.099	1
SB_S2_sbin_33_k141_1516870_length_22445_cov_11.9767_9	438	A0A376BN10	393	4.225e-33	0.5945	0.5383	0.5945	0.8042	12.33	1
SB_S2_sbin_33_k141_1516870_length_22445_cov_11.9767_9	438	D5AM53	390	8.653e-34	0.577	0.5215	0.577	0.7912	10.01	1
SB_S2_sbin_33_k141_1516870_length_22445_cov_11.9767_9	438	E0SB41	421	1.85e-32	0.6043	0.5825	0.6043	0.809	8.235	1
SB_S2_sbin_33_k141_1516870_length_22445_cov_11.9767_9	438	A0A4Y3WIM9	411	2.179e-32	0.606	0.5718	0.606	0.8016	9.887	1
SB_S2_sbin_33_k141_1516870_length_22445_cov_11.9767_9	438	A0A378Q419	442	1.201e-33	0.5605	0.5605	0.5559	0.803	17.5	1
SB_S2_sbin_33_k141_1516870_length_22445_cov_11.9767_9	438	A0A6N7D8F9	411	6.912e-33	0.6048	0.5712	0.6048	0.7739	10.24	1
SB_S2_sbin_33_k141_1516870_length_22445_cov_11.9767_9	438	A0A368A5E3	394	4.437e-32	0.6029	0.5459	0.6029	0.8104	9.561	1
SB_S2_sbin_33_k141_1516870_length_22445_cov_11.9767_9	438	A0A7H9CLT2	389	1.194e-32	0.6055	0.5479	0.6055	0.7704	8.772	1
SB_S2_sbin_33_k141_1516870_length_22445_cov_11.9767_9	438	A7GYF7	402	6.16e-32	0.596	0.5501	0.596	0.8114	9.061	1
SB_S2_sbin_33_k141_1516870_length_22445_cov_11.9767_9	438	H0TP59	441	1.486e-32	0.5835	0.5835	0.5799	0.7944	7.801	1
SB_S2_sbin_33_k141_1516870_length_22445_cov_11.9767_9	438	A0A212JVP9	416	2.076e-33	0.5655	0.5405	0.5655	0.7773	15.09	1
SB_S2_sbin_33_k141_1516870_length_22445_cov_11.9767_9	438	A0A0J1FRA5	410	1.131e-32	0.5463	0.5162	0.5463	0.7978	12.77	1
SB_S2_sbin_33_k141_1516870_length_22445_cov_11.9767_9	438	A0A7V8JT36	411	2.063e-32	0.5649	0.5325	0.5649	0.7732	10.32	1
SB_S2_sbin_33_k141_1516870_length_22445_cov_11.9767_9	438	A0A1V5K0F6	419	3.544e-31	0.6	0.5767	0.6	0.7749	12.8	1
SB_S2_sbin_33_k141_1516870_length_22445_cov_11.9767_9	438	A0A1V5KY87	453	1.131e-32	0.5581	0.5581	0.5423	0.7487	13.7	1
SB_S2_sbin_33_k141_1516870_length_22445_cov_11.9767_9	438	A0A1V6J9R1	450	4.921e-31	0.5712	0.5712	0.5571	0.7757	11.62	1
SB_S2_sbin_33_k141_1516870_length_22445_cov_11.9767_9	438	A0A164B3C2	400	1.469e-30	0.5667	0.5257	0.5667	0.7911	9.02	1
SB_S2_sbin_33_k141_1516870_length_22445_cov_11.9767_9	438	A0A1V5QV81	389	1.443e-27	0.6434	0.5775	0.6434	0.7799	8.295	1
SB_S2_sbin_33_k141_1516870_length_22445_cov_11.9767_9	438	A0A0D6QPW9	458	4.411e-31	0.535	0.535	0.514	0.7349	13.88	1
SB_S2_sbin_33_k141_1516870_length_22445_cov_11.9767_9	438	5nik_I	340	2.494e-27	0.6897	0.5519	0.6897	0.7294	6.534	1
SB_S2_sbin_33_k141_1516870_length_22445_cov_11.9767_9	438	5nil_I	340	2.494e-27	0.6897	0.5519	0.6897	0.7294	6.534	1
SB_S2_sbin_33_k141_1516870_length_22445_cov_11.9767_9	438	A0A5K1IRV7	483	3.503e-29	0.5666	0.5666	0.5215	0.7797	10.4	1
SB_S2_sbin_33_k141_1516870_length_22445_cov_11.9767_9	438	A0A399F8K1	443	1.064e-31	0.5461	0.5461	0.5405	0.6878	17.5	1
SB_S2_sbin_33_k141_1516870_length_22445_cov_11.9767_9	438	A0A5K1IGX3	487	6.792e-30	0.5483	0.5483	0.4999	0.7568	10.56	1
SB_S2_sbin_33_k141_1516870_length_22445_cov_11.9767_9	438	5nik_F	340	7.049e-27	0.6862	0.5495	0.6862	0.7282	6.562	1
SB_S2_sbin_33_k141_1516870_length_22445_cov_11.9767_9	438	5nil_F	340	7.049e-27	0.6862	0.5495	0.6862	0.7282	6.562	1
SB_S2_sbin_33_k141_1516870_length_22445_cov_11.9767_9	438	A0A6N2X7M0	475	7.956e-29	0.5485	0.5485	0.5082	0.7716	11.58	1
SB_S2_sbin_33_k141_1516870_length_22445_cov_11.9767_9	438	5nik_G	340	2.939e-27	0.6457	0.5204	0.6457	0.7263	6.666	1
SB_S2_sbin_33_k141_1516870_length_22445_cov_11.9767_9	438	5nil_G	340	2.939e-27	0.6457	0.5204	0.6457	0.7263	6.666	1
SB_S2_sbin_33_k141_1516870_length_22445_cov_11.9767_9	438	A0A2X2WZ81	403	2.129e-28	0.559	0.5201	0.559	0.7761	10.17	1
SB_S2_sbin_33_k141_1516870_length_22445_cov_11.9767_9	438	A0A811GHI9	408	3.908e-29	0.5402	0.5062	0.5402	0.7644	15.47	1
SB_S2_sbin_33_k141_1516870_length_22445_cov_11.9767_9	438	5nik_E	340	5.664e-27	0.651	0.5264	0.651	0.7279	7.056	1
SB_S2_sbin_33_k141_1516870_length_22445_cov_11.9767_9	438	5nil_E	340	5.664e-27	0.651	0.5264	0.651	0.7279	7.056	1
SB_S2_sbin_33_k141_1516870_length_22445_cov_11.9767_9	438	5nik_H	340	1.034e-26	0.6495	0.526	0.6495	0.7275	7.084	1
SB_S2_sbin_33_k141_1516870_length_22445_cov_11.9767_9	438	5nil_H	340	1.034e-26	0.6495	0.526	0.6495	0.7275	7.084	1
SB_S2_sbin_33_k141_1516870_length_22445_cov_11.9767_9	438	A0A0L6CZX0	424	1.786e-26	0.6324	0.6029	0.6205	0.7566	5.046	1
SB_S2_sbin_33_k141_1516870_length_22445_cov_11.9767_9	438	A0A1X6Z3M6	433	2.798e-28	0.527	0.5217	0.527	0.7976	13.29	1
SB_S2_sbin_33_k141_1516870_length_22445_cov_11.9767_9	438	A0A399EQV4	458	5.457e-30	0.5266	0.5266	0.5065	0.7085	18.22	1
SB_S2_sbin_33_k141_1516870_length_22445_cov_11.9767_9	438	5nik_D	340	1.359e-26	0.6475	0.5224	0.6475	0.7227	6.65	1
SB_S2_sbin_33_k141_1516870_length_22445_cov_11.9767_9	438	5nil_D	340	1.359e-26	0.6475	0.5224	0.6475	0.7227	6.65	1
SB_S2_sbin_33_k141_1516870_length_22445_cov_11.9767_9	438	A0A2S9YYH9	389	3.442e-26	0.589	0.5318	0.589	0.7804	17.15	1
SB_S2_sbin_33_k141_1516870_length_22445_cov_11.9767_9	438	A0A1V5XY36	384	7.049e-27	0.5614	0.5011	0.5614	0.7605	11.3	1
SB_S2_sbin_33_k141_1516870_length_22445_cov_11.9767_9	438	A0A1V5HEU0	446	8.354e-28	0.5076	0.5076	0.4997	0.7706	18.99	1
SB_S2_sbin_33_k141_1516870_length_22445_cov_11.9767_9	438	A0A518H7H6	628	3.278e-27	0.577	0.577	0.4156	0.7012	14.52	1
SB_S2_sbin_33_k141_1516870_length_22445_cov_11.9767_9	438	A0A5C5YZJ4	395	1.286e-26	0.5336	0.4897	0.5336	0.7838	11	1
SB_S2_sbin_33_k141_1516870_length_22445_cov_11.9767_9	438	A0A517M9R7	608	8.772e-27	0.5111	0.5111	0.3736	0.7526	22.21	1
SB_S2_sbin_33_k141_1516870_length_22445_cov_11.9767_9	438	A0A5C6DFY8	627	2.334e-25	0.5542	0.5542	0.3997	0.7443	16.91	1
SB_S2_sbin_33_k141_1516870_length_22445_cov_11.9767_9	438	A0A1V6GKD4	662	2.347e-26	0.5384	0.5384	0.3673	0.7058	28.99	1
SB_S2_sbin_33_k141_1516870_length_22445_cov_11.9767_9	438	A0A518G1M0	617	1.146e-25	0.5623	0.5623	0.4092	0.6925	20.43	1
SB_S2_sbin_33_k141_1516870_length_22445_cov_11.9767_9	438	A0A517P1P1	666	3.259e-26	0.5307	0.5307	0.3601	0.6839	19.65	1
SB_S2_sbin_33_k141_1516870_length_22445_cov_11.9767_9	438	A0A1V6JT98	672	1.681e-25	0.548	0.548	0.3718	0.6922	25.79	1
SB_S2_sbin_33_k141_1516870_length_22445_cov_11.9767_9	438	4dk0	324	1.853e-23	0.6481	0.5111	0.6481	0.6677	6.998	1
SB_S2_sbin_33_k141_1516870_length_22445_cov_11.9767_9	438	A0A1U7CVI8	430	4.525e-26	0.5035	0.4957	0.5035	0.6866	10.46	1
SB_S2_sbin_33_k141_1516870_length_22445_cov_11.9767_9	438	A0A518B388	596	8.209e-25	0.5416	0.5416	0.4052	0.6669	19.43	1
SB_S2_sbin_33_k141_1516870_length_22445_cov_11.9767_9	438	A0A517P5D5	567	4.446e-23	0.5424	0.5424	0.4247	0.7379	29.25	1
SB_S2_sbin_33_k141_1516870_length_22445_cov_11.9767_9	438	A0A1S8SX26	328	1.249e-21	0.5009	0.3669	0.4786	0.7526	18.12	1
SB_S2_sbin_33_k141_1516870_length_22445_cov_11.9767_9	438	A0A2X2UZ48	394	3.343e-21	0.5288	0.4835	0.5288	0.7039	7.957	1
SB_S2_sbin_33_k141_1516870_length_22445_cov_11.9767_9	438	A0A518GZH3	506	3.363e-22	0.5028	0.5028	0.4403	0.6491	27.78	1
SB_cobin_145_k127_10402001_length_2275_cov_17.0196_2	377	A0A2H6HT64	456	9.803e-34	0.7849	0.7849	0.6553	0.8461	5.334	1
SB_cobin_145_k127_10402001_length_2275_cov_17.0196_2	377	A0A379EUA0	386	1.979e-35	0.7182	0.7182	0.7033	0.7901	7.626	1
SB_cobin_145_k127_10402001_length_2275_cov_17.0196_2	377	A0A1V5KY87	453	1.038e-34	0.7168	0.7168	0.6082	0.8246	6.164	1
SB_cobin_145_k127_10402001_length_2275_cov_17.0196_2	377	A0A068QTW1	387	4.396e-34	0.738	0.738	0.7246	0.8219	6.045	1
SB_cobin_145_k127_10402001_length_2275_cov_17.0196_2	377	A0A1V6CEX3	429	3.55e-34	0.7215	0.7215	0.6417	0.8081	5.975	1
SB_cobin_145_k127_10402001_length_2275_cov_17.0196_2	377	A3MZA9	393	2.315e-34	0.7048	0.7048	0.6814	0.8113	5.649	1
SB_cobin_145_k127_10402001_length_2275_cov_17.0196_2	377	A0A7C9GJB4	370	1.964e-33	0.7086	0.6963	0.7086	0.8376	5.86	1
SB_cobin_145_k127_10402001_length_2275_cov_17.0196_2	377	A0A2X4U4I3	407	2.315e-34	0.7193	0.7193	0.6721	0.781	10.65	1
SB_cobin_145_k127_10402001_length_2275_cov_17.0196_2	377	A0A380N0W4	395	6.059e-34	0.7466	0.7466	0.7155	0.7703	7.374	1
SB_cobin_145_k127_10402001_length_2275_cov_17.0196_2	377	A0A6S6QWZ2	403	2.194e-34	0.6891	0.6891	0.6526	0.8114	11.36	1
SB_cobin_145_k127_10402001_length_2275_cov_17.0196_2	377	A0A5M9R8M2	369	1.673e-33	0.7228	0.7091	0.7228	0.8136	5.668	1
SB_cobin_145_k127_10402001_length_2275_cov_17.0196_2	377	D5AM53	390	9.803e-34	0.7418	0.7418	0.7194	0.7812	6.801	1
SB_cobin_145_k127_10402001_length_2275_cov_17.0196_2	377	A0A1C3JLF4	390	5.765e-35	0.6817	0.6817	0.662	0.7893	13.42	1
SB_cobin_145_k127_10402001_length_2275_cov_17.0196_2	377	A0A2S9YYH9	389	4.819e-30	0.8423	0.7124	0.6922	0.8568	3.294	1
SB_cobin_145_k127_10402001_length_2275_cov_17.0196_2	377	A0A1V5CV82	429	1.034e-33	0.7176	0.7176	0.6397	0.8034	5.758	1
SB_cobin_145_k127_10402001_length_2275_cov_17.0196_2	377	A0A0G4Q0K7	369	3.55e-34	0.6955	0.6816	0.6955	0.8047	6.338	1
SB_cobin_145_k127_10402001_length_2275_cov_17.0196_2	377	A0A1X9SN38	397	6.743e-34	0.6992	0.6992	0.6698	0.8111	6.155	1
SB_cobin_145_k127_10402001_length_2275_cov_17.0196_2	377	A0A259UEH1	368	2.576e-34	0.6862	0.673	0.6862	0.8058	15.9	1
SB_cobin_145_k127_10402001_length_2275_cov_17.0196_2	377	A0A1V5MZM0	428	1.038e-34	0.6856	0.6856	0.612	0.7863	6.985	1
SB_cobin_145_k127_10402001_length_2275_cov_17.0196_2	377	A0A5K1IRV7	483	1.42e-32	0.7576	0.7576	0.6076	0.8051	5.462	1
SB_cobin_145_k127_10402001_length_2275_cov_17.0196_2	377	A0A0J1FRA5	410	8.35e-34	0.6964	0.6964	0.6453	0.8098	14.28	1
SB_cobin_145_k127_10402001_length_2275_cov_17.0196_2	377	A0A1V5K0F6	419	1.964e-33	0.7028	0.7028	0.6387	0.8203	6.382	1
SB_cobin_145_k127_10402001_length_2275_cov_17.0196_2	377	A0A1V4XJ43	394	7.113e-34	0.6987	0.6987	0.6729	0.7931	10.74	1
SB_cobin_145_k127_10402001_length_2275_cov_17.0196_2	377	A0A3J5R7K6	372	7.886e-33	0.7096	0.7023	0.7096	0.8275	5.632	1
SB_cobin_145_k127_10402001_length_2275_cov_17.0196_2	377	A0A3S4KXL7	388	4.167e-34	0.6932	0.6932	0.6767	0.7844	8.52	1
SB_cobin_145_k127_10402001_length_2275_cov_17.0196_2	377	A0A1N6VLS0	420	1.586e-33	0.7279	0.7279	0.6598	0.7714	10.46	1
SB_cobin_145_k127_10402001_length_2275_cov_17.0196_2	377	A0A455WBK0	383	6.059e-34	0.7101	0.7101	0.7004	0.766	8.346	1
SB_cobin_145_k127_10402001_length_2275_cov_17.0196_2	377	A0A1V6J9R1	450	2.306e-33	0.6976	0.6976	0.5908	0.8028	8.387	1
SB_cobin_145_k127_10402001_length_2275_cov_17.0196_2	377	A0A380A753	531	2.297e-32	0.7236	0.7236	0.5402	0.8183	6.026	1
SB_cobin_145_k127_10402001_length_2275_cov_17.0196_2	377	A0A395LBF5	441	1.034e-33	0.679	0.679	0.5915	0.8018	7.393	1
SB_cobin_145_k127_10402001_length_2275_cov_17.0196_2	377	A0A381EE95	398	1.586e-33	0.6988	0.6988	0.6654	0.7858	8.859	1
SB_cobin_145_k127_10402001_length_2275_cov_17.0196_2	377	A0A1V5DW79	393	4.396e-34	0.6991	0.6991	0.6736	0.7578	7.725	1
SB_cobin_145_k127_10402001_length_2275_cov_17.0196_2	377	A0A380VHG4	384	6.367e-33	0.7557	0.7557	0.7432	0.7472	6.113	1
SB_cobin_145_k127_10402001_length_2275_cov_17.0196_2	377	A0A7H9CLT2	389	4.38e-33	0.6883	0.6883	0.6706	0.8124	6.247	1
SB_cobin_145_k127_10402001_length_2275_cov_17.0196_2	377	G4CEP6	408	7.886e-33	0.7153	0.7153	0.6677	0.7887	9.017	1
SB_cobin_145_k127_10402001_length_2275_cov_17.0196_2	377	A0A640XMR5	385	1.219e-34	0.6411	0.6411	0.6298	0.7905	9.154	1
SB_cobin_145_k127_10402001_length_2275_cov_17.0196_2	377	A0A0F7H832	391	4.855e-32	0.7228	0.7228	0.6994	0.8133	5.267	1
SB_cobin_145_k127_10402001_length_2275_cov_17.0196_2	377	A0A1V6GL29	432	7.886e-33	0.6884	0.6884	0.6085	0.811	7.069	1
SB_cobin_145_k127_10402001_length_2275_cov_17.0196_2	377	A0A1V4WT61	429	2.556e-32	0.704	0.704	0.627	0.816	7.175	1
SB_cobin_145_k127_10402001_length_2275_cov_17.0196_2	377	Q2NSZ2	387	5.722e-33	0.6919	0.6919	0.6753	0.7908	5.957	1
SB_cobin_145_k127_10402001_length_2275_cov_17.0196_2	377	A0A3A9IIW1	387	5.7e-32	0.7299	0.7299	0.7127	0.7945	4.837	1
SB_cobin_145_k127_10402001_length_2275_cov_17.0196_2	377	A7GYF7	402	6.367e-33	0.6671	0.6671	0.6288	0.8151	6.672	1
SB_cobin_145_k127_10402001_length_2275_cov_17.0196_2	377	A0A448L2U3	405	1.498e-32	0.7124	0.7124	0.6681	0.7811	12.97	1
SB_cobin_145_k127_10402001_length_2275_cov_17.0196_2	377	A0A1V4WY21	377	7.504e-34	0.6451	0.6451	0.6451	0.7957	7.767	1
SB_cobin_145_k127_10402001_length_2275_cov_17.0196_2	377	A0A7H9BN25	391	2.556e-32	0.7085	0.7085	0.6854	0.7933	7.256	1
SB_cobin_145_k127_10402001_length_2275_cov_17.0196_2	377	A0A5Q0M9K8	392	1.855e-32	0.691	0.6846	0.6635	0.806	5.551	1
SB_cobin_145_k127_10402001_length_2275_cov_17.0196_2	377	A0A1R4B2N2	393	5.722e-33	0.6968	0.6968	0.6719	0.7641	7.019	1
SB_cobin_145_k127_10402001_length_2275_cov_17.0196_2	377	A0A4S5DAE3	397	3.523e-32	0.7132	0.7132	0.6839	0.7824	6.414	1
SB_cobin_145_k127_10402001_length_2275_cov_17.0196_2	377	A0A5A9X981	402	1.498e-32	0.7111	0.7111	0.6704	0.7681	11.97	1
SB_cobin_145_k127_10402001_length_2275_cov_17.0196_2	377	B6IUJ6	406	2.556e-32	0.7274	0.7274	0.6819	0.7612	8.575	1
SB_cobin_145_k127_10402001_length_2275_cov_17.0196_2	377	A0A0D6QPW9	458	2.178e-32	0.6925	0.6925	0.579	0.7946	7.329	1
SB_cobin_145_k127_10402001_length_2275_cov_17.0196_2	377	A0A376BN10	393	1.765e-33	0.6504	0.6504	0.6225	0.7916	7.147	1
SB_cobin_145_k127_10402001_length_2275_cov_17.0196_2	377	A0A4U0PY38	465	2.707e-33	0.6644	0.6644	0.5536	0.7828	8.941	1
SB_cobin_145_k127_10402001_length_2275_cov_17.0196_2	377	A0A447IKW5	405	3.523e-32	0.7127	0.7127	0.6711	0.7745	6.667	1
SB_cobin_145_k127_10402001_length_2275_cov_17.0196_2	377	H0TP59	441	5.7e-32	0.7199	0.7199	0.6219	0.7749	7.441	1
SB_cobin_145_k127_10402001_length_2275_cov_17.0196_2	377	A0A193SQF8	385	1.346e-32	0.6748	0.6748	0.6629	0.7946	7.133	1
SB_cobin_145_k127_10402001_length_2275_cov_17.0196_2	377	A0A7V8FN97	412	1.346e-32	0.6704	0.6704	0.6183	0.7968	11.59	1
SB_cobin_145_k127_10402001_length_2275_cov_17.0196_2	377	E0SB41	421	4.855e-32	0.7085	0.7085	0.6424	0.775	7.218	1
SB_cobin_145_k127_10402001_length_2275_cov_17.0196_2	377	A0A5S9Q159	401	3.731e-33	0.6644	0.6644	0.6294	0.7708	7.983	1
SB_cobin_145_k127_10402001_length_2275_cov_17.0196_2	377	A0A212JVP9	416	7.856e-32	0.7196	0.7196	0.6605	0.7676	14.44	1
SB_cobin_145_k127_10402001_length_2275_cov_17.0196_2	377	W9VFZ4	419	1.957e-32	0.6851	0.6851	0.627	0.7775	11.03	1
SB_cobin_145_k127_10402001_length_2275_cov_17.0196_2	377	A0A164B3C2	400	2.423e-32	0.6354	0.6211	0.5908	0.8375	7.724	1
SB_cobin_145_k127_10402001_length_2275_cov_17.0196_2	377	A0A433SDC2	399	1.142e-31	0.709	0.709	0.6756	0.7813	8.623	1
SB_cobin_145_k127_10402001_length_2275_cov_17.0196_2	377	I0HSY6	403	5.7e-32	0.683	0.683	0.6452	0.7914	10.53	1
SB_cobin_145_k127_10402001_length_2275_cov_17.0196_2	377	A0A5K1IGX3	487	7.447e-32	0.656	0.656	0.5234	0.83	10.44	1
SB_cobin_145_k127_10402001_length_2275_cov_17.0196_2	377	A0A212LAZ0	418	4.855e-32	0.701	0.701	0.6454	0.7648	6.309	1
SB_cobin_145_k127_10402001_length_2275_cov_17.0196_2	377	A0A378Q419	442	2.297e-32	0.6807	0.6807	0.5882	0.7703	15.13	1
SB_cobin_145_k127_10402001_length_2275_cov_17.0196_2	377	A0A376DDW6	396	2.99e-31	0.7212	0.7212	0.6904	0.7754	6.124	1
SB_cobin_145_k127_10402001_length_2275_cov_17.0196_2	377	A0A519IVY2	406	7.059e-32	0.6916	0.6916	0.6492	0.7777	7.944	1
SB_cobin_145_k127_10402001_length_2275_cov_17.0196_2	377	A0A378T4W2	385	3.314e-30	0.7697	0.7697	0.7549	0.7752	5.286	1
SB_cobin_145_k127_10402001_length_2275_cov_17.0196_2	377	A0A1B2F8I3	392	2.697e-32	0.6641	0.6641	0.6412	0.7885	6.759	1
SB_cobin_145_k127_10402001_length_2275_cov_17.0196_2	377	A0A399F8K1	443	1.209e-32	0.6634	0.6634	0.5724	0.7737	17.61	1
SB_cobin_145_k127_10402001_length_2275_cov_17.0196_2	377	A0A5S9N8C5	407	1.848e-31	0.7104	0.7104	0.6647	0.774	7.858	1
SB_cobin_145_k127_10402001_length_2275_cov_17.0196_2	377	A0A1S7S7V6	416	2.556e-32	0.6886	0.6886	0.6324	0.7543	12.93	1
SB_cobin_145_k127_10402001_length_2275_cov_17.0196_2	377	A0A1N6MA95	406	1.752e-31	0.7094	0.7094	0.6636	0.7691	7.269	1
SB_cobin_145_k127_10402001_length_2275_cov_17.0196_2	377	A0A7V8JMC9	428	4.12e-31	0.7025	0.7025	0.624	0.7926	6.104	1
SB_cobin_145_k127_10402001_length_2275_cov_17.0196_2	377	I3TN59	394	9.187e-31	0.7462	0.7462	0.7163	0.7599	5.816	1
SB_cobin_145_k127_10402001_length_2275_cov_17.0196_2	377	A0A0H5BQJ0	402	2.547e-31	0.7205	0.7205	0.6809	0.7584	7.824	1
SB_cobin_145_k127_10402001_length_2275_cov_17.0196_2	377	A0A389M599	421	5.103e-31	0.7095	0.7095	0.6472	0.7656	7.206	1
SB_cobin_145_k127_10402001_length_2275_cov_17.0196_2	377	A0A239SR04	388	1.949e-31	0.6644	0.6628	0.6463	0.7935	9.764	1
SB_cobin_145_k127_10402001_length_2275_cov_17.0196_2	377	A0A0L6CZX0	424	5.064e-29	0.7595	0.728	0.6571	0.8116	4.127	1
SB_cobin_145_k127_10402001_length_2275_cov_17.0196_2	377	A0A2X4XW74	398	4.837e-31	0.688	0.688	0.6569	0.7808	10.06	1
SB_cobin_145_k127_10402001_length_2275_cov_17.0196_2	377	A0A210W9R7	413	6.692e-32	0.6436	0.6436	0.5952	0.7886	7.11	1
SB_cobin_145_k127_10402001_length_2275_cov_17.0196_2	377	A0A6N7D8F9	411	7.826e-31	0.6943	0.6943	0.6425	0.7805	11.73	1
SB_cobin_145_k127_10402001_length_2275_cov_17.0196_2	377	A0A1V5QV81	389	4.105e-30	0.6836	0.6836	0.6661	0.8154	5.983	1
SB_cobin_145_k127_10402001_length_2275_cov_17.0196_2	377	A0A7V8FZS7	404	2.049e-30	0.7143	0.7143	0.6728	0.7597	8.405	1
SB_cobin_145_k127_10402001_length_2275_cov_17.0196_2	377	A0A368A5E3	394	6.666e-31	0.6654	0.6654	0.6381	0.7853	6.414	1
SB_cobin_145_k127_10402001_length_2275_cov_17.0196_2	377	A0A399EQV4	458	1.142e-31	0.6597	0.6597	0.5501	0.7558	18.24	1
SB_cobin_145_k127_10402001_length_2275_cov_17.0196_2	377	A0A6S7ABI5	400	2.823e-30	0.7193	0.7193	0.6857	0.7486	7.376	1
SB_cobin_145_k127_10402001_length_2275_cov_17.0196_2	377	A0A2L0WJY1	401	7.826e-31	0.684	0.684	0.6481	0.7609	8.854	1
SB_cobin_145_k127_10402001_length_2275_cov_17.0196_2	377	A0A143IWL4	446	1.138e-30	0.6697	0.6697	0.5805	0.7841	6.845	1
SB_cobin_145_k127_10402001_length_2275_cov_17.0196_2	377	A0A2X2WZ81	403	1.026e-31	0.6097	0.6097	0.575	0.8042	8.527	1
SB_cobin_145_k127_10402001_length_2275_cov_17.0196_2	377	A0A5C6ET07	442	1.336e-30	0.6639	0.6639	0.5742	0.7861	7.091	1
SB_cobin_145_k127_10402001_length_2275_cov_17.0196_2	377	A0A833PDB0	452	2.049e-30	0.6635	0.6635	0.5641	0.7721	7.627	1
SB_cobin_145_k127_10402001_length_2275_cov_17.0196_2	377	A0A1X6Z3M6	433	5.636e-29	0.6897	0.6897	0.6083	0.7955	20.79	1
SB_cobin_145_k127_10402001_length_2275_cov_17.0196_2	377	A0A517Z5Q7	435	2.537e-30	0.6304	0.6289	0.5555	0.7934	9.396	1
SB_cobin_145_k127_10402001_length_2275_cov_17.0196_2	377	A0A6N2X7M0	475	2.823e-30	0.6244	0.6244	0.5036	0.794	10.92	1
SB_cobin_145_k127_10402001_length_2275_cov_17.0196_2	377	A0A7V8JT36	411	2.288e-31	0.6239	0.6239	0.577	0.7392	12.59	1
SB_cobin_145_k127_10402001_length_2275_cov_17.0196_2	377	A0A518H7H6	628	2.161e-30	0.5964	0.5964	0.3679	0.8082	22.79	1
SB_cobin_145_k127_10402001_length_2275_cov_17.0196_2	377	A0A4Y3WIM9	411	1.074e-29	0.6422	0.6422	0.5973	0.7656	9.382	1
SB_cobin_145_k127_10402001_length_2275_cov_17.0196_2	377	A0A1V5HEU0	446	3.675e-29	0.6518	0.6518	0.562	0.7727	11.47	1
SB_cobin_145_k127_10402001_length_2275_cov_17.0196_2	377	A0A5C5YZJ4	395	2.271e-29	0.6106	0.6106	0.5866	0.8007	9.159	1
SB_cobin_145_k127_10402001_length_2275_cov_17.0196_2	377	A0A811GHI9	408	3.314e-30	0.6176	0.6176	0.5745	0.7467	11.06	1
SB_cobin_145_k127_10402001_length_2275_cov_17.0196_2	377	5nik_F	340	1.92e-27	0.7326	0.6573	0.7227	0.7497	5.436	1
SB_cobin_145_k127_10402001_length_2275_cov_17.0196_2	377	5nil_F	340	1.92e-27	0.7326	0.6573	0.7227	0.7497	5.436	1
SB_cobin_145_k127_10402001_length_2275_cov_17.0196_2	377	5nik_I	340	3.457e-27	0.7345	0.6583	0.7245	0.7498	5.43	1
SB_cobin_145_k127_10402001_length_2275_cov_17.0196_2	377	5nil_I	340	3.457e-27	0.7345	0.6583	0.7245	0.7498	5.43	1
SB_cobin_145_k127_10402001_length_2275_cov_17.0196_2	377	A0A1V5XY36	384	6.979e-29	0.6203	0.6203	0.6107	0.7812	8.899	1
SB_cobin_145_k127_10402001_length_2275_cov_17.0196_2	377	5nik_G	340	1.316e-26	0.7483	0.6716	0.7382	0.7366	5.042	1
SB_cobin_145_k127_10402001_length_2275_cov_17.0196_2	377	5nil_G	340	1.316e-26	0.7483	0.6716	0.7382	0.7366	5.042	1
SB_cobin_145_k127_10402001_length_2275_cov_17.0196_2	377	5nik_E	340	9.582e-28	0.6682	0.6138	0.6605	0.755	5.736	1
SB_cobin_145_k127_10402001_length_2275_cov_17.0196_2	377	5nil_E	340	9.582e-28	0.6682	0.6138	0.6605	0.755	5.736	1
SB_cobin_145_k127_10402001_length_2275_cov_17.0196_2	377	A0A1U7CVI8	430	1.196e-29	0.5586	0.5586	0.5011	0.7876	9.037	1
SB_cobin_145_k127_10402001_length_2275_cov_17.0196_2	377	5nik_D	340	2.781e-26	0.7481	0.6712	0.7379	0.7333	5.051	1
SB_cobin_145_k127_10402001_length_2275_cov_17.0196_2	377	5nil_D	340	2.781e-26	0.7481	0.6712	0.7379	0.7333	5.051	1
SB_cobin_145_k127_10402001_length_2275_cov_17.0196_2	377	A0A1U7CLA1	505	4.297e-28	0.62	0.62	0.4742	0.7764	26.28	1
SB_cobin_145_k127_10402001_length_2275_cov_17.0196_2	377	A0A518B388	596	8.162e-28	0.6125	0.6125	0.3954	0.7871	18.95	1
SB_cobin_145_k127_10402001_length_2275_cov_17.0196_2	377	5nik_H	340	3.106e-27	0.667	0.6103	0.6589	0.7501	5.76	1
SB_cobin_145_k127_10402001_length_2275_cov_17.0196_2	377	5nil_H	340	3.106e-27	0.667	0.6103	0.6589	0.7501	5.76	1
SB_cobin_145_k127_10402001_length_2275_cov_17.0196_2	377	A0A142YDX9	451	3.289e-28	0.587	0.587	0.4956	0.7849	18.55	1
SB_cobin_145_k127_10402001_length_2275_cov_17.0196_2	377	A0A142XYV1	536	2.263e-28	0.5839	0.5839	0.4199	0.7806	32.89	1
SB_cobin_145_k127_10402001_length_2275_cov_17.0196_2	377	A0A517M9R7	608	2.396e-29	0.5825	0.5825	0.3783	0.7267	19.65	1
SB_cobin_145_k127_10402001_length_2275_cov_17.0196_2	377	A0A1Y5T477	429	1.247e-26	0.6718	0.634	0.5623	0.7563	7.909	1
SB_cobin_145_k127_10402001_length_2275_cov_17.0196_2	377	A0A1V6JT98	672	2.656e-28	0.6275	0.6275	0.3678	0.7118	25.59	1
SB_cobin_145_k127_10402001_length_2275_cov_17.0196_2	377	A0A517P1P1	666	6.591e-28	0.5916	0.5916	0.3468	0.769	20.53	1
SB_cobin_145_k127_10402001_length_2275_cov_17.0196_2	377	4dk0	324	6.154e-24	0.8371	0.7268	0.8371	0.7198	3.638	1
SB_cobin_145_k127_10402001_length_2275_cov_17.0196_2	377	A0A518GZH3	506	7.738e-28	0.6063	0.6063	0.4608	0.7375	27.57	1
SB_cobin_145_k127_10402001_length_2275_cov_17.0196_2	377	A0A1V6GKD4	662	6.953e-28	0.6221	0.6221	0.3676	0.7126	25.53	1
SB_cobin_145_k127_10402001_length_2275_cov_17.0196_2	377	A0A6N2YHG0	416	5.322e-28	0.576	0.576	0.5267	0.7503	14.94	1
SB_cobin_145_k127_10402001_length_2275_cov_17.0196_2	377	A0A5C6DFY8	627	1.129e-28	0.5555	0.5555	0.3494	0.7381	18.39	1
SB_cobin_145_k127_10402001_length_2275_cov_17.0196_2	377	A0A5B9VZL5	459	4.281e-27	0.5961	0.5961	0.4988	0.7575	17.62	1
SB_cobin_145_k127_10402001_length_2275_cov_17.0196_2	377	A0A518G1M0	617	1.55e-27	0.5926	0.5926	0.3755	0.7291	21.41	1
SB_cobin_145_k127_10402001_length_2275_cov_17.0196_2	377	A0A517P5D5	567	6.201e-26	0.5881	0.5881	0.3968	0.811	34	1
SB_cobin_145_k127_10402001_length_2275_cov_17.0196_2	377	A0A1C6KE36	525	1.913e-26	0.5652	0.5652	0.4191	0.7412	19.23	1
SB_cobin_145_k127_10402001_length_2275_cov_17.0196_2	377	A0A1C5YST6	523	4.746e-26	0.579	0.579	0.4301	0.734	22.14	1
SB_cobin_145_k127_10402001_length_2275_cov_17.0196_2	377	A0A7U9N8K9	572	9.015e-26	0.5544	0.5544	0.377	0.7366	17.73	1
SB_cobin_145_k127_10402001_length_2275_cov_17.0196_2	377	A0A6N2U1N8	522	1.238e-24	0.5681	0.5681	0.4203	0.7431	33.2	1
SB_cobin_145_k127_10402001_length_2275_cov_17.0196_2	377	A0A2H5WTS1	587	4.465e-24	0.5519	0.5519	0.3654	0.7562	36.12	1
SB_cobin_145_k127_10402001_length_2275_cov_17.0196_2	377	A0A1C5X7M0	595	6.848e-24	0.5509	0.5509	0.363	0.7079	54.1	1
SB_cobin_145_k127_10402001_length_2275_cov_17.0196_2	377	A0A5C5W331	460	5.242e-24	0.5508	0.5508	0.4621	0.6885	11.91	1
SB_cobin_145_k127_10402001_length_2275_cov_17.0196_2	377	A0A173XZY8	609	1.228e-22	0.574	0.574	0.369	0.6986	45.83	1
SB_cobin_145_k127_10402001_length_2275_cov_17.0196_2	377	A0A2X2UZ48	394	4.693e-23	0.5583	0.5279	0.5098	0.6917	8.173	1
SB_cobin_145_k127_10402001_length_2275_cov_17.0196_2	377	A0A180F6C9	389	1.793e-23	0.5096	0.466	0.4534	0.711	9.378	1
SB_cobin_145_k127_10402001_length_2275_cov_17.0196_2	377	A0A1S8SX26	328	2.324e-21	0.5476	0.4512	0.5156	0.7832	16.27	1
XST_cobin_54_k127_6800995_length_2736_cov_90.9736_2	404	A0A1V5HEU0	446	2.147e-45	0.8152	0.8094	0.7369	0.9049	7.061	1
XST_cobin_54_k127_6800995_length_2736_cov_90.9736_2	404	A0A517Z5Q7	435	1.448e-39	0.7785	0.7785	0.7267	0.8607	5.985	1
XST_cobin_54_k127_6800995_length_2736_cov_90.9736_2	404	A0A376BN10	393	2.956e-34	0.7697	0.7444	0.7641	0.7912	8.163	1
XST_cobin_54_k127_6800995_length_2736_cov_90.9736_2	404	A0A1V5DW79	393	9.77e-34	0.7107	0.6931	0.7107	0.7983	11.13	1
XST_cobin_54_k127_6800995_length_2736_cov_90.9736_2	404	A0A381EE95	398	7.052e-34	0.7143	0.7047	0.7143	0.7693	15.19	1
XST_cobin_54_k127_6800995_length_2736_cov_90.9736_2	404	A7GYF7	402	2.331e-33	0.6927	0.6897	0.6927	0.8062	8.003	1
XST_cobin_54_k127_6800995_length_2736_cov_90.9736_2	404	A0A380N0W4	395	2.461e-33	0.6995	0.6852	0.6995	0.798	12.04	1
XST_cobin_54_k127_6800995_length_2736_cov_90.9736_2	404	A0A1R4B2N2	393	7.703e-33	0.7279	0.7096	0.7279	0.7804	11.49	1
XST_cobin_54_k127_6800995_length_2736_cov_90.9736_2	404	A0A1V4WY21	377	6.771e-32	0.7717	0.7233	0.7717	0.7708	13.03	1
XST_cobin_54_k127_6800995_length_2736_cov_90.9736_2	404	A0A7H9CLT2	389	1.74e-32	0.7252	0.7008	0.7252	0.7901	10.54	1
XST_cobin_54_k127_6800995_length_2736_cov_90.9736_2	404	A0A5M9R8M2	369	1.615e-31	0.752	0.6926	0.752	0.8067	11.68	1
XST_cobin_54_k127_6800995_length_2736_cov_90.9736_2	404	A3MZA9	393	1.648e-32	0.7217	0.7037	0.7217	0.7871	9.854	1
XST_cobin_54_k127_6800995_length_2736_cov_90.9736_2	404	A0A7H9BN25	391	4.384e-32	0.7228	0.695	0.716	0.7813	14.36	1
XST_cobin_54_k127_6800995_length_2736_cov_90.9736_2	404	A0A3S4KXL7	388	7.548e-32	0.7175	0.6916	0.7175	0.7913	8.156	1
XST_cobin_54_k127_6800995_length_2736_cov_90.9736_2	404	A0A379EUA0	386	8.415e-32	0.7253	0.6958	0.7253	0.7836	11.54	1
XST_cobin_54_k127_6800995_length_2736_cov_90.9736_2	404	A0A3J5R7K6	372	1.274e-30	0.7705	0.7136	0.7705	0.788	9.681	1
XST_cobin_54_k127_6800995_length_2736_cov_90.9736_2	404	A0A519IVY2	406	1.94e-32	0.6889	0.6889	0.6858	0.7868	14.54	1
XST_cobin_54_k127_6800995_length_2736_cov_90.9736_2	404	B6IUJ6	406	1.256e-32	0.7055	0.7055	0.7026	0.7588	17.18	1
XST_cobin_54_k127_6800995_length_2736_cov_90.9736_2	404	A0A640XMR5	385	7.97e-32	0.7219	0.6913	0.7219	0.7765	15.06	1
XST_cobin_54_k127_6800995_length_2736_cov_90.9736_2	404	I0HSY6	403	1.046e-31	0.7019	0.7003	0.7019	0.8034	11.62	1
XST_cobin_54_k127_6800995_length_2736_cov_90.9736_2	404	A0A0D6QPW9	458	2.049e-32	0.667	0.667	0.6007	0.8104	11.41	1
XST_cobin_54_k127_6800995_length_2736_cov_90.9736_2	404	A0A0G4Q0K7	369	8.245e-31	0.7651	0.7037	0.7651	0.7784	9.252	1
XST_cobin_54_k127_6800995_length_2736_cov_90.9736_2	404	E0SB41	421	1.326e-32	0.6824	0.6824	0.6574	0.7799	11.15	1
XST_cobin_54_k127_6800995_length_2736_cov_90.9736_2	404	A0A5A9X981	402	2.411e-32	0.6984	0.6952	0.6984	0.7694	15.51	1
XST_cobin_54_k127_6800995_length_2736_cov_90.9736_2	404	A0A1X9SN38	397	4.152e-32	0.6832	0.6727	0.6832	0.7955	8.844	1
XST_cobin_54_k127_6800995_length_2736_cov_90.9736_2	404	A0A7C9GJB4	370	1.967e-30	0.7714	0.7109	0.7714	0.78	11.34	1
XST_cobin_54_k127_6800995_length_2736_cov_90.9736_2	404	A0A1V4XJ43	394	3.724e-32	0.6826	0.6673	0.6826	0.7914	11.38	1
XST_cobin_54_k127_6800995_length_2736_cov_90.9736_2	404	A0A2X4U4I3	407	1.256e-32	0.6868	0.6868	0.6822	0.7654	9.562	1
XST_cobin_54_k127_6800995_length_2736_cov_90.9736_2	404	A0A1V5XY36	384	8.587e-33	0.6625	0.6372	0.6625	0.7818	10.73	1
XST_cobin_54_k127_6800995_length_2736_cov_90.9736_2	404	A0A193SQF8	385	8.415e-32	0.7048	0.6747	0.7048	0.7784	13.2	1
XST_cobin_54_k127_6800995_length_2736_cov_90.9736_2	404	A0A4S5DAE3	397	9.905e-32	0.713	0.7016	0.713	0.7739	12.22	1
XST_cobin_54_k127_6800995_length_2736_cov_90.9736_2	404	D5AM53	390	1.705e-31	0.7242	0.701	0.7242	0.769	12.22	1
XST_cobin_54_k127_6800995_length_2736_cov_90.9736_2	404	A0A5C5YZJ4	395	1.011e-32	0.64	0.6281	0.64	0.8052	12.36	1
XST_cobin_54_k127_6800995_length_2736_cov_90.9736_2	404	G4CEP6	408	1.372e-31	0.713	0.713	0.7064	0.7721	11.9	1
XST_cobin_54_k127_6800995_length_2736_cov_90.9736_2	404	A0A1Y5T477	429	2.193e-30	0.7559	0.7249	0.6868	0.7866	4.398	1
XST_cobin_54_k127_6800995_length_2736_cov_90.9736_2	404	A0A6N7D8F9	411	1.615e-31	0.6996	0.6996	0.6887	0.7867	13.01	1
XST_cobin_54_k127_6800995_length_2736_cov_90.9736_2	404	A0A7V8FN97	412	1.104e-31	0.6909	0.6909	0.6787	0.7873	14.82	1
XST_cobin_54_k127_6800995_length_2736_cov_90.9736_2	404	A0A5Q0M9K8	392	8.245e-31	0.7293	0.6825	0.701	0.7865	7.279	1
XST_cobin_54_k127_6800995_length_2736_cov_90.9736_2	404	A0A7V8JMC9	428	2.781e-31	0.7071	0.6805	0.646	0.7842	7.106	1
XST_cobin_54_k127_6800995_length_2736_cov_90.9736_2	404	I3TN59	394	4.384e-32	0.6878	0.6724	0.6878	0.7661	11.88	1
XST_cobin_54_k127_6800995_length_2736_cov_90.9736_2	404	A0A212JVP9	416	1.231e-31	0.6895	0.6895	0.6718	0.7848	8.414	1
XST_cobin_54_k127_6800995_length_2736_cov_90.9736_2	404	A0A5S9N8C5	407	5.16e-32	0.6863	0.6863	0.6818	0.7683	11.19	1
XST_cobin_54_k127_6800995_length_2736_cov_90.9736_2	404	A0A433SDC2	399	2.634e-31	0.7036	0.6959	0.7036	0.7756	13.58	1
XST_cobin_54_k127_6800995_length_2736_cov_90.9736_2	404	A0A447IKW5	405	1.067e-32	0.6852	0.6852	0.6837	0.7303	15.18	1
XST_cobin_54_k127_6800995_length_2736_cov_90.9736_2	404	A0A1N6MA95	406	5.951e-31	0.7183	0.7183	0.715	0.7766	15.1	1
XST_cobin_54_k127_6800995_length_2736_cov_90.9736_2	404	A0A455WBK0	383	2.007e-31	0.7121	0.6783	0.7121	0.7582	13.35	1
XST_cobin_54_k127_6800995_length_2736_cov_90.9736_2	404	A0A1N6VLS0	420	4.296e-31	0.7076	0.7076	0.6829	0.779	14.06	1
XST_cobin_54_k127_6800995_length_2736_cov_90.9736_2	404	Q2NSZ2	387	7.396e-31	0.7036	0.6767	0.7036	0.7904	11.43	1
XST_cobin_54_k127_6800995_length_2736_cov_90.9736_2	404	A0A6S7ABI5	400	1.705e-31	0.688	0.6818	0.688	0.7759	13.09	1
XST_cobin_54_k127_6800995_length_2736_cov_90.9736_2	404	A0A0H5BQJ0	402	8.245e-31	0.7015	0.6986	0.7015	0.7918	16.26	1
XST_cobin_54_k127_6800995_length_2736_cov_90.9736_2	404	A0A448L2U3	405	6.771e-32	0.6582	0.6582	0.6568	0.7898	12.63	1
XST_cobin_54_k127_6800995_length_2736_cov_90.9736_2	404	A0A1V6CEX3	429	2.119e-31	0.6653	0.6653	0.6298	0.8028	11.3	1
XST_cobin_54_k127_6800995_length_2736_cov_90.9736_2	404	H0TP59	441	1.901e-31	0.691	0.691	0.6377	0.7685	15.57	1
XST_cobin_54_k127_6800995_length_2736_cov_90.9736_2	404	A0A7V8JT36	411	1.94e-32	0.6653	0.6653	0.6551	0.7486	15.6	1
XST_cobin_54_k127_6800995_length_2736_cov_90.9736_2	404	A0A068QTW1	387	3.987e-30	0.72	0.6924	0.72	0.7933	10.96	1
XST_cobin_54_k127_6800995_length_2736_cov_90.9736_2	404	A0A1V5KY87	453	9.705e-31	0.6922	0.6922	0.6266	0.7914	12.34	1
XST_cobin_54_k127_6800995_length_2736_cov_90.9736_2	404	A0A1S7S7V6	416	5.16e-32	0.6663	0.6663	0.6491	0.7593	12.11	1
XST_cobin_54_k127_6800995_length_2736_cov_90.9736_2	404	A0A0F7H832	391	1.142e-30	0.7084	0.6876	0.7084	0.7733	11.48	1
XST_cobin_54_k127_6800995_length_2736_cov_90.9736_2	404	A0A212LAZ0	418	2.007e-31	0.6765	0.675	0.6548	0.7711	10.96	1
XST_cobin_54_k127_6800995_length_2736_cov_90.9736_2	404	A0A1V5QV81	389	2.193e-30	0.6894	0.6674	0.6894	0.8064	11.26	1
XST_cobin_54_k127_6800995_length_2736_cov_90.9736_2	404	A0A1V5K0F6	419	1.345e-30	0.6863	0.6863	0.6653	0.7941	7.558	1
XST_cobin_54_k127_6800995_length_2736_cov_90.9736_2	404	A0A3A9IIW1	387	2.193e-30	0.7081	0.6815	0.7081	0.7797	13.14	1
XST_cobin_54_k127_6800995_length_2736_cov_90.9736_2	404	A0A1C3JLF4	390	2.634e-31	0.7	0.6784	0.7	0.7437	13.13	1
XST_cobin_54_k127_6800995_length_2736_cov_90.9736_2	404	A0A1V4WJY5	405	6.198e-33	0.5786	0.5786	0.5773	0.8083	16.91	1
XST_cobin_54_k127_6800995_length_2736_cov_90.9736_2	404	A0A1V5MZM0	428	1.142e-30	0.6848	0.6848	0.6495	0.785	7.423	1
XST_cobin_54_k127_6800995_length_2736_cov_90.9736_2	404	A0A376DDW6	396	9.705e-31	0.678	0.6663	0.678	0.7875	11.82	1
XST_cobin_54_k127_6800995_length_2736_cov_90.9736_2	404	A0A380VHG4	384	1.345e-30	0.7063	0.6747	0.7063	0.756	13.35	1
XST_cobin_54_k127_6800995_length_2736_cov_90.9736_2	404	A0A380A753	531	3.038e-30	0.7192	0.7192	0.5574	0.7607	13.21	1
XST_cobin_54_k127_6800995_length_2736_cov_90.9736_2	404	A0A7V8FZS7	404	7.809e-31	0.6838	0.6838	0.6838	0.7689	12.37	1
XST_cobin_54_k127_6800995_length_2736_cov_90.9736_2	404	A0A368A5E3	394	5.523e-30	0.7156	0.6979	0.7139	0.7737	9.043	1
XST_cobin_54_k127_6800995_length_2736_cov_90.9736_2	404	A0A1V5CV82	429	1.025e-30	0.6751	0.6751	0.6387	0.7741	10.39	1
XST_cobin_54_k127_6800995_length_2736_cov_90.9736_2	404	A0A4U0PY38	465	1.499e-30	0.701	0.701	0.6163	0.7536	12.47	1
XST_cobin_54_k127_6800995_length_2736_cov_90.9736_2	404	A0A1B2F8I3	392	3.576e-30	0.6796	0.6617	0.6796	0.7951	12.12	1
XST_cobin_54_k127_6800995_length_2736_cov_90.9736_2	404	A0A5S9Q159	401	3.038e-30	0.6772	0.6726	0.6772	0.7918	11.73	1
XST_cobin_54_k127_6800995_length_2736_cov_90.9736_2	404	A0A1V4WT61	429	2.238e-31	0.639	0.639	0.6054	0.7799	9.577	1
XST_cobin_54_k127_6800995_length_2736_cov_90.9736_2	404	A0A6N2YHG0	416	1.583e-30	0.6818	0.674	0.6561	0.7681	7.98	1
XST_cobin_54_k127_6800995_length_2736_cov_90.9736_2	404	A0A5C6ET07	442	1.551e-29	0.7107	0.7107	0.6538	0.7835	12.55	1
XST_cobin_54_k127_6800995_length_2736_cov_90.9736_2	404	A0A378T4W2	385	6.726e-29	0.7399	0.7083	0.7399	0.7845	11.51	1
XST_cobin_54_k127_6800995_length_2736_cov_90.9736_2	404	A0A239SR04	388	1.004e-29	0.7099	0.6845	0.7099	0.7705	9.491	1
XST_cobin_54_k127_6800995_length_2736_cov_90.9736_2	404	A0A389M599	421	4.296e-31	0.6746	0.6746	0.6502	0.7426	11.28	1
XST_cobin_54_k127_6800995_length_2736_cov_90.9736_2	404	A0A833PDB0	452	6.864e-30	0.6887	0.6887	0.6218	0.7842	10.03	1
XST_cobin_54_k127_6800995_length_2736_cov_90.9736_2	404	A0A2X4XW74	398	2.445e-30	0.6851	0.6758	0.6851	0.7648	11.48	1
XST_cobin_54_k127_6800995_length_2736_cov_90.9736_2	404	A0A1V6GL29	432	1.863e-30	0.6586	0.6586	0.6202	0.7893	7.094	1
XST_cobin_54_k127_6800995_length_2736_cov_90.9736_2	404	A0A2S9YYH9	389	2.877e-30	0.673	0.6289	0.6504	0.7754	7.519	1
XST_cobin_54_k127_6800995_length_2736_cov_90.9736_2	404	W9VFZ4	419	5.523e-30	0.6698	0.6698	0.6484	0.7924	9.942	1
XST_cobin_54_k127_6800995_length_2736_cov_90.9736_2	404	A0A1X6Z3M6	433	2.546e-32	0.6214	0.6214	0.5851	0.7368	21.55	1
XST_cobin_54_k127_6800995_length_2736_cov_90.9736_2	404	A0A517NCF2	381	1.256e-32	0.5618	0.5343	0.5618	0.7925	14.95	1
XST_cobin_54_k127_6800995_length_2736_cov_90.9736_2	404	A0A2L0WJY1	401	1.206e-30	0.6786	0.6742	0.6786	0.742	9.898	1
XST_cobin_54_k127_6800995_length_2736_cov_90.9736_2	404	A0A811GHI9	408	6.413e-32	0.6033	0.6033	0.5981	0.7671	16.37	1
XST_cobin_54_k127_6800995_length_2736_cov_90.9736_2	404	A0A210W9R7	413	4.209e-30	0.6592	0.6592	0.6465	0.7791	11.91	1
XST_cobin_54_k127_6800995_length_2736_cov_90.9736_2	404	A0A142YDX9	451	1.901e-31	0.6363	0.6363	0.5757	0.7386	14.69	1
XST_cobin_54_k127_6800995_length_2736_cov_90.9736_2	404	A0A6S6QWZ2	403	1.469e-29	0.6799	0.6753	0.6768	0.7667	12.25	1
XST_cobin_54_k127_6800995_length_2736_cov_90.9736_2	404	A0A4Y3WIM9	411	9.839e-29	0.6994	0.6994	0.6884	0.7743	15.28	1
XST_cobin_54_k127_6800995_length_2736_cov_90.9736_2	404	A0A143IWL4	446	6.726e-29	0.6848	0.6848	0.6254	0.7785	9.244	1
XST_cobin_54_k127_6800995_length_2736_cov_90.9736_2	404	A0A5B9VZL5	459	1.274e-30	0.6412	0.6412	0.5697	0.7306	13.56	1
XST_cobin_54_k127_6800995_length_2736_cov_90.9736_2	404	A0A1V6J9R1	450	1.967e-30	0.6407	0.6407	0.5857	0.7355	9.356	1
XST_cobin_54_k127_6800995_length_2736_cov_90.9736_2	404	A0A399EQV4	458	1.326e-32	0.5479	0.5479	0.4873	0.7485	20.67	1
XST_cobin_54_k127_6800995_length_2736_cov_90.9736_2	404	A0A1U7CVI8	430	5.412e-29	0.6633	0.6633	0.6282	0.7724	10.2	1
XST_cobin_54_k127_6800995_length_2736_cov_90.9736_2	404	A0A395LBF5	441	2.82e-29	0.6579	0.6579	0.6074	0.757	15.12	1
XST_cobin_54_k127_6800995_length_2736_cov_90.9736_2	404	A0A399F8K1	443	1.3e-31	0.5574	0.5574	0.5117	0.7537	17.51	1
XST_cobin_54_k127_6800995_length_2736_cov_90.9736_2	404	5nik_G	340	1.43e-25	0.8387	0.7169	0.8387	0.7434	3.134	1
XST_cobin_54_k127_6800995_length_2736_cov_90.9736_2	404	5nil_G	340	1.43e-25	0.8387	0.7169	0.8387	0.7434	3.134	1
XST_cobin_54_k127_6800995_length_2736_cov_90.9736_2	404	5nik_F	340	9.774e-26	0.8224	0.7044	0.8224	0.7361	3.598	1
XST_cobin_54_k127_6800995_length_2736_cov_90.9736_2	404	5nil_F	340	9.774e-26	0.8224	0.7044	0.8224	0.7361	3.598	1
XST_cobin_54_k127_6800995_length_2736_cov_90.9736_2	404	5nik_D	340	5.562e-25	0.8437	0.7206	0.8437	0.7509	3.014	1
XST_cobin_54_k127_6800995_length_2736_cov_90.9736_2	404	5nil_D	340	5.562e-25	0.8437	0.7206	0.8437	0.7509	3.014	1
XST_cobin_54_k127_6800995_length_2736_cov_90.9736_2	404	5nik_I	340	3.231e-25	0.8209	0.703	0.8209	0.741	3.444	1
XST_cobin_54_k127_6800995_length_2736_cov_90.9736_2	404	5nil_I	340	3.231e-25	0.8209	0.703	0.8209	0.741	3.444	1
XST_cobin_54_k127_6800995_length_2736_cov_90.9736_2	404	A0A1S8NI72	445	2.495e-31	0.5287	0.5215	0.4802	0.7418	10.87	1
XST_cobin_54_k127_6800995_length_2736_cov_90.9736_2	404	A0A6N2X7M0	475	3.208e-30	0.5333	0.5333	0.4657	0.7825	9.766	1
XST_cobin_54_k127_6800995_length_2736_cov_90.9736_2	404	A0A378Q419	442	5.231e-30	0.5668	0.5668	0.5231	0.7397	15.57	1
XST_cobin_54_k127_6800995_length_2736_cov_90.9736_2	404	A0A5K1IGX3	487	5.912e-28	0.6475	0.6475	0.5454	0.7408	19.59	1
XST_cobin_54_k127_6800995_length_2736_cov_90.9736_2	404	A0A0L6CZX0	424	2.445e-30	0.536	0.5198	0.5013	0.7562	11.91	1
XST_cobin_54_k127_6800995_length_2736_cov_90.9736_2	404	5nik_E	340	7.449e-26	0.7096	0.6148	0.7096	0.7581	5.007	1
XST_cobin_54_k127_6800995_length_2736_cov_90.9736_2	404	5nil_E	340	7.449e-26	0.7096	0.6148	0.7096	0.7581	5.007	1
XST_cobin_54_k127_6800995_length_2736_cov_90.9736_2	404	A0A2H6HT64	456	2.67e-29	0.5597	0.5597	0.5134	0.7305	10.33	1
XST_cobin_54_k127_6800995_length_2736_cov_90.9736_2	404	5nik_H	340	4.015e-25	0.7041	0.6109	0.7041	0.7575	5.074	1
XST_cobin_54_k127_6800995_length_2736_cov_90.9736_2	404	5nil_H	340	4.015e-25	0.7041	0.6109	0.7041	0.7575	5.074	1
XST_cobin_54_k127_6800995_length_2736_cov_90.9736_2	404	A0A259UEH1	368	6.242e-28	0.5775	0.5316	0.5775	0.7415	13.62	1
XST_cobin_54_k127_6800995_length_2736_cov_90.9736_2	404	A0A2X2WZ81	403	2.347e-28	0.553	0.5518	0.553	0.7485	13.31	1
XST_cobin_54_k127_6800995_length_2736_cov_90.9736_2	404	A0A0J1FRA5	410	8.191e-28	0.5685	0.5685	0.5616	0.7466	14.75	1
XST_cobin_54_k127_6800995_length_2736_cov_90.9736_2	404	A0A2H5WTS1	587	5.412e-29	0.5706	0.5706	0.4067	0.6826	26.61	1
XST_cobin_54_k127_6800995_length_2736_cov_90.9736_2	404	A0A5K1IRV7	483	3.881e-26	0.656	0.656	0.5575	0.7207	14.37	1
XST_cobin_54_k127_6800995_length_2736_cov_90.9736_2	404	A0A1C5YST6	523	3.552e-27	0.6158	0.6158	0.4844	0.6984	24.43	1
XST_cobin_54_k127_6800995_length_2736_cov_90.9736_2	404	4dk0	324	9.196e-23	0.8111	0.6651	0.8111	0.7371	3.867	1
XST_cobin_54_k127_6800995_length_2736_cov_90.9736_2	404	A0A5C6DFY8	627	1.572e-27	0.5814	0.5814	0.3965	0.7104	15.54	1
XST_cobin_54_k127_6800995_length_2736_cov_90.9736_2	404	A0A5C5W331	460	1.174e-26	0.5647	0.5647	0.5016	0.6972	10.51	1
XST_cobin_54_k127_6800995_length_2736_cov_90.9736_2	404	A0A6N2U1N8	522	8.304e-26	0.5976	0.5976	0.4704	0.673	31.84	1
XST_cobin_54_k127_6800995_length_2736_cov_90.9736_2	404	A0A1C6KE36	525	1.354e-25	0.5616	0.5616	0.4427	0.7198	19.87	1
XST_cobin_54_k127_6800995_length_2736_cov_90.9736_2	404	A0A2X2UZ48	394	4.99e-25	0.5799	0.5086	0.52	0.7267	7.899	1
XST_cobin_54_k127_6800995_length_2736_cov_90.9736_2	404	A0A1V6GKD4	662	1.382e-26	0.5194	0.5194	0.3374	0.7187	29.37	1
XST_cobin_54_k127_6800995_length_2736_cov_90.9736_2	404	A0A518H7H6	628	5.912e-28	0.5145	0.5145	0.3525	0.6348	18.67	1
XST_cobin_54_k127_6800995_length_2736_cov_90.9736_2	404	A0A517P1P1	666	1.018e-27	0.5253	0.5253	0.3415	0.625	16.86	1
XST_cobin_54_k127_6800995_length_2736_cov_90.9736_2	404	A0A7U9N8K9	572	8.768e-26	0.5734	0.5734	0.4155	0.657	17.58	1
XST_cobin_54_k127_6800995_length_2736_cov_90.9736_2	404	A0A142XYV1	536	8.304e-26	0.5458	0.5458	0.4236	0.6674	28.28	1
XST_cobin_54_k127_6800995_length_2736_cov_90.9736_2	404	A0A1V6D2B8	513	7.055e-26	0.5078	0.5078	0.4087	0.7085	15.28	1
XST_cobin_54_k127_6800995_length_2736_cov_90.9736_2	404	A0A1C5X7M0	595	2.998e-24	0.5543	0.5543	0.3872	0.6837	61.98	1
XST_cobin_54_k127_6800995_length_2736_cov_90.9736_2	404	A0A0W8AQ67	331	3.275e-23	0.5102	0.4244	0.5102	0.7925	18.99	1
XST_cobin_54_k127_6800995_length_2736_cov_90.9736_2	404	A0A1S8SX26	328	1.42e-22	0.5604	0.4431	0.5382	0.7316	12.72	1
XST_cobin_54_k127_6800995_length_2736_cov_90.9736_2	404	A0A518G1M0	617	8.137e-25	0.516	0.516	0.3559	0.6622	19.43	1
XST_cobin_54_k127_6800995_length_2736_cov_90.9736_2	404	A0A518GZH3	506	2.092e-25	0.5039	0.5039	0.4163	0.6453	26.95	1
XST_cobin_54_k127_6800995_length_2736_cov_90.9736_2	404	A0A173XZY8	609	7.008e-23	0.5465	0.5465	0.375	0.6743	67.66	1
HM1_GDNA21_sbin_5_k141_2299720_length_1618_cov_2.6865_1	321	A0A1V4XJ43	394	1.452e-35	0.6714	0.6714	0.5637	0.8839	7.49	1
HM1_GDNA21_sbin_5_k141_2299720_length_1618_cov_2.6865_1	321	A0A448L2U3	405	1.496e-34	0.7246	0.7246	0.5825	0.8566	8.902	1
HM1_GDNA21_sbin_5_k141_2299720_length_1618_cov_2.6865_1	321	A0A1V4WT61	429	4.545e-34	0.7221	0.72	0.5538	0.8528	5.689	1
HM1_GDNA21_sbin_5_k141_2299720_length_1618_cov_2.6865_1	321	A0A1V5DW79	393	8.122e-35	0.6739	0.6685	0.5606	0.8551	9.747	1
HM1_GDNA21_sbin_5_k141_2299720_length_1618_cov_2.6865_1	321	A0A1V6GL29	432	1.582e-34	0.6668	0.6668	0.5158	0.864	6.499	1
HM1_GDNA21_sbin_5_k141_2299720_length_1618_cov_2.6865_1	321	A0A1V6CEX3	429	2.088e-34	0.644	0.644	0.4984	0.8132	9.831	1
HM1_GDNA21_sbin_5_k141_2299720_length_1618_cov_2.6865_1	321	A0A1V5CV82	429	2.842e-33	0.6676	0.6645	0.5146	0.8148	7.96	1
HM1_GDNA21_sbin_5_k141_2299720_length_1618_cov_2.6865_1	321	A0A1V5MZM0	428	6.911e-33	0.6458	0.644	0.5029	0.8337	6.921	1
HM1_GDNA21_sbin_5_k141_2299720_length_1618_cov_2.6865_1	321	A0A5C6ET07	442	3.549e-33	0.6264	0.6264	0.4668	0.844	12.01	1
HM1_GDNA21_sbin_5_k141_2299720_length_1618_cov_2.6865_1	321	A0A455WBK0	383	2.099e-32	0.6245	0.5899	0.507	0.8526	8.847	1
HM1_GDNA21_sbin_5_k141_2299720_length_1618_cov_2.6865_1	321	A0A5S9Q159	401	2.569e-29	0.7188	0.7073	0.5786	0.8413	6.672	1
HM1_GDNA21_sbin_5_k141_2299720_length_1618_cov_2.6865_1	321	A0A7C9GJB4	370	1.312e-31	0.6065	0.5905	0.522	0.8312	10.16	1
HM1_GDNA21_sbin_5_k141_2299720_length_1618_cov_2.6865_1	321	A0A4U0PY38	465	1.888e-30	0.6381	0.605	0.4314	0.8421	10.63	1
HM1_GDNA21_sbin_5_k141_2299720_length_1618_cov_2.6865_1	321	A0A640XMR5	385	3.887e-30	0.6459	0.6334	0.5347	0.8472	11.73	1
HM1_GDNA21_sbin_5_k141_2299720_length_1618_cov_2.6865_1	321	A0A0G4Q0K7	369	1.025e-30	0.6123	0.5894	0.5183	0.852	10.65	1
HM1_GDNA21_sbin_5_k141_2299720_length_1618_cov_2.6865_1	321	A0A395LBF5	441	3.677e-30	0.6441	0.6206	0.4703	0.837	7.642	1
HM1_GDNA21_sbin_5_k141_2299720_length_1618_cov_2.6865_1	321	A0A5M9R8M2	369	1.353e-30	0.6223	0.6101	0.5381	0.837	10.05	1
HM1_GDNA21_sbin_5_k141_2299720_length_1618_cov_2.6865_1	321	A0A259UEH1	368	1.181e-29	0.6889	0.637	0.5622	0.7944	8.541	1
HM1_GDNA21_sbin_5_k141_2299720_length_1618_cov_2.6865_1	321	A0A068QTW1	387	1.319e-29	0.6685	0.6399	0.5478	0.8201	9.06	1
HM1_GDNA21_sbin_5_k141_2299720_length_1618_cov_2.6865_1	321	W9VFZ4	419	9.695e-31	0.598	0.598	0.4722	0.8465	8.733	1
HM1_GDNA21_sbin_5_k141_2299720_length_1618_cov_2.6865_1	321	A0A2X4U4I3	407	3.113e-30	0.6099	0.6099	0.4929	0.8488	9.622	1
HM1_GDNA21_sbin_5_k141_2299720_length_1618_cov_2.6865_1	321	A0A143IWL4	446	8.46e-30	0.6553	0.6553	0.4887	0.8119	9.354	1
HM1_GDNA21_sbin_5_k141_2299720_length_1618_cov_2.6865_1	321	A0A6S6QWZ2	403	1.648e-29	0.6455	0.623	0.5047	0.8365	8.678	1
HM1_GDNA21_sbin_5_k141_2299720_length_1618_cov_2.6865_1	321	A0A239SR04	388	6.606e-29	0.659	0.6268	0.5271	0.8439	10.49	1
HM1_GDNA21_sbin_5_k141_2299720_length_1618_cov_2.6865_1	321	A0A5Q0M9K8	392	6.249e-29	0.6552	0.6286	0.5261	0.8453	9.187	1
HM1_GDNA21_sbin_5_k141_2299720_length_1618_cov_2.6865_1	321	A0A7H9BN25	391	1.395e-29	0.6215	0.5985	0.4994	0.8499	11.58	1
HM1_GDNA21_sbin_5_k141_2299720_length_1618_cov_2.6865_1	321	A0A1C3JLF4	390	1.474e-29	0.622	0.6035	0.5054	0.8384	10.14	1
HM1_GDNA21_sbin_5_k141_2299720_length_1618_cov_2.6865_1	321	A0A379EUA0	386	1.248e-29	0.6155	0.6119	0.5163	0.8344	10.74	1
HM1_GDNA21_sbin_5_k141_2299720_length_1618_cov_2.6865_1	321	A0A833PDB0	452	6.062e-30	0.6044	0.6044	0.4504	0.8311	10.78	1
HM1_GDNA21_sbin_5_k141_2299720_length_1618_cov_2.6865_1	321	B6IUJ6	406	5.004e-29	0.6417	0.6399	0.524	0.8285	9.134	1
HM1_GDNA21_sbin_5_k141_2299720_length_1618_cov_2.6865_1	321	A0A7V8FN97	412	1.559e-29	0.6258	0.6258	0.5032	0.8209	12.48	1
HM1_GDNA21_sbin_5_k141_2299720_length_1618_cov_2.6865_1	321	A0A1X9SN38	397	7.161e-30	0.5925	0.5925	0.4863	0.8416	10.07	1
HM1_GDNA21_sbin_5_k141_2299720_length_1618_cov_2.6865_1	321	A0A380A753	531	4.007e-29	0.6222	0.6027	0.3924	0.8422	10.19	1
HM1_GDNA21_sbin_5_k141_2299720_length_1618_cov_2.6865_1	321	Q2NSZ2	387	8.721e-29	0.632	0.632	0.5406	0.8405	10.98	1
HM1_GDNA21_sbin_5_k141_2299720_length_1618_cov_2.6865_1	321	A0A376DDW6	396	2.175e-29	0.6028	0.6028	0.5137	0.8413	9.373	1
HM1_GDNA21_sbin_5_k141_2299720_length_1618_cov_2.6865_1	321	A0A380VHG4	384	5.592e-29	0.6288	0.6163	0.5346	0.823	8.982	1
HM1_GDNA21_sbin_5_k141_2299720_length_1618_cov_2.6865_1	321	A0A2X4XW74	398	1.607e-28	0.6474	0.6474	0.5324	0.8212	8.899	1
HM1_GDNA21_sbin_5_k141_2299720_length_1618_cov_2.6865_1	321	A0A164B3C2	400	1.402e-27	0.6674	0.6395	0.5303	0.8482	8.21	1
HM1_GDNA21_sbin_5_k141_2299720_length_1618_cov_2.6865_1	321	A0A2H6HT64	456	4.258e-27	0.7004	0.7004	0.5057	0.8352	9.709	1
HM1_GDNA21_sbin_5_k141_2299720_length_1618_cov_2.6865_1	321	A0A519IVY2	406	9.745e-29	0.6209	0.6155	0.5033	0.8381	9.677	1
HM1_GDNA21_sbin_5_k141_2299720_length_1618_cov_2.6865_1	321	A0A1N6VLS0	420	1.698e-28	0.6268	0.6234	0.4944	0.845	11.57	1
HM1_GDNA21_sbin_5_k141_2299720_length_1618_cov_2.6865_1	321	A0A1R4B2N2	393	4.734e-29	0.6129	0.6025	0.5029	0.8303	11.14	1
HM1_GDNA21_sbin_5_k141_2299720_length_1618_cov_2.6865_1	321	A0A3S4KXL7	388	3.392e-29	0.5998	0.5947	0.4992	0.8363	10.53	1
HM1_GDNA21_sbin_5_k141_2299720_length_1618_cov_2.6865_1	321	A0A4Y3WIM9	411	7.198e-28	0.6513	0.6513	0.5292	0.839	12.85	1
HM1_GDNA21_sbin_5_k141_2299720_length_1618_cov_2.6865_1	321	A0A4S5DAE3	397	5.764e-28	0.642	0.642	0.5358	0.8432	10.41	1
HM1_GDNA21_sbin_5_k141_2299720_length_1618_cov_2.6865_1	321	A0A447IKW5	405	2.006e-28	0.6353	0.6353	0.5155	0.8265	9.921	1
HM1_GDNA21_sbin_5_k141_2299720_length_1618_cov_2.6865_1	321	A0A3A9IIW1	387	1.187e-27	0.6556	0.6556	0.5558	0.8432	8.224	1
HM1_GDNA21_sbin_5_k141_2299720_length_1618_cov_2.6865_1	321	A3MZA9	393	5.592e-29	0.6084	0.6084	0.511	0.825	9.256	1
HM1_GDNA21_sbin_5_k141_2299720_length_1618_cov_2.6865_1	321	A0A193SQF8	385	4.366e-28	0.6367	0.6367	0.5459	0.833	10.12	1
HM1_GDNA21_sbin_5_k141_2299720_length_1618_cov_2.6865_1	321	A0A380N0W4	395	1.287e-28	0.6469	0.6417	0.534	0.779	9.167	1
HM1_GDNA21_sbin_5_k141_2299720_length_1618_cov_2.6865_1	321	A0A0F7H832	391	4.366e-28	0.6279	0.6262	0.5298	0.8249	10.22	1
HM1_GDNA21_sbin_5_k141_2299720_length_1618_cov_2.6865_1	321	A0A378T4W2	385	1.656e-27	0.6264	0.6264	0.5383	0.8509	10.77	1
HM1_GDNA21_sbin_5_k141_2299720_length_1618_cov_2.6865_1	321	A0A5A9X981	402	1.898e-28	0.6146	0.6146	0.5007	0.8113	10.55	1
HM1_GDNA21_sbin_5_k141_2299720_length_1618_cov_2.6865_1	321	A0A7V8JMC9	428	1.482e-27	0.6467	0.6467	0.4989	0.8207	9.58	1
HM1_GDNA21_sbin_5_k141_2299720_length_1618_cov_2.6865_1	321	D5AM53	390	2.006e-28	0.6	0.6	0.5131	0.8276	10.65	1
HM1_GDNA21_sbin_5_k141_2299720_length_1618_cov_2.6865_1	321	A0A3J5R7K6	372	1.698e-28	0.5931	0.5745	0.5023	0.8312	9.98	1
HM1_GDNA21_sbin_5_k141_2299720_length_1618_cov_2.6865_1	321	A0A381EE95	398	6.606e-29	0.5815	0.5815	0.4793	0.8229	12.7	1
HM1_GDNA21_sbin_5_k141_2299720_length_1618_cov_2.6865_1	321	A0A0H5BQJ0	402	4.028e-27	0.6469	0.6469	0.533	0.8352	10.81	1
HM1_GDNA21_sbin_5_k141_2299720_length_1618_cov_2.6865_1	321	A0A1S7S7V6	416	2.73e-27	0.6315	0.6315	0.4992	0.8444	10.32	1
HM1_GDNA21_sbin_5_k141_2299720_length_1618_cov_2.6865_1	321	A0A1N6MA95	406	1.255e-27	0.6255	0.6255	0.5115	0.8291	12.49	1
HM1_GDNA21_sbin_5_k141_2299720_length_1618_cov_2.6865_1	321	A0A433SDC2	399	1.656e-27	0.6374	0.6374	0.528	0.8165	10.49	1
HM1_GDNA21_sbin_5_k141_2299720_length_1618_cov_2.6865_1	321	G4CEP6	408	3.129e-28	0.607	0.607	0.5033	0.8145	9.42	1
HM1_GDNA21_sbin_5_k141_2299720_length_1618_cov_2.6865_1	321	A0A7H9CLT2	389	1.898e-28	0.6019	0.6019	0.5147	0.8012	10.43	1
HM1_GDNA21_sbin_5_k141_2299720_length_1618_cov_2.6865_1	321	A0A376BN10	393	4.366e-28	0.5857	0.5857	0.4882	0.8391	11.87	1
HM1_GDNA21_sbin_5_k141_2299720_length_1618_cov_2.6865_1	321	A0A2L0WJY1	401	4.028e-27	0.638	0.638	0.5214	0.8241	9.363	1
HM1_GDNA21_sbin_5_k141_2299720_length_1618_cov_2.6865_1	321	I3TN59	394	1.062e-27	0.6071	0.6071	0.5055	0.829	8.859	1
HM1_GDNA21_sbin_5_k141_2299720_length_1618_cov_2.6865_1	321	A0A1B2F8I3	392	6.81e-28	0.6239	0.6239	0.5235	0.7947	9.432	1
HM1_GDNA21_sbin_5_k141_2299720_length_1618_cov_2.6865_1	321	A0A212LAZ0	418	3.051e-27	0.6276	0.6276	0.4937	0.8269	9.672	1
HM1_GDNA21_sbin_5_k141_2299720_length_1618_cov_2.6865_1	321	A0A1V4WY21	377	8.46e-30	0.5285	0.5285	0.4642	0.8234	11.9	1
HM1_GDNA21_sbin_5_k141_2299720_length_1618_cov_2.6865_1	321	A0A378Q419	442	4.879e-28	0.5757	0.5757	0.4243	0.8463	19.46	1
HM1_GDNA21_sbin_5_k141_2299720_length_1618_cov_2.6865_1	321	A0A389M599	421	4.758e-27	0.634	0.634	0.494	0.8231	9.224	1
HM1_GDNA21_sbin_5_k141_2299720_length_1618_cov_2.6865_1	321	A0A5S9N8C5	407	2.068e-27	0.6171	0.6171	0.4964	0.821	9.703	1
HM1_GDNA21_sbin_5_k141_2299720_length_1618_cov_2.6865_1	321	A0A6S7ABI5	400	8.292e-27	0.6452	0.6452	0.5274	0.8177	9.06	1
HM1_GDNA21_sbin_5_k141_2299720_length_1618_cov_2.6865_1	321	A0A210W9R7	413	1.567e-27	0.6118	0.6118	0.4874	0.8158	10.87	1
HM1_GDNA21_sbin_5_k141_2299720_length_1618_cov_2.6865_1	321	A0A212JVP9	416	3.696e-28	0.6043	0.6043	0.4812	0.7899	9.622	1
HM1_GDNA21_sbin_5_k141_2299720_length_1618_cov_2.6865_1	321	I0HSY6	403	1.956e-27	0.5965	0.5965	0.4948	0.84	11.53	1
HM1_GDNA21_sbin_5_k141_2299720_length_1618_cov_2.6865_1	321	A0A1V5KY87	453	1.326e-27	0.607	0.607	0.4515	0.8137	10.59	1
HM1_GDNA21_sbin_5_k141_2299720_length_1618_cov_2.6865_1	321	A0A1X6Z3M6	433	5.185e-26	0.6467	0.6413	0.4902	0.8507	11.86	1
HM1_GDNA21_sbin_5_k141_2299720_length_1618_cov_2.6865_1	321	H0TP59	441	1.293e-26	0.6308	0.6308	0.4745	0.8278	10.76	1
HM1_GDNA21_sbin_5_k141_2299720_length_1618_cov_2.6865_1	321	E0SB41	421	1.615e-26	0.6294	0.6294	0.4917	0.8326	9.488	1
HM1_GDNA21_sbin_5_k141_2299720_length_1618_cov_2.6865_1	321	A0A7V8FZS7	404	5.317e-27	0.6072	0.6072	0.5067	0.8294	8.85	1
HM1_GDNA21_sbin_5_k141_2299720_length_1618_cov_2.6865_1	321	A7GYF7	402	2.886e-27	0.5868	0.5868	0.4826	0.8361	10.56	1
HM1_GDNA21_sbin_5_k141_2299720_length_1618_cov_2.6865_1	321	A0A0J1FRA5	410	1.293e-26	0.602	0.5912	0.4775	0.8484	10.95	1
HM1_GDNA21_sbin_5_k141_2299720_length_1618_cov_2.6865_1	321	A0A1V5K0F6	419	2.662e-26	0.6293	0.6293	0.4998	0.8295	6.396	1
HM1_GDNA21_sbin_5_k141_2299720_length_1618_cov_2.6865_1	321	A0A5K1IGX3	487	4.389e-26	0.6384	0.6348	0.4389	0.8306	11.84	1
HM1_GDNA21_sbin_5_k141_2299720_length_1618_cov_2.6865_1	321	A0A5K1IRV7	483	4.64e-26	0.633	0.6242	0.435	0.8294	9.91	1
HM1_GDNA21_sbin_5_k141_2299720_length_1618_cov_2.6865_1	321	A0A7V8JT36	411	3.225e-27	0.5951	0.5748	0.4586	0.806	10.55	1
HM1_GDNA21_sbin_5_k141_2299720_length_1618_cov_2.6865_1	321	A0A368A5E3	394	8.766e-27	0.5758	0.5758	0.4762	0.842	11.88	1
HM1_GDNA21_sbin_5_k141_2299720_length_1618_cov_2.6865_1	321	A0A1V6J9R1	450	5.481e-26	0.6232	0.6232	0.4527	0.8184	10.04	1
HM1_GDNA21_sbin_5_k141_2299720_length_1618_cov_2.6865_1	321	A0A6N7D8F9	411	1.036e-26	0.5942	0.5942	0.4776	0.8126	11.36	1
HM1_GDNA21_sbin_5_k141_2299720_length_1618_cov_2.6865_1	321	A0A1V5HEU0	446	5.481e-26	0.5736	0.5736	0.4406	0.8271	7.227	1
HM1_GDNA21_sbin_5_k141_2299720_length_1618_cov_2.6865_1	321	A0A0D6QPW9	458	1.575e-25	0.6134	0.5946	0.4367	0.7954	10.28	1
HM1_GDNA21_sbin_5_k141_2299720_length_1618_cov_2.6865_1	321	A0A2S9YYH9	389	1.106e-22	0.7368	0.6126	0.518	0.8284	4.818	1
HM1_GDNA21_sbin_5_k141_2299720_length_1618_cov_2.6865_1	321	A0A0L6CZX0	424	3.445e-23	0.7156	0.6696	0.5207	0.7836	6.497	1
HM1_GDNA21_sbin_5_k141_2299720_length_1618_cov_2.6865_1	321	A0A1V5QV81	389	3.161e-24	0.6329	0.6329	0.533	0.796	9.954	1
HM1_GDNA21_sbin_5_k141_2299720_length_1618_cov_2.6865_1	321	A0A6N2X7M0	475	5.345e-25	0.5931	0.5931	0.4105	0.7969	13.25	1
HM1_GDNA21_sbin_5_k141_2299720_length_1618_cov_2.6865_1	321	5nik_F	340	3.445e-23	0.6999	0.608	0.5783	0.7641	5.181	1
HM1_GDNA21_sbin_5_k141_2299720_length_1618_cov_2.6865_1	321	5nil_F	340	3.445e-23	0.6999	0.608	0.5783	0.7641	5.181	1
HM1_GDNA21_sbin_5_k141_2299720_length_1618_cov_2.6865_1	321	5nik_E	340	2.209e-23	0.6865	0.6022	0.5733	0.7632	5.482	1
HM1_GDNA21_sbin_5_k141_2299720_length_1618_cov_2.6865_1	321	5nil_E	340	2.209e-23	0.6865	0.6022	0.5733	0.7632	5.482	1
HM1_GDNA21_sbin_5_k141_2299720_length_1618_cov_2.6865_1	321	5nik_G	340	1.87e-23	0.6782	0.5984	0.5692	0.7629	5.741	1
HM1_GDNA21_sbin_5_k141_2299720_length_1618_cov_2.6865_1	321	5nil_G	340	1.87e-23	0.6782	0.5984	0.5692	0.7629	5.741	1
HM1_GDNA21_sbin_5_k141_2299720_length_1618_cov_2.6865_1	321	5nik_D	340	3.642e-23	0.6848	0.5953	0.5665	0.7616	5.563	1
HM1_GDNA21_sbin_5_k141_2299720_length_1618_cov_2.6865_1	321	5nik_H	340	3.445e-23	0.6834	0.5938	0.5649	0.7615	5.504	1
HM1_GDNA21_sbin_5_k141_2299720_length_1618_cov_2.6865_1	321	5nil_D	340	3.642e-23	0.6848	0.5953	0.5665	0.7616	5.563	1
HM1_GDNA21_sbin_5_k141_2299720_length_1618_cov_2.6865_1	321	5nil_H	340	3.445e-23	0.6834	0.5938	0.5649	0.7615	5.504	1
HM1_GDNA21_sbin_5_k141_2299720_length_1618_cov_2.6865_1	321	5nik_I	340	6.004e-23	0.699	0.6147	0.5844	0.7513	5.113	1
HM1_GDNA21_sbin_5_k141_2299720_length_1618_cov_2.6865_1	321	5nil_I	340	6.004e-23	0.699	0.6147	0.5844	0.7513	5.113	1
HM1_GDNA21_sbin_5_k141_2299720_length_1618_cov_2.6865_1	321	A0A2X2WZ81	403	7.459e-25	0.5312	0.5312	0.4385	0.8361	13.11	1
HM1_GDNA21_sbin_5_k141_2299720_length_1618_cov_2.6865_1	321	A0A399F8K1	443	1.193e-25	0.5582	0.5582	0.4215	0.7479	19.74	1
HM1_GDNA21_sbin_5_k141_2299720_length_1618_cov_2.6865_1	321	A0A517Z5Q7	435	6.475e-26	0.5051	0.5051	0.3911	0.7585	11.26	1
HM1_GDNA21_sbin_5_k141_2299720_length_1618_cov_2.6865_1	321	A0A399EQV4	458	4.524e-25	0.5306	0.5306	0.3877	0.7432	20.62	1
HM1_GDNA21_sbin_5_k141_2299720_length_1618_cov_2.6865_1	321	A0A811GHI9	408	7.273e-24	0.5396	0.5396	0.4339	0.7872	15.51	1
HM1_GDNA21_sbin_5_k141_2299720_length_1618_cov_2.6865_1	321	A0A5C5YZJ4	395	1.015e-23	0.5345	0.5345	0.443	0.7977	13.29	1
HM1_GDNA21_sbin_5_k141_2299720_length_1618_cov_2.6865_1	321	A0A518H7H6	628	3.445e-23	0.6101	0.6101	0.3309	0.7274	15.51	1
HM1_GDNA21_sbin_5_k141_2299720_length_1618_cov_2.6865_1	321	A0A1V5XY36	384	1.46e-22	0.5444	0.5444	0.4634	0.8154	13.55	1
HM1_GDNA21_sbin_5_k141_2299720_length_1618_cov_2.6865_1	321	A0A517NCF2	381	8.128e-24	0.5452	0.5452	0.4738	0.7241	13.38	1
HM1_GDNA21_sbin_5_k141_2299720_length_1618_cov_2.6865_1	321	A0A6N2YHG0	416	4.412e-24	0.5243	0.5243	0.4144	0.7379	15.42	1
HM1_GDNA21_sbin_5_k141_2299720_length_1618_cov_2.6865_1	321	4dk0	324	4.956e-22	0.6545	0.5892	0.5846	0.6946	5.834	1
HM1_GDNA21_sbin_5_k141_2299720_length_1618_cov_2.6865_1	321	A0A1S8NI72	445	6.004e-23	0.5178	0.4935	0.3682	0.7894	13.68	1
HM1_GDNA21_sbin_5_k141_2299720_length_1618_cov_2.6865_1	321	A0A517M9R7	608	4.195e-22	0.5512	0.5512	0.3001	0.7857	23.82	1
HM1_GDNA21_sbin_5_k141_2299720_length_1618_cov_2.6865_1	321	A0A517P1P1	666	5.855e-22	0.5694	0.5694	0.294	0.7182	20.77	1
HM1_GDNA21_sbin_5_k141_2299720_length_1618_cov_2.6865_1	321	A0A1V6JT98	672	1.347e-21	0.5656	0.5656	0.2851	0.7219	28.83	1
HM1_GDNA21_sbin_5_k141_2299720_length_1618_cov_2.6865_1	321	A0A1V6GKD4	662	3.099e-21	0.5675	0.5675	0.2876	0.741	32.15	1
HM1_GDNA21_sbin_5_k141_2299720_length_1618_cov_2.6865_1	321	A0A1U7CVI8	430	5.855e-22	0.5496	0.5398	0.425	0.7131	11.65	1
HM1_GDNA21_sbin_5_k141_2299720_length_1618_cov_2.6865_1	321	A0A1V4WJY5	405	1.169e-22	0.5216	0.5216	0.4347	0.6918	14.88	1
HM1_GDNA21_sbin_5_k141_2299720_length_1618_cov_2.6865_1	321	A0A2X2UZ48	394	7.576e-19	0.6733	0.5967	0.5006	0.7564	6.648	1
HM1_GDNA21_sbin_5_k141_2299720_length_1618_cov_2.6865_1	321	A0A518G1M0	617	9.652e-22	0.5528	0.5528	0.3042	0.7013	21.19	1
HM1_GDNA21_sbin_5_k141_2299720_length_1618_cov_2.6865_1	321	A0A5C6DFY8	627	2.623e-21	0.5488	0.5488	0.3018	0.7261	18.73	1
HM1_GDNA21_sbin_5_k141_2299720_length_1618_cov_2.6865_1	321	A0A518B388	596	7.967e-21	0.5749	0.5749	0.3203	0.7034	21.1	1
HM1_GDNA21_sbin_5_k141_2299720_length_1618_cov_2.6865_1	321	A0A517P5D5	567	1.513e-19	0.5868	0.5868	0.3417	0.7607	32.5	1
HM1_GDNA21_sbin_5_k141_2299720_length_1618_cov_2.6865_1	321	A0A1Y5T477	429	2.858e-20	0.5462	0.5233	0.4024	0.7565	10.86	1
HM1_GDNA21_sbin_5_k141_2299720_length_1618_cov_2.6865_1	321	A0A1V6D2B8	513	1.274e-21	0.5068	0.5068	0.3308	0.6885	23.12	1
HM1_GDNA21_sbin_5_k141_2299720_length_1618_cov_2.6865_1	321	A0A1C5YST6	523	3.194e-20	0.5093	0.5093	0.3377	0.7364	23.26	1
HM1_GDNA21_sbin_5_k141_2299720_length_1618_cov_2.6865_1	321	A0A1U7CLA1	505	1.084e-19	0.5393	0.5393	0.3526	0.6949	23.97	1
HM1_GDNA21_sbin_5_k141_2299720_length_1618_cov_2.6865_1	321	A0A142XYV1	536	4.858e-19	0.5304	0.5304	0.33	0.7226	33.06	1
HM1_GDNA21_sbin_5_k141_2299720_length_1618_cov_2.6865_1	321	A0A518GZH3	506	4.01e-18	0.5337	0.5337	0.3498	0.6829	31.25	1
RS_mbin_80_k141_6306137_length_5868_cov_11.0000_2	360	A0A517Z5Q7	435	1.562e-34	0.7712	0.7712	0.6459	0.8379	6.696	1
RS_mbin_80_k141_6306137_length_5868_cov_11.0000_2	360	A0A1V5HEU0	446	4.114e-34	0.7691	0.7691	0.6377	0.8174	5.31	1
RS_mbin_80_k141_6306137_length_5868_cov_11.0000_2	360	A0A2S9YYH9	389	1.701e-31	0.8306	0.7697	0.7172	0.8607	3.627	1
RS_mbin_80_k141_6306137_length_5868_cov_11.0000_2	360	A0A1V5K0F6	419	1.273e-33	0.7202	0.7202	0.6305	0.8074	6.778	1
RS_mbin_80_k141_6306137_length_5868_cov_11.0000_2	360	A0A2X4U4I3	407	1.417e-33	0.7155	0.7155	0.6412	0.7961	8.924	1
RS_mbin_80_k141_6306137_length_5868_cov_11.0000_2	360	A0A1X6Z3M6	433	4.244e-31	0.7761	0.7761	0.6557	0.8313	13.01	1
RS_mbin_80_k141_6306137_length_5868_cov_11.0000_2	360	A0A379EUA0	386	4.157e-33	0.6926	0.6926	0.6526	0.8078	10.98	1
RS_mbin_80_k141_6306137_length_5868_cov_11.0000_2	360	A0A2H6HT64	456	2.478e-31	0.7666	0.7666	0.6189	0.8051	7.786	1
RS_mbin_80_k141_6306137_length_5868_cov_11.0000_2	360	A0A1X9SN38	397	7.926e-33	0.7009	0.7009	0.6417	0.8013	9.297	1
RS_mbin_80_k141_6306137_length_5868_cov_11.0000_2	360	A0A1V5KY87	453	5.154e-33	0.714	0.714	0.5816	0.7656	12.19	1
RS_mbin_80_k141_6306137_length_5868_cov_11.0000_2	360	A0A1V5QV81	389	8.452e-32	0.7194	0.7194	0.6752	0.8078	9.671	1
RS_mbin_80_k141_6306137_length_5868_cov_11.0000_2	360	A0A3S4KXL7	388	2.882e-32	0.7103	0.7103	0.6653	0.7921	9.934	1
RS_mbin_80_k141_6306137_length_5868_cov_11.0000_2	360	A0A5M9R8M2	369	1.978e-32	0.7193	0.7193	0.7034	0.768	10.88	1
RS_mbin_80_k141_6306137_length_5868_cov_11.0000_2	360	A0A376BN10	393	1.511e-32	0.6887	0.6887	0.6368	0.7929	11.17	1
RS_mbin_80_k141_6306137_length_5868_cov_11.0000_2	360	A0A6N2YHG0	416	1.048e-31	0.7184	0.7184	0.6284	0.797	10.28	1
RS_mbin_80_k141_6306137_length_5868_cov_11.0000_2	360	A0A7C9GJB4	370	3.042e-32	0.6843	0.6843	0.6681	0.789	11.6	1
RS_mbin_80_k141_6306137_length_5868_cov_11.0000_2	360	A0A381EE95	398	2.087e-32	0.6712	0.6712	0.6157	0.7936	13.21	1
RS_mbin_80_k141_6306137_length_5868_cov_11.0000_2	360	A0A7V8FN97	412	3.387e-32	0.703	0.703	0.6213	0.7649	13.24	1
RS_mbin_80_k141_6306137_length_5868_cov_11.0000_2	360	A0A0D6QPW9	458	9.511e-31	0.7421	0.7421	0.5965	0.7799	10.61	1
RS_mbin_80_k141_6306137_length_5868_cov_11.0000_2	360	A0A376DDW6	396	2.203e-32	0.6848	0.6848	0.6294	0.7627	10.11	1
RS_mbin_80_k141_6306137_length_5868_cov_11.0000_2	360	A0A519IVY2	406	3.574e-32	0.691	0.691	0.6235	0.7656	12.64	1
RS_mbin_80_k141_6306137_length_5868_cov_11.0000_2	360	A0A3J5R7K6	372	3.073e-31	0.7124	0.7124	0.6924	0.783	8.984	1
RS_mbin_80_k141_6306137_length_5868_cov_11.0000_2	360	A0A6N7D8F9	411	1.059e-30	0.738	0.738	0.6576	0.7808	10.23	1
RS_mbin_80_k141_6306137_length_5868_cov_11.0000_2	360	A0A0G4Q0K7	369	3.21e-32	0.6744	0.6744	0.6607	0.7754	9.441	1
RS_mbin_80_k141_6306137_length_5868_cov_11.0000_2	360	E0SB41	421	1.701e-31	0.7077	0.7077	0.6206	0.7716	11.27	1
RS_mbin_80_k141_6306137_length_5868_cov_11.0000_2	360	Q2NSZ2	387	7.59e-32	0.6866	0.6866	0.6448	0.777	11.72	1
RS_mbin_80_k141_6306137_length_5868_cov_11.0000_2	360	A7GYF7	402	3.21e-32	0.6572	0.6572	0.6019	0.7912	9.179	1
RS_mbin_80_k141_6306137_length_5868_cov_11.0000_2	360	A0A1R4B2N2	393	1.167e-31	0.6932	0.6932	0.6397	0.7744	11.05	1
RS_mbin_80_k141_6306137_length_5868_cov_11.0000_2	360	A0A1V5DW79	393	7.192e-32	0.6999	0.6999	0.6483	0.7571	12.34	1
RS_mbin_80_k141_6306137_length_5868_cov_11.0000_2	360	I3TN59	394	1.914e-30	0.7551	0.7551	0.6939	0.7673	11.54	1
RS_mbin_80_k141_6306137_length_5868_cov_11.0000_2	360	A0A0L6CZX0	424	3.073e-31	0.6805	0.6805	0.5931	0.8094	9.192	1
RS_mbin_80_k141_6306137_length_5868_cov_11.0000_2	360	A0A1V4XJ43	394	1.155e-32	0.6621	0.6621	0.6135	0.7602	11.11	1
RS_mbin_80_k141_6306137_length_5868_cov_11.0000_2	360	A0A447IKW5	405	1.106e-31	0.7052	0.7052	0.6339	0.7572	14.32	1
RS_mbin_80_k141_6306137_length_5868_cov_11.0000_2	360	A3MZA9	393	1.048e-31	0.6981	0.6981	0.6469	0.7617	10.87	1
RS_mbin_80_k141_6306137_length_5868_cov_11.0000_2	360	A0A4S5DAE3	397	9.412e-32	0.6954	0.6954	0.6378	0.7623	10.1	1
RS_mbin_80_k141_6306137_length_5868_cov_11.0000_2	360	A0A7H9CLT2	389	1.048e-31	0.6591	0.6591	0.616	0.8047	10.09	1
RS_mbin_80_k141_6306137_length_5868_cov_11.0000_2	360	A0A212LAZ0	418	3.243e-31	0.7056	0.7056	0.6201	0.7743	10.33	1
RS_mbin_80_k141_6306137_length_5868_cov_11.0000_2	360	A0A2X4XW74	398	1.3e-31	0.694	0.694	0.6363	0.7662	12.22	1
RS_mbin_80_k141_6306137_length_5868_cov_11.0000_2	360	A0A380N0W4	395	1.874e-32	0.6405	0.6405	0.5898	0.7815	9.535	1
RS_mbin_80_k141_6306137_length_5868_cov_11.0000_2	360	A0A380A753	531	2.615e-31	0.6897	0.6897	0.4875	0.7787	10.65	1
RS_mbin_80_k141_6306137_length_5868_cov_11.0000_2	360	A0A0F7H832	391	1.232e-31	0.6877	0.6877	0.6399	0.7648	11.9	1
RS_mbin_80_k141_6306137_length_5868_cov_11.0000_2	360	A0A6S7ABI5	400	5.554e-31	0.7056	0.7056	0.6425	0.7695	10.6	1
RS_mbin_80_k141_6306137_length_5868_cov_11.0000_2	360	A0A212JVP9	416	3.277e-30	0.7418	0.7418	0.6497	0.7696	8.66	1
RS_mbin_80_k141_6306137_length_5868_cov_11.0000_2	360	A0A5C5YZJ4	395	6.121e-32	0.6397	0.6397	0.5897	0.7989	12.51	1
RS_mbin_80_k141_6306137_length_5868_cov_11.0000_2	360	A0A1S7S7V6	416	5.861e-31	0.7119	0.7119	0.6232	0.7587	12.19	1
RS_mbin_80_k141_6306137_length_5868_cov_11.0000_2	360	A0A1N6MA95	406	1.914e-30	0.7236	0.7236	0.6495	0.7711	11.42	1
RS_mbin_80_k141_6306137_length_5868_cov_11.0000_2	360	A0A448L2U3	405	1.3e-31	0.6827	0.6827	0.6168	0.7569	11.85	1
RS_mbin_80_k141_6306137_length_5868_cov_11.0000_2	360	D5AM53	390	3.423e-31	0.7035	0.7035	0.6542	0.7526	12.32	1
RS_mbin_80_k141_6306137_length_5868_cov_11.0000_2	360	A0A378T4W2	385	1.814e-30	0.7087	0.7087	0.6662	0.777	11.22	1
RS_mbin_80_k141_6306137_length_5868_cov_11.0000_2	360	B6IUJ6	406	6.185e-31	0.7071	0.7071	0.6371	0.756	12.72	1
RS_mbin_80_k141_6306137_length_5868_cov_11.0000_2	360	A0A6N2X7M0	475	1.795e-31	0.6477	0.6477	0.5075	0.7985	11.45	1
RS_mbin_80_k141_6306137_length_5868_cov_11.0000_2	360	H0TP59	441	1.313e-30	0.7146	0.7146	0.6011	0.7619	13.49	1
RS_mbin_80_k141_6306137_length_5868_cov_11.0000_2	360	A0A1V6CEX3	429	1.511e-32	0.651	0.651	0.5599	0.7399	9.674	1
RS_mbin_80_k141_6306137_length_5868_cov_11.0000_2	360	A0A1V5CV82	429	4.432e-32	0.6597	0.6597	0.5693	0.7483	10.22	1
RS_mbin_80_k141_6306137_length_5868_cov_11.0000_2	360	A0A368A5E3	394	2.943e-30	0.7119	0.7119	0.6565	0.7755	10.77	1
RS_mbin_80_k141_6306137_length_5868_cov_11.0000_2	360	A0A068QTW1	387	1.372e-31	0.6854	0.6854	0.6423	0.7369	9.858	1
RS_mbin_80_k141_6306137_length_5868_cov_11.0000_2	360	A0A7H9BN25	391	1.004e-30	0.6751	0.6751	0.6268	0.784	12.54	1
RS_mbin_80_k141_6306137_length_5868_cov_11.0000_2	360	A0A1V6J9R1	450	6.527e-31	0.6926	0.6926	0.5662	0.754	10.46	1
RS_mbin_80_k141_6306137_length_5868_cov_11.0000_2	360	A0A5S9N8C5	407	1.004e-30	0.7002	0.7002	0.6297	0.7521	12.93	1
RS_mbin_80_k141_6306137_length_5868_cov_11.0000_2	360	A0A0H5BQJ0	402	2.789e-30	0.714	0.714	0.6478	0.7556	13.64	1
RS_mbin_80_k141_6306137_length_5868_cov_11.0000_2	360	A0A1V4WT61	429	5.263e-31	0.6676	0.6676	0.5728	0.7716	8.791	1
RS_mbin_80_k141_6306137_length_5868_cov_11.0000_2	360	A0A380VHG4	384	4.987e-31	0.6928	0.6928	0.6535	0.7411	10.3	1
RS_mbin_80_k141_6306137_length_5868_cov_11.0000_2	360	A0A7V8JMC9	428	6.959e-30	0.6979	0.6979	0.5996	0.7886	9.704	1
RS_mbin_80_k141_6306137_length_5868_cov_11.0000_2	360	A0A193SQF8	385	4.244e-31	0.6615	0.6615	0.6248	0.7683	10.8	1
RS_mbin_80_k141_6306137_length_5868_cov_11.0000_2	360	A0A1C3JLF4	390	9.013e-31	0.6845	0.6845	0.6374	0.7574	12.08	1
RS_mbin_80_k141_6306137_length_5868_cov_11.0000_2	360	A0A1N6VLS0	420	4.064e-30	0.7171	0.7171	0.6251	0.7538	12.94	1
RS_mbin_80_k141_6306137_length_5868_cov_11.0000_2	360	A0A142YDX9	451	4.987e-31	0.651	0.651	0.5275	0.7824	17.56	1
RS_mbin_80_k141_6306137_length_5868_cov_11.0000_2	360	A0A4Y3WIM9	411	5.612e-30	0.7152	0.7152	0.6344	0.76	13.71	1
RS_mbin_80_k141_6306137_length_5868_cov_11.0000_2	360	A0A4U0PY38	465	9.511e-31	0.6839	0.6839	0.5468	0.757	14.25	1
RS_mbin_80_k141_6306137_length_5868_cov_11.0000_2	360	A0A640XMR5	385	4.677e-32	0.6486	0.6486	0.613	0.7346	14.36	1
RS_mbin_80_k141_6306137_length_5868_cov_11.0000_2	360	A0A2L0WJY1	401	1.059e-30	0.6857	0.6857	0.6249	0.7552	12.47	1
RS_mbin_80_k141_6306137_length_5868_cov_11.0000_2	360	I0HSY6	403	1.814e-30	0.687	0.687	0.6213	0.7634	13.05	1
RS_mbin_80_k141_6306137_length_5868_cov_11.0000_2	360	A0A1V5XY36	384	1.999e-31	0.6404	0.6404	0.6038	0.7705	13.52	1
RS_mbin_80_k141_6306137_length_5868_cov_11.0000_2	360	A0A5A9X981	402	3.423e-31	0.6753	0.6753	0.6105	0.7347	14.26	1
RS_mbin_80_k141_6306137_length_5868_cov_11.0000_2	360	G4CEP6	408	3.106e-30	0.681	0.681	0.6109	0.7739	11.46	1
RS_mbin_80_k141_6306137_length_5868_cov_11.0000_2	360	A0A1V5MZM0	428	1.106e-31	0.6658	0.6658	0.5756	0.7229	7.24	1
RS_mbin_80_k141_6306137_length_5868_cov_11.0000_2	360	A0A0J1FRA5	410	2.504e-30	0.7011	0.7011	0.6207	0.7464	16.5	1
[truncated: 9,905 more rows]

## Sheet: MacB
Supplementary Table 9. Alignment results for predicted MsbA/MacA/MacB/TolC by foldseek.
[truncated: 11,402 more rows]

[truncated: 1 more sheets: TolC]
